# Supplementary material for: Impaired histone inheritance promotes tumor progression
Source: Nat Commun. 2023 Jun 10;14:3429. doi: 10.1038/s41467-023-39185-y (PMC10257670; doi:10.1038/s41467-023-39185-y)
Supplement: Supplementary file 4 — Source Data [file 41467_2023_39185_MOESM4_ESM.zip]

Archive with 21 entries (20 files):
- source data -F/
- source data -F/Fig1.xlsx
- source data -F/Fig2.xlsx
- source data -F/Fig3.xlsx
- source data -F/Fig4.xlsx
- source data -F/Fig5.xlsx
- source data -F/Fig6.xlsx
- source data -F/Supplementary Fig. 1.xlsx
- source data -F/Supplementary Fig. 10.xlsx
- source data -F/Supplementary Fig. 11.xlsx
- source data -F/Supplementary Fig. 12.xlsx
- source data -F/Supplementary Fig. 13.xlsx
- source data -F/Supplementary Fig. 14.xlsx
- source data -F/Supplementary Fig. 2.xlsx
- source data -F/Supplementary Fig. 3.xlsx
- source data -F/Supplementary Fig. 4.xlsx
- source data -F/Supplementary Fig. 5.xlsx
- source data -F/Supplementary Fig. 6.xlsx
- source data -F/Supplementary Fig. 7.xlsx
- source data -F/Supplementary Fig. 8.xlsx
- source data -F/Supplementary Fig. 9.xlsx
