# Supplementary material for: Impaired histone inheritance promotes tumor progression
Source: Nat Commun. 2023 Jun 10;14:3429. doi: 10.1038/s41467-023-39185-y (PMC10257670; doi:10.1038/s41467-023-39185-y)
Supplement: Supplementary file 4 — Source Data [file 41467_2023_39185_MOESM4_ESM.zip › source data -F/Fig1.xlsx]

## Sheet: Fig1b
Fig. 1b H3K36me3 eSPAN of MCM2-2A mutant and WT MCF-7 cells
Aligned_position	Average_signal_WT	Average_signal_MCM2-2A
-200000	-0.0145883	-0.0522847
-199900	-0.0145247	-0.0525563
-199800	-0.014368	-0.0526572
-199700	-0.0143747	-0.0526993
-199600	-0.014331	-0.0528961
-199500	-0.0142728	-0.0530699
-199400	-0.0140919	-0.0530462
-199300	-0.0140833	-0.0531301
-199200	-0.0141873	-0.053144
-199100	-0.0143543	-0.0530897
-199000	-0.0144662	-0.0529741
-198900	-0.0144558	-0.0530512
-198800	-0.0144042	-0.0530408
-198700	-0.0144566	-0.0527685
-198600	-0.0145097	-0.0527797
-198500	-0.0145187	-0.0527056
-198400	-0.014527	-0.0526321
-198300	-0.0144293	-0.0524503
-198200	-0.0143622	-0.0524436
-198100	-0.0142406	-0.0524256
-198000	-0.0141317	-0.052428
-197900	-0.0140518	-0.0525171
-197800	-0.0137625	-0.0528134
-197700	-0.0137077	-0.0529728
-197600	-0.0136782	-0.0530997
-197500	-0.0136633	-0.0532244
-197400	-0.0136853	-0.0531965
-197300	-0.0136512	-0.053383
-197200	-0.0136087	-0.0535886
-197100	-0.013517	-0.0535022
-197000	-0.0134755	-0.0537243
-196900	-0.0134298	-0.0539204
-196800	-0.0133891	-0.054046
-196700	-0.0134368	-0.0541443
-196600	-0.0136903	-0.0542414
-196500	-0.0138269	-0.0544198
-196400	-0.0139758	-0.0547133
-196300	-0.0140949	-0.0547481
-196200	-0.0141898	-0.0548094
-196100	-0.0142137	-0.0546626
-196000	-0.0142824	-0.0545398
-195900	-0.0143311	-0.0545333
-195800	-0.0143729	-0.0543827
-195700	-0.0143844	-0.0543811
-195600	-0.0143351	-0.0545288
-195500	-0.0143417	-0.0545728
-195400	-0.0143757	-0.0546851
-195300	-0.0144144	-0.0547774
-195200	-0.0144263	-0.0547792
-195100	-0.0143951	-0.054855
-195000	-0.0143735	-0.0549956
-194900	-0.0142528	-0.055072
-194800	-0.0141336	-0.0551135
-194700	-0.0140815	-0.0550926
-194600	-0.0139748	-0.0550656
-194500	-0.0139359	-0.0551034
-194400	-0.013942	-0.0551722
-194300	-0.0137963	-0.0549557
-194200	-0.0137668	-0.0551463
-194100	-0.0137869	-0.0551675
-194000	-0.0137808	-0.0551639
-193900	-0.0138244	-0.0548885
-193800	-0.0137854	-0.0547034
-193700	-0.0137371	-0.0545189
-193600	-0.0135599	-0.0547152
-193500	-0.0134956	-0.0546924
-193400	-0.0135022	-0.0545471
-193300	-0.0134968	-0.0545585
-193200	-0.0133969	-0.0543629
-193100	-0.013435	-0.0544734
-193000	-0.0134303	-0.0545332
-192900	-0.0134096	-0.0545767
-192800	-0.0133732	-0.0546099
-192700	-0.0133452	-0.0547167
-192600	-0.0133358	-0.0547061
-192500	-0.0133126	-0.0548317
-192400	-0.0133207	-0.0548215
-192300	-0.0133091	-0.054901
-192200	-0.0132784	-0.0548511
-192100	-0.0132339	-0.0547161
-192000	-0.0131432	-0.0544618
-191900	-0.0131031	-0.0544029
-191800	-0.0130646	-0.054369
-191700	-0.0130475	-0.0545148
-191600	-0.0130428	-0.0546543
-191500	-0.0130372	-0.0547654
-191400	-0.0130367	-0.0548181
-191300	-0.0130407	-0.0548051
-191200	-0.0130919	-0.0547651
-191100	-0.013092	-0.0547612
-191000	-0.0130638	-0.0547543
-190900	-0.0129868	-0.0546869
-190800	-0.0129637	-0.0545977
-190700	-0.0128935	-0.0545391
-190600	-0.0127964	-0.054358
-190500	-0.0127203	-0.0543243
-190400	-0.0127349	-0.0542759
-190300	-0.0126873	-0.0544836
-190200	-0.0126045	-0.0545881
-190100	-0.0125007	-0.0546257
-190000	-0.0124568	-0.0547985
-189900	-0.0124635	-0.054808
-189800	-0.0125167	-0.0549113
-189700	-0.0125487	-0.0548013
-189600	-0.0125535	-0.0546403
-189500	-0.012501	-0.054553
-189400	-0.0124733	-0.0545466
-189300	-0.0125063	-0.0545802
-189200	-0.0125472	-0.0546137
-189100	-0.0124338	-0.0544695
-189000	-0.0124121	-0.0546268
-188900	-0.0123695	-0.0546844
-188800	-0.0123391	-0.0546357
-188700	-0.0123485	-0.0547506
-188600	-0.0123669	-0.0547818
-188500	-0.0124058	-0.05484
-188400	-0.0125857	-0.0549938
-188300	-0.0125874	-0.0550767
-188200	-0.0124902	-0.0551196
-188100	-0.0124113	-0.0550592
-188000	-0.0123609	-0.0550643
-187900	-0.012367	-0.0552187
-187800	-0.0124087	-0.0552494
-187700	-0.0124734	-0.0553202
-187600	-0.0125404	-0.0555928
-187500	-0.0126115	-0.0557844
-187400	-0.0127363	-0.0557359
-187300	-0.0128366	-0.0558605
-187200	-0.0128104	-0.0559723
-187100	-0.0128339	-0.0561345
-187000	-0.0128826	-0.0562953
-186900	-0.0129088	-0.0562996
-186800	-0.0129	-0.0562872
-186700	-0.0128456	-0.0564169
-186600	-0.0128975	-0.056335
-186500	-0.0128727	-0.0563248
-186400	-0.0128276	-0.05644
-186300	-0.0126338	-0.056433
-186200	-0.0124292	-0.0564994
-186100	-0.012385	-0.0562809
-186000	-0.0123413	-0.0563255
-185900	-0.0123015	-0.0562816
-185800	-0.0123148	-0.0562582
-185700	-0.012408	-0.0561378
-185600	-0.0124865	-0.056314
-185500	-0.012567	-0.056351
-185400	-0.0126139	-0.0565391
-185300	-0.0126643	-0.0565323
-185200	-0.0126946	-0.0561936
-185100	-0.0126688	-0.0561634
-185000	-0.0125921	-0.0561429
-184900	-0.0125212	-0.0564355
-184800	-0.0124345	-0.0562955
-184700	-0.0122549	-0.0564104
-184600	-0.0121646	-0.0563005
-184500	-0.0121303	-0.0559882
-184400	-0.0121084	-0.0559786
-184300	-0.0120537	-0.056033
-184200	-0.0120619	-0.0562563
-184100	-0.0120376	-0.056319
-184000	-0.0119964	-0.0562813
-183900	-0.0119491	-0.0561667
-183800	-0.0119654	-0.0561097
-183700	-0.0119739	-0.0560349
-183600	-0.0120501	-0.0560328
-183500	-0.012172	-0.055902
-183400	-0.0122457	-0.0558315
-183300	-0.0122762	-0.0557127
-183200	-0.0121483	-0.0557145
-183100	-0.0122203	-0.0557397
-183000	-0.0122436	-0.0557993
-182900	-0.0122326	-0.0556679
-182800	-0.0121661	-0.0556642
-182700	-0.0120535	-0.055757
-182600	-0.012016	-0.0559252
-182500	-0.0119451	-0.0559715
-182400	-0.0119025	-0.0559538
-182300	-0.0117851	-0.0559393
-182200	-0.0117324	-0.0559069
-182100	-0.0116801	-0.0557949
-182000	-0.011678	-0.0557453
-181900	-0.0116708	-0.0558689
-181800	-0.0116704	-0.0560218
-181700	-0.0117338	-0.0559328
-181600	-0.0117604	-0.0561286
-181500	-0.0117216	-0.056333
-181400	-0.0118076	-0.0563666
-181300	-0.011837	-0.0564656
-181200	-0.0120301	-0.0565417
-181100	-0.0119779	-0.0568731
-181000	-0.0118406	-0.0568879
-180900	-0.0118004	-0.0568096
-180800	-0.0117519	-0.0567337
-180700	-0.0117462	-0.0567105
-180600	-0.0117352	-0.0567518
-180500	-0.0115919	-0.0566894
-180400	-0.0115674	-0.0566431
-180300	-0.0115542	-0.0564261
-180200	-0.0115468	-0.0565494
-180100	-0.0115511	-0.0565236
-180000	-0.0116092	-0.0564419
-179900	-0.0117014	-0.0565384
-179800	-0.0117824	-0.0564896
-179700	-0.011825	-0.0564894
-179600	-0.0118358	-0.0565705
-179500	-0.0118008	-0.0566549
-179400	-0.0117871	-0.0567179
-179300	-0.0117933	-0.056764
-179200	-0.0118329	-0.0568241
-179100	-0.0118626	-0.0570941
-179000	-0.0119185	-0.0572204
-178900	-0.0119866	-0.0573343
-178800	-0.0119211	-0.0574916
-178700	-0.0119976	-0.0576124
-178600	-0.0119967	-0.0576975
-178500	-0.0119244	-0.0578866
-178400	-0.0119214	-0.0579904
-178300	-0.0118838	-0.0580745
-178200	-0.0119097	-0.0581477
-178100	-0.0117938	-0.0583118
-178000	-0.0117552	-0.0583948
-177900	-0.0116393	-0.0584339
-177800	-0.0117019	-0.0584366
-177700	-0.0117973	-0.0584197
-177600	-0.01178	-0.0583595
-177500	-0.011874	-0.0582858
-177400	-0.0119311	-0.0582578
-177300	-0.0119945	-0.0583373
-177200	-0.0120482	-0.0584349
-177100	-0.0120326	-0.0587081
-177000	-0.0118053	-0.0588087
-176900	-0.0117645	-0.0588493
-176800	-0.0119166	-0.058757
-176700	-0.0119448	-0.0586553
-176600	-0.0119248	-0.0588231
-176500	-0.0119455	-0.0587993
-176400	-0.0119681	-0.0588044
-176300	-0.0119526	-0.0588023
-176200	-0.011926	-0.0587869
-176100	-0.0117508	-0.058832
-176000	-0.0117452	-0.0588859
-175900	-0.0117668	-0.0589627
-175800	-0.0117386	-0.0590043
-175700	-0.0117277	-0.0592039
-175600	-0.0115998	-0.0594209
-175500	-0.0115451	-0.059416
-175400	-0.0115137	-0.0593772
-175300	-0.0114553	-0.0593959
-175200	-0.0113916	-0.0594148
-175100	-0.011215	-0.0594256
-175000	-0.0111791	-0.059492
-174900	-0.0109642	-0.0592921
-174800	-0.010872	-0.0592797
-174700	-0.0108089	-0.0591877
-174600	-0.0107402	-0.0592825
-174500	-0.0107046	-0.059189
-174400	-0.0106704	-0.059229
-174300	-0.0106548	-0.0594077
-174200	-0.0105792	-0.0594896
-174100	-0.0105173	-0.0595537
-174000	-0.0105064	-0.0595378
-173900	-0.0103286	-0.0595024
-173800	-0.010286	-0.0594808
-173700	-0.0102299	-0.0596684
-173600	-0.010202	-0.0597048
-173500	-0.0102452	-0.0596965
-173400	-0.0103103	-0.059778
-173300	-0.0103402	-0.0598301
-173200	-0.0103581	-0.0596487
-173100	-0.0103302	-0.0595701
-173000	-0.0104099	-0.0594724
-172900	-0.0103231	-0.0594357
-172800	-0.0102412	-0.0594004
-172700	-0.01017	-0.0597274
-172600	-0.0101302	-0.059609
-172500	-0.0100899	-0.0597436
-172400	-0.0100335	-0.0597835
-172300	-0.00983403	-0.0597838
-172200	-0.00965371	-0.0597506
-172100	-0.00967005	-0.0597228
-172000	-0.0096526	-0.0595693
-171900	-0.00967088	-0.0598136
-171800	-0.00972499	-0.0598139
-171700	-0.00978564	-0.0598344
-171600	-0.00984014	-0.0598703
-171500	-0.00988414	-0.0600159
-171400	-0.0099545	-0.0600737
-171300	-0.00990928	-0.0602753
-171200	-0.00979864	-0.0604505
-171100	-0.00975834	-0.0605994
-171000	-0.00970926	-0.0606213
-170900	-0.00970036	-0.0605808
-170800	-0.00971233	-0.0605448
-170700	-0.00976277	-0.0603424
-170600	-0.00972217	-0.0604102
-170500	-0.00977354	-0.0604134
-170400	-0.00975884	-0.0604023
-170300	-0.00973131	-0.0604002
-170200	-0.00969201	-0.0603224
-170100	-0.0096687	-0.0603455
-170000	-0.00967896	-0.0601992
-169900	-0.00981311	-0.0601817
-169800	-0.00982163	-0.0602126
-169700	-0.00976416	-0.0602063
-169600	-0.00979025	-0.0602697
-169500	-0.00981622	-0.0603223
-169400	-0.00984845	-0.060293
-169300	-0.00991412	-0.0603547
-169200	-0.00991631	-0.060446
-169100	-0.0099233	-0.060483
-169000	-0.00995085	-0.0605154
-168900	-0.00996009	-0.0606208
-168800	-0.0099629	-0.0606311
-168700	-0.0099593	-0.0606543
-168600	-0.00991796	-0.0607025
-168500	-0.00990478	-0.0605683
-168400	-0.00990481	-0.0605846
-168300	-0.00989854	-0.0605444
-168200	-0.00986186	-0.0604599
-168100	-0.00982533	-0.0604738
-168000	-0.00981628	-0.0606188
-167900	-0.00979208	-0.0607163
-167800	-0.00977187	-0.0607472
-167700	-0.00972424	-0.0607461
-167600	-0.00960482	-0.0606436
-167500	-0.00950247	-0.0606669
-167400	-0.0094478	-0.0606638
-167300	-0.0094109	-0.060669
-167200	-0.00938734	-0.0605378
-167100	-0.00951387	-0.0604928
-167000	-0.00952839	-0.0605121
-166900	-0.00952785	-0.0605265
-166800	-0.00953964	-0.0605055
-166700	-0.00957385	-0.0604578
-166600	-0.00963182	-0.060411
-166500	-0.00969557	-0.0603877
-166400	-0.00975503	-0.0603937
-166300	-0.00981975	-0.0604198
-166200	-0.0098905	-0.0603933
-166100	-0.00991595	-0.0603739
-166000	-0.00992805	-0.0605353
-165900	-0.00977144	-0.0605925
-165800	-0.00972445	-0.0607239
-165700	-0.00967623	-0.0608616
-165600	-0.00961963	-0.0609907
-165500	-0.00958774	-0.0610188
-165400	-0.00957464	-0.060992
-165300	-0.00962664	-0.0609602
-165200	-0.00967237	-0.0609051
-165100	-0.00973139	-0.0609082
-165000	-0.00987433	-0.0608792
-164900	-0.00988689	-0.0609268
-164800	-0.00989341	-0.0609449
-164700	-0.00982336	-0.0609613
-164600	-0.0097753	-0.060806
-164500	-0.0098526	-0.0607637
-164400	-0.009796	-0.0607545
-164300	-0.00973461	-0.0608915
-164200	-0.00966892	-0.0607619
-164100	-0.00962812	-0.0607403
-164000	-0.00962591	-0.0607885
-163900	-0.00965766	-0.0608239
-163800	-0.00979886	-0.0610275
-163700	-0.00978159	-0.0611009
-163600	-0.00975795	-0.0611159
-163500	-0.0097668	-0.06106
-163400	-0.00979045	-0.0608992
-163300	-0.00981754	-0.0608836
-163200	-0.00982754	-0.0608908
-163100	-0.00976152	-0.060783
-163000	-0.00956076	-0.0607291
-162900	-0.00947106	-0.0607102
-162800	-0.00943101	-0.060744
-162700	-0.00934816	-0.0608495
-162600	-0.00934919	-0.0608616
-162500	-0.00936885	-0.0608689
-162400	-0.00936393	-0.0608801
-162300	-0.0093979	-0.0608979
-162200	-0.00958338	-0.0608808
-162100	-0.00962782	-0.0610099
-162000	-0.00965303	-0.0609921
-161900	-0.00966151	-0.0610417
-161800	-0.00966574	-0.0610636
-161700	-0.0096741	-0.0611249
-161600	-0.00965494	-0.0612506
-161500	-0.00958502	-0.0613346
-161400	-0.00957969	-0.0613669
-161300	-0.00952492	-0.0613226
-161200	-0.00950016	-0.0613059
-161100	-0.00946792	-0.0613229
-161000	-0.00951937	-0.0614542
-160900	-0.00950233	-0.0614906
-160800	-0.00952103	-0.061527
-160700	-0.00958255	-0.0615318
-160600	-0.00962548	-0.061393
-160500	-0.00978371	-0.0613728
-160400	-0.00974983	-0.0614192
-160300	-0.00974894	-0.0613532
-160200	-0.00976108	-0.0614168
-160100	-0.00983567	-0.0614599
-160000	-0.00985923	-0.0615344
-159900	-0.00987878	-0.0615836
-159800	-0.00989656	-0.0615989
-159700	-0.00993631	-0.0615655
-159600	-0.00994838	-0.0615495
-159500	-0.00996363	-0.0615345
-159400	-0.00989075	-0.0615782
-159300	-0.00981112	-0.0615652
-159200	-0.00984212	-0.0616534
-159100	-0.00986656	-0.0616198
-159000	-0.00989963	-0.0616966
-158900	-0.00988419	-0.0617429
-158800	-0.00989812	-0.0618531
-158700	-0.00990178	-0.0619692
-158600	-0.00990537	-0.0620435
-158500	-0.00980007	-0.0621031
-158400	-0.00984322	-0.0621716
-158300	-0.00991055	-0.062212
-158200	-0.00993128	-0.0622363
-158100	-0.00995948	-0.0623893
-158000	-0.00995188	-0.0624092
-157900	-0.0100134	-0.0624495
-157800	-0.00995862	-0.0624312
-157700	-0.00990864	-0.0624028
-157600	-0.00987719	-0.0624186
-157500	-0.00985938	-0.0624457
-157400	-0.00987009	-0.062446
-157300	-0.00986497	-0.0624255
-157200	-0.00989024	-0.0623729
-157100	-0.00991328	-0.0623496
-157000	-0.00993235	-0.0623946
-156900	-0.00988887	-0.0624938
-156800	-0.00986408	-0.0625626
-156700	-0.00981329	-0.062651
-156600	-0.00974334	-0.0626759
-156500	-0.00970074	-0.0626592
-156400	-0.00971714	-0.0626452
-156300	-0.00976606	-0.0625911
-156200	-0.0097921	-0.0625554
-156100	-0.00983943	-0.0625928
-156000	-0.00987225	-0.0627059
-155900	-0.00988939	-0.0627695
-155800	-0.00989893	-0.0626734
-155700	-0.00985282	-0.0627534
-155600	-0.00985993	-0.0627902
-155500	-0.00985648	-0.0628265
-155400	-0.00986157	-0.0627489
-155300	-0.00984119	-0.0626664
-155200	-0.00984255	-0.0626255
-155100	-0.00982549	-0.0626007
-155000	-0.00978892	-0.0626442
-154900	-0.00973632	-0.0626828
-154800	-0.00966764	-0.0626546
-154700	-0.00963732	-0.0626543
-154600	-0.00962253	-0.0626629
-154500	-0.00962106	-0.0626082
-154400	-0.00951266	-0.0625561
-154300	-0.0095447	-0.0623723
-154200	-0.00956533	-0.0624256
-154100	-0.0095924	-0.0622794
-154000	-0.00961136	-0.0622807
-153900	-0.00962773	-0.0623254
-153800	-0.00961264	-0.0623844
-153700	-0.00960603	-0.0624202
-153600	-0.00964108	-0.0624393
-153500	-0.00970158	-0.0625822
-153400	-0.00978734	-0.0626704
-153300	-0.0099533	-0.0625767
-153200	-0.00997025	-0.0626406
-153100	-0.0100004	-0.0627312
-153000	-0.0100819	-0.0628999
-152900	-0.0100526	-0.062945
-152800	-0.00999437	-0.0629703
-152700	-0.00992607	-0.063043
-152600	-0.00988576	-0.0630397
-152500	-0.00989963	-0.0630465
-152400	-0.00993083	-0.063114
-152300	-0.00996225	-0.0631312
-152200	-0.0100157	-0.0629996
-152100	-0.0100207	-0.0629285
-152000	-0.0100383	-0.062951
-151900	-0.0100065	-0.0629424
-151800	-0.0100158	-0.0629959
-151700	-0.0100289	-0.063062
-151600	-0.0100351	-0.0630938
-151500	-0.010016	-0.0630062
-151400	-0.0099579	-0.0629672
-151300	-0.00990847	-0.0629598
-151200	-0.00989172	-0.0630026
-151100	-0.00986043	-0.0629632
-151000	-0.00982848	-0.062964
-150900	-0.00978841	-0.0629776
-150800	-0.00977656	-0.0630217
-150700	-0.00978696	-0.0632213
-150600	-0.00983667	-0.0632383
-150500	-0.00985676	-0.0632992
-150400	-0.00984722	-0.063331
-150300	-0.00978225	-0.0631581
-150200	-0.00970153	-0.0631322
-150100	-0.00965889	-0.0630938
-150000	-0.00963384	-0.0630265
-149900	-0.00959649	-0.0629394
-149800	-0.00954641	-0.0627982
-149700	-0.00952009	-0.0627446
-149600	-0.00950622	-0.0626716
-149500	-0.00945215	-0.0626398
-149400	-0.00942184	-0.0626183
-149300	-0.00938359	-0.0626293
-149200	-0.00935779	-0.0624432
-149100	-0.0093506	-0.0622798
-149000	-0.00926851	-0.0623051
-148900	-0.00918954	-0.0623211
-148800	-0.0091348	-0.0623744
-148700	-0.00913099	-0.0624434
-148600	-0.00914931	-0.0626475
-148500	-0.00913719	-0.0627014
-148400	-0.00908879	-0.0627932
-148300	-0.0090438	-0.0628312
-148200	-0.0090021	-0.0628121
-148100	-0.00899899	-0.0628654
-148000	-0.00898196	-0.0627672
-147900	-0.00897316	-0.0628461
-147800	-0.00895194	-0.0628567
-147700	-0.00902111	-0.0628798
-147600	-0.0089925	-0.0628981
-147500	-0.00894989	-0.0629339
-147400	-0.00890914	-0.0629496
-147300	-0.00886356	-0.0630553
-147200	-0.00885484	-0.0632665
-147100	-0.00891974	-0.0632118
-147000	-0.00893125	-0.0632496
-146900	-0.00900695	-0.0630772
-146800	-0.00893677	-0.0630237
-146700	-0.00883804	-0.0629654
-146600	-0.00879027	-0.0629938
-146500	-0.00875293	-0.0632307
-146400	-0.00874977	-0.0632393
-146300	-0.00874524	-0.0632969
-146200	-0.00875293	-0.0633467
-146100	-0.00875524	-0.063372
-146000	-0.00872687	-0.0632477
-145900	-0.00868764	-0.0632627
-145800	-0.00866618	-0.063262
-145700	-0.00865903	-0.0632896
-145600	-0.00870182	-0.0632333
-145500	-0.00870408	-0.0633499
-145400	-0.00868611	-0.063457
-145300	-0.00870048	-0.0636475
-145200	-0.00873066	-0.0637809
-145100	-0.00879188	-0.0638619
-145000	-0.00883277	-0.063917
-144900	-0.00883651	-0.063908
-144800	-0.00881705	-0.0638635
-144700	-0.00869975	-0.0638072
-144600	-0.00871163	-0.0637244
-144500	-0.0087097	-0.0636931
-144400	-0.00867855	-0.0637136
-144300	-0.00868087	-0.0637389
-144200	-0.00865088	-0.0637735
-144100	-0.00866099	-0.0639348
-144000	-0.00867752	-0.0638585
-143900	-0.00869771	-0.06394
-143800	-0.00872797	-0.063973
-143700	-0.00877101	-0.0638989
-143600	-0.0088106	-0.0639514
-143500	-0.00885547	-0.0640059
-143400	-0.00890063	-0.0640541
-143300	-0.00894825	-0.0640894
-143200	-0.00896432	-0.0641186
-143100	-0.00898423	-0.0640194
-143000	-0.00896477	-0.0638847
-142900	-0.00894731	-0.063793
-142800	-0.00892726	-0.0637705
-142700	-0.00890088	-0.0638044
-142600	-0.00887411	-0.0638013
-142500	-0.00887041	-0.0637786
-142400	-0.00890051	-0.0638383
-142300	-0.00898704	-0.0638112
-142200	-0.00906848	-0.0638892
-142100	-0.0091124	-0.0639032
-142000	-0.00911473	-0.0639355
-141900	-0.00915513	-0.0639743
-141800	-0.0091821	-0.0639693
-141700	-0.00918867	-0.0639326
-141600	-0.00918421	-0.0639227
-141500	-0.00925826	-0.0637734
-141400	-0.00935539	-0.0637002
-141300	-0.00941793	-0.0636713
-141200	-0.00948023	-0.0636477
-141100	-0.00947498	-0.0635215
-141000	-0.00958859	-0.0634751
-140900	-0.00962793	-0.0634136
-140800	-0.00964016	-0.0633797
-140700	-0.00959685	-0.0633078
-140600	-0.00954907	-0.0632685
-140500	-0.00950194	-0.063253
-140400	-0.00947224	-0.0632442
-140300	-0.00946457	-0.0632319
-140200	-0.00939259	-0.0632149
-140100	-0.00935396	-0.0631629
-140000	-0.00932584	-0.0631067
-139900	-0.00930729	-0.0630692
-139800	-0.00931455	-0.0631116
-139700	-0.00928119	-0.0629924
-139600	-0.0092333	-0.0630096
-139500	-0.00921056	-0.0630462
-139400	-0.00916626	-0.0630888
-139300	-0.00922329	-0.0631063
-139200	-0.00923921	-0.063102
-139100	-0.00927832	-0.0630751
-139000	-0.00927593	-0.063052
-138900	-0.00924642	-0.0630764
-138800	-0.00919592	-0.0630034
-138700	-0.00915991	-0.0629665
-138600	-0.00913092	-0.063053
-138500	-0.0091602	-0.06302
-138400	-0.00922081	-0.0629476
-138300	-0.00927206	-0.0628949
-138200	-0.00929525	-0.0628148
-138100	-0.0093197	-0.0627912
-138000	-0.00933088	-0.0628365
-137900	-0.00920623	-0.0629909
-137800	-0.00922308	-0.0630305
-137700	-0.0091702	-0.0631255
-137600	-0.00917445	-0.0632687
-137500	-0.00920354	-0.0633957
-137400	-0.00925553	-0.0635171
-137300	-0.0092584	-0.0636053
-137200	-0.00926045	-0.0636599
-137100	-0.00928052	-0.0636848
-137000	-0.00931033	-0.0637153
-136900	-0.00936669	-0.0637533
-136800	-0.00939467	-0.0637916
-136700	-0.00942415	-0.0638223
-136600	-0.00939677	-0.0638074
-136500	-0.00936815	-0.063806
-136400	-0.00938027	-0.0638135
-136300	-0.00939602	-0.0639365
-136200	-0.00944697	-0.0639812
-136100	-0.00949349	-0.0639977
-136000	-0.00952871	-0.0640359
-135900	-0.00957143	-0.0640707
-135800	-0.00961424	-0.0641271
-135700	-0.0096385	-0.0641633
-135600	-0.0097032	-0.0643509
-135500	-0.00975368	-0.0643679
-135400	-0.00983529	-0.0643377
-135300	-0.00987787	-0.0643932
-135200	-0.00981793	-0.0646962
-135100	-0.00981157	-0.0646883
-135000	-0.00996407	-0.0646689
-134900	-0.00999045	-0.0644934
-134800	-0.0100319	-0.0644405
-134700	-0.0100268	-0.0644144
-134600	-0.0100337	-0.0644385
-134500	-0.010012	-0.064494
-134400	-0.0100153	-0.064646
-134300	-0.0100418	-0.0646533
-134200	-0.00996173	-0.0646372
-134100	-0.0100351	-0.0647341
-134000	-0.010101	-0.0647846
-133900	-0.0101134	-0.064718
-133800	-0.0101054	-0.0647893
-133700	-0.0100463	-0.0648159
-133600	-0.0100067	-0.0648548
-133500	-0.00999431	-0.0648389
-133400	-0.010132	-0.06483
-133300	-0.0101368	-0.0648734
-133200	-0.0101793	-0.0650438
-133100	-0.010237	-0.065118
-133000	-0.0103107	-0.0651806
-132900	-0.0102193	-0.0652204
-132800	-0.0102592	-0.0652397
-132700	-0.0103107	-0.0652366
-132600	-0.0103475	-0.0652133
-132500	-0.0103683	-0.0652113
-132400	-0.0103862	-0.0651257
-132300	-0.0103964	-0.0650329
-132200	-0.0104414	-0.0648657
-132100	-0.0104743	-0.0647524
-132000	-0.0105307	-0.0646799
-131900	-0.0105854	-0.0646535
-131800	-0.010645	-0.0644927
-131700	-0.010705	-0.0644768
-131600	-0.0107343	-0.0644686
-131500	-0.0107453	-0.0644517
-131400	-0.0106186	-0.0644434
-131300	-0.010624	-0.0644528
-131200	-0.0106251	-0.0644496
-131100	-0.0106116	-0.0644585
-131000	-0.0106071	-0.0643584
-130900	-0.0106323	-0.0646296
-130800	-0.0106307	-0.0646194
-130700	-0.0106876	-0.0646272
-130600	-0.0106658	-0.0646449
-130500	-0.0106409	-0.0646323
-130400	-0.010663	-0.0647609
-130300	-0.0108039	-0.0647905
-130200	-0.0108349	-0.0649242
-130100	-0.0108686	-0.0649099
-130000	-0.0109053	-0.0649553
-129900	-0.0109155	-0.0649958
-129800	-0.0109122	-0.0650708
-129700	-0.0108987	-0.0651817
-129600	-0.0108434	-0.0653112
-129500	-0.010807	-0.0652599
-129400	-0.0107867	-0.0654467
-129300	-0.0107868	-0.0654733
-129200	-0.0108079	-0.0655043
-129100	-0.0109468	-0.0655248
-129000	-0.0109926	-0.0655836
-128900	-0.0109989	-0.0654772
-128800	-0.010982	-0.0654958
-128700	-0.0109703	-0.0653666
-128600	-0.0109655	-0.0654521
-128500	-0.0109568	-0.0655405
-128400	-0.0109539	-0.0655643
-128300	-0.0109693	-0.0656092
-128200	-0.0110168	-0.065637
-128100	-0.0110425	-0.0656709
-128000	-0.0110323	-0.0656291
-127900	-0.0109902	-0.0655688
-127800	-0.0109667	-0.0655482
-127700	-0.0109261	-0.0655391
-127600	-0.0108766	-0.0654875
-127500	-0.0108324	-0.0654256
-127400	-0.0108274	-0.0653923
-127300	-0.0108417	-0.0653963
-127200	-0.0108291	-0.0655347
-127100	-0.010788	-0.065525
-127000	-0.010742	-0.065632
-126900	-0.0106869	-0.0657508
-126800	-0.010634	-0.0659393
-126700	-0.010577	-0.066011
-126600	-0.0105302	-0.066022
-126500	-0.0105016	-0.0659964
-126400	-0.0104715	-0.0659925
-126300	-0.0104542	-0.066093
-126200	-0.0104758	-0.0661528
-126100	-0.0105085	-0.0661959
-126000	-0.0105549	-0.0661827
-125900	-0.0105882	-0.0662208
-125800	-0.0106097	-0.0662609
-125700	-0.0106429	-0.0662703
-125600	-0.010628	-0.0662946
-125500	-0.0106157	-0.0663616
-125400	-0.0106044	-0.066458
-125300	-0.0105946	-0.0665387
-125200	-0.0106036	-0.0666194
-125100	-0.010621	-0.0666666
-125000	-0.0106426	-0.0667251
-124900	-0.0106333	-0.066766
-124800	-0.0106593	-0.0667839
-124700	-0.0106643	-0.066788
-124600	-0.0106763	-0.0668475
-124500	-0.0106913	-0.0669043
-124400	-0.0106908	-0.0669192
-124300	-0.0107012	-0.0669093
-124200	-0.0107318	-0.0668902
-124100	-0.0107354	-0.0668653
-124000	-0.01077	-0.0668279
-123900	-0.0108225	-0.0669324
-123800	-0.0108682	-0.0669001
-123700	-0.0109014	-0.066943
-123600	-0.0109055	-0.066914
-123500	-0.0109493	-0.0669179
-123400	-0.0109993	-0.0670342
-123300	-0.0110243	-0.0670203
-123200	-0.0110226	-0.067026
-123100	-0.0111516	-0.0670143
-123000	-0.0111417	-0.0669946
-122900	-0.0111445	-0.0669095
-122800	-0.0111492	-0.0669055
-122700	-0.0111296	-0.066877
-122600	-0.0110851	-0.0667597
-122500	-0.0110466	-0.0668086
-122400	-0.0109992	-0.0667256
-122300	-0.0109711	-0.0667301
-122200	-0.0109116	-0.066571
-122100	-0.0108747	-0.0665707
-122000	-0.0108678	-0.0665405
-121900	-0.0108785	-0.0665335
-121800	-0.0108722	-0.0665942
-121700	-0.0108787	-0.066661
-121600	-0.010882	-0.0667238
-121500	-0.0108766	-0.0668381
-121400	-0.0108818	-0.0669089
-121300	-0.0109193	-0.0669789
-121200	-0.0109424	-0.0670048
-121100	-0.010949	-0.0670679
-121000	-0.0109143	-0.0670802
-120900	-0.0108699	-0.0671304
-120800	-0.0108347	-0.0671623
-120700	-0.0108025	-0.0671556
-120600	-0.0107424	-0.0671814
-120500	-0.0107025	-0.0672066
-120400	-0.0106493	-0.0672173
-120300	-0.0106165	-0.0672448
-120200	-0.0105951	-0.0671182
-120100	-0.0105742	-0.0671126
-120000	-0.0105456	-0.0671137
-119900	-0.010511	-0.0671218
-119800	-0.0104712	-0.0671713
-119700	-0.010437	-0.0671937
-119600	-0.0104071	-0.0672204
-119500	-0.0103835	-0.0670806
-119400	-0.0103782	-0.0670773
-119300	-0.0103682	-0.0670681
-119200	-0.0103927	-0.0670411
-119100	-0.0103979	-0.0670121
-119000	-0.0103985	-0.0670011
-118900	-0.010439	-0.0669447
-118800	-0.0105014	-0.0669077
-118700	-0.0105223	-0.0668712
-118600	-0.0105343	-0.0668209
-118500	-0.0105297	-0.0667598
-118400	-0.0105106	-0.0667253
-118300	-0.0104716	-0.0667015
-118200	-0.0104403	-0.0666692
-118100	-0.0104175	-0.0666481
-118000	-0.0104037	-0.0666354
-117900	-0.0104049	-0.0666515
-117800	-0.010394	-0.0666694
-117700	-0.0103442	-0.066679
-117600	-0.0102968	-0.0666267
-117500	-0.0102811	-0.0667134
-117400	-0.0102726	-0.0666511
-117300	-0.0102874	-0.0666369
-117200	-0.0103092	-0.0666284
-117100	-0.0103326	-0.0666109
-117000	-0.0103185	-0.0666159
-116900	-0.0102972	-0.0666666
-116800	-0.0102824	-0.0666472
-116700	-0.0102602	-0.066629
-116600	-0.0101903	-0.0666211
-116500	-0.0101606	-0.0667716
-116400	-0.0101444	-0.0667299
-116300	-0.0101597	-0.0668365
-116200	-0.0101643	-0.0667804
-116100	-0.0101507	-0.0667095
-116000	-0.0101033	-0.0666921
-115900	-0.010118	-0.0666845
-115800	-0.0102451	-0.0666509
-115700	-0.0103413	-0.0666128
-115600	-0.0104044	-0.0665279
-115500	-0.0103816	-0.0665173
-115400	-0.0103757	-0.0665258
-115300	-0.0103747	-0.0666433
-115200	-0.0103387	-0.0666349
-115100	-0.0102971	-0.0666482
-115000	-0.0102468	-0.0666575
-114900	-0.0101993	-0.066663
-114800	-0.0101812	-0.066638
-114700	-0.0101839	-0.0666245
-114600	-0.0101636	-0.0664869
-114500	-0.0101772	-0.0664462
-114400	-0.0101915	-0.066433
-114300	-0.0102085	-0.0664224
-114200	-0.0102139	-0.0663735
-114100	-0.0102386	-0.0663768
-114000	-0.010257	-0.0663307
-113900	-0.0102615	-0.0662722
-113800	-0.0102403	-0.0662138
-113700	-0.0102176	-0.0662049
-113600	-0.0102222	-0.0662028
-113500	-0.0102939	-0.0662328
-113400	-0.0103996	-0.0662669
-113300	-0.0104791	-0.066322
-113200	-0.0105247	-0.0663967
-113100	-0.0105074	-0.0664502
-113000	-0.0105271	-0.0664841
-112900	-0.0105199	-0.0664961
-112800	-0.0105402	-0.0664839
-112700	-0.0105617	-0.066405
-112600	-0.0105733	-0.0663324
-112500	-0.0105465	-0.066226
-112400	-0.0105119	-0.0661633
-112300	-0.0104787	-0.0661052
-112200	-0.0103173	-0.06597
-112100	-0.0103104	-0.0659373
-112000	-0.0103405	-0.0659026
-111900	-0.0103825	-0.0658096
-111800	-0.0104051	-0.0658215
-111700	-0.0104378	-0.0658244
-111600	-0.0104397	-0.0658022
-111500	-0.0104398	-0.0657866
-111400	-0.0104289	-0.0657755
-111300	-0.0104525	-0.0657611
-111200	-0.0104807	-0.0657819
-111100	-0.0103882	-0.0657691
-111000	-0.010392	-0.0657832
-110900	-0.0103917	-0.0657994
-110800	-0.0104112	-0.065921
-110700	-0.0104148	-0.0660354
-110600	-0.0104404	-0.0661252
-110500	-0.0104751	-0.0661915
-110400	-0.0105231	-0.066213
-110300	-0.0105703	-0.066284
-110200	-0.0106052	-0.0662277
-110100	-0.0106333	-0.066206
-110000	-0.010518	-0.0661244
-109900	-0.0105255	-0.0660349
-109800	-0.0105275	-0.0659955
-109700	-0.0104995	-0.0659829
-109600	-0.0105487	-0.0659751
-109500	-0.0105775	-0.0659194
-109400	-0.0106007	-0.0658612
-109300	-0.0106233	-0.0658409
-109200	-0.0106311	-0.0658482
-109100	-0.0106392	-0.0658724
-109000	-0.0106309	-0.0658924
-108900	-0.0106636	-0.0657884
-108800	-0.0106764	-0.0658228
-108700	-0.0106746	-0.0658304
-108600	-0.0106306	-0.0657734
-108500	-0.0105916	-0.0657563
-108400	-0.0105841	-0.0657616
-108300	-0.010558	-0.0657317
-108200	-0.0105431	-0.0656884
-108100	-0.0105259	-0.0657181
-108000	-0.010541	-0.065595
-107900	-0.0105532	-0.0654852
-107800	-0.010572	-0.065542
-107700	-0.0105835	-0.0656171
-107600	-0.0106127	-0.0657765
-107500	-0.0106207	-0.0658328
-107400	-0.0106758	-0.066026
-107300	-0.0107265	-0.0660685
-107200	-0.0107713	-0.0661105
-107100	-0.0108524	-0.0661244
-107000	-0.0109125	-0.0662233
-106900	-0.0109385	-0.0662112
-106800	-0.0109438	-0.0662849
-106700	-0.0109265	-0.0662279
-106600	-0.0108957	-0.0662126
-106500	-0.0108781	-0.0660593
-106400	-0.0108638	-0.0660337
-106300	-0.0108303	-0.0660209
-106200	-0.0108006	-0.0660244
-106100	-0.0108152	-0.0660617
-106000	-0.0108615	-0.0661095
-105900	-0.0109172	-0.0661577
-105800	-0.010951	-0.0661214
-105700	-0.0109514	-0.0660261
-105600	-0.0109422	-0.0659687
-105500	-0.0109285	-0.0659349
-105400	-0.0109118	-0.0659217
-105300	-0.0108971	-0.0659489
-105200	-0.0108646	-0.066006
-105100	-0.0108517	-0.0660123
-105000	-0.0108629	-0.0659413
-104900	-0.0108882	-0.0658485
-104800	-0.0109382	-0.0657474
-104700	-0.0109873	-0.0656638
-104600	-0.0110154	-0.0656288
-104500	-0.0110303	-0.0656299
-104400	-0.0110328	-0.0656288
-104300	-0.0110482	-0.0655913
-104200	-0.0110647	-0.0655777
-104100	-0.0110744	-0.0655685
-104000	-0.0110251	-0.065567
-103900	-0.0110091	-0.0656236
-103800	-0.0109685	-0.0656623
-103700	-0.0109415	-0.0656753
-103600	-0.0109282	-0.0656777
-103500	-0.0109256	-0.0656503
-103400	-0.0109656	-0.0656826
-103300	-0.0109563	-0.0657161
-103200	-0.0109598	-0.0657052
-103100	-0.0109451	-0.0656998
-103000	-0.0109287	-0.0656865
-102900	-0.0108977	-0.065675
-102800	-0.0108737	-0.0654978
-102700	-0.0108681	-0.0654476
-102600	-0.0108695	-0.0654264
-102500	-0.0108721	-0.0653817
-102400	-0.0110153	-0.0653106
-102300	-0.0110374	-0.0653637
-102200	-0.0110677	-0.0653277
-102100	-0.011097	-0.0653075
-102000	-0.0111158	-0.0652434
-101900	-0.0111432	-0.0652142
-101800	-0.0111902	-0.0651983
-101700	-0.01122	-0.0652055
-101600	-0.0112513	-0.0651932
-101500	-0.0112604	-0.0651692
-101400	-0.0112757	-0.0651114
-101300	-0.0113135	-0.0650504
-101200	-0.0113233	-0.0649825
-101100	-0.0113226	-0.0647922
-101000	-0.0113212	-0.064734
-100900	-0.0113452	-0.0645444
-100800	-0.0113504	-0.0644877
-100700	-0.0113232	-0.0644603
-100600	-0.0112904	-0.0644207
-100500	-0.0112464	-0.0645244
-100400	-0.0112256	-0.064505
-100300	-0.0112124	-0.0644792
-100200	-0.0112061	-0.0644316
-100100	-0.0112018	-0.0644349
-100000	-0.0113026	-0.0644403
-99900	-0.0113783	-0.0644191
-99800	-0.011463	-0.0643687
-99700	-0.0114909	-0.0643084
-99600	-0.0115035	-0.0642756
-99500	-0.0115212	-0.0640877
-99400	-0.0114941	-0.0639583
-99300	-0.0115878	-0.0638894
-99200	-0.0115779	-0.0638169
-99100	-0.0115751	-0.0638236
-99000	-0.0116225	-0.0637439
-98900	-0.0116106	-0.0636675
-98800	-0.0116099	-0.0635058
-98700	-0.0115662	-0.0635058
-98600	-0.0114796	-0.0635186
-98500	-0.0114118	-0.0635788
-98400	-0.0114476	-0.0634532
-98300	-0.0114668	-0.0634367
-98200	-0.0115223	-0.0633451
-98100	-0.0115749	-0.0632782
-98000	-0.0116219	-0.0632788
-97900	-0.0116761	-0.0633016
-97800	-0.0117369	-0.0632917
-97700	-0.0117624	-0.0633073
-97600	-0.0117552	-0.0631709
-97500	-0.0116933	-0.0630077
-97400	-0.0116489	-0.0628648
-97300	-0.01157	-0.0627376
-97200	-0.0115356	-0.0625223
-97100	-0.0115205	-0.0622754
-97000	-0.0115044	-0.0621423
-96900	-0.0114438	-0.0621017
-96800	-0.0113464	-0.062038
-96700	-0.0112473	-0.0618529
-96600	-0.011176	-0.0617311
-96500	-0.0111469	-0.0615587
-96400	-0.0110155	-0.0613707
-96300	-0.0108911	-0.061237
-96200	-0.0108514	-0.0611064
-96100	-0.010809	-0.0608913
-96000	-0.0107469	-0.0607393
-95900	-0.0108355	-0.0606037
-95800	-0.0108218	-0.0603643
-95700	-0.0108057	-0.0601876
-95600	-0.0107768	-0.0600197
-95500	-0.0107581	-0.0599186
-95400	-0.0108213	-0.0597814
-95300	-0.0107887	-0.0596163
-95200	-0.0106935	-0.0594512
-95100	-0.0106713	-0.0592931
-95000	-0.0106638	-0.0592
-94900	-0.0106448	-0.0590854
-94800	-0.0106334	-0.0589768
-94700	-0.0106123	-0.0588706
-94600	-0.0106165	-0.0587519
-94500	-0.0106366	-0.0586028
-94400	-0.0106604	-0.0585132
-94300	-0.0106558	-0.0583845
-94200	-0.0106319	-0.0582546
-94100	-0.0106086	-0.0580955
-94000	-0.0105754	-0.0579737
-93900	-0.0105251	-0.0578736
-93800	-0.0104548	-0.0577375
-93700	-0.0103815	-0.0575862
-93600	-0.0103054	-0.0574067
-93500	-0.0102641	-0.0573007
-93400	-0.010292	-0.0571024
-93300	-0.0102941	-0.0569522
-93200	-0.0102952	-0.0569281
-93100	-0.0102651	-0.056861
-93000	-0.0102202	-0.0567646
-92900	-0.0103506	-0.0566268
-92800	-0.0103588	-0.0564349
-92700	-0.0103986	-0.056262
-92600	-0.0104544	-0.0561964
-92500	-0.0106261	-0.0561937
-92400	-0.0106295	-0.056237
-92300	-0.0106178	-0.0561984
-92200	-0.0106159	-0.0561194
-92100	-0.0105952	-0.0559673
-92000	-0.0105309	-0.0556852
-91900	-0.0104051	-0.0555104
-91800	-0.0103168	-0.0553806
-91700	-0.0102201	-0.0552575
-91600	-0.0101593	-0.0551928
-91500	-0.0101252	-0.0551216
-91400	-0.0100861	-0.0550569
-91300	-0.0100349	-0.0549494
-91200	-0.0101321	-0.0546239
-91100	-0.0100934	-0.0544361
-91000	-0.0100321	-0.0542512
-90900	-0.01003	-0.0540825
-90800	-0.00999495	-0.0539921
-90700	-0.00998682	-0.0539203
-90600	-0.00999387	-0.0538519
-90500	-0.00998751	-0.0538612
-90400	-0.00997583	-0.0537228
-90300	-0.0100118	-0.0535448
-90200	-0.0100462	-0.0533738
-90100	-0.0100603	-0.0532718
-90000	-0.0100539	-0.0531631
-89900	-0.0100165	-0.0530864
-89800	-0.00996522	-0.052964
-89700	-0.00993715	-0.0528662
-89600	-0.00993929	-0.0527361
-89500	-0.00991544	-0.0526301
-89400	-0.00988198	-0.0525378
-89300	-0.00986252	-0.0524903
-89200	-0.00985271	-0.05248
-89100	-0.00984873	-0.0524029
-89000	-0.00991183	-0.0522534
-88900	-0.00993355	-0.0520641
-88800	-0.00995181	-0.0518677
-88700	-0.00993496	-0.051724
-88600	-0.00992016	-0.0515592
-88500	-0.00993251	-0.0513571
-88400	-0.00995584	-0.0511903
-88300	-0.00991699	-0.0511197
-88200	-0.00989702	-0.0511199
-88100	-0.00990237	-0.0510992
-88000	-0.00986659	-0.0510396
-87900	-0.00985931	-0.0509046
-87800	-0.00985608	-0.050766
-87700	-0.00985729	-0.0505222
-87600	-0.00983827	-0.0503759
-87500	-0.00982709	-0.0502593
-87400	-0.0100102	-0.0501733
-87300	-0.0100504	-0.0500802
-87200	-0.0100686	-0.049977
-87100	-0.0100981	-0.0497988
-87000	-0.0101627	-0.0496129
-86900	-0.0102316	-0.0494905
-86800	-0.0102988	-0.049341
-86700	-0.0103387	-0.0490921
-86600	-0.0103091	-0.0489193
-86500	-0.0102537	-0.0487891
-86400	-0.0102158	-0.0487265
-86300	-0.0101658	-0.0486717
-86200	-0.010117	-0.0486344
-86100	-0.010109	-0.0485718
-86000	-0.0101025	-0.0485276
-85900	-0.0100689	-0.0484363
-85800	-0.0100783	-0.0483473
-85700	-0.0101057	-0.0482298
-85600	-0.0101372	-0.0482591
-85500	-0.0101746	-0.0480302
-85400	-0.0101738	-0.0479378
-85300	-0.0101782	-0.0479385
-85200	-0.0101829	-0.0478794
-85100	-0.0102117	-0.0478571
-85000	-0.0102164	-0.0478199
-84900	-0.0101758	-0.0477358
-84800	-0.0100801	-0.0476288
-84700	-0.00997805	-0.0474954
-84600	-0.00989691	-0.0473833
-84500	-0.00985283	-0.0472947
-84400	-0.00984	-0.0472285
-84300	-0.00981313	-0.0471646
-84200	-0.00981287	-0.0471175
-84100	-0.00984228	-0.0471129
-84000	-0.00991113	-0.0470963
-83900	-0.00998137	-0.0470527
-83800	-0.0100045	-0.0470249
-83700	-0.0100371	-0.0468589
-83600	-0.0100586	-0.0467871
-83500	-0.0100635	-0.046716
-83400	-0.010026	-0.0466425
-83300	-0.00996997	-0.0465631
-83200	-0.00990858	-0.0464678
-83100	-0.00983504	-0.0464291
-83000	-0.00979405	-0.0464048
-82900	-0.00975935	-0.0463769
-82800	-0.00974305	-0.0463151
-82700	-0.00972356	-0.0463339
-82600	-0.00969802	-0.0463504
-82500	-0.00968832	-0.0463193
-82400	-0.00966316	-0.0463149
-82300	-0.0096372	-0.0463254
-82200	-0.00959495	-0.0462153
-82100	-0.0095186	-0.0461871
-82000	-0.00941912	-0.0461471
-81900	-0.00941472	-0.0460921
-81800	-0.00942893	-0.0460136
-81700	-0.0094225	-0.0459329
-81600	-0.00939633	-0.0459081
-81500	-0.0093903	-0.0458799
-81400	-0.00936486	-0.0457385
-81300	-0.00920189	-0.0455893
-81200	-0.00903975	-0.0454137
-81100	-0.00901659	-0.0452288
-81000	-0.00901938	-0.0450172
-80900	-0.00901933	-0.0449382
-80800	-0.00905358	-0.0448412
-80700	-0.00906318	-0.0447159
-80600	-0.00905912	-0.0445371
-80500	-0.00908189	-0.0444037
-80400	-0.00908605	-0.0442652
-80300	-0.00908012	-0.0441532
-80200	-0.00906492	-0.0440708
-80100	-0.00902982	-0.0439883
-80000	-0.00902411	-0.0438806
-79900	-0.00900789	-0.0437388
-79800	-0.00901205	-0.0435675
-79700	-0.00902528	-0.0433894
-79600	-0.00908214	-0.0432114
-79500	-0.00917718	-0.0430789
-79400	-0.00914386	-0.0429474
-79300	-0.009096	-0.0428081
-79200	-0.00903781	-0.0427049
-79100	-0.00898295	-0.0426017
-79000	-0.0089818	-0.0425368
-78900	-0.00901624	-0.0423209
-78800	-0.00911367	-0.0422107
-78700	-0.00915262	-0.0421261
-78600	-0.00920131	-0.0420228
-78500	-0.00922663	-0.0419795
-78400	-0.00925813	-0.0418874
-78300	-0.0092423	-0.0417997
-78200	-0.00921157	-0.0416907
-78100	-0.00917615	-0.041586
-78000	-0.00910978	-0.0414928
-77900	-0.00903591	-0.0414266
-77800	-0.00898266	-0.041361
-77700	-0.00898221	-0.0412487
-77600	-0.0089693	-0.0411552
-77500	-0.00895974	-0.0410489
-77400	-0.00894236	-0.040949
-77300	-0.00890812	-0.0408748
-77200	-0.0088461	-0.0406845
-77100	-0.00880728	-0.0406745
-77000	-0.00876803	-0.0406352
-76900	-0.0086651	-0.040575
-76800	-0.0085783	-0.0405162
-76700	-0.00852105	-0.0405479
-76600	-0.00851449	-0.0405408
-76500	-0.00848525	-0.0405276
-76400	-0.00845265	-0.040476
-76300	-0.00841984	-0.0403885
-76200	-0.00839837	-0.0402887
-76100	-0.0083887	-0.0401864
-76000	-0.00834538	-0.0400864
-75900	-0.00825418	-0.0400053
-75800	-0.00819403	-0.0399036
-75700	-0.00812444	-0.0397718
-75600	-0.00811073	-0.0396553
-75500	-0.00809221	-0.0395856
-75400	-0.00809663	-0.0394802
-75300	-0.00807402	-0.0393964
-75200	-0.00802896	-0.0393139
-75100	-0.00797228	-0.039234
-75000	-0.00796614	-0.0391349
-74900	-0.00798219	-0.0390399
-74800	-0.00797918	-0.0389205
-74700	-0.00797617	-0.0388232
-74600	-0.00796464	-0.0386916
-74500	-0.00790192	-0.0385644
-74400	-0.0078663	-0.038446
-74300	-0.00782219	-0.0383356
-74200	-0.00781493	-0.0382481
-74100	-0.00779478	-0.0381526
-74000	-0.00775831	-0.038068
-73900	-0.00771473	-0.0379838
-73800	-0.00769233	-0.0378918
-73700	-0.00768152	-0.037794
-73600	-0.00768984	-0.0377281
-73500	-0.00770672	-0.0376532
-73400	-0.00772039	-0.0375947
-73300	-0.00772746	-0.0375432
-73200	-0.00770168	-0.0374994
-73100	-0.00769408	-0.0374017
-73000	-0.00769745	-0.037304
-72900	-0.00770284	-0.0372162
-72800	-0.00773967	-0.0371174
-72700	-0.00776833	-0.0370488
-72600	-0.00780907	-0.03701
-72500	-0.00785199	-0.0369853
-72400	-0.00789606	-0.036898
-72300	-0.00789166	-0.0368152
-72200	-0.00789706	-0.0367422
-72100	-0.00790789	-0.0366653
-72000	-0.007919	-0.0365906
-71900	-0.00792232	-0.0364708
-71800	-0.00788613	-0.0363717
-71700	-0.00784442	-0.0362895
-71600	-0.00777867	-0.0362156
-71500	-0.00772984	-0.0361683
-71400	-0.00766861	-0.0361713
-71300	-0.00763609	-0.0361965
-71200	-0.0077102	-0.0361962
-71100	-0.00775167	-0.036162
-71000	-0.00778057	-0.0360854
-70900	-0.00779749	-0.0360251
-70800	-0.00781028	-0.0359433
-70700	-0.00780354	-0.0358987
-70600	-0.00780021	-0.0358848
-70500	-0.00777375	-0.0358959
-70400	-0.00776722	-0.035856
-70300	-0.00775646	-0.035781
-70200	-0.00776383	-0.035836
-70100	-0.00778443	-0.0357527
-70000	-0.00779755	-0.0356162
-69900	-0.00779525	-0.0354991
-69800	-0.00776022	-0.035407
-69700	-0.00775446	-0.0352942
-69600	-0.00777203	-0.0351989
-69500	-0.0077675	-0.0351256
-69400	-0.0077832	-0.0350365
-69300	-0.00777625	-0.0349281
-69200	-0.00775994	-0.0348672
-69100	-0.00776016	-0.0348203
-69000	-0.00774546	-0.0347697
-68900	-0.00768724	-0.0347438
-68800	-0.00766725	-0.0347427
-68700	-0.00768696	-0.0347448
-68600	-0.00775188	-0.0347349
-68500	-0.0077601	-0.0346524
-68400	-0.00775507	-0.0345264
-68300	-0.00777841	-0.0343684
-68200	-0.00776688	-0.034251
-68100	-0.00774489	-0.0341825
-68000	-0.00773204	-0.0341181
-67900	-0.00773627	-0.034069
-67800	-0.00773901	-0.0339663
-67700	-0.00775468	-0.0338675
-67600	-0.0077634	-0.0338063
-67500	-0.00774714	-0.0337717
-67400	-0.00773017	-0.0337206
-67300	-0.00772736	-0.0336771
-67200	-0.00768745	-0.0336345
-67100	-0.00763491	-0.0336049
-67000	-0.00757687	-0.0335268
-66900	-0.00755156	-0.0334076
-66800	-0.007553	-0.0333329
-66700	-0.00756901	-0.0330695
-66600	-0.00759032	-0.0329637
-66500	-0.00759764	-0.0328634
-66400	-0.00756093	-0.0327543
-66300	-0.00750817	-0.0327009
-66200	-0.00746789	-0.032661
-66100	-0.00746367	-0.0326028
-66000	-0.00744344	-0.0325011
-65900	-0.00743479	-0.0323776
-65800	-0.00741826	-0.032292
-65700	-0.00742867	-0.0322354
-65600	-0.00742406	-0.0322021
-65500	-0.00744067	-0.0323366
-65400	-0.00743312	-0.0322707
-65300	-0.0073803	-0.0321854
-65200	-0.00735766	-0.0321275
-65100	-0.00733522	-0.0320594
-65000	-0.00730659	-0.0320503
-64900	-0.00732911	-0.0318641
-64800	-0.0073347	-0.0317844
-64700	-0.00734593	-0.0317058
-64600	-0.00734789	-0.0316906
-64500	-0.00734488	-0.03167
-64400	-0.00734458	-0.031673
-64300	-0.00736176	-0.0316248
-64200	-0.00738183	-0.0315656
-64100	-0.00739472	-0.0314495
-64000	-0.0074104	-0.0313329
-63900	-0.00741446	-0.0310968
-63800	-0.00741169	-0.0309905
-63700	-0.00739779	-0.0307756
-63600	-0.00739988	-0.0306757
-63500	-0.00741135	-0.030601
-63400	-0.00740377	-0.0305096
-63300	-0.00739114	-0.0303881
-63200	-0.00735385	-0.0302541
-63100	-0.00733439	-0.0301495
-63000	-0.00732091	-0.0300603
-62900	-0.0072845	-0.0299715
-62800	-0.00724771	-0.0299245
-62700	-0.00716228	-0.0298686
-62600	-0.00706147	-0.0298048
-62500	-0.00696148	-0.029727
-62400	-0.00692292	-0.0296104
-62300	-0.00689083	-0.0293717
-62200	-0.0068797	-0.0292356
-62100	-0.00686279	-0.0291127
-62000	-0.00680112	-0.0289927
-61900	-0.00673151	-0.0290729
-61800	-0.00669505	-0.0290449
-61700	-0.00667255	-0.0290281
-61600	-0.00665613	-0.0290256
-61500	-0.00664497	-0.029037
-61400	-0.0066448	-0.0289528
-61300	-0.00666947	-0.0287959
-61200	-0.00668474	-0.0286512
-61100	-0.00673062	-0.0285202
-61000	-0.00672443	-0.0283912
-60900	-0.00668623	-0.0283109
-60800	-0.00667272	-0.0282559
-60700	-0.00667357	-0.0282815
-60600	-0.00665034	-0.0282584
-60500	-0.00662274	-0.0281892
-60400	-0.00655894	-0.0280684
-60300	-0.00648465	-0.0279007
-60200	-0.00640099	-0.0277713
-60100	-0.00629889	-0.0276656
-60000	-0.00621778	-0.0274764
-59900	-0.00615658	-0.0274409
-59800	-0.00612451	-0.0274801
-59700	-0.00612121	-0.0275119
-59600	-0.00615527	-0.0275137
-59500	-0.00610789	-0.0274921
-59400	-0.00603228	-0.0274515
-59300	-0.00598321	-0.027363
-59200	-0.00600734	-0.0272359
-59100	-0.00605775	-0.0271025
-59000	-0.00610346	-0.0270064
-58900	-0.00613068	-0.0269304
-58800	-0.00612382	-0.0268078
-58700	-0.00607372	-0.0267241
-58600	-0.00600862	-0.0267459
-58500	-0.00595722	-0.0266348
-58400	-0.0059448	-0.0264951
-58300	-0.00592703	-0.0263859
-58200	-0.00589378	-0.0262746
-58100	-0.00586833	-0.026177
-58000	-0.00587465	-0.0260792
-57900	-0.00591784	-0.0260303
-57800	-0.00596061	-0.0259583
-57700	-0.00597232	-0.0259015
-57600	-0.00600229	-0.0257666
-57500	-0.00602437	-0.0256973
-57400	-0.00605899	-0.0256843
-57300	-0.00609398	-0.0256418
-57200	-0.00615226	-0.0255908
-57100	-0.00615102	-0.0255097
-57000	-0.00614352	-0.0253951
-56900	-0.00614072	-0.0252475
-56800	-0.00607515	-0.0251074
-56700	-0.00601147	-0.0249219
-56600	-0.0059653	-0.0248291
-56500	-0.00592244	-0.0247374
-56400	-0.00590063	-0.0246474
-56300	-0.00590091	-0.0245835
-56200	-0.0059142	-0.0244835
-56100	-0.00591129	-0.0244007
-56000	-0.00590551	-0.0243526
-55900	-0.00589281	-0.0243386
-55800	-0.00585093	-0.0243337
-55700	-0.00583878	-0.0242324
-55600	-0.00581794	-0.024147
-55500	-0.00580156	-0.02409
-55400	-0.0058005	-0.0240051
-55300	-0.00579066	-0.0239062
-55200	-0.00579175	-0.0238244
-55100	-0.00578013	-0.0237858
-55000	-0.0058001	-0.0237233
-54900	-0.00579016	-0.0236556
-54800	-0.00573987	-0.0235366
-54700	-0.00573202	-0.023485
-54600	-0.00572418	-0.0234244
-54500	-0.00571506	-0.0234068
-54400	-0.00570105	-0.0234547
-54300	-0.00568074	-0.0233308
-54200	-0.00568306	-0.023174
-54100	-0.00568229	-0.0229005
-54000	-0.0057091	-0.02271
-53900	-0.0057129	-0.0225974
-53800	-0.00566484	-0.0225181
-53700	-0.00565947	-0.0224761
-53600	-0.00566743	-0.0224478
-53500	-0.00567073	-0.022435
-53400	-0.00566015	-0.0223939
-53300	-0.00561838	-0.0223438
-53200	-0.00556492	-0.0223544
-53100	-0.00552705	-0.0223089
-53000	-0.00551009	-0.0222566
-52900	-0.00550326	-0.0221948
-52800	-0.00551083	-0.0221426
-52700	-0.00551187	-0.0220718
-52600	-0.00554471	-0.0219902
-52500	-0.00558012	-0.0219332
-52400	-0.00561769	-0.021866
-52300	-0.00566598	-0.0217878
-52200	-0.00570721	-0.0217032
-52100	-0.00572345	-0.0214494
-52000	-0.00571556	-0.0213647
-51900	-0.00573624	-0.0212762
-51800	-0.0057682	-0.0212097
-51700	-0.00576997	-0.0211291
-51600	-0.00578268	-0.0210846
-51500	-0.0057885	-0.0210751
-51400	-0.00579765	-0.0210638
-51300	-0.00579896	-0.0210671
-51200	-0.00578551	-0.0210351
-51100	-0.00583186	-0.0211041
-51000	-0.00584646	-0.0210463
-50900	-0.00585665	-0.0209728
-50800	-0.00586958	-0.0208961
-50700	-0.00586994	-0.0208649
-50600	-0.00587182	-0.0207622
-50500	-0.00588428	-0.0206094
-50400	-0.0058729	-0.0204667
-50300	-0.00589949	-0.0203441
-50200	-0.00590552	-0.0202517
-50100	-0.00587442	-0.0202179
-50000	-0.00585947	-0.0200424
-49900	-0.00585415	-0.0199535
-49800	-0.00583963	-0.0198381
-49700	-0.00585854	-0.0197343
-49600	-0.00584797	-0.0196377
-49500	-0.00583626	-0.0195721
-49400	-0.00583431	-0.0195269
-49300	-0.00579723	-0.0194926
-49200	-0.00573068	-0.0194616
-49100	-0.00566638	-0.0194094
-49000	-0.00564066	-0.0193199
-48900	-0.00564507	-0.0192363
-48800	-0.00561061	-0.0191586
-48700	-0.00552088	-0.0190731
-48600	-0.00546067	-0.0190366
-48500	-0.00544597	-0.01907
-48400	-0.00544309	-0.0190949
-48300	-0.00543276	-0.0191442
-48200	-0.00543005	-0.0190521
-48100	-0.00540641	-0.0189404
-48000	-0.00539625	-0.0188663
-47900	-0.00535263	-0.0187439
-47800	-0.00535013	-0.0186338
-47700	-0.00533227	-0.0185026
-47600	-0.00532491	-0.0183687
-47500	-0.00533774	-0.0182192
-47400	-0.00533766	-0.0181455
-47300	-0.00534392	-0.0180601
-47200	-0.00533965	-0.0179941
-47100	-0.00534362	-0.0179024
-47000	-0.00535057	-0.0177688
-46900	-0.00538533	-0.0178993
-46800	-0.00539438	-0.0179053
-46700	-0.00537195	-0.0179048
-46600	-0.00536034	-0.0178339
-46500	-0.00536122	-0.0177161
-46400	-0.00533987	-0.0176013
-46300	-0.00528715	-0.017423
-46200	-0.00523813	-0.0172063
-46100	-0.00521104	-0.0170842
-46000	-0.00520927	-0.0169709
-45900	-0.0052407	-0.0168835
-45800	-0.00530156	-0.0168521
-45700	-0.00533719	-0.0168635
-45600	-0.00535886	-0.0168477
-45500	-0.00539643	-0.0167565
-45400	-0.00543459	-0.0166967
-45300	-0.00548217	-0.016627
-45200	-0.00548412	-0.0165296
-45100	-0.00546802	-0.0163339
-45000	-0.00542796	-0.0162692
-44900	-0.00540124	-0.0161978
-44800	-0.0054041	-0.0161078
-44700	-0.00540744	-0.0158889
-44600	-0.00544083	-0.0157637
-44500	-0.00548275	-0.0157242
-44400	-0.00547988	-0.0156968
-44300	-0.00544858	-0.0156554
-44200	-0.00541682	-0.0156042
-44100	-0.00538983	-0.0155422
-44000	-0.00534067	-0.0154655
-43900	-0.0052666	-0.0154141
-43800	-0.00521712	-0.0153175
-43700	-0.00516521	-0.0151894
-43600	-0.00510552	-0.0150633
-43500	-0.0050632	-0.0149332
-43400	-0.00501213	-0.0147986
-43300	-0.0049975	-0.0147276
-43200	-0.00502339	-0.0146636
-43100	-0.00502714	-0.0145994
-43000	-0.00502744	-0.0146912
-42900	-0.00499116	-0.0147426
-42800	-0.00496982	-0.0146237
-42700	-0.00495407	-0.0145687
-42600	-0.00492985	-0.0145275
-42500	-0.00487977	-0.0144848
-42400	-0.00484485	-0.0144131
-42300	-0.00478195	-0.0143523
-42200	-0.00471714	-0.0143202
-42100	-0.00468049	-0.0142904
-42000	-0.00467971	-0.0142669
-41900	-0.00481	-0.0142191
-41800	-0.00478212	-0.0141314
-41700	-0.00480523	-0.0140021
-41600	-0.00478456	-0.0139299
-41500	-0.00477849	-0.0138821
-41400	-0.00476378	-0.0138142
-41300	-0.00475331	-0.0137243
-41200	-0.00474066	-0.0136451
-41100	-0.00476799	-0.0136017
-41000	-0.00479793	-0.0135502
-40900	-0.00484803	-0.0134785
-40800	-0.00486264	-0.0134095
-40700	-0.00483221	-0.0133693
-40600	-0.00480561	-0.013344
-40500	-0.004788	-0.0132883
-40400	-0.00476234	-0.0132295
-40300	-0.00473509	-0.0130787
-40200	-0.00470541	-0.0130574
-40100	-0.00465958	-0.0130475
-40000	-0.00466267	-0.0130291
-39900	-0.00466123	-0.0129906
-39800	-0.00466665	-0.0129683
-39700	-0.00465607	-0.0129441
-39600	-0.0046842	-0.0129277
-39500	-0.00471899	-0.0128741
-39400	-0.00474096	-0.0127935
-39300	-0.00471905	-0.0126939
-39200	-0.004701	-0.0125964
-39100	-0.0046547	-0.012504
-39000	-0.00461844	-0.0124486
-38900	-0.00462613	-0.0123719
-38800	-0.00468423	-0.0122712
-38700	-0.0047028	-0.01217
-38600	-0.00472551	-0.0121159
-38500	-0.00472949	-0.0120744
-38400	-0.00472658	-0.0120237
-38300	-0.00468605	-0.0119491
-38200	-0.00464906	-0.0118535
-38100	-0.0046331	-0.0118263
-38000	-0.00465349	-0.0118487
-37900	-0.00465115	-0.0118567
-37800	-0.00464877	-0.0118774
-37700	-0.00466732	-0.0118666
-37600	-0.0046676	-0.0118268
-37500	-0.00460926	-0.0117452
-37400	-0.00458927	-0.0116158
-37300	-0.00461688	-0.0115076
-37200	-0.00465431	-0.0114246
-37100	-0.00471231	-0.0113813
-37000	-0.00476834	-0.0113587
-36900	-0.00474199	-0.0112338
-36800	-0.00469349	-0.0111433
-36700	-0.00465152	-0.0110709
-36600	-0.00461967	-0.0110242
-36500	-0.00463003	-0.0109772
-36400	-0.00461705	-0.0109371
-36300	-0.00461718	-0.010915
-36200	-0.00460248	-0.0108916
-36100	-0.00461688	-0.010801
-36000	-0.00463833	-0.0105789
-35900	-0.00467325	-0.0104972
-35800	-0.00465332	-0.010427
-35700	-0.0046418	-0.010386
-35600	-0.00457452	-0.0103388
-35500	-0.00448055	-0.0102682
-35400	-0.00438727	-0.0101967
-35300	-0.00430047	-0.0101391
-35200	-0.00426112	-0.0101108
-35100	-0.00425279	-0.0100577
-35000	-0.0042415	-0.0098641
-34900	-0.00422939	-0.00985789
-34800	-0.00420566	-0.0099071
-34700	-0.00417868	-0.00992763
-34600	-0.0041356	-0.00989837
-34500	-0.00410053	-0.00983796
-34400	-0.00407802	-0.0097807
-34300	-0.00407691	-0.00973272
-34200	-0.00407122	-0.00968746
-34100	-0.0040741	-0.00963329
-34000	-0.00404554	-0.00955506
-33900	-0.00401723	-0.00946717
-33800	-0.00400597	-0.00938339
-33700	-0.00399077	-0.00933631
-33600	-0.00400505	-0.00937215
-33500	-0.0040069	-0.00938478
-33400	-0.00398782	-0.00940043
-33300	-0.0039628	-0.00939659
-33200	-0.00395838	-0.00939244
-33100	-0.00401058	-0.00937254
-33000	-0.00403286	-0.00933615
-32900	-0.00406687	-0.00933889
-32800	-0.00411858	-0.00940999
-32700	-0.00413879	-0.00927432
-32600	-0.00416164	-0.00918049
-32500	-0.0041741	-0.00909103
-32400	-0.00418932	-0.0089826
-32300	-0.0042189	-0.00888787
-32200	-0.0042406	-0.00868944
-32100	-0.00424071	-0.00847531
-32000	-0.00424682	-0.0084227
-31900	-0.0042081	-0.00833839
-31800	-0.00418569	-0.00830174
-31700	-0.00416945	-0.00830652
-31600	-0.00412795	-0.0083095
-31500	-0.0040726	-0.00830606
-31400	-0.00402279	-0.00827226
-31300	-0.00397869	-0.00822914
-31200	-0.00393473	-0.00815454
-31100	-0.00381549	-0.00805279
-31000	-0.00379311	-0.00795232
-30900	-0.00375337	-0.00789042
-30800	-0.00372561	-0.00785531
-30700	-0.00372032	-0.00783281
-30600	-0.00368462	-0.00781476
-30500	-0.00365856	-0.00777653
-30400	-0.00363633	-0.00768906
-30300	-0.00362025	-0.00758258
-30200	-0.00364676	-0.00749048
-30100	-0.00367251	-0.00738079
-30000	-0.00367468	-0.00723798
-29900	-0.00364631	-0.00707088
-29800	-0.00363649	-0.00699051
-29700	-0.0036489	-0.00692306
-29600	-0.00365504	-0.0068572
-29500	-0.00368073	-0.0067676
-29400	-0.00368003	-0.0066843
-29300	-0.00370378	-0.00659744
-29200	-0.0037122	-0.00650416
-29100	-0.00372268	-0.00643625
-29000	-0.00370385	-0.006375
-28900	-0.00370081	-0.00631328
-28800	-0.00370644	-0.00629176
-28700	-0.00372315	-0.0062747
-28600	-0.00370396	-0.00623251
-28500	-0.00369193	-0.00630157
-28400	-0.00369485	-0.00619855
-28300	-0.00371893	-0.00608291
-28200	-0.00373601	-0.00602097
-28100	-0.00372403	-0.00594834
-28000	-0.00373667	-0.00587393
-27900	-0.00375084	-0.00585337
-27800	-0.00376965	-0.00582061
-27700	-0.00380624	-0.00577731
-27600	-0.00382961	-0.00570971
-27500	-0.0038567	-0.00564208
-27400	-0.00387845	-0.0055129
-27300	-0.00386004	-0.00540642
-27200	-0.00382534	-0.00529562
-27100	-0.00380715	-0.00520211
-27000	-0.00376439	-0.00508373
-26900	-0.00374319	-0.00499816
-26800	-0.00373571	-0.00494875
-26700	-0.00371527	-0.00488818
-26600	-0.00369079	-0.00481642
-26500	-0.00367084	-0.00479915
-26400	-0.00366818	-0.0047826
-26300	-0.00362122	-0.00476615
-26200	-0.00355112	-0.00471294
-26100	-0.00350913	-0.00469372
-26000	-0.00347154	-0.00477834
-25900	-0.00345137	-0.00474896
-25800	-0.00341787	-0.00473925
-25700	-0.00339604	-0.00472431
-25600	-0.00335809	-0.00475223
-25500	-0.00331655	-0.00472143
-25400	-0.00321785	-0.00451509
-25300	-0.00312216	-0.00447948
-25200	-0.00309103	-0.00441134
-25100	-0.00306984	-0.00427924
-25000	-0.00302542	-0.00420382
-24900	-0.00296987	-0.00419153
-24800	-0.0029062	-0.00410224
-24700	-0.00284662	-0.00405689
-24600	-0.00282436	-0.00405777
-24500	-0.00280856	-0.00405532
-24400	-0.00280313	-0.00398174
-24300	-0.00277047	-0.00391899
-24200	-0.00272469	-0.00383005
-24100	-0.00266371	-0.00373
-24000	-0.00260465	-0.00347592
-23900	-0.00258142	-0.00338372
-23800	-0.00258996	-0.00330813
-23700	-0.00262403	-0.00327147
-23600	-0.00263114	-0.00321534
-23500	-0.00263371	-0.00318459
-23400	-0.00263534	-0.00311375
-23300	-0.0026316	-0.00306323
-23200	-0.0026115	-0.00298893
-23100	-0.00259486	-0.00291246
-23000	-0.00258663	-0.00284978
-22900	-0.00255983	-0.00278047
-22800	-0.00251448	-0.00272961
-22700	-0.00248556	-0.00260134
-22600	-0.00246423	-0.00243284
-22500	-0.00242965	-0.00246166
-22400	-0.00242329	-0.00248554
-22300	-0.00240406	-0.00251575
-22200	-0.00240418	-0.00251777
-22100	-0.00244686	-0.00253263
-22000	-0.00248316	-0.00250728
-21900	-0.00250089	-0.00247605
-21800	-0.00249888	-0.00245948
-21700	-0.00236841	-0.00235154
-21600	-0.00236859	-0.0023338
-21500	-0.00237623	-0.00232418
-21400	-0.00237189	-0.00225578
-21300	-0.00234499	-0.00219692
-21200	-0.00229658	-0.00227961
-21100	-0.0022376	-0.00223713
-21000	-0.00219106	-0.00213434
-20900	-0.00215144	-0.00204615
-20800	-0.00213116	-0.00196071
-20700	-0.00210104	-0.00188797
-20600	-0.0020784	-0.00182493
-20500	-0.00208122	-0.00174846
-20400	-0.00204515	-0.00168643
-20300	-0.0020141	-0.00162619
-20200	-0.00197658	-0.00140656
-20100	-0.00195902	-0.00131474
-20000	-0.00196501	-0.00123469
-19900	-0.00196363	-0.0011326
-19800	-0.00196709	-0.00112904
-19700	-0.00196396	-0.00122903
-19600	-0.00196178	-0.00118768
-19500	-0.00195975	-0.00115307
-19400	-0.00196816	-0.0011345
-19300	-0.00196759	-0.00109408
-19200	-0.00196812	-0.0010097
-19100	-0.00198022	-0.000981468
-19000	-0.00198108	-0.000928608
-18900	-0.00198475	-0.000882946
-18800	-0.00199632	-0.000811689
-18700	-0.00198984	-0.000749593
-18600	-0.00198787	-0.000657086
-18500	-0.00195334	-0.000564314
-18400	-0.00193948	-0.000488969
-18300	-0.00194616	-0.000417286
-18200	-0.00194355	-0.000356213
-18100	-0.00192844	-0.00043234
-18000	-0.00189326	-0.000375212
-17900	-0.00186641	-0.000331391
-17800	-0.00184468	-0.000289625
-17700	-0.00181484	-0.000260685
-17600	-0.00175963	-0.000261322
-17500	-0.00173217	-0.000260572
-17400	-0.0017027	-0.000230634
-17300	-0.00167391	-0.000198526
-17200	-0.00167535	-0.000153125
-17100	-0.00166025	-0.000102126
-17000	-0.00164157	-7.15857e-05
-16900	-0.00161277	-2.74267e-05
-16800	-0.0016028	3.88136e-06
-16700	-0.00160382	2.50653e-05
-16600	-0.00158443	5.75008e-05
-16500	-0.00155848	7.35002e-05
-16400	-0.0015277	6.72243e-05
-16300	-0.00147565	0.000106611
-16200	-0.0014396	0.000145135
-16100	-0.00141462	0.000196337
-16000	-0.0014058	0.000259092
-15900	-0.00140687	0.000331215
-15800	-0.00142329	0.000398173
-15700	-0.00144513	0.00048284
-15600	-0.00149193	0.000435101
-15500	-0.00152971	0.000521149
-15400	-0.00152109	0.000611043
-15300	-0.00150255	0.000662387
-15200	-0.00144619	0.000704426
-15100	-0.00139239	0.000738236
-15000	-0.00139413	0.000780625
-14900	-0.00139567	0.00085263
-14800	-0.0014124	0.000938905
-14700	-0.00141192	0.00102065
-14600	-0.00140299	0.00123917
-14500	-0.00139214	0.00129782
-14400	-0.00143069	0.00136144
-14300	-0.00147192	0.00140519
-14200	-0.00148646	0.00141673
-14100	-0.00146763	0.00142467
-14000	-0.00148634	0.00143643
-13900	-0.00149489	0.00143856
-13800	-0.0014894	0.00146042
-13700	-0.00149395	0.00152766
-13600	-0.00147598	0.00159064
-13500	-0.00145492	0.00161954
-13400	-0.00143448	0.00160839
-13300	-0.00140995	0.00168012
-13200	-0.00142802	0.00178123
-13100	-0.00144881	0.00184821
-13000	-0.0014606	0.00190213
-12900	-0.00144793	0.0019537
-12800	-0.00144718	0.00195269
-12700	-0.0014161	0.00200698
-12600	-0.00139024	0.00206083
-12500	-0.00136182	0.00213082
-12400	-0.00134044	0.00207475
-12300	-0.00125676	0.00224777
-12200	-0.00119598	0.00227754
-12100	-0.00117419	0.00246284
-12000	-0.00117599	0.00253459
-11900	-0.00117967	0.00267634
-11800	-0.00119207	0.00281123
-11700	-0.00118712	0.00292083
-11600	-0.00116703	0.00298753
-11500	-0.00113651	0.00301342
-11400	-0.00110151	0.00323154
-11300	-0.00108659	0.00316799
-11200	-0.00110288	0.00322757
-11100	-0.00113059	0.00327159
-11000	-0.00114397	0.00330368
-10900	-0.0011456	0.00329601
-10800	-0.00115091	0.00328718
-10700	-0.00113743	0.00330057
-10600	-0.00111666	0.00332241
-10500	-0.00109846	0.00338676
-10400	-0.00105487	0.00342665
-10300	-0.00102966	0.00353544
-10200	-0.00102775	0.00363241
-10100	-0.000965822	0.00371067
-10000	-0.000889498	0.00375557
-9900	-0.000837581	0.00386856
-9800	-0.000783327	0.00398839
-9700	-0.000732353	0.00409712
-9600	-0.000703928	0.00418235
-9500	-0.00067112	0.00428205
-9400	-0.000586538	0.00437995
-9300	-0.000516165	0.00453024
-9200	-0.000457982	0.00469242
-9100	-0.000462415	0.00483219
-9000	-0.000505499	0.00495682
-8900	-0.000540969	0.00500834
-8800	-0.00055349	0.00502739
-8700	-0.00057404	0.00505966
-8600	-0.000565173	0.00512635
-8500	-0.000563805	0.00519884
-8400	-0.000594477	0.00529237
-8300	-0.00064093	0.00539485
-8200	-0.000688303	0.0054881
-8100	-0.000715905	0.00566284
-8000	-0.000702017	0.00581768
-7900	-0.000691937	0.00595359
-7800	-0.000662212	0.00604752
-7700	-0.000613753	0.00615048
-7600	-0.000582841	0.00627378
-7500	-0.000551101	0.00641884
-7400	-0.000531562	0.00650882
-7300	-0.000562706	0.00655514
-7200	-0.000573889	0.00666341
-7100	-0.000595824	0.00676782
-7000	-0.000619694	0.00685028
-6900	-0.000631746	0.00698065
-6800	-0.000627583	0.00708744
-6700	-0.000647115	0.00722334
-6600	-0.000660441	0.00736079
-6500	-0.000690775	0.00750131
-6400	-0.000722262	0.00760408
-6300	-0.000793515	0.00769086
-6200	-0.000867548	0.00777756
-6100	-0.000919267	0.00783194
-6000	-0.000962674	0.00785435
-5900	-0.000967976	0.00786493
-5800	-0.000934099	0.00789522
-5700	-0.000891925	0.00794487
-5600	-0.000830252	0.00806138
-5500	-0.000785345	0.00817876
-5400	-0.000732244	0.00831495
-5300	-0.00070233	0.00841703
-5200	-0.000683994	0.00853791
-5100	-0.000671139	0.00869134
-5000	-0.000645407	0.00878527
-4900	-0.000611217	0.00888324
-4800	-0.000589736	0.00899468
-4700	-0.000571396	0.00910852
-4600	-0.000547414	0.00920475
-4500	-0.000503359	0.0092674
-4400	-0.000470148	0.00930156
-4300	-0.000455155	0.00934976
-4200	-0.000442699	0.00921537
-4100	-0.000453894	0.00921603
-4000	-0.000461434	0.00924784
-3900	-0.000467484	0.00928506
-3800	-0.000466464	0.00936457
-3700	-0.000454475	0.00948001
-3600	-0.000430602	0.00959117
-3500	-0.000401093	0.00967407
-3400	-0.00036972	0.00970955
-3300	-0.000335761	0.00975239
-3200	-0.00032691	0.00988205
-3100	-0.000337242	0.0100336
-3000	-0.000325236	0.0101429
-2900	-0.000268948	0.0102004
-2800	-0.000240281	0.010274
-2700	-0.000234272	0.0103156
-2600	-0.000264287	0.0103505
-2500	-0.000254401	0.0103889
-2400	-0.000263082	0.0104136
-2300	-0.000259672	0.0104625
-2200	-0.0002279	0.0105231
-2100	-0.000189341	0.0105542
-2000	-0.000174597	0.0105797
-1900	-0.000182253	0.0106019
-1800	-0.000197944	0.0106608
-1700	-0.000208955	0.0106365
-1600	-0.00022493	0.0105358
-1500	-0.000258523	0.0105313
-1400	-0.000290525	0.0105782
-1300	-0.000294661	0.0106353
-1200	-0.000291292	0.0107042
-1100	-0.000269226	0.0107878
-1000	-0.000262921	0.0108446
-900	-0.000281171	0.0108931
-800	-0.000257674	0.0109602
-700	-0.000217262	0.0110277
-600	-0.000187737	0.0111035
-500	-0.000165679	0.0111618
-400	-0.000145166	0.0112279
-300	-0.000135653	0.0113226
[truncated: 2,002 more rows]

## Sheet: Fig1c
Fig. 1c Western blot analysis of select histone marks and histone variant H3.3 using total cell lysates from MCM2-2A mutant and WT MCF-7 cells.

## Sheet: Fig1d
Fig. 1d Enrichment of downregulated peaks
	Promoter	5'UTR	Exon	Intron	TTS	3'UTR	Enhancer	Intergenic	LINE	SINE	LTR	Simple repeat	Satellite	CpG island
H3K27me3	0.68	0.771	0.678	0	0.79	0	0.309	0	0	0	0	0.212	0	1.107
H3K9me3	0	0	0	0	0	0	0.999	0	0	0	0.033	0.146	0	0
H3K36me3	0	0	0.597	0.087	0.207	0.757	0.035	0	0	0	0	1.274	0	0
H3K4me3	0	0	0.087	0	0.33	1.962	0	0	0	0	0	0	0	0
H3K27ac	0	0	0	0.599	0.153	0.687	0	0	0	0	0	0	0	0
H3K4me1	0	0	0	0.238	0.522	0.788	0	0.386	0	0	0	0	0	0
ATAC	0	0	0	0.302	0.029	0.047	0.129	0.25	0	0	0	0	0	0
H3.3	0	0	0.353	0.501	0	0.437	0	0	0	0	0	0.719	0	0

## Sheet: Fig1e
Fig. 1e Correlations of the change ratios between each pair of histone marks, histone variant H3.3 and chromatin accessibility.
	h3k27me3	h3k9me3	h3k36me3	h3k4me3	h3k27ac	h3k4me1	atac	h33
h3k27me3	1	0.219	-0.027	0.049	-0.003	0	0.136	0.066
h3k9me3	0.219	1	-0.018	0.051	0.012	-0.033	0.041	0.078
h3k36me3	-0.027	-0.018	1	0.081	0.14	0.089	0.095	0.117
h3k4me3	0.049	0.051	0.081	1	0.288	0.118	0.254	0.134
h3k27ac	-0.003	0.012	0.14	0.288	1	0.373	0.391	0.275
h3k4me1	0	-0.033	0.089	0.118	0.373	1	0.4	0.311
atac	0.136	0.041	0.095	0.254	0.391	0.4	1	0.378
h33	0.066	0.078	0.117	0.134	0.275	0.311	0.378	1
