# Supplementary material for: Impaired histone inheritance promotes tumor progression
Source: Nat Commun. 2023 Jun 10;14:3429. doi: 10.1038/s41467-023-39185-y (PMC10257670; doi:10.1038/s41467-023-39185-y)
Supplement: Supplementary file 4 — Source Data [file 41467_2023_39185_MOESM4_ESM.zip › source data -F/Fig2.xlsx]

## Sheet: Fig. 2a
Fig. 2a Average signal of H3K36me3 in WT MCF-7 cells at peaks (± 10 kb) at which H3K27me3 was upregulated, stable, or downregulated in MCM2-2A mutant vs. WT MCF-7 cells.
	-10kb
WT-down-#1	0.21	0.2	0.2	0.2	0.2	0.17	0.17	0.17	0.16	0.16	0.16	0.18	0.18	0.18	0.15	0.18	0.15	0.15	0.14	0.14	0.15	0.14	0.14	0.13	0.14	0.16	0.15	0.13	0.13	0.11	0.12	0.11	0.12	0.11	0.11	0.1	0.08	0.07	0.09	0.07	0.07	0.07	0.06	0.06	0.05	0.04	0.03	0.03	0.03
WT-stable-#1	0.06	0.06	0.05	0.06	0.06	0.06	0.06	0.06	0.06	0.06	0.06	0.07	0.07	0.07	0.06	0.05	0.05	0.05	0.05	0.05	0.05	0.05	0.05	0.05	0.05	0.05	0.05	0.05	0.06	0.05	0.05	0.05	0.05	0.05	0.05	0.05	0.05	0.05	0.04	0.04	0.03	0.03	0.03	0.03	0.03	0.03	0.02	0.02	0.02
WT-up-#1	0.01	0.01	0.01	0.01	0.01	0.01	0.01	0.01	0.01	0.01	0.01	0.01	0.02	0.01	0.01	0.01	0.01	0.01	0.01	0.01	0.01	0.01	0.01	0.01	0.02	0.02	0.02	0.01	0.02	0.01	0.02	0.01	0.01	0.01	0.01	0.01	0.02	0.01	0.02	0.01	0.02	0.01	0.01	0.02	0.01	0.01	0.01	0.01	0
WT-down-#2	0.23	0.23	0.23	0.25	0.21	0.2	0.21	0.19	0.2	0.19	0.19	0.21	0.21	0.21	0.2	0.18	0.16	0.17	0.16	0.17	0.16	0.17	0.15	0.15	0.16	0.16	0.16	0.14	0.13	0.15	0.14	0.14	0.14	0.12	0.13	0.12	0.11	0.1	0.11	0.1	0.09	0.08	0.08	0.07	0.06	0.06	0.05	0.04	0.04
WT-stable-#2	0.08	0.08	0.07	0.08	0.08	0.08	0.07	0.08	0.08	0.07	0.07	0.08	0.08	0.08	0.08	0.07	0.07	0.07	0.07	0.07	0.06	0.06	0.06	0.06	0.06	0.06	0.06	0.07	0.07	0.07	0.06	0.06	0.06	0.06	0.06	0.07	0.06	0.06	0.06	0.05	0.05	0.05	0.05	0.05	0.05	0.04	0.03	0.03	0.03
WT-up-#2	0.02	0.02	0.02	0.02	0.02	0.02	0.02	0.02	0.02	0.02	0.02	0.02	0.02	0.02	0.02	0.02	0.02	0.03	0.02	0.01	0.02	0.02	0.02	0.02	0.02	0.02	0.02	0.02	0.02	0.02	0.03	0.03	0.02	0.02	0.02	0.02	0.03	0.02	0.02	0.02	0.02	0.02	0.02	0.01	0.02	0.01	0.01	0.01	0.01
[truncated: 102 more columns]

## Sheet: Fig. 2c
Fig. 2c Signal intensity of H3K27me3 at promoters and corresponding changes of gene expression in MCM2-2A mutant vs. WT MCF-7 cells
signal intensity of H3K27me3 at promoters in MCM2-2A mutant vs. WT MCF-7 cells						gene expression in MCM2-2A mutant vs. WT MCF-7 cells
ID	WT#1	WT#2	MCM2-2A#1	MCM2-2A#2		id	geneName	WT#1	WT#2	MCM2-2A#1	MCM2-2A#2	log2(RNA expression fold changle [MCM2-2A/WT])
tss_29647	0	0.28	3.82	3.65		tss_29647	FAM47B	0	0	0	0	0
tss_30142	0	0	1.6	2.84		tss_30142	ITM2A	0	0.100208	0.0787758	0	-0.106857
tss_30141	0	0	1.52	2.84		tss_30141	ITM2A	0	0.100208	0.0787758	0	-0.106857
tss_27544	0	0	2.57	2.84		tss_27544	SNTG1	0	0	0.256128	0.293048	1.9053
tss_30722	0.21	0	1.13	1.77		tss_30722	UBE2NL	0	0	0	0	0
tss_30723	0.4	0	1.96	3.26		tss_30723	SPANXN1	0	0	0	0	0
tss_1206	0.57	0	3.14	3.52		tss_1206	ERICH3	0	0	0	0	0
tss_27776	0.21	0	3.75	3.77		tss_27776	RUNX1T1	0.0427163	0.00979321	0.046276	0	-0.0360617
tss_26058	0.57	0.51	4.46	4.69		tss_26058	POM121L12	0	0	0	0	0
tss_30721	0.21	0.7	1.96	3.83		tss_30721	SPANXN2	0	0	0	0	0
tss_30145	0	0.51	0.89	2.1		tss_30145	TBX22	0	0	0	0	0
tss_19833	0.97	1.82	5.15	5.3		tss_19833	LRRC3B	0	0	0	0	0
tss_19834	0.97	1.82	5.13	5.28		tss_19834	LRRC3B	0	0	0	0	0
tss_19832	0.85	1.82	5.12	5.27		tss_19832	LRRC3B	0	0	0	0	0
tss_20460	0	0	2.48	2.05		tss_20460	CSNKA2IP	0	0	0	0	0
tss_30717	0.21	0.28	1.01	2.34		tss_30717	SPANXN3	0	0	0	0	0
tss_19831	0.71	1.73	4.94	5.07		tss_19831	LRRC3B	0	0	0	0	0
tss_6740	0.57	0.51	4.38	4.53		tss_6740	CNTN1	0.0477409	0.0128467	0.0202126	0	-0.242871
tss_6741	0.57	0.51	4.38	4.53		tss_6741	CNTN1	0.0477409	0.0128467	0.0202126	0	-0.242871
tss_30144	0	0.51	0.89	1.94		tss_30144	TBX22	0	0	0	0	0
tss_28821	0	0	2.19	1.56		tss_28821	CYLC2	0	0	0	0	0
tss_21803	0.4	0.28	3.03	2.71		tss_21803	SPATA18	0	0.017943	0.103661	0.124635	0.974657
tss_30143	0.4	0.7	0.75	2.42		tss_30143	TBX22	0	0	0	0	0
tss_29995	0.85	0	2.76	3.04		tss_29995	NLRP2B	0	0	0	0.0343857	0.228885
tss_30557	0.21	0.7	0.89	2.2		tss_30557	DCAF12L1	0	0	0	0	0
tss_19891	0.57	0.28	3.67	3.81		tss_19891	STAC	0.0555659	0.0255035	0	0	-0.490926
tss_25787	0	0.28	2.57	2.05		tss_25787	ABCB5	0	0	0	0	0
tss_27777	0.57	1.98	4.06	4.75		tss_27777	RUNX1T1	0.0427163	0.00979321	0.046276	0	-0.0360617
tss_27755	0.97	0.7	3.57	3.67		tss_27755	CNBD1	0.0542593	0	0	0	-0.346301
tss_4766	0.21	0.51	2.19	2.42		tss_4766	SOX6	0.0338594	0.0310864	0	0	-0.405697
tss_19835	0.4	0.28	2.69	2.42		tss_19835	LRRC3B	0	0	0	0	0
tss_6767	0.21	0	2.65	1.94		tss_6767	NELL2	0.471961	0.706645	0.574009	1.03861	0.394866
tss_8233	0.4	0.51	2.65	2.71		tss_8233	EDNRB	0.0181793	0.0595808	0.140603	0	0.294252
tss_29651	0.21	0.51	2.19	2.64		tss_29651	FAM47C	0	0	0	0	0
tss_9351	0	0	1.6	1.89		tss_9351	SNRPN	0.874302	0.202928	0.398172	0.0732306	-0.927768
tss_22627	1.9	0.88	4.92	6.11		tss_22627	DUX4	0	0	0	0	0
tss_25741	0.71	0	2.24	3.26		tss_25741	VWDE	2.54367	2.10863	1.32256	1.57622	-0.646968
tss_27768	0.85	0.88	3.85	3.94		tss_27768	NECAB1	0	0.014003	0.0220287	0.0209988	0.183489
tss_25742	0.71	0	2.24	3.26		tss_25742	VWDE	2.54367	2.10863	1.32256	1.57622	-0.646968
tss_30151	1.62	1.63	3.59	4.18		tss_30151	POU3F4	0	0	0	0	0
tss_22502	0	0.28	2.9	2.61		tss_22502	MARCHF1	0.11593	0.14635	0.0837185	0.0798038	-0.346723
tss_8706	0.21	0	2.3	2.05		tss_8706	RPL10L	0.745726	0.684133	0.85975	0.615379	0.039525
tss_22246	0	0.28	2.34	1.77		tss_22246	UGT8	0	0	0.260585	0.493198	2.25366
tss_1391	0.4	0	2.39	3.58		tss_1391	SNX7	9.69414	11.4962	1.91819	1.99865	-2.37735
tss_9352	0	0.88	1.68	2.93		tss_9352	SNRPN	0.874302	0.202928	0.398172	0.0732306	-0.927768
tss_27719	0.21	0.28	2.69	2.54		tss_27719	FABP4	0	0	0	0	0
tss_27594	0	0	1.9	1.94		tss_27594	TOX	0	0	0	0	0
tss_18571	0.21	0.28	2.44	2.46		tss_18571	CYYR1	0	0.0237172	0	0	-0.161676
tss_4874	0	0.7	2.14	2.34		tss_4874	KCNA4	0	0	0	0	0
tss_3024	0.71	0.7	2.83	3.45		tss_3024	ZP4	0	0	0	0	0
tss_22245	0	0.28	2.34	1.77		tss_22245	UGT8	0	0	0.260585	0.493198	2.25366
tss_16106	0.71	0.7	3.08	2.78		tss_16106	FSHR	0	0	0	0	0
tss_26631	0.4	0.28	1.9	2.54		tss_26631	MDFIC	0	0.0132705	0	0	-0.0926844
tss_27541	1.38	0.7	2.76	3.41		tss_27541	PPDPFL	0	0	0	0	0
tss_8312	0.4	0.28	2.48	2.74		tss_8312	SLC10A2	0	0	0.0342341	0	0.227951
tss_22241	0.4	0.7	2.02	2.15		tss_22241	ANK2	0.0197376	0.0118596	0.0142534	0.0407682	0.139002
tss_27774	0.85	0.28	2.02	2.57		tss_27774	SLC26A7	0	0	0	0.0424001	0.27739
tss_9353	0	0.28	1.13	2.1		tss_9353	SNURF	0	0	0	0	0
tss_27690	0.85	1.63	3.32	3.9		tss_27690	CRISPLD1	1.26776	0.699171	0.183094	0.174539	-1.95827
tss_30719	1.19	1.63	3.4	4.93		tss_30719	SLITRK4	1.21852	1.1065	0.038094	0.0726472	-3.02251
tss_9354	0	0.28	1.13	2.1		tss_9354	SNRPN	0.874302	0.202928	0.398172	0.0732306	-0.927768
tss_9355	0	0.28	1.13	2.1		tss_9355	SNURF	0	0	0	0	0
tss_8234	0.4	0.51	2.53	2.84		tss_8234	EDNRB	0.0181793	0.0595808	0.140603	0	0.294252
tss_30718	1.29	1.82	3.4	4.94		tss_30718	SLITRK4	1.21852	1.1065	0.038094	0.0726472	-3.02251
tss_30720	1.08	1.63	2.87	4.41		tss_30720	SLITRK4	1.21852	1.1065	0.038094	0.0726472	-3.02251
tss_29620	0.21	0	2.14	1.83		tss_29620	MAGEB5	0	0	0	0	0
tss_22626	0.71	0.7	2.19	3.8		tss_22626	DUX4	0	0	0	0	0
tss_6745	0	0.51	2.57	2.15		tss_6745	PDZRN4	0	0	0	0	0
tss_25245	0.21	0.88	3.2	2		tss_25245	CLVS2	0	0	0	0	0
tss_27754	2.07	2.38	4.6	4.55		tss_27754	CNGB3	0.447198	0.706176	0.23251	0.320153	-0.846485
tss_12889	0.57	0	2.08	2		tss_12889	CEP112	0.540187	0.89021	0.132612	0.129635	-1.81849
tss_15389	2.01	0	3.98	3.28		tss_15389	VN1R4	0	0	0	0	0
tss_6730	1.83	0.7	4.14	4.12		tss_6730	SYT10	0	0.0638978	0.150776	0.263505	1.21892
tss_23624	0.21	0.51	1.96	1.94		tss_23624	SPINK9	0	0	0	0	0
tss_4855	0.71	0.28	2.57	2.81		tss_4855	FIBIN	0.216166	0.0992247	0.0780371	0.0371982	-0.709237
tss_21921	0.4	0.28	2.76	1.94		tss_21921	NPFFR2	0	0	0	0	0
tss_22943	0.4	1.04	2.87	2.84		tss_22943	MAST4	4.24061	2.95353	6.00659	4.0188	0.467702
tss_27584	0.4	1.04	2.93	2.42		tss_27584	FAM110B	1.5946	1.38266	0.43501	0.292716	-1.77601
tss_8330	0.85	0.88	2.76	2.68		tss_8330	MYO16	0.257922	0.21707	0.465691	0.369916	0.617534
tss_24143	0.97	0.88	2.65	4.86		tss_24143	ID4	0.729438	1.35796	1.5509	1.2274	0.380782
tss_27540	1.19	0.88	3.46	3.06		tss_27540	PPDPFL	0	0	0	0	0
tss_16152	2.45	3.26	5.38	6.13		tss_16152	CCDC85A	0.172691	0.193748	0.0623371	0	-1.1105
tss_16151	2.5	3.26	5.38	6.12		tss_16151	CCDC85A	0.172691	0.193748	0.0623371	0	-1.1105
tss_25292	0.4	0.51	2.02	2.05		tss_25292	TMEM200A	0	0	0	0	0
tss_2539	0.4	1.53	3.03	3.49		tss_2539	KCNT2	0	0	0	0	0
tss_1160	0.97	0.51	2.65	1.94		tss_1160	PDE4B	2.34197	3.56879	3.42274	2.08809	-0.0976514
tss_25761	1.19	1.53	3.2	3.39		tss_25761	SOSTDC1	0	0	0	0	0
tss_1161	0.97	0.51	2.61	1.94		tss_1161	PDE4B	2.34197	3.56879	3.42274	2.08809	-0.0976514
tss_30154	1.08	1.73	2.99	3.7		tss_30154	RPS6KA6	0.0178076	0.0163499	0	0.0122592	-0.141652
tss_22504	0.71	1.53	3.35	2.98		tss_22504	MARCHF1	0.11593	0.14635	0.0837185	0.0798038	-0.346723
tss_9350	0	0.28	1.83	1.41		tss_9350	NPAP1	0	0	0	0.013643	0.095202
tss_30155	1.08	1.73	2.99	3.7		tss_30155	RPS6KA6	0.0178076	0.0163499	0	0.0122592	-0.141652
tss_25739	0	0.88	2.65	2.74		tss_25739	THSD7A	0.0140141	0.0257339	0	0	-0.261519
tss_3589	0.21	0.7	2.44	2.15		tss_3589	PCDH15	0.00816338	0.0110437	0.0262672	0	0.0457331
tss_19529	0.57	0.7	2.53	3.86		tss_19529	PHF21B	1.36443	1.67651	0.133399	0.12717	-2.81492
tss_30783	1.46	0.88	2.83	2.98		tss_30783	MAGEA10	0	0	0	0	0
tss_30784	1.46	0.88	2.83	2.98		tss_30784	MAGEA10-MAGEA5	0	0	0	0	0
tss_30785	1.46	0.88	2.83	2.98		tss_30785	MAGEA10	0	0	0	0	0
tss_27936	1.08	1.3	3.08	2.87		tss_27936	SLC30A8	0.0428381	0	0	0.0393175	-0.0210689
tss_19528	0.57	0.7	2.44	3.86		tss_19528	PHF21B	1.36443	1.67651	0.133399	0.12717	-2.81492
tss_27644	0.71	0.88	3.11	2.87		tss_27644	PREX2	0.0399763	0.0366866	0.0299561	0	-0.266771
tss_13290	0	0.28	2.53	3.11		tss_13290	DLGAP1	0	0.0340808	0	0	-0.227007
tss_13289	0	0.28	2.53	3.11		tss_13289	DLGAP1	0	0.0340808	0	0	-0.227007
tss_23302	0.57	1.18	3.17	3.21		tss_23302	SLC27A6	1.31296	1.23581	0.231342	0.465772	-1.61542
tss_30781	0.71	1.18	2.44	3.01		tss_30781	GABRE	0.0253698	0	0	0	-0.172294
tss_6546	0.21	0.7	2.08	2.34		tss_6546	PRB1	0	0	0	0	0
tss_23303	0.57	1.3	3.17	3.16		tss_23303	SLC27A6	1.31296	1.23581	0.231342	0.465772	-1.61542
tss_5073	0.4	0.28	2.02	2		tss_5073	OR4C5	0	0	0	0	0
tss_30106	0.21	0.51	1.52	2		tss_30106	NAP1L2	3.2385	2.29597	0.694466	0.882794	-1.69001
tss_6547	1.46	0.7	2.99	3.26		tss_6547	PRB1	0	0	0	0	0
tss_6548	1.46	0.7	2.99	3.26		tss_6548	PRB2	0	0	0	0	0
tss_24884	0.21	0.88	2.69	2.34		tss_24884	GFRAL	0	0	0	0	0
tss_5075	0.85	0.88	2.19	2.71		tss_5075	TRIM49B	0	0	0	0	0
tss_13617	0.71	1.9	3.57	3.01		tss_13617	CDH20	0	0	0	0	0
tss_6742	0.97	1.53	2.83	2.95		tss_6742	CNTN1	0.0477409	0.0128467	0.0202126	0	-0.242871
tss_26317	0.71	0.51	2.14	2.54		tss_26317	CDK14	0.584455	0.414348	0.349097	0.239313	-0.604577
tss_1442	1.08	0.88	2.53	3.34		tss_1442	AMY1C	0	0	0	0	0
tss_1443	1.08	0.88	2.53	3.34		tss_1443	AMY1A	0	0	0	0	0
tss_19530	0.97	0.7	2.57	3.9		tss_19530	PHF21B	1.36443	1.67651	0.133399	0.12717	-2.81492
tss_1440	0.97	0.51	2.76	3.14		tss_1440	AMY1A	0	0	0	0	0
tss_1441	0.97	0.51	2.76	3.14		tss_1441	AMY1C	0	0	0	0	0
tss_9022	0.21	0.88	2.69	1.7		tss_9022	FLVCR2	7.3803	7.24646	5.87805	5.78435	-0.321807
tss_30725	3.01	3.87	6.27	6.55		tss_30725	SLITRK2	0	0	0.028922	0	0.194856
tss_26316	0.71	0.51	2.14	2.5		tss_26316	CDK14	0.584455	0.414348	0.349097	0.239313	-0.604577
tss_1437	0.97	0.51	2.8	3.11		tss_1437	AMY1B	0	0	0	0	0
tss_1438	0.97	0.51	2.8	3.11		tss_1438	AMY1A	0	0	0	0	0
tss_1439	0.97	0.51	2.76	3.11		tss_1439	AMY1C	0	0	0	0	0
tss_22444	0.21	0.28	1.83	1.83		tss_22444	TLR2	0.0672918	0	0	0	-0.418416
tss_27557	0.4	0.28	1.9	1.56		tss_27557	OPRK1	0	0	0.0224731	0	0.153631
tss_27558	0.4	0.28	1.9	1.56		tss_27558	OPRK1	0	0	0.0224731	0	0.153631
tss_8850	1.19	1.18	2.65	3.16		tss_8850	SYT16	0.0991192	0.0357874	0	0	-0.743759
tss_1444	1.08	0.88	2.48	3.28		tss_1444	AMY1C	0	0	0	0	0
tss_1162	0	1.04	2.34	1.63		tss_1162	PDE4B	2.34197	3.56879	3.42274	2.08809	-0.0976514
tss_1445	1.08	0.88	2.48	3.26		tss_1445	AMY1A	0	0	0	0	0
tss_1446	1.08	0.88	2.48	3.26		tss_1446	AMY1B	0	0	0	0	0
tss_21854	1.96	1.82	4.48	4.44		tss_21854	ADGRL3	0.407972	0.266758	0.00858606	0.0655115	-1.67415
tss_5076	0.57	0.51	1.24	1.94		tss_5076	TRIM64C	0	0	0	0	0
tss_7307	1.19	2.05	3.8	3.23		tss_7307	SYT1	7.31393	5.56613	8.1671	8.61786	0.376889
tss_7308	1.08	2.05	3.76	3.09		tss_7308	SYT1	7.31393	5.56613	8.1671	8.61786	0.376889
tss_7306	0.4	0.88	2.08	1.7		tss_7306	NAV3	0.0588945	0.013506	0.0212583	0	-0.299998
tss_21940	0.57	0.88	2.83	2		tss_21940	CXCL5	0	0	0	0	0
tss_17286	0.4	0.28	2.34	2.15		tss_17286	CPO	0.0756759	0	0	0	-0.462973
tss_21853	1.83	1.9	4.41	4.4		tss_21853	ADGRL3	0.407972	0.266758	0.00858606	0.0655115	-1.67415
tss_5072	0.57	1.18	2.61	2.54		tss_5072	OR4C3	0	0	0	0	0
tss_30782	0.85	1.42	2.14	2.05		tss_30782	MAGEA5	0	0	0	0	0
tss_1205	1.55	2.44	3.98	3.65		tss_1205	LRRC53	0	0	0	0	0
tss_23611	1.96	1.82	3.87	4.24		tss_23611	DPYSL3	0.335827	0.337047	1.12441	0	0.601504
tss_27757	0.71	2.19	3.75	3.92		tss_27757	MMP16	9.69012	4.60842	2.58143	3.01129	-1.32359
tss_22922	0.57	1.04	2.57	1.83		tss_22922	RGS7BP	0.0523241	0.0602317	0.0315769	0	-0.432622
tss_3183	0.21	0.7	1.96	2.25		tss_3183	AKR1C2	0.319046	0.475134	1.88788	1.17769	1.71576
tss_1432	1.19	1.73	2.9	3.54		tss_1432	AMY1C	0	0	0	0	0
tss_1433	1.19	1.73	2.9	3.54		tss_1433	AMY1A	0	0	0	0	0
tss_1211	0.21	1.18	2.08	2.25		tss_1211	LHX8	0	0	0	0	0
tss_26125	0.4	0.88	1.34	2.05		tss_26125	GALNT17	0	0	0.0289556	0	0.195068
tss_27896	1.62	1.82	3.9	4.31		tss_27896	ANGPT1	2.23247	0.738043	0.0532008	0.0612922	-3.33362
tss_1434	1.19	1.73	2.87	3.52		tss_1434	AMY1C	0	0	0	0	0
tss_1435	1.19	1.73	2.87	3.52		tss_1435	AMY1A	0	0	0	0	0
tss_1436	1.19	1.73	2.87	3.52		tss_1436	AMY1B	0	0	0	0	0
tss_26309	1.62	1.73	3.42	3.77		tss_26309	STEAP2	0.0366385	0	0.0529048	0.0494346	0.353484
tss_25672	1.19	2.44	2.57	5.13		tss_25672	AMZ1	19.9011	22.5046	14.5831	10.7842	-0.736747
tss_8609	1.08	0.7	2.24	3.11		tss_8609	CTSG	0	0	0.166522	0	0.8739
tss_16593	0.57	1.04	2.34	2		tss_16593	SLC5A7	0	0	0	0	0
tss_25784	1.38	1.42	3.32	3.92		tss_25784	TMEM196	0	0	0	0	0
tss_28903	1.7	0	2.61	2.9		tss_28903	ZNF883	0	0	0	0	0
tss_25783	1.38	1.42	3.32	3.92		tss_25783	TMEM196	0	0	0	0	0
tss_24184	0.57	0.7	2.48	2.54		tss_24184	SLC17A3	0	0	0	0	0
tss_1163	0.4	0.88	1.52	1.63		tss_1163	PDE4B	2.34197	3.56879	3.42274	2.08809	-0.0976514
tss_3046	1.19	1.18	2.39	3.3		tss_3046	PLD5	0	0	0.0383907	0	0.253328
tss_6743	0.4	0.7	1.76	1.94		tss_6743	CNTN1	0.0477409	0.0128467	0.0202126	0	-0.242871
tss_25006	0.85	1.3	2.44	2.68		tss_25006	TBX18	0	0.0217128	0	0.0162802	-0.0357905
tss_17323	0.71	1.18	2.08	1.83		tss_17323	MYL1	0	0	0	0	0
tss_8196	1.55	1.73	3.63	3.54		tss_8196	PCDH9	4.30506	3.10802	1.30841	1.29911	-1.43918
tss_18327	1.29	1.04	2.96	2.71		tss_18327	TSHZ2	0.00638993	0.00586676	0.0184633	0.00879866	0.0985462
tss_26308	1.62	1.3	3.22	3.49		tss_26308	STEAP2	0.0366385	0	0.0529048	0.0494346	0.353484
tss_27207	1.19	0.88	1.52	2.42		tss_27207	DLC1	4.58903	8.15852	15.5319	16.4356	1.31292
tss_16367	1.29	2.64	4.43	4.56		tss_16367	CTNNA2	0	0	0	0	0
tss_25069	0.85	0.51	2.69	1.49		tss_25069	KLHL32	0.256917	0.124804	0.119446	0.284677	0.0545149
tss_26671	0.71	0.88	2.9	2.74		tss_26671	SLC13A1	0	0	0	0	0
tss_26672	0.71	0.88	2.9	2.74		tss_26672	SLC13A1	0	0	0	0	0
tss_10206	1.9	1.82	4.59	4.12		tss_10206	LOC105370980	0	0	0	0	0
tss_11126	3.04	2.95	5.48	6.01		tss_11126	CDH8	0	0	0	0	0
tss_25288	0.97	1.04	2.76	2.29		tss_25288	TMEM200A	0	0	0	0	0
tss_20556	1.08	1.3	2.8	3.11		tss_20556	ZBED2	0	0	0	0	0
tss_6625	0.57	0.28	1.13	1.83		tss_6625	SLCO1B3	0	0	0	0	0
tss_30100	0.71	0.28	1.43	1.7		tss_30100	FAM236C	0	0	0	0	0
tss_30101	0.71	0.28	1.43	1.7		tss_30101	FAM236D	0	0	0	0	0
tss_21934	0	1.04	1.76	2.1		tss_21934	CXCL6	0	0	0	0	0
tss_24850	0.4	1.3	2.08	2		tss_24850	DEFB112	0	0	0	0	0
tss_25786	0.57	1.04	2.65	2.74		tss_25786	ITGB8	0.0250878	0.0460682	0.024159	0	-0.274601
tss_13424	1.29	2.05	3.08	4.34		tss_13424	DSC2	3.39323	3.75924	0.522837	0.606352	-2.46768
tss_27571	1.19	0.88	2.61	2.9		tss_27571	RP1	0	0	0.0197865	0	0.136103
tss_2352	0.57	0.51	2.53	2.38		tss_2352	SELP	0	0.023234	0.0365463	0	0.0835658
tss_19847	1.29	2.05	3.05	3.75		tss_19847	RBMS3	0.199987	0.0917734	0.0721962	0	-0.853309
tss_26059	2.01	0.51	3.69	4.09		tss_26059	VSTM2A	0.080576	0	0.0498116	0	-0.167551
tss_19846	1.29	2.05	2.96	3.72		tss_19846	RBMS3	0.199987	0.0917734	0.0721962	0	-0.853309
tss_29013	1.77	0.88	3.14	3.39		tss_29013	OR1B1	0	0	0	0	0
tss_9228	0.57	3.1	3.98	4.52		tss_9228	RTL1	0.0185928	0.0341395	0	0	-0.33761
tss_19880	1.62	3.55	4.55	4.74		tss_19880	ARPP21	0	0	0	0	0
tss_25289	0.97	1.04	2.9	2.42		tss_25289	TMEM200A	0	0	0	0	0
tss_24832	1.7	3.5	4.3	4.68		tss_24832	PTCHD4	0.0283269	0	0.0409018	0.0335329	0.265362
tss_5069	0.71	0.7	1.6	2.54		tss_5069	OR4X2	0	0	0	0	0
tss_24831	1.7	3.5	4.3	4.67		tss_24831	PTCHD4	0.0283269	0	0.0409018	0.0335329	0.265362
tss_26060	2.01	0.51	3.71	4.08		tss_26060	VSTM2A	0.080576	0	0.0498116	0	-0.167551
tss_29646	1.38	1.18	2.87	3.04		tss_29646	TMEM47	0.309605	0.284243	0.0279458	0	-1.80017
tss_28819	2.45	2.26	3.42	3.99		tss_28819	PPP3R2	0	0	0	0	0
tss_30724	2.61	3.26	5.41	5.43		tss_30724	SLITRK2	0	0	0.028922	0	0.194856
tss_16028	0.57	1.04	2.14	2.29		tss_16028	SLC8A1	0.476922	0.507388	0.223112	0.1989	-0.929032
tss_13426	0.85	0.28	2.02	2.29		tss_13426	DSG1	0.0210432	0.0289806	0	0	-0.322065
tss_27694	3.29	1.53	4.63	4.92		tss_27694	ZFHX4	0.0106062	0.00486908	0	0	-0.107522
tss_1253	0	0.51	1.83	2.1		tss_1253	PRKACB	4.39324	4.76442	0.743091	0.812868	-2.41389
tss_1254	0	0.51	1.83	2.1		tss_1254	PRKACB	4.39324	4.76442	0.743091	0.812868	-2.41389
tss_22476	1.38	1.42	2.87	3.52		tss_22476	GASK1B	1.38262	0.866162	0.540335	0.31352	-1.21639
tss_19881	1.62	3.67	4.57	4.74		tss_19881	ARPP21	0	0	0	0	0
tss_28904	3.22	2.26	5.39	5.57		tss_28904	ZFP37	0	0	0	0	0
tss_19624	2.61	2.26	5.28	5.32		tss_19624	CNTN4	0	0	0	0	0
tss_22888	1.55	0.51	2.96	2.71		tss_22888	ACTBL2	0	0.0265854	0	0	-0.180055
tss_19623	2.58	2.26	5.27	5.32		tss_19623	CNTN4	0	0	0	0	0
tss_27437	2.32	1.73	4.09	4.57		tss_27437	UNC5D	0.00844101	0	0	0	-0.0596392
tss_16368	1.19	1.98	4	4.07		tss_16368	LRRTM1	0	0	0	0	0
tss_22464	0.21	0.88	2.39	2.46		tss_22464	GUCY1B1	0.455299	0.305192	1.58656	1.40565	1.73271
tss_22920	1.29	2.05	3.67	4.19		tss_22920	RNF180	1.35699	1.03821	0.689912	0.959759	-0.488577
tss_27905	2.07	1.3	3.4	4.27		tss_27905	TRHR	0	0	0	0	0
tss_3583	2.86	3.39	4.53	4.78		tss_3583	PRKG1	0.624052	0.666314	0.15329	0.101949	-1.71097
tss_27585	0.21	0	1.24	1.83		tss_27585	FAM110B	1.5946	1.38266	0.43501	0.292716	-1.77601
tss_13616	0.97	2.26	3.2	3.04		tss_13616	MC4R	0	0	0	0	0
tss_19882	1.7	3.72	4.63	4.7		tss_19882	ARPP21	0	0	0	0	0
tss_16937	0.21	1.18	1.9	2.05		tss_16937	CSRNP3	0.329942	0.0407797	0.00918568	0	-1.448
tss_5209	0.57	1.04	1.9	1.49		tss_5209	OOSP4B	0	0	0	0	0
tss_23097	0.57	1.04	2.57	1.89		tss_23097	HAPLN1	0	0	0.0229937	0	0.157003
tss_30228	1.08	1.18	2.3	1.94		tss_30228	NXF2	0	0	0	0	0
tss_19883	1.7	3.72	4.63	4.67		tss_19883	ARPP21	0	0	0	0	0
tss_6768	0.85	0.28	2.53	1.63		tss_6768	DBX2	0	0	0	0	0
tss_8415	0.85	1.3	2.19	2.15		tss_8415	OR11G2	0	0	0	0	0
tss_5071	0.21	0.7	2.19	2.2		tss_5071	OR4S1	0	0	0	0	0
tss_4270	1.19	1.73	2.65	2.78		tss_4270	RPL21	1.82823	0.718348	0.375698	1.43552	-0.449566
tss_25926	2.23	2.05	4.21	4.15		tss_25926	NPSR1	0	0	0	0	0
tss_25927	2.23	2.05	4.21	4.15		tss_25927	NPSR1	0	0	0	0	0
tss_19884	1.7	3.72	4.57	4.63		tss_19884	ARPP21	0	0	0	0	0
tss_19885	1.7	3.72	4.58	4.63		tss_19885	ARPP21	0	0	0	0	0
tss_17157	0	1.04	2.57	1.41		tss_17157	CAVIN2	0.131201	0.144538	0.530486	0	0.618686
tss_20438	0.57	0.28	1.52	2.05		tss_20438	ZNF717	0	0	0.0371796	0	0.24598
tss_20439	0.57	0.28	1.52	2.05		tss_20439	ZNF717	0	0	0.0371796	0	0.24598
tss_7278	0.97	1.73	2.83	2.2		tss_7278	TSPAN8	0.0910226	0.167063	0.12388	0	-0.500158
tss_26808	1.9	1.73	3.3	3.36		tss_26808	DGKI	0.0116427	0.0106892	0	0	-0.152715
tss_26257	2.69	4.24	4.63	5.56		tss_26257	GNAI1	1.19411	1.11853	1.24277	1.37862	0.167202
tss_20512	0.57	0.51	2.24	1.83		tss_20512	ABI3BP	0.0176288	0	0.101896	0	0.472182
tss_26256	2.65	4.12	4.46	5.46		tss_26256	GNAI1	1.19411	1.11853	1.24277	1.37862	0.167202
tss_27581	0.71	0.7	1.83	3.04		tss_27581	SDR16C5	0.0679274	0.0623619	0.0340945	0	-0.496639
tss_26807	1.96	1.73	3.32	3.47		tss_26807	DGKI	0.0116427	0.0106892	0	0	-0.152715
tss_27932	1.62	1.82	3.78	3.81		tss_27932	AARD	6.84554	3.02571	0.889003	0.897453	-2.34197
tss_8329	0.85	1.82	2.83	2.38		tss_8329	MYO16	0.257922	0.21707	0.465691	0.369916	0.617534
tss_7277	0.97	1.82	2.87	2.2		tss_7277	TSPAN8	0.0910226	0.167063	0.12388	0	-0.500158
tss_30227	1.29	1.04	1.68	2.25		tss_30227	NXF2	0	0	0	0	0
tss_26805	2.12	1.98	3.42	3.68		tss_26805	DGKI	0.0116427	0.0106892	0	0	-0.152715
tss_26806	2.01	1.82	3.32	3.47		tss_26806	DGKI	0.0116427	0.0106892	0	0	-0.152715
tss_22538	1.83	2.95	4.56	4.37		tss_22538	GALNTL6	0.0777948	0.0178555	0.0561757	0.160654	0.495566
tss_8853	0.57	0.7	2.14	2.1		tss_8853	GPHB5	0	0	0	0	0
tss_19886	1.7	3.7	4.51	4.57		tss_19886	ARPP21	0	0	0	0	0
tss_8794	1.19	1.53	3.05	2.68		tss_8794	CCDC198	0	0	0	0	0
tss_20547	0.21	0.7	2.02	1.77		tss_20547	GUCA1C	0	0	0	0	0
tss_20548	0.21	0.7	2.02	1.77		tss_20548	GUCA1C	0	0	0	0	0
tss_20613	1.19	0.88	2.19	2.61		tss_20613	ZBTB20	0.135447	0.111495	0.0543771	0.063908	-0.489768
tss_7996	0	0.28	2.02	2		tss_7996	SPART	7.94389	7.81315	2.87283	2.74724	-1.45508
tss_24994	0.57	0.51	2.39	1.89		tss_24994	SNAP91	0.0477763	0.043294	0.0345042	0	-0.311754
tss_24995	0.57	0.51	2.44	1.77		tss_24995	SNAP91	0.0477763	0.043294	0.0345042	0	-0.311754
tss_22477	1.08	1.3	2.24	3.01		tss_22477	GASK1B	1.38262	0.866162	0.540335	0.31352	-1.21639
tss_22251	1.38	1.42	3.37	3.14		tss_22251	NDST3	0	0.0121544	0	0	-0.0851146
tss_22556	0.4	1.04	2.3	2.57		tss_22556	GPM6A	0.0257091	0.0530088	0.0416854	0.0708197	0.165074
tss_7361	0.57	1.63	2.76	2.05		tss_7361	EPYC	0	0	0	0	0
tss_26314	0.71	0.51	1.68	2.05		tss_26314	LOC102723899	0	0	0	0	0
tss_13299	0.85	0.51	2.69	2.95		tss_13299	EPB41L3	0.0802363	0.0368319	0.082442	0	-0.166839
tss_24996	0.57	0.51	2.39	1.77		tss_24996	SNAP91	0.0477763	0.043294	0.0345042	0	-0.311754
tss_6947	1.29	1.9	3.59	3.52		tss_6947	KRT3	0.0714425	0	0	0.0491724	-0.123502
tss_8397	0.71	0.7	1.52	1.41		tss_8397	OR11H12	0	0	0	0	0
tss_22001	0.4	0.7	1.76	1.63		tss_22001	ANTXR2	0.106894	0.0339652	0.259145	0.0491209	0.576408
tss_2731	1.08	0.88	2.39	2.71		tss_2731	C4BPA	0	0	0	0	0
tss_7362	0.85	0.7	2.44	1.04		tss_7362	KERA	0	0	0	0	0
tss_6778	1.38	1.18	2.93	2.46		tss_6778	SLC38A4	0	0	0	0	0
tss_7328	0.71	1.53	2.57	2		tss_7328	PPFIA2	0.0185984	0	0.0273488	0.0260782	0.213287
tss_27775	0.71	1.04	2.14	1.7		tss_27775	SLC26A7	0	0	0	0.0424001	0.27739
tss_30786	1.38	1.53	2.83	2.68		tss_30786	GABRA3	0.0644148	0.0591374	0.0620166	0	-0.30434
tss_21937	1.96	2.26	3.76	3.72		tss_21937	PF4	0	0	0	0	0
tss_28564	1.7	1.73	2.93	2.87		tss_28564	TRPM3	0	0	0.194869	0.0100133	1.0175
tss_18557	0.4	0.28	2.14	1.77		tss_18557	CHODL	0.0415335	0	0	0	-0.272223
tss_26046	0.85	0.88	2.39	2.54		tss_26046	IKZF1	0.0136196	0	0	0	-0.095044
tss_3591	1.9	2.54	3.88	4.13		tss_3591	PCDH15	0.00816338	0.0110437	0.0262672	0	0.0457331
tss_5089	0.97	0	2.34	2.25		tss_5089	OR4P4	0	0	0	0	0
tss_27542	2.54	3.58	4.94	4.63		tss_27542	SNTG1	0	0	0.256128	0.293048	1.9053
tss_8622	2.01	2.32	3.88	3.92		tss_8622	PRKD1	0.555926	0.830014	0.147965	0.258185	-1.38759
tss_22101	0.85	1.3	2.65	2.2		tss_22101	MMRN1	0.0154167	0.0141537	0.0222678	0	-0.0466377
tss_7797	1.62	1.04	3.63	3.81		tss_7797	TMEM132C	0	0	0	0	0
tss_25293	0.4	1.53	3.08	2.61		tss_25293	SMLR1	0	0	0	0	0
tss_29017	0.97	1.18	2.53	2.46		tss_29017	OR1L6	0	0	0.160907	0	0.851627
tss_21938	2.01	2.26	3.75	3.72		tss_21938	PF4	0	0	0	0	0
tss_2174	1.19	0.51	2.02	2.42		tss_2174	CRP	0	0	0	0	0
tss_8934	2.72	4.19	4.77	5.1		tss_8934	SMOC1	0.171343	0.117926	0.0309307	0	-1.08317
tss_2427	0.4	0.88	2.14	1.83		tss_2427	PAPPA2	0.0534139	0.0490463	0.0257142	0	-0.422248
tss_16562	0.4	0.51	1.83	1.7		tss_16562	IL1RL1	0	0.038957	0.0319203	0	-0.0431219
tss_8621	2.01	2.38	3.93	3.93		tss_8621	PRKD1	0.555926	0.830014	0.147965	0.258185	-1.38759
tss_20555	1.55	1.82	2.57	2.9		tss_20555	CD96	0.0179567	0	0	0	-0.124042
tss_22557	0.57	0.88	2.57	2.15		tss_22557	WDR17	1.69489	1.50503	1.05488	1.09298	-0.534154
tss_22577	1.29	1.63	2.65	2.54		tss_22577	STOX2	0.426512	0.589437	0.249237	0.425723	-0.474794
tss_21939	1.9	2.26	3.17	3.32		tss_21939	PPBP	0	0	0	0	0
tss_25489	0.57	0.28	2.39	1.63		tss_25489	OPRM1	0	0	0	0	0
tss_28830	0.85	1.42	1.96	2.2		tss_28830	OR13C2	0	0	0	0	0
tss_26049	0.4	0.7	1.6	1.94		tss_26049	DDC	0.052211	0.181199	0	0	-1.11573
tss_19720	0.21	1.04	1.96	2.1		tss_19720	PPARG	2.65711	2.45387	2.68441	1.44207	-0.295784
tss_22460	1.38	1.18	3.71	3.47		tss_22460	NPY2R	0	0	0	0	0
tss_22856	0.85	0.7	2.61	2.2		tss_22856	GZMK	0	0	0	0	0
tss_26913	0.21	1.73	1.96	1.77		tss_26913	OR2A25	0	0	0	0	0
tss_5125	1.19	0.28	2.44	2.1		tss_5125	OR5M10	0	0	0	0	0
tss_13491	1.46	0	2.57	2.2		tss_13491	SLC14A2	0	0	0	0	0
tss_25314	0.4	1.3	2.57	1.56		tss_25314	TAAR8	0	0	0	0	0
tss_2170	2.28	1.04	3.08	3.34		tss_2170	OR10J4	0	0	0	0	0
tss_13423	0.97	0.88	2.72	2.34		tss_13423	DSC3	0	0	0.0143737	0	0.100128
tss_26915	0.71	1.04	1.24	1.77		tss_26915	OR2A2	0	0	0	0	0
tss_20554	2.95	3.87	4.99	5.22		tss_20554	NECTIN3	0.286628	0.117259	0.0815534	0	-1.10087
tss_3182	0.57	0.51	1.6	2.38		tss_3182	AKR1C1	0.185806	0.0426483	0.100641	0.0159888	-0.436344
tss_9061	2.37	2.78	4.32	5.61		tss_9061	NRXN3	1.41969	0.865153	0.437961	0.465451	-1.17118
tss_26306	2.41	1.04	4.03	3.73		tss_26306	TEX47	0	0	0	0	0
tss_27438	1.08	0.7	2.69	2.74		tss_27438	UNC5D	0.00844101	0	0	0	-0.0596392
tss_23392	0.4	0.7	2.24	1.23		tss_23392	LECT2	0	0	0	0	0
tss_13422	0.97	0.88	2.72	2.25		tss_13422	DSC3	0	0	0.0143737	0	0.100128
tss_22479	1.08	1.04	2.3	1.83		tss_22479	RXFP1	0	0	0.0322286	0	0.215546
tss_29491	1.19	1.18	2.65	1.83		tss_29491	ARHGAP6	0.0797991	0.073261	0.0576157	0.0560929	-0.170489
tss_24997	0.57	0.51	2.34	1.7		tss_24997	SNAP91	0.0477763	0.043294	0.0345042	0	-0.311754
tss_24998	0.57	0.51	2.34	1.7		tss_24998	SNAP91	0.0477763	0.043294	0.0345042	0	-0.311754
tss_30221	0.97	0	1.52	2.15		tss_30221	TCEAL6	0.0262212	0	0	0	-0.177734
tss_10655	1.29	1.9	2.93	2.87		tss_10655	ACSM2A	0	0	0	0	0
tss_13300	0.57	0.88	2.61	2.93		tss_13300	EPB41L3	0.0802363	0.0368319	0.082442	0	-0.166839
tss_16941	0.71	1.53	2.3	2.1		tss_16941	SCN1A	0	0	0	0.00800387	0.0566104
tss_15633	2.79	1.82	3.2	2.74		tss_15633	ZNF135	0	0	0	0	0
tss_15634	2.79	1.82	3.2	2.68		tss_15634	ZNF135	0	0	0	0	0
tss_27692	0.57	3.1	2.83	3.72		tss_27692	HNF4G	0.111582	0.102442	0.214868	0.0961194	0.303573
tss_22734	0.71	0.51	1.83	1.94		tss_22734	ADAMTS12	0.0926872	0.0166088	0.0522663	0.0373642	-0.0947746
tss_21655	1.46	2.38	3.95	4.46		tss_21655	SLIT2	0.881788	1.78265	0.284186	0.258288	-1.94784
tss_7364	0.4	1.42	2.57	2.54		tss_7364	DCN	0.388277	0.103532	0.407026	0	-0.188615
tss_24999	0.4	0.7	2.34	1.7		tss_24999	SNAP91	0.0477763	0.043294	0.0345042	0	-0.311754
tss_25000	0.4	0.7	2.34	1.7		tss_25000	SNAP91	0.0477763	0.043294	0.0345042	0	-0.311754
tss_15772	2.54	2.54	3.63	4.22		tss_15772	VSNL1	0.0538934	0	0	0	-0.344223
tss_24558	0.97	0.7	2.34	1.94		tss_24558	GRM4	0.762461	0.414427	0.371155	0.423734	-0.468804
tss_27718	1.38	0.88	2.61	2.25		tss_27718	FABP9	0	0	0	0	0
tss_23769	0.4	0.7	1.96	2.1		tss_23769	ATP10B	0.0209981	0.00963622	0.0513318	0	0.123986
tss_25760	0.21	0.28	1.6	2.38		tss_25760	CRPPA	0.387829	0.478731	0.0593259	0.0188304	-1.939
tss_29015	1.38	2.54	3.25	3.32		tss_29015	OR1L3	0	0	0	0	0
tss_15771	2.61	2.59	3.51	4.26		tss_15771	VSNL1	0.0538934	0	0	0	-0.344223
tss_30122	0.85	0.7	1.96	2.2		tss_30122	MAGEE1	1.99722	2.85004	0.470264	0.597738	-1.99294
tss_2812	1.19	1.82	3.3	2.84		tss_2812	ESRRG	0.0715454	0.029568	0.0421809	0	-0.314222
tss_21999	0.21	0.7	1.6	1.56		tss_21999	ANTXR2	0.106894	0.0339652	0.259145	0.0491209	0.576408
tss_22000	0.4	0.7	1.6	1.56		tss_22000	ANTXR2	0.106894	0.0339652	0.259145	0.0491209	0.576408
tss_20440	0.71	0.28	1.24	1.94		tss_20440	ZNF717	0	0	0.0371796	0	0.24598
tss_22459	0.57	0	2.39	1.83		tss_22459	NPY2R	0	0	0	0	0
tss_25788	1.55	1.63	2.69	2.87		tss_25788	ABCB5	0	0	0	0	0
tss_22791	0.57	1.63	3.17	3.84		tss_22791	PTGER4	1.33956	0.996562	0.366884	0.508735	-1.23746
tss_29591	0.71	0.7	1.96	1.83		tss_29591	KLHL34	0	0	0	0	0
tss_9856	0.71	0.7	2.19	2.34		tss_9856	CORO2B	0.0237904	0.0218399	0.0343581	0	-0.0677739
tss_17281	1.7	1.18	2.76	2.81		tss_17281	FAM237A	0	0	0	0	0
tss_30297	0.85	0.88	2.72	2.46		tss_30297	RNF128	0.510179	0.276166	0	0	-2.30209
tss_8241	0.71	1.04	2.57	4		tss_8241	SPRY2	1.65967	1.56742	1.36373	0.700117	-0.598208
tss_1096	0.85	1.04	2.19	2.05		tss_1096	C8A	0	0	0	0	0
tss_22369	1.62	1.42	2.9	2.71		tss_22369	GYPB	0	0	0	0	0
tss_22480	1.08	1.04	2.3	1.89		tss_22480	RXFP1	0	0	0.0322286	0	0.215546
tss_22269	0.57	1.73	2.48	2.34		tss_22269	NDNF	0.111056	0.152931	0.240549	0	-0.0747819
tss_22445	0.4	0.7	2.24	2.29		tss_22445	RNF175	0	0	0	0	0
tss_30222	0.4	0.51	2.14	2.57		tss_30222	BEX5	2.13966	1.0835	0.212752	0.609135	-1.74409
tss_30223	0.4	0.51	2.14	2.57		tss_30223	BEX5	2.13966	1.0835	0.212752	0.609135	-1.74409
tss_22370	1.62	1.42	2.9	2.74		tss_22370	GYPB	0	0	0	0	0
tss_28351	1.46	0.88	2.65	2.68		tss_28351	IFNK	0	0	0	0	0
tss_8242	0.85	1.04	2.57	4		tss_8242	SPRY2	1.65967	1.56742	1.36373	0.700117	-0.598208
tss_28389	1.19	0.88	1.96	3.36		tss_28389	ANKRD18B	3.48669	5.33507	0.539504	0.685741	-2.6622
tss_20557	1.38	2.05	3.17	3.41		tss_20557	PLCXD2	0.326908	0.337599	0.11799	0.0562493	-1.20792
tss_6627	0.71	0.28	2.24	1.56		tss_6627	SLCO1B1	0	0	0	0	0
tss_24909	1.83	1.98	3.78	3.16		tss_24909	KHDRBS2	0	0	0	0	0
tss_24910	1.83	1.98	3.78	3.16		tss_24910	KHDRBS2	0	0	0	0	0
tss_6946	1.83	2.95	4.03	3.9		tss_6946	KRT76	0	0	0	0	0
tss_22921	2.98	3.79	4.49	4.54		tss_22921	RGS7BP	0.0523241	0.0602317	0.0315769	0	-0.432622
tss_27720	1.08	0.28	1.76	2		tss_27720	FABP12	0	0	0	0	0
tss_26910	0.71	1.42	2.39	1.94		tss_26910	OR2F1	0	0	0	0	0
tss_20527	0.57	1.04	2.39	3.01		tss_20527	ALCAM	38.0378	31.1254	20.4401	28.7934	-0.488681
tss_25286	0.71	1.18	2.19	1.49		tss_25286	SAMD3	0	0	0.065303	0	0.407641
tss_8243	0.85	1.3	2.65	4		tss_8243	SPRY2	1.65967	1.56742	1.36373	0.700117	-0.598208
tss_24559	2.5	2.38	3.98	3.94		tss_24559	GRM4	0.762461	0.414427	0.371155	0.423734	-0.468804
tss_7275	1.62	2.05	3.2	2.34		tss_7275	PTPRR	0	0	0	0	0
tss_6623	2.28	1.42	3.27	3.45		tss_6623	SLCO1B3	0	0	0	0	0
tss_25290	1.96	2.12	3.37	2.78		tss_25290	SAMD3	0	0	0.065303	0	0.407641
tss_6948	2.5	3.23	3.83	4.19		tss_6948	KRT4	0.0782934	0	0.113035	0.0538863	0.398864
tss_24817	0.57	1.3	1.9	2.1		tss_24817	TDRD6	0.0386081	0	0	0.0116191	-0.173173
tss_24818	0.57	1.3	1.9	2.1		tss_24818	TDRD6	0.0386081	0	0	0.0116191	-0.173173
tss_16881	1.62	0.88	2.83	1.63		tss_16881	ACVR1C	0.144172	0.225809	0.0495227	0.0590077	-0.885501
tss_26881	0.71	0.7	2.34	2.71		tss_26881	OR6V1	0	0	0	0	0
tss_7985	1.29	0.51	2.34	2.38		tss_7985	MAB21L1	0	0	0	0	0
tss_3489	0.85	2.54	2.61	4.07		tss_3489	CXCL12	34.7371	31.742	5.42404	4.20984	-2.7614
tss_3221	1.38	1.63	2.93	2.95		tss_3221	ITIH5	0	0.0236345	0.109139	0	0.467113
tss_27021	3.29	2.78	5.17	4.58		tss_27021	SMARCD3	6.2337	10.0424	4.47825	3.93491	-0.93576
tss_26038	0.71	1.04	2.02	2.05		tss_26038	ABCA13	0.00429885	0	0	0	-0.0306811
tss_20857	1.19	1.18	2.3	2.15		tss_20857	CLDN18	0.0236986	0.0435135	0.0684464	0	0.00664872
tss_3789	2.07	1.63	3.65	3.39		tss_3789	LRMDA	0.236224	0.108374	0	0	-1.44519
tss_22497	2.07	3.6	3.2	4.78		tss_22497	NPY5R	2.81301	3.54831	3.59712	1.55773	-0.29314
tss_3623	0.71	1.82	1.76	2.1		tss_3623	CABCOCO1	0	0	0	0.106433	0.615572
tss_3624	0.71	1.82	1.76	2.1		tss_3624	CABCOCO1	0	0	0	0.106433	0.615572
tss_22498	2.07	3.6	3.2	4.78		tss_22498	NPY5R	2.81301	3.54831	3.59712	1.55773	-0.29314
tss_5780	2.12	1.98	3.71	3.5		tss_5780	DLG2	0.283237	0.216478	0.21802	0.367005	0.165971
tss_3098	1.38	0.88	1.76	2.2		tss_3098	GCSAML	0	0	0	0	0
tss_1007	1.77	1.04	2.87	2.34		tss_1007	ELAVL4	0	0	0	0	0
tss_27543	2.95	3.81	5.05	4.76		tss_27543	SNTG1	0	0	0.256128	0.293048	1.9053
tss_7984	1.29	0.51	2.3	2.34		tss_7984	NBEA	1.30773	1.97652	0.571551	0.812568	-1.13717
tss_13678	1.46	1.3	1.96	2.05		tss_13678	SMIM21	0	0	0	0	0
tss_26374	1.29	2.44	2.93	3.26		tss_26374	TAC1	0	0	0	0	0
tss_7366	0.97	2.26	2.87	2.74		tss_7366	DCN	0.388277	0.103532	0.407026	0	-0.188615
tss_22499	2.07	3.6	3.2	4.77		tss_22499	NPY5R	2.81301	3.54831	3.59712	1.55773	-0.29314
tss_26925	0.4	0.7	2.02	2.25		tss_26925	OR2A1	0	0	0	0	0
tss_21165	0.97	0.88	2.3	1.56		tss_21165	PEX5L	0	0.00780036	0.0126007	0	0.0329482
tss_20609	0.97	1.04	2.48	2.1		tss_20609	ZBTB20	0.135447	0.111495	0.0543771	0.063908	-0.489768
tss_21644	2.69	2.83	3.87	3.87		tss_21644	LDB2	0.0346663	0	0	0	-0.230611
tss_19710	2.07	1.42	2.87	3.28		tss_19710	SYN2	0	0	0	0	0
tss_19711	2.07	1.42	2.87	3.28		tss_19711	SYN2	0	0	0	0	0
tss_21645	2.65	2.91	3.87	3.87		tss_21645	LDB2	0.0346663	0	0	0	-0.230611
tss_20559	0.97	3.13	3.4	4.17		tss_20559	PHLDB2	0.559621	0.464468	0.275536	0.15758	-0.951167
tss_6697	0.71	1.04	1.96	1.94		tss_6697	OVCH1	0	0	0	0	0
tss_13592	1.46	1.18	2.65	2.29		tss_13592	ST8SIA3	0	0	0	0	0
tss_5079	1.29	0.28	2.69	2.38		tss_5079	OR4C12	0	0	0	0	0
tss_22664	1.62	1.04	3.14	3.94		tss_22664	IRX1	0	0	0	0	0
tss_22891	1.83	1.63	2.9	2.5		tss_22891	GAPT	0	0	0	0	0
tss_20560	0.97	3.13	3.4	4.17		tss_20560	PHLDB2	0.559621	0.464468	0.275536	0.15758	-0.951167
tss_28820	4.05	3.52	5.18	5.36		tss_28820	GRIN3A	0	0	0	0	0
tss_20561	0.97	3.17	3.46	4.17		tss_20561	PHLDB2	0.559621	0.464468	0.275536	0.15758	-0.951167
tss_26612	0.4	0.28	2.14	2.38		tss_26612	IMMP2L	9.14498	8.0383	5.24648	4.7129	-0.774888
tss_8487	2.37	2.99	3.8	3.97		tss_8487	OR4E1	0	0	0	0	0
tss_26883	1.62	1.42	3.05	2.61		tss_26883	TAS2R39	0	0	0	0	0
tss_28825	1.46	1.53	2.39	2.68		tss_28825	OR13F1	0	0	0	0	0
tss_27116	4.94	4.07	5.82	6.03		tss_27116	USP17L4	0	0	0	0	0
tss_10515	3.27	1.98	4.56	4.88		tss_10515	RBFOX1	0	0	0	0	0
tss_21694	2.92	5.32	5.24	5.82		tss_21694	PCDH7	0.549822	0.498718	0.358278	0.875922	0.200004
tss_20787	2.12	1.04	2.76	2.9		tss_20787	COL6A5	0.0084508	0.00775883	0	0	-0.112431
tss_20229	0.97	1.04	2.08	1.94		tss_20229	IQCF2	0	0	0	0	0
tss_1006	1.38	0.7	2.24	1.89		tss_1006	ELAVL4	0	0	0	0	0
tss_1004	0.71	0.7	2.19	1.83		tss_1004	AGBL4	0	0.0747201	0	0	-0.457962
tss_22237	0.21	1.18	2.34	1.23		tss_22237	ANK2	0.0197376	0.0118596	0.0142534	0.0407682	0.139002
tss_7344	0.85	1.18	2.39	1.56		tss_7344	MGAT4C	0	0	0.00419992	0	0.0299823
tss_6121	1.38	2.38	3.32	3.47		tss_6121	MCAM	12.9979	13.9948	1.93223	1.11838	-3.06444
tss_20528	0.57	1.04	2.44	3.01		tss_20528	ALCAM	38.0378	31.1254	20.4401	28.7934	-0.488681
tss_22840	0.97	1.53	1.76	2.38		tss_22840	HCN1	0.00753138	0	0	0	-0.0533295
tss_17116	0.57	1.42	1.34	2.29		tss_17116	GULP1	4.29232	2.41444	1.23363	1.17723	-1.40348
tss_7271	1.96	2.49	3.3	3.34		tss_7271	PTPRB	0.0386887	0.0610792	0.209906	0	0.451447
tss_20437	3.43	1.73	4.25	4.91		tss_20437	FRG2C	0	0	0	0	0
tss_17117	0.57	1.42	1.43	2.34		tss_17117	GULP1	4.29232	2.41444	1.23363	1.17723	-1.40348
tss_7365	0.71	1.82	2.72	2.61		tss_7365	DCN	0.388277	0.103532	0.407026	0	-0.188615
tss_5077	3.88	3.17	4.94	5.32		tss_5077	FOLH1	0	0.0178656	0	0.0289807	0.0717876
tss_8797	0.71	1.04	1.9	1.49		tss_8797	SLC35F4	0	0	0	0	0
tss_7343	0.71	1.3	2.34	1.63		tss_7343	MGAT4C	0	0	0.00419992	0	0.0299823
tss_30104	1.08	0.88	1.34	1.89		tss_30104	PABPC1L2B	0	0	0	0	0
tss_6629	1.62	1.98	2.99	2.5		tss_6629	IAPP	0	0	0	0	0
tss_28349	1.38	0.7	1.43	1.94		tss_28349	EQTN	0	0	0	0	0
tss_28350	1.38	0.7	1.43	1.94		tss_28350	EQTN	0	0	0	0	0
tss_8798	0.71	1.18	2.14	1.49		tss_8798	SLC35F4	0	0	0	0	0
tss_26307	2.5	3.06	3.9	4.55		tss_26307	STEAP1	2.10011	1.49912	0.448901	0.107036	-2.32937
tss_26417	1.19	1.3	2.57	2		tss_26417	CYP3A7	0	0	0	0	0
tss_26418	1.19	1.3	2.57	2		tss_26418	CYP3A7-CYP3A51P	0	0	0	0	0
tss_16816	3.61	3.7	4.88	4.97		tss_16816	THSD7B	0.0124698	0.0114488	0	0	-0.162974
tss_8796	0.71	1.04	1.9	1.49		tss_8796	SLC35F4	0	0	0	0	0
tss_29012	2.37	1.73	3.08	3.04		tss_29012	OR1Q1	0	0	0	0	0
tss_21991	1.29	1.42	2.53	3.8		tss_21991	FRAS1	2.25513	2.41284	2.52675	2.29439	0.0446947
tss_13297	1.96	1.18	3.25	3.36		tss_13297	EPB41L3	0.0802363	0.0368319	0.082442	0	-0.166839
tss_22266	0.57	1.63	2.39	3.11		tss_22266	PDE5A	1.35003	0.809714	0.517708	0.284815	-1.235
tss_30095	0.85	1.04	1.96	1.83		tss_30095	DMRTC1B	0	0	0	0	0
tss_22919	1.62	2.54	2.8	3.68		tss_22919	HTR1A	0.111209	0	0	0	-0.637884
tss_22265	0.57	1.63	2.39	3.11		tss_22265	PDE5A	1.35003	0.809714	0.517708	0.284815	-1.235
tss_16820	2.41	4.8	5.03	5.34		tss_16820	LRP1B	0.0560206	0.00428632	0.0134875	0	-0.286062
tss_9736	1.7	2.05	2.96	2.74		tss_9736	ALDH1A2	0.0511089	0.0469222	0.110712	0.0351782	0.214851
tss_25780	2.45	4.47	4.96	5.19		tss_25780	TWIST1	0	0.0812031	0	0	-0.491612
tss_22496	1.08	2.99	2.44	4.24		tss_22496	NPY1R	63.389	65.0868	46.3377	24.1881	-0.863432
tss_10516	3.57	2.38	4.84	5.07		tss_10516	RBFOX1	0	0	0	0	0
tss_22786	0.21	1.04	1.9	2.05		tss_22786	FYB1	0	0	0	0	0
tss_4853	0.57	1.18	1.34	2.2		tss_4853	MUC15	0	0	0	0	0
tss_9084	0.97	0	2.24	2.2		tss_9084	SPATA7	1.27095	1.32224	0.978568	1.10851	-0.288408
tss_1891	1.62	0.51	2.83	2.2		tss_1891	LCE6A	0	0	0	0	0
tss_5214	1.83	1.18	2.48	2.42		tss_5214	MS4A6A	0	0	0.0828755	0	0.500167
tss_24819	0.4	1.04	2.14	2.05		tss_24819	PLA2G7	0	0.0455801	0	0	-0.296194
tss_2527	1.08	3.06	3.67	3.19		tss_2527	RGS13	0	0	0	0	0
tss_6624	1.19	0.7	2.19	2.15		tss_6624	SLCO1B3-SLCO1B7	0	0	0	0.0318263	0.213044
tss_18917	1.19	1.42	2.19	1.77		tss_18917	OR11H1	0	0	0	0	0
tss_22264	0.57	1.63	2.39	3.11		tss_22264	PDE5A	1.35003	0.809714	0.517708	0.284815	-1.235
tss_23612	0.85	1.63	2.34	2.38		tss_23612	JAKMIP2	0	0.0155327	0	0	-0.107907
tss_7321	0.57	1.42	2.61	2.38		tss_7321	MYF5	0	0	0	0	0
tss_21992	1.29	1.42	2.53	3.78		tss_21992	FRAS1	2.25513	2.41284	2.52675	2.29439	0.0446947
tss_27996	1.62	0.88	2.65	2.29		tss_27996	POU5F1B	0	0	0	0.0919813	0.545876
tss_22372	3.32	2.49	4.18	4.26		tss_22372	HHIP	0.0150565	0.0276481	0.0326234	0	-0.0612052
tss_13292	1.08	0.7	2.61	2.29		tss_13292	AKAIN1	0	0	0	0	0
tss_11585	1.29	0.7	2.39	2.05		tss_11585	OR1E3	0	0	0	0	0
tss_8485	1.46	1.18	1.96	2.29		tss_8485	OR10G2	0	0	0	0	0
tss_7029	0.85	0.51	1.9	1.23		tss_7029	GTSF1	0	0	0	0	0
tss_22368	1.08	2.32	3.08	2.84		tss_22368	GYPE	0	0	0	0	0
tss_7363	0.21	1.42	2.39	1.56		tss_7363	LUM	0.0304518	0.0559111	0.0879413	0	0.00793014
tss_22552	1.19	1.63	2.99	2.2		tss_22552	GLRA3	0.0173422	0	0.012511	0.0478083	0.260314
tss_28332	2.92	1.42	3.82	4.15		tss_28332	ELAVL2	0	0	0	0	0
tss_9174	0.57	0.88	1.76	1.41		tss_9174	SERPINA4	0	0	0	0	0
tss_22618	1.29	1.3	1.9	2.42		tss_22618	MTNR1A	0.0723601	0	0	0	-0.445515
tss_8208	1.29	1.73	2.72	3.11		tss_8208	KLF12	0.424049	0.370501	0.276631	0.310764	-0.336956
tss_13490	1.46	0.7	2.39	2.46		tss_13490	SETBP1	0.35868	0.575367	0.0109061	0.249531	-1.3004
tss_26255	3.17	2.99	4.22	4.28		tss_26255	MAGI2	0	0.0501537	0.110489	0.0300746	0.445109
tss_30777	0.57	1.82	2.08	2.42		tss_30777	MAGEA4	1.8681	0.140204	0.881813	1.40146	0.169304
tss_20468	2.41	3.91	4.92	4.57		tss_20468	EPHA6	2.02957	1.01715	1.46785	2.77801	0.45348
tss_13301	2.86	1.82	4.61	4.37		tss_13301	TMEM200C	0	0	0	0	0
tss_9083	0.97	0	2.24	2.2		tss_9083	SPATA7	1.27095	1.32224	0.978568	1.10851	-0.288408
tss_8795	0.85	1.18	1.83	1.49		tss_8795	SLC35F4	0	0	0	0	0
tss_14905	2.28	3.5	3.76	3.7		tss_14905	TEX101	0	0	0	0	0
tss_13291	1.08	0.7	2.61	2.34		tss_13291	AKAIN1	0	0	0	0	0
tss_1240	2.12	2.95	3.05	3.04		tss_1240	PTGFR	0	0	0	0	0
tss_246	1.7	2.26	3.05	2.87		tss_246	PRAMEF12	0.0486633	0	0	0	-0.314194
tss_27345	1.08	2.05	2.96	2.84		tss_27345	ADAM7	0	0	0	0	0
tss_27189	1.55	1.63	2.8	2.95		tss_27189	DEFB135	0	0	0	0	0
tss_30094	0.85	1.04	1.9	1.77		tss_30094	DMRTC1B	0	0	0	0	0
tss_20393	0.85	0.88	2.02	2.34		tss_20393	TAFA1	0	0	0	0	0
tss_23703	0.85	1.98	2.48	3.06		tss_23703	GRIA1	0	0.013244	0.020839	0	0.0504898
tss_26869	2.07	1.9	3.46	3.19		tss_26869	MTRNR2L6	0	0	0	0	0
tss_27577	2.07	1.63	2.48	3.04		tss_27577	MOS	0	0	0	0	0
tss_5091	1.46	0.7	2.48	2.2		tss_5091	OR4C6	0	0	0	0	0
tss_1614	1.08	0.28	2.57	2.05		tss_1614	TSHB	0	0	0	0	0
tss_26912	0.85	0.88	2.48	2		tss_26912	OR2A5	0	0	0	0	0
tss_3222	1.46	2.19	2.93	3.54		tss_3222	ITIH5	0	0.0236345	0.109139	0	0.467113
tss_2813	1.08	1.04	2.48	1.89		tss_2813	ESRRG	0.0715454	0.029568	0.0421809	0	-0.314222
tss_26916	0.71	0.7	2.08	2		tss_26916	OR2A14	0	0	0	0	0
tss_23702	0.97	1.98	2.39	2.9		tss_23702	GRIA1	0	0.013244	0.020839	0	0.0504898
tss_3223	1.46	2.19	2.93	3.54		tss_3223	ITIH5	0	0.0236345	0.109139	0	0.467113
tss_5210	1.96	1.63	2.9	2.2		tss_5210	OOSP2	0	0	0	0	0
tss_685	2.07	1.3	2.99	3.39		tss_685	HMGB4	0	0	0	0	0
tss_6157	1.08	2.44	2.57	3.14		tss_6157	CLMP	1.60721	0.815085	0.397936	0.084296	-1.9425
tss_26899	1.19	1.3	2.19	2.29		tss_26899	OR10AC1	0	0	0	0	0
tss_8852	1.77	2.32	3.51	3.73		tss_8852	RHOJ	0	0.0203996	0	0	-0.140122
tss_5783	2.72	2.64	3.9	3.93		tss_5783	DLG2	0.283237	0.216478	0.21802	0.367005	0.165971
tss_20892	0.71	1.82	2.08	2.5		tss_20892	NMNAT3	0.466351	0.686782	0.287356	0.0656985	-1.29081
tss_23701	0.97	1.98	2.34	2.81		tss_23701	GRIA1	0	0.013244	0.020839	0	0.0504898
tss_1902	0.71	1.04	1.6	1.83		tss_1902	SPRR2E	0	0	0	0	0
tss_26579	0.4	1.3	2.02	2		tss_26579	PIK3CG	0.0108368	0	0.0940054	0	0.479716
tss_17743	2.28	1.04	2.8	3.23		tss_17743	SIRPD	0	0	0	0	0
tss_1906	2.54	2.83	3.4	3.7		tss_1906	LELP1	0	0	0	0	0
tss_21942	0.85	2.54	2.93	3.23		tss_21942	CXCL2	0	0	0.126264	0	0.70604
tss_10014	0.4	1.42	1.43	1.49		tss_10014	CIB2	0	0.166245	0.0982491	0.0936986	0.0978521
tss_23257	1.55	3.55	4.18	4.03		tss_23257	PRR16	0.0511287	0.170544	0	0	-1.07612
tss_23258	1.55	3.55	4.18	4.03		tss_23258	PRR16	0.0511287	0.170544	0	0	-1.07612
tss_27045	2.12	1.53	3.75	4.12		tss_27045	DPP6	0.0175748	0	0	0	-0.121511
tss_4149	1.7	2.12	2.8	2.87		tss_4149	SORCS3	0	0	0	0	0
tss_11781	1.55	1.9	2.69	2.5		tss_11781	ATP1B2	0	0	0.0686703	0.0870494	0.830741
tss_24309	0.85	1.73	1.34	0.93		tss_24309	OR10C1	0	0	0	0	0
tss_30096	1.29	1.18	2.08	1.94		tss_30096	DMRTC1	0	0	0	0	0
tss_24820	0.4	0.7	2.08	1.94		tss_24820	PLA2G7	0	0.0455801	0	0	-0.296194
tss_23259	1.55	3.6	4.17	4.05		tss_23259	PRR16	0.0511287	0.170544	0	0	-1.07612
tss_1863	2.18	2.83	3.73	3.9		tss_1863	LOC100131107	0	0	0	0	0
tss_5228	1.38	1.3	1.9	2.25		tss_5228	MS4A13	0	0	0	0	0
tss_26973	3.01	2.78	3.93	3.65		tss_26973	GIMAP7	0	0	0	0	0
tss_21747	0.71	1.3	2.14	1.7		tss_21747	LIMCH1	0.53945	0.34631	0.818464	0.260198	0.23593
tss_21935	2.92	3.63	4.31	4.03		tss_21935	PF4V1	0	0	0	0	0
tss_8925	2.76	4.25	4.34	4.95		tss_8925	GALNT16	2.85085	4.42297	0.850916	0.915826	-1.92604
tss_20893	0.71	1.82	2.08	2.46		tss_20893	NMNAT3	0.466351	0.686782	0.287356	0.0656985	-1.29081
tss_27102	3.2	2.54	3.93	4.09		tss_27102	DEFB1	0	0	0	0	0
tss_1864	1.7	1.98	2.53	2.68		tss_1864	TCHHL1	0	0.0200863	0.0315963	0.0301208	0.249939
tss_1889	1.55	1.53	2.3	2.25		tss_1889	LCE1B	0	0	0	0	0
tss_7040	1.08	1.82	2.69	2.1		tss_7040	TESPA1	0	0	0	0	0
tss_21082	0.4	0.51	1.9	1.63		tss_21082	OTOL1	0	0	0	0	0
tss_24560	1.96	4.08	4.31	4.24		tss_24560	GRM4	0.762461	0.414427	0.371155	0.423734	-0.468804
tss_26670	0.71	1.18	2.61	2.38		tss_26670	TAS2R16	0	0	0	0	0
tss_26666	1.08	0.51	1.96	1.49		tss_26666	RNF133	0.0661665	0	0	0	-0.412329
tss_30778	0.4	1.82	1.9	2.34		tss_30778	MAGEA4	1.8681	0.140204	0.881813	1.40146	0.169304
tss_26864	1.83	1.18	2.39	2.68		tss_26864	CLEC5A	0.0230678	0	0.0333185	0	0.0648184
tss_22456	1.08	1.18	2.3	2.87		tss_22456	LRAT	0.0979648	0.0149859	0	0	-0.645935
tss_10120	1.08	1.63	2.72	2.81		tss_10120	AGBL1	0.0200774	0	0	0	-0.138011
tss_3224	1.55	2.12	2.34	2.46		tss_3224	ITIH2	0.0253964	0.0233152	0	0	-0.314474
tss_27699	1.38	1.3	2.53	2.54		tss_27699	ZC2HC1A	3.78785	1.91164	0.868026	0.926807	-1.56432
tss_26974	1.83	0.88	2.44	3.16		tss_26974	GIMAP4	0	0	0	0	0
tss_26975	1.83	0.88	2.44	3.16		tss_26975	GIMAP4	0	0	0	0	0
tss_4765	1.9	2.05	2.76	2.54		tss_4765	SOX6	0.0338594	0.0310864	0	0	-0.405697
tss_23700	0.97	2.05	2.34	2.81		tss_23700	GRIA1	0	0.013244	0.020839	0	0.0504898
tss_22102	1.46	1.3	2.3	2.1		tss_22102	MMRN1	0.0154167	0.0141537	0.0222678	0	-0.0466377
tss_22011	1.9	1.3	3.22	2.81		tss_22011	PRKG2	0.125891	0.0196134	0.121167	0.0882771	0.244962
tss_19892	0.85	0.51	2.08	1.63		tss_19892	DCLK3	0	0	0	0	0
tss_17119	1.08	1.82	2.57	2.46		tss_17119	COL5A2	1.16588	0.825755	1.09059	0.611508	-0.204416
tss_28616	0.97	1.18	2.08	1.7		tss_28616	SPATA31D1	0	0	0	0	0
tss_30779	0.4	1.73	1.76	2.2		tss_30779	MAGEA4	1.8681	0.140204	0.881813	1.40146	0.169304
tss_20941	0.85	2.26	2.65	3.04		tss_20941	PLSCR4	0.123277	0.0503531	0	0.182232	0.0328379
tss_15044	2.45	2.64	3.83	2.84		tss_15044	IGFL4	0.0465994	0.0780682	0	0	-0.698963
tss_24561	1.96	4.07	4.26	4.13		tss_24561	GRM4	0.762461	0.414427	0.371155	0.423734	-0.468804
tss_8194	2.58	3.85	4.06	4.46		tss_8194	PCDH20	0.161756	0.0148508	0	0	-0.913059
tss_5215	1.77	0.88	2.14	2.46		tss_5215	MS4A6A	0	0	0.0828755	0	0.500167
tss_16944	2.82	3.72	4.32	4.59		tss_16944	SCN7A	0	0	0.0608249	0	0.383082
tss_26611	2.12	2.78	3.32	3.75		tss_26611	LRRN3	0.0231883	0	0.0335006	0	0.0651649
tss_22447	1.38	0.51	1.76	1.94		tss_22447	DCHS2	0	0	0	0	0
tss_26578	0.4	1.3	2.08	1.94		tss_26578	PIK3CG	0.0108368	0	0.0940054	0	0.479716
tss_20939	0.85	2.32	2.61	3.01		tss_20939	PLSCR4	0.123277	0.0503531	0	0.182232	0.0328379
tss_20453	0.97	1.63	2.65	2.71		tss_20453	HTR1F	0	0	0	0.0338455	0.225556
tss_27884	4.53	5.01	5.53	6.15		tss_27884	RIMS2	2.39652	4.6056	0.605378	0.748327	-2.21271
tss_8000	2.28	2.69	2.69	3.77		tss_8000	SERTM1	0	0	0	0	0
tss_25488	1.08	2.32	2.96	2.38		tss_25488	RGS17	0.798174	1.35225	0.79606	0.78497	-0.400209
tss_22010	1.9	1.42	3.22	2.84		tss_22010	PRKG2	0.125891	0.0196134	0.121167	0.0882771	0.244962
tss_27150	2.98	2.64	3.42	4.09		tss_27150	USP17L8	0	0	0	0	0
tss_9080	3.41	2.19	4.06	4.35		tss_9080	KCNK10	0	0	0	0	0
tss_27114	4.63	3.6	5.15	5.42		tss_27114	USP17L1	0	0	0	0	0
tss_27115	4.63	3.6	5.15	5.42		tss_27115	USP17L3	0	0	0	0	0
tss_23074	1.55	0.88	2.02	2.15		tss_23074	SPZ1	0	0	0	0	0
tss_25201	0.85	1.73	2.34	2.15		tss_25201	CALHM6	0	0.256961	0	0	-1.19207
tss_25909	1.29	1.18	2.57	2.61		tss_25909	PDE1C	0	0	0	0	0
tss_18743	1.29	1.04	2.08	1.83		tss_18743	ERG	2.05528	1.09902	2.08719	1.8512	0.303058
tss_30601	1.29	1.18	2.19	1.83		tss_30601	USP26	0	0	0	0.0297979	0.200366
tss_1416	1.29	1.63	2.02	2.34		tss_1416	VCAM1	0.0274815	0.0252284	0.0396886	0.0378361	0.135134
tss_24879	1.83	2.12	3.14	2.38		tss_24879	MLIP	0	0	0	0	0
tss_27818	0.4	0.51	2.08	1.7		tss_27818	CPQ	0.308796	0.809886	0.636833	0.728654	0.247515
tss_16231	1.55	1.53	2.44	2.64		tss_16231	GKN1	0	0	0	0	0
tss_8265	3.04	3.85	4.36	4.34		tss_8265	OXGR1	0	0.0313104	0	0	-0.20983
tss_3138	2.72	2.12	3.49	3.23		tss_3138	OR2T11	0	0	0	0	0
tss_22367	1.77	3.13	3.63	3.67		tss_22367	FREM3	0	0	0	0	0
tss_22845	4.28	6.09	6.27	5.94		tss_22845	ISL1	0.0344674	0	0	0	-0.229387
tss_15319	1.96	1.18	2.87	2.87		tss_15319	SIGLEC12	0	0	0	0	0
tss_1415	1.29	1.63	1.96	2.2		tss_1415	VCAM1	0.0274815	0.0252284	0.0396886	0.0378361	0.135134
tss_23605	2.32	3.03	3.87	3.39		tss_23605	PPP2R2B	0.364654	0.155212	0.122043	0.00940732	-1.11894
tss_26610	2.12	2.78	3.25	3.7		tss_26610	LRRN3	0.0231883	0	0.0335006	0	0.0651649
tss_5216	2.32	2.44	3.11	3.04		tss_5216	MS4A4E	0	0	0	0	0
tss_27117	1.96	1.04	2.57	2.54		tss_27117	ZNF705G	0	0	0	0	0
tss_1888	2.41	1.9	2.96	3.16		tss_1888	LCE1C	0	0	0	0	0
tss_30346	1.19	1.82	2.14	2.25		tss_30346	CHRDL1	0.0653577	0.0400008	0.0314603	0	-0.399739
tss_8264	3.06	3.89	4.36	4.35		tss_8264	OXGR1	0	0.0313104	0	0	-0.20983
tss_8400	0.85	1.3	1.9	1.63		tss_8400	OR11H2	0	0	0	0	0
tss_26866	1.62	1.04	2.14	2.38		tss_26866	MGAM	0.114469	0.0825774	0.0507911	0.0322766	-0.48816
tss_28242	1.29	1.53	1.6	1.56		tss_28242	IL33	0	0	0	0	0
tss_23722	1.38	0.88	1.9	1.83		tss_23722	PPP1R2B	0.037279	0.0342217	0.161468	0.153948	0.924781
tss_7995	1.08	1.42	2.57	3.04		tss_7995	SPART	7.94389	7.81315	2.87283	2.74724	-1.45508
tss_2212	0.85	1.18	2.02	1.89		tss_2212	CD244	0	0	0	0	0
tss_26318	1.62	1.98	2.8	3.43		tss_26318	FZD1	4.08992	4.71402	5.44696	4.78341	0.212162
tss_15574	2.28	1.63	3.59	3.16		tss_15574	ZNF71	0	0	0	0	0
tss_15575	2.28	1.63	3.59	3.16		tss_15575	ZNF71	0	0	0	0	0
tss_19136	2.12	2.05	2.61	3.01		tss_19136	LINC01638	0	0	0	0	0
tss_15318	2.65	1.9	3.49	3.3		tss_15318	SIGLEC12	0	0	0	0	0
tss_1870	1.55	1.53	2.48	2.87		tss_1870	CRNN	0	0	0	0	0
tss_22009	0.97	1.18	2.08	1.89		tss_22009	PRKG2	0.125891	0.0196134	0.121167	0.0882771	0.244962
tss_20395	2.12	1.98	2.76	3.34		tss_20395	TAFA4	0	0.0345362	0	0	-0.229811
tss_17493	2.82	2.44	2.93	3.49		tss_17493	PID1	0.351776	0.123226	0	0.0470462	-1.45011
tss_8078	0.4	1.3	2.3	1.49		tss_8078	CBY2	0.654475	0.327646	0.171708	0.0818574	-1.382
tss_6806	2.01	2.12	3.42	2.87		tss_6806	OR10AD1	0	0	0	0	0
tss_7465	1.55	1.42	2.24	2.71		tss_7465	PAH	0.0209119	0.0576018	0	0	-0.477748
tss_25014	2.82	2.69	3.97	4.3		tss_25014	HTR1E	0	0.129836	0.0680599	0.129792	0.270483
tss_26127	1.38	1.3	2.39	2.15		tss_26127	CALN1	0	0	0	0	0
tss_30776	1.46	1.82	2.3	2.38		tss_30776	CNGA2	1.38053	1.62317	0.104927	0.166715	-2.76397
tss_26352	3.01	4.25	4.26	4.49		tss_26352	COL1A2	3.21792	0.98944	0.854993	0.146286	-1.87534
tss_10121	1.38	1.3	2.39	2.54		tss_10121	NTRK3	0	0	0.0593111	0.00515401	0.403077
tss_19416	1.19	0.51	1.24	1.7		tss_19416	FAM83F	0	0.00436741	0	0.00654946	0.0153221
tss_10656	2.07	2.26	2.96	3.23		tss_10656	ACSM2B	0	0	0	0	0
tss_7994	1.19	1.42	2.57	3.01		tss_7994	SPART	7.94389	7.81315	2.87283	2.74724	-1.45508
tss_25093	2.82	3.3	4.55	4.18		tss_25093	GRIK2	0.0674725	0.0309676	0.0243561	0	-0.411651
tss_26493	2.82	3.06	4.36	4.1		tss_26493	MUC17	0	0	0	0	0
tss_28243	1.29	1.63	1.6	1.56		tss_28243	IL33	0	0	0	0	0
tss_28244	1.29	1.63	1.6	1.56		tss_28244	IL33	0	0	0	0	0
tss_9077	2.61	1.73	3.42	3.49		tss_9077	GALC	0.0413711	1.06458	0.0298635	0	-2.50625
tss_22469	1.96	1.53	3.25	3.63		tss_22469	GLRB	0.196322	0.270165	0.702067	0.655083	1.22426
tss_22470	1.96	1.53	3.25	3.63		tss_22470	GLRB	0.196322	0.270165	0.702067	0.655083	1.22426
tss_26294	0.85	1.18	2.48	1.41		tss_26294	ABCB1	0.0339165	0	0.122475	0.116751	0.90897
tss_11040	1.55	1.53	2.08	2.81		tss_11040	CES5A	0	0	0	0	0
tss_20396	2.12	1.98	2.72	3.34		tss_20396	TAFA4	0	0.0345362	0	0	-0.229811
tss_22050	1.38	2.59	2.93	1.89		tss_22050	ARHGAP24	0.636788	0.108843	0.290429	0.227465	-0.397506
tss_26633	0.57	1.53	2.02	2.2		tss_26633	TFEC	0.0844312	0	0.0522634	0	-0.173149
tss_27977	1.96	1.3	2.48	2.61		tss_27977	FER1L6	0	0.0115699	0	0	-0.0811344
tss_19822	2.37	3.06	3.69	3.65		tss_19822	RARB	0.0315027	0	0.0396418	0	0.0498506
tss_22471	1.96	1.53	3.27	3.63		tss_22471	GLRB	0.196322	0.270165	0.702067	0.655083	1.22426
tss_9078	2.65	1.9	3.46	3.45		tss_9078	GALC	0.0413711	1.06458	0.0298635	0	-2.50625
tss_24183	1.77	2.32	3.2	2.54		tss_24183	SLC17A1	0	0	0	0	0
tss_6738	1.83	1.9	2.83	3.3		tss_6738	LRRK2	0.12174	0.0894197	0.14068	0.0670474	-0.012094
tss_21895	1.19	1.42	2.19	2.05		tss_21895	CABS1	0	0	0	0	0
tss_9076	2.65	1.73	3.44	3.49		tss_9076	GALC	0.0413711	1.06458	0.0298635	0	-2.50625
tss_14522	1.38	1.04	1.83	2.15		tss_14522	THEG5	0	0	0	0	0
tss_7234	1.55	0.7	2.53	2.15		tss_7234	GRIP1	2.446	4.07009	4.15731	3.61968	0.248223
tss_5211	3.04	2.26	3.55	3.67		tss_5211	MS4A3	0	0	0	0	0
tss_6744	3.14	4.36	4.3	4.64		tss_6744	PDZRN4	0	0	0	0	0
tss_5212	3.04	2.26	3.55	3.67		tss_5212	MS4A3	0	0	0	0	0
tss_23523	0.85	0.7	1.6	1.7		tss_23523	PCDHB14	2.13358	2.62987	1.48359	0.951924	-0.913259
tss_18782	1.08	1.98	2.14	1.23		tss_18782	UMODL1	0.25319	0.116192	0.0685438	0.0653393	-0.770054
tss_26420	4.28	4.77	5.34	4.88		tss_26420	CYP3A43	0.0650994	0	0	0	-0.406533
tss_15571	1.96	1.53	2.93	2.68		tss_15571	ZNF471	0	0	0	0	0
tss_30173	1.96	2.12	2.3	2.9		tss_30173	FAM133A	0	0	0	0	0
tss_5928	0.57	1.53	2.02	2.93		tss_5928	GUCY1A2	5.0656	9.28732	3.24195	1.67117	-1.50903
tss_24562	1.19	1.73	2.57	2.61		tss_24562	GRM4	0.762461	0.414427	0.371155	0.423734	-0.468804
tss_25315	1.62	2.44	3.03	2.71		tss_25315	TAAR6	0	0	0	0	0
tss_1873	1.08	1.04	1.68	2		tss_1873	LCE3E	0	0	0	0	0
tss_6670	2.28	3.33	3.75	3.9		tss_6670	SSPN	0.447083	0.804514	0.284104	0.270832	-0.943215
tss_6671	2.18	3.36	3.69	3.9		tss_6671	SSPN	0.447083	0.804514	0.284104	0.270832	-0.943215
tss_8221	3.09	3.58	3.98	4.35		tss_8221	KCTD12	3.54388	2.8498	0.79428	0.471101	-2.16981
tss_20363	2.61	1.04	3.83	3.34		tss_20363	SNTN	0.0565745	0	0	0	-0.359378
tss_27784	3.61	5.2	4.96	5.22		tss_27784	RUNX1T1	0.0427163	0.00979321	0.046276	0	-0.0360617
tss_11127	1.7	1.53	2.19	2.78		tss_11127	CDH11	0.0677243	0.0552508	0.121691	0.0331409	0.135713
tss_13298	2.07	1.04	2.9	3.3		tss_13298	EPB41L3	0.0802363	0.0368319	0.082442	0	-0.166839
tss_4334	1.7	1.53	2.08	2.78		tss_4334	FANK1	2.04095	1.85151	0.863534	1.62227	-0.607614
tss_8617	2.54	3.44	3.75	4.34		tss_8617	NOVA1	0.711775	0.227372	0.0173401	0	-2.38993
tss_9059	4.8	5.13	5.66	5.98		tss_9059	NRXN3	1.41969	0.865153	0.437961	0.465451	-1.17118
tss_8616	2.54	3.5	3.76	4.25		tss_8616	NOVA1	0.711775	0.227372	0.0173401	0	-2.38993
tss_1877	1.29	1.18	2.02	2.25		tss_1877	LCE3A	0	0	0	0	0
tss_23804	1.83	1.73	2.72	3.23		tss_23804	LCP2	0	0.0169011	0	0	-0.117037
tss_4335	1.7	1.53	2.02	2.78		tss_4335	FANK1	2.04095	1.85151	0.863534	1.62227	-0.607614
tss_9854	1.38	1.63	2.57	2.42		tss_9854	CORO2B	0.0237904	0.0218399	0.0343581	0	-0.0677739
tss_27862	1.55	1.73	2.96	2.42		tss_27862	NCALD	0.215534	0	0.0657574	0.0940343	-0.207805
tss_24656	2.32	3.03	3.11	3.84		tss_24656	DAAM2	0.22168	0.135633	0.124505	0.0508685	-0.570161
tss_1615	1.9	0.51	2.96	2.71		tss_1615	TSHB	0	0	0	0	0
tss_24885	0.85	1.82	1.6	2.25		tss_24885	HMGCLL1	1.17324	1.19476	0.0959732	0.156119	-2.50596
tss_24886	0.85	1.82	1.6	2.25		tss_24886	HMGCLL1	1.17324	1.19476	0.0959732	0.156119	-2.50596
tss_30174	1.96	2.12	2.3	2.81		tss_30174	FAM133A	0	0	0	0	0
tss_24043	3.66	4.31	4.52	4.78		tss_24043	F13A1	0.0615242	0.0753119	0.0296173	0	-0.552815
tss_4336	1.7	1.53	2.02	2.74		tss_4336	FANK1	2.04095	1.85151	0.863534	1.62227	-0.607614
tss_12825	0.97	1.82	2.24	2.61		tss_12825	EFCAB3	0	0	0.0832818	0	0.502238
tss_17111	1.29	1.63	2.24	1.83		tss_17111	FAM171B	3.58905	2.98892	1.29114	1.19402	-1.33585
tss_27716	2.28	2.12	2.34	3.5		tss_27716	FABP5	19.5032	15.5035	6.42052	4.08625	-1.71733
tss_29469	1.29	2.05	2.99	2.5		tss_29469	FAM9A	0	0	0	0	0
tss_20818	0.85	1.3	1.83	1.89		tss_20818	BFSP2	0.177634	0.380439	0.256371	0.162986	-0.291566
tss_27783	3.75	5.27	5.08	5.34		tss_27783	RUNX1T1	0.0427163	0.00979321	0.046276	0	-0.0360617
tss_8077	0.4	1.3	2.19	1.32		tss_8077	CBY2	0.654475	0.327646	0.171708	0.0818574	-1.382
tss_13585	1.29	1.9	2.24	2.61		tss_13585	TCF4	0.108415	0.135057	0.131294	0.028019	-0.303602
tss_20663	2.18	2.95	3.27	3.23		tss_20663	CASR	0	0	0	0	0
tss_24654	2.23	2.19	3.22	3.32		tss_24654	KIF6	0.452213	0.558078	0.213647	0.165385	-1.06364
tss_24655	2.23	2.19	3.22	3.32		tss_24655	KIF6	0.452213	0.558078	0.213647	0.165385	-1.06364
tss_28535	2.28	1.18	2.8	3.09		tss_28535	ANKRD20A1	0	0	0	0	0
tss_24854	2.79	3.23	3.93	3.54		tss_24854	IL17A	0	0	0	0	0
tss_13493	2.58	3.26	3.57	4.45		tss_13493	SLC14A2	0	0	0	0	0
tss_8618	2.45	3.39	3.65	4.24		tss_8618	NOVA1	0.711775	0.227372	0.0173401	0	-2.38993
tss_15568	1.46	1.18	2.53	2.64		tss_15568	ZNF583	0.0322493	0.0296054	0	0	-0.388766
tss_13584	1.29	1.9	2.24	2.57		tss_13584	TCF4	0.108415	0.135057	0.131294	0.028019	-0.303602
tss_5181	2.45	1.04	2.39	2.87		tss_5181	GLYAT	0	0	0	0	0
tss_29470	1.46	2.05	2.96	2.42		tss_29470	FAM9A	0	0	0	0	0
tss_25965	1.96	2.91	3.11	3.34		tss_25965	INHBA	0.151352	0.0926395	0.0910867	0.0520957	-0.371556
tss_22689	1.08	1.63	2.69	2.87		tss_22689	CTNND2	2.94118	1.40857	1.18025	1.51372	-0.652737
tss_5182	2.45	1.04	2.34	2.87		tss_5182	GLYAT	0	0	0	0	0
tss_20662	2.18	2.95	3.25	3.23		tss_20662	CASR	0	0	0	0	0
tss_9279	1.77	1.63	2.57	2.05		tss_9279	TMEM179	0	0	0	0	0
tss_22688	1.08	1.63	2.65	2.87		tss_22688	CTNND2	2.94118	1.40857	1.18025	1.51372	-0.652737
tss_24810	2.72	2.59	3.73	4.18		tss_24810	RCAN2	0.0482448	0.0221351	0.0348284	0.0332033	-0.0125843
tss_8163	5.07	3.26	5.8	6.27		tss_8163	PRR20B	0	0	0	0	0
tss_23841	2.37	3.39	3.87	3.5		tss_23841	DRD1	0.465523	0.463004	0.0560258	0.0267042	-1.99694
tss_21626	3.14	1.42	3.63	3.65		tss_21626	C1QTNF7	0	0.0165267	0	0	-0.114545
tss_30281	0.57	1.82	1.83	1.63		tss_30281	H2BW2	0.136484	0	0	0.0626213	-0.357554
tss_30282	0.57	1.82	1.83	1.63		tss_30282	H2BW2	0.136484	0	0	0.0626213	-0.357554
tss_9280	1.83	1.63	2.57	2.05		tss_9280	TMEM179	0	0	0	0	0
tss_23547	1.55	0.7	1.68	1.83		tss_23547	PCDHGA11	0.587544	0.804246	0.415311	0.432212	-0.603668
tss_8619	2.45	3.39	3.59	4.24		tss_8619	NOVA1	0.711775	0.227372	0.0173401	0	-2.38993
tss_28029	3.12	2.59	3.92	4.76		tss_28029	FAM135B	0.0109595	0	0	0	-0.0769661
tss_13586	1.9	2.95	2.96	3.43		tss_13586	TCF4	0.108415	0.135057	0.131294	0.028019	-0.303602
tss_20545	1.29	0.51	1.6	1.94		tss_20545	RETNLB	0	0	0	0	0
tss_25420	1.96	0.88	1.83	1.77		tss_25420	RAB32	3.35286	2.13674	0.134343	0	-4.08893
tss_18783	0.97	1.82	2.3	2.05		tss_18783	UMODL1	0.25319	0.116192	0.0685438	0.0653393	-0.770054
tss_22942	2.01	3.6	3.46	3.23		tss_22942	MAST4	4.24061	2.95353	6.00659	4.0188	0.467702
tss_24939	2.54	3.2	3.35	3.7		tss_24939	RIMS1	0.0730587	0	0.0421531	0.0502845	0.0989177
tss_30656	1.29	1.3	1.68	2.15		tss_30656	CT45A10	0.0824129	0.0756319	0	0	-0.84014
tss_7331	3.34	5.03	4.71	5.13		tss_7331	PPFIA2	0.0185984	0	0.0273488	0.0260782	0.213287
tss_26040	0.97	0.28	1.52	1.94		tss_26040	VWC2	0	0	0	0	0
tss_21941	3.59	4.45	4.68	5.11		tss_21941	CXCL3	0	0	0	0	0
tss_26884	2.79	2.74	3.55	4.12		tss_26884	TAS2R40	0	0	0	0	0
tss_26624	0.97	1.42	1.9	2.05		tss_26624	GPR85	0	0	0.0234218	0	0.15977
tss_26337	1.29	1.18	2.02	2.38		tss_26337	SAMD9	0.190933	0.164987	2.04402	1.45745	2.73515
tss_26338	1.29	1.18	2.02	2.38		tss_26338	SAMD9	0.190933	0.164987	2.04402	1.45745	2.73515
tss_22461	2.45	1.53	3.55	3.23		tss_22461	MAP9	1.36222	1.68655	2.05706	1.84713	0.337204
tss_30655	1.29	1.3	1.68	2.2		tss_30655	CT45A10	0.0824129	0.0756319	0	0	-0.84014
tss_7329	3.43	5.05	4.75	5.13		tss_7329	PPFIA2	0.0185984	0	0.0273488	0.0260782	0.213287
tss_7330	3.43	5.04	4.72	5.13		tss_7330	PPFIA2	0.0185984	0	0.0273488	0.0260782	0.213287
tss_1624	2.01	2.19	3.3	3.34		tss_1624	SLC22A15	0.3781	0.724451	0.427367	0.430024	-0.300831
tss_25299	1.38	2.05	2.96	2.9		tss_25299	AKAP7	0.259136	0.238071	0.162063	0.0517813	-0.752499
tss_30688	2.82	2.99	3.27	3.39		tss_30688	FGF13	0.0301354	0.0108121	0.0397089	0.0583059	0.306665
tss_16363	1.7	1.04	2.61	2.74		tss_16363	REG3A	0	0	0	0	0
tss_15954	2.61	2.83	3.93	3.94		tss_15954	SRD5A2	0	0.0157557	0.0495705	0.0236269	0.340545
tss_23729	1.46	1.42	2.61	2.57		tss_23729	FAM71B	0	0	0	0	0
tss_26663	0.97	1.73	2.19	2.5		tss_26663	AASS	0.0131182	0.06022	0.0947364	0.0361223	0.275528
tss_20493	2.07	1.42	2.48	2.78		tss_20493	ST3GAL6	0	0.0699337	0.0357541	0	-0.195322
tss_28877	2.76	3.1	3.37	3.21		tss_28877	OR2K2	0	0	0	0	0
tss_15567	1.55	1.18	2.44	2.61		tss_15567	ZNF583	0.0322493	0.0296054	0	0	-0.388766
tss_5742	4.72	5.81	5.76	6.08		tss_5742	CAPN5	2.10198	2.92741	0.823257	0.515016	-1.76533
tss_19642	2.07	1.9	3.49	3.09		tss_19642	SSUH2	0.286606	0.0438475	0	0.0741523	-0.952249
tss_26039	3.09	1.63	3.71	3.72		tss_26039	CDC14C	0	0	0	0	0
tss_28030	3.06	2.49	3.97	4.72		tss_28030	FAM135B	0.0109595	0	0	0	-0.0769661
tss_30348	1.19	1.63	2.19	1.83		tss_30348	PAK3	0.46585	0.448525	0.121247	0.0865345	-1.45037
tss_6936	2.28	2.54	3.35	3.26		tss_6936	KRT6C	0.0717954	0.0659079	0	0.0494152	-0.437207
tss_1880	2.76	2.69	3.55	3.58		tss_1880	LCE2B	0	0	0	0	0
tss_6283	1.96	1.18	2.93	3.5		tss_6283	OPCML	0	0	0	0	0
tss_1869	2.07	0.88	2.44	2.64		tss_1869	FLG2	0	0	0	0	0
tss_30353	2.18	2.32	3.17	2.64		tss_30353	DCX	0	0.0307058	0	0	-0.206054
tss_14523	2.18	2.32	2.87	2.98		tss_14523	THEG5	0	0	0	0	0
tss_19696	1.55	1.04	2.14	2.42		tss_19696	SLC6A11	0	0	0	0	0
tss_21030	1.9	1.9	2.61	2.93		tss_21030	KCNAB1	0	0	0.0354823	0	0.235619
tss_24657	2.58	3.13	3.11	3.94		tss_24657	DAAM2	0.22168	0.135633	0.124505	0.0508685	-0.570161
tss_6935	2.5	2.69	3.44	3.72		tss_6935	KRT6B	0.108067	0.0992048	0.0520093	0.0991734	-0.21377
tss_22048	2.01	2.64	3.25	2.93		tss_22048	ARHGAP24	0.636788	0.108843	0.290429	0.227465	-0.397506
tss_1907	1.96	1.18	2.99	2.84		tss_1907	PRR9	0	0	0	0	0
tss_1008	3.68	3.39	4.2	4.42		tss_1008	ELAVL4	0	0	0	0	0
tss_24889	1.62	2.69	3.14	3.09		tss_24889	COL21A1	0.0936143	0.0346933	0.109202	0.0520377	0.137908
tss_27897	3.91	4.76	5.26	5.23		tss_27897	ANGPT1	2.23247	0.738043	0.0532008	0.0612922	-3.33362
tss_21029	1.9	1.9	2.61	2.93		tss_21029	KCNAB1	0	0	0.0354823	0	0.235619
tss_22453	1.77	1.63	2.65	2.1		tss_22453	FGG	0.0506635	0	0	0	-0.325752
tss_26419	2.18	1.98	2.87	3.11		tss_26419	CYP3A4	0	0.0267399	0	0	-0.181038
tss_3450	2.72	3.67	3.65	4.57		tss_3450	FZD8	1.12708	1.01173	0.723371	0.379286	-0.844317
tss_13628	2.54	3.03	3.76	3.47		tss_13628	SERPINB5	1.57883	0.956602	0.45594	0.521622	-1.21597
tss_29653	1.77	1.42	2.65	2.2		tss_29653	PRRG1	3.81379	3.73077	2.01524	1.48675	-1.06488
tss_29654	1.77	1.42	2.65	2.2		tss_29654	PRRG1	3.81379	3.73077	2.01524	1.48675	-1.06488
tss_2455	1.29	1.73	2.19	1.77		tss_2455	FAM163A	0.537567	0.0267186	0	0.0715501	-1.49289
tss_13327	1.55	1.3	2.02	2.71		tss_13327	SLC35G4	0	0	0	0	0
tss_6945	1.29	1.73	2.24	2.25		tss_6945	KRT77	0	0	0	0	0
tss_6282	1.96	1.18	2.93	3.5		tss_6282	OPCML	0	0	0	0	0
tss_22561	1.29	1.04	2.34	2.9		tss_22561	VEGFC	0.294455	0.168942	0.850263	0.607997	1.32173
tss_30354	2.23	2.32	3.17	2.68		tss_30354	DCX	0	0.0307058	0	0	-0.206054
tss_30355	2.23	2.32	3.17	2.68		tss_30355	DCX	0	0.0307058	0	0	-0.206054
tss_16230	1.19	0.51	2.02	1.7		tss_16230	GKN2	0	0	0	0	0
tss_25094	2.76	2.64	3.93	3.49		tss_25094	GRIK2	0.0674725	0.0309676	0.0243561	0	-0.411651
tss_21028	1.7	2.19	2.76	2.95		tss_21028	KCNAB1	0	0	0.0354823	0	0.235619
tss_30175	2.01	1.98	2.39	2.78		tss_30175	NAP1L3	0.215237	0.169365	0.0443984	0	-1.25822
tss_25813	1.62	2.05	2.57	3.14		tss_25813	NPY	0	0	0	0	0
tss_22800	2.45	1.53	2.44	2.71		tss_22800	C6	0	0.0197515	0	0	-0.135873
tss_16369	1.7	1.98	2.96	3.26		tss_16369	CTNNA2	0	0	0	0	0
tss_24880	0.97	1.04	2.19	2		tss_24880	TINAG	0	0	0	0	0
tss_27151	3.2	2.74	2.83	3.61		tss_27151	USP17L3	0	0	0	0	0
tss_26871	3.88	3.97	4.35	4.84		tss_26871	PRSS2	0	0	0	0	0
tss_2456	1.19	1.98	2.3	2.1		tss_2456	FAM163A	0.537567	0.0267186	0	0.0715501	-1.49289
tss_26872	3.88	3.97	4.35	4.83		tss_26872	PRSS2	0	0	0	0	0
tss_11594	2.07	1.98	2.61	3.16		tss_11594	OR1E2	0	0	0	0	0
tss_6733	2.12	1.3	2.9	3.32		tss_6733	CPNE8	0	0.0424069	0.0667062	0.0635919	0.446338
tss_18396	3.04	3.39	4.18	3.9		tss_18396	CDH26	0.353454	0.324507	0.0487269	0.0231685	-1.69111
tss_27951	1.55	1.18	2.57	2.46		tss_27951	COL14A1	0.0188147	0.0259116	0.190237	0.0388573	0.810126
tss_27743	3.9	4.05	4.8	5.2		tss_27743	CA3	0	0	0	0	0
tss_1874	1.46	1.53	2.19	2.05		tss_1874	LCE3D	0	0	0	0	0
tss_5886	1.55	2.99	2.96	2.93		tss_5886	TRPC6	0.0824568	0.0757034	0.11909	0.0454095	0.0253118
tss_7041	1.38	1.82	2.44	2.54		tss_7041	TESPA1	0	0	0	0	0
tss_30097	1.46	1.04	1.83	1.94		tss_30097	DMRTC1	0	0	0	0	0
tss_9079	3.01	1.18	3.11	3.11		tss_9079	GPR65	0.0171938	0	0	0	-0.118983
tss_1009	3.77	3.5	4.21	4.48		tss_1009	ELAVL4	0	0	0	0	0
tss_26310	1.77	2.12	2.8	2.87		tss_26310	CFAP69	0.191261	0.195103	0.153449	0.0877673	-0.41031
tss_6949	2.82	3.03	3.63	4		tss_6949	KRT79	0	0	0	0	0
tss_3350	2.01	1.9	2.48	2.84		tss_3350	KIAA1217	15.0005	8.39891	11.9305	13.2634	0.105731
tss_3181	1.9	1.73	3.42	3.47		tss_3181	AKR1E2	1.69575	5.87284	2.85223	2.35689	-0.522259
tss_1651	2.41	2.32	2.99	2.87		tss_1651	HSD3B2	0	0	0	0	0
tss_3580	2.54	2.54	2.69	2.61		tss_3580	A1CF	0	0	0	0.0112352	0.0788503
tss_4827	1.83	2.32	3.25	3.58		tss_4827	NAV2	0.442899	0.49826	0.213309	0.166805	-0.976091
tss_7042	1.62	1.82	2.76	2.29		tss_7042	TESPA1	0	0	0	0	0
tss_19413	1.55	1.3	1.76	2.2		tss_19413	GRAP2	0.0669439	0	0	0	-0.416537
tss_3180	1.9	1.73	3.42	3.39		tss_3180	AKR1E2	1.69575	5.87284	2.85223	2.35689	-0.522259
tss_15770	3.01	2.87	3.37	3.56		tss_15770	RAD51AP2	0	0	0	0	0
tss_30585	3.53	3.33	3.69	3.61		tss_30585	ARHGAP36	0.254935	0.292544	0	0	-1.90203
tss_21166	2.12	3.06	3.35	3.01		tss_21166	PEX5L	0	0.00780036	0.0126007	0	0.0329482
tss_20618	3.32	2.78	3.71	4.27		tss_20618	IGSF11	0.319982	0.240533	0.0331141	0.0649011	-1.35159
tss_11587	2.89	2.12	3.32	3.19		tss_11587	OR1A2	0	0	0	0	0
tss_4018	2.45	2.19	2.83	2.98		tss_4018	HPSE2	0.0194852	0	0.0281428	0	0.0558135
tss_4019	2.45	2.19	2.83	2.98		tss_4019	HPSE2	0.0194852	0	0.0281428	0	0.0558135
tss_17816	1.62	1.9	2.34	2.38		tss_17816	ADRA1D	0	0	0	0	0
tss_26870	4.4	3.7	4.35	5.05		tss_26870	PRSS1	0	0	0	0	0
tss_9075	4.25	5.47	5.78	5.7		tss_9075	FLRT2	0.0568786	0.0174074	0.0136929	0	-0.360142
tss_6262	1.38	1.73	2.14	1.63		tss_6262	BARX2	3.9467	3.62287	0.841669	0.617327	-2.22752
tss_1652	2.45	2.44	3.11	2.9		tss_1652	HSD3B2	0	0	0	0	0
tss_27104	2.65	1.73	3.05	3.09		tss_27104	DEFA4	0	0	0	0	0
tss_9368	1.38	1.63	1.83	1.77		tss_9368	GABRG3	0	0	0	0	0
tss_8168	6.67	4.66	7.18	7.68		tss_8168	PRR20B	0	0	0	0	0
tss_1881	2.18	1.42	2.65	2.5		tss_1881	LCE2A	0	0	0	0	0
tss_7272	2.37	2.19	3.08	2.29		tss_7272	PTPRB	0.0386887	0.0610792	0.209906	0	0.451447
tss_20443	1.62	1.73	2.9	2.61		tss_20443	ROBO2	0	0	0.0744484	0.0591309	0.73803
tss_1594	2.18	1.82	1.76	1.83		tss_1594	HIPK1	152.648	146.927	174.061	168.567	0.193605
tss_21614	6.22	5.53	4.26	5.19		tss_21614	DRD5	0	0	0	0	0
tss_20475	5.22	5.17	4.59	4.25		tss_20475	GABRR3	0	0	0	0	0
tss_6175	4.1	4.47	3.2	3.01		tss_6175	OR10G9	0	0	0	0	0
tss_4653	3.74	4.49	2.34	2.74		tss_4653	ZNF214	0	0	0	0	0
tss_5818	5.23	5.16	4.32	4.33		tss_5818	GRM5	0	0	0	0	0
tss_5877	4.42	3.91	3.8	3.61		tss_5877	JRKL	2.09947	2.29129	2.31618	1.89265	-0.0583372
tss_25852	4.27	4.92	3.32	3.72		tss_25852	HOXA13	0	0	0.0222199	0	0.151988
tss_12930	3.68	3.6	2.8	2.46		tss_12930	ABCA10	0.0240391	0.0331024	0.052079	0.0165468	0.0630354
tss_3126	2.45	1.82	1.43	1.56		tss_3126	OR2T4	0	0	0	0	0
tss_25530	2.92	3.95	2.61	2.5		tss_25530	TAGAP	0	0.0207249	0	0	-0.142249
tss_7579	6.11	7.24	5.09	5.58		tss_7579	CUX2	0	0	0.0163144	0	0.11313
tss_3305	3.63	3.13	2.69	2.68		tss_3305	CUBN	0.0187244	0	0.0540953	0.0343748	0.399308
tss_15887	5.5	6.26	4.36	4.69		tss_15887	SLC30A3	0.386049	0.846941	2.10943	1.27089	1.32106
tss_5168	3.97	3.7	3.11	2.64		tss_5168	OR1S2	0	0	0	0	0
tss_3053	4.28	5.07	3.4	3.93		tss_3053	AKT3	0.337917	0.206782	0.162576	0.155031	-0.5248
tss_26423	6.08	6.02	4.83	4.64		tss_26423	GJC3	0	0.0799397	0.125659	0.359576	1.29148
tss_28032	2.98	3.85	2.57	2.42		tss_28032	KCNK9	0	0	0	0.190657	0.965902
tss_4652	3.79	4.71	2.76	2.81		tss_4652	NLRP14	0	0	0	0	0
tss_27944	3.59	4.05	3.37	2.68		tss_27944	CCN3	0.0333751	0.0612772	0	0	-0.559014
tss_30387	4.39	4.15	3.05	3.32		tss_30387	ZCCHC12	0.117172	0.209303	0.281963	0.0537559	0.0251112
tss_26835	2.23	3.06	2.08	1.89		tss_26835	KDM7A	3.05777	3.21066	2.64307	3.01201	-0.143727
tss_28411	3.09	3.44	2.02	1.7		tss_28411	ENHO	2.34652	5.38334	2.82041	1.21071	-0.906256
tss_8250	6.41	6.84	5.31	5.47		tss_8250	GPC5	0	0.100495	0.039518	0.0376744	-0.116453
tss_19776	4.42	4.76	3.25	3.39		tss_19776	GALNT15	0.0330538	0.0308795	0	0	-0.400173
tss_4565	4.28	4.94	3.61	3.43		tss_4565	OR52E2	0	0	0	0	0
tss_6411	3.51	3.6	2.65	1.94		tss_6411	P3H3	0.154855	0.0852962	0.17888	0.127905	0.203375
tss_26614	6.1	7.11	4.83	5.71		tss_26614	DOCK4	0.551226	0.464617	1.34443	1.10733	1.12499
tss_16279	5.98	6.99	5.22	5.67		tss_16279	CYP26B1	0.17013	0.265721	0.860342	0.281077	1.077
tss_13643	4.63	4.37	3.42	3.61		tss_13643	HMSD	0.0399869	0	0	0.0550424	0.0877815
tss_15703	5.93	6.6	4.97	5.26		tss_15703	RSAD2	0.13964	0.149565	1.14272	0.480605	1.89806
tss_11434	2.32	2.12	1.34	1.49		tss_11434	FOXC2	0.027796	0.0255177	0.0401375	0	-0.0770644
tss_4025	5.35	6.26	4.5	4.8		tss_4025	ENTPD7	6.89692	5.51736	5.82609	5.94484	-0.0755226
tss_3130	5.71	5.96	4.67	4.54		tss_3130	OR2T2	0	0	0	0	0
tss_30905	6.24	6.63	4.77	5.16		tss_30905	GAB3	0.0553656	0.0169421	0	0.0508159	-0.118609
tss_18336	6.2	6.84	5.33	5.26		tss_18336	MC3R	0	0	0	0	0
tss_2693	9.04	9.63	7.69	7.92		tss_2693	SLC26A9	0	0	0	0	0
tss_4564	3.09	3.95	2.99	2.54		tss_4564	OR52J3	0	0	0	0	0
tss_2692	9.04	9.63	7.7	7.92		tss_2692	SLC26A9	0	0	0	0	0
tss_27661	5.37	5.07	4.34	4.3		tss_27661	EYA1	0	0.0182714	0	0	-0.126123
tss_26613	6.41	7.35	5.16	5.91		tss_26613	ZNF277	14.5949	13.7762	21.8051	24.5367	0.70397
tss_1698	2.32	2.54	2.08	2.05		tss_1698	PIAS3	42.2847	44.8853	36.363	38.4506	-0.219986
tss_20887	3.32	3.1	2.14	2.25		tss_20887	MRPS22	43.7334	39.833	47.81	46.7837	0.17842
tss_4026	5.33	6.2	4.46	4.78		tss_4026	ENTPD7	6.89692	5.51736	5.82609	5.94484	-0.0755226
tss_5813	4.94	5.32	3.17	4.61		tss_5813	PRSS23	9.71216	8.803	8.44422	5.80403	-0.373313
tss_15742	4.45	5.31	3.53	3.45		tss_15742	ATP6V1C2	1.17272	1.27849	0.846751	1.4799	-0.0694245
tss_18560	3.45	3.52	3.05	2.38		tss_18560	TMPRSS15	0	0	0	0	0
tss_9230	3.59	3.1	2.9	2.61		tss_9230	PPP2R5C	64.0981	69.06	70.1545	79.5189	0.168439
tss_18604	4.35	4.34	3.63	3.16		tss_18604	KRTAP13-4	0	0	0	0	0
tss_12112	5.28	6.19	4.21	4.64		tss_12112	RHBDL3	0.0346482	0	0.125128	0.0715634	0.757518
tss_17162	1.96	2.49	1.43	1.23		tss_17162	STK17B	4.18079	4.86824	6.33295	6.13712	0.454051
tss_3025	3.47	4.63	3.3	2.84		tss_3025	CHRM3	3.42204	2.99052	2.31179	1.56737	-0.696937
tss_4129	5.76	6.3	4.64	5.18		tss_4129	NEURL1	0.405832	0.49679	2.29567	2.91007	2.29355
tss_13593	5.17	5.8	3.67	4.47		tss_13593	ONECUT2	4.27035	4.13157	3.21764	3.76085	-0.260978
tss_12657	7.09	7.68	5.42	6.26		tss_12657	IGF2BP1	0.324425	0.0940635	0.443958	0.556752	0.957069
tss_15289	7.47	7.98	6.39	6.24		tss_15289	KLK10	0	0.0250467	0	0	-0.170224
tss_230	4.75	5.7	4.11	3.63		tss_230	NPPB	0	0	0	0	0
tss_4554	3.8	4.42	3.05	3.32		tss_4554	OR51F2	0	0	0	0	0
tss_18891	4.15	4.1	3.49	3.84		tss_18891	PCBP3	0.235639	0.41016	0.586125	0.430492	0.524488
tss_15290	7.45	7.97	6.38	6.23		tss_15290	KLK10	0	0.0250467	0	0	-0.170224
tss_11472	4.62	4.96	3.63	3.75		tss_11472	SLC22A31	0.740192	0.888461	0	0	-3.19271
tss_1493	2.28	1.9	1.76	1.32		tss_1493	GNAT2	0.664083	0.60952	0.670831	0.548359	-0.0542802
tss_4845	3.66	3.65	2.99	2.68		tss_4845	GAS2	0	0	0	0	0
tss_7338	3.12	3.39	2.39	2.71		tss_7338	LRRIQ1	0.0425003	0.104053	0.0613844	0.0390094	-0.206222
tss_12739	3.27	2.59	2.3	2.42		tss_12739	HLF	0.0742943	0.0368167	0.0214598	0.0818299	-0.0367329
tss_1986	5.87	6.1	4.63	4.52		tss_1986	KCNN3	0	0.00522733	0	0.0172145	0.0818975
tss_21483	4.28	3.85	2.99	3.73		tss_21483	CRMP1	1.90992	5.93645	4.34755	5.59663	0.334242
tss_15064	2.82	3.5	2.14	1.89		tss_15064	DACT3	0.0821312	0.11291	0.316408	0.211642	0.882034
tss_28504	3.77	4.81	2.96	2.98		tss_28504	FRMPD1	0.0463312	0.014163	0.0446103	0	-0.0907661
tss_6155	5.9	6.59	4.62	5.02		tss_6155	BSX	0	0	0	0	0
tss_24017	6.66	7.47	5.56	5.58		tss_24017	TUBB2B	0.533902	0.89851	0.963432	0.979864	0.392826
tss_9529	1.96	2.44	2.08	1.94		tss_9529	PLA2G4D	0	0.0335136	0	0	-0.223507
tss_7648	6.1	6.24	4.97	5		tss_7648	NOS1	0	0	0.0300243	0	0.201786
tss_15291	7.42	7.9	6.36	6.14		tss_15291	KLK10	0	0.0250467	0	0	-0.170224
tss_354	2.23	2.19	1.43	1.49		tss_354	PAX7	0.0122574	0.0112537	0.053138	0	0.179578
tss_5819	4.8	4.31	3.65	3.52		tss_5819	GRM5	0	0	0	0	0
tss_13265	3.59	4.07	2.76	2.81		tss_13265	EMILIN2	0.15408	0.223984	0.222547	0.106069	-0.129009
tss_29459	1.9	2.91	2.44	1.83		tss_29459	PUDP	25.185	32.4217	18.8527	19.0171	-0.60259
tss_18565	3.93	4.15	2.61	3.23		tss_18565	JAM2	0	0	0.0681929	0.0672513	0.746073
tss_7283	2.76	2.91	1.6	1.56		tss_7283	RAB21	7.55988	6.82323	8.35714	7.89365	0.173858
tss_20971	2.45	2.74	1.76	2.25		tss_20971	COMMD2	11.6549	12.2634	10.4655	12.466	-0.0602694
tss_20604	3.7	3.7	3.14	2.15		tss_20604	DRD3	0	0	0	0	0
tss_21754	1.77	2.69	1.24	1.56		tss_21754	BEND4	0.00877049	0	0.0125819	0	0.026101
tss_7647	6.08	6.24	4.97	4.97		tss_7647	NOS1	0	0	0.0300243	0	0.201786
tss_1374	3.24	3.1	2.39	2.1		tss_1374	F3	0.721877	0.998577	0.573238	0.695592	-0.38678
tss_13520	7.01	7.39	5.68	5.79		tss_13520	SKOR2	0	0	0	0	0
tss_1593	2.41	1.82	2.02	1.77		tss_1593	HIPK1	152.648	146.927	174.061	168.567	0.193605
tss_7516	5.02	5.64	3.95	4.36		tss_7516	WSCD2	0	0.0151973	0.0239083	0	0.057248
tss_19627	3.14	2.78	1.83	1.94		tss_19627	IL5RA	0	0	0	0	0
tss_20605	3.61	3.58	3.03	2.05		tss_20605	DRD3	0	0	0	0	0
tss_21484	4.2	3.85	2.93	3.65		tss_21484	CRMP1	1.90992	5.93645	4.34755	5.59663	0.334242
tss_15299	4.4	4.5	3.78	3.52		tss_15299	CTU1	4.06496	5.072	4.90007	3.58546	-0.104339
tss_4666	4.96	5.05	4.01	3.78		tss_4666	OVCH2	0	0	0	0.0654462	0.408419
tss_26989	5.42	6.32	4.67	4.7		tss_26989	KCNH2	3.15544	3.78987	4.32276	4.87652	0.395554
tss_26990	5.42	6.32	4.67	4.7		tss_26990	KCNH2	3.15544	3.78987	4.32276	4.87652	0.395554
tss_18564	3.93	4.15	2.57	3.23		tss_18564	JAM2	0	0	0.0681929	0.0672513	0.746073
tss_11473	4.58	4.93	3.61	3.73		tss_11473	SLC22A31	0.740192	0.888461	0	0	-3.19271
tss_30285	5.57	5.31	4.06	4.5		tss_30285	ZCCHC18	0.136834	0.20474	0.21338	0.0376744	-0.263857
tss_9327	2.12	1.98	1.34	1.32		tss_9327	OR4N4	0	0	0	0	0
tss_16232	3.7	3.06	2.65	2.1		tss_16232	ANTXR1	3.46553	7.95375	8.56721	11.3614	0.792727
tss_16233	3.7	3.06	2.65	2.1		tss_16233	ANTXR1	3.46553	7.95375	8.56721	11.3614	0.792727
tss_7163	3.53	4.75	2.87	3.21		tss_7163	GLI1	0.0233307	0.0724519	0.199444	0.353452	1.34791
tss_7164	3.53	4.75	2.87	3.21		tss_7164	GLI1	0.0233307	0.0724519	0.199444	0.353452	1.34791
tss_28468	2.72	2.99	1.9	2.61		tss_28468	SPAG8	0.101543	0.0932009	0	0	-0.980917
tss_6299	6.39	6.72	5.07	5.13		tss_6299	IQSEC3	0.0640948	0.0277182	0.0154299	0.0147079	-0.342546
tss_7399	3.22	3.52	2.44	2.1		tss_7399	USP44	0	0	0	0	0
tss_11128	1.96	1.98	1.68	1.83		tss_11128	CDH5	0.0192631	0	0.194739	0	0.848236
tss_4654	3.74	4.6	3.2	2.9		tss_4654	RBMXL2	0	0	0	0	0
tss_27580	5.35	5.66	4.1	5		tss_27580	PLAG1	0.129877	0.040664	0.247782	0.320159	1.05136
tss_17006	2.28	2.83	2.24	1.56		tss_17006	RAPGEF4	0.130519	0.256803	0.354376	0.255276	0.46315
tss_1373	3.22	3.1	2.39	2.05		tss_1373	F3	0.721877	0.998577	0.573238	0.695592	-0.38678
tss_7047	4.29	4.1	3.27	2.84		tss_7047	OR6C6	0	0	0	0	0
tss_21414	3.59	4.25	2.72	3.04		tss_21414	NKX1-1	0	0	0	0	0
tss_23394	2.37	3.3	2.08	1.89		tss_23394	SMAD5	14.0218	14.1055	14.7494	14.5551	0.0587419
tss_12740	3.24	2.49	2.24	2.42		tss_12740	HLF	0.0742943	0.0368167	0.0214598	0.0818299	-0.0367329
tss_20885	3.51	3.26	2.3	2.29		tss_20885	MRPS22	43.7334	39.833	47.81	46.7837	0.17842
tss_20886	3.51	3.26	2.3	2.29		tss_20886	MRPS22	43.7334	39.833	47.81	46.7837	0.17842
tss_18602	4.8	4.68	3.3	3.45		tss_18602	KRTAP13-1	0	0	0	0	0
tss_4787	1.7	1.82	1.13	1.04		tss_4787	SERGEF	8.75494	10.4154	7.52592	9.10971	-0.202332
tss_14377	7.12	7.61	5.71	6.16		tss_14377	KCNN1	0	0	0.04423	0.0421678	0.51802
tss_26445	5.31	5.71	4.2	3.67		tss_26445	GAL3ST4	0.0342723	0.0629243	0.0494841	0.0471784	-0.00259504
tss_18025	4.28	4.45	3.37	3.01		tss_18025	BPIFA1	0.0988116	0	0	0	-0.579236
tss_24054	3.34	4.01	3.05	1.94		tss_24054	TXNDC5	128.47	123.972	129.739	109.142	-0.079595
tss_24055	3.38	4.1	3.08	2.15		tss_24055	TXNDC5	128.47	123.972	129.739	109.142	-0.079595
tss_7802	3.63	3.39	2.19	3.01		tss_7802	PIWIL1	0	0	0	0	0
tss_28621	1.55	1.63	1.13	1.14		tss_28621	FRMD3	0.245744	0.302045	0.415966	0.453427	0.516089
tss_12650	1.77	2.12	1.43	1.04		tss_12650	TTLL6	0.0321915	0.0429208	0.0464816	0.0608462	0.159758
tss_20332	2.12	1.42	1.34	0.93		tss_20332	DNASE1L3	0.103627	0	0	0	-0.6023
tss_20333	2.12	1.42	1.34	0.93		tss_20333	DNASE1L3	0.103627	0	0	0	-0.6023
tss_7935	2.18	3.1	1.52	1.56		tss_7935	URAD	0	0	0	0	0
tss_28785	2.98	3.74	2.14	2.81		tss_28785	ANKS6	5.31418	4.88876	7.59987	7.54853	0.561097
tss_30565	2.28	2.12	1.43	1.32		tss_30565	ZDHHC9	19.3866	16.8806	14.327	15.5034	-0.280176
tss_14589	4.06	3.52	3.03	1.7		tss_14589	GPR42	0	0	0	0	0
tss_24585	3.47	3.7	2.34	2.05		tss_24585	PPARD	3.1525	4.14572	6.7083	6.17769	0.803403
tss_13134	5.61	5.8	4.29	4.95		tss_13134	RBFOX3	0.0269021	0	0	0	-0.18207
tss_7938	5.11	6.14	4.59	4.43		tss_7938	FLT1	0.0774299	0.284338	0.190124	0.123009	-0.130641
tss_12605	1.83	2.87	2.19	1.32		tss_12605	ITGB3	0.0472951	0.246056	0.0910772	0	-0.761213
tss_7162	3.55	4.69	2.87	3.21		tss_7162	GLI1	0.0233307	0.0724519	0.199444	0.353452	1.34791
tss_21202	2.86	3.2	2.76	2.05		tss_21202	VWA5B2	0.0671266	0.173739	0.0969435	0.184838	0.12804
tss_20801	3.12	2.19	1.68	1.83		tss_20801	MRPL3	144.082	139.801	110.105	120.38	-0.300388
tss_12741	3.27	2.78	1.96	2.2		tss_12741	MMD	3.14935	4.05931	3.21532	4.16023	0.032138
tss_6468	4.09	4.34	3.11	3.01		tss_6468	CLEC4E	0	0	0	0	0
tss_896	3.7	4.01	2.76	2.87		tss_896	RNF220	26.5946	29.0468	26.3171	24.442	-0.131995
tss_22668	6.63	7.01	5.31	5.94		tss_22668	UBE2QL1	0.18133	0.285398	0.748302	1.5871	1.92704
tss_4609	4.49	5.12	3.49	3.81		tss_4609	OR56A5	0	0	0	0	0
tss_27920	3.75	3.93	2.96	2.98		tss_27920	SYBU	3.45807	0.784555	4.16097	3.07159	0.742447
tss_18370	1.9	1.63	1.24	1.14		tss_18370	APCDD1L	0	0	0	0	0
tss_10911	2.18	2.05	1.83	1.41		tss_10911	TRIM72	0.00895189	0.0164381	0.0129306	0	-0.0820402
tss_2990	3.63	3.72	2.08	2.34		tss_2990	TARBP1	4.23771	6.77817	3.00698	2.74441	-0.914244
tss_21168	3.09	3.33	2.3	2.2		tss_21168	CCDC39	0.020393	0	0	0.0280755	0.0494331
tss_29519	3.47	3.33	2.3	2.15		tss_29519	GPM6B	0.725432	1.03149	0.723229	0.460776	-0.499737
tss_7188	2.65	2.19	1.68	2		tss_7188	MARCHF9	7.86957	8.51118	10.5077	10.7966	0.375116
tss_7189	2.65	2.19	1.68	2		tss_7189	CDK4	181.683	184.672	168.011	166.402	-0.131536
tss_11037	5.14	5.28	3.82	3.96		tss_11037	SLC6A2	0	0.0518461	0	0	-0.332542
tss_16843	2.01	2.05	1.76	1.49		tss_16843	LYPD6B	3.5165	3.93242	7.99195	4.62281	0.744478
tss_12972	6.28	6.39	5.09	5.42		tss_12972	RAB37	5.30765	1.60745	0.331236	0.496257	-2.79176
tss_26525	3.2	2.99	2.14	2.42		tss_26525	RASA4B	0.1281	0.11761	0.407062	0.388023	1.15871
tss_12896	2.07	3.41	1.6	2.29		tss_12896	CACNG4	9.1927	17.891	0.127343	0.0303493	-6.25318
tss_897	3.7	3.97	2.76	2.84		tss_897	RNF220	26.5946	29.0468	26.3171	24.442	-0.131995
tss_2119	5.14	5.74	4.25	4.17		tss_2119	LRRC71	0	0.0394177	0	0	-0.25953
tss_29518	3.47	3.33	2.3	2.2		tss_29518	GPM6B	0.725432	1.03149	0.723229	0.460776	-0.499737
tss_276	2.18	2.26	1.6	1.41		tss_276	PRAMEF19	0	0	0	0	0
tss_18198	1.77	1.63	0.89	1.32		tss_18198	RIMS4	2.60821	6.05047	2.72274	2.42	-0.729512
tss_6205	4.67	5.1	3.57	3.6		tss_6205	ROBO4	0	0	0	0	0
tss_27015	3.74	2.54	2.08	2.46		tss_27015	IQCA1L	0	0	0	0	0
tss_15420	5.88	6.1	4.48	4.13		tss_15420	CACNG8	0.076353	0.0701027	0.147052	0.116807	0.421015
tss_15678	2.95	4.88	2.57	2.84		tss_15678	SNTG2	0	0	0	0	0
tss_4370	1.77	1.73	1.24	1.41		tss_4370	CFAP46	0.0182157	0.100347	0.0263116	0.0501604	-0.204444
tss_27687	4.06	2.44	2.69	2.78		tss_27687	GDAP1	15.3522	11.0121	3.52748	3.84689	-1.81029
tss_27688	4.06	2.44	2.69	2.78		tss_27688	GDAP1	15.3522	11.0121	3.52748	3.84689	-1.81029
tss_22850	4.75	5.83	3.88	4.1		tss_22850	FST	0	0.0331175	0.0520833	0.099321	0.592075
tss_13187	5.13	5.86	3.83	4.07		tss_13187	GCGR	0.0832731	0	0	0	-0.502194
tss_13385	3.22	4.27	3.17	1.94		tss_13385	TMEM241	16.1243	14.5948	12.6184	14.6004	-0.173333
tss_13386	3.22	4.27	3.17	1.94		tss_13386	TMEM241	16.1243	14.5948	12.6184	14.6004	-0.173333
tss_11809	4.4	4.43	2.9	2.95		tss_11809	ALOX12B	0	0	0	0	0
tss_7196	2.01	2.26	1.52	1.89		tss_7196	CTDSP2	48.2308	47.3493	39.1087	43.4607	-0.210628
tss_11282	1.96	2.26	1.52	0.93		tss_11282	IL34	0.0490992	0	0.0709296	0	0.121198
tss_12651	1.77	2.12	1.43	1.04		tss_12651	TTLL6	0.0321915	0.0429208	0.0464816	0.0608462	0.159758
tss_21201	2.92	3.36	2.76	2		tss_21201	VWA5B2	0.0671266	0.173739	0.0969435	0.184838	0.12804
tss_12495	2.86	2.05	1.9	1.89		tss_12495	DUSP3	31.8569	26.6203	39.5339	41.4161	0.467791
tss_27921	3.68	3.83	2.96	2.93		tss_27921	SYBU	3.45807	0.784555	4.16097	3.07159	0.742447
tss_15274	5.31	4.95	3.95	3.6		tss_15274	KLK1	0.122909	0.225548	0.531611	0.676306	1.36011
tss_17403	2.5	2.26	2.19	2.15		tss_17403	NHEJ1	11.6697	11.1161	12.5204	11.6076	0.0818748
tss_13529	4.23	4.81	3.42	3.56		tss_13529	ZBTB7C	0.0631801	0.0865625	0.550645	0.635678	1.9869
tss_18226	5.98	5.86	4.54	4.53		tss_18226	WFDC6	0	0	0	0	0
tss_20316	3.34	3.58	2.57	2.81		tss_20316	IL17RD	0.525791	0.79299	0.661212	0.8443	0.167291
tss_4905	2.58	2.54	1.52	1.7		tss_4905	WT1	0	0	0	0	0
tss_23961	2.69	3.5	2.24	1.77		tss_23961	FLT4	0.936893	1.45815	0.512114	0.388967	-1.23684
tss_21310	2.79	2.95	2.02	1.94		tss_21310	FAM43A	0.810137	0.99941	1.4258	0.941027	0.353116
tss_16842	2.01	2.05	1.76	1.49		tss_16842	LYPD6B	3.5165	3.93242	7.99195	4.62281	0.744478
tss_1730	3.14	3.17	2.3	2		tss_1730	NBPF11	8.36738	8.31668	10.0883	9.98722	0.264077
tss_28949	3.99	4.75	3.27	3.47		tss_28949	TEX48	0	0	0.328657	0.198605	1.86248
tss_29031	6.59	7.16	5.12	5.84		tss_29031	LHX2	1.34232	1.61141	1.09329	1.6109	-0.118923
tss_17404	2.5	2.26	2.19	2.15		tss_17404	NHEJ1	11.6697	11.1161	12.5204	11.6076	0.0818748
tss_29300	5.72	6.02	4.51	4.96		tss_29300	COL5A1	2.08477	2.07766	2.54811	2.45329	0.253768
tss_29301	5.72	6.02	4.51	4.96		tss_29301	COL5A1	2.08477	2.07766	2.54811	2.45329	0.253768
tss_25866	5.04	5.64	4.14	4.21		tss_25866	CHN2	0	0	0	0	0
tss_7341	4.7	5.15	3.75	3.52		tss_7341	RASSF9	0.0138932	0.0382665	0.0401329	0	-0.0705046
tss_1987	5.42	5.68	4.16	3.92		tss_1987	KCNN3	0	0.00522733	0	0.0172145	0.0818975
tss_1988	5.42	5.68	4.16	3.92		tss_1988	KCNN3	0	0.00522733	0	0.0172145	0.0818975
tss_27714	4.24	3.7	2.87	2.74		tss_27714	ZNF704	1.13923	1.2205	1.16154	1.11711	-0.0464371
tss_28945	2.89	3.03	1.9	1.94		tss_28945	WHRN	4.16092	2.5271	3.62949	2.80686	-0.0536994
tss_13287	6.36	6.26	4.98	4.84		tss_13287	DLGAP1	0	0.0340808	0	0	-0.227007
tss_1637	2.23	2.32	1.34	1.49		tss_1637	TRIM45	8.96732	12.3586	9.74745	9.48052	-0.14794
tss_13288	6.36	6.26	4.98	4.84		tss_13288	DLGAP1	0	0.0340808	0	0	-0.227007
tss_26823	2.18	1.82	1.34	0.81		tss_26823	UBN2	9.66356	10.6509	12.3857	12.2848	0.277794
tss_7885	6.01	6.57	4.76	4.4		tss_7885	TNFRSF19	0.108497	0.100019	1.05516	1.41944	2.71086
tss_7886	6.01	6.57	4.76	4.4		tss_7886	TNFRSF19	0.108497	0.100019	1.05516	1.41944	2.71086
tss_27713	4.29	3.79	2.9	2.9		tss_27713	ZNF704	1.13923	1.2205	1.16154	1.11711	-0.0464371
tss_9654	1.62	2.19	1.43	1.04		tss_9654	USP50	0	0	0	0.187233	0.953202
tss_6016	6.22	7.25	5.06	5.75		tss_6016	ZBTB16	0.0628411	0.049448	0.527748	0.0125706	1.24526
tss_23997	3.2	2.19	2.39	1.94		tss_23997	MYLK4	0.38529	0.268353	0.441358	0.438992	0.339794
tss_17437	7.8	7.22	5.73	5.76		tss_17437	ASIC4	0	0.0521177	0	0.078159	0.141812
tss_3296	2.54	2.87	1.76	1.94		tss_3296	FAM171A1	0.373096	1.06186	0.538834	0.487974	-0.414342
tss_25122	3.22	4.34	2.76	2.68		tss_25122	SOBP	0.574934	0.673861	0.35337	0.370524	-0.649054
tss_22714	5.25	5.18	3.75	4.14		tss_22714	CDH12	0.0212016	0	0	0.0755845	0.317133
tss_25867	5.07	5.65	4.13	4.21		tss_25867	CHN2	0	0	0	0	0
tss_30659	3.79	3.17	2.69	2.84		tss_30659	MMGT1	21.5443	18.4273	15.9689	18.551	-0.210413
tss_6487	3.61	4.34	2.65	2.64		tss_6487	CLECL1	0	0	0	0	0
tss_8736	3.51	3.93	2.93	2.61		tss_8736	NIN	12.2374	17.2481	14.75	13.7249	-0.04997
tss_8737	3.51	3.93	2.93	2.61		tss_8737	NIN	12.2374	17.2481	14.75	13.7249	-0.04997
tss_4588	4.65	5.29	3.71	3.72		tss_4588	OR52H1	0	0	0	0	0
tss_2338	1.62	1.73	1.52	1.41		tss_2338	TBX19	0.215285	0.197641	0.272018	0.185233	0.100732
tss_10101	1.96	2.87	1.83	1.14		tss_10101	ADAMTSL3	0.156423	0.325552	1.03943	1.07695	1.76408
tss_5141	3.04	2.26	1.43	2.05		tss_5141	SLC43A3	0.219944	0.144213	0.136095	0.0864827	-0.41688
tss_22897	2.5	3.47	1.83	1.56		tss_22897	PDE4D	0.238676	0.253698	2.08517	1.03461	2.26146
tss_5788	2.61	1.9	1.76	1.49		tss_5788	TMEM126B	41.3273	38.2299	31.9843	31.3505	-0.328068
tss_14588	4.39	3.39	2.99	1.49		tss_14588	FFAR3	0	0	0	0	0
tss_3896	3.94	4.07	2.57	2.5		tss_3896	HTR7	0.188481	0.25938	0.543492	0.51812	0.961512
tss_4650	4.3	5.24	3.27	3.75		tss_4650	ZNF215	0	0	0	0	0
tss_15419	6.38	7.35	5.41	5.07		tss_15419	CACNG7	0	0	0	0	0
tss_5787	2.61	1.9	1.76	1.49		tss_5787	TMEM126B	41.3273	38.2299	31.9843	31.3505	-0.328068
tss_12744	3.27	3.5	2.53	2.57		tss_12744	PCTP	5.32769	5.11928	5.34743	5.26599	0.02238
tss_12745	3.27	3.5	2.53	2.57		tss_12745	PCTP	5.32769	5.11928	5.34743	5.26599	0.02238
tss_21104	5.71	6.25	4.34	4.48		tss_21104	MECOM	1.03096	1.63465	2.57683	2.36248	0.842732
tss_21105	6.8	6.76	5.47	5.68		tss_21105	MECOM	1.03096	1.63465	2.57683	2.36248	0.842732
tss_3712	6.99	7.31	5.61	5.94		tss_3712	UNC5B	1.05323	0.997945	0.992848	0.412139	-0.488117
tss_5140	3.06	2.32	1.43	2.1		tss_5140	SLC43A3	0.219944	0.144213	0.136095	0.0864827	-0.41688
tss_3897	3.04	2.83	1.34	2		tss_3897	RPP30	13.0896	12.3609	4.87304	6.09777	-1.19925
tss_4576	4.06	4.39	2.99	3.16		tss_4576	OR51B4	0	0	0.16165	0	0.854594
tss_25865	4.52	5.23	3.57	3.65		tss_25865	CPVL	0.0403545	0	0.116539	0	0.397219
tss_25868	5.04	5.67	4.03	4.18		tss_25868	CHN2	0	0	0	0	0
tss_22719	5.78	6.19	4.03	4.71		tss_22719	CDH6	0	0	0.0620533	0	0.38986
tss_30566	2.32	2.19	1.43	1.32		tss_30566	ZDHHC9	19.3866	16.8806	14.327	15.5034	-0.280176
tss_27579	5.76	5.89	4.44	5.11		tss_27579	CHCHD7	9.64626	9.85847	6.22216	6.45588	-0.613629
tss_3399	3.43	4.03	2.34	1.94		tss_3399	JCAD	0.192947	0.31002	0.116111	0.0553276	-0.920333
tss_17989	4.91	4.88	3.17	4.08		tss_17989	TTLL9	0.220005	0.0350466	0.165002	0.0728897	-0.055456
tss_27600	4.23	4.62	3.49	3.5		tss_27600	CLVS1	0.0228034	0.0209307	0	0	-0.285308
tss_2166	3.57	3.2	2.72	2.2		tss_2166	FCER1A	0	0	0	0	0
tss_27578	5.77	5.9	4.45	5.11		tss_27578	CHCHD7	9.64626	9.85847	6.22216	6.45588	-0.613629
tss_27061	3.96	3.52	2.69	3.43		tss_27061	SHH	0.216401	0.168112	0	0	-1.54724
tss_13286	6.32	6.17	4.92	4.74		tss_13286	DLGAP1	0	0.0340808	0	0	-0.227007
tss_24040	3.65	3.41	2.65	1.49		tss_24040	NRN1	0	0.0523414	0.0823263	0	0.161987
tss_17990	4.94	4.93	3.25	4.09		tss_17990	DUSP15	0.557438	0.401975	0	0.120801	-1.85364
tss_17991	4.94	4.93	3.25	4.09		tss_17991	DUSP15	0.557438	0.401975	0	0.120801	-1.85364
tss_17992	4.94	4.91	3.25	4.09		tss_17992	DUSP15	0.557438	0.401975	0	0.120801	-1.85364
tss_25693	3.91	4.63	2.76	3.16		tss_25693	FSCN1	5.43702	6.05903	7.17918	4.92314	0.072909
tss_12774	6.43	6.18	4.71	5.07		tss_12774	LPO	0	0	0	0	0
tss_2676	2.12	2.05	1.01	1.7		tss_2676	TMCC2	0.554854	0.428467	0.598403	0.642397	0.284029
tss_28807	2.82	2.74	2.02	1.41		tss_28807	PLPPR1	0	0	0.051493	0	0.330518
tss_2188	6.25	6.78	4.99	5.13		tss_2188	KCNJ9	0	0	0	0	0
tss_14521	5.25	5.22	3.92	4.43		tss_14521	TSHZ3	0.0304022	0.306951	0.153685	0.104643	-0.22949
tss_6202	4.49	5.59	3.37	3.97		tss_6202	ROBO3	1.11662	1.40467	0.315349	0.738981	-1.11737
tss_6177	3.7	3.99	2.76	2.68		tss_6177	OR10G7	0	0	0	0	0
tss_7960	4.9	5	3.59	3.7		tss_7960	MEDAG	0	0	0.0522162	0	0.334661
tss_12874	1.55	1.63	1.24	1.14		tss_12874	TEX2	29.9614	34.0116	33.4227	34.4199	0.0844718
tss_23839	4.38	4.14	3.35	3.32		tss_23839	NSG2	0	0	0.101602	0	0.592646
tss_1486	4.41	4.1	3.03	3.47		tss_1486	ATXN7L2	6.33017	6.26322	8.26885	6.90156	0.264757
tss_1485	4.42	4.1	3.03	3.47		tss_1485	ATXN7L2	6.33017	6.26322	8.26885	6.90156	0.264757
tss_4610	3.61	5.09	3.42	2.87		tss_4610	OR52L1	0	0	0	0	0
tss_6014	6.19	7.24	4.99	5.71		tss_6014	ZBTB16	0.0628411	0.049448	0.527748	0.0125706	1.24526
tss_17993	4.94	4.9	3.25	4.09		tss_17993	DUSP15	0.557438	0.401975	0	0.120801	-1.85364
tss_11036	5.24	5.39	3.85	4.05		tss_11036	SLC6A2	0	0.0518461	0	0	-0.332542
tss_12775	6.45	6.18	4.72	5.07		tss_12775	LPO	0	0	0	0	0
tss_16797	4.66	5.01	3.76	3.58		tss_16797	TMEM163	3.21002	2.98813	0.195801	0.124464	-3.62034
tss_6801	4.13	2.64	2.44	2.29		tss_6801	PFKM	57.1535	54.4747	55.4694	69.2832	0.160097
tss_25869	5	5.65	4	4.13		tss_25869	CPVL	0.0403545	0	0.116539	0	0.397219
tss_5653	2.69	2.87	2.3	1.41		tss_5653	FOLR2	0.0896357	0	0	0	-0.534239
tss_29954	3.87	4.01	2.48	2.57		tss_29954	WNK3	0.132978	0.10989	0.076839	0.128172	-0.128916
tss_16962	5.92	7.23	4.89	5.53		tss_16962	LRP2	0.0898129	0.0303809	0.109254	0.0846112	0.298757
tss_6802	4.05	2.59	2.39	2.25		tss_6802	PFKM	57.1535	54.4747	55.4694	69.2832	0.160097
tss_8085	5.78	6.89	4.76	4.91		tss_8085	RUBCNL	0.022827	0	0	0	-0.155924
tss_12643	7.55	7.64	6.07	6.16		tss_12643	HOXB8	0	0	0.0554722	0	0.353166
tss_2589	1.96	3.06	1.24	1.04		tss_2589	LAD1	40.8585	51.0088	41.5709	48.0036	-0.0363831
tss_8730	1.9	1.73	0.59	0.54		tss_8730	CDKL1	0.242659	0.752518	0.250093	0.374897	-0.534776
tss_15093	4.13	3.85	2.8	2.64		tss_15093	SLC8A2	0.0777291	0.0285453	0.112264	0.0642093	0.297723
tss_6015	6.24	7.25	5	5.7		tss_6015	ZBTB16	0.0628411	0.049448	0.527748	0.0125706	1.24526
tss_10323	3.66	4.08	2.69	2.5		tss_10323	TPSD1	0	0	0	0	0
tss_13387	2.72	3.39	2.57	2.1		tss_13387	RIOK3	12.7249	11.1347	12.1262	12.8333	0.0644906
tss_16399	5.65	6.21	5.01	4.92		tss_16399	ATOH8	0.0811408	0.0496643	0.214858	0.0930953	0.618714
tss_22722	3.57	3.72	2.53	2.64		tss_22722	PDZD2	0.11801	0.108351	0.771589	1.06898	2.25882
tss_21103	5.78	6.26	4.42	4.46		tss_21103	MECOM	1.03096	1.63465	2.57683	2.36248	0.842732
tss_8086	5.75	6.87	4.72	4.89		tss_8086	RUBCNL	0.022827	0	0	0	-0.155924
tss_15063	4.86	5.44	4.06	3.19		tss_15063	GNG8	0	0	0	0	0
tss_15452	4.02	4.42	2.61	2.71		tss_15452	LAIR1	0.0161488	0.0272165	0	0	-0.283123
tss_29953	3.87	4.01	2.48	2.54		tss_29953	WNK3	0.132978	0.10989	0.076839	0.128172	-0.128916
tss_6366	5.18	5.6	4.1	4.3		tss_6366	KCNA5	0	0	0	0	0
tss_30748	3.45	3.65	2.14	2.5		tss_30748	HSFX1	0	0	0	0	0
tss_30749	3.45	3.65	2.14	2.5		tss_30749	HSFX2	0	0	0	0	0
tss_5789	2.54	1.9	1.68	1.32		tss_5789	DLG2	0.283237	0.216478	0.21802	0.367005	0.165971
tss_24124	2.37	4.07	2.08	1.94		tss_24124	GMPR	2.01977	1.2541	4.02961	4.16972	1.27373
tss_25870	4.98	5.63	3.97	4.09		tss_25870	CPVL	0.0403545	0	0.116539	0	0.397219
tss_21102	5.77	6.26	4.41	4.46		tss_21102	MECOM	1.03096	1.63465	2.57683	2.36248	0.842732
tss_16675	1.77	1.42	0.89	0.68		tss_16675	PAX8	0.60911	0.536377	0.187482	0.119148	-1.40912
tss_20677	1.7	3.47	1.6	1.77		tss_20677	SEMA5B	0	0.0437923	0.0247594	0	-0.117271
tss_27923	6.56	6.81	4.74	5.52		tss_27923	SYBU	3.45807	0.784555	4.16097	3.07159	0.742447
tss_16641	2.82	2.83	2.57	2.2		tss_16641	BCL2L11	17.3385	19.96	13.8737	14.1916	-0.407801
tss_6162	3.41	3.1	2.08	2.54		tss_6162	GRAMD1B	0.138102	0.0643481	0.0433802	0.04135	-0.499214
tss_4619	6.92	7.48	5.44	5.75		tss_4619	CCKBR	0	0	0	0	0
tss_23580	4.65	5.52	3.46	3.99		tss_23580	ARHGAP26	0.683338	0.477545	1.14101	0.883977	0.709254
tss_7643	4.61	6.15	3.75	3.9		tss_7643	TESC	2.39262	2.8522	2.08344	1.27323	-0.614357
tss_11365	5.87	6.24	4.57	4.95		tss_11365	ADAMTS18	0	0	0	0	0
tss_27922	6.56	6.82	4.76	5.52		tss_27922	SYBU	3.45807	0.784555	4.16097	3.07159	0.742447
tss_8236	3.61	3.55	2.24	2.54		tss_8236	POU4F1	0	0.0313927	0	0	-0.210343
tss_3133	3.68	3.7	2.34	2.61		tss_3133	OR2G6	0	0	0	0	0
tss_27792	4.54	4.24	3.4	3.26		tss_27792	PDP1	4.86512	3.85514	9.05702	8.81072	1.01826
tss_30416	2.12	3.1	1.34	1.41		tss_30416	TMEM255A	0	0	0	0	0
tss_25572	2.61	1.73	1.68	1.14		tss_25572	PRR18	0	0.0237552	0	0	-0.161921
tss_27793	4.54	4.24	3.4	3.26		tss_27793	PDP1	4.86512	3.85514	9.05702	8.81072	1.01826
tss_3565	2.23	2.78	1.34	1.56		tss_3565	CHAT	0.0396372	0.145772	0.0572322	0.0891843	-0.153883
tss_22828	1.77	1.3	1.13	0.68		tss_22828	CCL28	0	0	0.0374088	0	0.247373
tss_21120	1.77	1.3	1.13	0.93		tss_21120	CLDN11	0	0.154396	0.145702	0.138912	0.451474
tss_4647	3.29	3.63	2.08	2.34		tss_4647	OR10A4	0	0	0	0	0
tss_4651	4.23	5.01	3.32	3.5		tss_4651	ZNF215	0	0	0	0	0
tss_7642	4.61	6.17	3.75	3.9		tss_7642	TESC	2.39262	2.8522	2.08344	1.27323	-0.614357
tss_18259	2.37	2.12	1.24	2		tss_18259	CD40	0	0	0	0	0
tss_24116	4.71	5.64	3.37	3.93		tss_24116	RNF182	0.121496	0.150716	0.304819	0.269305	0.71313
tss_15254	2.18	2.59	1.96	1.23		tss_15254	MYBPC2	0.0218921	0	0	0	-0.149858
tss_2802	7.41	7.99	6.13	6.22		tss_2802	PROX1	0	0	0	0.0382067	0.252214
tss_4599	3.96	4.76	3.27	3.14		tss_4599	OR52N4	0	0	0	0	0
tss_21401	2.18	2.54	1.68	1.56		tss_21401	RNF212	0	0	0.0607648	0	0.382749
tss_28430	5.42	6.4	4.49	4.24		tss_28430	FAM205C	0	0	0	0	0
tss_29292	3.51	3.03	1.96	2.2		tss_29292	BRD3	11.9498	14.2464	11.0296	12.456	-0.15632
tss_8729	1.9	1.73	0.59	0.54		tss_8729	CDKL1	0.242659	0.752518	0.250093	0.374897	-0.534776
tss_12952	6.99	7.08	5.62	6		tss_12952	RPL38	62.9164	62.682	66.1369	71.5846	0.132734
tss_21101	5.75	6.21	4.35	4.45		tss_21101	MECOM	1.03096	1.63465	2.57683	2.36248	0.842732
tss_6013	6.11	7.17	4.87	5.6		tss_6013	ZBTB16	0.0628411	0.049448	0.527748	0.0125706	1.24526
tss_30276	1.62	0.88	1.13	0.81		tss_30276	RAB9B	1.20857	1.53042	1.56482	1.97942	0.349352
tss_21297	2.37	3.3	1.76	1.41		tss_21297	MB21D2	9.41924	14.5803	12.9595	9.65329	-0.0851367
tss_27919	4.85	4.96	3.32	3.99		tss_27919	SYBU	3.45807	0.784555	4.16097	3.07159	0.742447
tss_27662	5.13	4.85	3.88	3.81		tss_27662	EYA1	0	0.0182714	0	0	-0.126123
tss_3051	3.59	3.52	2.65	2.29		tss_3051	AKT3	0.337917	0.206782	0.162576	0.155031	-0.5248
tss_13414	3.01	2.44	2.08	1.83		tss_13414	KCTD1	16.5138	15.2779	14.9633	16.2537	-0.0261522
tss_6437	2.58	2.49	1.52	1.49		tss_6437	C1RL	0.0993902	0.0912453	0.189991	0.0342032	0.118902
tss_4663	1.29	1.98	1.01	1.23		tss_4663	CYB5R2	0	0	0	0	0
tss_13528	5.26	6.25	4.41	4.79		tss_13528	ZBTB7C	0.0631801	0.0865625	0.550645	0.635678	1.9869
tss_8516	1.46	1.63	1.01	1.14		tss_8516	CEBPE	0	0	0	0	0
tss_2904	3.34	4.55	3.05	2.64		tss_2904	STUM	0	0	0.0280969	0.040173	0.423685
tss_15451	2.58	2.91	1.43	1.63		tss_15451	LAIR1	0.0161488	0.0272165	0	0	-0.283123
tss_2801	7.3	7.92	6.05	6.14		tss_2801	PROX1	0	0	0	0.0382067	0.252214
tss_15723	2.32	2.74	1.68	0.81		tss_15723	YWHAQ	221.087	236.81	191.354	207.46	-0.199214
tss_20802	4.83	5.09	3.76	3.72		tss_20802	CPNE4	0.111757	0.0684047	0.0269003	0.0769308	-0.323344
tss_27918	4.85	4.98	3.32	4		tss_27918	SYBU	3.45807	0.784555	4.16097	3.07159	0.742447
tss_7385	4.52	5.39	3.57	3.63		tss_7385	PLXNC1	0.100825	0.0567603	0.184036	0.10255	0.444407
tss_23581	5.04	5.93	3.71	4.28		tss_23581	ARHGAP26	0.683338	0.477545	1.14101	0.883977	0.709254
tss_10407	2.23	2.87	1.76	1.04		tss_10407	PRSS41	0	0	0	0	0
tss_18600	3.55	2.99	2.61	1.94		tss_18600	KRTAP23-1	0	0	0	0	0
tss_14828	3.87	4.12	2.57	2.5		tss_14828	AXL	0.0989367	0.104366	0.218903	0.0521678	0.224081
tss_10553	2.23	2.78	1.6	1.63		tss_10553	CIITA	0.0365232	0.0666426	0.047658	0.0214744	-0.171791
tss_28944	2.37	2.32	1.43	1.23		tss_28944	WHRN	4.16092	2.5271	3.62949	2.80686	-0.0536994
tss_2943	2.58	2.44	1.68	1.32		tss_2943	BTNL10	0	0	0	0	0
tss_23907	3.38	2.59	1.76	1.7		tss_23907	TMED9	100.005	92.1895	83.2417	83.1661	-0.207612
tss_16846	2.37	3.41	2.02	2.2		tss_16846	LYPD6	2.69112	1.98728	2.22489	2.33573	-0.0352586
tss_3052	3.63	3.6	2.65	2.29		tss_3052	AKT3	0.337917	0.206782	0.162576	0.155031	-0.5248
tss_27925	4.44	3.99	3.3	3.26		tss_27925	CSMD3	0.0358294	0.00547418	0.0776548	0.0652933	0.507141
tss_30910	2.54	2.32	1.76	1.14		tss_30910	SMIM9	0	0	0	0	0
tss_24115	4.67	5.6	3.3	3.87		tss_24115	RNF182	0.121496	0.150716	0.304819	0.269305	0.71313
tss_27086	3.47	2.87	2.44	2.57		tss_27086	FBXO25	2.38253	3.02993	6.13524	6.21627	1.16116
tss_22766	4.64	5.65	3.65	3.63		tss_22766	SLC1A3	0.0622809	0.0381115	0.0299835	0.0285828	-0.216314
tss_5790	2.12	1.73	1.34	1.14		tss_5790	DLG2	0.283237	0.216478	0.21802	0.367005	0.165971
tss_2187	3.91	4.97	2.83	3.01		tss_2187	KCNJ10	0	0	0	0	0
tss_12864	3.9	4.07	2.83	2.71		tss_12864	CSHL1	0	0	0	0	0
tss_27085	3.47	2.87	2.44	2.57		tss_27085	FBXO25	2.38253	3.02993	6.13524	6.21627	1.16116
tss_3643	3.55	2.74	2.14	1.89		tss_3643	CTNNA3	0	0.0542516	0	0	-0.346257
tss_6256	1.96	3.44	2.14	1.7		tss_6256	KCNJ5	0.0376931	0.0230617	0	0	-0.382694
tss_4990	2.98	2.32	1.6	1.89		tss_4990	CRY2	5.74331	6.38293	7.14862	7.67296	0.285304
tss_24113	4.62	5.55	3.2	3.81		tss_24113	RNF182	0.121496	0.150716	0.304819	0.269305	0.71313
tss_12975	1.62	2.74	0.89	1.83		tss_12975	RAB37	5.30765	1.60745	0.331236	0.496257	-2.79176
tss_9089	4.54	5	2.83	3.56		tss_9089	EML5	0.90388	0.604863	1.47161	1.48711	0.886405
tss_15065	4.13	4.71	3.14	2.93		tss_15065	DACT3	0.0821312	0.11291	0.316408	0.211642	0.882034
tss_6017	2.41	2.78	1.34	2.34		tss_6017	NNMT	0.0420596	0.0385978	0.0607289	0	-0.10626
tss_17797	2.18	2.91	1.01	1.63		tss_17797	HSPA12B	0.0510518	0	0	0.0363642	-0.0869735
tss_16717	1.55	1.3	1.01	0.81		tss_16717	GLI2	0.0218714	0	0	0	-0.149724
tss_28691	3.82	4.54	3.14	3.23		tss_28691	ROR2	0.0187608	0.103344	0.460609	1.42058	2.69181
tss_15191	5.44	5.75	3.78	3.77		tss_15191	PTH2	0	0	0	0	0
tss_4607	3.97	3.83	2.61	2.81		tss_4607	OR52E5	0	0	0	0	0
tss_21809	2.65	2.32	1.76	0.68		tss_21809	SCFD2	12.4342	9.55909	14.2332	16.7351	0.489956
tss_8089	3.09	2.87	2.24	2.57		tss_8089	ESD	156.677	181.747	145.792	154.966	-0.170122
tss_7892	3.04	2.78	2.14	1.41		tss_7892	C1QTNF9B	0	0	0	0	0
tss_17832	4.94	5.08	3.53	3.45		tss_17832	CHGB	0	0	0.0481893	0	0.311441
tss_24114	4.65	5.57	3.22	3.84		tss_24114	RNF182	0.121496	0.150716	0.304819	0.269305	0.71313
tss_17859	2.45	1.04	1.24	1.32		tss_17859	BTBD3	5.0503	5.57818	6.27844	6.32671	0.241893
tss_29233	1.9	1.42	1.43	0.54		tss_29233	MED27	51.7257	52.0565	36.7969	43.2409	-0.373983
tss_16661	3.97	4.17	3.03	2.64		tss_16661	IL1B	0	0	0	0	0
tss_22677	3.2	2.64	1.9	2.78		tss_22677	TAS2R1	0	0	0	0	0
tss_18364	1.9	1.63	1.24	1.41		tss_18364	PMEPA1	6.39552	9.30811	8.09187	8.81818	0.105488
tss_12642	6.74	6.8	5.29	5.27		tss_12642	HOXB7	2.36097	3.2195	2.92031	2.32087	-0.0872672
tss_29578	4.71	5.43	3.17	3.73		tss_29578	ADGRG2	0.0513183	0.171614	0.391811	0.256769	1.00462
tss_12617	4.92	4.92	3.65	2.95		tss_12617	SP6	4.06996	3.09891	2.67168	2.84829	-0.365436
tss_4961	3.88	4.1	2.72	2.64		tss_4961	IFTAP	3.92997	3.96545	4.42551	3.52937	0.0105577
tss_30415	2.12	3.1	1.24	1.41		tss_30415	TMEM255A	0	0	0	0	0
tss_24280	3.14	2.26	2.02	1.83		tss_24280	ZSCAN26	3.92079	4.83483	6.55935	6.16114	0.528796
tss_12976	1.7	2.74	0.89	1.83		tss_12976	RAB37	5.30765	1.60745	0.331236	0.496257	-2.79176
tss_24691	1.9	1.3	0.89	1.14		tss_24691	USP49	2.7337	2.20115	4.09538	4.72558	0.812959
tss_22765	4.56	5.61	3.57	3.58		tss_22765	SLC1A3	0.0622809	0.0381115	0.0299835	0.0285828	-0.216314
tss_7241	2.65	2.87	1.9	1.56		tss_7241	MDM1	4.81385	5.5414	6.56209	6.98361	0.38102
tss_7242	2.65	2.87	1.9	1.56		tss_7242	MDM1	4.81385	5.5414	6.56209	6.98361	0.38102
tss_29577	4.72	5.45	3.22	3.75		tss_29577	ADGRG2	0.0513183	0.171614	0.391811	0.256769	1.00462
tss_28973	2.61	4.3	2.08	2.05		tss_28973	TRAF1	0.321667	0.282225	0.183745	0.149363	-0.592574
tss_27094	5.42	5.69	4.2	4.22		tss_27094	MYOM2	0.0153845	0.0282492	0	0	-0.284714
tss_21485	3.9	3.47	2.34	2.9		tss_21485	CRMP1	1.90992	5.93645	4.34755	5.59663	0.334242
tss_15421	1.46	1.63	1.6	0.38		tss_15421	CACNG6	0	0.0893498	0.169936	0	0.354461
tss_24174	6.17	6.96	5.13	5.1		tss_24174	RIPOR2	0.058013	0.0322993	0.15123	0	0.27481
tss_11035	5.45	5.55	3.85	4.18		tss_11035	SLC6A2	0	0.0518461	0	0	-0.332542
tss_16545	3.8	5.03	3.11	3.32		tss_16545	CREG2	0	0.0111058	0	0	-0.0779662
tss_4841	3.22	3.5	2.08	2.38		tss_4841	SLC17A6	0	0	0	0	0
tss_4600	3.87	4.99	3.42	3.19		tss_4600	OR52N5	0	0	0	0	0
tss_11068	2.23	2.38	1.13	1.04		tss_11068	NLRC5	0.0113546	0.0207215	0.244493	0.109628	1.2556
tss_7398	3.49	3.89	2.39	2.29		tss_7398	USP44	0	0	0	0	0
tss_11291	3.17	2.19	2.14	1.49		tss_11291	ZNF23	10.9064	10.2439	6.78263	8.31895	-0.480576
tss_18164	4.24	4.1	3.14	3.26		tss_18164	PTPRT	0.0117528	0.0270218	0.00848861	0.0161992	-0.0877275
tss_2706	1.46	2.12	1.6	1.56		tss_2706	RASSF5	0.761535	0.799346	0.958991	0.727026	0.0990453
tss_15909	3.12	4.34	2.87	2.1		tss_15909	IFT172	3.99567	3.61624	4.08697	4.01333	0.0874882
tss_2099	3.45	4.83	3.25	2.78		tss_2099	HAPLN2	0.0532259	0.0488564	0	0.0732587	-0.144674
tss_18870	6.36	7.08	5.22	5.59		tss_18870	TSPEAR	0.553902	0.326911	1.22849	1.44345	1.40991
tss_21654	2.41	2.19	2.14	1.63		tss_21654	LCORL	3.97015	3.41042	5.27354	5.9041	0.585823
tss_28962	3.79	2.95	2.19	2.71		tss_28962	BRINP1	0	0	0	0.0346597	0.23057
tss_4991	2.98	2.32	1.52	1.83		tss_4991	CRY2	5.74331	6.38293	7.14862	7.67296	0.285304
tss_182	2.01	2.87	1.43	1.14		tss_182	PIK3CD	0.243511	0.285931	0.240797	0.312731	0.0468679
tss_2428	5.4	5.1	3.98	3.8		tss_2428	ASTN1	0	0	0	0	0
tss_12742	5.97	5.61	4.17	4.45		tss_12742	TMEM100	0.148272	0.181471	0.285374	0	-0.126196
tss_4960	3.93	4.14	2.69	2.74		tss_4960	IFTAP	3.92997	3.96545	4.42551	3.52937	0.0105577
tss_10658	1.9	1.18	1.6	0.81		tss_10658	ACSM1	0	0.0754411	0.11865	0	0.210229
tss_29492	5.22	6.54	4.76	4.49		tss_29492	ARHGAP6	0.0797991	0.073261	0.0576157	0.0560929	-0.170489
tss_5488	4.34	4.49	3.27	2.95		tss_5488	FOSL1	0.153823	0.222218	0	0	-1.52617
tss_24173	6.17	6.95	5.09	5.08		tss_24173	RIPOR2	0.058013	0.0322993	0.15123	0	0.27481
tss_21744	2.98	4.05	2.24	1.41		tss_21744	UCHL1	0.355238	0.0815021	0.128113	0	-0.956512
tss_9340	2.37	1.98	1.13	1.49		tss_9340	GOLGA6L1	0	0	0	0	0
tss_16847	2.72	3.47	2.14	2.2		tss_16847	LYPD6	2.69112	1.98728	2.22489	2.33573	-0.0352586
tss_4131	3.41	4.03	2.44	2.54		tss_4131	SH3PXD2A	0.296654	0.258806	0.218483	0.255583	-0.164466
tss_18745	2.41	2.78	1.6	0.93		tss_18745	ERG	2.05528	1.09902	2.08719	1.8512	0.303058
tss_22764	1.62	2.05	0.89	1.04		tss_22764	RANBP3L	0.01701	0	0	0	-0.117762
tss_9319	3.53	2.95	2.08	2.29		tss_9319	GOLGA6L6	0	0	0	0	0
tss_25758	4.09	4.05	3.08	2.93		tss_25758	AGMO	0	0	0	0	0
tss_13645	5.09	4.07	3.57	3.7		tss_13645	SERPINB8	1.03884	1.13268	1.02229	1.56275	0.231886
tss_5655	1.7	2.05	1.52	1.14		tss_5655	PHOX2A	0	0	0	0	0
tss_5134	3.88	3.97	2.69	2.95		tss_5134	APLNR	0.0503838	0.0924973	0.145456	0	0.0107936
tss_13988	2.95	2.91	2.14	0.81		tss_13988	FCER2	0	0	0	0	0
tss_24121	2.92	2.38	1.13	1.49		tss_24121	DTNBP1	17.6088	17.8448	27.9017	22.2071	0.496763
tss_20711	3.36	4.62	2.19	2.57		tss_20711	ROPN1B	0.100615	0	0	0.260298	0.614651
tss_3124	2.65	1.82	2.02	0.93		tss_3124	OR2M7	0	0	0	0	0
tss_3194	1.38	2.12	1.13	1.14		tss_3194	ASB13	15.748	17.6975	16.0168	18.7366	0.0550192
tss_20832	1.55	1.42	1.13	1.23		tss_20832	AMOTL2	10.7254	17.1249	18.5758	16.206	0.318588
tss_7786	2.23	2.44	1.52	1.04		tss_7786	RFLNA	0.038949	0	0.224977	0	0.830682
tss_21113	2.69	3.06	1.76	2.15		tss_21113	SEC62	17.6852	18.0223	13.7896	15.597	-0.279341
tss_13644	5.09	4.08	3.57	3.7		tss_13644	SERPINB8	1.03884	1.13268	1.02229	1.56275	0.231886
tss_5933	2.07	3.03	1.43	1.32		tss_5933	SLN	0	0	0.241101	0	1.14111
tss_7221	4.76	5.57	3.78	3.28		tss_7221	WIF1	0.0858812	0.118253	0.123982	0.118214	0.129852
tss_20390	3.24	3.36	2.93	2.68		tss_20390	KBTBD8	1.04203	0.516306	1.09887	1.18414	0.497879
tss_16581	2.23	1.82	1.83	0.81		tss_16581	NCK2	16.0793	18.053	13.2796	14.668	-0.286555
tss_20305	2.54	2.05	1.43	1.83		tss_20305	CCDC66	2.85233	2.78824	3.41724	3.37069	0.258756
tss_20723	4.38	4.47	2.76	3.06		tss_20723	CHST13	0	0.0408664	0.0642681	0	0.133769
tss_20833	1.55	1.3	1.13	1.23		tss_20833	AMOTL2	10.7254	17.1249	18.5758	16.206	0.318588
tss_4577	3.41	3.72	2.39	2.74		tss_4577	OR51B2	0	0	0	0	0
tss_2286	5.59	5.46	4.14	3.78		tss_2286	RGS4	0	0.0252699	0.0795083	0.14444	0.912234
tss_24122	2.92	2.38	1.13	1.49		tss_24122	DTNBP1	17.6088	17.8448	27.9017	22.2071	0.496763
tss_23509	2.69	2.44	1.6	0.93		tss_23509	PCDHB1	0	0	0.0911483	0.130349	1.07552
tss_15942	2.76	3.3	2.14	2.1		tss_15942	ALK	0	0	0	0	0
tss_11691	5.5	5.66	4.4	4.42		tss_11691	WSCD1	0.170629	0.204859	0.303321	0.19878	0.286893
tss_1705	4.57	4.36	3.42	2.93		tss_1705	LIX1L	0.60779	0.486	0.537988	0.890748	0.332149
tss_127	2.89	3.2	1.83	1.77		tss_127	HES3	0	0	0	0	0
tss_19261	6.22	6.5	4.7	4.94		tss_19261	SYN3	0.0100733	0.0185164	0.0437261	0.0138787	0.172399
tss_20005	3.32	2.54	2.34	2		tss_20005	TCAIM	10.9202	11.211	10.575	13.1899	0.101862
tss_2506	1.7	1.82	1.24	1.14		tss_2506	RNF2	8.56461	8.9739	9.04092	10.0286	0.119436
tss_20304	2.92	3.55	2.57	1.94		tss_20304	ERC2	0.171022	0.123371	0.38818	0.269105	0.794117
tss_14887	2.5	3.03	1.43	2.46		tss_14887	MEGF8	4.16556	4.18124	7.06196	4.90555	0.509578
tss_25421	5.23	5.74	4.24	3.72		tss_25421	ADGB	0.0288797	0	0	0	-0.19459
tss_23797	4.25	3.41	2.48	3.09		tss_23797	SPDL1	23.7609	23.9827	20.4248	22.0215	-0.168918
tss_11410	4.41	4.15	3.32	2.81		tss_11410	WFDC1	0	0	0.104514	0	0.606509
tss_7794	6.24	6.85	5.13	5.13		tss_7794	TMEM132B	0.0205107	0.0251096	0.0395055	0.0543738	0.258794
tss_12465	2.65	2.26	1.34	1.32		tss_12465	AOC3	0.340568	0.380319	0.592499	0.190906	0.0947616
tss_12466	2.65	2.26	1.34	1.32		tss_12466	AOC3	0.340568	0.380319	0.592499	0.190906	0.0947616
tss_28544	2.65	1.9	1.01	1.56		tss_28544	FAM122A	1.6017	1.5089	2.5749	2.55037	0.685762
tss_17290	3.65	4.17	2.76	2.68		tss_17290	KLF7	1.61399	1.25181	4.24221	5.80436	1.74081
tss_20825	2.18	1.82	1.43	1.23		tss_20825	SRPRB	38.5898	35.7404	33.6547	35.0987	-0.112203
tss_10912	2.23	2.54	1.6	1.77		tss_10912	PYDC1	0	0	0	0	0
tss_23379	1.77	1.82	0.89	0.68		tss_23379	PITX1	20.0056	20.7055	23.5678	23.5421	0.20965
tss_16478	2.07	1.9	1.43	1.63		tss_16478	NEURL3	0	0.0568459	0	0.085238	0.151263
tss_7959	6.5	6.97	5.35	4.63		tss_7959	ALOX5AP	0	0	0.168661	0	0.882295
tss_17004	4.65	4.88	3.11	3.3		tss_17004	ITGA6	0.860506	1.1993	2.61591	2.51458	1.23807
tss_17003	4.61	4.86	3.05	3.26		tss_17003	ITGA6	0.860506	1.1993	2.61591	2.51458	1.23807
tss_10701	4.48	4.31	3.51	3.16		tss_10701	HS3ST2	0	0	0	0	0
tss_4605	3.27	3.95	2.65	2.57		tss_4605	OR52E8	0	0	0	0	0
tss_17009	1.77	2.12	1.83	0.93		tss_17009	RAPGEF4	0.130519	0.256803	0.354376	0.255276	0.46315
tss_20004	3.36	2.59	2.34	2		tss_20004	TCAIM	10.9202	11.211	10.575	13.1899	0.101862
tss_27875	7.17	7.29	5.71	5.21		tss_27875	BAALC	0	0	0	0	0
tss_30414	2.92	2.54	2.02	1.41		tss_30414	ZBTB33	16.3411	14.3915	15.4083	16.7384	0.0644904
tss_27035	3.55	4.12	2.53	2.68		tss_27035	LOC644090	0	0	0	0	0
tss_16691	1.9	1.63	1.01	1.63		tss_16691	CCDC93	9.13269	8.02837	10.5306	11.0157	0.324915
tss_11286	3.22	2.99	2.57	2.78		tss_11286	CMTR2	1.3617	1.12142	1.28064	1.35157	0.0780167
tss_23151	2.32	2.38	1.24	1.7		tss_23151	CAST	8.36717	10.5346	10.0042	11.2206	0.165575
tss_14886	3.29	3.89	2.53	2.42		tss_14886	TMEM145	0.0721885	0.22054	0.156338	0.198418	0.17106
tss_11429	3.43	2.44	2.53	2.5		tss_11429	IRF8	0	0.030067	0	0	-0.202054
tss_22912	5.59	6.13	3.95	5.03		tss_22912	ZSWIM6	5.3597	5.15027	9.26538	8.18212	0.720509
tss_9696	2.41	2.95	2.48	1.94		tss_9696	FAM214A	13.3258	6.55193	30.6109	29.9275	1.59701
tss_4648	3.63	4.71	2.93	2.78		tss_4648	OR2D2	0	0	0	0	0
tss_18058	1.62	1.63	0.75	0.81		tss_18058	ACSS2	15.6692	13.7518	15.4163	16.2237	0.10422
tss_16782	2.58	2.12	1.68	1.83		tss_16782	POTEE	21.1466	19.8007	9.0606	10.2931	-1.07336
tss_24641	4.52	5.7	3.67	3.43		tss_24641	MDGA1	0.00702464	0.00644965	0.152206	0.0870479	1.04099
tss_2289	5.44	5.47	4.07	3.65		tss_2289	RGS4	0	0.0252699	0.0795083	0.14444	0.912234
tss_15797	2.23	2.59	1.6	1.14		tss_15797	GDF7	0	0	0.0233762	0.011141	0.229694
tss_25895	1.55	3.44	1.52	1.94		tss_25895	MINDY4	2.07764	0.953669	0.942867	0.858037	-0.691467
tss_16580	2.28	1.82	1.83	0.93		tss_16580	NCK2	16.0793	18.053	13.2796	14.668	-0.286555
tss_20306	2.54	2.05	1.43	1.83		tss_20306	CCDC66	2.85233	2.78824	3.41724	3.37069	0.258756
tss_16723	3.99	4.77	3.35	3.23		tss_16723	CNTNAP5	0	0.00610304	0.0096018	0	0.0242853
tss_13365	3.9	4.58	2.93	2.61		tss_13365	MC5R	0	0	0.14586	0.208625	1.47115
tss_2429	5.46	5.2	4	3.83		tss_2429	ASTN1	0	0	0	0	0
tss_12016	5.63	5.46	3.93	4.04		tss_12016	NOS2	0.0185311	0.0170132	0.0267631	0	-0.0548125
tss_23796	5.57	6.05	4.18	4.51		tss_23796	SLIT3	0.11552	0.0706616	0.111241	0.042433	-0.126859
tss_16127	4.38	4.8	3.32	3.43		tss_16127	EML6	1.26753	0.890457	0.943177	1.07091	-0.0908439
tss_21230	2.89	2.74	1.68	2.1		tss_21230	EPHB3	23.7909	29.8829	16.1566	17.7322	-0.660286
tss_29638	2.5	2.49	1.9	1.77		tss_29638	DMD	0.0412469	0.035245	0.629268	1.12626	2.82225
tss_4603	4.09	4.96	3.35	3.41		tss_4603	OR52N2	0	0	0	0	0
tss_9516	1.38	2.05	0.59	1.04		tss_9516	ITPKA	0.754854	1.2559	1.6345	1.55851	0.618027
tss_17041	1.62	2.44	1.13	1.32		tss_17041	HOXD8	0.134781	0.152486	0.0449979	0.152432	-0.294012
tss_10237	3.99	3.97	2.76	3.19		tss_10237	ALDH1A3	0.330035	0.356271	0.263725	0.377122	-0.0759616
tss_20317	1.62	2.05	1.01	1.23		tss_20317	IL17RD	0.525791	0.79299	0.661212	0.8443	0.167291
tss_8084	2.98	2.49	1.6	1.77		tss_8084	LRRC63	0.0337001	0	0	0	-0.224658
tss_20865	1.96	1.9	1.34	0.93		tss_20865	ARMC8	15.5321	16.5093	17.3459	18.4062	0.157162
tss_4926	3.51	4.03	2.3	2.87		tss_4926	LMO2	0.592591	0.65271	1.02632	0.815589	0.498549
tss_1706	2.5	2.49	1.96	1.32		tss_1706	POLR3GL	5.14865	6.46965	8.48639	7.61237	0.46374
tss_14582	1.38	2.26	1.24	0.38		tss_14582	HAMP	0	0	0	0	0
tss_16861	5.58	6.97	4.43	4.94		tss_16861	CACNB4	0.056715	0.0266884	0.163858	0.283069	1.19075
tss_6056	7.4	7.63	5.86	6.38		tss_6056	FXYD6	0.052145	0.574496	0.677541	0.717857	0.948584
tss_4247	1.38	1.3	0.59	1.14		tss_4247	EMX2	0	0	0.0454164	0	0.295232
tss_4598	3.72	4.42	3.11	3.04		tss_4598	OR56B1	0	0	0	0	0
tss_11287	3.27	3.03	2.57	2.78		tss_11287	CMTR2	1.3617	1.12142	1.28064	1.35157	0.0780167
tss_6054	7.47	7.7	5.94	6.46		tss_6054	FXYD6	0.052145	0.574496	0.677541	0.717857	0.948584
tss_6055	7.47	7.7	5.94	6.46		tss_6055	FXYD6-FXYD2	0	0	0	0	0
tss_18859	2.23	2.05	1.43	1.63		tss_18859	KRTAP10-6	0	0	0	0	0
tss_30563	1.46	2.26	1.24	0.54		tss_30563	XPNPEP2	0	0	0.0346751	0	0.230665
tss_10551	2.45	3.23	1.9	1.56		tss_10551	CIITA	0.0365232	0.0666426	0.047658	0.0214744	-0.171791
tss_10552	2.45	3.23	1.9	1.56		tss_10552	CIITA	0.0365232	0.0666426	0.047658	0.0214744	-0.171791
tss_4273	1.96	2.49	0.42	1.32		tss_4273	WDR11	19.6491	21.5005	13.8443	14.4184	-0.538801
tss_25576	5.71	5.96	4.56	4.43		tss_25576	RPS6KA2	0.340581	0.481071	0.632808	0.961376	0.812424
tss_7496	1.62	1.3	1.24	1.32		tss_7496	POLR3B	19.8664	18.517	18.6435	21.2492	0.0553593
tss_16860	5.59	6.98	4.43	4.94		tss_16860	CACNB4	0.056715	0.0266884	0.163858	0.283069	1.19075
tss_467	2.92	1.63	2.69	0.93		tss_467	GRHL3	0.191209	0.497246	1.30137	1.57842	1.79346
tss_25406	3.82	4.63	2.99	3.01		tss_25406	PLAGL1	9.31061	6.47858	2.64329	2.20797	-1.66238
tss_19511	1.96	2.38	1.13	1.41		tss_19511	PNPLA3	0.706564	0.648646	0.8077	1.0132	0.377889
tss_4049	3.59	3.7	2.48	2.54		tss_4049	PAX2	0.0186715	0.0183688	0.0288967	0	-0.0504357
tss_826	1.38	2.05	1.83	0.93		tss_826	GUCA2B	0	0	0	0	0
tss_20026	1.38	0.88	1.01	0.38		tss_20026	CLEC3B	0.410375	0.291583	0.228992	0.564464	0.139396
tss_23517	2.28	2.12	1.52	1.41		tss_23517	PCDHB16	2.00172	2.1048	2.69333	2.89722	0.427178
tss_21314	2.32	2.44	1.76	1.41		tss_21314	PPP1R2	24.1798	19.0678	20.1054	23.6372	0.0163437
tss_16859	5.59	6.98	4.43	4.94		tss_16859	CACNB4	0.056715	0.0266884	0.163858	0.283069	1.19075
tss_19386	2.82	3.06	1.68	1.56		tss_19386	APOBEC3A_B	0	0	0	0	0
tss_15869	4.25	4.2	2.93	2.87		tss_15869	MAPRE3	4.25519	3.32428	4.37833	3.92549	0.128439
tss_8348	2.23	1.18	0.89	0.68		tss_8348	ARHGEF7	13.0924	12.4585	13.684	15.0853	0.169902
tss_29940	4.39	5.01	3.63	3.68		tss_29940	IQSEC2	3.17372	5.27299	10.3438	10.3368	1.27194
tss_4612	4.66	5.28	3.53	3.58		tss_4612	OR56A1	0	0	0	0.127171	0.710045
tss_10914	2.32	3.03	1.34	1.41		tss_10914	ITGAX	0.0381706	0.0609512	0.0826911	0	-0.0815066
tss_1381	2.65	2.26	1.24	1.23		tss_1381	ALG14	0.599527	0.689898	0.600428	0.649364	-0.0389095
tss_3056	6.62	7.02	5.57	5.71		tss_3056	ZBTB18	0.104963	0.0192674	0.0909496	0.231221	0.687502
tss_21615	3.85	2.83	2.24	2.29		tss_21615	SLC2A9	0	0	0	0	0
tss_8141	2.72	2.59	1.83	1.41		tss_8141	TMEM272	0.0389984	0.0358028	0	0.107405	0.161752
tss_434	1.7	2.32	1.01	1.04		tss_434	EPHB2	1.33817	2.08502	1.53268	1.06258	-0.374278
tss_435	1.7	2.32	1.01	1.04		tss_435	EPHB2	1.33817	2.08502	1.53268	1.06258	-0.374278
tss_3131	4.54	4.94	3.32	3.41		tss_3131	OR2T3	0	0	0	0	0
tss_12708	1.08	1.98	0.75	1.04		tss_12708	SPATA20	22.6628	27.1345	26.836	22.5845	-0.0109139
tss_5931	3.8	4.93	3.03	2.42		tss_5931	ELMOD1	0.105402	0.0755091	0.118773	0.0372952	-0.0973007
tss_15193	1.55	2.38	1.52	1.41		tss_15193	ALDH16A1	15.1337	16.3892	17.5415	12.037	-0.0912536
tss_1707	2.5	2.49	1.96	1.32		tss_1707	POLR3GL	5.14865	6.46965	8.48639	7.61237	0.46374
tss_23798	4.14	3.41	2.39	3.04		tss_23798	SPDL1	23.7609	23.9827	20.4248	22.0215	-0.168918
tss_3057	7.18	7.67	5.88	6.27		tss_3057	ZBTB18	0.104963	0.0192674	0.0909496	0.231221	0.687502
tss_4550	3.66	3.6	2.44	2.46		tss_4550	OR51E2	0	0	0	0	0
tss_27057	1.46	1.63	1.13	0.38		tss_27057	CNPY1	0	0	0	0	0
tss_19969	4	4.51	2.9	2.68		tss_19969	CCK	0	0	0	0	0
tss_11859	4.92	4.76	3.63	3.32		tss_11859	MYH4	0	0	0	0	0
tss_5932	3.8	4.94	3.03	2.42		tss_5932	ELMOD1	0.105402	0.0755091	0.118773	0.0372952	-0.0973007
tss_6057	7.25	7.46	5.68	6.21		tss_6057	FXYD6	0.052145	0.574496	0.677541	0.717857	0.948584
tss_4314	2.61	3.39	1.68	1.49		tss_4314	NKX1-2	0.0248408	0.114026	0.17936	0.136791	0.607075
tss_11177	3.72	4.43	2.83	2.9		tss_11177	SLC9A5	0.445473	0.493568	0.425634	0.352654	-0.219489
tss_3566	2.01	2.44	1.24	1.23		tss_3566	CHAT	0.0396372	0.145772	0.0572322	0.0891843	-0.153883
tss_15092	6.97	6.51	4.97	4.4		tss_15092	MEIS3	1.54919	1.38112	3.50616	5.14613	1.49975
tss_28041	3.68	4.4	2.93	2.61		tss_28041	DENND3	0.202535	0.265741	0.977677	1.57371	2.04164
tss_4050	6.52	6.6	4.76	5.35		tss_4050	PAX2	0.0186715	0.0183688	0.0288967	0	-0.0504357
tss_8488	3.22	2.95	2.02	2.29		tss_8488	DAD1	201.317	180.314	146.819	144.161	-0.391023
tss_17929	6.26	6.58	4.59	5.14		tss_17929	FOXA2	0.645644	0.842328	0.44161	0.233859	-0.947163
tss_25448	2.07	2.19	1.6	1.49		tss_25448	ULBP1	0.870611	0.889099	0.573754	0.649534	-0.461413
tss_17201	4.4	3.74	2.9	2.42		tss_17201	KCTD18	10.1222	12.2809	10.4132	10.4554	-0.101426
tss_19387	2.86	3.17	1.68	1.63		tss_19387	APOBEC3A	0	0	0	0	0
tss_16863	2.69	2.99	1.6	1.89		tss_16863	FMNL2	3.3442	3.54463	4.02514	3.89305	0.195611
tss_2287	5.64	5.53	4.07	3.78		tss_2287	RGS4	0	0.0252699	0.0795083	0.14444	0.912234
tss_11178	3.74	4.47	2.9	2.95		tss_11178	FHOD1	30.3162	26.6163	22.7833	24.6112	-0.263517
tss_29288	1.29	2.49	1.6	1.32		tss_29288	SARDH	0.670012	0.341727	0.824207	1.19569	0.873414
tss_18150	4.93	5.74	3.78	4.08		tss_18150	SLC32A1	0.0320785	0	0	0	-0.214613
tss_11415	4.1	4.03	2.8	2.46		tss_11415	COTL1	23.2215	29.5935	15.4455	17.4928	-0.677901
tss_9695	2.28	2.91	2.39	1.83		tss_9695	FAM214A	13.3258	6.55193	30.6109	29.9275	1.59701
tss_11006	1.46	1.3	0.89	0.93		tss_11006	SALL1	0	0	0	0	0
tss_2288	5.64	5.53	4.07	3.78		tss_2288	RGS4	0	0.0252699	0.0795083	0.14444	0.912234
tss_12007	1.62	2.44	1.68	1.63		tss_12007	MAP2K3	33.2964	31.5897	29.734	30.6132	-0.104289
tss_25966	1.55	2.91	1.13	1.41		tss_25966	GLI3	1.78994	1.75845	4.39531	3.81992	1.16673
tss_23150	2.28	2.44	1.13	1.7		tss_23150	CAST	8.36717	10.5346	10.0042	11.2206	0.165575
tss_18062	1.7	1.73	0.75	0.81		tss_18062	ACSS2	15.6692	13.7518	15.4163	16.2237	0.10422
tss_12494	2.5	1.63	1.24	1.56		tss_12494	CFAP97D1	0	0	0	0.0597855	0.377321
tss_18059	1.62	1.63	0.75	0.81		tss_18059	GGT7	1.6057	2.18276	3.61359	4.03828	0.977204
tss_18060	1.62	1.63	0.75	0.81		tss_18060	GGT7	1.6057	2.18276	3.61359	4.03828	0.977204
tss_29063	1.83	1.63	1.43	0.68		tss_29063	RALGPS1	6.98202	8.49545	7.83847	9.98229	0.200967
tss_18369	1.96	2.26	1.34	1.23		tss_18369	VAPB	27.592	28.722	27.7548	26.2532	-0.0601025
tss_14827	6.07	6.44	4.62	4.14		tss_14827	AXL	0.0989367	0.104366	0.218903	0.0521678	0.224081
tss_17928	6.13	6.5	4.46	5.06		tss_17928	FOXA2	0.645644	0.842328	0.44161	0.233859	-0.947163
tss_11387	3.22	3.47	1.9	2.29		tss_11387	CMIP	21.5324	18.5894	21.127	20.9257	0.0674835
tss_12618	4.35	4.25	3.11	2.34		tss_12618	SP6	4.06996	3.09891	2.67168	2.84829	-0.365436
tss_7855	6.94	7.65	5.59	5.38		tss_7855	GJB2	0.616044	0.59879	1.30801	1.29697	0.987358
tss_16498	1.77	1.73	1.24	1.04		tss_16498	COX5B	178.072	219.591	172.032	148.934	-0.308953
tss_25839	2.65	2.05	1.34	1.63		tss_25839	HOXA3	0.0733378	0.0224384	0.0674561	0.0336511	0.0257712
tss_2649	2.07	2.54	1.6	1.23		tss_2649	LAX1	0	0	0	0	0
tss_11458	2.23	1.42	1.9	1.04		tss_11458	SNAI3	0.549275	0.412521	0.937024	0.824755	0.755806
tss_7050	5.08	5.29	3.73	3.72		tss_7050	OR6C75	0	0	0	0	0
tss_26991	2.82	3.85	2.65	2		tss_26991	NOS3	0.122725	0.11461	0.0514284	0.290874	0.310359
tss_4969	3.32	2.83	2.02	2.15		tss_4969	ALKBH3	12.58	12.6593	9.57806	8.18055	-0.502383
tss_7286	7.09	7.7	5.53	5.51		tss_7286	TRHDE	0	0.0126659	0	0	-0.0885887
tss_18597	3.53	3.63	2.93	2.15		tss_18597	KRTAP25-1	0	0	0	0	0
tss_3055	6.23	6.67	5.18	5.5		tss_3055	ZBTB18	0.104963	0.0192674	0.0909496	0.231221	0.687502
tss_7823	2.82	2.99	1.96	1.89		tss_7823	P2RX2	0.537708	0.470884	0.440716	0.600291	0.038184
tss_18061	1.7	1.73	0.75	0.81		tss_18061	ACSS2	15.6692	13.7518	15.4163	16.2237	0.10422
tss_25043	2.07	3.44	2.24	2.42		tss_25043	RRAGD	1.30032	0.776704	3.09989	2.5883	1.37067
tss_5143	2.28	2.95	1.52	1.77		tss_5143	SLC43A1	1.23872	1.16342	1.35034	1.5248	0.240954
tss_827	0.85	1.3	1.24	1.04		tss_827	GUCA2A	0	0	0	0	0
tss_30768	6.18	5.46	3.85	4.51		tss_30768	GPR50	0.083753	0.0768823	0.0604558	0.0576427	-0.181067
tss_29873	4.48	4.93	3.3	3.01		tss_29873	DGKK	0	0	0	0	0
tss_19369	1.55	1.73	0.75	1.04		tss_19369	KCNJ4	0.163365	0.414463	1.16754	1.17509	1.7088
tss_30038	2.98	2.32	2.08	1.41		tss_30038	ARR3	0	0	0	0	0
tss_5571	3.59	3.81	2.99	2.46		tss_5571	CDK2AP2	67.8037	56.5798	60.6642	52.5497	-0.135516
tss_4608	4.28	4.49	2.53	3.45		tss_4608	OR56A3	0	0	0	0	0
tss_2481	3.49	3.72	2.83	2.84		tss_2481	RGS16	6.63943	5.52951	3.01427	3.29782	-0.925529
tss_9086	2.45	2.91	1.6	2.25		tss_9086	ZC3H14	29.7444	33.2248	46.8979	46.6171	0.569059
tss_14575	2.01	2.12	1.13	1.14		tss_14575	FXYD1	0	0	0	0	0
tss_25605	3.77	4.46	2.87	2.71		tss_25605	DLL1	0.998212	0.649148	0.84091	0.973449	0.124856
tss_25450	2.37	2.44	2.02	1.7		tss_25450	ULBP3	1.33697	1.06217	0.668303	0.53093	-0.893398
tss_2673	3.59	4.66	2.19	3.52		tss_2673	TMCC2	0.554854	0.428467	0.598403	0.642397	0.284029
tss_25838	2.28	1.63	0.59	1.04		tss_25838	HOXA3	0.0733378	0.0224384	0.0674561	0.0336511	0.0257712
tss_3696	1.62	1.42	1.24	1.32		tss_3696	NPFFR1	0	0.0074425	0	0	-0.0527115
tss_14509	4.13	4.25	3.11	2.98		tss_14509	VSTM2B	0	0	0	0	0
tss_2739	6.35	6.69	4.63	5.33		tss_2739	PLXNA2	0.291377	0.689627	0.196419	0.0891532	-1.28226
tss_2675	3.68	4.7	2.3	3.52		tss_2675	TMCC2	0.554854	0.428467	0.598403	0.642397	0.284029
tss_20003	3.45	2.83	2.34	2		tss_20003	TCAIM	10.9202	11.211	10.575	13.1899	0.101862
tss_4551	3.85	4.73	2.93	2.95		tss_4551	MMP26	0	0	0	0	0
tss_237	3.04	2.99	1.68	1.77		tss_237	TNFRSF8	0	0	0	0	0
tss_23396	4.34	4.42	3.14	3.14		tss_23396	TRPC7	0	0	0	0	0
tss_6420	1.55	0.7	1.01	0.68		tss_6420	ENO2	4.77387	8.39958	10.0777	9.30962	0.550548
tss_9087	2.41	2.87	1.52	2.2		tss_9087	ZC3H14	29.7444	33.2248	46.8979	46.6171	0.569059
tss_27910	3.91	4.15	3.32	3.94		tss_27910	EBAG9	24.1027	16.303	16.1373	16.3239	-0.314104
tss_12743	4.31	3.89	2.69	2.87		tss_12743	TMEM100	0.148272	0.181471	0.285374	0	-0.126196
tss_12707	1.08	1.98	0.75	0.93		tss_12707	SPATA20	22.6628	27.1345	26.836	22.5845	-0.0109139
tss_17343	4.18	4.79	3.32	2.78		tss_17343	FN1	6.36923	2.93952	10.3356	10.1869	1.12387
tss_10703	5.29	5.54	3.97	4.26		tss_10703	SCNN1G	0.364209	0.794122	0.131491	0	-2.03479
tss_3119	3.22	2.05	1.9	1.83		tss_3119	OR2M2	0	0	0	0	0
tss_8678	1.55	2.26	1.13	1.7		tss_8678	TTC6	1.06856	0.95974	1.49308	1.37526	0.461515
tss_8110	2.32	1.53	1.43	0.81		tss_8110	CDADC1	1.19494	0.996784	0.992418	1.49431	0.167799
tss_967	1.7	2.49	1.52	1.41		tss_967	DMBX1	0.110614	0.217623	0.462507	0.461879	1.08988
tss_4579	3.41	3.79	2.61	2.42		tss_4579	OR51M1	0	0	0	0	0
tss_1538	1.46	1.04	0.89	0.54		tss_1538	DENND2D	13.7517	14.2314	15.5089	16.6544	0.199528
tss_13484	2.89	1.82	1.9	1.14		tss_13484	PIK3C3	3.3603	3.21257	2.90233	3.59166	-0.0169009
tss_23715	1.7	2.12	1.34	1.14		tss_23715	CNOT8	33.3966	33.4409	36.3854	35.8681	0.112087
tss_10326	3.27	3.06	2.14	2		tss_10326	BAIAP3	0.616677	0.903122	0.889743	0.705199	0.0616973
tss_26734	5.58	6.26	4.83	4.51		tss_26734	STRIP2	0.392729	0.347843	0.585788	0.579696	0.537802
tss_1575	1.96	2.99	1.6	1.77		tss_1575	PPM1J	2.84718	4.48024	1.02745	2.23934	-1.11856
tss_22043	3.79	4.78	2.72	2.95		tss_22043	GPAT3	1.7089	1.76939	2.93872	2.49879	0.616023
tss_22044	3.79	4.78	2.72	2.95		tss_22044	GPAT3	1.7089	1.76939	2.93872	2.49879	0.616023
tss_27669	6.99	7.24	5.52	5.3		tss_27669	SBSPON	0	0	0	0	0
tss_25606	3.8	4.47	2.83	2.81		tss_25606	FAM120B	5.49028	5.67923	7.11749	7.28562	0.361106
tss_12931	4.44	4.5	3.35	3.49		tss_12931	ABCA10	0.0240391	0.0331024	0.052079	0.0165468	0.0630354
tss_7891	1.46	1.73	0.59	1.14		tss_7891	MIPEP	14.2472	14.0018	13.0631	16.1289	0.0470456
tss_20002	3.47	2.83	2.34	2		tss_20002	TCAIM	10.9202	11.211	10.575	13.1899	0.101862
tss_17289	3.94	4.39	2.87	2.74		tss_17289	KLF7	1.61399	1.25181	4.24221	5.80436	1.74081
tss_17858	2.58	1.42	1.34	1.32		tss_17858	BTBD3	5.0503	5.57818	6.27844	6.32671	0.241893
tss_23149	2.32	2.49	1.13	1.63		tss_23149	CAST	8.36717	10.5346	10.0042	11.2206	0.165575
tss_1630	2.98	2.99	2.14	1.94		tss_1630	CD58	12.1346	12.7621	18.452	14.5039	0.401768
tss_24235	3.32	4.14	2.14	2		tss_24235	ZNF322	4.22543	6.55962	6.89052	6.49887	0.306939
tss_24236	3.32	4.14	2.14	2		tss_24236	ZNF322	4.22543	6.55962	6.89052	6.49887	0.306939
tss_21112	1.08	2.32	1.13	1.41		tss_21112	SAMD7	0	0	0	0	0
tss_1740	1.55	2.78	1.76	1.83		tss_1740	PDE4DIP	25.4745	24.0624	26.3945	27.6292	0.124607
tss_23716	1.7	2.12	1.34	1.14		tss_23716	CNOT8	33.3966	33.4409	36.3854	35.8681	0.112087
tss_1629	2.98	2.99	2.14	1.94		tss_1629	CD58	12.1346	12.7621	18.452	14.5039	0.401768
tss_18770	1.38	1.53	0.59	0.68		tss_18770	MX2	0.0930936	0.0640993	0.369703	0.128161	0.966243
tss_23113	2.72	4.76	2.69	2.2		tss_23113	MEF2C	0.154576	0.0705781	0.10191	0.0870218	-0.128469
tss_3840	1.7	1.53	1.13	1.23		tss_3840	CCSER2	16.2603	16.8806	15.926	17.0233	-0.00831464
tss_2507	2.65	3.26	2.02	2.54		tss_2507	SWT1	1.26273	1.10784	1.9133	2.73754	0.916146
tss_2450	0.97	1.42	0.75	0.54		tss_2450	AXDND1	0.0240648	0.0429529	0	0.0331343	-0.195774
tss_22042	3.75	4.75	2.72	2.95		tss_22042	GPAT3	1.7089	1.76939	2.93872	2.49879	0.616023
tss_221	3.41	4.59	2.3	2.87		tss_221	DRAXIN	0.0307891	0.0282684	0.103769	0.0423914	0.418168
tss_10720	2.18	1.73	1.01	1.14		tss_10720	TNRC6A	26.0772	26.0713	20.7999	21.4105	-0.30373
tss_10714	1.77	1.42	1.13	1.23		tss_10714	ERN2	0	0	0	0	0
tss_18851	1.46	1.53	1.13	0.93		tss_18851	TRPM2	11.5362	8.90215	7.49349	7.94569	-0.400163
tss_2442	1.62	1.53	1.43	1.04		tss_2442	FAM20B	48.6873	50.0915	35.0517	39.2393	-0.410053
tss_17653	1.08	1.53	0.59	0.54		tss_17653	MAB21L4	0.519003	0.478016	0.374682	0.446541	-0.229148
tss_21613	4.49	4.49	3.08	3.04		tss_21613	DEFB131A	0	0	0	0	0
tss_19905	2.69	3.33	2.44	1.41		tss_19905	ITGA9	0.124701	0.123299	0.1247	0.211315	0.258775
tss_3398	1.19	1.42	1.13	0.81		tss_3398	SVIL	8.21047	8.05033	13.5031	13.0666	0.701567
tss_14439	3.57	3.85	2.48	2.1		tss_14439	NCAN	0.0118787	0.0109061	0.120101	0	0.522876
tss_8361	3.14	4.73	2.24	2.1		tss_8361	MCF2L	4.63694	3.03513	2.80391	2.74679	-0.453005
tss_19751	2.41	2.05	1.9	2.2		tss_19751	SLC6A6	19.1369	11.8215	27.5124	30.8212	0.909644
tss_19752	2.41	2.05	1.9	2.2		tss_19752	SLC6A6	19.1369	11.8215	27.5124	30.8212	0.909644
tss_7931	6.08	6.64	4.43	4.68		tss_7931	GSX1	0	0	0	0	0
tss_4045	2.72	3.26	2.14	1.77		tss_4045	SEC31B	0.384272	0.306782	0.386081	0.299029	-0.0096561
tss_29325	1.19	1.18	1.13	1.41		tss_29325	TMEM250	30.2567	29.117	30.9948	30.7337	0.0559279
tss_16003	4.89	3.6	1.96	3.7		tss_16003	CYP1B1	2.80557	3.19236	17.3508	10.6839	2.18761
tss_18744	2.5	2.59	1.52	0.93		tss_18744	ERG	2.05528	1.09902	2.08719	1.8512	0.303058
tss_28764	3.2	2.49	1.52	1.7		tss_28764	TDRD7	7.79797	7.78674	12.1254	10.8238	0.552435
tss_3563	3.12	3.6	2.24	1.94		tss_3563	CHAT	0.0396372	0.145772	0.0572322	0.0891843	-0.153883
tss_20401	1.19	1.82	1.01	0.93		tss_20401	ARL6IP5	44.7569	33.15	29.8406	37.4304	-0.211182
tss_2508	2.69	3.26	2.02	2.54		tss_2508	SWT1	1.26273	1.10784	1.9133	2.73754	0.916146
tss_25972	5.24	6.15	3.83	4.09		tss_25972	HECW1	0.00822558	0	0.0118828	0	0.0251192
tss_27912	3.82	4.14	3.25	3.87		tss_27912	EBAG9	24.1027	16.303	16.1373	16.3239	-0.314104
tss_29644	3.2	2.49	2.24	2.38		tss_29644	DMD	0.0412469	0.035245	0.629268	1.12626	2.82225
tss_27911	3.85	4.14	3.27	3.87		tss_27911	EBAG9	24.1027	16.303	16.1373	16.3239	-0.314104
tss_23515	3.53	3.36	2.14	1.83		tss_23515	PCDHB7	0.105152	0.0579223	0.121485	0.115812	0.268349
tss_3132	4.71	4.37	3.08	3.11		tss_3132	OR2T5	0	0	0	0	0
tss_26697	8.02	7.74	5.67	6.04		tss_26697	PAX4	0	0	0	0	0
tss_15528	3.27	2.38	1.76	1.32		tss_15528	SBK3	0.147511	0	0	0	-0.797059
tss_24117	2.18	2.44	1.52	1.41		tss_24117	CD83	0.862785	0.726025	0.726652	1.48462	0.430794
tss_2674	3.7	4.72	2.3	3.54		tss_2674	TMCC2	0.554854	0.428467	0.598403	0.642397	0.284029
tss_2441	1.62	1.53	1.43	1.04		tss_2441	FAM20B	48.6873	50.0915	35.0517	39.2393	-0.410053
tss_18844	1.38	1.73	1.24	0.2		tss_18844	ICOSLG	0	0	0	0	0
tss_18845	1.38	1.73	1.24	0.2		tss_18845	LOC102723996	3.49631	4.20439	3.27115	3.76251	-0.127255
tss_11182	1.9	2.12	1.34	0.68		tss_11182	LRRC36	0	0	0.056821	0	0.360763
tss_10310	3.94	5.1	2.53	2.5		tss_10310	PRR25	0	0.0721586	0	0	-0.444448
tss_10990	3.12	3.23	2.24	2.61		tss_10990	ZNF423	0.0499166	0.108669	0.245179	0.122213	0.662028
tss_30603	3.43	5.08	1.76	3.56		tss_30603	GPC4	2.30078	1.28454	3.61489	2.39715	0.714652
tss_2699	2.72	3.7	2.02	1.56		tss_2699	AVPR1B	0	0.0140739	0	0.0211051	0.0466234
tss_7464	5.73	6.05	4.31	3.58		tss_7464	IGF1	0.176015	0	0	0	-0.91079
tss_29118	2.69	2.32	1.68	1.23		tss_29118	PTGES2	83.0567	85.3478	85.7136	77.9322	-0.0413044
tss_17203	4.14	3.03	2.14	2.29		tss_17203	SGO2	10.7527	11.4849	14.2375	13.4684	0.314652
tss_4481	2.28	3.58	1.9	2.1		tss_4481	LSP1	0.293886	0.269751	0.169657	0	-1.0467
tss_28022	1.46	2.32	1.52	1.7		tss_28022	NDRG1	10.8658	5.59201	11.8395	11.0271	0.469607
tss_29064	1.83	1.63	1.34	0.68		tss_29064	RALGPS1	6.98202	8.49545	7.83847	9.98229	0.200967
tss_20864	2.01	1.9	1.34	0.93		tss_20864	ARMC8	15.5321	16.5093	17.3459	18.4062	0.157162
tss_23845	4.82	5.38	3.97	3.77		tss_23845	CPLX2	0.0842502	0.139232	0.0243331	0	-0.916659
tss_20427	1.96	2.69	1.13	1.14		tss_20427	GXYLT2	1.36039	0.981498	1.05242	1.07038	-0.130036
tss_10327	3.45	3.2	2.14	2.15		tss_10327	BAIAP3	0.616677	0.903122	0.889743	0.705199	0.0616973
tss_9944	1.96	1.42	1.13	0.68		tss_9944	CLK3	39.1424	30.3332	41.5888	43.434	0.290586
tss_6552	1.29	1.98	0.75	0.2		tss_6552	BCL2L14	0.0466455	0	0	0	-0.302439
tss_2509	2.72	3.36	2.02	2.57		tss_2509	TRMT1L	10.7325	12.4936	8.73013	9.30621	-0.361301
tss_2510	2.72	3.36	2.02	2.57		tss_2510	TRMT1L	10.7325	12.4936	8.73013	9.30621	-0.361301
tss_14063	1.62	1.04	1.01	1.23		tss_14063	SHFL	0.520645	0.591645	2.29818	2.31302	1.87431
tss_9190	1.46	1.9	1.13	1.23		tss_9190	BDKRB2	2.52603	1.48355	3.64815	4.52612	0.992287
tss_16372	4.8	5.91	3.03	4.07		tss_16372	TRABD2A	0.118184	0.239595	0.162138	0.203306	0.0196905
tss_6352	4.24	2.38	2.19	2.54		tss_6352	FGF23	0	0	0	0	0
tss_13251	3.72	4.03	2.65	2.5		tss_13251	CETN1	0	0	0	0	0
tss_2643	5.01	5.33	3.67	3.41		tss_2643	PRELP	0.0795858	0.133837	0.172425	0	-0.150668
tss_14020	2.58	3.36	1.76	1.77		tss_14020	MYO1F	0.280543	0.137702	0.189579	0.258208	0.0673408
tss_1507	4.81	4.28	3.49	2.9		tss_1507	CSF1	0.206594	0.798314	0.649053	0.526872	0.191479
tss_19196	0.97	1.04	0.75	0.54		tss_19196	GAL3ST1	0	0	0	0	0
tss_17583	4.49	4.24	3.05	2.38		tss_17583	TRPM8	0	0	0	0	0
tss_25355	1.77	3.72	1.01	2.15		tss_25355	IL20RA	0.134851	0.0430752	0.325916	0.193814	0.929351
tss_30678	2.32	2.64	1.96	1.14		tss_30678	HTATSF1	46.0691	44.9144	36.4969	43.2289	-0.190112
tss_5144	2.18	2.83	1.43	1.7		tss_5144	SLC43A1	1.23872	1.16342	1.35034	1.5248	0.240954
tss_11468	1.46	2.12	1.01	0.81		tss_11468	CBFA2T3	14.0951	10.7804	9.36465	8.96528	-0.436421
tss_8520	3.22	3.74	1.68	2.1		tss_8520	RNF212B	0.0547956	0.0502898	0	0	-0.609213
tss_14590	3.09	3.2	2.57	1.04		tss_14590	FFAR2	0.0767976	0.246759	0.221765	0.317162	0.497086
tss_18916	1.38	1.42	1.13	0.81		tss_18916	PRMT2	35.3863	33.4988	39.3289	42.5034	0.247817
tss_17202	4.18	3.06	2.14	2.29		tss_17202	SGO2	10.7527	11.4849	14.2375	13.4684	0.314652
tss_4163	5.53	6.98	4.48	4.86		tss_4163	RBM20	0.0829477	0.0285588	0.074882	0.114205	0.320831
tss_236	3.04	2.99	1.52	1.7		tss_236	TNFRSF8	0	0	0	0	0
tss_11483	2.86	2.44	1.83	1.7		tss_11483	DPEP1	0.213206	0.146775	0.0769273	0	-1.01587
tss_20863	2.01	1.9	1.34	0.93		tss_20863	ARMC8	15.5321	16.5093	17.3459	18.4062	0.157162
tss_18021	3.68	3.52	2.53	1.89		tss_18021	BPIFA2	0	0	0	0	0
tss_28023	1.46	2.32	1.52	1.63		tss_28023	NDRG1	10.8658	5.59201	11.8395	11.0271	0.469607
tss_6482	4.25	4.98	2.65	2.71		tss_6482	A2M	0.549397	0.305001	1.60756	0.0686064	0.831368
tss_26208	1.7	1.73	1.01	0.54		tss_26208	TRIM73	0	6.71e-05	0	5.5e-05	-8.72564e-05
tss_26209	1.7	1.73	1.01	0.54		tss_26209	TRIM74	0	0.0663319	0	0.0995129	0.169393
tss_22639	1.77	1.42	1.01	1.14		tss_22639	CEP72	11.7475	13.7497	8.18741	8.54951	-0.60144
tss_7463	6	6.29	4.55	3.87		tss_7463	IGF1	0.176015	0	0	0	-0.91079
tss_17886	2.54	2.91	1.83	0.93		tss_17886	BANF2	0	0	0	0	0
tss_10328	3.59	3.5	2.19	2.25		tss_10328	BAIAP3	0.616677	0.903122	0.889743	0.705199	0.0616973
tss_15190	5.35	5.59	3.65	3.6		tss_15190	GFY	0	0	0	0	0
tss_9724	1.96	2.95	2.02	1.77		tss_9724	MNS1	0.791549	0.573643	0.661585	0.860181	0.137549
tss_24279	3.53	2.64	2.19	2.1		tss_24279	ZSCAN26	3.92079	4.83483	6.55935	6.16114	0.528796
tss_28474	2.61	2.91	1.76	1.56		tss_28474	HRCT1	0	0	0	0.153748	0.822722
tss_21309	3.32	2.78	2.24	1.7		tss_21309	LSG1	60.804	58.804	52.1657	57.4073	-0.126201
tss_17739	2.58	2.74	1.68	1.63		tss_17739	FKBP1A	118.741	114.992	105.961	111.463	-0.104258
tss_17740	2.58	2.74	1.68	1.63		tss_17740	FKBP1A	118.741	114.992	105.961	111.463	-0.104258
tss_18406	2.72	3.17	1.96	1.63		tss_18406	HRH3	0.332048	0.138558	0.130762	0	-1.01967
tss_14845	1.77	1.98	1.24	1.63		tss_14845	DMAC2	54.7778	56.3231	43.6589	38.3449	-0.437188
tss_24118	2.37	2.49	1.68	1.49		tss_24118	CD83	0.862785	0.726025	0.726652	1.48462	0.430794
tss_2635	2.01	2.99	1.76	1.63		tss_2635	PPFIA4	0.633239	0.807525	0.575882	0.565118	-0.291059
tss_28453	1.19	1.98	1.13	1.14		tss_28453	TESK1	8.16026	13.5078	12.4502	11.6109	0.14982
tss_7887	7.2	7.76	5.82	5.89		tss_7887	TNFRSF19	0.108497	0.100019	1.05516	1.41944	2.71086
tss_17361	2.07	1.53	1.6	1.32		tss_17361	TNS1	3.9654	4.24596	8.24046	8.47282	1.00775
tss_6483	4.3	5.01	2.69	2.81		tss_6483	A2M	0.549397	0.305001	1.60756	0.0686064	0.831368
tss_15783	0.85	2.44	0.89	1.04		tss_15783	OSR1	0.0448212	0.0411436	0	0.0616946	-0.127953
tss_16061	2.65	2.91	1.83	1.94		tss_16061	SIX2	0.0756445	0.416644	0.655278	1.04127	1.45393
tss_7801	3.65	3.1	2.19	2.46		tss_7801	FZD10	0	0	0	0	0
tss_11108	1.96	2.74	0.89	1.32		tss_11108	MMP15	12.4885	16.0764	14.4788	12.7957	-0.0662162
tss_28417	3.55	4.31	2.53	2.46		tss_28417	ARID3C	0	0	0.226175	0	1.09145
tss_1911	1.46	1.98	1.24	1.63		tss_1911	S100A9	4.79023	8.55279	4.35266	2.07876	-1.03016
tss_25840	2.69	2.12	1.34	1.56		tss_25840	HOXA3	0.0733378	0.0224384	0.0674561	0.0336511	0.0257712
tss_22638	7.66	8.29	5.68	6.22		tss_22638	SLC9A3	5.09878	6.49419	3.07107	3.84154	-0.729476
tss_4360	3.85	3.63	2.9	2.1		tss_4360	DPYSL4	1.58815	1.31777	0.3087	0.252263	-2.02912
tss_25007	3.57	4.54	2.39	2.29		tss_25007	NT5E	0.133036	0.414809	0.0640383	0.0305252	-1.34416
tss_1847	1.83	1.3	1.34	1.04		tss_1847	CELF3	0.155284	0.216442	0.203894	0.252669	0.19961
tss_3791	4.49	5.67	3.67	3.96		tss_3791	KCNMA1	0.26128	0.0735107	0.226013	0.128342	0.0518358
tss_5826	3.79	4.1	2.34	2.54		tss_5826	FOLH1B	0	0	0.062101	0	0.390123
tss_2443	1.62	1.53	1.34	1.04		tss_2443	FAM20B	48.6873	50.0915	35.0517	39.2393	-0.410053
tss_27703	5.85	5.29	4.24	4.47		tss_27703	HEY1	0.166065	0.139535	0.329185	0.576044	1.12828
tss_10618	5.64	6.31	4.03	4.57		tss_10618	XYLT1	0.600209	0.785287	0.281773	0.134291	-1.36378
tss_23980	1.46	2.49	0.59	1.41		tss_23980	TRIM7	1.20175	1.95215	1.92689	2.33348	0.411324
tss_8521	2.76	3.44	1.43	1.41		tss_8521	SLC7A8	4.64549	3.79769	5.6702	6.63808	0.533249
tss_17025	4.25	6.19	3.03	2.74		tss_17025	WIPF1	5.61124	6.60131	0	0.025321	-5.78367
tss_14844	1.77	1.98	1.13	1.63		tss_14844	DMAC2	54.7778	56.3231	43.6589	38.3449	-0.437188
tss_18915	1.38	1.42	1.13	0.81		tss_18915	PRMT2	35.3863	33.4988	39.3289	42.5034	0.247817
tss_22796	2.92	2.87	1.13	1.32		tss_22796	CARD6	0.0774424	0.0533239	0.167764	0.106618	0.520237
tss_19690	3.41	2.12	1.9	2.05		tss_19690	SEC13	211.128	140.185	157.014	163.935	-0.130335
tss_10823	2.69	2.44	1.52	1.14		tss_10823	TLCD3B	0.118941	0.238518	0.353987	0.1788	0.394528
tss_17024	4.25	6.2	3.03	2.74		tss_17024	WIPF1	5.61124	6.60131	0	0.025321	-5.78367
tss_21249	1.62	1.82	1.68	1.23		tss_21249	TBCCD1	13.7151	12.5692	10.6073	10.3124	-0.326548
tss_21250	1.62	1.82	1.68	1.23		tss_21250	DNAJB11	41.1326	36.9972	20.8101	24.6799	-0.777683
tss_16757	3.24	4.03	1.68	2.2		tss_16757	RAB6C	0.99033	0.765617	0.790308	0.789308	-0.136301
tss_9939	2.89	4.03	2.44	2.05		tss_9939	SEMA7A	1.11671	1.0252	1.05419	1.1363	0.0296207
tss_18764	1.62	1.53	1.24	1.14		tss_18764	B3GALT5	0.0927404	0.629353	0.179227	0.557737	0.0230807
tss_5782	4.99	5.05	3.61	3.49		tss_5782	DLG2	0.283237	0.216478	0.21802	0.367005	0.165971
tss_28024	1.46	2.32	1.52	1.63		tss_28024	NDRG1	10.8658	5.59201	11.8395	11.0271	0.469607
tss_28503	5.15	6.25	3.59	4.2		tss_28503	FRMPD1	0.0463312	0.014163	0.0446103	0	-0.0907661
tss_26698	7.41	7.2	5.15	5.49		tss_26698	PAX4	0	0	0	0	0
tss_7821	1.46	1.18	1.24	1.14		tss_7821	FBRSL1	10.7111	10.5832	8.38141	8.26132	-0.351828
tss_3496	6.32	6.73	4.38	4.85		tss_3496	ALOX5	0.103053	0.0935527	0.0495626	0.0472833	-0.417991
tss_9938	3.12	4.2	2.57	2.15		tss_9938	SEMA7A	1.11671	1.0252	1.05419	1.1363	0.0296207
tss_3497	6.32	6.74	4.38	4.85		tss_3497	ALOX5	0.103053	0.0935527	0.0495626	0.0472833	-0.417991
tss_18022	2.37	2.44	0.89	0.93		tss_18022	BPIFA2	0	0	0	0	0
tss_3258	2.28	2.78	1.43	1.49		tss_3258	OPTN	0.343771	0.323702	2.46802	1.55379	2.28297
tss_21682	2.01	0.88	0.42	1.41		tss_21682	SEL1L3	5.59044	3.81667	13.535	12.9516	1.47394
tss_1505	1.08	1.3	1.01	0		tss_1505	GSTM3	45.3934	16.3509	47.1112	41.8873	0.526048
tss_16743	1.38	1.63	1.24	0.68		tss_16743	LIMS2	0.14939	0.0457081	0.143761	0.0685396	0.0614857
tss_30338	4.06	3.85	2.24	1.94		tss_30338	ACSL4	3.48829	3.31847	4.62787	5.3243	0.534969
tss_20678	5.17	6.33	4.07	4.29		tss_20678	SEMA5B	0	0.0437923	0.0247594	0	-0.117271
tss_28418	3.49	4.27	2.39	2.46		tss_28418	ARID3C	0	0	0.226175	0	1.09145
tss_898	4.13	4.45	2.53	2.98		tss_898	RNF220	26.5946	29.0468	26.3171	24.442	-0.131995
tss_16649	3.34	3.39	1.68	2.25		tss_16649	RGPD8	0	0.00370627	0.00895061	0	0.0366716
tss_6006	1.83	1.98	0.59	1.23		tss_6006	ZW10	14.9641	13.918	13.7432	14.1843	-0.0481501
tss_7806	6.02	4.88	3.4	4.36		tss_7806	RIMBP2	0	0	0	0	0
tss_17399	5.2	4.63	3.57	3.65		tss_17399	CRYBA2	0.117731	0.157494	0.989401	0.236103	1.58479
tss_25837	2.28	1.53	0.89	0.93		tss_25837	HOXA3	0.0733378	0.0224384	0.0674561	0.0336511	0.0257712
tss_29542	2.37	2.64	1.68	1.7		tss_29542	CA5B	0.731126	1.25288	0.798901	1.1316	-0.0357841
tss_7805	6.02	4.88	3.4	4.36		tss_7805	RIMBP2	0	0	0	0	0
tss_15276	6.77	6.98	5.32	4.73		tss_15276	KLK3	0	0	0	0	0
tss_16783	6.2	6.82	4.37	4.74		tss_16783	RAB6D	0.0644529	0.0197241	0.0310266	0.147888	0.415083
tss_20679	4.94	5.45	3.83	3.81		tss_20679	SEMA5B	0	0.0437923	0.0247594	0	-0.117271
tss_17918	4.94	5.45	2.76	3.68		tss_17918	INSM1	0.0283822	0	0	0	-0.19145
tss_3397	1.19	1.42	1.13	0.81		tss_3397	SVIL	8.21047	8.05033	13.5031	13.0666	0.701567
tss_3568	2.28	3.17	1.68	1.77		tss_3568	OGDHL	4.77067	5.815	3.78459	4.01281	-0.431513
tss_25682	5.9	6.3	3.75	4.51		tss_25682	RADIL	0.279929	0.452821	0.231037	0.201879	-0.559476
tss_16731	7.65	8.13	5.97	6.07		tss_16731	CYP27C1	0	0	0	0	0
tss_4581	4.86	5.73	3.4	3.68		tss_4581	OR51Q1	0	0	0	0	0
tss_2631	1.7	1.3	0.59	0.81		tss_2631	CYB5R1	34.6717	23.707	26.1577	29.8721	-0.0590413
tss_30335	3.36	2.99	2.48	2.25		tss_30335	NXT2	7.62813	7.18837	6.24854	7.00554	-0.158505
tss_12942	6.21	6.9	4.56	5.32		tss_12942	SSTR2	0.0490962	0.13523	0.170198	0.378545	0.962139
tss_222	3.47	4.71	2.39	2.95		tss_222	MAD2L2	35.8677	35.5106	27.8892	29.391	-0.316457
tss_1576	2.07	2.99	1.6	1.7		tss_1576	TAFA3	0.0931234	0.170929	0	0.128136	-0.499994
tss_16648	3.34	3.33	1.68	2.2		tss_16648	RGPD5	0	0.00579881	0.0210687	0	0.10326
tss_4245	4.15	4.07	2.76	2.87		tss_4245	PDZD8	12.7723	15.9698	8.05062	8.164	-0.818188
tss_1989	1.62	1.73	0.75	1.49		tss_1989	PMVK	65.9033	52.4949	33.4656	34.7847	-0.792953
tss_25973	2.01	2.95	1.01	1.56		tss_25973	STK17A	4.50001	4.33335	4.99691	4.32294	0.0756761
tss_14743	3.34	3.44	2.48	2.15		tss_14743	ACP7	0.166585	0.280374	0.561281	0.382213	0.821703
tss_20680	4.94	5.44	3.83	3.81		tss_20680	SEMA5B	0	0.0437923	0.0247594	0	-0.117271
tss_4584	4.6	5.68	3.3	4.03		tss_4584	OR52D1	0	0	0	0	0
tss_11703	5.7	5.67	4.07	4.12		tss_11703	TEKT1	0	0	0.0338151	0	0.225368
tss_28542	5.13	5.02	3.76	3.28		tss_28542	PIP5K1B	0.303622	0.637301	1.49268	1.21213	1.34824
tss_1739	1.55	2.83	1.6	1.77		tss_1739	PDE4DIP	25.4745	24.0624	26.3945	27.6292	0.124607
tss_10913	1.62	2.05	1.52	1.32		tss_10913	ITGAM	0.0655268	0.0752	0.070979	0.0451228	-0.108226
tss_30337	4.06	3.85	2.14	1.94		tss_30337	ACSL4	3.48829	3.31847	4.62787	5.3243	0.534969
tss_26674	4.94	5.36	3.61	4		tss_26674	IQUB	0.0449245	0	0.039539	0.0363836	0.171927
tss_14061	6.28	6.88	4.48	5.01		tss_14061	RDH8	0	0	0	0	0
tss_21489	2.37	2.64	1.76	1.56		tss_21489	JAKMIP1	0.136483	0.0590255	0.100287	0.334668	0.682946
tss_1697	1.29	1.18	1.01	0.68		tss_1697	NUDT17	2.81549	3.76399	2.29667	2.52712	-0.432398
tss_8489	3.09	3.33	1.96	1.94		tss_8489	ABHD4	7.31803	4.40872	7.73613	6.47611	0.273094
tss_1978	1.96	1.98	0.75	1.23		tss_1978	UBE2Q1	45.8978	43.469	41.2031	43.1064	-0.0838505
tss_3653	2.61	3.13	1.34	1.41		tss_3653	ATOH7	0	0.108081	0.0849729	0.0810309	0.248549
tss_27401	6.6	7.71	5.42	5.74		tss_27401	DUSP4	10.974	3.15869	3.46011	2.61136	-1.19243
tss_26673	5.35	5.67	3.85	4.19		tss_26673	IQUB	0.0449245	0	0.039539	0.0363836	0.171927
tss_3257	2.28	2.78	1.43	1.41		tss_3257	OPTN	0.343771	0.323702	2.46802	1.55379	2.28297
tss_30562	4.25	5.27	2.93	3.52		tss_30562	APLN	0.568616	0.0453931	0.142804	0	-1.24766
tss_7822	2.41	2.32	1.52	0.93		tss_7822	LRCOL1	0	0	0	0	0
tss_25929	3.51	3.2	2.65	2.68		tss_25929	DPY19L1	2.40667	2.91425	6.21494	6.46726	1.2224
tss_12017	3.41	3.85	2.65	1.94		tss_12017	LYRM9	0.801759	1.01894	2.04717	1.18833	0.765666
tss_28541	5.09	5.01	3.73	3.26		tss_28541	PIP5K1B	0.303622	0.637301	1.49268	1.21213	1.34824
tss_27705	5.54	4.97	3.92	3.97		tss_27705	HEY1	0.166065	0.139535	0.329185	0.576044	1.12828
tss_17035	5.9	6.91	4.42	4.93		tss_17035	EVX2	0	0	0	0	0
tss_3137	4.28	3.79	2.3	2.46		tss_3137	OR2T10	0	0	0	0	0
tss_22874	1.46	1.98	0.59	1.04		tss_22874	IL6ST	9.46693	7.79824	15.171	15.3363	0.814101
tss_10926	1.83	2.05	1.24	1.14		tss_10926	SLC5A2	0	0	0	0	0
tss_2452	1.29	2.26	1.43	0.81		tss_2452	TDRD5	6.34204	6.37639	5.03452	6.32724	-0.16007
tss_29253	3.38	4.2	2.48	2.34		tss_29253	GFI1B	0	0	0	0	0
tss_14062	6.28	6.87	4.45	5		tss_14062	COL5A3	0.220857	0.0112651	0.0708887	0.0506796	-0.426314
tss_18876	4.13	3.95	2.19	1.89		tss_18876	ITGB2	0.547602	0.714369	0.291321	0.277716	-0.92679
tss_25841	2.76	2.12	1.34	1.56		tss_25841	HOXA3	0.0733378	0.0224384	0.0674561	0.0336511	0.0257712
tss_29252	3.34	4.2	2.44	2.46		tss_29252	GFI1B	0	0	0	0	0
tss_15091	7.42	7.23	5.34	4.73		tss_15091	MEIS3	1.54919	1.38112	3.50616	5.14613	1.49975
tss_18178	0.85	1.73	1.24	0.93		tss_18178	JPH2	0.250189	0.6621	0.225428	0.241657	-0.737589
tss_9528	2.65	2.59	2.14	0.81		tss_9528	PLA2G4E	0	0	0	0	0
tss_27704	5.58	5	3.97	4.04		tss_27704	HEY1	0.166065	0.139535	0.329185	0.576044	1.12828
tss_11481	2.86	2.87	1.52	1.56		tss_11481	CPNE7	2.25686	3.30872	5.44721	4.8541	0.865032
tss_3259	1.7	2.59	1.01	1.23		tss_3259	CCDC3	2.39046	1.8694	0.639211	0.446895	-1.79399
tss_23834	1.55	0.88	0.59	0.68		tss_23834	STC2	17.0664	17.1987	17.5118	23.5759	0.260576
tss_13994	2.01	2.69	0.89	1.41		tss_13994	EVI5L	4.01303	4.03539	4.82962	4.91097	0.269214
tss_3396	1.19	1.42	1.13	0.81		tss_3396	SVIL	8.21047	8.05033	13.5031	13.0666	0.701567
tss_16727	1.55	1.53	0.75	0.93		tss_16727	BIN1	1.54063	0.998423	0.131251	0.12515	-2.5853
tss_5486	1.29	1.98	0.89	0.93		tss_5486	CCDC85B	45.4283	42.5709	20.7046	24.0271	-0.973032
tss_15269	1.08	1.9	0.59	0.38		tss_15269	GPR32	0	0	0	0	0
tss_21307	1.46	1.53	0.89	1.23		tss_21307	ATP13A3	45.5985	47.7456	50.3958	53.844	0.158953
tss_16549	1.9	2.59	0.89	1.14		tss_16549	MAP4K4	13.3846	26.4081	24.8602	26.4138	0.364107
tss_19691	3.43	2.49	1.9	2.05		tss_19691	SEC13	211.128	140.185	157.014	163.935	-0.130335
tss_2196	2.23	1.9	1.13	1.49		tss_2196	DCAF8	42.9389	38.4953	42.0353	48.746	0.156396
tss_28775	4.77	4.34	3.27	2.98		tss_28775	HEMGN	0	0.0370679	0	0	-0.2453
tss_7167	4.1	3.99	2.08	2.54		tss_7167	ARHGAP9	0.0317993	0.0412195	0	0.043946	-0.162438
tss_25789	6.03	6.56	4.37	4.43		tss_25789	SP8	0	0	0	0	0
tss_29120	2.86	2.54	1.96	1.32		tss_29120	PTGES2	83.0567	85.3478	85.7136	77.9322	-0.0413044
tss_19692	3.45	2.49	1.9	2.05		tss_19692	SEC13	211.128	140.185	157.014	163.935	-0.130335
tss_14576	2.32	2.64	1.24	1.23		tss_14576	FXYD1	0	0	0	0	0
tss_11366	1.96	3.3	1.9	2.15		tss_11366	NUDT7	7.13328	5.17422	5.21699	7.5112	0.0477269
tss_11367	1.96	3.3	1.9	2.15		tss_11367	NUDT7	7.13328	5.17422	5.21699	7.5112	0.0477269
tss_27026	4.07	3.97	2.24	2.74		tss_27026	WDR86	0	0.0380755	0	0	-0.251419
tss_27027	4.07	3.97	2.24	2.74		tss_27027	WDR86	0	0.0380755	0	0	-0.251419
tss_29119	2.86	2.54	1.96	1.32		tss_29119	PTGES2	83.0567	85.3478	85.7136	77.9322	-0.0413044
tss_3134	4.87	4.75	3.37	3.21		tss_3134	OR2T29	0	0	0	0	0
tss_3135	4.87	4.75	3.37	3.21		tss_3135	OR2T5	0	0	0	0	0
tss_29559	2.28	3.06	1.43	1.83		tss_29559	SCML1	6.62538	8.01014	10.3939	10.2722	0.492105
tss_19456	2.07	3.41	1.76	1.41		tss_19456	SHISA8	0.119567	0.212935	0.535789	0.34988	1.02773
tss_19457	2.07	3.41	1.76	1.41		tss_19457	SHISA8	0.119567	0.212935	0.535789	0.34988	1.02773
tss_7785	2.82	3.58	2.34	1.7		tss_7785	RFLNA	0.038949	0	0.224977	0	0.830682
tss_5684	1.83	1.3	0.59	0.81		tss_5684	RAB6A	83.7591	83.4111	90.9967	93.893	0.145182
tss_21171	3.22	2.32	1.68	1.7		tss_21171	DNAJC19	18.6769	16.5732	9.48391	13.8309	-0.59222
tss_10358	4.23	4.53	2.34	2.5		tss_10358	HS3ST6	0	0	0	0	0
tss_7166	4.13	4.01	2.08	2.57		tss_7166	ARHGAP9	0.0317993	0.0412195	0	0.043946	-0.162438
tss_3306	1.62	1.18	0.42	0.81		tss_3306	TRDMT1	0.700137	1.07602	0.88747	1.24916	0.241732
tss_24275	2.01	1.3	0.59	0.81		tss_24275	ZSCAN9	7.91718	7.64308	11.0328	10.5146	0.464552
tss_10804	1.62	2.26	1.13	1.63		tss_10804	PAGR1	38.385	39.1994	21.1098	20.7926	-0.885578
tss_3564	3.06	3.47	2.02	1.83		tss_3564	SLC18A3	0	0	0	0	0
tss_23826	0.71	1.3	1.01	0.81		tss_23826	RPL26L1	44.7905	44.5693	34.8884	40.1909	-0.250598
tss_16295	2.65	2.12	1.13	1.23		tss_16295	ALMS1	16.8321	18.3152	15.2214	15.5138	-0.192351
tss_16224	4.32	2.38	2.39	2.38		tss_16224	FBXO48	4.57744	5.60885	2.65236	4.01816	-0.596189
tss_21172	3.27	2.32	1.68	1.7		tss_21172	DNAJC19	18.6769	16.5732	9.48391	13.8309	-0.59222
tss_16614	5.55	6.15	3.69	4.12		tss_16614	RGPD6	0	3.05e-05	9.23e-07	0	-0.000213336
tss_23192	3.77	2.91	2.34	1.89		tss_23192	SLC25A46	13.2948	13.1804	10.5201	11.1248	-0.288203
tss_6970	1.7	1.18	1.01	1.04		tss_6970	RARG	31.8629	33.9304	54.0453	56.2456	0.743536
tss_6971	1.7	1.18	1.01	1.04		tss_6971	RARG	31.8629	33.9304	54.0453	56.2456	0.743536
tss_13253	6.97	7.16	5.31	5.31		tss_13253	CLUL1	0	0	0.0552677	0	0.352011
tss_7934	2.01	3.13	1.13	0.68		tss_7934	CDX2	0	0.0210705	0.0331548	0.0316071	0.260189
tss_16729	4.39	5.31	3.25	3.34		tss_16729	BIN1	1.54063	0.998423	0.131251	0.12515	-2.5853
tss_13252	6.98	7.16	5.31	5.31		tss_13252	CLUL1	0	0	0.0552677	0	0.352011
tss_17288	4.38	4.65	3.17	3.04		tss_17288	KLF7	1.61399	1.25181	4.24221	5.80436	1.74081
tss_11418	5.5	5.2	4.26	3.84		tss_11418	CRISPLD2	0.929816	1.07095	2.92996	2.63009	1.38808
tss_25566	2.41	1.73	1.01	1.14		tss_25566	QKI	6.31121	6.47241	6.43905	6.56942	0.0247707
tss_3687	6.21	6.97	4.61	5.1		tss_3687	NEUROG3	0.0569825	0	0	0	-0.36167
tss_25008	3.68	4.62	2.39	2.34		tss_25008	NT5E	0.133036	0.414809	0.0640383	0.0305252	-1.34416
tss_3569	2.28	3.17	1.52	1.77		tss_3569	OGDHL	4.77067	5.815	3.78459	4.01281	-0.431513
tss_29520	2.01	3.47	2.08	1.32		tss_29520	GPM6B	0.725432	1.03149	0.723229	0.460776	-0.499737
tss_8151	3.49	3.79	2.02	2.2		tss_8151	THSD1	0.212146	0.284278	0.229756	0.387537	0.230887
tss_16634	3.22	3.89	1.96	2.74		tss_16634	RGPD5	0	0.00579881	0.0210687	0	0.10326
tss_16635	3.22	3.89	1.96	2.74		tss_16635	RGPD6	0	3.05e-05	9.23e-07	0	-0.000213336
tss_1140	3.06	3.63	1.96	1.89		tss_1140	CACHD1	0.717292	0.543334	1.12654	1.26023	0.824565
tss_18103	4.83	5.2	3.22	3.43		tss_18103	DLGAP4	12.0341	10.8824	9.35269	9.47268	-0.280998
tss_23763	3.53	4.71	3.08	2.57		tss_23763	C1QTNF2	0.325749	0.0318071	0.156586	0	-0.644867
tss_25552	1.55	1.04	0.75	1.04		tss_25552	IGF2R	24.5345	23.3994	24.843	25.774	0.0782579
tss_2497	5.15	5.79	3.63	4.09		tss_2497	RGL1	0.743727	0.694274	0.74322	0.604023	-0.0822364
tss_28543	5.19	5.02	3.76	3.28		tss_28543	PIP5K1B	0.303622	0.637301	1.49268	1.21213	1.34824
tss_22667	3.84	2.44	2.3	2.54		tss_22667	MED10	26.441	28.6773	12.3289	15.19	-0.996887
tss_20373	5.03	4.72	3.37	3.89		tss_20373	PSMD6	511.996	482.167	467.911	503.523	-0.0333596
tss_24018	2.07	1.73	1.52	1.04		tss_24018	PSMG4	21.3722	27.5539	27.5922	24.0487	0.0776011
tss_5484	1.46	2.19	0.75	0.38		tss_5484	EFEMP2	0.184212	0.263778	0.553025	0.197711	0.553073
tss_27060	4.24	3.63	2.72	2.98		tss_27060	SHH	0.216401	0.168112	0	0	-1.54724
tss_21486	4.34	3.99	2.34	2.54		tss_21486	CRMP1	1.90992	5.93645	4.34755	5.59663	0.334242
tss_15910	4.24	5.45	3.59	3.11		tss_15910	GCKR	0	0	0	0	0
tss_7933	2.01	3.13	1.13	0.68		tss_7933	CDX2	0	0.0210705	0.0331548	0.0316071	0.260189
tss_22693	4.9	5.11	3.25	3.63		tss_22693	OTULINL	0.2152	0.424798	0.217585	0.237034	-0.35973
tss_14577	3.94	4.65	2.96	2.54		tss_14577	FXYD7	0	0	0	0	0
tss_6140	1.19	2.59	1.13	0.68		tss_6140	GRIK4	0.302106	0.146817	0.114639	0.109774	-0.612578
tss_14829	1.62	1.42	1.43	1.32		tss_14829	HNRNPUL1	132.091	139.965	134.625	120.544	-0.0923804
tss_16223	3.38	2.19	2.02	1.77		tss_16223	APLF	0.390204	0.414801	0.622842	0.763393	0.658404
tss_29346	4.7	4.07	2.72	2.34		tss_29346	EGFL7	12.8791	16.784	22.3833	19.3887	0.491063
tss_2977	3.61	3.81	2.02	1.94		tss_2977	DISC1	0.595494	0.73713	2.31578	1.76192	1.48083
tss_20374	5.05	4.76	3.37	3.9		tss_20374	PSMD6	511.996	482.167	467.911	503.523	-0.0333596
tss_19648	2.5	2.19	2.02	1.63		tss_19648	RAD18	11.8929	8.95557	10.849	11.5266	0.101049
tss_8679	1.46	2.32	1.13	1.63		tss_8679	FOXA1	60.4671	51.9126	67.3713	62.8915	0.212692
tss_25645	4.2	4.33	2.44	2.87		tss_25645	UNCX	0.0402304	0.0369304	0	0	-0.470723
tss_7679	4.99	5.74	2.9	4.03		tss_7679	MSI1	8.36907	9.17987	9.26001	8.71578	0.0342852
tss_3570	2.28	3.13	1.52	1.77		tss_3570	OGDHL	4.77067	5.815	3.78459	4.01281	-0.431513
tss_16615	5.55	6.15	3.65	4.12		tss_16615	RGPD6	0	3.05e-05	9.23e-07	0	-0.000213336
tss_16571	5.74	6.62	3.83	5.04		tss_16571	POU3F3	1.39264	0.91098	0.930233	0.718994	-0.437093
tss_4476	1.29	2.19	1.01	1.04		tss_4476	SYT8	0.755794	1.48315	0.358768	0	-2.12594
tss_23027	2.58	4.88	2.08	2.34		tss_23027	GCNT4	0.0613563	0.0140829	0	0	-0.461734
tss_20399	1.29	1.3	0.89	0.54		tss_20399	UBA3	14.2775	14.5853	12.1459	13.8255	-0.151183
tss_20400	1.29	1.3	0.89	0.54		tss_20400	UBA3	14.2775	14.5853	12.1459	13.8255	-0.151183
tss_3125	2.98	2.83	1.96	1.56		tss_3125	OR14C36	0	0	0	0	0
tss_16371	3.24	2.99	2.02	2		tss_16371	DNAH6	0.134054	0.0749196	0.176806	0.361127	0.851482
tss_5132	3.47	2.95	2.02	1.89		tss_5132	OR5AK2	0	0	0	0	0
tss_20376	5.59	5.64	3.92	4.25		tss_20376	PSMD6	511.996	482.167	467.911	503.523	-0.0333596
tss_17999	2.07	1.53	1.24	1.49		tss_17999	TM9SF4	48.6868	47.5956	28.0766	28.7297	-0.759144
tss_18000	2.07	1.53	1.24	1.49		tss_18000	TM9SF4	48.6868	47.5956	28.0766	28.7297	-0.759144
tss_23691	7.15	7.55	5.28	5.64		tss_23691	SLC36A2	0	0	0	0	0
tss_2976	3.61	3.87	2.08	1.94		tss_2976	DISC1	0.595494	0.73713	2.31578	1.76192	1.48083
tss_20375	5.07	4.78	3.37	3.9		tss_20375	PSMD6	511.996	482.167	467.911	503.523	-0.0333596
tss_4154	2.23	3.52	1.76	1.23		tss_4154	ADD3	7.00066	4.18903	24.8648	22.4714	2.0613
tss_2500	2.23	2.59	1.43	2		tss_2500	RGL1	0.743727	0.694274	0.74322	0.604023	-0.0822364
tss_12915	1.08	1.53	1.34	1.04		tss_12915	ARSG	8.20301	6.14689	11.4589	14.2013	0.829724
tss_27328	1.38	1.63	1.43	0.2		tss_27328	TNFRSF10D	0.044755	0	0	0	-0.291338
tss_15121	0.97	1.53	0.59	0.81		tss_15121	CCDC114	0.308001	0.254477	0.489208	0.466399	0.599883
tss_22658	1.29	1.04	0.42	1.14		tss_22658	IRX4	5.73868	8.9171	0.996216	0.64587	-3.01161
tss_22659	1.29	1.04	0.42	1.14		tss_22659	IRX4	5.73868	8.9171	0.996216	0.64587	-3.01161
tss_29065	1.77	1.63	1.24	0.54		tss_29065	RALGPS1	6.98202	8.49545	7.83847	9.98229	0.200967
tss_16690	2.18	2.12	1.34	1.56		tss_16690	DDX18	66.8564	67.8422	46.4151	48.3143	-0.506949
tss_29215	3.59	2.49	2.3	1.63		tss_29215	FIBCD1	7.18176	4.87343	3.29506	3.5687	-0.794885
tss_21683	2.07	1.18	0.42	1.23		tss_21683	SEL1L3	5.59044	3.81667	13.535	12.9516	1.47394
tss_1711	3.47	3.03	1.9	1.83		tss_1711	HJV	0	0	0	0	0
tss_28465	1.46	1.18	1.13	0.54		tss_28465	GBA2	10.6804	17.1049	14.4165	13.8043	0.022278
tss_25853	4.58	3.91	2.48	3.14		tss_25853	EVX1	0	0	0	0	0
tss_3308	1.29	1.42	1.01	0.93		tss_3308	VIM	2.29359	2.49802	4.20935	0.909698	0.0916628
tss_4945	5	6.1	3.83	3.41		tss_4945	SLC1A2	5.45899	2.89683	2.949	3.44536	-0.375673
tss_25385	1.08	1.82	1.34	1.14		tss_25385	HIVEP2	5.30379	6.7055	6.11114	5.55931	-0.0406047
tss_15014	1.77	1.82	0.89	1.41		tss_15014	OPA3	10.1744	8.77112	8.10206	7.81507	-0.248412
tss_23193	3.7	2.87	2.24	1.83		tss_23193	SLC25A46	13.2948	13.1804	10.5201	11.1248	-0.288203
tss_9342	1.62	2.32	1.01	1.14		tss_9342	GOLGA6L22	0	0	0	0	0
tss_25575	3.49	2.99	2.19	2		tss_25575	RPS6KA2	0.340581	0.481071	0.632808	0.961376	0.812424
tss_27400	6.75	7.89	5.46	5.88		tss_27400	DUSP4	10.974	3.15869	3.46011	2.61136	-1.19243
tss_29560	2.28	3.03	1.43	1.83		tss_29560	SCML1	6.62538	8.01014	10.3939	10.2722	0.492105
tss_11543	3.87	5.32	2.53	3.01		tss_11543	PITPNA	26.8216	24.7724	38.5897	30.6791	0.42358
tss_11392	5.72	5.18	4.18	4.21		tss_11392	MPHOSPH6	26.441	21.9778	19.5208	21.315	-0.244631
tss_498	4.64	5.08	3.17	3.43		tss_498	MAN1C1	0.18349	0.13783	0.175943	0.0958382	-0.144051
tss_4944	5.09	6.14	3.92	3.45		tss_4944	SLC1A2	5.45899	2.89683	2.949	3.44536	-0.375673
tss_19727	1.55	1.82	1.01	1.14		tss_19727	MKRN2	16.8904	12.0912	21.2205	21.0416	0.541117
tss_12914	1.08	1.53	1.34	1.04		tss_12914	ARSG	8.20301	6.14689	11.4589	14.2013	0.829724
tss_26596	2.5	3.1	2.19	1.89		tss_26596	LAMB1	26.3424	27.8534	69.5807	63.6416	1.29443
tss_24086	2.86	3.06	2.19	2.1		tss_24086	TMEM170B	1.02163	0.883737	2.28065	1.37176	0.87169
tss_16983	3.53	3.93	2.39	2.46		tss_16983	GAD1	2.18141	1.44578	1.47828	1.12213	-0.450647
tss_27390	1.83	1.63	1.13	0.93		tss_27390	FZD3	2.72698	3.01299	5.11484	5.33516	0.842326
tss_27391	1.83	1.63	1.13	0.93		tss_27391	FZD3	2.72698	3.01299	5.11484	5.33516	0.842326
tss_14566	4.15	4.81	2.93	2.54		tss_14566	SCN1B	1.46914	2.31189	1.84605	2.24721	0.108932
tss_18256	1.29	1.42	0.75	1.23		tss_18256	SLC12A5	0.480907	0.463278	0.510174	0.798941	0.399382
tss_14920	4.06	3.91	3.08	1.89		tss_14920	CADM4	2.32776	2.83745	2.69959	2.46883	0.000862905
tss_23979	1.77	2.38	0.59	1.32		tss_23979	TRIM7	1.20175	1.95215	1.92689	2.33348	0.411324
tss_24677	0.71	1.73	1.01	0.38		tss_24677	FOXP4	7.89171	7.75463	13.2768	13.0941	0.745697
tss_26997	1.38	1.42	1.34	1.32		tss_26997	ASIC3	0.437622	0.430073	0.415295	0.376193	-0.106832
tss_13254	1.77	2.32	1.34	0.93		tss_13254	CLUL1	0	0	0.0552677	0	0.352011
tss_13255	1.77	2.32	1.34	0.93		tss_13255	CLUL1	0	0	0.0552677	0	0.352011
tss_4258	1.38	1.82	0.75	0.54		tss_4258	GRK5	0.691701	0.717012	0.821834	0.629779	0.0379687
tss_16982	3.51	3.93	2.39	2.46		tss_16982	GAD1	2.18141	1.44578	1.47828	1.12213	-0.450647
tss_7878	4.28	3.91	2.61	2.84		tss_7878	MICU2	30.7876	30.8457	35.2016	32.5021	0.135106
tss_4304	2.32	3.81	1.52	2.25		tss_4304	HMX3	0	0	0	0	0
tss_15512	0.85	0.7	0.89	0.38		tss_15512	BRSK1	1.2988	2.29475	3.6096	4.11585	1.06294
tss_25354	2.12	3.85	1.01	2.25		tss_25354	IL20RA	0.134851	0.0430752	0.325916	0.193814	0.929351
tss_30334	3.45	3.17	2.48	2.25		tss_30334	NXT2	7.62813	7.18837	6.24854	7.00554	-0.158505
tss_16294	2.72	2.19	1.13	1.23		tss_16294	ALMS1	16.8321	18.3152	15.2214	15.5138	-0.192351
tss_2672	1.62	2.12	0.89	1.41		tss_2672	DSTYK	11.5271	14.3821	12.9888	13.5855	0.0362906
tss_5236	2.07	1.42	1.01	0.93		tss_5236	PRPF19	105.036	98.8616	86.4908	86.0214	-0.240889
tss_8644	4.25	4.72	3.32	2.71		tss_8644	EGLN3	4.50196	2.78271	6.26576	3.63569	0.432552
tss_28554	4	4.5	2.39	2.84		tss_28554	FAM189A2	0.11833	0.289558	0.968092	0.707181	1.62522
tss_6710	1.77	3.5	1.34	1.41		tss_6710	DENND5B	2.86952	2.16033	1.51076	1.99662	-0.49637
tss_1699	5.09	5	3.53	3.39		tss_1699	ANKRD35	0.0258726	0	0.0373625	0	0.0715828
tss_29240	4.92	3.17	2.61	2.81		tss_29240	BARHL1	0	0	0	0	0
tss_6830	6.04	6.26	4.14	3.72		tss_6830	WNT1	0	0	0	0	0
tss_15950	3.99	4.31	2.48	1.89		tss_15950	CAPN14	0.0828652	0.0380335	0.418888	0.14261	1.24672
tss_2186	2.79	1.63	1.24	1.14		tss_2186	PIGM	7.96238	8.09092	8.64124	8.48878	0.0925407
tss_27938	3.72	3.2	2.65	2.38		tss_27938	EXT1	5.52741	2.71074	4.87798	4.29255	0.151204
tss_9960	3.22	3.26	1.52	1.63		tss_9960	SCAMP5	12.2751	13.7055	11.7929	13.8109	-0.0209146
tss_4251	4.6	5.17	3.2	2.64		tss_4251	PRLHR	0	0	0	0	0
tss_20803	4.05	3.74	2.69	2.15		tss_20803	CPNE4	0.111757	0.0684047	0.0269003	0.0769308	-0.323344
tss_16616	3.34	3.55	1.52	2.78		tss_16616	RGPD5	0	0.00579881	0.0210687	0	0.10326
tss_16617	3.34	3.55	1.52	2.78		tss_16617	RGPD6	0	3.05e-05	9.23e-07	0	-0.000213336
tss_25503	0.97	2.05	0.75	1.32		tss_25503	TIAM2	0.0387116	0.13032	0.131496	0.0532983	0.0603431
tss_15077	3.8	5.1	2.57	2.05		tss_15077	NPAS1	0.436009	0.528885	0.754467	0.715398	0.519533
tss_17971	4.18	4.08	2.19	2.81		tss_17971	DEFB116	0	0	0	0	0
tss_3213	2.37	1.98	1.43	1.77		tss_3213	PFKFB3	12.8516	17.2246	19.0074	16.3947	0.233778
tss_27973	4.55	5.15	3.57	3.19		tss_27973	FBXO32	0.157496	0.114975	0.471224	0.666035	1.50098
tss_1848	1.38	0.7	0.23	0.81		tss_1848	RIIAD1	0	0	0.272381	0	1.23995
tss_18040	1.29	1.3	1.24	1.04		tss_18040	RALY	14.4009	14.5962	10.1767	9.09269	-0.584617
tss_22997	2.07	1.73	0.75	0.68		tss_22997	BDP1	7.68394	7.1791	8.9323	9.65859	0.31902
tss_6007	1.62	1.63	1.01	0.81		tss_6007	CLDN25	0	0	0	0	0
tss_24899	1.77	1.18	1.13	0.68		tss_24899	KIAA1586	7.45057	7.37307	8.08019	8.61263	0.169176
tss_16640	6.39	7.42	4.53	5.04		tss_16640	ACOXL	0.305923	0.496345	0.0868492	0.329429	-0.701615
tss_19726	1.55	1.82	1.01	1.14		tss_19726	MKRN2	16.8904	12.0912	21.2205	21.0416	0.541117
tss_5061	1.19	0.7	1.24	0.68		tss_5061	C1QTNF4	0	0	0	0	0
tss_12841	0.85	1.53	0.75	1.04		tss_12841	CYB561	124.012	112.309	124.553	119.775	0.0480314
tss_19817	1.29	1.53	0.89	1.32		tss_19817	NKIRAS1	4.54629	4.25132	4.41641	4.09396	-0.0468078
tss_22646	2.41	3.36	2.08	1.7		tss_22646	NKD2	1.1556	1.35297	1.05064	0.698154	-0.47495
tss_22647	2.41	3.36	2.08	1.7		tss_22647	NKD2	1.1556	1.35297	1.05064	0.698154	-0.47495
tss_16785	1.38	1.3	1.13	1.14		tss_16785	MZT2A	52.0336	47.7134	19.6368	18.4356	-1.38486
tss_23560	1.77	1.63	1.13	0.93		tss_23560	PCDH1	1.8989	1.42594	5.95298	9.73213	2.17205
tss_11363	3.2	3.33	2.57	3.19		tss_11363	MON1B	21.5566	19.357	18.3395	17.8812	-0.174857
tss_29214	3.51	2.49	2.3	1.63		tss_29214	FIBCD1	7.18176	4.87343	3.29506	3.5687	-0.794885
tss_9547	4.9	5.19	3.51	3.39		tss_9547	STARD9	0.0851967	0.16514	0.129908	0.156409	0.110893
tss_21302	1.29	1.98	1.13	1.32		tss_21302	HES1	9.74336	11.8383	7.07207	8.52669	-0.463303
tss_26654	4.62	5.88	2.53	3.72		tss_26654	TSPAN12	0.85294	0.667012	1.73332	1.34811	0.931956
tss_6690	4.77	5.24	3.44	3.78		tss_6690	PTHLH	0	0	0	0.0959474	0.565341
tss_22660	1.29	1.18	0.42	1.14		tss_22660	IRX4	5.73868	8.9171	0.996216	0.64587	-3.01161
tss_24898	1.77	1.18	1.13	0.68		tss_24898	KIAA1586	7.45057	7.37307	8.08019	8.61263	0.169176
tss_12932	3.06	1.9	1.76	1.89		tss_12932	ABCA5	1.08621	0.866316	1.73292	1.30583	0.589406
tss_1983	3.27	2.54	1.43	1.41		tss_1983	ADAR	127.684	134.42	140.869	140.881	0.1042
tss_2679	3.38	3.83	2.14	2.2		tss_2679	NUAK2	1.70771	2.25503	2.63503	2.60863	0.387044
tss_28996	2.79	3.26	1.52	1.49		tss_28996	LHX6	0.810099	0.87512	0.748184	0.501744	-0.378751
tss_2498	5.75	6.47	4.18	4.48		tss_2498	ARPC5	19.3287	18.7782	16.3122	17.0247	-0.191855
tss_4244	2.95	3.55	2.24	2		tss_4244	SLC18A2	0.0409815	0	0.0295922	0	-0.0698488
tss_2704	1.08	1.9	1.24	0.68		tss_2704	FAM72A	8.62268	8.42024	5.1089	5.01273	-0.740333
tss_27025	4.06	3.95	2.24	2.54		tss_27025	WDR86	0	0.0380755	0	0	-0.251419
tss_21286	2.45	3.17	1.76	1.77		tss_21286	CLDN1	2.25622	1.90227	11.8693	11.4737	2.4334
tss_12566	2.86	2.59	2.14	1.49		tss_12566	FMNL1	0.332407	0.736015	2.54151	2.93425	2.16178
tss_10043	3.09	3.23	1.9	0.81		tss_10043	TMED3	169.579	138.101	130.823	134.372	-0.214227
tss_3214	1.62	1.42	1.01	1.56		tss_3214	PFKFB3	12.8516	17.2246	19.0074	16.3947	0.233778
tss_16637	5.72	6.21	3.51	4.13		tss_16637	RGPD6	0	3.05e-05	9.23e-07	0	-0.000213336
tss_10069	3.24	4.01	2.57	2.57		tss_10069	MEX3B	2.60829	1.98835	3.49762	3.71906	0.628749
tss_13449	2.12	2.05	1.6	0.81		tss_13449	DTNA	9.75974	7.67314	18.5022	18.9615	1.09491
tss_15911	4.25	5.47	3.49	3.14		tss_15911	FNDC4	0.383249	0.201019	0.39512	0.0753553	-0.226163
tss_6843	1.83	2.38	1.24	1.32		tss_6843	PRPH	0.480201	0.749347	4.64432	4.95722	2.77745
tss_2487	2.18	1.82	1.68	1.41		tss_2487	DHX9	177.346	172.225	144.9	158.515	-0.204168
tss_3136	5.69	5.91	3.92	3.87		tss_3136	OR2T34	0	0	0	0	0
tss_13131	1.55	1.53	1.43	0.93		tss_13131	C1QTNF1	0.0597674	1.101	0.215783	0.164575	-1.22941
tss_14567	4.29	4.86	2.99	2.5		tss_14567	SCN1B	1.46914	2.31189	1.84605	2.24721	0.108932
tss_8363	2.01	3.13	1.13	1.56		tss_8363	MCF2L	4.63694	3.03513	2.80391	2.74679	-0.453005
tss_15238	3.09	2.59	1.68	0.93		tss_15238	SIGLEC11	0	0	0	0	0
tss_22757	3.8	4.4	1.9	1.89		tss_22757	UGT3A2	0.0371567	0	0	0	-0.245841
tss_12840	0.85	1.53	0.75	1.04		tss_12840	CYB561	124.012	112.309	124.553	119.775	0.0480314
tss_12312	1.77	1.82	1.13	0.54		tss_12312	PSMD3	103.873	99.5082	88.8411	89.7003	-0.187731
tss_6799	3.72	1.53	1.96	1.7		tss_6799	SENP1	14.9426	16.4137	21.826	22.3294	0.491182
tss_5487	1.38	1.98	0.89	0.93		tss_5487	FIBP	94.4605	93.2896	78.3652	83.2476	-0.216024
tss_22114	3.75	5.52	3.3	3.72		tss_22114	BMPR1B	0.554868	0.261237	2.77368	2.62439	2.46188
tss_13450	2.12	2.05	1.6	0.81		tss_13450	DTNA	9.75974	7.67314	18.5022	18.9615	1.09491
tss_21525	3.06	3.26	2.02	2.05		tss_21525	GPR78	0	0.0428693	0.0337166	0	-0.0554199
tss_29561	6.34	7.42	4.9	5.2		tss_29561	RAI2	0.162262	0.158345	0.830914	0.910058	1.89851
tss_10042	3.09	3.23	1.9	0.81		tss_10042	TMED3	169.579	138.101	130.823	134.372	-0.214227
tss_10227	2.45	2.69	1.13	1.89		tss_10227	LYSMD4	1.21902	1.11887	1.9554	1.44522	0.504616
tss_10228	2.45	2.69	1.13	1.89		tss_10228	LYSMD4	1.21902	1.11887	1.9554	1.44522	0.504616
tss_16636	5.74	6.2	3.49	4.12		tss_16636	RGPD6	0	3.05e-05	9.23e-07	0	-0.000213336
tss_16414	5.49	6.4	3.49	4.22		tss_16414	REEP1	1.49836	1.12049	1.15715	1.04617	-0.230078
tss_18263	2.23	2.83	1.43	1.77		tss_18263	ELMO2	13.1796	16.4978	11.153	12.5568	-0.321453
tss_1984	3.29	2.54	1.43	1.41		tss_1984	ADAR	127.684	134.42	140.869	140.881	0.1042
tss_30273	2.5	2.26	1.13	0.93		tss_30273	PLP1	0	0	0.0823751	0	0.497613
tss_9191	4.42	4.88	3.61	3.11		tss_9191	BDKRB1	0.429033	0.196886	0.619081	0.295213	0.432058
tss_30274	2.45	2.38	1.13	1.04		tss_30274	PLP1	0	0	0.0823751	0	0.497613
tss_30275	2.45	2.38	1.13	1.04		tss_30275	PLP1	0	0	0.0823751	0	0.497613
tss_1425	4.09	4.28	2.87	2.84		tss_1425	OLFM3	0	0	0	0	0
tss_11296	1.77	0.88	0.75	1.23		tss_11296	MARVELD3	16.8193	10.6262	21.7577	19.136	0.571873
tss_6551	1.29	2.12	0.59	0.2		tss_6551	BCL2L14	0.0466455	0	0	0	-0.302439
tss_11183	1.7	1.82	0.89	0.54		tss_11183	KCTD19	0	0	0	0	0
tss_25629	1.38	0.7	0.59	1.23		tss_25629	ADAP1	4.78553	8.9338	3.31829	2.50911	-1.20748
tss_18853	4.5	3.36	2.65	1.83		tss_18853	LRRC3	2.32622	2.61568	2.81249	3.11278	0.252472
tss_27972	2.72	2.95	1.6	1.04		tss_27972	FBXO32	0.157496	0.114975	0.471224	0.666035	1.50098
tss_16413	5.51	6.43	3.51	4.22		tss_16413	REEP1	1.49836	1.12049	1.15715	1.04617	-0.230078
[truncated: 1,150 more rows]

## Sheet: Fig. 2d
Fig. 2d P-values of GO analysis
GO terms	-LOG10(P-value)
	genes with downregulated H3K27me3 at promoter	differentially expressed genes detected by RNA-seq
embryonic morphogenesis	28	14
tube morphogenesis	20	22
pattern specification process	30	8.9
head development	23	13
tissue morphogenesis	17	18
regionalization	28	4.5
brain development	21	11
embryonic organ development	19	12
heart development	16	15
morphogenesis of an epithelium	14	17
urogenital system development	17	13
epithelial tube morphogenesis	13	17
gland development	21	8.3
cell morphogenesis	17	11
embryo development ending in birth or egg hatching	13	14
blood vessel development	13	14
vasculature development	13	14
enzyme linked receptor protein signaling pathway	12	15
sensory organ development	19	7.8
skeletal system development	17	9.6
chordate embryonic development	12	14
regulation of cell adhesion	9.3	16
cell morphogenesis involved in differentiation	15	10
renal system development	14	11
embryonic organ morphogenesis	16	8.5
neuron projection development	15	9.4
kidney development	13	11
cellular component morphogenesis	14	9.9
regulation of nervous system development	16	7.4
actin filament-based process	7.2	16
regulation of growth	7.1	16
heart morphogenesis	11	12
regulation of anatomical structure size	13	9.9
regulation of ion transport	18	4.4
regulation of cell development	14	8.2
cell part morphogenesis	13	9.2
appendage development	13	9.1
limb development	13	9.1
blood vessel morphogenesis	10	12
negative regulation of cell differentiation	15	6.7
regulation of cell projection organization	7.6	14
chemotaxis	15	6.5
regulation of neurogenesis	14	7.5
cell morphogenesis involved in neuron differentiation	14	7.5
plasma membrane bounded cell projection morphogenesis	14	7.5
forebrain development	14	7.5
taxis	15	6.4
cell projection morphogenesis	13	7.8
regulation of plasma membrane bounded cell projection organization	7.7	13
limb morphogenesis	11	9.6
appendage morphogenesis	11	9.6
neuron projection morphogenesis	13	7.3
axonogenesis	12	8.3
axon development	12	8.2
regulation of neuron projection development	6.2	14
circulatory system process	12	8.1
reproductive system development	9	11
regulation of kinase activity	9.9	9.9
reproductive structure development	8.7	11
kidney epithelium development	11	8.6
supramolecular fiber organization	4.6	15
positive regulation of cell motility	8.5	11
neuron projection guidance	12	7.4
positive regulation of cell migration	8.4	11
positive regulation of locomotion	8.4	11
positive regulation of cellular component movement	9.2	10
positive regulation of cell death	8.2	11
hematopoietic or lymphoid organ development	13	6.1
immune system development	12	7.1
actin cytoskeleton organization	7.1	12
axon guidance	12	6.9
blood circulation	12	6.6
neural tube development	7.5	11
epithelial tube formation	5.3	13
cell fate commitment	15	2.9
anterior/posterior pattern specification	15	2.8
muscle structure development	9.9	7.7
positive regulation of kinase activity	9.3	8.3
tube formation	6.6	11
regulation of cytoskeleton organization	4.5	13
regulation of cellular localization	5.4	12
regulation of ion transmembrane transport	14	3.3
hemopoiesis	11	6.3
cell population proliferation	7.9	9.4
regulation of actin filament-based process	5.2	12
nephron development	11	6.1
positive regulation of programmed cell death	7.1	10
regulation of cell morphogenesis	5.1	12
positive regulation of protein phosphorylation	8.2	8.8
positive regulation of transferase activity	7	9.9
regulation of system process	11	5.8
epithelial cell development	8.6	8.2
positive regulation of apoptotic process	6.7	10
gland morphogenesis	9.3	7.3
response to growth factor	8.2	8.4
regulation of cell growth	4.6	12
ion homeostasis	9.1	7.3
cell junction organization	8.9	7.5
negative regulation of cellular component organization	6.5	9.9
response to cytokine	6.7	9.6
central nervous system neuron differentiation	11	5.2
negative regulation of phosphate metabolic process	6.7	9.5
inorganic ion homeostasis	9.1	7
cellular response to growth factor stimulus	7.5	8.6
positive regulation of cell adhesion	6.9	9.2
negative regulation of phosphorus metabolic process	6.7	9.4
morphogenesis of embryonic epithelium	4.1	12
embryonic epithelial tube formation	4.1	12
epithelial cell differentiation	9.6	6.4
telencephalon development	9.5	6.5
regulation of transmembrane transport	13	2.9
behavior	12	3.9
odontogenesis	11	4.9
sensory system development	10	5.9
visual system development	9.8	6.1
transmembrane receptor protein serine/threonine kinase signaling pathway	6.2	9.7
nephron epithelium development	11	4.8
mesenchyme development	10	5.8
regulation of cellular component size	6.9	8.9
sensory organ morphogenesis	11	4.7
eye development	9.5	6.2
response to hormone	6.7	9
regulation of developmental growth	7.7	7.9
muscle tissue development	8.6	7
positive regulation of cell development	9.1	6.4
regulation of trans-synaptic signaling	11	4.4
regulation of actin cytoskeleton organization	5.6	9.8
actin filament organization	4.4	11
regulation of cation transmembrane transport	12	3.3
embryonic appendage morphogenesis	9.9	5.4
embryonic limb morphogenesis	9.9	5.4
transmembrane receptor protein tyrosine kinase signaling pathway	7.1	8.2
camera-type eye development	9.1	6.1
regulation of protein kinase activity	8.2	7
modulation of chemical synaptic transmission	11	4.1
ear development	11	4.1
metal ion homeostasis	9.3	5.7
cellular ion homeostasis	8.1	6.9
cell activation	9.9	5
positive regulation of neurogenesis	9.7	5.2
cation homeostasis	8.7	6.2
morphogenesis of a branching epithelium	9.9	4.9
negative regulation of cell population proliferation	5.8	9
mesonephros development	9.2	5.6
mesenchymal cell differentiation	9.5	5.1
regulation of epithelial cell proliferation	8.4	6.1
regulation of MAPK cascade	5	9.5
morphogenesis of a branching structure	9.9	4.5
skeletal system morphogenesis	8.4	6
cellular cation homeostasis	7.8	6.6
bone development	7.1	7.3
striated muscle tissue development	8	6.3
positive regulation of MAPK cascade	5.3	9
cell-cell adhesion	9.7	4.5
positive regulation of nervous system development	9.4	4.8
growth	7.4	6.8
cellular chemical homeostasis	7.3	6.9
cardiac ventricle development	6.7	7.4
cell surface receptor signaling pathway involved in cell-cell signaling	11	3.1
ureteric bud development	8.1	6
branching morphogenesis of an epithelial tube	8.8	5.2
regulation of secretion	8.6	5.4
vascular process in circulatory system	8.1	5.9
cellular metal ion homeostasis	8	6
regulation of neuron differentiation	9.8	4.1
mesonephric tubule development	8	5.9
mesonephric epithelium development	8	5.9
developmental growth	7.5	6.4
rhythmic process	8.4	5.3
protein phosphorylation	7.4	6.1
negative regulation of phosphorylation	5.8	7.7
regulation of protein-containing complex assembly	7.2	6.2
ossification	7.8	5.6
cell-cell signaling by wnt	9.6	3.7
Wnt signaling pathway	9.6	3.7
cardiac chamber development	6.6	6.7
regulation of Wnt signaling pathway	5.7	7.6
leukocyte activation	8.3	4.9
response to xenobiotic stimulus	8.5	4.7
positive regulation of protein kinase activity	7.5	5.7
regulation of peptidyl-tyrosine phosphorylation	6.3	6.9
dorsal/ventral pattern formation	11	2
connective tissue development	9.4	3.6
neural tube formation	2.9	10
response to retinoic acid	8.6	4.3
kidney morphogenesis	8.8	4
cellular response to BMP stimulus	7.7	5.1
response to BMP	7.7	5.1
cell-substrate adhesion	7.1	5.7
response to wounding	5.5	7.3
regulation of secretion by cell	8.8	3.9
positive regulation of cell projection organization	3.4	9.3
renal tubule development	9.1	3.6
nephron morphogenesis	8.9	3.8
response to extracellular stimulus	5.9	6.8
regulation of axonogenesis	6.8	5.8
angiogenesis	5.8	6.8
nephron tubule development	8.7	3.8
regulation of hormone levels	8.1	4.4
cellular response to cytokine stimulus	4.9	7.6
BMP signaling pathway	6.9	5.5
ear morphogenesis	9.7	2.7
negative regulation of growth	3.2	9.2
cellular response to nitrogen compound	5.2	7
regulation of binding	5.2	6.9
animal organ regeneration	7.5	4.6
mammary gland development	6.3	5.8
positive regulation of peptidyl-tyrosine phosphorylation	5.5	6.6
gastrulation	8.1	3.9
retina development in camera-type eye	6.8	5.2
regulation of GTPase activity	7.2	4.7
formation of primary germ layer	6.2	5.7
import into cell	8.2	3.7
inner ear development	7.6	4.2
regulation of metal ion transport	7.1	4.7
artery development	6.2	5.6
cellular response to organic cyclic compound	8.6	3.1
cardiac chamber morphogenesis	5.5	6.2
nephron epithelium morphogenesis	8.3	3.3
regeneration	7.1	4.5
metanephros development	7.4	4.1
negative regulation of protein modification process	5	6.5
multicellular organismal homeostasis	4.7	6.8
regulation of epithelial cell migration	3.4	8.1
metal ion transport	8.4	2.9
renal tubule morphogenesis	8.1	3.2
regulation of transmembrane receptor protein serine/threonine kinase signaling pathway	5.6	5.7
negative regulation of protein phosphorylation	5.6	5.7
response to nutrient levels	5	6.3
regulation of actin filament organization	4.3	7
regulation of protein serine/threonine kinase activity	3.7	7.6
carbohydrate derivative biosynthetic process	3.3	8
small molecule catabolic process	2.6	8.7
secretion	5.5	5.7
nephron tubule morphogenesis	7.7	3.4
regulation of Notch signaling pathway	5.5	5.6
nerve development	9	2
regulation of body fluid levels	6.7	4.3
regulation of ossification	6.6	4.4
regulation of cell-cell adhesion	6.3	4.7
lipid biosynthetic process	3.4	7.6
digestive tract development	7.9	3
negative regulation of cell growth	3	7.9
neural tube closure	2.6	8.3
mesonephric tubule morphogenesis	8	2.8
regulation of supramolecular fiber organization	4.2	6.6
primary neural tube formation	2.3	8.5
regulation of transmembrane transporter activity	8.2	2.6
cellular calcium ion homeostasis	6.5	4.2
calcium ion homeostasis	6.1	4.6
tube closure	2.5	8.2
cellular divalent inorganic cation homeostasis	5.9	4.7
negative regulation of cell adhesion	2.7	7.9
branching involved in ureteric bud morphogenesis	7.7	2.9
pallium development	4.5	6.1
inorganic cation transmembrane transport	7.7	2.8
digestive system development	7.1	3.4
cardiac septum development	6.1	4.4
muscle organ development	5.8	4.7
divalent inorganic cation homeostasis	5.7	4.8
myeloid cell differentiation	5.6	4.9
import across plasma membrane	6.2	4.2
regulation of ion transmembrane transporter activity	7.6	2.8
respiratory system development	5.1	5.3
response to inorganic substance	4.8	5.6
mesenchyme morphogenesis	7.4	2.9
cation transmembrane transport	7.2	3.1
lymphocyte activation	7	3.3
monocarboxylic acid metabolic process	3	7.3
cellular response to lipid	7.2	3
cardiac septum morphogenesis	5.4	4.8
regulation of cellular response to growth factor stimulus	5.2	5
skin development	4.6	5.6
cellular response to organonitrogen compound	4.1	6.1
positive regulation of hydrolase activity	3.5	6.7
gliogenesis	5.9	4.2
ureteric bud morphogenesis	7.3	2.8
regulation of lipid metabolic process	2.6	7.5
organic acid catabolic process	2	8.1
muscle cell differentiation	6.8	3.2
wound healing	3.8	6.2
regulation of cell shape	2.9	7.1
regulation of sodium ion transmembrane transport	7.3	2.6
cellular response to external stimulus	4.5	5.4
regulation of actin filament length	4.4	5.5
heart valve morphogenesis	5.3	4.6
positive regulation of growth	3.6	6.2
regulation of sodium ion transport	6.6	3.1
forebrain generation of neurons	5.2	4.5
regulation of actin filament polymerization	4.8	4.9
cardiac muscle tissue development	4.8	4.9
cell-cell junction organization	4.3	5.4
regulation of animal organ morphogenesis	6.1	3.5
peptidyl-tyrosine phosphorylation	4	5.6
ovulation cycle	5.7	3.8
regulation of protein transport	2.7	6.8
regulation of establishment of protein localization	2.3	7.2
regulation of actin polymerization or depolymerization	4.4	5
peptidyl-tyrosine modification	3.9	5.5
carboxylic acid catabolic process	2.1	7.3
positive regulation of cellular component biogenesis	4.6	4.8
ventricular septum development	5.9	3.4
sex differentiation	5	4.3
regulation of small GTPase mediated signal transduction	4.2	5.1
extracellular structure organization	4	5.3
locomotory behavior	7.2	2
muscle system process	5.5	3.7
regulation of vasculature development	4.9	4.3
regulation of blood circulation	4.3	4.9
positive regulation of protein serine/threonine kinase activity	4.3	4.9
aortic valve morphogenesis	5.4	3.7
artery morphogenesis	4.2	4.9
regulation of sodium ion transmembrane transporter activity	6.6	2.5
heart valve development	5.2	3.9
outflow tract septum morphogenesis	4.5	4.6
regulation of defense response	4	5.1
inner ear morphogenesis	6.4	2.6
midbrain development	5.7	3.3
negative regulation of cell development	6.4	2.5
embryonic digit morphogenesis	5.8	3.1
response to hypoxia	4.2	4.7
extracellular matrix organization	4	4.9
regulation of cell-substrate adhesion	2.5	6.4
positive regulation of myeloid cell differentiation	2.2	6.7
in utero embryonic development	2.1	6.8
positive regulation of epithelial cell proliferation	5.6	3.2
semi-lunar valve development	5.2	3.6
regulation of angiogenesis	4.7	4.1
regulation of protein polymerization	4.6	4.2
response to decreased oxygen levels	4.1	4.7
negative regulation of catabolic process	2.9	5.9
cartilage development	5.5	3.2
muscle contraction	5.3	3.4
positive regulation of epithelial cell migration	4.3	4.4
regulation of neuron death	4.1	4.6
external encapsulating structure organization	3.9	4.8
leukocyte differentiation	5.9	2.7
bone morphogenesis	3.7	4.9
positive regulation of protein kinase B signaling	3.2	5.4
positive regulation of ion transport	5	3.6
ovulation cycle process	4.6	4
intracellular protein transport	4.1	4.5
cellular response to hormone stimulus	3.9	4.7
regulation of tube diameter	6.4	2.1
blood vessel diameter maintenance	6.4	2.1
regulation of cell activation	5.1	3.4
epithelial to mesenchymal transition	4.2	4.3
embryonic heart tube morphogenesis	4.2	4.3
regulation of MAP kinase activity	3.1	5.4
positive regulation of cell-substrate adhesion	2.7	5.8
regulation of canonical Wnt signaling pathway	2.5	6
regulation of tube size	6.3	2.1
odontogenesis of dentin-containing tooth	5.4	3
positive regulation of angiogenesis	4.4	4
positive regulation of vasculature development	4.4	4
negative regulation of neuron projection development	3.9	4.5
response to oxygen levels	3.6	4.8
regulation of myeloid cell differentiation	3.5	4.9
protein localization to organelle	3.3	5.1
regulation of neuron apoptotic process	3.9	4.4
positive regulation of MAP kinase activity	3.8	4.5
regulation of cell size	3.2	5.1
cell junction assembly	5.9	2.3
negative regulation of protein-containing complex assembly	3.8	4.4
negative regulation of neuron apoptotic process	3.6	4.6
cellular response to transforming growth factor beta stimulus	2.2	6
small GTPase mediated signal transduction	2.2	6
regulation of endothelial cell migration	3.2	4.9
embryonic skeletal system morphogenesis	5.7	2.4
aortic valve development	4.8	3.3
response to metal ion	3.8	4.3
epidermis development	3.6	4.5
nucleobase-containing small molecule metabolic process	3.1	5
positive regulation of protein localization	2.5	5.6
regulation of nucleocytoplasmic transport	2.4	5.7
negative regulation of neurogenesis	5.8	2.2
negative regulation of nervous system development	5.6	2.4
negative regulation of transport	4.1	3.9
positive regulation of secretion	3.4	4.6
negative regulation of cell projection organization	3.3	4.7
response to mechanical stimulus	2.9	5.1
regulation of hemopoiesis	2.8	5.2
glycoprotein biosynthetic process	2.6	5.4
response to transforming growth factor beta	2.4	5.6
positive regulation of cell-cell adhesion	4.8	3.1
segmentation	4.2	3.7
embryonic heart tube development	3.9	4
protein maturation	3.7	4.2
glycerolipid metabolic process	3.4	4.5
gonad development	2.9	5
negative regulation of immune system process	2.4	5.5
glycoprotein metabolic process	2.2	5.7
alpha-amino acid catabolic process	2	5.9
circadian rhythm	5.1	2.8
endocardial cushion development	4.6	3.3
placenta development	2.3	5.6
negative regulation of Wnt signaling pathway	4.7	3.1
positive regulation of ossification	4.2	3.6
SMAD protein signal transduction	2.9	4.9
mesoderm development	5.1	2.7
glial cell differentiation	5.5	2.2
positive regulation of developmental growth	4.5	3.2
T cell activation	4	3.7
lung development	3.8	3.9
regulation of transcription regulatory region DNA binding	4.8	2.8
limbic system development	4.8	2.8
positive regulation of Notch signaling pathway	4.5	3.1
pulmonary valve morphogenesis	3.8	3.8
export from cell	3.7	3.9
positive regulation of neuron differentiation	3.5	4.1
negative regulation of organelle organization	2.4	5.2
MAPK cascade	2.1	5.5
aorta development	5	2.5
canonical Wnt signaling pathway	4.6	2.9
positive regulation of GTPase activity	4.2	3.3
regulation of vascular permeability	3.7	3.8
respiratory tube development	3.7	3.8
regulation of osteoblast differentiation	3.5	4
negative regulation of neuron death	3.5	4
cardiac ventricle morphogenesis	3.4	4.1
secretion by cell	3.4	4.1
cytokine-mediated signaling pathway	3.2	4.3
response to lipopolysaccharide	3	4.5
development of primary sexual characteristics	2.7	4.8
skin epidermis development	4.8	2.6
regulation of axon extension	3.4	4
positive regulation of secretion by cell	3.1	4.3
regulation of BMP signaling pathway	4.4	2.9
vasculogenesis	4.2	3.1
molting cycle process	4.2	3.1
hair cycle process	4.2	3.1
mesoderm formation	3.6	3.7
regulation of pri-miRNA transcription by RNA polymerase II	3.6	3.7
negative regulation of sodium ion transmembrane transporter activity	3.1	4.2
regulation of protein binding	2.4	4.9
regulation of DNA binding	4.1	3.2
cellular response to extracellular stimulus	3.8	3.5
nucleoside phosphate metabolic process	3.3	4
ameboidal-type cell migration	4.4	2.8
forebrain neuron differentiation	3.2	4
regulation of heart contraction	2.8	4.4
regulation of biomineral tissue development	4.6	2.6
prostate gland development	4.3	2.9
ventricular septum morphogenesis	4.3	2.9
protein processing	3.1	4.1
mesodermal cell differentiation	4.4	2.7
regulation of release of sequestered calcium ion into cytosol	3.5	3.6
mesoderm morphogenesis	3.5	3.6
regulation of epithelial to mesenchymal transition	3.5	3.6
nucleotide metabolic process	3.5	3.6
response to molecule of bacterial origin	3.2	3.9
regulation of cellular response to stress	3.1	4
regulation of biomineralization	4.5	2.5
sulfur compound metabolic process	4.4	2.6
endothelial cell differentiation	4.3	2.7
positive regulation of endothelial cell migration	4.2	2.8
endothelium development	4	3
regulation of bone mineralization	4	3
hepaticobiliary system development	3.9	3.1
outflow tract morphogenesis	3.8	3.2
regulation of aspartic-type endopeptidase activity involved in amyloid precursor protein catabolic process	2.9	4.1
integrin-mediated signaling pathway	2.4	4.6
cellular response to retinoic acid	4.3	2.6
cell proliferation in forebrain	3.9	3
determination of heart left/right asymmetry	3.7	3.2
positive regulation of axonogenesis	3.7	3.2
regulation of calcium ion transport into cytosol	3.4	3.5
eye morphogenesis	3.4	3.5
regulation of dendrite development	3.2	3.7
regulation of membrane potential	3.1	3.8
regulation of muscle system process	3	3.9
negative regulation of sodium ion transmembrane transport	2.9	4
organelle localization	2.8	4.1
regulation of DNA-binding transcription factor activity	3.2	3.6
positive regulation of organelle organization	3.1	3.7
striated muscle contraction	2.4	4.4
homeostasis of number of cells	4.6	2.2
triglyceride biosynthetic process	4.3	2.5
liver development	4.1	2.7
lung alveolus development	4.1	2.7
regulation of cold-induced thermogenesis	4	2.8
synapse organization	3.5	3.3
regulation of protein secretion	3	3.8
organic anion transport	2.5	4.3
response to steroid hormone	2.5	4.3
central nervous system neuron development	2	4.8
skeletal muscle organ development	4.7	2
positive regulation of binding	3.5	3.2
anion transport	3	3.7
striated muscle cell differentiation	3.9	2.8
embryonic pattern specification	3.9	2.8
heart looping	3.3	3.4
negative regulation of binding	2.9	3.8
sensory perception of sound	4.5	2.1
regulation of calcium ion transport	4.1	2.5
epithelial-mesenchymal cell signaling	4	2.6
regulation of leukocyte activation	3.6	3
positive regulation of cytokine production	3.5	3.1
response to estradiol	3.5	3.1
positive regulation of transmembrane receptor protein serine/threonine kinase signaling pathway	2.3	4.3
regulation of Ras protein signal transduction	2.3	4.3
cranial nerve morphogenesis	4	2.5
regulation of signaling receptor activity	3.8	2.7
cranial skeletal system development	3.5	3
negative regulation of protein polymerization	3.2	3.3
neuron migration	3	3.5
mammary gland morphogenesis	2.9	3.6
regulation of chondrocyte differentiation	2.9	3.6
heart process	2.7	3.8
regulation of extent of cell growth	2.7	3.8
positive regulation of myeloid leukocyte differentiation	2.6	3.9
positive regulation of bone mineralization	3.5	2.9
molting cycle	3.4	3
hair cycle	3.4	3
glomerular visceral epithelial cell differentiation	3.2	3.2
pulmonary valve development	3.2	3.2
negative regulation of sodium ion transport	3.2	3.2
renal filtration cell differentiation	3.2	3.2
substrate adhesion-dependent cell spreading	3.2	3.2
negative regulation of catalytic activity	3	3.4
camera-type eye morphogenesis	3.1	3.2
purine nucleotide metabolic process	3.1	3.2
negative regulation of response to external stimulus	3.1	3.2
purine ribonucleotide metabolic process	3.1	3.2
dephosphorylation	2.6	3.7
developmental growth involved in morphogenesis	4.3	2
triglyceride metabolic process	4.3	2
dorsal/ventral neural tube patterning	4.1	2.2
response to glucocorticoid	2.9	3.4
glycerolipid biosynthetic process	2.4	3.9
maintenance of cell number	2.2	4.1
negative regulation of transmembrane receptor protein serine/threonine kinase signaling pathway	3.5	2.7
purine-containing compound metabolic process	3.2	3
glomerular epithelial cell differentiation	3.1	3.1
positive regulation of fibroblast migration	3.1	3.1
endothelial cell development	3.1	3.1
positive regulation of phosphatidylinositol 3-kinase signaling	2	4.2
positive regulation of biomineral tissue development	3.4	2.8
positive regulation of biomineralization	3.4	2.8
regulation of myeloid leukocyte differentiation	3.3	2.9
tissue remodeling	3.3	2.9
response to fatty acid	2.8	3.4
cell-matrix adhesion	4.1	2
positive regulation of ion transmembrane transport	3.8	2.3
neural precursor cell proliferation	3.6	2.5
regulation of hormone secretion	3.2	2.9
regulation of aspartic-type peptidase activity	2.5	3.6
circadian regulation of gene expression	2.5	3.6
response to corticosteroid	2.4	3.7
cell projection assembly	2.3	3.8
glomerulus development	3.9	2.1
neural retina development	3.8	2.2
hair follicle development	3.8	2.2
osteoblast differentiation	3.6	2.4
regulation of neuronal synaptic plasticity	3.6	2.4
regulation of inflammatory response	3.5	2.5
acylglycerol biosynthetic process	3.4	2.6
neutral lipid biosynthetic process	3.4	2.6
positive regulation of pri-miRNA transcription by RNA polymerase II	3.3	2.7
salivary gland development	3	3
regulation of small molecule metabolic process	2.8	3.2
endoderm development	2.7	3.3
lysosomal transport	2.7	3.3
regulation of dendrite morphogenesis	2.7	3.3
response to starvation	2.4	3.6
regulation of cellular response to transforming growth factor beta stimulus	2.3	3.7
Ras protein signal transduction	2.2	3.8
neural crest cell differentiation	3.9	2
aorta morphogenesis	3.7	2.2
regulation of kidney development	3.7	2.2
water homeostasis	3.2	2.7
adult locomotory behavior	3.2	2.7
heart contraction	2.9	3
negative regulation of actin filament polymerization	2.9	3
establishment or maintenance of cell polarity	2.7	3.2
establishment of organelle localization	2	3.9
positive regulation of transmembrane transport	3.7	2.1
regulation of fat cell differentiation	3.7	2.1
embryonic camera-type eye development	3.2	2.6
male sex differentiation	2.7	3.1
ventricular cardiac muscle tissue development	2.6	3.2
positive regulation of response to external stimulus	2.6	3.2
negative regulation of protein catabolic process	2.2	3.6
regulation of macrophage differentiation	2.9	2.9
forebrain cell migration	2.9	2.9
positive regulation of DNA metabolic process	2.5	3.3
regulation of transforming growth factor beta receptor signaling pathway	2	3.8
positive regulation of glial cell differentiation	3.5	2.2
regulation of sequestering of calcium ion	3	2.7
mammary gland epithelium development	2.5	3.2
ribose phosphate metabolic process	2.5	3.2
extracellular matrix assembly	2.1	3.6
epithelial cell proliferation	2.1	3.6
receptor metabolic process	3.3	2.4
acylglycerol metabolic process	3.3	2.4
cellular response to nutrient levels	2.8	2.9
endomembrane system organization	2.8	2.9
female pregnancy	3.5	2.1
neuromuscular process	3.4	2.2
neutral lipid metabolic process	3.2	2.4
positive regulation of protein-containing complex assembly	3.1	2.5
ventricular cardiac muscle tissue morphogenesis	3.1	2.5
regulation of protein tyrosine kinase activity	3	2.6
second-messenger-mediated signaling	2.9	2.7
glomerular epithelium development	2.8	2.8
prostate gland morphogenesis	2.8	2.8
positive regulation of leukocyte differentiation	2.4	3.2
positive regulation of hemopoiesis	2.4	3.2
regulation of leukocyte differentiation	2.3	3.3
insulin-like growth factor receptor signaling pathway	2.3	3.3
exocrine system development	2.1	3.5
positive regulation of cell morphogenesis involved in differentiation	2	3.6
regulation of synaptic plasticity	3.4	2.1
hippocampus development	3	2.5
regulation of lymphocyte activation	2.8	2.7
ribonucleotide metabolic process	2.7	2.8
cerebral cortex cell migration	2.1	3.4
embryonic eye morphogenesis	3.4	2
regulation of morphogenesis of an epithelium	3.2	2.2
neural crest cell development	2.9	2.5
myeloid leukocyte differentiation	2.9	2.5
positive regulation of cell cycle	2.8	2.6
regulation of leukocyte cell-cell adhesion	2.8	2.6
negative regulation of developmental growth	2.2	3.2
vacuolar transport	2.1	3.3
positive regulation of protein tyrosine kinase activity	3.2	2.1
regulation of calcium ion transmembrane transport	3.2	2.1
regulation of cell junction assembly	2.6	2.7
cell activation involved in immune response	2.1	3.2
regulation of peptide secretion	2.8	2.5
negative regulation of canonical Wnt signaling pathway	2.4	2.9
semaphorin-plexin signaling pathway	2.3	3
cellular response to peptide	2	3.3
Notch signaling pathway	3	2.2
cognition	3	2.2
prostate gland epithelium morphogenesis	3	2.2
negative chemotaxis	2.6	2.6
response to tumor necrosis factor	2.2	3
neuronal stem cell population maintenance	2.2	3
positive regulation of cell division	2.1	3.1
positive regulation of tyrosine phosphorylation of STAT protein	2	3.2
regulation of lipid localization	2	3.2
process utilizing autophagic mechanism	2.4	2.8
autophagy	2.4	2.8
positive regulation of protein binding	2.3	2.9
endoderm formation	2.3	2.9
amino acid import	2.3	2.9
regulation of peptide hormone secretion	2.9	2.2
response to calcium ion	2.7	2.4
regulation of peptide transport	2.7	2.4
negative regulation of pathway-restricted SMAD protein phosphorylation	2.5	2.6
regulation of apoptotic process involved in morphogenesis	2.5	2.6
body fluid secretion	2.5	2.6
organ growth	2.3	2.8
positive regulation of macrophage differentiation	2.9	2.1
atrioventricular valve morphogenesis	2.9	2.1
embryonic digestive tract development	2.8	2.2
response to alcohol	2.8	2.2
endocytosis	2.8	2.2
stem cell development	2.7	2.3
mesenchymal cell development	2.7	2.3
actomyosin structure organization	2.7	2.3
negative regulation of transcription regulatory region DNA binding	2.5	2.5
regulation of response to wounding	2.5	2.5
plasma membrane bounded cell projection assembly	2.3	2.7
specification of symmetry	2.3	2.7
cellular response to starvation	2.3	2.7
negative regulation of DNA binding	2.2	2.8
positive regulation of phosphatidylinositol 3-kinase activity	2.1	2.9
regulation of actin filament depolymerization	2.7	2.2
positive regulation of endothelial cell proliferation	2.6	2.3
salivary gland morphogenesis	2.4	2.5
vesicle organization	2.4	2.5
regulation of T cell activation	2.3	2.6
negative regulation of epithelial cell proliferation	2.2	2.7
glycosylation	2.1	2.8
response to fluid shear stress	2.1	2.8
regulation of epithelial cell differentiation	2.7	2.1
exocytosis	2.7	2.1
cardiac muscle cell proliferation	2.4	2.4
regulation of apoptotic process involved in development	2.4	2.4
cardiac muscle tissue morphogenesis	2.4	2.4
central nervous system neuron axonogenesis	2.7	2
negative regulation of defense response	2.6	2.1
positive regulation of aspartic-type endopeptidase activity involved in amyloid precursor protein catabolic process	2.3	2.4
determination of bilateral symmetry	2.3	2.4
regulation of leukocyte proliferation	2.3	2.4
muscle tissue morphogenesis	2.3	2.3
kidney vasculature development	2.3	2.3
renal system vasculature development	2.3	2.3
regulation of morphogenesis of a branching structure	2.3	2.3
negative regulation of peptidyl-serine phosphorylation	2.3	2.3
sulfur compound biosynthetic process	2.1	2.5
female sex differentiation	2.1	2.5
vesicle localization	2.1	2.5
proteoglycan biosynthetic process	2.2	2.3
cellular iron ion homeostasis	2.2	2.3
positive regulation of supramolecular fiber organization	2.2	2.3
muscle organ morphogenesis	2	2.5
developmental cell growth	2.4	2
positive regulation of mesenchymal cell proliferation	2.2	2.2
positive regulation of lipid transport	2.2	2.2
neural nucleus development	2.2	2.2
embryonic skeletal joint development	2.2	2.2
striated muscle cell proliferation	2.2	2.2
positive regulation of aspartic-type peptidase activity	2.2	2.2
regulation of mononuclear cell proliferation	2.2	2.2
response to vitamin	2.2	2.2
cellular response to tumor necrosis factor	2.2	2.2
response to temperature stimulus	2.1	2.2
cerebral cortex radially oriented cell migration	2.1	2.2
smooth muscle tissue development	2.1	2.1
somite development	2.1	2.1
regulation of amyloid precursor protein catabolic process	2.1	2.1
peptidyl-tyrosine dephosphorylation	2.1	2.1
epithelium migration	2	2.1
retina layer formation	2	2.1
collagen fibril organization	2	2.1
maintenance of blood-brain barrier	2	2
pattern specification involved in kidney development	2	2
renal system pattern specification	2	2
interferon-gamma-mediated signaling pathway	2	2
response to virus	0	13
defense response to virus	0	12
defense response to symbiont	0	12
negative regulation of locomotion	0	9.4
negative regulation of cell cycle	0	8.7
negative regulation of cell migration	0	8.6
negative regulation of cellular component movement	0	8.1
negative regulation of cell motility	0	8
fatty acid metabolic process	0	8
regulation of cell cycle process	0	7.3
response to type I interferon	0	7.1
cellular response to DNA damage stimulus	0	7.1
organophosphate biosynthetic process	0	7
positive regulation of proteolysis	0	6.8
negative regulation of intracellular signal transduction	0	6.6
alpha-amino acid metabolic process	0	6.4
aromatic compound biosynthetic process	0	6.3
regulation of proteolysis	0	6.3
actin filament-based movement	0	6.2
protein modification by small protein conjugation	0	6.2
mitotic cell cycle	0	6.1
protein ubiquitination	0	6.1
membrane lipid metabolic process	0	6.1
positive regulation of neuron projection development	0	6
mitotic cell cycle process	0	6
sphingoid metabolic process	0	5.9
protein catabolic process	0	5.9
negative regulation of cellular catabolic process	0	5.9
innate immune response	0	5.9
regulation of mitotic cell cycle	0	5.9
negative regulation of mitotic cell cycle	0	5.8
transforming growth factor beta receptor signaling pathway	0	5.8
positive regulation of protein transport	0	5.7
sphingolipid metabolic process	0	5.7
heterocycle biosynthetic process	0	5.6
diol metabolic process	0	5.6
positive regulation of establishment of protein localization	0	5.6
regulation of intracellular transport	0	5.5
positive regulation of catabolic process	0	5.5
positive regulation of peptidase activity	0	5.5
regulation of cysteine-type endopeptidase activity involved in apoptotic process	0	5.5
regulation of cysteine-type endopeptidase activity	0	5.4
membrane lipid biosynthetic process	0	5.4
cellular response to type I interferon	0	5.4
regulation of peptidase activity	0	5.4
regulation of DNA metabolic process	0	5.4
apoptotic signaling pathway	0	5.3
regulation of protein localization to nucleus	0	5.3
sphingolipid biosynthetic process	0	5.2
cerebral cortex development	0	5.2
negative regulation of viral genome replication	0	5.2
cell division	0	5.2
actin filament bundle organization	0	5.1
DNA metabolic process	0	5.1
regulation of cell morphogenesis involved in differentiation	0	5
cellular amino acid metabolic process	0	5
regulation of neuron migration	0	5
regulation of protein catabolic process	0	4.9
phospholipid biosynthetic process	0	4.9
positive regulation of cell growth	0	4.8
regulation of endopeptidase activity	0	4.8
regulation of protein modification by small protein conjugation or removal	0	4.8
positive regulation of lipid metabolic process	0	4.8
regulation of protein kinase B signaling	0	4.8
actin filament bundle assembly	0	4.7
regulation of cell cycle phase transition	0	4.7
type I interferon signaling pathway	0	4.7
positive regulation of cartilage development	0	4.7
response to growth hormone	0	4.7
phospholipid metabolic process	0	4.7
regulation of protein ubiquitination	0	4.7
lipid modification	0	4.7
regulation of cell adhesion mediated by integrin	0	4.5
negative regulation of cell cycle process	0	4.5
regulation of protein import into nucleus	0	4.5
cellular response to environmental stimulus	0	4.4
cellular response to abiotic stimulus	0	4.4
cellular protein catabolic process	0	4.4
response to peptide hormone	0	4.4
maintenance of location	0	4.4
actin-mediated cell contraction	0	4.4
regulation of substrate adhesion-dependent cell spreading	0	4.4
regulation of autophagy	0	4.4
tissue homeostasis	0	4.4
positive regulation of endopeptidase activity	0	4.4
post-embryonic development	0	4.4
regulation of cardiac muscle cell contraction	0	4.3
positive regulation of protein modification by small protein conjugation or removal	0	4.3
intrinsic apoptotic signaling pathway by p53 class mediator	0	4.3
head morphogenesis	0	4.3
carboxylic acid biosynthetic process	0	4.3
regulation of response to biotic stimulus	0	4.3
regulation of DNA biosynthetic process	0	4.3
cAMP-mediated signaling	0	4.3
nucleobase-containing compound biosynthetic process	0	4.3
regulation of intracellular protein transport	0	4.3
cytoskeleton-dependent intracellular transport	0	4.3
response to peptide	0	4.3
organic acid biosynthetic process	0	4.3
cortical cytoskeleton organization	0	4.2
protein polyubiquitination	0	4.2
cellular amino acid catabolic process	0	4.2
positive regulation of protein ubiquitination	0	4.2
regulation of response to cytokine stimulus	0	4.2
small molecule biosynthetic process	0	4.2
sphingosine metabolic process	0	4.2
regulation of protein import	0	4.2
positive regulation of Wnt signaling pathway	0	4.2
amide transport	0	4.2
positive regulation of cellular catabolic process	0	4.1
organic hydroxy compound metabolic process	0	4.1
glycerophospholipid metabolic process	0	4.1
dicarboxylic acid metabolic process	0	4.1
regulation of pathway-restricted SMAD protein phosphorylation	0	4.1
establishment of endothelial intestinal barrier	0	4.1
positive regulation of epithelial to mesenchymal transition	0	4.1
negative regulation of cell cycle phase transition	0	4.1
organelle assembly	0	4.1
peptide transport	0	4.1
regulation of muscle contraction	0	4.1
intrinsic apoptotic signaling pathway	0	4
fatty acid oxidation	0	4
branchiomotor neuron axon guidance	0	4
response to oxidative stress	0	4
negative regulation of supramolecular fiber organization	0	3.9
positive regulation of protein localization to nucleus	0	3.9
motor neuron axon guidance	0	3.9
face morphogenesis	0	3.9
regulation of protein stability	0	3.9
regulation of apoptotic signaling pathway	0	3.9
monosaccharide metabolic process	0	3.9
endochondral bone morphogenesis	0	3.9
intracellular receptor signaling pathway	0	3.9
glomerular visceral epithelial cell development	0	3.9
limb bud formation	0	3.9
positive regulation of megakaryocyte differentiation	0	3.9
negative regulation of neuron migration	0	3.9
positive regulation of cardiac neural crest cell migration involved in outflow tract morphogenesis	0	3.8
regulation of cardiac neural crest cell migration involved in outflow tract morphogenesis	0	3.8
cellular lipid catabolic process	0	3.8
positive regulation of I-kappaB kinase/NF-kappaB signaling	0	3.8
signal transduction by p53 class mediator	0	3.8
positive regulation of heart contraction	0	3.8
regulation of interferon-beta production	0	3.8
face development	0	3.8
monocarboxylic acid catabolic process	0	3.8
microtubule-based process	0	3.8
nucleus localization	0	3.8
alpha-amino acid biosynthetic process	0	3.8
activation of cysteine-type endopeptidase activity involved in apoptotic process	0	3.8
response to bacterium	0	3.7
regulation of actin filament-based movement	0	3.7
positive regulation of canonical Wnt signaling pathway	0	3.7
regulation of I-kappaB kinase/NF-kappaB signaling	0	3.7
body morphogenesis	0	3.7
negative regulation of NIK/NF-kappaB signaling	0	3.7
positive regulation of blood circulation	0	3.7
response to toxic substance	0	3.7
lipid oxidation	0	3.7
response to interferon-beta	0	3.7
anatomical structure homeostasis	0	3.7
cyclic-nucleotide-mediated signaling	0	3.7
organic cyclic compound catabolic process	0	3.7
cellular response to leukemia inhibitory factor	0	3.7
stem cell population maintenance	0	3.7
cellular response to peptide hormone stimulus	0	3.7
apoptotic mitochondrial changes	0	3.7
growth hormone receptor signaling pathway	0	3.7
response to leukemia inhibitory factor	0	3.6
negative regulation of muscle contraction	0	3.6
mitochondrial calcium ion homeostasis	0	3.6
endoplasmic reticulum calcium ion homeostasis	0	3.6
regulation of ventricular cardiac muscle cell action potential	0	3.6
glomerular epithelial cell development	0	3.6
protein mono-ADP-ribosylation	0	3.6
proteolysis involved in cellular protein catabolic process	0	3.6
modulation by symbiont of entry into host	0	3.6
interleukin-27-mediated signaling pathway	0	3.6
pulmonary artery morphogenesis	0	3.6
cardiac muscle cell-cardiac muscle cell adhesion	0	3.6
microtubule cytoskeleton organization	0	3.6
regulation of axon extension involved in axon guidance	0	3.6
positive regulation of lipid localization	0	3.6
positive regulation of nucleocytoplasmic transport	0	3.6
regulation of cartilage development	0	3.6
negative regulation of cytoskeleton organization	0	3.6
response to electrical stimulus	0	3.6
negative regulation of viral process	0	3.6
cellular amide metabolic process	0	3.5
negative regulation of response to cytokine stimulus	0	3.5
cellular response to growth hormone stimulus	0	3.5
positive regulation of intracellular transport	0	3.5
cardiac muscle cell contraction	0	3.5
regulation of viral entry into host cell	0	3.5
maintenance of protein location	0	3.5
antigen processing and presentation	0	3.5
cellular amino acid biosynthetic process	0	3.5
organic acid transport	0	3.4
positive regulation of protein secretion	0	3.4
regulation of lipid biosynthetic process	0	3.4
regulation of viral life cycle	0	3.4
membrane protein proteolysis	0	3.4
regulation of cell cycle G1/S phase transition	0	3.4
positive regulation of heart rate	0	3.4
protein ADP-ribosylation	0	3.4
regulation of heart rate	0	3.4
Golgi vesicle transport	0	3.4
response to interferon-alpha	0	3.4
nuclear migration	0	3.4
hexose metabolic process	0	3.4
regulation of cardiac muscle cell action potential	0	3.3
kidney vasculature morphogenesis	0	3.3
renal system vasculature morphogenesis	0	3.3
protein glycosylation	0	3.3
macromolecule glycosylation	0	3.3
leukocyte activation involved in immune response	0	3.3
lipid catabolic process	0	3.3
phosphatidic acid metabolic process	0	3.3
regulation of cytokine-mediated signaling pathway	0	3.3
receptor signaling pathway via JAK-STAT	0	3.3
fat cell differentiation	0	3.3
post-Golgi vesicle-mediated transport	0	3.3
protein localization to extracellular region	0	3.3
cardiac muscle contraction	0	3.3
positive regulation of cysteine-type endopeptidase activity	0	3.3
xenobiotic export	0	3.3
fatty acid catabolic process	0	3.3
regulation of negative chemotaxis	0	3.3
regulation of timing of catagen	0	3.3
negative regulation of apoptotic process in bone marrow cell	0	3.3
positive regulation of lipid kinase activity	0	3.3
positive regulation of intracellular protein transport	0	3.3
embryonic cranial skeleton morphogenesis	0	3.3
receptor signaling pathway via STAT	0	3.3
regulation of phosphatidylinositol 3-kinase signaling	0	3.2
cellular modified amino acid metabolic process	0	3.2
branched-chain amino acid catabolic process	0	3.2
ventricular cardiac muscle cell action potential	0	3.2
actin filament-based transport	0	3.2
positive regulation of protein catabolic process	0	3.2
regulation of viral genome replication	0	3.2
regulation of Rho protein signal transduction	0	3.2
regulation of biological process involved in symbiotic interaction	0	3.2
ceramide biosynthetic process	0	3.2
protein localization to Golgi apparatus	0	3.2
localization within membrane	0	3.2
protein secretion	0	3.2
negative regulation of cysteine-type endopeptidase activity involved in apoptotic process	0	3.2
mitotic spindle assembly	0	3.2
positive regulation of hormone secretion	0	3.2
xenobiotic transport	0	3.2
negative regulation of Notch signaling pathway	0	3.2
cardiac muscle cell action potential involved in contraction	0	3.2
intrinsic apoptotic signaling pathway in response to DNA damage	0	3.2
modification-dependent macromolecule catabolic process	0	3.2
establishment of protein localization to extracellular region	0	3.2
telencephalon cell migration	0	3.1
regulation of cell-matrix adhesion	0	3.1
male gonad development	0	3.1
vitamin metabolic process	0	3.1
organic hydroxy compound catabolic process	0	3.1
organelle fission	0	3.1
amyloid precursor protein metabolic process	0	3.1
forebrain neuron development	0	3.1
cytoplasmic sequestering of protein	0	3.1
leukemia inhibitory factor signaling pathway	0	3.1
regulation of hair follicle maturation	0	3.1
response to estrogen	0	3.1
positive regulation of autophagy	0	3.1
development of primary male sexual characteristics	0	3.1
modification-dependent protein catabolic process	0	3.1
vesicle budding from membrane	0	3.1
positive regulation of type I interferon production	0	3.1
regulation of cell division	0	3.1
positive regulation of interferon-beta production	0	3.1
positive regulation of protein import into nucleus	0	3.1
glial cell migration	0	3.1
regulation of chemotaxis	0	3.1
regulation of ERBB signaling pathway	0	3.1
positive regulation of cysteine-type endopeptidase activity involved in apoptotic process	0	3.1
regulation of lipid kinase activity	0	3.1
lipid localization	0	3
polyol metabolic process	0	3
mitotic spindle organization	0	3
tetrapyrrole metabolic process	0	3
sprouting angiogenesis	0	3
nucleotide biosynthetic process	0	3
positive regulation of defense response to virus by host	0	3
diol biosynthetic process	0	3
protein localization to centrosome	0	3
regulation of platelet-derived growth factor receptor signaling pathway	0	3
regulation of histone modification	0	3
actin cytoskeleton reorganization	0	3
DNA modification	0	3
regulation of ERK1 and ERK2 cascade	0	3
antigen processing and presentation of peptide antigen	0	3
fatty acid beta-oxidation	0	3
nucleoside phosphate biosynthetic process	0	3
fucose metabolic process	0	3
negative regulation of DNA-binding transcription factor activity	0	3
fatty acid transport	0	2.9
positive regulation of peptide secretion	0	2.9
maintenance of location in cell	0	2.9
response to osmotic stress	0	2.9
glycerophospholipid biosynthetic process	0	2.9
phosphatidic acid biosynthetic process	0	2.9
protein localization to membrane	0	2.9
RNA biosynthetic process	0	2.9
response to acid chemical	0	2.9
response to cold	0	2.9
regulation of vacuole organization	0	2.9
regulation of phosphatidylcholine metabolic process	0	2.9
mitochondrial fragmentation involved in apoptotic process	0	2.9
netrin-activated signaling pathway	0	2.9
loop of Henle development	0	2.9
protein localization to microtubule organizing center	0	2.9
transcription, DNA-templated	0	2.9
pigment metabolic process	0	2.9
mitotic nuclear division	0	2.9
regulation of smooth muscle cell migration	0	2.9
trigeminal nerve morphogenesis	0	2.9
protein retention in Golgi apparatus	0	2.9
regulation of apoptotic process in bone marrow cell	0	2.9
trigeminal nerve structural organization	0	2.9
positive regulation of blood-brain barrier permeability	0	2.9
response to radiation	0	2.9
lactation	0	2.9
positive regulation of protein import	0	2.9
positive regulation of substrate adhesion-dependent cell spreading	0	2.9
viral process	0	2.9
negative regulation of NF-kappaB transcription factor activity	0	2.9
nucleic acid-templated transcription	0	2.9
positive regulation of cellular response to transforming growth factor beta stimulus	0	2.9
positive regulation of transforming growth factor beta receptor signaling pathway	0	2.9
regulation of striated muscle contraction	0	2.8
regulation of epidermal growth factor receptor signaling pathway	0	2.8
positive regulation of vascular permeability	0	2.8
regulation of endocytosis	0	2.8
purine ribonucleotide biosynthetic process	0	2.8
female gonad development	0	2.8
branched-chain amino acid metabolic process	0	2.8
water-soluble vitamin metabolic process	0	2.8
chromatin organization	0	2.8
negative regulation of mitotic cell cycle phase transition	0	2.8
negative regulation of cysteine-type endopeptidase activity	0	2.8
pattern recognition receptor signaling pathway	0	2.8
lung morphogenesis	0	2.8
cell communication involved in cardiac conduction	0	2.8
long-chain fatty acid transport	0	2.8
aromatic compound catabolic process	0	2.8
cell cycle checkpoint signaling	0	2.8
virion assembly	0	2.8
negative regulation of cell cycle G1/S phase transition	0	2.8
ceramide metabolic process	0	2.8
ubiquitin-dependent protein catabolic process	0	2.8
regulation of mitotic cell cycle phase transition	0	2.8
nuclear division	0	2.8
embryonic placenta development	0	2.8
negative regulation of G1/S transition of mitotic cell cycle	0	2.8
transport across blood-brain barrier	0	2.8
vascular transport	0	2.8
regulation of multicellular organism growth	0	2.8
regulation of cardiac muscle contraction	0	2.7
regulation of viral process	0	2.7
regulation of type I interferon production	0	2.7
substantia nigra development	0	2.7
actin filament reorganization	0	2.7
response to ether	0	2.7
pyramidal neuron development	0	2.7
regulation of cell communication by electrical coupling involved in cardiac conduction	0	2.7
lipoprotein metabolic process	0	2.7
DNA repair	0	2.7
negative regulation of cell-cell adhesion	0	2.7
craniofacial suture morphogenesis	0	2.7
antigen processing and presentation of endogenous peptide antigen	0	2.7
dicarboxylic acid catabolic process	0	2.7
notochord development	0	2.7
regulation of G1/S transition of mitotic cell cycle	0	2.7
regulation of ryanodine-sensitive calcium-release channel activity	0	2.7
negative regulation of cytokine-mediated signaling pathway	0	2.7
positive regulation of cell-matrix adhesion	0	2.7
regulation of lipid storage	0	2.7
development of primary female sexual characteristics	0	2.7
negative regulation of epithelial cell migration	0	2.7
cardiac conduction	0	2.7
negative regulation of cell-substrate adhesion	0	2.7
negative regulation of transferase activity	0	2.7
lipid transport	0	2.6
histone modification	0	2.6
protein targeting	0	2.6
regulation of keratinocyte proliferation	0	2.6
regulation of cellular protein catabolic process	0	2.6
vesicle transport along actin filament	0	2.6
positive regulation of chondrocyte differentiation	0	2.6
response to antibiotic	0	2.6
phosphatidylcholine metabolic process	0	2.6
vesicle cytoskeletal trafficking	0	2.6
regulation of innate immune response	0	2.6
negative regulation of chemokine (C-X-C motif) ligand 2 production	0	2.6
regulation of relaxation of cardiac muscle	0	2.6
positive regulation of platelet-derived growth factor receptor signaling pathway	0	2.6
common-partner SMAD protein phosphorylation	0	2.6
bundle of His cell-Purkinje myocyte adhesion involved in cell communication	0	2.6
3'-phosphoadenosine 5'-phosphosulfate biosynthetic process	0	2.6
activation of Janus kinase activity	0	2.6
negative regulation of cardiac muscle contraction	0	2.6
purine ribonucleoside bisphosphate biosynthetic process	0	2.6
response to water deprivation	0	2.6
carbohydrate metabolic process	0	2.6
alcohol metabolic process	0	2.6
trigeminal nerve development	0	2.6
chondrocyte proliferation	0	2.6
protein auto-ADP-ribosylation	0	2.6
nodal signaling pathway	0	2.6
regulation of protein localization to endosome	0	2.6
purine nucleotide biosynthetic process	0	2.6
negative regulation of small GTPase mediated signal transduction	0	2.6
regulation of phosphatidylinositol 3-kinase activity	0	2.6
regulation of action potential	0	2.6
regulation of fibroblast proliferation	0	2.6
protein targeting to vacuole	0	2.6
stress-activated protein kinase signaling cascade	0	2.6
regulation of insulin receptor signaling pathway	0	2.6
regulation of peptidyl-lysine acetylation	0	2.6
negative regulation of BMP signaling pathway	0	2.5
cartilage condensation	0	2.5
protein localization to cell periphery	0	2.5
mitotic cell cycle checkpoint signaling	0	2.5
positive regulation of peptide hormone secretion	0	2.5
viral life cycle	0	2.5
negative regulation of MAPK cascade	0	2.5
negative regulation of immune response	0	2.5
porphyrin-containing compound metabolic process	0	2.5
intrinsic apoptotic signaling pathway in response to DNA damage by p53 class mediator	0	2.5
antigen processing and presentation of peptide antigen via MHC class I	0	2.5
regulation of hair cycle	0	2.5
response to vitamin D	0	2.5
positive regulation of protein deacetylation	0	2.5
spindle organization	0	2.5
positive regulation of ERK1 and ERK2 cascade	0	2.5
establishment of protein localization to organelle	0	2.5
toll-like receptor signaling pathway	0	2.5
homotypic cell-cell adhesion	0	2.5
cardiac right ventricle morphogenesis	0	2.5
renal water homeostasis	0	2.5
mitochondrion morphogenesis	0	2.5
response to immobilization stress	0	2.5
epidermal growth factor receptor signaling pathway	0	2.5
autonomic nervous system development	0	2.5
negative regulation of lipid metabolic process	0	2.5
spindle assembly	0	2.5
cellular response to mechanical stimulus	0	2.5
negative regulation of fat cell differentiation	0	2.5
mammary gland duct morphogenesis	0	2.5
regulation of mesenchymal cell proliferation	0	2.5
regulation of proteolysis involved in cellular protein catabolic process	0	2.5
cyclic nucleotide metabolic process	0	2.4
cell aggregation	0	2.4
regulation of carbohydrate metabolic process	0	2.4
regulation of protein acetylation	0	2.4
iron ion homeostasis	0	2.4
DNA damage response, signal transduction by p53 class mediator resulting in transcription of p21 class mediator	0	2.4
keratinocyte development	0	2.4
CDP-diacylglycerol biosynthetic process	0	2.4
response to water	0	2.4
pyramidal neuron differentiation	0	2.4
hematopoietic progenitor cell differentiation	0	2.4
cardiac muscle cell action potential	0	2.4
positive regulation of pathway-restricted SMAD protein phosphorylation	0	2.4
cochlea development	0	2.4
regulation of transforming growth factor beta production	0	2.4
serine family amino acid metabolic process	0	2.4
insulin secretion	0	2.4
positive regulation of axon extension	0	2.4
non-membrane-bounded organelle assembly	0	2.4
response to ethanol	0	2.4
positive regulation of cell adhesion mediated by integrin	0	2.4
cellular response to fluid shear stress	0	2.4
regulation of cellular ketone metabolic process	0	2.4
ribonucleotide biosynthetic process	0	2.4
regulation of macroautophagy	0	2.4
regulation of tyrosine phosphorylation of STAT protein	0	2.4
mitotic DNA integrity checkpoint signaling	0	2.4
establishment of vesicle localization	0	2.4
heterocycle catabolic process	0	2.4
aromatic amino acid family metabolic process	0	2.4
adult walking behavior	0	2.4
regulation of epidermal growth factor-activated receptor activity	0	2.4
vascular endothelial growth factor receptor signaling pathway	0	2.4
microtubule cytoskeleton organization involved in mitosis	0	2.4
negative regulation of protein localization	0	2.4
establishment of protein localization to vacuole	0	2.4
negative regulation of Ras protein signal transduction	0	2.4
pigment biosynthetic process	0	2.4
positive regulation of response to wounding	0	2.4
autocrine signaling	0	2.4
response to oxygen-glucose deprivation	0	2.4
negative regulation of chemokine-mediated signaling pathway	0	2.4
post-embryonic camera-type eye development	0	2.4
intermediate filament bundle assembly	0	2.4
mammary gland formation	0	2.4
oncostatin-M-mediated signaling pathway	0	2.4
negative regulation of thymocyte apoptotic process	0	2.4
positive regulation of integrin-mediated signaling pathway	0	2.4
SMAD protein complex assembly	0	2.4
positive regulation of axon extension involved in axon guidance	0	2.4
lung lobe morphogenesis	0	2.4
lung lobe development	0	2.4
response to UV	0	2.4
negative regulation of lipid biosynthetic process	0	2.4
somitogenesis	0	2.4
heme metabolic process	0	2.4
positive regulation of apoptotic signaling pathway	0	2.3
positive regulation of DNA biosynthetic process	0	2.3
cellular response to acid chemical	0	2.3
purine-containing compound biosynthetic process	0	2.3
cellular response to virus	0	2.3
pyridine nucleotide metabolic process	0	2.3
nicotinamide nucleotide metabolic process	0	2.3
walking behavior	0	2.3
branching involved in mammary gland duct morphogenesis	0	2.3
regulation of receptor recycling	0	2.3
positive regulation of insulin receptor signaling pathway	0	2.3
DNA damage response, signal transduction resulting in transcription	0	2.3
neuroblast division	0	2.3
positive regulation of phospholipid transport	0	2.3
short-chain fatty acid metabolic process	0	2.3
regulation of relaxation of muscle	0	2.3
CDP-diacylglycerol metabolic process	0	2.3
activation of transmembrane receptor protein tyrosine kinase activity	0	2.3
macromolecule methylation	0	2.3
regulation of organelle assembly	0	2.3
regulation of lymphocyte proliferation	0	2.3
chromatin assembly	0	2.3
regulation of macrophage migration	0	2.3
mitotic cell cycle phase transition	0	2.3
regulation of defense response to virus	0	2.3
positive regulation of osteoblast differentiation	0	2.3
lymphocyte activation involved in immune response	0	2.3
positive regulation of cold-induced thermogenesis	0	2.3
regulation of cyclin-dependent protein serine/threonine kinase activity	0	2.3
myeloid leukocyte activation	0	2.3
DNA integrity checkpoint signaling	0	2.3
regulation of leukocyte migration	0	2.3
negative regulation of cell junction assembly	0	2.2
peptidyl-serine modification	0	2.2
vacuole organization	0	2.2
regulation of cellular carbohydrate metabolic process	0	2.2
regulation of blood vessel endothelial cell migration	0	2.2
hormone-mediated signaling pathway	0	2.2
hormone secretion	0	2.2
positive regulation of neuron death	0	2.2
protein localization to cell surface	0	2.2
establishment of endothelial barrier	0	2.2
modified amino acid transport	0	2.2
positive regulation of receptor signaling pathway via STAT	0	2.2
regulation of defense response to virus by host	0	2.2
stress-activated MAPK cascade	0	2.2
decidualization	0	2.2
cellular response to dsRNA	0	2.2
protein targeting to lysosome	0	2.2
regulation of protein-containing complex disassembly	0	2.2
tRNA processing	0	2.2
ovarian follicle development	0	2.2
ribose phosphate biosynthetic process	0	2.2
proteoglycan metabolic process	0	2.2
epithelial cell migration	0	2.2
protein O-linked glycosylation	0	2.2
regulation of protein depolymerization	0	2.2
tRNA modification	0	2.2
amyloid precursor protein catabolic process	0	2.2
positive regulation of protein exit from endoplasmic reticulum	0	2.2
sphingosine biosynthetic process	0	2.2
negative regulation of keratinocyte proliferation	0	2.2
actin filament severing	0	2.2
cytoplasmic sequestering of transcription factor	0	2.2
semaphorin-plexin signaling pathway involved in axon guidance	0	2.2
sphingoid biosynthetic process	0	2.2
regulation of phospholipid transport	0	2.2
regulation of cell communication by electrical coupling	0	2.2
negative regulation of striated muscle contraction	0	2.2
response to glycoprotein	0	2.2
meiotic cell cycle checkpoint signaling	0	2.2
signal complex assembly	0	2.2
L-phenylalanine catabolic process	0	2.2
erythrose 4-phosphate/phosphoenolpyruvate family amino acid catabolic process	0	2.2
membranous septum morphogenesis	0	2.2
negative regulation of phospholipid metabolic process	0	2.2
positive regulation of receptor binding	0	2.2
regulation of protein localization to early endosome	0	2.2
antigen processing and presentation of exogenous peptide antigen via MHC class I	0	2.2
negative regulation of endoplasmic reticulum calcium ion concentration	0	2.2
regulation of blood-brain barrier permeability	0	2.2
positive regulation of protein localization to early endosome	0	2.2
regulation of ribonuclease activity	0	2.2
positive regulation of cardiac epithelial to mesenchymal transition	0	2.2
protein localization to lysosome	0	2.2
regulation of collagen metabolic process	0	2.2
cellular modified amino acid biosynthetic process	0	2.2
bone remodeling	0	2.2
regulation of epidermis development	0	2.2
protein localization to vacuole	0	2.2
regulation of cyclin-dependent protein kinase activity	0	2.2
positive regulation of erythrocyte differentiation	0	2.2
response to arsenic-containing substance	0	2.2
epithelial cell morphogenesis	0	2.2
organic cation transport	0	2.2
regulation of fatty acid transport	0	2.2
cellular response to cAMP	0	2.2
erythrocyte differentiation	0	2.2
response to cAMP	0	2.2
negative regulation of cellular protein catabolic process	0	2.2
positive regulation of chemotaxis	0	2.2
negative regulation of cellular response to growth factor stimulus	0	2.1
regulation of lymphocyte differentiation	0	2.1
chromatin assembly or disassembly	0	2.1
protein localization to plasma membrane	0	2.1
negative regulation of leukocyte differentiation	0	2.1
renal system process	0	2.1
stress granule assembly	0	2.1
cerebral cortex radial glia-guided migration	0	2.1
telencephalon glial cell migration	0	2.1
response to ionizing radiation	0	2.1
regulation of cellular response to insulin stimulus	0	2.1
purine nucleoside bisphosphate biosynthetic process	0	2.1
nucleoside bisphosphate biosynthetic process	0	2.1
negative regulation of lymphocyte differentiation	0	2.1
ribonucleoside bisphosphate biosynthetic process	0	2.1
positive regulation of histone modification	0	2.1
unsaturated fatty acid metabolic process	0	2.1
regulation of signal transduction by p53 class mediator	0	2.1
DNA damage checkpoint signaling	0	2.1
phenol-containing compound biosynthetic process	0	2.1
positive regulation of insulin secretion	0	2.1
mitotic DNA damage checkpoint signaling	0	2.1
antigen processing and presentation of endogenous peptide antigen via MHC class I	0	2.1
regulation of integrin-mediated signaling pathway	0	2.1
stress fiber assembly	0	2.1
aromatic amino acid family catabolic process	0	2.1
high-density lipoprotein particle remodeling	0	2.1
positive regulation of neuron migration	0	2.1
lipoprotein catabolic process	0	2.1
branching involved in salivary gland morphogenesis	0	2.1
nephric duct development	0	2.1
contractile actin filament bundle assembly	0	2.1
semaphorin-plexin signaling pathway involved in neuron projection guidance	0	2.1
regulation of extracellular matrix assembly	0	2.1
organic hydroxy compound biosynthetic process	0	2.1
transcription by RNA polymerase II	0	2.1
regulation of ubiquitin-protein transferase activity	0	2.1
response to dsRNA	0	2.1
positive regulation of signaling receptor activity	0	2.1
regulation of autophagosome assembly	0	2.1
vitamin transport	0	2.1
nuclear chromosome segregation	0	2.1
negative regulation of apoptotic signaling pathway	0	2.1
cardiac muscle tissue growth	0	2.1
positive regulation of cellular response to insulin stimulus	0	2.1
antigen processing and presentation of endogenous antigen	0	2.1
positive regulation of amyloid precursor protein catabolic process	0	2.1
viral budding	0	2.1
regulation of heterotypic cell-cell adhesion	0	2.1
positive regulation of collagen biosynthetic process	0	2.1
response to reactive oxygen species	0	2.1
cell cycle phase transition	0	2.1
protein acylation	0	2.1
epidermal cell differentiation	0	2
digestion	0	2
regulation of actin filament bundle assembly	0	2
regulation of cell-substrate junction organization	0	2
regulation of alpha-beta T cell activation	0	2
regulation of DNA replication	0	2
pteridine-containing compound metabolic process	0	2
protein autophosphorylation	0	2
ERBB signaling pathway	0	2
regulation of establishment of planar polarity	0	2
cytoplasmic microtubule organization	0	2
glial cell-derived neurotrophic factor receptor signaling pathway	0	2
regulation of cardiac epithelial to mesenchymal transition	0	2
dichotomous subdivision of an epithelial terminal unit	0	2
dopamine biosynthetic process	0	2
erythrose 4-phosphate/phosphoenolpyruvate family amino acid metabolic process	0	2
negative regulation of meiotic nuclear division	0	2
progesterone receptor signaling pathway	0	2
negative regulation of morphogenesis of an epithelium	0	2
histone H3-K27 methylation	0	2
regulation of cilium beat frequency involved in ciliary motility	0	2
regulation of transforming growth factor beta2 production	0	2
coronary artery morphogenesis	0	2
facial nerve structural organization	0	2
L-phenylalanine metabolic process	0	2
endoplasmic reticulum localization	0	2
regulation of alkaline phosphatase activity	0	2
cellular nitrogen compound catabolic process	0	2
negative regulation of T cell differentiation	0	2
positive chemotaxis	0	2
regulation of necrotic cell death	0	2
negative regulation of hemopoiesis	0	2
response to hydrogen peroxide	0	2
negative regulation of cytokine production	0	2
spinal cord development	14	0
trans-synaptic signaling	11	0
synaptic signaling	11	0
cell differentiation involved in kidney development	11	0
anterograde trans-synaptic signaling	11	0
chemical synaptic transmission	11	0
cell differentiation in spinal cord	9.3	0
dorsal spinal cord development	9	0
cranial nerve development	8.8	0
endocrine system development	8.8	0
optic nerve development	8.3	0
regulation of neurotransmitter levels	8.1	0
proximal/distal pattern formation	8.1	0
neurotransmitter transport	7.6	0
inorganic ion transmembrane transport	7.3	0
regulation of nervous system process	7.1	0
neuron fate commitment	7	0
regulation of transporter activity	6.8	0
negative regulation of neuron differentiation	6.8	0
epithelial cell differentiation involved in kidney development	6.7	0
embryonic skeletal system development	6.6	0
pancreas development	6.6	0
middle ear morphogenesis	6.5	0
axis specification	6.4	0
regulation of blood pressure	6.3	0
hindgut development	6.2	0
embryonic hindlimb morphogenesis	6	0
hindlimb morphogenesis	5.9	0
cell fate determination	5.9	0
neural tube patterning	5.8	0
animal organ formation	5.8	0
regulation of glial cell differentiation	5.8	0
diencephalon development	5.8	0
cell fate specification	5.7	0
stem cell differentiation	5.7	0
regulation of lyase activity	5.6	0
regulation of neurotransmitter receptor activity	5.5	0
regulation of AMPA receptor activity	5.5	0
potassium ion transport	5.5	0
columnar/cuboidal epithelial cell differentiation	5.5	0
potassium ion transmembrane transport	5.4	0
ventral spinal cord development	5.4	0
cell adhesion mediated by integrin	5.4	0
detection of stimulus involved in sensory perception	5.4	0
chondrocyte differentiation	5.3	0
regulation of gliogenesis	5.3	0
smoothened signaling pathway	5.2	0
regulation of organ growth	5.2	0
regulation of amine transport	5.2	0
pituitary gland development	5.2	0
hindgut morphogenesis	5.1	0
sensory perception of chemical stimulus	5.1	0
negative regulation of ion transport	5.1	0
response to ketone	5	0
cardiac epithelial to mesenchymal transition	5	0
positive regulation of neural precursor cell proliferation	4.9	0
peripheral nervous system development	4.9	0
endocardial cushion morphogenesis	4.9	0
neuron fate specification	4.9	0
spinal cord dorsal/ventral patterning	4.8	0
sensory perception of smell	4.8	0
detection of chemical stimulus	4.8	0
positive regulation of lyase activity	4.8	0
spinal cord association neuron differentiation	4.8	0
spinal cord motor neuron differentiation	4.8	0
inorganic cation import across plasma membrane	4.7	0
inorganic ion import across plasma membrane	4.7	0
cell-cell adhesion via plasma-membrane adhesion molecules	4.7	0
detection of chemical stimulus involved in sensory perception	4.7	0
developmental maturation	4.7	0
genitalia development	4.6	0
specification of animal organ identity	4.6	0
cell differentiation involved in metanephros development	4.6	0
sensory perception of mechanical stimulus	4.6	0
positive regulation of gliogenesis	4.6	0
regulation of mesenchymal cell apoptotic process	4.5	0
detection of stimulus	4.5	0
hindbrain development	4.5	0
detection of chemical stimulus involved in sensory perception of smell	4.5	0
synaptic vesicle cycle	4.5	0
cellular response to calcium ion	4.5	0
spinal cord patterning	4.5	0
metanephric epithelium development	4.5	0
regulation of oligodendrocyte differentiation	4.5	0
adult behavior	4.4	0
regulation of neural precursor cell proliferation	4.4	0
positive regulation of cation transmembrane transport	4.4	0
lymphocyte differentiation	4.4	0
postsynaptic neurotransmitter receptor diffusion trapping	4.3	0
receptor diffusion trapping	4.3	0
neurotransmitter receptor diffusion trapping	4.3	0
metanephric nephron tubule development	4.3	0
T cell differentiation	4.3	0
glial cell development	4.2	0
positive regulation of acute inflammatory response	4.2	0
positive regulation of synaptic transmission	4.2	0
skeletal muscle tissue development	4.2	0
vesicle-mediated transport in synapse	4.2	0
regulation of anion transport	4.2	0
metanephric nephron morphogenesis	4.1	0
regulation of organic acid transport	4.1	0
regulation of synaptic transmission, glutamatergic	4.1	0
response to nutrient	4.1	0
astrocyte differentiation	4.1	0
inflammatory response	4.1	0
axon ensheathment	4.1	0
ensheathment of neurons	4.1	0
nail development	4.1	0
cell proliferation involved in kidney development	4.1	0
columnar/cuboidal epithelial cell development	4.1	0
calcium ion transmembrane transport	4	0
muscle cell development	4	0
mononuclear cell differentiation	4	0
adenylate cyclase-modulating G protein-coupled receptor signaling pathway	4	0
pharyngeal system development	4	0
positive regulation of synaptic transmission, glutamatergic	4	0
intestinal epithelial cell differentiation	4	0
thymus development	4	0
glandular epithelial cell differentiation	4	0
positive regulation of leukocyte proliferation	4	0
regulation of cyclase activity	4	0
optic nerve morphogenesis	4	0
pancreatic A cell differentiation	4	0
mesenchymal to epithelial transition	3.9	0
metanephric tubule development	3.9	0
metanephric nephron epithelium development	3.9	0
regulation of heart growth	3.9	0
protein kinase B signaling	3.9	0
endocrine pancreas development	3.9	0
neuromuscular synaptic transmission	3.9	0
forebrain regionalization	3.9	0
multicellular organismal signaling	3.8	0
regulation of dopamine receptor signaling pathway	3.8	0
positive regulation of guanylate cyclase activity	3.8	0
establishment of blood-nerve barrier	3.8	0
positive regulation of mesenchymal cell apoptotic process	3.8	0
ventricular cardiac myofibril assembly	3.8	0
negative regulation of blood pressure	3.8	0
regulation of striated muscle cell differentiation	3.8	0
ureter development	3.8	0
regulation of postsynaptic neurotransmitter receptor activity	3.8	0
regulation of odontogenesis	3.8	0
digestive tract morphogenesis	3.7	0
regulation of platelet activation	3.7	0
gamete generation	3.7	0
male genitalia development	3.7	0
subpallium development	3.7	0
regulation of cytosolic calcium ion concentration	3.7	0
regulation of amino acid transport	3.7	0
negative regulation of epithelial to mesenchymal transition	3.7	0
cellular response to metal ion	3.7	0
metanephric nephron development	3.7	0
multicellular organismal water homeostasis	3.7	0
positive regulation of mononuclear cell proliferation	3.7	0
regulation of neurotransmitter transport	3.6	0
osteoblast development	3.6	0
kidney mesenchyme development	3.6	0
neurotransmitter receptor transport, postsynaptic endosome to lysosome	3.6	0
cell proliferation involved in metanephros development	3.6	0
regulation of nephron tubule epithelial cell differentiation	3.6	0
negative regulation of oligodendrocyte differentiation	3.6	0
developmental induction	3.6	0
regulation of cation channel activity	3.6	0
embryo implantation	3.6	0
CD4-positive, alpha-beta T cell differentiation	3.6	0
positive regulation of heart growth	3.6	0
ephrin receptor signaling pathway	3.6	0
leukocyte chemotaxis	3.6	0
positive regulation of sodium ion transport	3.6	0
olfactory lobe development	3.6	0
leukocyte migration	3.5	0
cell chemotaxis	3.5	0
embryonic camera-type eye morphogenesis	3.5	0
central nervous system projection neuron axonogenesis	3.5	0
blood vessel remodeling	3.5	0
endosome to lysosome transport	3.5	0
L-amino acid transport	3.5	0
calcium ion transport	3.4	0
positive regulation of organ growth	3.4	0
hindbrain morphogenesis	3.4	0
anatomical structure maturation	3.4	0
ventral spinal cord interneuron differentiation	3.4	0
mesodermal cell fate commitment	3.4	0
positive regulation of astrocyte differentiation	3.4	0
hormone metabolic process	3.4	0
receptor internalization	3.4	0
negative regulation of ion transmembrane transport	3.4	0
regulation of cardiocyte differentiation	3.4	0
atrioventricular valve development	3.4	0
regulation of nuclear division	3.4	0
potassium ion import across plasma membrane	3.4	0
regulation of synapse structure or activity	3.3	0
positive regulation of sodium ion transmembrane transport	3.3	0
mesenchymal cell differentiation involved in kidney development	3.3	0
endothelial cell fate commitment	3.3	0
mesenchymal to epithelial transition involved in metanephros morphogenesis	3.3	0
metanephric nephron tubule morphogenesis	3.3	0
regulation of cardioblast differentiation	3.3	0
mesenchymal cell differentiation involved in renal system development	3.3	0
neurotransmitter loading into synaptic vesicle	3.3	0
protein localization to nucleus	3.3	0
heterotypic cell-cell adhesion	3.3	0
cell-substrate junction assembly	3.3	0
regulation of vasoconstriction	3.3	0
negative regulation of axonogenesis	3.3	0
carbohydrate derivative catabolic process	3.3	0
positive regulation of lymphocyte proliferation	3.3	0
coronary vasculature development	3.3	0
regulation of muscle cell differentiation	3.3	0
metanephros morphogenesis	3.3	0
regulation of platelet aggregation	3.3	0
positive regulation of cytosolic calcium ion concentration	3.3	0
regulation of amino acid transmembrane transport	3.2	0
regulation of amino acid import across plasma membrane	3.2	0
renal vesicle development	3.2	0
regulation of guanylate cyclase activity	3.2	0
metanephric mesenchyme development	3.2	0
receptor-mediated endocytosis	3.2	0
metanephric distal convoluted tubule development	3.2	0
regulation of serotonin uptake	3.2	0
distal convoluted tubule development	3.2	0
metanephric nephron tubule formation	3.2	0
regulation of production of molecular mediator of immune response	3.2	0
positive regulation of cardiocyte differentiation	3.2	0
cell-substrate junction organization	3.2	0
negative regulation of ossification	3.2	0
positive regulation of leukocyte activation	3.2	0
neutral amino acid transport	3.2	0
CD4-positive, alpha-beta T cell activation	3.2	0
positive regulation of cell activation	3.2	0
positive regulation of production of molecular mediator of immune response	3.2	0
neurotransmitter uptake	3.2	0
liver regeneration	3.2	0
dendrite development	3.2	0
myelination	3.2	0
tumor necrosis factor-mediated signaling pathway	3.2	0
transmission of nerve impulse	3.2	0
negative regulation of cation transmembrane transport	3.2	0
signal release	3.1	0
regulation of acute inflammatory response	3.1	0
negative regulation of cold-induced thermogenesis	3.1	0
forelimb morphogenesis	3.1	0
smooth muscle cell differentiation	3.1	0
cell-cell junction assembly	3.1	0
myotube differentiation	3.1	0
positive regulation of small molecule metabolic process	3.1	0
positive regulation of cyclase activity	3.1	0
left/right pattern formation	3.1	0
neurotransmitter reuptake	3.1	0
cranial nerve formation	3.1	0
arginine catabolic process	3.1	0
neurotransmitter receptor internalization	3.1	0
negative regulation of anion transmembrane transport	3.1	0
rostrocaudal neural tube patterning	3.1	0
negative regulation of amino acid transport	3.1	0
regulation of granulocyte differentiation	3.1	0
epithelial cell fate commitment	3.1	0
natural killer cell differentiation	3.1	0
positive regulation of gene silencing by miRNA	3.1	0
dopaminergic neuron differentiation	3.1	0
response to gonadotropin	3.1	0
regulation of myelination	3.1	0
alpha-beta T cell differentiation	3	0
multi-multicellular organism process	3	0
signal release from synapse	3	0
neurotransmitter secretion	3	0
amino acid transmembrane transport	3	0
neuron recognition	3	0
temperature homeostasis	3	0
positive regulation of posttranscriptional gene silencing	3	0
olfactory bulb development	3	0
amyloid-beta clearance	3	0
endocardial cushion formation	3	0
trabecula formation	3	0
roof of mouth development	3	0
cerebellum morphogenesis	3	0
monovalent inorganic cation homeostasis	3	0
anatomical structure regression	2.9	0
regulation of epithelial cell differentiation involved in kidney development	2.9	0
bone mineralization	2.9	0
potassium ion homeostasis	2.9	0
positive regulation of B cell mediated immunity	2.9	0
positive regulation of immunoglobulin mediated immune response	2.9	0
metanephric tubule morphogenesis	2.9	0
L-glutamate transmembrane transport	2.9	0
positive regulation of neuroblast proliferation	2.9	0
positive regulation of humoral immune response	2.9	0
dendrite morphogenesis	2.9	0
positive regulation of immunoglobulin production	2.9	0
regulation of endothelial cell proliferation	2.9	0
regulation of exocytosis	2.9	0
response to cortisol	2.9	0
limb joint morphogenesis	2.9	0
positive regulation of MHC class I biosynthetic process	2.9	0
ventral midline development	2.9	0
TNFSF11-mediated signaling pathway	2.9	0
embryonic retina morphogenesis in camera-type eye	2.9	0
negative regulation of SMAD protein complex assembly	2.9	0
metanephric mesenchymal cell differentiation	2.9	0
negative regulation of macrophage cytokine production	2.9	0
negative regulation of transmembrane transport	2.8	0
retinoid metabolic process	2.8	0
regulation of striated muscle tissue development	2.8	0
positive regulation of leukocyte cell-cell adhesion	2.8	0
amino acid import across plasma membrane	2.8	0
negative regulation of smoothened signaling pathway	2.8	0
segment specification	2.8	0
positive regulation of nitric-oxide synthase biosynthetic process	2.8	0
vascular associated smooth muscle cell differentiation	2.8	0
response to vitamin A	2.8	0
mesenchymal cell proliferation	2.8	0
regulation of dephosphorylation	2.8	0
regulation of systemic arterial blood pressure	2.8	0
positive regulation of lymphocyte activation	2.8	0
microtubule-based movement	2.8	0
cellular response to xenobiotic stimulus	2.8	0
cellular response to inorganic substance	2.8	0
glutamine family amino acid catabolic process	2.8	0
establishment of skin barrier	2.8	0
regulation of anion transmembrane transport	2.8	0
calcium-ion regulated exocytosis	2.8	0
positive regulation of defense response	2.7	0
response to ischemia	2.7	0
regulation of immunoglobulin production	2.7	0
cerebellar cortex morphogenesis	2.7	0
regulation of neuroblast proliferation	2.7	0
myeloid cell homeostasis	2.7	0
L-glutamate import across plasma membrane	2.7	0
negative regulation of myelination	2.7	0
T-helper 1 cell differentiation	2.7	0
metanephric renal vesicle morphogenesis	2.7	0
L-glutamate import	2.7	0
positive regulation of cell-cell adhesion mediated by cadherin	2.7	0
olfactory bulb interneuron differentiation	2.7	0
ventral spinal cord interneuron fate commitment	2.7	0
glycine transport	2.7	0
cell fate commitment involved in pattern specification	2.7	0
regulation of wound healing	2.7	0
sodium ion transmembrane transport	2.7	0
establishment of cell polarity	2.7	0
diterpenoid metabolic process	2.7	0
learning or memory	2.7	0
negative regulation of axon extension	2.7	0
stem cell division	2.7	0
nephron tubule formation	2.7	0
positive regulation of calcium ion transport into cytosol	2.7	0
chondrocyte development	2.7	0
negative regulation of mitotic metaphase/anaphase transition	2.7	0
actin filament capping	2.7	0
cellular response to fatty acid	2.7	0
regulation of homotypic cell-cell adhesion	2.7	0
phospholipase C-activating G protein-coupled receptor signaling pathway	2.6	0
long-chain fatty acid metabolic process	2.6	0
regulation of dendritic spine development	2.6	0
smooth muscle contraction	2.6	0
regulation of humoral immune response	2.6	0
regulation of muscle tissue development	2.6	0
regulation of vesicle-mediated transport	2.6	0
regulation of immune effector process	2.6	0
cell fate commitment involved in formation of primary germ layer	2.6	0
negative regulation of glial cell differentiation	2.6	0
protein autoprocessing	2.6	0
negative regulation of amine transport	2.6	0
positive regulation of morphogenesis of an epithelium	2.6	0
adipose tissue development	2.6	0
astrocyte development	2.6	0
regulation of hormone metabolic process	2.6	0
negative regulation of nervous system process	2.6	0
muscle cell proliferation	2.6	0
ovulation	2.6	0
negative regulation of platelet activation	2.6	0
regulation of G protein-coupled receptor signaling pathway	2.6	0
regulation of catecholamine secretion	2.6	0
negative regulation of photoreceptor cell differentiation	2.6	0
mesangial cell development	2.6	0
arterial endothelial cell differentiation	2.6	0
DNA double-strand break processing involved in repair via single-strand annealing	2.6	0
positive regulation of long-term neuronal synaptic plasticity	2.6	0
double-strand break repair via single-strand annealing	2.6	0
regulation of metanephric nephron tubule epithelial cell differentiation	2.6	0
regulation of microvillus assembly	2.6	0
peptidyl-cysteine S-nitrosylation	2.6	0
response to sorbitol	2.6	0
negative regulation of apoptotic process involved in development	2.6	0
protein nitrosylation	2.6	0
negative regulation of apoptotic process involved in morphogenesis	2.6	0
metanephric tubule formation	2.6	0
positive regulation of cardioblast differentiation	2.6	0
regulation of SMAD protein complex assembly	2.6	0
midbrain-hindbrain boundary development	2.6	0
cell proliferation in midbrain	2.6	0
regulation of chondrocyte development	2.6	0
forebrain dorsal/ventral pattern formation	2.6	0
metanephric distal tubule development	2.6	0
regulation of muscle organ development	2.6	0
ribonucleotide catabolic process	2.6	0
regulation of cardiac muscle tissue growth	2.6	0
epithelial to mesenchymal transition involved in endocardial cushion formation	2.5	0
heart field specification	2.5	0
feeding behavior	2.5	0
cilium or flagellum-dependent cell motility	2.5	0
cilium-dependent cell motility	2.5	0
determination of left/right symmetry	2.5	0
cellular component assembly involved in morphogenesis	2.5	0
retina morphogenesis in camera-type eye	2.5	0
anterior/posterior axis specification	2.5	0
L-alpha-amino acid transmembrane transport	2.5	0
protein sumoylation	2.5	0
positive regulation of cardiac muscle tissue growth	2.5	0
cardiac conduction system development	2.5	0
regulation of dopamine secretion	2.5	0
carboxylic acid transport	2.5	0
negative regulation of metaphase/anaphase transition of cell cycle	2.5	0
positive regulation of isotype switching	2.5	0
regulation of protein maturation	2.5	0
negative regulation of muscle cell differentiation	2.5	0
response to cocaine	2.5	0
myeloid leukocyte migration	2.5	0
regulation of JNK cascade	2.5	0
regulation of regulated secretory pathway	2.5	0
regulation of extrinsic apoptotic signaling pathway	2.5	0
tongue development	2.5	0
glomerulus vasculature development	2.5	0
regulation of defense response to bacterium	2.5	0
collagen metabolic process	2.5	0
regulated exocytosis	2.5	0
spermatogenesis	2.5	0
regulation of isotype switching	2.4	0
postsynaptic signal transduction	2.4	0
vasodilation	2.4	0
regulation of synapse organization	2.4	0
positive regulation of response to DNA damage stimulus	2.4	0
negative regulation of mitotic sister chromatid separation	2.4	0
negative regulation of sister chromatid segregation	2.4	0
positive regulation of vascular endothelial growth factor production	2.4	0
acetylcholine receptor signaling pathway	2.4	0
negative regulation of mitotic sister chromatid segregation	2.4	0
regulation of water loss via skin	2.4	0
tight junction organization	2.4	0
positive regulation of DNA recombination	2.4	0
peripheral nervous system neuron development	2.4	0
renal vesicle morphogenesis	2.4	0
peripheral nervous system neuron differentiation	2.4	0
cyclic nucleotide catabolic process	2.4	0
positive regulation of defense response to bacterium	2.4	0
telencephalon regionalization	2.4	0
intestinal epithelial cell development	2.4	0
regulation of filopodium assembly	2.4	0
regulation of smoothened signaling pathway	2.4	0
response to progesterone	2.4	0
negative regulation of striated muscle cell differentiation	2.4	0
negative regulation of actin filament depolymerization	2.4	0
acidic amino acid transport	2.4	0
positive regulation of T cell activation	2.4	0
positive regulation of DNA repair	2.4	0
regulation of branching involved in ureteric bud morphogenesis	2.4	0
regulation of nitric-oxide synthase biosynthetic process	2.4	0
regulation of cell-cell adhesion mediated by cadherin	2.4	0
negative regulation of adenylate cyclase activity	2.4	0
alpha-beta T cell activation	2.4	0
apoptotic process involved in development	2.3	0
negative regulation of biomineral tissue development	2.3	0
hair follicle morphogenesis	2.3	0
synaptic transmission, glutamatergic	2.3	0
positive regulation of epithelial cell differentiation involved in kidney development	2.3	0
hematopoietic stem cell migration	2.3	0
paraxial mesoderm formation	2.3	0
ventral spinal cord interneuron specification	2.3	0
mesodermal cell fate specification	2.3	0
regulation of mesenchymal to epithelial transition involved in metanephros morphogenesis	2.3	0
cell fate specification involved in pattern specification	2.3	0
common myeloid progenitor cell proliferation	2.3	0
protein localization to postsynaptic specialization membrane	2.3	0
regulation of MHC class I biosynthetic process	2.3	0
mesangial cell differentiation	2.3	0
axon choice point recognition	2.3	0
positive regulation of skeletal muscle cell differentiation	2.3	0
regulation of photoreceptor cell differentiation	2.3	0
forebrain radial glial cell differentiation	2.3	0
micturition	2.3	0
neurotransmitter receptor localization to postsynaptic specialization membrane	2.3	0
S-shaped body morphogenesis	2.3	0
cell growth	2.3	0
positive regulation of JNK cascade	2.3	0
positive regulation of inflammatory response	2.3	0
nucleotide catabolic process	2.3	0
positive regulation of release of sequestered calcium ion into cytosol	2.3	0
positive regulation of BMP signaling pathway	2.3	0
receptor localization to synapse	2.3	0
myofibril assembly	2.3	0
regulation of protein localization to membrane	2.3	0
regulation of phosphatase activity	2.3	0
Rab protein signal transduction	2.3	0
heart trabecula formation	2.3	0
ventricular cardiac muscle cell differentiation	2.3	0
nose development	2.3	0
left/right axis specification	2.3	0
calcium ion-regulated exocytosis of neurotransmitter	2.3	0
otic vesicle development	2.3	0
positive regulation of extrinsic apoptotic signaling pathway via death domain receptors	2.3	0
ionotropic glutamate receptor signaling pathway	2.3	0
glandular epithelial cell development	2.3	0
type B pancreatic cell differentiation	2.3	0
regulation of hormone biosynthetic process	2.3	0
regulation of cardiac muscle cell differentiation	2.3	0
negative regulation of organic acid transport	2.3	0
response to purine-containing compound	2.3	0
negative regulation of chromosome segregation	2.3	0
negative regulation of biomineralization	2.3	0
peptide catabolic process	2.3	0
embryonic forelimb morphogenesis	2.3	0
negative regulation of chromosome separation	2.3	0
cellular response to acetylcholine	2.3	0
regulation of immunoglobulin mediated immune response	2.3	0
positive regulation of interleukin-8 production	2.3	0
regulation of B cell mediated immunity	2.3	0
striated muscle cell development	2.3	0
response to alkaloid	2.3	0
terpenoid metabolic process	2.3	0
tissue migration	2.3	0
endodermal cell differentiation	2.3	0
purine ribonucleotide catabolic process	2.3	0
tRNA methylation	2.3	0
negative regulation of nuclear division	2.3	0
regulation of adaptive immune response	2.2	0
adenylate cyclase-inhibiting G protein-coupled receptor signaling pathway	2.2	0
erythrocyte homeostasis	2.2	0
regulation of neurotransmitter secretion	2.2	0
social behavior	2.2	0
biological process involved in intraspecies interaction between organisms	2.2	0
regulation of posttranscriptional gene silencing	2.2	0
carboxylic acid transmembrane transport	2.2	0
vasoconstriction	2.2	0
regulation of adenylate cyclase activity	2.2	0
response to acetylcholine	2.2	0
regulation of mitotic nuclear division	2.2	0
positive regulation of B cell proliferation	2.2	0
positive regulation of blood vessel endothelial cell migration	2.2	0
response to organophosphorus	2.2	0
regulation of long-term neuronal synaptic plasticity	2.2	0
positive regulation of embryonic development	2.2	0
response to prostaglandin E	2.2	0
neurotransmitter receptor transport	2.2	0
sodium ion import across plasma membrane	2.2	0
organic acid transmembrane transport	2.2	0
regulation of B cell proliferation	2.2	0
glutathione metabolic process	2.2	0
positive regulation of actin filament polymerization	2.2	0
regulation of gene silencing by RNA	2.2	0
positive regulation of cytoplasmic translation	2.2	0
alanine transport	2.2	0
pathway-restricted SMAD protein phosphorylation	2.2	0
regulation of hepatocyte proliferation	2.2	0
regulation of short-term neuronal synaptic plasticity	2.2	0
organophosphate catabolic process	2.2	0
regulation of isomerase activity	2.2	0
pronephros development	2.2	0
ventricular compact myocardium morphogenesis	2.2	0
positive regulation of isomerase activity	2.2	0
lung saccule development	2.2	0
negative regulation of microglial cell activation	2.2	0
cranial suture morphogenesis	2.2	0
glomerular mesangium development	2.2	0
negative regulation of vasoconstriction	2.2	0
blood vessel endothelial cell differentiation	2.2	0
proline transmembrane transport	2.2	0
cardiac muscle cell fate commitment	2.2	0
histone H2A-K119 monoubiquitination	2.2	0
adenylate cyclase-inhibiting G protein-coupled acetylcholine receptor signaling pathway	2.2	0
positive regulation of granulocyte differentiation	2.2	0
phagocytosis	2.2	0
embryonic axis specification	2.1	0
cilium movement involved in cell motility	2.1	0
positive regulation of immune effector process	2.1	0
regulation of protein processing	2.1	0
[truncated: 83 more rows]

## Sheet: Fig. 2e
Fig. 2e Fold change in expression levels (MCM2-2A mutant/WT) of genes associated with “gland development” at whose promoter H3K27me3 was downregulated in MCM2-2A mutant vs. WT MCF-7 cells
pathway	gene	Fold change of H3K27me3	Fold change of RNA-SEQ
Gland development	CLCN2	-1.86186	-1.51
Gland development	CYP1B1	-1.39528	1.93
Gland development	ERBB4	-2.34876	1.55
Gland development	GLI3	-1.34592	0.97
Gland development	MSX1	-1.95927	-0.67
Gland development	PGR	-2.72742	3.98
Gland development	SERPINB5	1.11668	-0.87
Gland development	RARG	-1.50449	0.81
Gland development	STAT6	-5.99965	1.1
Gland development	TGFA	-2.908	1.24
Gland development	TGFB1	-4.66939	1.2
Gland development	TGFB2	-1.71841	1.21
Gland development	LMO4	-3.48874	0.84
Gland development	CLDN1	-1.58275	1.59
Gland development	NEURL1	-1.03668	1.34
Gland development	LEF1	-1.62552	1.66
Gland development	BCL11B	-1.75087	0.62
Gland development	ALDH1A3	-1.30973	-0.16
Gland development	APRT	-2.10886	-0.11
Gland development	CCKBR	-1.17974	-0.02
Gland development	CSF1	-1.41418	0.13
Gland development	NKX2-5	-1.86481	0
Gland development	EPHB3	-1.3052	-0.59
Gland development	EXT1	-1.56172	0.27
Gland development	FGF8	-5.12458	0
Gland development	FOXF1	-1.60751	0.05
Gland development	GATA6	-1.62457	0.35
Gland development	GLI1	-1.08391	0.3
Gland development	GLI2	-1.22127	-0.01
Gland development	FOXA1	-1.52034	0.21
Gland development	HOXA3	-2.13704	0
Gland development	HOXA13	-1.00352	0.01
Gland development	HOXD13	-1.6123	0
Gland development	HES1	-1.57695	-0.25
Gland development	IGF2R	-1.51144	0.13
Gland development	INSM1	-1.46156	-0.01
Gland development	MET	-2.42905	0.05
Gland development	MMP2	-2.75466	-0.12
Gland development	MSX2	-3.27499	-0.11
Gland development	PAM	-1.96271	0.53
Gland development	PAX6	-2.37687	0
Gland development	PITX1	-1.28103	0.27
Gland development	PLAG1	-1.06499	0.24
Gland development	PROX1	-1.19986	0.02
Gland development	PTCH1	-2.11646	0.43
Gland development	PTPN3	-2.50744	0.46
Gland development	SALL1	-1.34415	0
Gland development	SHH	-1.51381	-0.21
Gland development	SOX3	-1.69716	-0.02
Gland development	STAT5A	-1.99518	-0.11
Gland development	TGFBR3	-1.78433	0.23
Gland development	TYMS	-1.66194	0.09
Gland development	WNT1	-1.56126	0
Gland development	WT1	-1.11063	0
Gland development	PAX8	-1.17731	-0.45
Gland development	TNFRSF11A	-2.67076	-0.13
Gland development	APLN	-1.47944	-0.21
Gland development	TBX19	-1.13233	0.04
Gland development	ONECUT2	-1.03794	-0.18
Gland development	MAFB	-1.78078	-0.04
Gland development	BCL2L11	-1.17858	-0.3
Gland development	KDM5B	-2.08181	0.12
Gland development	PLXND1	-1.98665	-0.3
Gland development	OTP	-1.72234	0.03
Gland development	HAMP	-1.31199	0
Gland development	SLC46A2	-2.16797	-0.1
Gland development	ARMC5	-1.84927	-0.36
Gland development	WNT10A	-1.72739	0.66
Gland development	WNT3A	-2.28291	-0.32
Gland development	GDF7	-1.29618	0.02
Gland development	NKX2-3	-1.73239	0.06
Gland development	ASXL1	-3.04087	-0.08
Gland development	GSX1	-1.39487	0
Gland development	PCSK9	-1.6837	-0.01
Gland development	CCDC39	-1.09627	-0.02
Gland development	BSX	-1.04666	0

## Sheet: Fig. 2f
Fig. 2f CUT & Tag-qPCR for H3K27me3 occupancy at selected regions in MCM2-2A mutant and WT MCF-7 cells.
	genes with H3K27me3 at promoters	IP/input WT clone2-R1	IP/input WT clone2-R2	IP/input WT clone1-R1	IP/input WT clone1-R2	IP/input MCM2-2A clone1-R1	IP/input MCM2-2A clone1-R2	IP/input MCM2-2A clone2-R1	IP/input MCM2-2A clone2-R2
H3K27me3 stable regions	TACR1	0.825946	0.774949	1.15708	1.24202	1.26335	1.19447	1.24562	1.22085
	ETV4	0.775088	0.714122	1.30039	1.2104	1.12796	1.32079	1.46977	1.62617
H3K27me3 downregulated regions	TGFB1	0.703416	0.593541	1.32719	1.37585	0.262553	0.0710444	0.0629714	0.0731679
	STAT6	0.833598	0.89921	1.21898	1.04821	0.242152	0.0553975	0.0594609	0.0471682
	AKAP12	0.620119	0.650805	1.26179	1.46729	0.407412	0.320525	0.275618	0.31982
	LAMB1	1.11151	0.685441	1.23148	0.971568	0.209148	0.509643	0.536631	0.405373
	PGR	1.02909	0.970915	0.968664	1.03134	0.417949	0.316776	0.448976	0.466703
	ANXA3	0.964842	0.815386	1.27211	0.94766	0.707331	0.689024	0.611331	0.626853
H3K27me3 upregulated regions	CXCL12	1.09335	0.927654	1.01618	0.962817	7.68207	7.11944	11.5976	11.1289

## Sheet: Fig. 2g
Fig. 2g mRNA levels measured by RT–qPCR in MCM2-2A mutant and WT MCF-7 cells
gene	WT-Clone1	WT-Clone2	WT-Clone3		MCM2-2A-Clone1-R1	MCM2-2A-Clone2-R1	MCM2-2A-Clone2-R2	MCM2-2A-Clone1-R2
TGFB1	0.542934	1.29803	1.15903		1.88984	1.80363	1.34951	2.15339
STAT6	0.853696	1.3085	0.837802		2.92077	3.01995	2.23783	2.14806
AKAP12	0.941674	0.983427	1.0749		97.9284	90.9005	81.6927	91.5462
LAMB1	0.811714	1.11692	1.07137		1.87698	1.85594	2.09634	1.83108
PGR	1.25694	0.79781	0.945252		24.5463	19.9344	18.768	23.3756
ANXA3	0.366098	1.37427	1.25963		4.13751	4.6223	3.86605	4.24176
CXCL12	1.05591	0.958527	0.985562		0.298251	0.232403	0.178114	0.304624

## Sheet: Fig. 2h
Fig. 2h Fold change of H3K27me3 signal and RNA expression detected by CUT & Tag sequencing and RNA-seq, respectively
	Fold change of H3K27me3	Fold change of RNA expression
TACR1	0.978168	-0.07
ETV4	0.200563	-1.15
TGFB1	-4.66939	1.2
STAT6	-5.99965	1.1
AKAP12	-1.73994	4.15
LAMB1	-1.54704	1.33
PGR	-2.72742	3.98
ANXA3	-2.49604	1.95
CXCL12	1.83354	-2.49
