# Supplementary material for: Impaired histone inheritance promotes tumor progression
Source: Nat Commun. 2023 Jun 10;14:3429. doi: 10.1038/s41467-023-39185-y (PMC10257670; doi:10.1038/s41467-023-39185-y)
Supplement: Supplementary file 4 — Source Data [file 41467_2023_39185_MOESM4_ESM.zip › source data -F/Fig3.xlsx]

## Sheet: Fig. 3a
Fig. 3a H3K4me3 signal in WT MCF-7 cells, at H3K4me3 peaks that were upregulated, stable, or downregulated in MCM2-2A mutant vs. WT MCF-7 cells.
ID	WT#1	WT#2	State
pk_15264	0.09	0.27	Up
pk_11471	0	0	Up
pk_11383	0.18	0	Up
pk_11384	0.09	0.27	Up
pk_13149	0	0	Up
pk_9467	0	0	Up
pk_2062	0	0.09	Up
pk_15142	0.18	0	Up
pk_4213	0.09	0.09	Up
pk_4756	0.09	0.45	Up
pk_11171	0.18	0.09	Up
pk_8935	0.09	0	Up
pk_11385	0	0.54	Up
pk_13953	0.09	0.54	Up
pk_13966	0	0	Up
pk_9698	0	0	Up
pk_3604	0	0.54	Up
pk_13954	0.45	0.18	Up
pk_562	0	0.09	Up
pk_11232	0.36	0.45	Up
pk_11478	0.18	0.09	Up
pk_14611	0.27	0.27	Up
pk_14132	0.27	0	Up
pk_2229	0	0.18	Up
pk_13033	0.81	0.27	Up
pk_3153	0.09	0.09	Up
pk_3602	0	2.07	Up
pk_5316	0.45	0.81	Up
pk_4214	3.06	2.7	Up
pk_7290	0.09	7.38	Up
pk_10682	0.9	5.04	Up
pk_10958	0.18	0.36	Up
pk_13529	0	0.27	Up
pk_13034	0.72	0.45	Up
pk_2813	9	23.22	Up
pk_14398	0.09	0.18	Up
pk_6964	0	0	Up
pk_2794	0.09	0.54	Up
pk_1893	1.35	5.13	Up
pk_6623	0.9	0.72	Up
pk_307	1.26	6.3	Up
pk_6254	1.17	0.09	Up
pk_6900	0.27	0.18	Up
pk_13711	0.09	0.09	Up
pk_11407	4.32	1.71	Up
pk_11178	6.66	3.42	Up
pk_2786	0.27	0.63	Up
pk_6601	1.62	2.61	Up
pk_2353	2.16	0.45	Up
pk_15044	0.36	0.27	Up
pk_3773	4.95	3.69	Up
pk_11243	19.8	10.71	Up
pk_245	0.18	0.27	Up
pk_11382	3.96	0.63	Up
pk_3240	0.81	1.08	Up
pk_13704	2.79	5.58	Up
pk_4775	0.72	0.54	Up
pk_4458	4.14	6.39	Up
pk_11212	0.9	1.89	Up
pk_11	4.68	10.26	Up
pk_11442	2.43	3.87	Up
pk_13548	8.37	15.48	Up
pk_15155	2.07	1.17	Up
pk_11347	3.87	4.41	Up
pk_3110	3.06	1.53	Up
pk_1209	1.26	1.17	Up
pk_13150	0.9	2.88	Up
pk_13314	0.54	0.9	Up
pk_7097	1.44	3.42	Up
pk_10730	38.16	12.15	Up
pk_8855	64.53	39.51	Up
pk_12666	2.43	0.72	Up
pk_3104	0.81	1.62	Up
pk_6528	3.33	8.19	Up
pk_13520	3.6	7.29	Up
pk_7717	1.08	1.62	Up
pk_13539	0.54	0.63	Up
pk_6164	3.51	2.16	Up
pk_9438	1.35	2.07	Up
pk_7098	8.19	7.47	Up
pk_12522	38.07	26.1	Up
pk_7719	0.81	0.63	Up
pk_1627	8.01	7.29	Up
pk_5670	1.44	0.99	Up
pk_11136	14.31	11.07	Up
pk_13173	10.8	12.69	Up
pk_869	3.96	2.7	Up
pk_9829	20.25	10.26	Up
pk_1894	19.08	21.6	Up
pk_1559	68.22	44.28	Up
pk_3663	2.7	4.41	Up
pk_11093	13.14	25.47	Up
pk_14387	1.35	3.42	Up
pk_1552	7.29	6.66	Up
pk_3603	8.64	10.53	Up
pk_13462	3.96	3.96	Up
pk_11370	2.34	3.06	Up
pk_2432	11.7	16.56	Up
pk_11071	1.17	1.53	Up
pk_8244	14.4	12.33	Up
pk_9430	13.23	25.74	Up
pk_6433	3.42	5.13	Up
pk_10334	11.43	10.89	Up
pk_11403	40.5	39.78	Up
pk_11658	98.82	96.12	Up
pk_11141	22.86	18.54	Up
pk_11387	27.36	25.83	Up
pk_11348	6.57	6.84	Up
pk_15050	4.41	9.36	Up
pk_13515	5.22	6.57	Up
pk_8816	12.78	14.85	Up
pk_4761	30.33	28.71	Up
pk_8932	3.33	4.59	Up
pk_6316	14.67	15.93	Up
pk_10454	15.75	28.98	Up
pk_1021	55.98	54	Up
pk_13695	5.49	6.93	Up
pk_4766	32.85	34.65	Up
pk_11702	4.86	4.77	Up
pk_13465	12.06	15.21	Up
pk_13151	29.7	25.65	Up
pk_11406	21.6	12.6	Up
pk_4769	31.5	31.86	Up
pk_13814	8.46	9.54	Up
pk_15240	17.91	12.15	Up
pk_3432	67.86	61.29	Up
pk_4771	26.73	25.92	Up
pk_4482	43.02	65.61	Up
pk_11396	75.06	61.2	Up
pk_11578	48.78	76.59	Up
pk_13160	22.5	23.76	Up
pk_11413	34.47	33.48	Up
pk_4271	57.24	97.92	Up
pk_15046	23.13	26.82	Up
pk_6912	24.75	46.08	Up
pk_7576	42.75	68.4	Up
pk_12229	7.11	5.94	Up
pk_3215	32.49	46.71	Up
pk_1572	35.1	32.85	Up
pk_4781	38.52	36.27	Up
pk_4481	4.77	5.94	Up
pk_15048	46.17	38.88	Up
pk_12880	63.36	59.04	Up
pk_1605	40.68	67.5	Up
pk_13813	68.13	54.09	Up
pk_13694	80.73	81.09	Up
pk_13167	13.05	11.97	Up
pk_4774	39.33	37.98	Up
pk_10455	16.2	23.49	Up
pk_13161	5.04	5.58	Up
pk_4765	12.15	13.5	Up
pk_4779	6.3	7.11	Up
pk_12439	21.33	14.58	Up
pk_11657	89.37	81.81	Up
pk_13833	48.42	54.9	Up
pk_13962	9.81	5.13	Up
pk_11061	36	40.5	Up
pk_11412	41.94	33.84	Up
pk_13832	58.95	105.75	Up
pk_8664	61.2	72.09	Up
pk_4778	7.83	8.19	Up
pk_11660	85.59	90.36	Up
pk_13703	38.07	53.19	Up
pk_4768	26.46	28.71	Up
pk_11353	89.46	75.24	Up
pk_11654	109.26	117.54	Up
pk_11072	21.42	28.35	Up
pk_11324	90.63	94.77	Up
pk_4780	27.18	30.15	Up
pk_13374	195.03	202.41	Up
pk_7777	36.45	32.31	Up
pk_3300	59.4	69.84	Up
pk_11062	52.11	55.71	Up
pk_11337	20.61	19.89	Up
pk_12665	55.98	32.04	Up
pk_13382	7.11	7.47	Up
pk_13762	4.23	5.94	Up
pk_11175	25.56	25.65	Up
pk_11276	59.04	56.88	Up
pk_11376	69.75	60.84	Up
pk_15051	50.94	51.66	Up
pk_12453	73.89	99.54	Up
pk_13835	45	43.38	Up
pk_13346	10.17	15.84	Up
pk_1582	34.29	33.66	Up
pk_13756	29.79	29.43	Up
pk_13165	62.46	57.42	Up
pk_11239	11.25	11.16	Up
pk_11548	9.81	8.73	Up
pk_15225	0	0	Stable
pk_10059	0.81	0.27	Stable
pk_2171	0.63	15.84	Stable
pk_3732	0.09	0.09	Stable
pk_5489	0.9	0.63	Stable
pk_6255	1.35	0.36	Stable
pk_11106	1.08	5.13	Stable
pk_6534	41.67	1.8	Stable
pk_13170	0.27	0.09	Stable
pk_11901	0	0.63	Stable
pk_518	1.08	0.09	Stable
pk_646	1.26	0.09	Stable
pk_11273	3.42	1.17	Stable
pk_9793	19.17	3.87	Stable
pk_5269	0.18	1.08	Stable
pk_10913	1.26	0.54	Stable
pk_15328	2.43	0.9	Stable
pk_5483	0.36	0.54	Stable
pk_12852	0.81	0.45	Stable
pk_6642	1.17	1.26	Stable
pk_921	43.74	31.77	Stable
pk_4143	0.72	11.79	Stable
pk_13700	4.5	2.16	Stable
pk_6849	0.27	0.27	Stable
pk_7222	0.72	4.68	Stable
pk_12741	0.09	0.63	Stable
pk_13635	0.09	0.27	Stable
pk_11302	0.72	2.79	Stable
pk_7689	0.45	0.81	Stable
pk_12212	0.54	1.26	Stable
pk_14144	1.62	0.45	Stable
pk_5104	0.18	0.81	Stable
pk_9972	0.36	0.36	Stable
pk_415	0.72	0.54	Stable
pk_11408	0.18	0.45	Stable
pk_8300	0.54	0.45	Stable
pk_11123	4.86	2.52	Stable
pk_14855	2.07	1.89	Stable
pk_3411	0.81	0.81	Stable
pk_11138	26.28	16.29	Stable
pk_11309	27.72	1.98	Stable
pk_4575	4.14	8.82	Stable
pk_1553	1.08	0.72	Stable
pk_13784	0.81	0.27	Stable
pk_4972	0.99	0.45	Stable
pk_10156	9.27	4.41	Stable
pk_3930	0.45	1.26	Stable
pk_7972	0.54	0.63	Stable
pk_11716	0.72	0.81	Stable
pk_11048	0	0.72	Stable
pk_9483	0.9	0.99	Stable
pk_14531	0.72	1.89	Stable
pk_12917	0	0	Stable
pk_12714	1.98	0.9	Stable
pk_11560	0.45	0.81	Stable
pk_913	67.23	30.6	Stable
pk_12586	1.98	2.7	Stable
pk_3805	8.46	12.6	Stable
pk_11372	1.98	1.26	Stable
pk_12294	0.54	1.8	Stable
pk_4456	1.35	1.08	Stable
pk_1636	1.08	1.71	Stable
pk_6673	8.64	13.86	Stable
pk_8974	2.43	14.94	Stable
pk_4764	2.25	3.69	Stable
pk_12292	1.62	2.52	Stable
pk_11349	3.6	7.02	Stable
pk_4596	0.99	0.18	Stable
pk_10696	0.72	0.09	Stable
pk_6998	1.53	2.25	Stable
pk_14397	2.34	1.89	Stable
pk_4762	0.45	0.63	Stable
pk_4763	0.9	1.17	Stable
pk_11373	1.71	0.99	Stable
pk_3967	0.36	0.18	Stable
pk_6325	4.77	4.77	Stable
pk_164	0.72	0.27	Stable
pk_1885	3.6	3.6	Stable
pk_777	0.54	0.09	Stable
pk_13154	8.1	0.27	Stable
pk_7019	1.26	0.54	Stable
pk_14291	12.33	39.06	Stable
pk_4546	1.17	1.35	Stable
pk_5626	1.8	1.53	Stable
pk_9104	1.26	1.8	Stable
pk_9047	0.36	0.72	Stable
pk_4772	0.9	1.17	Stable
pk_2861	0.99	1.8	Stable
pk_11999	1.17	4.5	Stable
pk_13274	0.72	1.08	Stable
pk_10669	0.09	0.27	Stable
pk_12454	56.7	19.17	Stable
pk_4277	2.07	13.86	Stable
pk_918	108.81	50.76	Stable
pk_9465	18.36	9.63	Stable
pk_1554	1.08	0.63	Stable
pk_11345	0.9	0.72	Stable
pk_7258	0.72	0.72	Stable
pk_391	3.15	8.1	Stable
pk_2350	0	0.63	Stable
pk_11080	3.87	11.43	Stable
pk_15324	1.35	1.53	Stable
pk_3976	27.63	21.24	Stable
pk_12134	0	0	Stable
pk_12037	1.26	1.53	Stable
pk_13454	38.07	23.4	Stable
pk_11646	173.7	177.39	Stable
pk_4467	1.35	3.6	Stable
pk_4767	45.45	53.1	Stable
pk_11350	27.63	29.79	Stable
pk_2172	55.71	96.57	Stable
pk_13069	49.77	58.5	Stable
pk_11656	85.77	79.74	Stable
pk_13541	117.63	155.52	Stable
pk_12248	100.8	155.88	Stable
pk_12660	24.12	14.67	Stable
pk_14644	12.06	11.43	Stable
pk_11021	29.7	29.61	Stable
pk_9487	11.79	12.06	Stable
pk_3040	52.56	46.44	Stable
pk_7486	15.48	16.11	Stable
pk_13785	93.33	94.95	Stable
pk_13707	56.07	75.51	Stable
pk_1587	6.21	11.97	Stable
pk_13366	143.46	125.01	Stable
pk_12418	7.29	10.71	Stable
pk_13399	49.14	52.02	Stable
pk_15343	5.13	5.31	Stable
pk_14572	1.17	2.16	Stable
pk_12841	133.38	143.46	Stable
pk_7503	38.07	34.56	Stable
pk_11275	87.03	95.67	Stable
pk_11188	15.48	13.95	Stable
pk_13062	0.45	0.45	Stable
pk_11390	58.14	44.73	Stable
pk_13159	50.94	52.29	Stable
pk_11091	137.16	135.72	Stable
pk_13737	45.63	60.84	Stable
pk_1538	109.62	146.43	Stable
pk_11289	158.31	158.94	Stable
pk_1543	128.43	181.98	Stable
pk_11389	149.13	108.45	Stable
pk_11122	19.17	21.87	Stable
pk_4577	12.96	17.01	Stable
pk_8483	0.45	2.43	Stable
pk_1612	11.25	6.84	Stable
pk_2989	4.77	4.41	Stable
pk_11368	68.04	60.12	Stable
pk_10042	111.42	85.95	Stable
pk_12663	79.83	45.36	Stable
pk_1471	3.06	1.89	Stable
pk_12943	23.94	24.93	Stable
pk_13547	64.89	79.29	Stable
pk_11269	0.99	2.25	Stable
pk_8348	1.8	2.07	Stable
pk_11165	90.81	83.52	Stable
pk_10057	10.71	5.4	Stable
pk_4455	3.6	4.68	Stable
pk_1549	64.62	84.33	Stable
pk_10038	104.4	75.6	Stable
pk_13789	64.8	66.15	Stable
pk_15052	18.99	15.3	Stable
pk_4512	34.65	50.76	Stable
pk_2225	2.25	8.28	Stable
pk_13321	32.67	40.5	Stable
pk_7200	9.54	11.61	Stable
pk_11298	125.01	118.53	Stable
pk_9618	17.19	16.92	Stable
pk_8173	1.71	1.62	Stable
pk_13156	42.12	43.38	Stable
pk_4773	15.57	13.14	Stable
pk_11272	121.14	110.7	Stable
pk_10645	3.96	2.43	Stable
pk_8934	3.69	4.41	Stable
pk_13316	0.72	1.8	Stable
pk_10582	47.61	51.12	Stable
pk_13166	27.45	26.82	Stable
pk_15092	1.8	1.89	Stable
pk_4576	1.35	1.44	Stable
pk_11661	99.81	96.84	Stable
pk_1234	3.69	2.34	Stable
pk_11203	0.9	0.27	Stable
pk_12925	87.93	83.16	Stable
pk_4442	90.72	92.97	Stable
pk_13417	137.43	180.99	Stable
pk_8007	21.15	28.98	Stable
pk_12380	0	0.9	Stable
pk_9509	16.65	30.33	Stable
pk_12670	32.67	22.23	Stable
pk_4770	28.62	25.74	Stable
pk_3818	0.09	0.27	Stable
pk_12562	3.06	0.18	Stable
pk_11271	225.81	214.2	Stable
pk_13839	137.34	150.3	Stable
pk_3173	1.26	1.98	Stable
pk_1533	0	0	Stable
pk_11388	70.29	53.46	Stable
pk_12139	42.75	63.36	Stable
pk_14643	56.88	66.87	Stable
pk_4474	180.81	186.66	Stable
pk_11076	117.27	131.94	Stable
pk_437	28.53	28.17	Stable
pk_12403	103.5	108.9	Stable
pk_6606	51.84	56.88	Stable
pk_11001	47.43	49.41	Stable
pk_1540	33.66	37.35	Stable
pk_12939	70.02	64.98	Stable
pk_13421	2.52	2.61	Stable
pk_13683	0.45	0.63	Stable
pk_11464	10.62	16.65	Stable
pk_611	83.79	54.27	Stable
pk_11386	16.47	17.19	Stable
pk_13046	180.09	198.27	Stable
pk_11179	24.3	20.97	Stable
pk_11285	76.59	61.74	Stable
pk_3917	141.3	153.63	Stable
pk_4176	30.96	33.57	Stable
pk_865	8.55	4.86	Stable
pk_4838	46.26	49.95	Stable
pk_11365	154.35	132.12	Stable
pk_3129	9.27	7.65	Stable
pk_4441	88.38	86.04	Stable
pk_11314	4.5	3.6	Stable
pk_12664	44.91	23.04	Stable
pk_11331	56.16	68.58	Stable
pk_11290	57.06	58.41	Stable
pk_11154	5.85	4.41	Stable
pk_13797	195.57	211.77	Stable
pk_12267	120.06	144.63	Stable
pk_11015	97.56	101.7	Stable
pk_15047	23.31	23.49	Stable
pk_425	102.24	104.22	Stable
pk_4466	88.38	91.08	Stable
pk_13106	0.9	1.44	Stable
pk_13240	104.31	115.2	Stable
pk_13721	24.57	28.89	Stable
pk_4439	211.41	215.64	Stable
pk_11246	8.55	4.41	Stable
pk_870	406.71	377.1	Stable
pk_11320	2.52	2.07	Stable
pk_4516	134.55	171.54	Stable
pk_11295	146.88	133.2	Stable
pk_11060	2.25	2.25	Stable
pk_11108	84.96	99.99	Stable
pk_13273	54.81	69.12	Stable
pk_3436	75.24	97.47	Stable
pk_11297	97.56	85.77	Stable
pk_11027	105.3	113.04	Stable
pk_13107	62.64	51.48	Stable
pk_13051	13.32	12.06	Stable
pk_11075	73.71	87.57	Stable
pk_4443	75.96	81.45	Stable
pk_11364	81.54	76.14	Stable
pk_11169	61.47	70.47	Stable
pk_11016	114.66	128.88	Stable
pk_1138	4.41	3.6	Stable
pk_11094	4.32	9.09	Stable
pk_11908	0	3.15	Stable
pk_6602	27.81	32.13	Stable
pk_11571	0.54	1.8	Stable
pk_11095	69.3	67.05	Stable
pk_11594	106.56	128.16	Stable
pk_3223	2.34	2.43	Stable
pk_4843	15.84	20.7	Stable
pk_13806	198	188.19	Stable
pk_11366	132.84	109.71	Stable
pk_12155	0.63	1.17	Stable
pk_4492	11.34	9.18	Stable
pk_13223	13.23	21.96	Stable
pk_13442	182.34	177.66	Stable
pk_14070	1.17	0.81	Stable
pk_6711	22.23	20.61	Stable
pk_2585	60.93	61.92	Stable
pk_11229	84.06	81.09	Stable
pk_13574	153.18	205.74	Stable
pk_5449	68.22	88.65	Stable
pk_6434	1.98	2.25	Stable
pk_12205	14.67	24.3	Stable
pk_11277	46.53	46.26	Stable
pk_4174	0.81	0.54	Stable
pk_11135	50.76	54	Stable
pk_11113	60.21	51.66	Stable
pk_8420	0.45	1.35	Stable
pk_3256	0.18	0.81	Stable
pk_13290	72.99	63.63	Stable
pk_13811	52.11	59.22	Stable
pk_1570	190.44	198.54	Stable
pk_12781	89.37	96.39	Stable
pk_3999	6.3	4.14	Stable
pk_10949	13.32	10.8	Stable
pk_13669	72.09	87.12	Stable
pk_5461	2.34	1.89	Stable
pk_7888	3.06	5.76	Stable
pk_1628	53.64	50.22	Stable
pk_13663	31.86	48.78	Stable
pk_13257	13.23	4.23	Stable
pk_11193	35.46	30.96	Stable
pk_12649	64.35	39.42	Stable
pk_12402	87.48	84.33	Stable
pk_14137	44.73	55.26	Stable
pk_4506	22.14	14.13	Stable
pk_12681	67.23	97.74	Stable
pk_608	24.57	15.3	Stable
pk_6608	89.55	87.84	Stable
pk_430	18.27	23.4	Stable
pk_6535	68.94	59.4	Stable
pk_13416	470.52	554.67	Stable
pk_13350	58.14	62.46	Stable
pk_417	7.65	14.94	Stable
pk_2866	1.53	1.35	Stable
pk_6767	180.27	180.81	Stable
pk_13759	0.63	0.72	Stable
pk_13775	24.66	23.76	Stable
pk_4854	49.32	82.44	Stable
pk_7056	6.75	4.59	Stable
pk_4471	38.34	44.55	Stable
pk_12667	8.19	4.86	Stable
pk_2166	10.44	16.02	Stable
pk_6683	37.8	20.97	Stable
pk_4720	86.58	86.31	Stable
pk_3270	218.43	215.28	Stable
pk_3244	48.78	24.66	Stable
pk_12524	1.62	1.35	Stable
pk_13375	72.63	69.93	Stable
pk_11077	137.97	153.36	Stable
pk_11281	92.52	78.3	Stable
pk_13831	29.16	64.17	Stable
pk_9897	1.8	0.63	Stable
pk_11641	165.87	164.79	Stable
pk_4565	84.06	76.68	Stable
pk_13990	94.86	107.37	Stable
pk_11470	50.31	36.99	Stable
pk_11028	212.85	196.47	Stable
pk_11274	95.13	90.45	Stable
pk_13719	1.53	4.86	Stable
pk_11065	95.58	90.45	Stable
pk_12662	64.26	29.97	Stable
pk_13701	115.02	120.15	Stable
pk_8793	11.97	17.01	Stable
pk_11755	1.71	2.07	Stable
pk_11118	2.34	2.52	Stable
pk_11010	43.2	43.02	Stable
pk_6654	1.53	1.53	Stable
pk_11155	72.81	74.07	Stable
pk_12355	48.15	57.42	Stable
pk_15041	13.86	17.91	Stable
pk_14213	2.7	0.9	Stable
pk_13438	251.73	140.49	Stable
pk_4541	153.63	167.49	Stable
pk_11355	78.93	72.27	Stable
pk_1565	23.4	13.59	Stable
pk_10026	101.16	74.34	Stable
pk_11640	140.94	143.01	Stable
pk_11573	90.72	84.06	Stable
pk_11266	14.22	9.99	Stable
pk_6598	64.71	66.87	Stable
pk_11092	195.3	207.72	Stable
pk_13767	36.45	41.76	Stable
pk_12607	139.14	121.32	Stable
pk_13281	0.72	6.75	Stable
pk_3294	71.64	73.35	Stable
pk_11572	0.45	0.9	Stable
pk_11400	12.96	11.88	Stable
pk_3623	10.44	12.15	Stable
pk_12914	0	0	Stable
pk_244	39.51	46.8	Stable
pk_11293	10.89	11.25	Stable
pk_11149	89.73	95.04	Stable
pk_12600	16.2	18.81	Stable
pk_11081	62.19	89.19	Stable
pk_11166	72.72	65.7	Stable
pk_419	31.86	31.14	Stable
pk_11577	104.76	130.23	Stable
pk_11207	62.1	63.27	Stable
pk_9773	11.16	17.46	Stable
pk_12746	72.99	77.67	Stable
pk_11043	102.15	104.22	Stable
pk_12426	84.69	80.1	Stable
pk_4754	65.07	82.08	Stable
pk_423	5.04	7.65	Stable
pk_3169	54.45	68.04	Stable
pk_11655	39.78	45.27	Stable
pk_6865	7.2	11.43	Stable
pk_11405	55.26	42.39	Stable
pk_11143	77.49	75.51	Stable
pk_15292	24.57	9.72	Stable
pk_11052	118.53	120.69	Stable
pk_14142	15.93	16.92	Stable
pk_12353	28.62	32.22	Stable
pk_75	3.6	1.08	Stable
pk_11562	165.78	172.62	Stable
pk_13729	72.09	73.98	Stable
pk_6248	3.69	1.62	Stable
pk_7251	57.06	56.07	Stable
pk_13770	46.35	57.24	Stable
pk_12410	156.33	146.61	Stable
pk_1767	4.77	9.54	Stable
pk_12416	0.81	1.35	Stable
pk_670	87.21	86.04	Stable
pk_12273	60.03	68.31	Stable
pk_3226	18	12.51	Stable
pk_13781	88.65	87.75	Stable
pk_6959	21.42	26.64	Stable
pk_11137	5.22	3.78	Stable
pk_4453	48.87	40.77	Stable
pk_6102	18.18	13.77	Stable
pk_11335	13.59	15.75	Stable
pk_13735	38.97	38.07	Stable
pk_3185	172.08	180.45	Stable
pk_4438	54.81	59.31	Stable
pk_4447	2.52	1.17	Stable
pk_4502	37.35	32.85	Stable
pk_435	82.26	86.31	Stable
pk_13753	145.26	129.6	Stable
pk_11653	158.85	170.91	Stable
pk_3456	231.48	237.96	Stable
pk_4371	33.03	50.22	Stable
pk_15138	2.7	1.8	Stable
pk_13430	2.16	3.15	Stable
pk_12850	159.21	126.99	Stable
pk_3255	57.42	65.61	Stable
pk_13286	160.92	155.25	Stable
pk_4584	44.73	42.84	Stable
pk_6540	99.09	95.4	Stable
pk_11074	98.01	100.35	Stable
pk_3182	112.77	124.65	Stable
pk_13834	45.09	42.66	Stable
pk_1215	3.33	4.14	Stable
pk_3269	19.8	23.49	Stable
pk_1546	173.25	186.48	Stable
pk_3184	210.87	226.53	Stable
pk_4093	15.57	20.43	Stable
pk_12740	85.68	73.26	Stable
pk_12661	21.06	9.9	Stable
pk_13712	28.08	32.94	Stable
pk_14640	0.45	1.89	Stable
pk_11096	93.87	95.04	Stable
pk_13777	106.2	107.82	Stable
pk_11643	49.68	47.7	Stable
pk_12314	13.23	22.86	Stable
pk_11280	36.63	30.87	Stable
pk_11119	31.23	32.4	Stable
pk_9521	27.45	26.82	Stable
pk_11168	81.18	74.16	Stable
pk_11097	33.48	28.26	Stable
pk_15135	10.53	10.89	Stable
pk_11107	59.94	67.5	Stable
pk_7052	38.16	42.75	Stable
pk_12311	66.87	108.72	Stable
pk_13830	50.67	58.59	Stable
pk_1545	135.81	132.12	Stable
pk_4828	121.23	115.92	Stable
pk_13507	63.18	87.66	Stable
pk_2779	17.46	29.16	Stable
pk_11398	57.96	40.41	Stable
pk_1007	10.8	11.61	Stable
pk_11354	55.62	48.33	Stable
pk_11416	10.08	9.99	Stable
pk_11610	73.89	70.56	Stable
pk_15042	13.14	15.21	Stable
pk_13352	98.19	102.6	Stable
pk_11338	94.59	72.9	Stable
pk_3258	1.44	1.17	Stable
pk_12425	57.78	65.25	Stable
pk_12232	21.69	37.62	Stable
pk_4451	98.19	102.51	Stable
pk_11268	169.2	149.94	Stable
pk_12955	15.03	10.98	Stable
pk_11157	195.03	179.19	Stable
pk_3416	157.05	181.17	Stable
pk_11153	21.6	23.13	Stable
pk_11279	84.33	73.26	Stable
pk_6319	12.6	19.8	Stable
pk_3406	156.33	173.43	Stable
pk_4842	299.52	300.33	Stable
pk_11132	2.43	4.05	Stable
pk_8806	31.41	35.28	Stable
pk_13369	161.82	160.47	Stable
pk_12357	128.07	140.85	Stable
pk_11262	119.52	112.32	Stable
pk_7025	29.16	23.67	Stable
pk_7782	1.26	0.99	Stable
pk_11255	160.47	136.8	Stable
pk_11186	59.94	48.96	Stable
pk_13717	78.03	92.97	Stable
pk_11042	94.5	95.85	Stable
pk_11926	62.37	57.87	Stable
pk_11098	64.17	69.39	Stable
pk_11067	11.79	15.12	Stable
pk_13003	0.09	1.62	Stable
pk_11111	23.04	29.07	Stable
pk_12203	57.15	45.9	Stable
pk_14860	0	0	Stable
pk_12262	19.53	27.18	Stable
pk_558	5.85	6.57	Stable
pk_11304	70.38	67.59	Stable
pk_11647	142.29	152.91	Stable
pk_11242	0.36	1.08	Stable
pk_13710	4.41	2.97	Stable
pk_8137	91.71	92.79	Stable
pk_14149	43.2	41.22	Stable
pk_13344	180.72	188.19	Stable
pk_4431	118.89	131.31	Stable
pk_13215	43.2	52.11	Stable
pk_13157	4.23	5.85	Stable
pk_11105	22.59	24.21	Stable
pk_13377	172.53	217.53	Stable
pk_11164	28.53	20.61	Stable
pk_11332	128.52	105.57	Stable
pk_13291	188.91	174.69	Stable
pk_11283	62.91	49.05	Stable
pk_4374	92.07	121.41	Stable
pk_11325	3.24	2.07	Stable
pk_11024	69.48	79.2	Stable
pk_11182	65.7	69.66	Stable
pk_11240	74.16	66.69	Stable
pk_11321	96.48	69.57	Stable
pk_11287	17.1	6.84	Stable
pk_11112	104.94	62.91	Stable
pk_13317	41.67	39.42	Stable
pk_12274	49.32	59.22	Stable
pk_13349	1.8	2.52	Stable
pk_10324	56.97	60.48	Stable
pk_13787	57.87	60.39	Stable
pk_11151	195.48	168.12	Stable
pk_6923	42.3	49.32	Stable
pk_12023	24.03	29.16	Stable
pk_298	11.61	15.12	Stable
pk_2520	0.54	0.18	Stable
pk_11270	185.49	183.24	Stable
pk_11329	66.96	56.25	Stable
pk_6725	24.03	54.09	Stable
pk_13736	28.8	27.81	Stable
pk_13776	108.54	125.55	Stable
pk_11714	14.76	11.25	Stable
pk_6720	9.36	8.01	Stable
pk_13285	143.28	141.12	Stable
pk_11410	39.96	36.99	Stable
pk_5465	0.36	1.53	Stable
pk_2329	25.11	27	Stable
pk_6494	105.03	89.46	Stable
pk_11241	37.98	32.4	Stable
pk_12629	81.63	80.82	Stable
pk_12420	153.63	154.98	Stable
pk_10129	10.53	8.82	Stable
pk_13708	140.85	140.22	Stable
pk_3238	36.27	37.8	Stable
pk_12427	160.47	193.23	Stable
pk_1569	64.89	61.47	Stable
pk_9915	34.47	31.23	Stable
pk_11954	4.59	5.76	Stable
pk_12490	118.8	120.42	Stable
pk_12520	60.84	60.3	Stable
pk_10331	22.14	18.27	Stable
pk_8252	5.67	5.13	Stable
pk_14096	432.09	410.13	Stable
pk_12921	101.52	131.76	Stable
pk_12413	81.72	75.69	Stable
pk_13269	199.62	195.84	Stable
pk_13451	118.98	111.51	Stable
pk_13948	89.91	139.77	Stable
pk_2917	3.69	4.95	Stable
pk_13517	168.48	190.26	Stable
pk_12226	64.08	70.47	Stable
pk_11194	126.09	110.79	Stable
pk_13816	105.57	108.09	Stable
pk_11214	35.55	32.49	Stable
pk_11230	24.84	17.37	Stable
pk_4867	101.34	130.05	Stable
pk_11237	118.26	111.24	Stable
pk_13017	46.35	51.3	Stable
pk_1642	1.08	0.54	Stable
pk_11402	30.15	24.57	Stable
pk_329	61.65	72.63	Stable
pk_11196	0.99	1.53	Stable
pk_4513	22.23	20.52	Stable
pk_12789	17.37	7.47	Stable
pk_11161	34.92	31.14	Stable
pk_11004	6.84	8.64	Stable
pk_15149	3.87	4.86	Stable
pk_12466	116.46	113.22	Stable
pk_8909	70.47	62.55	Stable
pk_3425	69.57	90.18	Stable
pk_13259	141.57	137.16	Stable
pk_2349	1.26	1.17	Stable
pk_4850	182.88	184.14	Stable
pk_13692	114.48	121.77	Stable
pk_11055	20.16	26.28	Stable
pk_1567	112.77	112.59	Stable
pk_11007	42.75	43.2	Stable
pk_2919	0.9	0.45	Stable
pk_3133	2.79	2.43	Stable
pk_12521	0.99	0.18	Stable
pk_4581	61.56	69.48	Stable
pk_4618	6.39	2.34	Stable
pk_12253	90.27	84.33	Stable
pk_12842	96.57	83.7	Stable
pk_13340	237.06	241.47	Stable
pk_11163	14.13	14.31	Stable
pk_13426	214.11	263.97	Stable
pk_4460	35.19	45.36	Stable
pk_13802	29.43	22.05	Stable
pk_10877	2.25	2.25	Stable
pk_13168	5.4	4.59	Stable
pk_13783	77.22	85.14	Stable
pk_8174	132.12	148.41	Stable
pk_7843	21.06	27.72	Stable
pk_12394	66.87	67.41	Stable
pk_11142	119.7	119.52	Stable
pk_6027	6.3	9.36	Stable
pk_11023	216.45	210.78	Stable
pk_8303	3.33	3.24	Stable
pk_4529	122.49	118.08	Stable
pk_11559	71.01	75.24	Stable
pk_11249	214.74	199.44	Stable
pk_1143	73.44	82.89	Stable
pk_11238	104.58	95.31	Stable
pk_4403	69.84	79.29	Stable
pk_4386	92.61	101.16	Stable
pk_12194	251.1	240.3	Stable
pk_11115	0.99	1.08	Stable
pk_3282	91.53	94.95	Stable
pk_11574	43.65	62.46	Stable
pk_11483	4.32	4.68	Stable
pk_13679	77.85	70.38	Stable
pk_14068	107.19	80.01	Stable
pk_3180	97.02	105.39	Stable
pk_11253	168.48	152.01	Stable
pk_14111	0	1.26	Stable
pk_1557	123.57	127.17	Stable
pk_3252	42.12	47.52	Stable
pk_14217	69.12	33.39	Stable
pk_13427	86.67	90.72	Stable
pk_11682	5.22	7.2	Stable
pk_3176	79.65	80.1	Stable
pk_12237	73.98	82.62	Stable
pk_4363	55.35	81.54	Stable
pk_9992	225.18	212.67	Stable
pk_4483	204.84	199.62	Stable
pk_14012	136.89	119.61	Stable
pk_12468	112.68	124.11	Stable
pk_11330	89.46	95.49	Stable
pk_1556	89.82	94.86	Stable
pk_420	34.29	34.47	Stable
pk_13514	51.12	86.76	Stable
pk_2043	62.37	33.12	Stable
pk_15375	57.6	69.93	Stable
pk_6618	0	0	Stable
pk_12501	172.71	173.16	Stable
pk_12485	43.29	53.19	Stable
pk_3649	19.26	26.1	Stable
pk_12218	117.72	130.05	Stable
pk_3376	5.49	12.96	Stable
pk_11234	100.44	98.64	Stable
pk_14695	30.87	34.29	Stable
pk_11251	136.8	122.58	Stable
pk_4504	177.57	201.06	Stable
pk_12590	61.02	70.11	Stable
pk_3414	62.91	72.18	Stable
pk_13666	89.37	101.25	Stable
pk_12659	49.32	21.06	Stable
pk_418	52.47	54.36	Stable
pk_243	69.48	71.37	Stable
pk_6562	128.43	135.54	Stable
pk_6414	156.69	190.08	Stable
pk_1598	1.62	1.8	Stable
pk_4542	23.04	30.78	Stable
pk_5894	4.68	0.45	Stable
pk_12843	108	108.09	Stable
pk_11648	40.05	45.09	Stable
pk_9975	32.85	28.71	Stable
pk_3257	112.59	105.21	Stable
pk_12497	170.19	178.83	Stable
pk_12491	198.9	198.99	Stable
pk_11236	215.82	197.55	Stable
pk_10111	21.42	19.71	Stable
pk_14490	128.7	66.42	Stable
pk_6106	2.97	4.5	Stable
pk_10999	133.65	119.79	Stable
pk_13523	27.63	30.96	Stable
pk_4392	107.55	111.06	Stable
pk_12796	89.1	93.87	Stable
pk_696	16.92	7.83	Stable
pk_4543	99.72	124.65	Stable
pk_12669	1.62	0.99	Stable
pk_6593	198.9	170.19	Stable
pk_9539	1.53	0.54	Stable
pk_1560	83.43	93.78	Stable
pk_13444	276.93	301.86	Stable
pk_12264	44.91	56.34	Stable
pk_11006	62.37	61.47	Stable
pk_12300	12.51	21.33	Stable
pk_6811	141.39	132.93	Stable
pk_12685	20.97	18.09	Stable
pk_1555	35.1	38.79	Stable
pk_5033	45.45	56.79	Stable
pk_11256	21.15	20.97	Stable
pk_13398	154.35	154.89	Stable
pk_2263	68.22	73.08	Stable
pk_13283	50.85	53.19	Stable
pk_12281	34.02	39.33	Stable
pk_13300	1.08	1.62	Stable
pk_11110	71.1	60.03	Stable
pk_11356	2.97	3.69	Stable
pk_3457	240.21	228.42	Stable
pk_11599	128.07	132.57	Stable
pk_6054	3.6	5.13	Stable
pk_4414	78.39	92.43	Stable
pk_11114	116.82	111.87	Stable
pk_3413	3.96	4.05	Stable
pk_247	0.45	1.8	Stable
pk_12251	34.83	25.38	Stable
pk_6326	15.3	17.19	Stable
pk_11044	72.63	72.09	Stable
pk_9461	83.16	104.85	Stable
pk_13757	63.54	73.17	Stable
pk_13674	52.65	52.2	Stable
pk_1327	4.77	12.69	Stable
pk_11224	58.41	54.54	Stable
pk_13361	31.23	63.99	Stable
pk_13261	184.32	194.49	Stable
pk_11008	3.24	6.66	Stable
pk_9823	4.95	4.14	Stable
pk_11303	67.32	50.94	Stable
pk_11211	71.82	73.62	Stable
pk_10017	276.3	245.43	Stable
pk_12391	74.7	64.44	Stable
pk_421	73.26	60.57	Stable
pk_3204	64.08	82.17	Stable
pk_4175	10.8	8.82	Stable
pk_14212	24.3	7.29	Stable
pk_11210	29.52	30.69	Stable
pk_4733	174.15	187.65	Stable
pk_11899	8.46	11.52	Stable
pk_4352	92.25	97.92	Stable
pk_8871	2.16	3.24	Stable
pk_3181	72.81	76.86	Stable
pk_11399	40.86	25.83	Stable
pk_12206	50.94	63.45	Stable
pk_11628	121.68	130.14	Stable
pk_12180	164.7	173.16	Stable
pk_11198	3.69	2.88	Stable
pk_12668	9.18	5.85	Stable
pk_10723	1.53	0.72	Stable
pk_13794	40.23	37.98	Stable
pk_4558	1.08	1.08	Stable
pk_6611	67.32	82.35	Stable
pk_13743	129.42	116.37	Stable
pk_4459	101.61	94.95	Stable
pk_13786	62.46	67.95	Stable
pk_14141	1.35	6.48	Stable
pk_6479	95.31	98.01	Stable
pk_596	27.9	32.13	Stable
pk_4279	45.72	71.46	Stable
pk_12621	184.68	192.6	Stable
pk_13428	28.62	28.8	Stable
pk_13782	44.73	47.34	Stable
pk_11156	39.33	40.86	Stable
pk_12518	151.83	146.25	Stable
pk_12417	6.84	10.17	Stable
pk_12437	37.62	40.41	Stable
pk_12208	108.18	135.9	Stable
pk_6870	1.98	1.89	Stable
pk_11397	15.75	13.32	Stable
pk_4632	2.07	2.34	Stable
pk_8132	62.19	59.04	Stable
pk_13922	5.85	4.77	Stable
pk_12676	5.4	5.04	Stable
pk_4493	212.13	218.7	Stable
pk_13809	129.15	128.16	Stable
pk_12290	4.86	6.48	Stable
pk_6975	10.89	11.16	Stable
pk_12399	85.59	98.19	Stable
pk_4532	265.59	267.84	Stable
pk_786	1.53	0.27	Stable
pk_4777	21.51	19.08	Stable
pk_13671	51.57	60.39	Stable
pk_4479	68.31	61.92	Stable
pk_11131	69.39	66.15	Stable
pk_1573	55.35	63.99	Stable
pk_10023	198.54	150.93	Stable
pk_10322	84.87	89.82	Stable
pk_6965	25.38	32.76	Stable
pk_13304	134.55	136.8	Stable
pk_3271	275.13	289.71	Stable
pk_4848	139.23	143.37	Stable
pk_4832	65.25	88.56	Stable
pk_11550	64.8	74.07	Stable
pk_3617	56.7	61.83	Stable
pk_6114	30.87	70.11	Stable
pk_3217	167.31	149.94	Stable
pk_4726	236.25	240.21	Stable
pk_11637	65.25	64.26	Stable
pk_4995	0.27	0.63	Stable
pk_14214	193.95	98.91	Stable
pk_1566	208.44	200.16	Stable
pk_14485	42.93	62.46	Stable
pk_4722	394.29	399.33	Stable
pk_9942	61.65	62.64	Stable
pk_1045	13.86	19.17	Stable
pk_1590	25.92	32.13	Stable
pk_13253	199.08	193.23	Stable
pk_11508	59.76	44.1	Stable
pk_12268	89.1	100.53	Stable
pk_11644	46.71	56.7	Stable
pk_4364	83.25	89.46	Stable
pk_3661	55.35	66.15	Stable
pk_12310	72.36	95.58	Stable
pk_6920	61.2	56.43	Stable
pk_11469	59.31	33.57	Stable
pk_4874	68.04	70.74	Stable
pk_433	99.27	100.62	Stable
pk_12596	16.29	16.83	Stable
pk_13824	69.57	78.93	Stable
pk_11144	63	60.57	Stable
pk_6974	18.27	21.78	Stable
pk_11536	157.5	165.78	Stable
pk_8353	0.9	3.69	Stable
pk_9941	118.89	125.55	Stable
pk_11222	79.74	59.13	Stable
pk_4218	225.63	218.7	Stable
pk_13162	33.12	30.96	Stable
pk_13726	24.39	29.79	Stable
pk_11073	34.11	45.63	Stable
pk_1218	13.77	9.36	Stable
pk_407	86.67	110.7	Stable
pk_10664	0.45	1.17	Stable
pk_13519	88.92	117.27	Stable
pk_11019	28.35	31.32	Stable
pk_12458	145.71	146.79	Stable
pk_2898	191.43	205.74	Stable
pk_13318	90.18	109.71	Stable
pk_11248	117.99	111.69	Stable
pk_5699	83.25	89.73	Stable
pk_12597	56.43	53.55	Stable
pk_12275	52.11	58.23	Stable
pk_11582	2.61	4.5	Stable
pk_15158	24.75	21.6	Stable
pk_13841	41.31	62.37	Stable
pk_4803	54.36	57.87	Stable
pk_9098	38.25	33.03	Stable
pk_4755	54.27	71.82	Stable
pk_9672	8.37	6.75	Stable
pk_4499	196.11	254.07	Stable
pk_11172	123.48	101.25	Stable
pk_11905	5.49	6.21	Stable
pk_11041	64.26	58.68	Stable
pk_13367	30.6	23.76	Stable
pk_3246	66.96	54.45	Stable
pk_1493	1.35	1.08	Stable
pk_11213	103.59	92.52	Stable
pk_5106	25.56	17.46	Stable
pk_11226	103.59	89.1	Stable
pk_12441	195.12	230.31	Stable
pk_11069	94.05	97.02	Stable
pk_8223	96.21	117.81	Stable
pk_4776	76.41	38.97	Stable
pk_4784	91.8	76.77	Stable
pk_13163	8.82	12.42	Stable
pk_6799	133.92	159.66	Stable
pk_3931	1.71	3.33	Stable
pk_14122	21.33	30.69	Stable
pk_4548	130.5	143.55	Stable
pk_12798	66.69	82.35	Stable
pk_13337	92.97	103.14	Stable
pk_4795	72	67.14	Stable
pk_13363	206.55	209.61	Stable
pk_12677	37.26	40.14	Stable
pk_11148	68.4	72.9	Stable
pk_11221	16.83	14.85	Stable
pk_13306	272.88	281.7	Stable
pk_4859	227.16	217.08	Stable
pk_3170	64.17	69.03	Stable
pk_13308	100.71	97.74	Stable
pk_6889	65.25	63.54	Stable
pk_4434	125.91	131.04	Stable
pk_4823	170.55	183.33	Stable
pk_4382	97.11	96.66	Stable
pk_4812	115.38	117.81	Stable
pk_3183	205.92	199.8	Stable
pk_3400	120.06	135.72	Stable
pk_12455	49.59	55.98	Stable
pk_1544	156.33	148.86	Stable
pk_4845	72.99	63.36	Stable
pk_11103	93.69	95.76	Stable
pk_11623	132.3	134.73	Stable
pk_10935	4.59	4.77	Stable
pk_4830	104.4	89.46	Stable
pk_13268	161.19	166.41	Stable
pk_11439	0.36	0.99	Stable
pk_13684	100.44	95.94	Stable
pk_12703	144.54	146.88	Stable
pk_9982	138.33	171.18	Stable
pk_12283	63.99	79.65	Stable
pk_8669	0.45	0.9	Stable
pk_4805	17.01	17.37	Stable
pk_7343	7.02	21.24	Stable
pk_5710	1.08	0.45	Stable
pk_8616	27.54	34.47	Stable
pk_6409	41.22	48.78	Stable
pk_13823	9.9	11.34	Stable
pk_13748	67.95	69.12	Stable
pk_3221	29.7	30.6	Stable
pk_11220	84.69	73.26	Stable
pk_10489	4.68	10.71	Stable
pk_519	24.57	27.18	Stable
pk_4869	74.79	81.18	Stable
pk_3395	149.67	156.78	Stable
pk_3264	0.09	0.9	Stable
pk_1551	43.92	41.22	Stable
pk_11038	55.62	58.05	Stable
pk_599	61.29	78.39	Stable
pk_6603	31.86	29.43	Stable
pk_6768	126.72	141.57	Stable
pk_4530	134.55	148.14	Stable
pk_4412	75.33	78.93	Stable
pk_12964	5.31	9.99	Stable
pk_12776	88.11	81.54	Stable
pk_492	48.69	64.44	Stable
pk_13449	35.37	33.39	Stable
pk_12228	131.94	126	Stable
pk_4332	23.22	39.15	Stable
pk_11565	212.85	215.1	Stable
pk_4551	252.72	250.65	Stable
pk_11724	100.26	60.75	Stable
pk_8230	107.37	158.31	Stable
pk_15043	22.32	19.35	Stable
pk_11377	2.88	3.24	Stable
pk_12495	241.92	236.34	Stable
pk_13232	1.35	1.62	Stable
pk_2280	47.79	52.56	Stable
pk_13727	99.36	90.63	Stable
pk_14410	122.22	164.88	Stable
pk_12632	92.97	102.06	Stable
pk_4559	119.43	132.57	Stable
pk_7534	62.82	60.39	Stable
pk_11247	57.42	57.69	Stable
pk_13432	106.74	127.35	Stable
pk_10031	6.75	6.21	Stable
pk_13339	156.42	177.12	Stable
pk_13413	158.85	172.35	Stable
pk_12360	147.24	137.88	Stable
pk_8441	17.1	30.87	Stable
pk_3211	249.21	244.62	Stable
pk_9099	13.5	25.74	Stable
pk_13310	107.28	107.64	Stable
pk_10338	27.27	38.07	Stable
pk_12245	166.86	249.93	Stable
pk_12240	73.62	86.13	Stable
pk_3152	24.93	40.41	Stable
pk_12517	1.53	0.99	Stable
pk_13126	7.83	14.13	Stable
pk_8776	70.11	60.39	Stable
pk_11057	18	21.69	Stable
pk_12674	9.63	6.93	Stable
pk_11322	46.89	38.43	Stable
pk_12557	116.73	116.55	Stable
pk_12581	99.36	105.93	Stable
pk_11595	115.47	116.19	Stable
pk_4547	162.09	159.66	Stable
pk_5134	40.14	47.52	Stable
pk_54	12.51	11.07	Stable
pk_863	6.84	8.64	Stable
pk_13341	190.8	182.61	Stable
pk_3409	119.52	124.29	Stable
pk_4381	26.01	34.56	Stable
pk_14130	83.79	80.91	Stable
pk_11191	1.71	1.89	Stable
pk_5202	55.98	61.65	Stable
pk_14174	119.52	108.81	Stable
pk_4855	194.04	201.87	Stable
pk_5412	2.88	5.49	Stable
pk_13309	195.03	192.69	Stable
pk_12675	43.02	41.58	Stable
pk_1595	13.77	11.7	Stable
pk_13403	200.07	226.08	Stable
pk_12409	11.88	12.06	Stable
pk_12329	17.55	13.59	Stable
pk_11336	82.89	69.93	Stable
pk_14209	39.06	13.86	Stable
pk_11620	38.25	47.43	Stable
pk_14392	64.62	71.55	Stable
pk_14732	94.5	98.82	Stable
pk_1564	43.29	63.72	Stable
pk_12502	74.16	80.91	Stable
pk_4741	440.55	415.44	Stable
pk_11099	82.8	82.62	Stable
pk_4566	22.77	27.63	Stable
pk_7513	97.47	99.54	Stable
pk_12938	64.98	66.78	Stable
pk_6079	57.24	56.16	Stable
pk_352	47.16	51.75	Stable
pk_11286	44.73	28.62	Stable
pk_14002	25.56	24.03	Stable
pk_601	155.79	152.91	Stable
pk_4360	146.43	145.53	Stable
pk_13431	172.35	211.23	Stable
pk_11078	61.92	59.76	Stable
pk_12708	107.28	119.43	Stable
pk_12247	58.41	69.75	Stable
pk_13986	1.53	1.17	Stable
pk_12510	9.54	11.88	Stable
pk_12724	81.81	76.59	Stable
pk_12040	85.95	72.99	Stable
pk_13522	77.94	81.36	Stable
pk_3095	73.62	82.71	Stable
pk_12163	39.96	51.57	Stable
pk_5709	1.8	2.07	Stable
pk_11037	24.57	28.71	Stable
pk_11518	59.67	44.46	Stable
pk_9371	232.65	282.96	Stable
pk_13289	1.89	1.35	Stable
pk_6946	3.78	4.86	Stable
pk_3420	56.43	68.76	Stable
pk_12166	2.61	1.98	Stable
pk_4355	206.82	205.02	Stable
pk_10229	18.9	24.66	Stable
pk_3237	85.68	91.62	Stable
pk_4372	151.11	166.05	Stable
pk_13270	162.63	145.8	Stable
pk_13792	47.43	41.94	Stable
pk_11187	162.36	138.24	Stable
pk_11549	15.21	17.28	Stable
pk_10335	66.24	69.3	Stable
pk_13158	4.77	4.05	Stable
pk_7010	27.9	41.22	Stable
pk_6935	111.69	123.57	Stable
pk_11104	17.19	17.64	Stable
pk_11265	29.79	27.18	Stable
pk_13247	116.82	111.15	Stable
pk_5227	58.41	64.35	Stable
pk_4649	17.64	18.18	Stable
pk_4730	266.94	257.67	Stable
pk_5049	153.09	145.53	Stable
pk_12792	40.59	42.48	Stable
pk_14007	35.64	47.61	Stable
pk_4932	2.16	1.89	Stable
pk_12481	170.37	191.07	Stable
pk_11252	124.38	118.98	Stable
pk_2342	4.41	8.82	Stable
pk_13978	104.76	108.9	Stable
pk_4735	113.85	123.3	Stable
pk_12787	77.85	75.69	Stable
pk_13311	4.32	3.42	Stable
pk_10535	0.72	1.08	Stable
pk_7096	12.78	16.2	Stable
pk_14139	139.05	142.65	Stable
pk_12563	23.94	21.87	Stable
pk_4607	0.81	1.44	Stable
pk_11579	119.25	118.98	Stable
pk_10014	78.21	57.42	Stable
pk_3098	4.5	5.76	Stable
pk_9985	82.89	73.26	Stable
pk_13410	205.92	251.91	Stable
pk_6980	64.17	66.87	Stable
pk_13665	90.09	90.54	Stable
pk_11124	48.42	50.49	Stable
pk_11758	5.22	3.78	Stable
pk_13774	73.35	80.28	Stable
pk_13248	33.39	35.28	Stable
pk_14751	62.82	71.46	Stable
pk_188	53.82	70.11	Stable
pk_3460	92.97	72.36	Stable
pk_11404	31.32	23.76	Stable
pk_13148	9	7.83	Stable
pk_11772	96.75	90.36	Stable
pk_8645	50.58	72.63	Stable
pk_4375	146.07	148.05	Stable
pk_11125	45.9	42.03	Stable
pk_5451	3.6	3.15	Stable
pk_6926	74.97	77.4	Stable
pk_10758	2.07	2.16	Stable
pk_4437	160.29	168.3	Stable
pk_13984	106.29	116.01	Stable
pk_4356	150.57	175.32	Stable
pk_4623	29.97	54	Stable
pk_4822	99.99	97.29	Stable
pk_3434	282.78	295.74	Stable
pk_4533	48.33	60.66	Stable
pk_12175	150.57	143.1	Stable
pk_12233	55.17	77.13	Stable
pk_426	64.8	65.61	Stable
pk_4092	7.29	8.37	Stable
pk_609	22.77	18.54	Stable
pk_11307	26.91	26.46	Stable
pk_13406	173.25	177.57	Stable
pk_14639	58.41	55.08	Stable
pk_11575	129.42	123.39	Stable
pk_5583	81.54	95.58	Stable
pk_283	31.05	34.74	Stable
pk_11235	86.22	82.17	Stable
pk_4511	6.66	10.98	Stable
pk_6807	12.69	10.8	Stable
pk_11711	22.86	23.4	Stable
pk_3200	145.26	129.24	Stable
pk_11292	41.04	36.9	Stable
pk_695	30.78	18.54	Stable
pk_12259	110.61	111.33	Stable
pk_13219	107.91	115.29	Stable
pk_10980	69.21	76.59	Stable
pk_12459	88.2	86.67	Stable
pk_10022	113.49	86.76	Stable
pk_12751	69.66	73.35	Stable
pk_4552	160.29	175.05	Stable
pk_3678	34.92	22.14	Stable
pk_8418	0.99	0.36	Stable
pk_11002	62.82	62.19	Stable
pk_11780	48.42	44.1	Stable
pk_12970	156.6	158.4	Stable
pk_2205	0.81	0.99	Stable
pk_13380	126.9	111.42	Stable
pk_11147	26.73	23.76	Stable
pk_9101	48.78	52.29	Stable
pk_1571	110.25	98.1	Stable
pk_1358	73.17	57.42	Stable
pk_5085	87.93	91.26	Stable
pk_4819	89.19	94.59	Stable
pk_3206	8.19	17.37	Stable
pk_434	67.14	64.44	Stable
pk_14246	80.64	103.86	Stable
pk_3431	143.01	144.45	Stable
pk_3168	63.81	71.64	Stable
pk_11326	5.4	5.94	Stable
pk_4404	57.51	56.52	Stable
pk_9102	76.05	85.14	Stable
pk_123	115.56	121.05	Stable
pk_12705	77.67	72.54	Stable
pk_5248	43.74	68.49	Stable
pk_9068	27.99	32.22	Stable
pk_12074	56.97	70.74	Stable
pk_4019	44.37	50.58	Stable
pk_12401	81.45	98.91	Stable
pk_12690	135.45	144.36	Stable
pk_1676	120.33	110.61	Stable
pk_8626	16.65	12.69	Stable
pk_6565	26.1	25.56	Stable
pk_3423	187.02	193.41	Stable
pk_6609	36.9	48.78	Stable
pk_12302	50.31	72.99	Stable
pk_15045	6.12	4.32	Stable
pk_11909	24.12	26.01	Stable
pk_6377	71.01	100.26	Stable
pk_10437	172.71	177.03	Stable
pk_13440	261.81	275.22	Stable
pk_11619	123.75	131.67	Stable
pk_8221	14.67	5.22	Stable
pk_623	8.73	4.95	Stable
pk_12257	143.73	141.48	Stable
pk_6218	2.88	3.96	Stable
pk_12325	21.51	16.74	Stable
pk_3427	76.77	87.21	Stable
pk_11185	88.92	93.42	Stable
pk_3161	76.77	70.47	Stable
pk_4370	27.45	31.77	Stable
pk_12295	39.15	51.12	Stable
pk_4405	85.23	91.26	Stable
pk_4486	173.34	137.16	Stable
pk_4853	79.92	83.7	Stable
pk_9378	33.93	74.43	Stable
pk_4496	169.2	164.88	Stable
pk_9653	176.58	172.44	Stable
pk_7228	134.1	123.39	Stable
pk_14216	26.64	11.07	Stable
pk_14021	249.12	244.98	Stable
pk_12434	78.03	76.32	Stable
pk_2472	24.3	32.04	Stable
pk_11401	20.16	18.99	Stable
pk_4314	80.46	97.83	Stable
pk_11537	32.4	31.5	Stable
pk_13214	218.97	225.54	Stable
pk_5447	169.56	180.9	Stable
pk_1117	1.89	2.07	Stable
pk_6610	51.21	50.31	Stable
pk_3444	38.52	37.17	Stable
pk_13760	40.41	47.52	Stable
pk_12702	102.87	112.95	Stable
pk_3723	107.82	124.74	Stable
pk_5859	8.19	8.82	Stable
pk_11020	31.86	41.49	Stable
pk_1114	83.88	106.74	Stable
pk_11215	113.76	102.96	Stable
pk_14211	33.12	10.98	Stable
pk_6927	22.41	19.53	Stable
pk_10041	180.36	168.3	Stable
pk_12588	47.43	47.97	Stable
pk_13927	243.45	152.64	Stable
pk_1653	1.35	0.99	Stable
pk_14266	71.37	64.71	Stable
pk_2729	5.22	4.68	Stable
pk_14138	18.09	21.15	Stable
pk_11918	8.82	13.5	Stable
pk_12467	178.47	182.61	Stable
pk_3948	82.62	75.42	Stable
pk_6915	59.22	62.73	Stable
pk_13288	71.64	90.72	Stable
pk_13313	83.7	95.31	Stable
pk_12422	61.92	83.97	Stable
pk_4526	16.47	24.75	Stable
pk_6492	47.52	51.93	Stable
pk_12308	6.3	9.72	Stable
pk_4865	114.12	122.67	Stable
pk_11228	104.67	73.98	Stable
pk_4569	147.87	164.79	Stable
pk_12559	57.15	57.42	Stable
pk_13209	10.35	16.56	Stable
pk_4017	39.42	56.61	Stable
pk_6612	2.16	2.88	Stable
pk_1024	182.61	152.73	Stable
pk_10368	67.14	44.37	Stable
pk_4800	91.71	111.78	Stable
pk_5065	38.88	52.11	Stable
pk_8915	60.84	66.69	Stable
pk_6456	150.57	148.86	Stable
pk_13345	148.86	156.87	Stable
pk_3979	50.67	60.48	Stable
pk_13354	235.8	221.31	Stable
pk_4536	47.97	55.62	Stable
pk_5623	87.39	93.69	Stable
pk_12198	127.62	120.06	Stable
pk_13744	30.24	30.78	Stable
pk_4311	23.67	30.33	Stable
pk_13230	196.74	191.43	Stable
pk_9462	34.92	35.37	Stable
pk_1635	5.94	7.02	Stable
pk_12622	60.12	61.11	Stable
pk_2230	1.26	2.25	Stable
pk_12516	24.84	22.14	Stable
pk_5040	27.54	22.14	Stable
pk_3196	21.69	20.34	Stable
pk_6919	52.92	56.7	Stable
pk_11064	33.75	30.96	Stable
pk_10007	192.51	146.61	Stable
pk_440	54.18	58.86	Stable
pk_4490	117.99	139.05	Stable
pk_13211	120.96	104.49	Stable
pk_6395	279.81	311.4	Stable
pk_12492	108.54	106.74	Stable
pk_2675	246.6	253.89	Stable
pk_11140	85.32	100.17	Stable
pk_3473	163.26	161.46	Stable
pk_13332	64.89	65.16	Stable
pk_62	85.5	83.43	Stable
pk_13799	55.08	53.37	Stable
pk_7016	84.51	84.6	Stable
pk_4870	76.77	85.05	Stable
pk_4306	2.61	2.25	Stable
pk_13807	128.52	128.97	Stable
pk_12683	50.31	56.61	Stable
pk_9813	4.59	4.41	Stable
pk_12457	62.01	64.08	Stable
pk_6441	37.98	38.34	Stable
pk_4836	89.64	89.37	Stable
pk_9629	1.8	2.34	Stable
pk_12794	62.82	56.07	Stable
pk_12688	67.68	74.79	Stable
pk_14113	9.9	7.92	Stable
pk_12790	37.35	38.43	Stable
pk_3049	90.09	97.74	Stable
pk_6320	109.08	135.99	Stable
pk_3084	100.17	104.94	Stable
pk_11480	0.81	0.36	Stable
pk_6503	227.52	241.74	Stable
pk_13362	181.8	185.49	Stable
pk_3485	2.34	1.26	Stable
pk_13218	161.46	171.54	Stable
pk_3202	107.1	101.79	Stable
pk_13752	71.46	71.1	Stable
pk_861	33.57	26.01	Stable
pk_7304	96.3	86.4	Stable
pk_11177	44.28	39.51	Stable
pk_3077	30.87	38.7	Stable
pk_4494	50.94	36.36	Stable
pk_2629	62.01	61.38	Stable
pk_10531	82.44	92.97	Stable
pk_12692	37.71	50.22	Stable
pk_4485	81.09	90.27	Stable
pk_12797	46.17	54.72	Stable
pk_12695	131.85	134.46	Stable
pk_11627	154.26	148.32	Stable
pk_2569	36.18	41.4	Stable
pk_12456	195.21	197.55	Stable
pk_13716	26.01	27.18	Stable
pk_787	1.08	0.36	Stable
pk_11363	2.07	1.17	Stable
pk_13447	111.78	145.71	Stable
pk_13678	49.05	52.02	Stable
pk_10370	4.41	6.93	Stable
pk_628	83.16	77.22	Stable
pk_9506	32.22	32.94	Stable
pk_6824	18.54	26.73	Stable
pk_13461	51.84	67.23	Stable
pk_13265	10.17	10.53	Stable
pk_3222	115.2	111.6	Stable
pk_13245	80.1	92.61	Stable
pk_14798	30.33	33.75	Stable
pk_13414	70.74	69.3	Stable
pk_13347	80.91	81.45	Stable
pk_12246	7.2	11.7	Stable
pk_13925	66.51	39.78	Stable
pk_235	51.03	48.42	Stable
pk_8696	143.55	153.27	Stable
pk_928	381.6	402.84	Stable
pk_12642	59.67	58.23	Stable
pk_4717	88.83	92.88	Stable
pk_11567	105.3	114.03	Stable
pk_6396	94.23	145.44	Stable
pk_8936	61.65	91.08	Stable
pk_13766	31.23	30.6	Stable
pk_9883	22.95	34.02	Stable
pk_4790	156.96	176.22	Stable
pk_11180	40.68	39.42	Stable
pk_14416	176.22	175.95	Stable
pk_11735	27.72	34.02	Stable
pk_13439	125.82	148.5	Stable
pk_344	44.55	52.29	Stable
pk_13805	80.91	78.84	Stable
pk_12778	4.95	5.31	Stable
pk_11029	44.91	46.35	Stable
pk_5425	58.68	75.42	Stable
pk_3188	78.93	86.85	Stable
pk_13543	136.44	192.78	Stable
pk_6564	28.98	28.71	Stable
pk_8653	20.52	11.07	Stable
pk_9993	46.98	41.31	Stable
pk_10341	6.75	5.67	Stable
pk_12412	126.45	184.5	Stable
pk_4810	45.18	48.15	Stable
pk_12627	100.62	96.12	Stable
pk_3003	111.06	136.62	Stable
pk_12924	64.98	72.36	Stable
pk_12799	90.36	96.39	Stable
pk_8651	73.17	85.32	Stable
pk_5657	77.58	69.93	Stable
pk_4416	34.83	35.19	Stable
pk_4834	104.31	113.04	Stable
pk_4	63.45	83.88	Stable
pk_11591	94.59	93.69	Stable
pk_12320	11.07	11.25	Stable
pk_14003	235.71	229.68	Stable
pk_5896	1.08	0.99	Stable
pk_12876	110.25	115.83	Stable
pk_5084	38.07	38.79	Stable
pk_13320	42.93	24.39	Stable
pk_4095	51.93	50.67	Stable
pk_7223	220.32	236.97	Stable
pk_2260	30.42	26.1	Stable
pk_8042	195.48	207.27	Stable
pk_717	62.28	63.54	Stable
pk_13445	68.58	76.86	Stable
pk_12673	29.61	31.95	Stable
pk_10661	128.43	130.68	Stable
pk_13672	39.96	39.6	Stable
pk_7043	32.04	42.66	Stable
pk_13348	83.97	80.64	Stable
pk_6904	66.69	62.55	Stable
pk_12162	2.25	3.51	Stable
pk_14124	64.98	57.06	Stable
pk_6341	70.92	93.69	Stable
pk_3449	122.22	125.91	Stable
pk_9610	53.1	14.67	Stable
pk_10336	15.03	16.29	Stable
pk_9799	15.84	11.79	Stable
pk_2732	126	123.12	Stable
pk_3984	18.36	11.16	Stable
pk_2776	164.25	181.98	Stable
pk_3704	56.79	64.53	Stable
pk_11529	114.03	115.92	Stable
pk_5204	37.35	32.85	Stable
pk_12429	33.12	33.39	Stable
pk_4310	221.94	281.07	Stable
pk_3218	13.86	13.68	Stable
pk_12890	80.37	95.94	Stable
pk_11323	5.67	5.4	Stable
pk_11263	1.89	1.35	Stable
pk_2367	11.88	9.18	Stable
pk_1670	107.1	117.99	Stable
pk_11585	119.16	115.65	Stable
pk_10594	457.74	425.97	Stable
pk_11602	48.6	55.44	Stable
pk_7321	111.24	123.39	Stable
pk_12745	47.43	52.47	Stable
pk_4448	42.3	37.44	Stable
pk_13742	46.89	55.17	Stable
pk_6968	78.66	74.16	Stable
pk_1547	115.56	115.47	Stable
pk_11652	2.7	2.43	Stable
pk_14073	107.1	67.5	Stable
pk_11546	109.26	115.11	Stable
pk_2774	93.87	117.45	Stable
pk_3988	43.29	46.53	Stable
pk_12726	112.5	110.52	Stable
pk_4537	66.69	76.68	Stable
pk_14829	20.34	15.93	Stable
pk_4461	44.46	54.36	Stable
pk_2584	58.41	63.9	Stable
pk_10342	64.17	66.15	Stable
pk_2844	38.97	44.73	Stable
pk_1963	26.64	35.82	Stable
pk_12737	101.25	100.98	Stable
pk_147	25.11	36.63	Stable
pk_12157	56.79	64.53	Stable
pk_11642	15.48	17.91	Stable
pk_5581	1.35	1.17	Stable
pk_4851	124.65	116.19	Stable
pk_11409	2.34	1.8	Stable
pk_13739	0.81	1.71	Stable
pk_7892	0.99	0.81	Stable
pk_13821	55.98	58.68	Stable
pk_13505	220.59	260.28	Stable
pk_5853	138.96	147.87	Stable
pk_12744	30.33	32.13	Stable
pk_13798	36.81	31.95	Stable
pk_9828	120.06	129.6	Stable
pk_5478	70.65	78.75	Stable
pk_4487	23.13	23.31	Stable
pk_11351	54.9	49.05	Stable
pk_13425	129.6	161.28	Stable
pk_684	50.31	56.97	Stable
pk_4740	155.34	153.18	Stable
pk_4952	4.23	6.75	Stable
pk_14955	67.5	72.09	Stable
pk_11299	14.31	14.31	Stable
pk_1669	122.76	126.63	Stable
pk_6938	59.85	57.96	Stable
pk_8862	52.74	74.34	Stable
pk_3366	49.5	41.94	Stable
pk_13553	131.13	160.74	Stable
pk_5039	1.62	1.53	Stable
pk_13471	8.19	3.33	Stable
pk_11712	20.88	20.61	Stable
pk_6340	37.17	35.55	Stable
pk_3242	71.28	79.74	Stable
pk_12236	151.83	146.7	Stable
pk_6757	96.12	129.42	Stable
pk_3748	102.78	129.24	Stable
pk_11794	8.37	7.65	Stable
pk_8774	34.83	44.91	Stable
pk_14833	2.07	0.9	Stable
pk_12039	1.53	0.9	Stable
pk_3285	56.16	52.38	Stable
pk_930	172.26	207.45	Stable
pk_9510	62.01	82.62	Stable
pk_13292	47.52	39.06	Stable
pk_6774	86.13	84.24	Stable
pk_5048	82.44	92.07	Stable
pk_12782	50.85	60.66	Stable
pk_9774	106.2	114.21	Stable
pk_13083	65.79	78.93	Stable
pk_4393	51.12	71.82	Stable
pk_4290	230.67	296.46	Stable
pk_5448	164.61	181.17	Stable
pk_9830	72.72	76.86	Stable
pk_6809	118.53	126.27	Stable
pk_6637	419.58	412.65	Stable
pk_4323	93.33	110.7	Stable
pk_5744	2.97	10.08	Stable
pk_5034	29.34	28.44	Stable
pk_3208	178.02	181.08	Stable
pk_12650	38.88	43.74	Stable
pk_2065	18.18	20.97	Stable
pk_13385	100.35	115.2	Stable
pk_6418	146.43	187.47	Stable
pk_11056	21.33	28.08	Stable
pk_3191	51.66	71.1	Stable
pk_7981	15.21	13.68	Stable
pk_13467	41.13	44.46	Stable
pk_1681	140.76	145.98	Stable
pk_7072	1.17	0.54	Stable
pk_13675	61.92	59.94	Stable
pk_13087	28.98	42.57	Stable
pk_11358	50.22	49.5	Stable
pk_12363	107.28	105.66	Stable
pk_13676	48.69	42.93	Stable
pk_7173	1.26	1.89	Stable
pk_3477	154.71	185.22	Stable
pk_3143	97.83	103.95	Stable
pk_8922	242.1	244.62	Stable
pk_1863	117	116.91	Stable
pk_9463	3.6	5.04	Stable
pk_4564	121.05	119.43	Stable
pk_10760	145.08	158.49	Stable
pk_816	1.26	1.62	Stable
pk_13537	157.14	170.73	Stable
pk_211	33.84	36.36	Stable
pk_3081	45.27	61.2	Stable
pk_6641	41.49	40.41	Stable
pk_4420	114.66	114.75	Stable
pk_6651	252.9	247.59	Stable
pk_12393	89.46	98.37	Stable
pk_3293	84.33	78.93	Stable
pk_3032	162.9	153.54	Stable
pk_9914	103.14	100.53	Stable
pk_12298	72.36	107.46	Stable
pk_11576	100.08	102.06	Stable
pk_13376	154.35	156.51	Stable
pk_13429	237.33	253.26	Stable
pk_13795	45.09	43.38	Stable
pk_11593	180.54	195.66	Stable
pk_8630	23.85	10.08	Stable
pk_9613	29.7	43.11	Stable
pk_11379	34.2	25.29	Stable
pk_12612	63.54	69.12	Stable
pk_6688	71.1	58.68	Stable
pk_4385	2.88	2.34	Stable
pk_11357	22.41	15.39	Stable
pk_1655	207.36	221.04	Stable
pk_8748	31.95	45.81	Stable
pk_638	147.6	148.14	Stable
pk_4718	32.49	33.84	Stable
pk_13728	61.29	61.47	Stable
pk_12624	116.28	114.39	Stable
pk_4793	8.64	10.08	Stable
pk_13790	15.12	9.54	Stable
pk_5140	7.92	12.6	Stable
pk_12701	110.52	116.55	Stable
pk_3195	85.05	88.65	Stable
pk_6020	261.54	278.01	Stable
pk_10124	111.87	110.7	Stable
pk_4518	212.22	191.97	Stable
pk_542	9.9	9.9	Stable
pk_8129	58.05	64.44	Stable
pk_3832	0.54	0.81	Stable
pk_12817	39.24	21.06	Stable
pk_12021	107.19	149.58	Stable
pk_6461	99	104.4	Stable
pk_13296	73.71	76.14	Stable
pk_13930	15.39	9.18	Stable
pk_13468	0.9	1.17	Stable
pk_8701	53.64	49.5	Stable
pk_12636	25.92	25.92	Stable
pk_11651	29.88	33.57	Stable
pk_8229	86.31	146.88	Stable
pk_11975	96.21	115.83	Stable
pk_12301	15.12	18.99	Stable
pk_10771	73.8	85.5	Stable
pk_13572	0.18	0	Stable
pk_5656	125.64	94.41	Stable
pk_13556	93.87	124.74	Stable
pk_4321	62.91	120.06	Stable
pk_4281	109.62	165.87	Stable
pk_14888	17.64	42.57	Stable
pk_6368	145.98	158.31	Stable
pk_13673	58.32	66.96	Stable
pk_13190	55.53	72.36	Stable
pk_13408	206.1	203.22	Stable
pk_3205	75.42	62.55	Stable
pk_12463	16.83	13.41	Stable
pk_13647	25.92	41.94	Stable
pk_6902	75.24	84.96	Stable
pk_683	143.01	147.24	Stable
pk_3885	60.93	45.99	Stable
pk_6984	59.49	70.11	Stable
pk_14479	57.6	62.37	Stable
pk_7977	94.41	96.93	Stable
pk_2338	92.16	112.95	Stable
pk_13434	252.99	260.28	Stable
pk_5748	98.46	110.61	Stable
pk_4835	92.07	109.8	Stable
pk_1501	69.75	88.38	Stable
pk_5617	40.86	60.66	Stable
pk_10032	113.49	102.69	Stable
pk_11541	79.65	76.32	Stable
pk_2335	77.4	99.45	Stable
pk_12743	41.22	44.01	Stable
pk_12871	48.6	57.87	Stable
pk_3716	156.51	216.36	Stable
pk_11581	69.93	68.67	Stable
pk_13358	74.43	81.27	Stable
pk_4863	171.18	176.58	Stable
pk_14095	102.87	90.36	Stable
pk_12160	129.78	128.79	Stable
pk_13768	18.9	15.93	Stable
pk_6322	187.56	208.71	Stable
pk_9574	116.37	121.59	Stable
pk_14019	183.24	152.19	Stable
pk_6154	251.82	238.68	Stable
pk_4840	155.61	145.71	Stable
pk_13959	150.39	193.59	Stable
pk_13521	3.69	6.39	Stable
pk_3239	161.64	158.4	Stable
pk_10794	222.84	210.69	Stable
pk_13357	99.54	84.6	Stable
pk_8282	1.26	0.54	Stable
pk_7008	51.3	57.6	Stable
pk_4299	5.76	4.05	Stable
pk_13706	0.72	1.44	Stable
pk_11795	111.69	101.16	Stable
pk_6940	119.52	109.17	Stable
pk_3845	168.57	165.78	Stable
pk_9527	99.27	104.85	Stable
pk_3464	92.79	93.33	Stable
pk_1558	213.93	227.88	Stable
pk_1142	53.1	54.81	Stable
pk_11195	67.32	53.82	Stable
pk_11392	43.11	32.58	Stable
pk_2274	31.95	41.76	Stable
pk_4591	0	0	Stable
pk_11763	0.54	1.53	Stable
pk_12122	2.52	3.42	Stable
pk_3231	51.48	45.72	Stable
pk_4786	125.37	132.21	Stable
pk_14085	86.31	65.25	Stable
pk_12550	110.88	115.29	Stable
pk_5004	52.2	53.1	Stable
pk_10631	105.48	100.98	Stable
pk_436	49.41	43.92	Stable
pk_11609	63.45	64.35	Stable
pk_3076	89.91	103.23	Stable
pk_14029	332.28	297.9	Stable
pk_1661	126.72	144	Stable
pk_6621	77.94	82.44	Stable
pk_6649	89.73	100.53	Stable
pk_12942	122.49	112.5	Stable
pk_10037	115.92	95.31	Stable
pk_12760	89.46	90.45	Stable
pk_9922	59.58	59.67	Stable
pk_10995	130.77	130.05	Stable
pk_8391	5.58	6.75	Stable
pk_4377	6.03	10.26	Stable
pk_6256	0.54	0.54	Stable
pk_3227	110.16	103.59	Stable
pk_13965	132.93	118.62	Stable
pk_4505	1.17	2.16	Stable
pk_1624	68.04	78.21	Stable
pk_3253	21.24	22.05	Stable
pk_3622	5.13	6.03	Stable
pk_3415	162.99	167.4	Stable
pk_6858	5.76	6.66	Stable
pk_4739	75.24	109.17	Stable
pk_3224	130.86	128.34	Stable
pk_4734	221.13	222.48	Stable
pk_11022	48.24	55.26	Stable
pk_12567	46.89	48.06	Stable
pk_3214	161.01	163.89	Stable
pk_13493	226.08	279.81	Stable
pk_6446	226.53	220.77	Stable
pk_2746	229.68	240.48	Stable
pk_15221	10.62	13.14	Stable
pk_11047	1.26	0.63	Stable
pk_12786	76.05	89.91	Stable
pk_10239	0.63	1.44	Stable
pk_8680	64.44	77.4	Stable
pk_4724	273.51	293.04	Stable
pk_12288	23.67	29.43	Stable
pk_11128	22.77	21.15	Stable
pk_2438	12.24	16.65	Stable
pk_15289	90.18	99.72	Stable
pk_6871	28.08	40.32	Stable
pk_12984	57.78	84.33	Stable
pk_3474	176.31	194.76	Stable
pk_12330	27.45	24.66	Stable
pk_13518	36.18	43.11	Stable
pk_15112	16.47	14.58	Stable
pk_59	23.67	24.12	Stable
pk_6633	57.6	63.99	Stable
pk_322	69.3	73.35	Stable
pk_3099	49.59	48.78	Stable
pk_12460	30.6	38.34	Stable
pk_12435	65.34	74.52	Stable
pk_3207	22.41	16.2	Stable
pk_9839	12.6	15.57	Stable
pk_12204	115.02	110.7	Stable
pk_3589	2.43	1.08	Stable
pk_4785	81.36	75.69	Stable
pk_8810	126.54	128.79	Stable
pk_13460	85.86	104.4	Stable
pk_12717	129.42	131.4	Stable
pk_13504	129.96	156.42	Stable
pk_10767	97.56	126.18	Stable
pk_613	56.79	75.96	Stable
pk_5043	3.51	2.25	Stable
pk_13293	54.18	55.26	Stable
pk_13225	29.43	29.97	Stable
pk_12478	92.61	102.78	Stable
pk_4253	184.86	245.43	Stable
pk_14080	88.02	69.84	Stable
pk_12862	89.64	101.79	Stable
pk_4792	99.72	106.11	Stable
pk_8951	233.91	232.56	Stable
pk_11787	219.51	230.76	Stable
pk_902	0.9	2.43	Stable
pk_7029	56.7	57.96	Stable
pk_11503	207.54	216.72	Stable
pk_14200	324.36	333.54	Stable
pk_11538	77.22	73.89	Stable
pk_5882	121.86	97.38	Stable
pk_15156	4.68	4.32	Stable
pk_422	171.63	149.4	Stable
pk_9399	153.54	199.98	Stable
pk_106	25.74	29.97	Stable
pk_13761	95.76	88.47	Stable
pk_511	82.08	78.66	Stable
pk_1768	12.06	18.99	Stable
pk_6477	10.26	15.48	Stable
pk_3439	9.81	13.5	Stable
pk_12371	42.12	48.69	Stable
pk_6640	10.8	12.42	Stable
pk_3177	33.48	42.48	Stable
pk_857	105.57	105.75	Stable
pk_12800	27.99	28.89	Stable
pk_10072	60.3	64.89	Stable
pk_11066	58.68	70.38	Stable
pk_7784	73.44	71.73	Stable
pk_12583	103.14	91.8	Stable
pk_12732	36.18	36.18	Stable
pk_1151	93.69	85.23	Stable
pk_8177	43.38	48.51	Stable
pk_1619	108.81	117.27	Stable
pk_2764	117.9	136.08	Stable
pk_368	18.18	21.06	Stable
pk_8236	129.96	146.16	Stable
pk_9848	100.08	99.36	Stable
pk_13384	36.27	39.33	Stable
pk_4723	94.05	110.88	Stable
pk_2840	18.36	21.6	Stable
pk_14024	598.23	523.35	Stable
pk_13724	73.8	71.64	Stable
pk_13723	25.47	35.28	Stable
pk_9546	88.11	85.59	Stable
pk_227	34.38	40.14	Stable
pk_3487	8.28	11.25	Stable
pk_2663	106.65	128.34	Stable
pk_6381	1.08	2.07	Stable
pk_10467	3.51	9	Stable
pk_3543	62.19	69.66	Stable
pk_9811	89.73	101.61	Stable
pk_6922	54.99	54.63	Stable
pk_12328	34.56	31.5	Stable
pk_11257	7.74	9.27	Stable
pk_12322	1.17	4.05	Stable
pk_12336	11.43	10.35	Stable
pk_12766	5.49	5.22	Stable
pk_3504	216.72	224.28	Stable
pk_13960	75.96	90.27	Stable
pk_2360	9.36	9.72	Stable
pk_10926	76.5	105.66	Stable
pk_13476	164.34	190.35	Stable
pk_9809	38.52	44.64	Stable
pk_6643	69.84	69.75	Stable
pk_2992	225.54	211.23	Stable
pk_12287	8.64	15.75	Stable
pk_3399	148.14	147.96	Stable
pk_9937	0.54	1.08	Stable
pk_13466	37.17	39.69	Stable
pk_10043	102.33	81.81	Stable
pk_6591	73.44	84.87	Stable
pk_12494	30.24	34.02	Stable
pk_6932	60.66	67.23	Stable
pk_8700	23.58	26.82	Stable
pk_1380	58.59	68.31	Stable
pk_13336	199.17	224.1	Stable
pk_10078	98.91	118.53	Stable
pk_5154	43.29	52.38	Stable
pk_7998	60.12	85.41	Stable
pk_4288	66.87	96.39	Stable
pk_8779	64.17	74.52	Stable
pk_4963	97.11	125.91	Stable
pk_33	65.88	84.96	Stable
pk_10613	147.6	168.21	Stable
pk_13747	36.81	38.43	Stable
pk_11438	0.54	1.26	Stable
pk_6407	16.92	16.29	Stable
pk_14126	42.66	36.18	Stable
pk_5962	15.75	22.77	Stable
pk_1677	113.94	122.94	Stable
pk_11556	107.55	103.41	Stable
pk_13027	44.91	34.65	Stable
pk_251	37.89	46.26	Stable
pk_8032	3.78	4.14	Stable
pk_14559	114.39	121.05	Stable
pk_4252	49.77	66.15	Stable
pk_525	81.18	78.12	Stable
pk_2920	153.45	171.09	Stable
pk_13788	51.3	50.67	Stable
pk_13113	79.65	80.1	Stable
pk_11233	12.69	16.2	Stable
pk_12276	21.51	19.71	Stable
pk_6038	119.07	120.96	Stable
pk_12947	178.38	182.79	Stable
pk_671	2.07	2.07	Stable
pk_15166	52.92	57.69	Stable
pk_13853	25.65	24.93	Stable
pk_14036	327.15	290.43	Stable
pk_8773	5.58	3.15	Stable
pk_14587	46.17	52.56	Stable
pk_14808	29.7	47.61	Stable
pk_10799	2.34	0.81	Stable
pk_9967	1.62	3.78	Stable
pk_3782	5.4	5.58	Stable
pk_9452	71.1	70.92	Stable
pk_2368	14.76	15.48	Stable
pk_7155	99.09	101.97	Stable
pk_1240	14.22	21.42	Stable
pk_11045	46.26	39.15	Stable
pk_10811	104.49	93.42	Stable
pk_7132	149.94	156.24	Stable
pk_10011	103.95	85.41	Stable
pk_2791	97.92	99.18	Stable
pk_14109	180.81	172.8	Stable
pk_3398	125.91	142.2	Stable
pk_13241	160.02	159.12	Stable
pk_13864	83.07	99.27	Stable
pk_11333	4.14	3.96	Stable
pk_15086	35.37	24.48	Stable
pk_4383	55.89	62.73	Stable
pk_523	32.04	33.12	Stable
pk_4319	162.54	210.42	Stable
pk_4930	87.66	89.01	Stable
pk_4016	62.82	86.49	Stable
[truncated: 13,388 more rows]

## Sheet: Fig. 3b
Fig. 3b Chromatin accessibility (ATAC-seq signal) in WT MCF-7 cells at H3K4me3 peaks upregulated, stable, or downregulated in MCM2-2A mutant vs. WT MCF-7 cells
WT#1_up	WT#2_up	WT#1_down	WT#2_down	WT#1_stable	WT#2_stable
1.1	1.29	2.61	2.64	4.54	4.58
0.31	0.32	4.04	3.83	5.46	5.46
0	0	0.97	1.56	2.86	2.69
0.08	0.07	1.14	1.04	4.02	3.98
0.08	0.07	2.48	2.45	5.7	5.76
0.08	0.07	1.71	2.19	3.52	3.66
0.44	0.2	2.44	2.43	5.69	5.71
0.97	0.54	1.66	1.77	5.82	5.84
0.44	0.58	0.88	1.17	5.33	5.34
0.88	1.14	2.26	2.2	5.71	5.71
1.14	0.58	1.98	1.89	4.56	4.38
0	0.26	2.12	1.68	4.52	4.69
0.78	0.38	0.62	1.87	5.84	5.87
1.39	1.7	3.15	3.15	3.83	4.13
0.78	0.68	0.38	0.49	4	4.23
0.16	0.32	1.52	1.26	3.56	3.74
0.88	0.63	1.82	1.94	5.44	5.29
1.14	1.38	2.36	2.31	5.14	5.28
0.68	0.26	2.2	2.04	6.06	6.04
1.39	1	2.54	2.34	4.88	4.98
0.62	0.49	1.42	1.41	6.14	6.16
1.82	1.23	1.39	1.26	5.28	5.48
0.51	0.14	2.02	1.7	3.89	4.1
0.73	0.63	1.6	1.61	5.07	5.24
1.14	0.63	1.45	1.43	4.67	4.8
2.29	2.15	3.44	3.15	3.01	3.11
0.93	1.58	2.24	2.29	3	3.2
1.66	1.68	1.39	2.28	4.05	3.95
1.55	1.51	3.12	3.73	5.22	5.38
1.42	2.12	3.73	4.33	6.94	7.08
2.49	2.61	5.03	5.14	2.84	3.21
0.38	0.81	4.02	4.42	5.03	4.84
0.57	0.72	0.88	0.14	4.75	4.8
2.77	2.32	1.29	1.85	4.11	3.96
2.59	2.31	2.06	2.07	6.24	6.29
0.38	0.14	0.88	1.41	5.44	5.4
1.66	1.41	1.79	1.79	3.88	3.94
1.36	1.1	1.96	1.93	3.07	3.15
1.79	1.54	1.55	1.61	3.67	3.69
1.86	2.12	2.28	1.98	3.36	3.43
3.74	3.84	2.94	2.43	4.64	4.75
1.18	0.96	3.36	2.28	4.69	4.89
1.93	2.25	1.1	1.51	3.83	4.17
0.44	0.58	1.45	1.83	4.66	4.76
1.55	1.17	1.14	1.72	4.92	4.88
1.49	1.56	4.26	4.59	5	4.93
1.98	2.26	3.38	3.52	4.16	3.9
2.81	2.72	1.86	1.38	5.83	5.82
1.32	1.43	2.2	2.09	4.79	4.87
0.62	0.63	4.1	4	5.27	5.38
0.62	0.32	1.84	2.07	3.99	3.98
2.4	2.57	2.61	2.12	4.25	4.34
0.93	1	1.77	1.94	4.65	4.68
0.97	1.07	2.69	3.18	4.42	4.75
2.12	1.98	2.66	2.46	4.88	4.77
1.1	1.49	2.55	2.69	4.4	4.29
1.21	0.93	0.51	0.38	4.9	4.97
1.91	1.85	1.84	1.94	5.04	5.04
2.33	1.94	1.82	1.83	4	4.15
3.42	3.58	1.18	1.07	5.24	5.08
2	1.87	3.1	1.91	4.76	4.79
3.26	3.38	1.06	2.12	4.64	4.58
2.55	2.19	2.65	2.72	4.01	4.13
1.55	1.74	1.71	2.25	6.06	6.09
0.73	0.72	3.52	3.14	5.57	5.71
1.89	1.72	2.68	2.72	5.31	5.53
0.68	0.89	1.63	1.68	5.36	5.42
1.21	0.68	0.24	0.14	4.34	4.31
0.88	1.23	2.57	2.84	5.3	5.3
3.19	2.8	2.7	2.72	5.02	5
2.7	2.14	3.11	2.78	5.43	5.55
2.41	1.1	2.28	1.51	5.08	5.11
1.96	2.04	4.23	3.86	5.14	5.1
3.42	3.84	2.36	2.49	4.83	4.7
3.52	3.42	2.51	2.02	4.97	4.79
1.93	1.56	2.61	2.26	4.17	4.15
3.9	4.04	0.57	0.43	4.85	5.05
2.7	2.38	1.42	1.32	5.06	5.15
0.38	0.49	3.31	3.37	4.51	4.42
1.36	1.63	1.55	1.72	5.57	5.72
3.31	2.82	2.9	2.8	5.74	5.82
2.95	2.89	3.82	3.54	4.32	4.35
2.04	2.46	1.55	1.72	5.91	6.08
4.93	4.75	2.55	2.35	5.7	6.04
1.96	1.79	2.18	2.35	3.94	3.94
2.68	2.84	0.78	0.89	3.58	3.5
0.78	0.2	0.78	0.89	3.23	3.55
2.49	2.22	1.52	1.91	5.44	5.35
2.48	2.23	1.93	1.61	4.04	4.21
3.77	3.5	1.91	2.12	5.28	5.27
2.44	3	2.28	2.29	3.49	3.71
2.22	2.61	5.01	4.77	3.8	3.99
2.02	2.47	2.43	2.42	4.57	4.61
3.63	3.53	0.31	0.96	4.51	4.59
2.68	2.75	2.51	3.12	4.95	5.13
1.74	1.79	3.9	3.93	4.91	4.77
1.74	1.74	3.41	3.61	3.09	2.87
2.41	2.56	3.39	3.34	4.08	4.14
3.07	3.04	2.88	2.72	3.48	3.77
4.22	3.93	0.68	1.29	4.02	4.24
2.88	3	3.15	3.17	4.69	4.82
2.78	2.95	1.93	1.85	3.82	3.78
1.69	1.49	1.69	2.15	5.2	5.09
3.23	2.9	4.31	4.43	3.27	3.06
5.06	4.79	2.44	2.64	3.57	3.63
2.73	2.91	3.48	3.06	6.18	6.22
2.34	2.79	2.12	2.12	6.34	6.53
2.59	2.47	2.43	2.2	5.1	5.29
1.01	1.32	2.7	2.7	5.65	5.59
1.91	1.74	3.16	3.61	3.34	3.22
3.19	3.31	2.9	2.63	4.28	4.36
1.79	2.26	0.97	0.72	3.77	4.07
2.43	2.34	1.42	1.61	4.59	4.33
1.32	1.2	3.52	2.83	5.16	5.28
3.63	3.77	3.84	3.61	5.61	5.86
3.95	3.81	2.64	2.99	3.94	4.08
3.75	4	2.28	1.91	5.26	5.2
3.44	3.45	1.29	1.58	5.1	4.88
1.55	1.29	2.86	2.83	4.72	4.84
2.95	3.29	3.09	2.94	3.29	3.2
2.48	2.22	3	3.11	5.18	5.43
3.04	2.86	4.78	4.99	5.46	5.75
1.49	1.77	3.24	3.15	4.01	3.84
1.69	1.54	2.14	2.09	5.66	5.6
2.79	2.94	1.74	2.17	5.32	5.65
3.92	3.85	2.62	2.94	5.74	5.72
3.25	3.15	2.91	3.17	3.05	2.58
4.78	4.8	4.55	4.07	5.01	4.9
3.29	3.36	3.34	3.26	5.96	5.88
1.93	2.43	4.46	4.19	4.86	4.88
1.74	1.7	3.41	3.26	4.71	4.73
2.89	2.6	4.94	5.16	5.36	5.22
4.35	4.77	4.82	5.15	5.76	5.79
3.86	3.9	3.86	3.81	5.39	5.33
1.82	2.07	2.98	3.64	4.59	4.59
4.13	4.38	2.2	3.43	6.03	5.93
3.65	3.67	2.02	2.67	4.81	4.86
4.02	4.55	3.59	4.11	4.73	4.74
2.24	2.45	3.45	2.8	5.79	5.7
2.02	2.26	3.88	3.98	4.56	4.54
2	1.7	0.78	1.49	5	5.16
2.02	2.19	3.74	3.86	3.88	3.99
3.97	3.98	1.66	1.2	4.36	4.41
3.32	3.5	4.54	4.58	4.54	4.55
3.18	2.91	2.97	3.02	4.49	4.5
4.31	4.35	2.97	3.15	4.89	4.87
3.58	3.62	1.06	1.32	5.91	6.04
3.61	3.49	3.76	3.6	5.93	6.06
1.63	1.83	1.79	1.58	5.3	5.43
2.04	1.46	5.53	4.97	5.05	5.12
2.24	1.72	2.51	2.26	3.8	4.24
0.93	0.93	2.46	2.35	5.13	5.18
3.03	2.94	1.45	1.32	4.4	4.63
4.33	4.41	5.01	5.76	3.68	3.62
3.49	3.4	4.01	3.68	4.79	4.84
3.71	2.99	2.31	1.96	5.36	5.45
3.37	3.48	4.21	4.47	3.75	3.91
1.86	2.07	3.78	3.67	6.76	6.83
2.64	3.55	4.58	4.6	5.46	5.54
4.1	4.22	4.28	4.33	3.26	3.42
1.82	1.93	3.82	3.73	4.6	4.62
4.67	4.75	1.74	1.61	4.94	5.09
3	2.99	2.97	2.95	5.19	5.17
3.71	3.71	3.38	3.34	4.32	4.35
3.59	3.89	5.14	5.48	6.5	6.42
4.77	4.73	3.64	3.64	3.89	3.76
2.93	2.69	2.4	1.98	5.98	6.01
4.24	4.22	3.22	3.36	5.3	5.28
3.36	3.26	2.87	2.75	5.05	4.9
5.26	5.12	5.46	5.66	5.04	4.96
2.98	2.88	2.77	2.62	3.25	3.22
4.94	5.07	4.45	4.91	2.74	2.52
3.88	3.77	6.62	6.63	3.03	2.95
2.59	2.46	3.6	3.48	5.05	4.98
3.45	2.81	5.07	5.18	5.93	5.85
2.86	3.31	2.57	2.29	3.67	3.77
2.87	3.05	2.46	2.99	4.31	4.58
4.29	4.03	1.84	1.87	4.33	4.35
3.26	3.11	5.12	5.3	4.75	4.83
3.49	3.66	2.83	3.57	4.72	4.94
3.83	3.83	2.24	1.96	3.91	3.9
4.14	4.21	1.42	1.79	5.44	5.63
3.75	3.54	1.98	2.2	6.66	6.77
3.18	2.86	3.72	3.83	4.58	4.74
3.45	3.53	3.21	3.27	4.77	5.15
3.9	3.95	2.29	2.2	4.37	4.57
4.09	4.19	2.7	2.29	4.22	4.31
3.07	2.94	2.76	2.68	5.71	5.71
1.66	1.41	4.53	5.01	5.58	5.57
		2.54	3.01	5.23	5.21
		4.52	4.36	3.96	3.91
		2.57	2.41	4.61	4.79
		4.17	4.74	4.82	4.93
		5.65	5.7	6	5.92
		2.49	2.42	4.6	4.78
		3.31	3.1	4.23	4.24
		4.48	4.43	5.56	5.67
		2.95	3.12	4.82	4.89
		3.65	3.74	4.43	4.44
		3.49	3.61	3.45	3.69
		4.27	3.51	4.67	4.75
		3.52	3.84	3.55	3.51
		2.98	3.22	3.69	3.5
		2.2	2.1	4.08	4.08
		3.29	3.16	3.3	3.49
		4.65	4.86	5.73	5.79
		1.66	1	2.95	2.93
		2.06	2.17	4.54	4.73
		1.42	1	4.86	4.95
		3.25	3.46	4.1	4.13
		4.07	3.98	5.18	5.31
		1.42	1.23	4.06	3.88
		1.66	2.82	4.79	4.78
		2.46	2.46	4.98	4.84
		3.61	3.57	4.23	4.38
		0.88	0.54	2.54	3.02
		2.33	2.1	4.89	5.01
		2.46	2.62	4	4.14
		2.33	2.52	4.37	4.32
		5	5.11	5.94	5.83
		4.6	4.53	4.33	4.17
		5.43	5.66	3.73	4
		1.58	1.81	6.5	6.56
		2.88	2.75	3.15	3.36
		2.76	2.51	4.22	4.48
		4.63	4.35	5.11	5.22
		1.84	1.93	5.29	5.29
		4.31	4.24	3.94	3.96
		2.79	2.81	3.68	3.7
		0.93	0.81	6.72	6.73
		3.87	3.77	4.12	4.02
		2.14	1.96	4.2	4.38
		2.36	2.81	3.97	4.52
		3.55	3.71	4.98	5.19
		2.31	2.57	4.73	4.52
		2.99	3.19	4.93	5.06
		4.87	4.92	5.03	4.95
		3.29	3.27	4.62	4.9
		1.98	2.12	5.38	5.49
		2.97	3.31	4.31	4.19
		3.1	3.34	4.16	4.31
		3.23	3.75	4.28	4.61
		5.28	4.74	4.99	4.94
		4.85	4.6	3.92	3.84
		4.01	3.82	4.63	4.52
		4.73	4.87	5.68	5.79
		5.53	4.82	4.12	3.97
		4.09	4.19	4.63	4.62
		3.29	3.2	4.89	4.97
		4.24	4.69	4.2	4.38
		4.45	4.7	5.07	5.27
		2.68	3.07	4.12	4.4
		2.49	2.28	4.42	4.27
		3.36	3.3	6.09	6.07
		3.13	3.39	3.49	3.39
		4.92	4.97	3.45	3.37
		4.15	4.34	3.89	4.13
		1.6	1.51	5.2	4.73
		2.29	2.6	5.01	5.29
		3.22	3.36	2.99	3.17
		5.44	5.23	4.51	4.34
		2.04	1.94	4.27	4.36
		2.12	2.12	4.27	4.23
		4.75	4.96	5.73	6.02
		4.13	3.57	6.2	6.14
		4.39	4.06	4.74	4.94
		3.36	3.36	4.33	4.51
		5.09	5.95	6.33	6.36
		3.54	4.2	5.42	5.55
		5.21	5.32	3.9	4.09
		2.89	3.04	4.35	4.27
		3.74	3.7	3.52	3.69
		3.8	4.17	5.15	5.2
		4.44	4.9	3.39	3.94
		5.31	5.18	5.5	5.43
		3.89	4.34	4.82	4.99
		3.39	3.53	5.01	5.11
		2.08	2.41	5.32	5.24
		5.41	4.01	5.17	5.21
		3.37	3.31	5.08	5.15
		4.94	4.76	5.83	5.86
		4.63	4.65	5.24	5.43
		3.75	3.58	6.11	6.23
		3.14	3.07	4.92	4.79
		3.11	3.28	5.3	5.39
		3.66	3.7	4.53	4.73
		2.79	3.83	4.17	4.21
		3.17	3.56	5.78	5.65
		4.83	4.9	5.42	5.34
		3.21	3.02	4.44	4.55
		2.66	2.25	4.61	4.85
		3.71	3.46	5.33	5.33
		2.86	3.38	5.26	5.18
		3.8	3.83	5.7	5.82
		2.48	2.32	4.01	4.1
		3.47	3.71	3.6	3.66
		3.88	4.17	5.09	5.09
		4.31	4.11	3.69	3.5
		2.87	2.85	5.41	5.47
		2.57	2.7	4.89	4.68
		3.86	3.99	5.19	5.21
		4.28	4.26	5.13	5.32
		4.12	4.04	5.57	5.55
		4.27	4.17	4.21	4.12
		6.09	5.95	4.46	4.52
		2.97	3.02	5.17	5.13
		1.49	2	5.49	5.58
		3.22	3.08	5.38	5.42
		2.81	3.03	5.07	5.3
		3.13	3.02	4.89	4.86
		4.03	4.02	2.81	2.99
		2.61	2.83	4.54	4.59
		4.8	4.96	6.66	6.7
		4.28	4.35	4.22	4.35
		3.98	4.03	5	4.79
		3.83	3.48	4.31	4.13
		3.2	3.22	5.76	5.89
		5.27	5.3	5.41	5.52
		4.58	4.41	3.04	2.78
		3.23	3.04	6	6.14
		1.71	1.2	3.49	3.82
		3.33	4.3	4.14	4.16
		1.98	2.07	5.05	5.22
		1.82	1.2	3.88	3.91
		4.04	3.6	5.64	5.62
		5.31	5.55	6.03	6.21
		3.89	4.05	5.3	5.24
		2.26	1.98	3.45	3.35
		5.54	5.44	5.47	5.43
		3.25	3.49	4.58	4.54
		3.36	3.71	2.77	2.36
		3.85	3.99	4.39	4.36
		2.77	2.82	4.16	4.23
		1.84	1.85	4.31	4.42
		3.24	3.98	3.69	3.66
		3.65	4	5.35	5.33
		4.54	4.65	2.58	2.28
		3.94	3.98	4.27	4.17
		4.77	4.74	6.17	6.36
		2.84	3.24	5.86	5.77
		4.76	4.97	4.79	4.89
		3.6	4.28	6.64	6.75
		5.7	5.94	4.89	4.84
		2.57	2.55	4.95	5.11
		5.14	5.16	5.46	5.45
		3.2	3.28	6.17	6.08
		3.26	3.27	5.27	5.24
		3.18	3.26	5.04	5.19
		3.41	3.56	6.94	6.99
		1.66	1.63	6.12	6.07
		3.71	3.5	4.95	4.97
		4.22	4.02	4.97	4.88
		4.92	5.43	6.26	6.3
		4.58	4.62	5.58	5.67
		3.73	3.68	5.61	5.17
		2.87	2.74	5.25	5.33
		2.95	2.67	4.02	4.13
		1.55	1.91	5.15	5.46
		5.33	5.06	3.96	3.98
		2.14	2.26	2.79	2.66
		5	5.22	4.14	4.24
		2.41	2.39	5.05	5.13
		5.53	5.81	4.55	4.38
		3.37	3.1	5.96	5.99
		2.68	2.1	3.54	3.83
		2.4	2.34	4.48	4.71
		3.96	4.17	4.96	4.87
		3.58	3.3	4.17	4.43
		4.93	5.02	5.46	5.43
		4.54	4.64	5.84	5.93
		3.06	2.99	3.66	4.2
		3.67	3.69	6.21	6.2
		5.75	5.31	3.12	3.22
		3.16	3.39	3.4	3.65
		4.43	4.47	3.22	3.12
		2.55	2.71	5.24	5.64
		4.79	4.8	5.39	5.45
		5.35	5.37	4.75	4.61
		3.67	3.86	3.73	3.83
		1.49	1.74	4.49	4.32
		5.56	5.73	5.03	5.14
		3.57	4.3	5.98	5.96
		2.57	2.26	3.61	3.93
		2.57	2.47	4.29	4.23
		2.43	2.54	3.3	3.42
		3.69	3.27	3.39	3.47
		5.25	4.51	3.62	3.83
		3.35	3.21	4.96	5.16
		2.48	2.79	2.48	2.63
		4.05	3.58	4.8	4.92
		1.93	1.94	4.12	4.05
		3.1	3.17	5.12	5.08
		3.12	3.11	2.14	2.69
		2.49	2.67	4.3	4.4
		3.89	3.89	4.79	4.87
		3.8	3.88	3.76	3.64
		2.26	2.31	4.58	4.67
		4.95	4.96	5.89	5.98
		2.68	2.7	3.98	3.95
		1.79	2.1	5.42	5.62
		3.18	3.49	4.85	4.99
		1.77	1.77	5.49	5.8
		4.93	5.19	4.54	4.62
		2.84	2.54	5.8	5.77
		5.3	5.45	3.89	3.59
		4.56	4.87	5.05	5.1
		2.87	2.62	4.88	5.64
		3.52	3.69	4.31	4.2
		4.88	5.37	5.1	5.16
		2.43	1.72	3.55	3.54
		4.31	4.26	5.73	5.76
		2.36	2.35	4.7	4.41
		5.07	4.53	4.83	5.27
		1.74	1.79	5.88	5.86
		4.68	4.53	4.22	4.43
		3.99	3.83	4.62	4.69
		2.57	2.29	4.77	4.91
		5.41	5.33	6.1	6.2
		3.56	3.72	5.62	5.62
		4.07	4.14	2.24	2.68
		2.93	3.12	6.37	6.5
		1.01	1.1	5.75	5.82
		3.79	4.19	4.62	4.74
		5.7	5.79	5.29	5.39
		3.55	3.78	3.33	2.93
		1.84	1.87	5.1	5.42
		3.86	4.3	5.27	5.29
		2.62	2.25	3.7	3.71
		2.36	2.25	4.18	3.99
		3.19	3.66	3.38	3.65
		3.38	3.59	4.51	4.62
		3.11	2.94	4.3	4.27
		2.55	2.63	5.7	5.76
		2.41	2.79	6.17	6.2
		3.09	3.06	4.39	4.59
		3.83	3.9	5.99	6.07
		2.9	2.95	5.59	5.64
		4.43	4.32	5.3	5.14
		3.83	3.79	6.23	6.29
		3.62	3.94	4.04	4.05
		5.11	5.24	4.65	4.84
		3.66	3.65	5.46	5.39
		4.23	4.48	4.47	4.38
		3.63	4.39	5.27	5.22
		3.09	2.61	5.47	5.45
		5.24	5.33	3.77	3.72
		2.1	2.35	3.92	3.98
		1.39	1.49	3.6	3.65
		2.77	3.07	4.01	4
		5.45	5.75	4.43	4.65
		5.34	5.32	3.52	3.72
		3.76	3.9	5.65	5.74
		0.68	0.43	5.12	5.81
		3.06	2.94	4.96	4.83
		3.34	3.54	1.79	1.96
		4.17	3.88	3.69	3.62
		5.54	5.11	3.49	3.59
		3.96	4.1	4.87	5.02
		0.73	1.1	4.95	5.06
		2.99	2.84	3.5	3.45
		5.81	5.95	3.69	3.79
		4.52	4.45	4.93	4.94
		5.17	4.93	4.92	4.89
		2.66	3.01	4.15	4.03
		2.82	2.84	5.23	5.28
		4.46	3.83	4.87	4.9
		4.71	4.78	3.14	2.97
		2.16	2.81	5.15	5.1
		4.08	4.69	4.23	4.27
		2.79	2.89	4.87	4.8
		3.34	3.59	6.58	6.71
		3.36	3.63	4.6	4.68
		4.71	4.77	4.79	5.01
		3.96	3.93	4.99	5.17
		4.24	4.39	5.24	5.32
		3.33	3.36	3.43	3.41
		3.41	3.06	4.97	4.73
		1.63	1.68	4.8	4.91
		3.14	2.77	4.8	4.85
		3.66	3.32	4.44	4.44
		4.69	4.58	4.53	4.79
		1.63	1.94	4.04	4.08
		5.49	5.59	4.58	4.7
		1.14	1.46	3.73	3.64
		1.69	2	3.16	3.03
		2.66	2.51	4.96	4.99
		3.75	3.79	4.07	4.07
		2.58	2.66	5.2	5.29
		5.17	5.21	5.13	5.13
		4.33	4.44	4.86	4.74
		3.93	4.21	5.85	5.92
		4.08	4.14	6.81	6.92
		4.16	4.33	3.14	3.25
		3.39	3.43	3.45	3.04
		2.81	3.39	5.89	6.02
		1.71	2.71	3.19	3.65
		2.86	3.1	5.34	5.42
		2.83	2.36	4.85	4.81
		4.98	4.99	2.91	3.22
		4.11	4.17	4.14	4.39
		2.28	2.09	5	4.7
		2.58	2.43	5.19	5.21
		2.83	2.71	5.05	5.16
		3.11	3.55	4.84	4.87
		1.58	1.54	5.23	5.36
		3.08	3.04	4.55	4.59
		3.28	3.72	7.04	7.18
		2.33	2.6	2.14	2.09
		3.3	3.19	4.99	5.08
		3.93	3.91	5.25	5.31
		3.22	3.2	2.46	2.34
		2.18	2.35	5.22	5.14
		1.89	1.93	4.78	4.89
		4.56	3.97	3.98	4.61
		4.3	4.39	3.14	3.57
		3.09	3.58	4.83	4.75
		4.34	4.59	5.39	5.08
		5.9	5.67	3.86	3.85
		3.38	3.24	3.84	3.84
		2	3.07	4.28	3.98
		4.54	4.4	4.31	4.26
		1.55	1.58	4.81	4.82
		4.16	4.24	5.62	5.75
		5.82	5.95	6.47	6.24
		4.39	4.43	4.15	4.28
		2.65	3.03	4.38	4.19
		4.69	4.53	4.33	4.41
		3.95	4.07	5.57	5.73
		2.88	2.8	6.57	6.68
		5.71	5.93	5.08	5.07
		5.16	5.11	6.2	6.1
		1.36	1.29	5.43	5.49
		1.45	1.79	4.27	4.13
		1.71	1.77	6.03	5.84
		1.55	1.41	3.1	3.41
		2.34	2.31	4.34	4.64
		2.88	2.95	4.13	4.22
		4	3.94	4.44	4.53
		4.04	4.17	3.8	3.95
		4.79	4.96	4.18	3.96
		2.54	2.58	4.18	4.42
		2.52	2.17	6.6	6.58
		2.06	2.05	4.7	4.69
		3.13	3.06	5.68	5.67
		1.89	2.29	4.19	4.22
		3.09	3.07	4.42	4.66
		4.05	3.98	3.71	3.73
		3.06	3.36	3.83	3.96
		3.93	3.81	5.19	5.1
		3.45	2.92	5.7	5.58
		3.2	3.15	5.02	4.96
		2.76	3.03	3.92	4.22
		6.79	6.57	4.53	4.56
		3.14	3.16	5.6	5.59
		2.02	2.34	3.14	3.01
		2.38	2.23	3.16	3.33
		3.25	3.39	4.96	5.33
		1.77	1.89	5.26	5.35
		4.83	4.89	3.41	3.63
		3.33	2.81	4.31	4.51
		2.38	2.46	4.9	4.82
		5.37	5.4	5.33	5.29
		4.28	5.41	4.27	4.24
		5.52	5.81	5.39	5.38
		2.66	2.55	3.67	3.55
		3.43	3.95	3.49	3.67
		4.48	4.13	4.72	5
		1.89	1.96	4.34	4.44
		2.58	2.7	3.91	4.04
		3.98	3.78	2.77	2.98
		2.36	2.39	4.88	4.88
		4.76	4.61	4.24	4.17
		3.01	3.32	5.36	5.33
		1.89	2.29	4.22	4.2
		4.11	4.22	4.22	4.46
		4.95	4.09	4.19	4.19
		2.55	2.7	4.07	4.16
		6.24	6.25	5.31	5.26
		2.59	2.25	4.66	4.51
		4.14	3.89	6.08	6.14
		2.98	3.17	4.83	4.5
		3.65	3.92	5.86	5.94
		3.93	4.31	4.56	4.62
		2.04	2.02	3.3	3.31
		3.29	3.06	5.2	5.21
		3.4	3.48	3	3.17
		4.42	4.49	4.53	4.36
		2.14	1.91	5.62	5.76
		2.29	2.07	5.03	5
		2.88	2.6	5.92	5.75
		2.24	2.82	4.78	4.89
		2.81	3.41	4.65	4.75
		2.76	2.67	4.98	5.19
		6.09	6.19	4.03	4.17
		4.4	4.66	4.28	4.35
		4.74	5	3.79	3.92
		3.71	3.72	4.96	5.02
		1.74	1.46	5.23	5.31
		2.88	2.82	5.01	5.13
		6.14	6.26	4.12	4.28
		4.72	4.96	4.48	4.42
		4.97	4.97	4.79	4.92
		3.26	3.05	3.98	3.96
		3.13	3.15	4.9	4.99
		3.26	3.54	3.93	4
		4.19	3.93	5.11	5.15
		4.8	4.82	5.14	4.99
		3.2	3.15	3.93	4.22
		3.55	3.54	3.21	3.46
		4.37	4.45	3.78	3.62
		3.64	3.54	3.62	3.66
		4.15	4.17	4.28	4.51
		2.68	2.61	4.51	4.46
		2.34	2.26	5.01	5.23
		2.55	2.66	4.87	4.88
		4.12	3.81	4.58	4.72
		2.64	2.79	3.58	3.63
		3.13	2.94	5.74	5.65
		3.2	3.41	4.68	4.76
		4.74	5.22	3.45	3.71
		3.29	3.38	4.46	4.32
		2.06	1.89	3.89	3.76
		4.6	4.41	5.55	5.63
		4.89	5.04	4.85	4.85
		5.08	4.99	5.39	5.37
		2.28	2.1	4.79	4.87
		1.96	2.45	5.76	5.76
		3.19	3.37	3.69	3.99
		2.97	3.17	6.83	6.97
		4.28	4.25	4.24	4.16
		4.05	3.92	4.68	4.82
		3.66	3.57	4.34	4.39
		1.58	1.58	4.02	3.9
		4.67	4.93	3.65	3.48
		5.1	5.29	4.37	4.25
		4.17	4.38	5.06	5.11
		1.93	1.96	4.47	4.38
		2.81	2.75	5.7	5.67
		6.46	6.43	4.88	4.66
		4.1	4.48	3.55	3.55
		4.19	4.37	6.6	6.73
		2.28	2.71	4.34	4.31
		3.71	3.72	5.56	5.65
		3.69	4.43	5.3	5.3
		5.51	5.7	4.51	4.56
		3.58	3.98	5.37	5.45
		3.69	3.96	6.08	6.1
		3.1	2.82	4.49	4.58
		3.6	3.67	3.67	3.5
		2.59	2.49	5.38	5.45
		4.06	3.86	3.81	3.72
		3.78	3.95	4.08	4.18
		4.3	4.25	4.81	4.86
		1.21	1.63	5.06	5.13
		4.53	4.52	5.16	5.27
		1.21	1.79	3.29	4.09
		3.5	3.63	5.5	5.73
		5.22	5.75	4.19	4.41
		2.81	2.64	3.3	3.31
		3.49	3.72	4.37	4.06
		4.21	4.36	4.22	4.22
		5.01	4.88	4.82	4.74
		3.8	3.51	4.89	4.97
		4.37	4.28	5.09	5.05
		4.89	4.79	3.67	3.63
		5.22	5.47	4.44	4.36
		4.29	4.43	4.79	4.97
		2.84	2.83	4.01	4.33
		5.32	5.18	5.23	5.36
		2.9	3.15	5.17	5.06
		2.72	2.42	4.49	4.56
		3.68	3.63	4.14	4.25
		3.93	3.89	5.66	5.79
		3.13	2.96	3.71	3.81
		3.77	3.96	4.22	4.15
		3.78	3.58	3.28	3.38
		2.43	2.17	3.78	4.46
		4.89	4.69	3.23	3.39
		4.34	4.46	4.86	4.93
		2.83	2.5	2.82	3.18
		3.86	3.94	4.96	4.89
		2.74	3.04	4.51	4.32
		4.79	5.21	3.97	4.21
		4.32	3.94	4.62	4.73
		3.35	3.23	3.8	3.67
		1.91	1.81	4.29	3.98
		3.67	3.67	5.74	5.81
		6.09	6.11	5.29	5.29
		3.1	2.66	5.03	4.89
		5.53	5.64	4.44	4.62
		4.02	3.86	4.05	4.01
		4.31	4.4	5.52	5.5
		3.06	3.27	5.1	5.11
		3.1	3.44	5.17	5.16
		3.37	4.26	3.51	3.66
		4.14	4.06	2.98	2.88
		2.2	1.98	3.22	3.13
		4.87	4.07	5.31	5.45
		2.26	2.5	4.34	4.5
		2.14	2.22	4.18	4.1
		1.49	1.35	5.67	5.67
		2.93	2.92	4.03	3.74
		1.25	1.41	4.04	4
		1.66	2.2	5.14	5.09
		2.84	2.92	4.31	4.4
		3.04	2.35	4.35	4.39
		4.48	4.95	5.21	5.1
		2.94	2.96	4.27	4.36
		4.11	4.13	5.12	5.27
		4.73	4.63	5.45	5.52
		5.16	5.24	6.56	6.57
		4.18	4.27	3.43	3.34
		3.36	3.36	4.07	4.39
		2.41	2.74	4.01	4.26
		4.22	4.2	4.7	4.83
		1.86	1.46	4.78	5.12
		5.64	5.8	4.88	5.17
		3.67	3.99	5.73	5.84
		4.66	4.72	5.3	5.42
		1.77	1.83	6.12	6.28
		2.72	2.85	4.56	4.7
		2.18	1.96	3.82	3.98
		4.98	5.07	4.7	4.88
		4.56	4.68	4.76	4.85
		3.63	3.46	5.01	5.01
		2.31	2.64	4.96	4.95
		2.88	2.88	4.93	4.58
		3.67	3.85	5.42	5.5
		3.85	3.76	4.45	4.47
		4.11	3.91	3.99	4.22
		4.44	4.46	5.59	5.69
		6.28	6.26	4.23	4.12
		3.45	3.42	5	5.14
		2.08	2.25	6.59	6.51
		4.48	4.4	4.79	4.83
		3.34	3.85	4.31	4.45
		4.07	4.07	6.24	6.33
		2.24	1.72	5.22	5.15
		2.02	2.09	4.64	4.54
		4.96	4.93	5.65	5.82
		5.82	5.9	3.42	3.51
		2.16	1.96	4.71	4.46
		4.72	4.48	4.17	4.89
		3.12	2.88	5.39	5.25
		3.77	3.87	3.98	3.98
		3.07	2.35	4.3	4.54
		5.08	5.06	3.85	4.48
		1.91	2.05	4.35	4.4
		3.29	3.52	4.38	4.62
		3.71	3.64	4.69	4.61
		5.26	5.29	5.87	5.94
		4.23	4.22	5.27	5.26
		4.4	4.54	3.86	3.88
		2.61	2.55	5.75	5.96
		5.32	5.6	2.66	2.94
		1.42	1.29	4.02	3.94
		1.69	1.85	3.5	3.56
		5.6	5.62	4.24	4.3
		3.63	3.66	4.88	4.8
		3.42	3.39	2.98	3.15
		2.14	2.47	3.95	3.83
		5.25	5.3	4.25	4.15
		2.41	2.86	5.6	5.72
		4.87	4.79	3.97	3.82
		1.89	1.66	3.57	3.41
		3.2	3.02	5.68	5.73
		3.97	4.16	2.16	2.55
		2.24	2.23	5.93	6.2
		3.52	3.58	6.11	6.21
		3.98	4.06	5.43	5.62
		1.89	1.74	5.02	4.92
		2.93	3.54	4.77	4.62
		2.1	2.64	6.06	6.16
		2.95	2.94	5.51	5.5
		4.31	4.33	3.74	3.79
		5.03	5.17	5.83	5.93
		5.73	5.69	5.57	5.57
		3.96	3.91	4.06	4.22
		3.94	3.82	5.29	5.3
		5.68	5.99	5.34	5.25
		3.8	3.8	4.97	5.07
		4.59	4.6	3.68	3.73
		4.82	4.9	5.9	5.9
		5.1	5.1	4.24	4.24
		3.49	3.6	3.41	3.75
		5.49	5.47	3.63	3.69
		4.62	4.61	5.97	5.86
		2.72	3.16	3.97	3.99
		3.89	3.84	3.8	3.69
		3.55	4.04	6.31	6.4
		4.02	3.95	5.71	5.88
		4.74	4.86	6.11	6.22
		4.63	4.86	4.36	4.47
		4.63	4.55	4.26	4.39
		5.14	5.53	5.69	5.74
		3.54	3.58	3.4	3.7
		4.94	5.16	5.29	5.35
		5.5	5.63	5.53	5.7
		2.93	3.66	5.13	5.01
		4.06	4.07	2.41	2.61
		1.36	1.81	4.61	4.69
		5.5	5.57	5.62	5.12
		4.82	4.88	5.16	4.59
		4.51	4.7	5.17	5.33
		3	3.92	3.92	3.88
		2.94	3.27	3.8	4.15
		2.49	2.34	4.3	4.24
		3.09	2.93	3.43	3.78
		4.29	4.2	2.55	2.74
		4.96	5.26	5.45	5.41
		4.82	4.92	5.51	5.55
		3.88	3.81	4.4	4.41
		6.24	5.81	5.77	5.78
		2.29	2.07	5.4	5.5
		2.74	2.58	5.51	5.6
		7.88	7.37	4.82	4.89
		4.89	4.9	5.64	5.66
		6.5	6.35	5.92	6.05
		3.12	3.45	5.92	5.92
		4.66	4.66	4.77	4.71
		5.35	5.56	6.33	6.36
		2.2	2.23	3.97	3.8
		3.85	3.64	4.59	4.52
		3.45	3.51	3.04	3.71
		3.63	3.39	3.7	3.69
		3.65	3.6	4.56	4.52
		4.87	4.67	3.9	4.07
		2.86	2.91	4.87	4.96
		3.75	3.8	4.02	4.08
		2.55	2.83	5.42	5.58
		5.42	5.47	4.44	4.4
		4.04	4.14	4.05	4
		3.3	3.35	4.41	4.24
		3.65	3.73	6.01	6.13
		3.62	3.95	4.69	4.68
		6.15	5.64	4.49	4.56
		2.57	2.64	3.55	3.54
		5.05	5.14	2.61	2.55
		3.56	3.95	4.13	4.01
		3.86	3.88	4.75	4.52
		3.78	3.94	4.72	4.91
		2.44	2.55	4.76	4.7
		3.07	3.42	4.02	4.06
		2.97	3.13	4.53	4.68
		2.72	2.64	4.15	4.35
		4.39	4.13	3.33	3.24
		4.57	4.76	3.73	4.26
		4.9	4.95	4.68	4.92
		2.97	2.64	3.96	4.19
		4.1	4.31	4.25	4.38
		3.06	3.17	2.84	2.72
		5.32	5.4	5.61	5.69
		1.74	1.56	5.56	5.53
		5.97	6.08	4.48	4.44
		5.98	6	5.3	5.47
		3.88	3.91	5.28	5.37
		2.36	2.39	3.8	4.09
		2.4	2.5	4.75	4.77
		3.76	3.62	5.65	5.67
		3.45	3.53	4.73	4.64
		5.69	6.03	3.99	4.06
		3.73	3.81	4.5	4.56
		3.14	3.37	5.03	5.24
		3.1	3.45	4.28	4.54
		2.24	2.17	4.68	4.71
		4.98	4.89	5.31	5.15
		4.71	5	5.38	5.6
		2.59	2.52	6.76	6.87
		3.63	3.5	5.24	5.12
		4.19	4.4	4.07	4.05
		4.27	4.23	4.69	4.6
		2.44	2.32	4.81	4.85
		4.85	4.94	3.01	3.29
		2.9	3.2	5.84	5.9
		4.41	4.58	4.88	4.89
		5.72	5.86	4.63	4.79
		3.41	3.63	5.05	5.02
		2.51	2.84	5.4	5.43
		3.82	3.85	4.72	4.8
		3.55	3.52	5	5.16
		4.32	4.66	3.45	3.68
		4.11	4.01	3.92	4.17
		4.1	4.06	6.52	6.55
		4.18	4.41	5.29	5.51
		4.81	4.84	4.93	5.18
		3.99	4.11	3.81	3.97
		2.77	2.61	2.18	1.72
		2.97	3.43	4.92	5.01
		4.67	4.71	5.28	5.4
		2.89	2.61	3.78	3.6
		3.36	3.36	4.53	4.66
		4.01	4.11	4.37	4.38
		4.62	4.74	4.49	4.47
		4.85	4.88	4.65	4.44
		3.94	3.84	4.96	4.99
		2.89	2.74	5.07	5.27
		3.11	3.21	5.17	5.11
		2.1	2.26	3.71	3.67
		4.98	4.93	3.77	3.93
		3.37	3.31	5.13	5.26
		3.28	3.53	5.09	4.99
		5.17	5.33	2.77	3.12
		2.78	2.95	4.42	4.48
		2.83	2.82	4.28	4.1
		4.05	3.59	5.01	5.06
		3.86	3.92	4.63	4.9
		5.18	5.22	5.82	5.81
		4.68	4.56	3.82	4.05
		3.77	3.62	5.12	5.2
		3.78	4.25	4.04	3.81
		3.75	3.49	3.16	3.54
		3.56	3.54	5.01	4.96
		5.88	5.96	4.01	3.81
		4.43	4.3	3.46	3.71
		4.39	4.54	5.42	5.39
		4.4	4.02	5.36	5.5
		3.32	3.52	3.47	4.26
		4.49	4.65	4.45	5.09
		3.33	3.47	3.75	3.39
		3.42	3.46	6.83	6.47
		4.74	4.86	6.12	6.16
		4.87	5.08	3.97	3.8
		4.69	4.72	3.96	3.85
		4.8	4.97	5.68	5.6
		4.48	5.14	4.29	4.23
		1.96	1.43	3.93	4.13
		1.98	2.31	5.41	5.96
		4.91	4.35	3.99	4.23
		3.87	4.36	4.04	4.24
		5.99	5.93	3.69	3.64
		3.8	3.77	5.49	5.53
		3.79	3.58	3.75	3.65
		3.73	3.61	4.89	4.94
		4.24	4.18	4.6	4.5
		2.88	2.36	4.41	5.03
		4.01	4.09	4.4	4.39
		3.68	3.58	4.89	4.76
		4.04	4.06	5.17	5.14
		3.34	3.56	5.78	5.92
		4.16	4.27	4.63	4.38
		4.41	5.02	4.91	4.89
		4.91	4.93	5.34	5.51
		2.78	2.91	3.62	3.42
		3.24	3.43	5.01	5.23
		3.6	3.63	3.14	3.36
		5.92	6.15	4.46	4.44
		4.15	4.41	3.85	3.92
		2.58	2.66	4.86	4.91
		5.15	5.23	5.31	5.18
		2.96	3.2	3.65	3.95
		4.12	3.69	5.1	5.69
		2.79	2.81	4.24	4.39
		5.02	5.03	4.66	4.6
		3.16	3.02	4.74	4.69
		3.18	3.28	3.18	3.3
		4.37	4.53	5.51	5.69
		2.9	2.81	2.78	2.9
		3.89	3.69	6.45	6.36
		3.11	3.25	4.24	4.59
		3.13	3.31	5.71	5.72
		3.73	3.87	6.33	5.98
		3.7	3.92	4.91	4.82
		4.07	3.99	3.65	3.93
		3.3	3.58	4.86	5
		5.07	5.28	5.51	5.6
		3.73	3.9	4.39	4.41
		4.01	3.5	5.04	4.94
		4.86	5.05	4.92	4.83
		4.31	4.1	4.76	4.94
		3.42	3.58	4.21	4.13
		2.84	2.94	5.97	6.12
		4.35	4.49	5.01	5.1
		3.97	4.07	4.79	5
		4.05	3.87	2.82	2.82
		1.86	1.93	2.74	2.74
		3.93	4.22	4.3	4.32
		2.96	3.07	3.77	3.8
		4.83	4.82	6.68	6.86
		4.11	4.17	3.56	3.5
		2.52	2.55	4.79	4.86
		4.42	4.36	4.65	4.46
		4.74	4.58	3.73	4.04
		5.32	5.56	4.73	4.46
		4.68	4.64	4.4	4.58
		3.26	3.1	5.49	5.26
		3.24	3.26	6.42	6.46
		4.63	4.69	5.76	5.67
		2.62	2.7	5.83	5.82
		2.73	2.86	3.14	2.74
		3.49	3.74	6.43	6.32
		6.41	6.31	3.41	3.1
		4.62	4.69	3.35	3.35
		2.69	2.95	4.46	4.53
		3.23	3.63	2.52	2.67
		4.33	4.94	4.99	5.24
		2.61	2.75	4.3	4.49
		4.14	4.29	3.49	3.26
		1.96	1.87	4.16	4.04
		2.22	2.54	4.31	4.76
		4.52	4.58	5.15	4.98
		3.16	4.07	5.12	5.23
		5.03	4.92	6.51	6.48
		4.94	5.1	4.95	5.03
		4.58	4.73	4.24	4.89
		2.26	2.58	3.95	3.84
		3.78	3.59	6.27	6.22
		3.63	3.31	5.99	5.97
		5.03	5.22	4.49	4.68
		3.55	3.55	5.24	5.31
		3.58	3.59	3.58	3.55
		3.51	3.97	4.67	4.58
		3.71	3.94	4.05	4.03
		5.8	5.74	3.56	3.67
		4.42	4.27	4.89	5.01
		2.04	2.22	4.47	4.49
		3.87	4.18	4.14	4.32
		4.93	4.73	4.74	4.74
		4.37	4.36	5.52	5.82
		3.28	4.02	4.48	4.59
		7.15	6.9	5.46	5.6
		4.1	3.96	5.63	5.71
		4.56	4.64	3.19	3.4
		2.62	2.9	4.59	4.48
		3.6	3.8	3.49	3.34
		2.4	1.56	4.24	4.36
		4.43	5.2	6.64	6.63
		5.8	5.79	4.01	4.15
		3.99	4.78	4.91	5.1
		3.74	3.91	3.99	3.88
		3.67	3.32	5.05	5.44
		4.31	4.49	3.03	3.21
		4.58	4.53	4.62	4.66
		2.62	2.25	5.38	5.46
		5.12	5.28	4.51	4.63
		2.69	2.97	3.78	3.76
		3.48	3.39	3.31	3.43
		2.46	1.96	4.5	4.47
		4.57	4.63	6.89	6.92
		3.69	3.24	3.43	3.3
		3.4	3.36	5.14	4.96
		3.21	3.3	4.27	4.5
		3.28	3.36	5.9	5.84
		5.21	5.3	6.34	6.7
		4.73	4.65	4.96	5.1
		4.22	4.43	3.75	4.1
		2.88	3.22	4.59	4.52
		4.25	4.49	4.81	4.97
		5.41	5.51	3.84	3.68
		5.35	5.36	4.82	4.78
		1.52	1.63	4.43	4.49
		6.09	6.08	5.57	5.69
		3.33	3.75	3.62	3.69
		5.19	5.37	3.94	4.25
		3.58	4.23	5.5	5.72
		3.71	3.72	5.7	5.8
		3.36	3.07	3.16	3.26
		2.86	2.72	4.52	4.27
		3.6	3.85	6.43	6.49
		3.6	3.83	5.14	5.22
		2.79	2.73	3.25	3.15
		4.22	3.97	3.58	3.44
		4.83	4.87	3.92	4
		5.63	5.57	5.1	5.23
		6.49	6.59	3.97	4.04
		4.42	4.54	5.19	5.36
		4.5	4.75	4.66	4.59
		3.74	3.75	4.71	4.82
		4.14	4.04	5.94	6.08
		5.49	5.23	4.36	4.43
		2.9	2.63	4.1	3.95
		5.29	5.26	4.42	4.53
		3.24	3.47	5.5	5.45
		5	4.85	4.88	4.82
		5.56	5.54	4.04	4.13
		6.62	6.69	5.02	5.06
		2.83	2.78	5.33	5.28
		4.24	3.99	6.14	6.23
		4.51	4.57	5.02	5.03
		3.71	4.03	4.41	4.39
		1.82	2.23	5.2	5.24
		4.47	4.75	4.34	4.49
		4.97	5.65	4.25	4.1
		4.95	5.17	4.85	4.98
		6.01	6.11	5.64	5.61
		4.34	4.17	6.18	6.27
		5.41	5.54	4.18	4.13
		4.29	4.27	4.45	3.98
		4.79	4.36	3.42	3.56
		5.36	5.01	4.31	4.07
		5.51	5.45	4.54	4.42
		3.45	3.61	4.63	4.81
		2.59	2.66	2.33	2.39
		4.14	4.13	5.27	5.55
		2.93	2.8	6.69	6.28
		3.25	3.26	5.25	5.06
		5.94	6.06	6.08	5.96
		3.52	3.72	3.45	3.63
		5.05	4.7	5.69	5.62
		4.86	4.91	5.76	5.94
		4.9	5.08	5.29	5.39
		5.26	5.36	3.2	3.31
		3.2	3.31	5.4	5.63
		6.12	6.04	3.85	3.87
		4.48	4.39	3.49	3.69
		2.9	3	4.91	4.94
		2.87	3.28	3.11	3.17
		4.8	4.84	2.06	2.45
		2.59	2.75	4.14	4.47
		2.43	2.29	4.31	4.35
		4.88	5.17	3.49	3.71
		3.77	3.85	4.64	4.78
		2.26	3.02	5.48	5.59
		2.91	2.68	4.12	4.42
		4.06	3.79	5.01	5.11
		3.8	3.54	3.75	4.03
		3.97	3.74	4.86	4.9
		4.07	4.09	4.13	3.9
		2.55	2.81	3.09	3.58
		5.23	5.12	5.63	5.87
		4.6	4.5	5.08	5.03
		2.88	2.61	3.52	3.72
		3.01	3.31	3.5	3.46
		5.41	5.8	6.23	6.2
		3.2	3.24	6.68	6.69
		4.27	4.26	3.63	3.67
		5.38	5.31	3.49	3.69
		4.22	4.23	5.34	5.51
		2.4	2.47	3.78	3.95
		3.98	4.04	6.21	6.17
		4.22	4.17	5.25	5.29
		2.81	3.11	4.37	4.32
		3.58	3.41	4.94	4.86
		3.71	4	4.4	4.31
		5.19	5.3	4.86	4.81
		3.17	3.07	5.38	5.43
		5.93	6.09	3.65	3.66
		5.17	5.26	3.96	4
		3.5	3.75	5.57	5.35
		4.92	4.88	4.8	4.55
		1.91	1.96	5.27	5.41
		4.21	4.45	5.26	5.19
		3.92	4.03	2.77	2.57
		3.67	3.9	3.78	3.99
		3.54	3.62	4.31	4.5
		4.23	4.14	3.83	3.91
		3.95	3.79	5.24	5.64
		3.4	3.83	5.25	5.13
		5.85	5.94	4.95	4.89
		2.55	2.91	4.98	4.91
		5.3	5.43	1.58	1.74
		4.38	4.35	3.53	3.88
		3.96	3.75	5.19	5.1
		5.32	5.25	2.46	2.72
		3.22	3.87	5.28	5.4
		4.27	4.18	4.04	4.22
		5.64	5.71	3	3.13
		3.29	3.29	4.59	4.93
		4.98	5.31	2.02	2.36
		4.97	5.19	4.8	4.75
		5.13	5.14	4.34	4.24
		3.6	4.3	4.38	4.32
		4.37	4.41	4.37	4.24
		1.36	1.61	5.51	5.55
		2.49	2.57	5.54	5.5
		4.23	4.27	5.63	5.61
		5.27	4.81	5.09	5.1
		4.78	4.94	4.79	4.66
		2.29	2.66	5.29	5.5
		3.82	3.83	3.3	3.19
		3.81	2.55	3.49	3.77
		4.31	4.43	4.81	4.92
		4.34	4.26	4.48	4.71
		3.76	3.8	4.31	3.94
		2.22	2.02	3.96	4.06
		2.76	2.77	4.76	4.92
		4.52	4.44	6.15	6.23
		5.2	5.24	3.13	3.1
		5	5.02	5.54	5.57
		3.29	3.5	4.72	4.7
		4.2	4.39	5.63	5.44
		3.36	3.08	4.05	4.68
		2.7	2.85	3.29	4.1
		4.08	4.26	4.66	4.51
		3.48	3.46	4.75	4.77
		4.42	4.55	6.38	6.55
		6.36	6.2	5.69	5.92
		2.16	2.38	2.82	2.82
		2.4	2.22	4.37	4.42
		5.48	5.51	4.32	4.19
		5.04	5.03	3.73	3.28
		5.59	5.71	5.25	5.48
		2.51	2.43	5.42	5.42
		4.37	4.29	4.33	4.66
		2.04	2.51	5.95	5.93
		3.42	3.55	2.46	2.63
		5.53	5.44	5.72	5.73
		2.61	2.49	4.74	4.8
		3.4	3.42	3.69	3.92
		6.55	6.5	5.66	5.49
		2.99	3.22	3.04	3.26
		4.46	4.55	5.58	5.64
		5.23	5.14	4.48	4.86
		3.89	3.68	3.24	3.72
		4.82	4.48	4.69	4.66
		5.88	5.92	6.83	6.94
		3.23	3.45	3.09	2.86
		5.81	5.76	5.22	5.26
		3.05	3.31	5.45	5.31
		7.15	7.17	4.93	5.05
		5.32	5.3	5.34	5.42
		3.76	3.92	3.53	3.47
		3.38	3.49	5.82	5.69
		4.13	4.03	4.42	4.31
		4.43	4.12	6.13	6.14
		5.39	5.27	4.49	4.44
		3.55	3.55	4.7	4.79
		2.34	2.42	6.53	6.51
		3.06	3.08	3.9	3.99
		5.45	5.65	5.64	5.7
		3.76	3.74	5.82	6.06
		3.01	3.19	4.25	4.15
		3.52	3.54	3.85	4.16
		5.97	5.99	4.05	4.41
		2.51	2.52	4.68	4.66
		3.15	3.11	3.63	3.64
		5.7	5.75	4.8	4.86
		3.89	3.86	1.14	1.32
		2.73	2.99	4.91	5.04
		4.58	4.19	4.88	4.49
		5.74	5.74	3.55	3.81
		4.4	5.11	4.37	4.58
		5.8	5.83	5.22	5.55
		2.43	2.89	4.39	4.48
		3.92	3.41	6.71	6.25
		5.03	5.15	3.86	3.86
		5.59	5.64	4.94	4.95
		4.12	4.49	4.48	4.55
		5.42	5.38	4.22	4.35
		4.01	4.11	5.07	5.03
		4.06	4.12	4.8	4.87
		5.32	5.93	4.16	4.4
		2.77	2.86	4.05	4.07
		4.21	3.8	3.06	3.26
		3.9	3.64	5.14	5.13
		5.47	5.69	3.41	3.65
		3.4	3.15	6.55	6.57
		2.34	2.52	5.73	5.91
		2.83	2.52	5.16	4.88
		4.17	4.31	2.88	3.01
		3.25	3.26	4.11	4.08
		3.32	3.7	3.61	3.68
		2.79	2.66	4.24	4.23
		4.1	3.94	3.28	3.23
		5.54	5.61	4.32	5.17
		4.59	4.89	5.08	5.23
		6.22	6.78	5.83	5.64
		6.03	6.09	4.36	4.64
		4.31	4.02	5.34	5.38
		5.18	5	4.07	4.41
		4.32	4.45	6.37	6.41
		4.27	4.43	5.13	5.1
		3.49	3.5	3.38	3.94
		3.9	3.72	4.61	4.73
		3.92	3.68	5.28	5.26
		3.03	3.38	4.78	4.81
		3.59	3.69	4.45	4.07
		3.69	3.85	4.69	4.68
		3.75	3.78	3.03	3.04
		4.16	4.26	4.27	4.04
		4.4	4.26	3.51	3.73
		4.09	4.14	3.28	3.15
		4.29	4.55	5.38	5.37
		4.57	4.21	4.07	4.16
		3.46	3.68	6.47	6.3
		3.41	3.34	5.36	5.43
		5.43	5.64	3.89	4.01
		6.41	6.47	3.82	3.79
		5.46	5.61	4.29	4.23
		2.77	2.97	5.86	5.89
		4.45	4.27	6.7	6.31
		5.32	5.33	5.56	5.35
		1.86	2.2	3.58	4.06
		3	3.15	5	5.23
		2.22	2.29	4.52	4.45
		6.02	6.12	4.78	4.73
		4.59	4.71	4.44	4.6
		4.79	4.83	5.5	5.53
		3.01	3.67	4.81	4.8
		3.42	3.57	4.04	3.95
		2.38	2.62	4.05	4.09
		4.63	4.18	5.07	5.1
		4.61	4.73	6.09	6.92
		4.08	4.19	4.55	4.55
		4.19	4.42	5.72	5.73
		5.61	5.54	4.47	4.49
		3.49	3.59	4.56	4.5
		4.54	4.46	4.46	4.49
		3.34	3.24	3.94	4.09
		2.49	2.35	3.78	4.01
		1.63	1.46	4.19	4.17
		5.69	5.68	4.15	4.36
		4.12	4.35	2.51	2.86
		3.05	3.5	3.75	3.91
		4.48	4.26	3.43	3.16
		4.25	4.19	3.24	3.24
		4.86	4.94	3.06	3.19
		2.99	2.94	3.91	3.52
		5.39	5.33	2.24	2.5
		3.04	3.03	4.42	4.47
		5.5	5.55	5.36	5.24
		2.62	2.54	4.9	5.1
		3.93	4.2	4.29	4.37
		5.09	5.26	6.18	6.24
		4.84	4.81	5.23	5.29
		4.71	4.7	5.38	5.47
		4.75	4.78	6.06	6.12
		4.78	4.59	4.14	4.32
		5.36	5.41	3.52	3.73
		4.5	4.44	3.42	3.45
		3.72	3.58	4.55	4.45
		3.45	3.6	4.35	4.3
		3.97	3.91	5.61	5.67
		3.81	3.69	2.99	3.45
		5.21	5.35	3.9	4.24
		4.3	4.77	3.73	3.82
		3.58	3.95	3.44	3.34
		3.77	3.65	5.07	5.16
		4.63	4.73	5.61	5.55
		3.87	3.71	1.91	2.31
		2.89	2.85	4.14	3.85
		5.42	5.56	4.95	5.25
		3.46	3.04	5.94	5.99
		4.63	4.51	5.7	5.72
		3.49	3.41	5.15	5.29
		5.13	5.34	3.61	3.54
		6.67	6.79	2.79	2.9
		3.65	3.61	4.08	4.21
		2.9	3.49	4.01	3.95
		3.83	4.01	3.35	3.55
		5.57	5.64	4.36	4.4
		2.91	3.19	3.65	3.74
		2.77	2.83	4.27	4.51
		3.95	3.93	3.37	3.26
		4.04	4.38	3.41	3.68
		4.8	4.86	5.09	5.16
		4.55	4.73	3.62	3.59
		3.99	4.16	5.46	5.38
		5.9	5.8	4.74	4.66
		3.39	3.34	3.1	3.14
		3.65	3.52	4.49	4.5
		5.33	5.25	6.2	6.3
		4.89	4.94	6.33	6.16
		5.53	5.56	3.85	3.74
		4.89	4.89	4.63	4.87
		2.4	2.68	2.1	2.14
		4.31	4.34	5.31	4.89
		4.48	4.4	4.57	4.78
		4.89	5.09	3.57	3.74
		4.05	3.87	6.37	6.1
		3.88	3.91	4.1	4.07
		4.97	4.93	4.26	4.16
		3.84	3.97	3.63	3.69
		4.06	3.93	3.93	3.96
		4.48	4.6	5.78	5.85
		3.65	3.52	4.63	4.67
		4.51	4.8	5.32	5.29
		4.05	4.2	4.66	5.08
		4.14	4.31	4.32	4.62
		5.1	5.01	4.95	5.1
		2.79	2.56	4.35	4.16
		3.33	3.51	4.88	5.02
		2.79	2.86	5.16	5.22
		4.61	4.69	4.05	4.16
		4.46	4.91	4.9	4.84
		3.83	3.94	3.86	3.97
		4.91	4.8	6.74	7.07
		4.66	4.7	5.42	5.58
		3.52	3.99	4.75	4.71
		4.26	4.43	5.25	5.19
		4.66	4.82	5.14	5.07
		5.09	5	3.41	3.44
		5.41	5.57	5.18	5.1
		5.85	5.69	3.48	3.26
		4.82	4.74	6.06	6.13
		5.16	5.23	3.67	3.79
		3.7	3.93	5.42	5.51
		5.1	5.06	5.19	5.14
		2.38	2.7	4.96	5.04
		5.61	5.63	3.81	3.71
		4.39	4.51	3.58	3.67
		4.98	5.12	3.69	3.81
		4.92	4.83	5.59	5.56
		6.44	6.42	5.93	5.8
		2.97	2.84	4.1	4.01
		4.94	4.99	5.19	5.15
		2.72	2.78	2.65	2.67
		4.93	4.82	4.34	4.48
		4.48	4.4	5.06	5.14
		3.77	3.94	4.39	4.53
		6.75	6.67	4.07	4.43
		4.21	4.39	5.65	5.77
		4.63	4.66	4.63	4.76
		2.55	1.98	4.92	4.87
		4.28	4.63	0.62	0.58
		4.11	3.88	3.84	4.12
		4.11	4.61	5.57	5.6
		2.82	2.57	5.39	5.41
		3.61	3.49	5.16	5.14
		2.98	2.85	4.27	4.35
		3.8	3.91	5.2	5.32
		3.67	3.88	4.4	4.47
		4.52	4.32	4.28	4.3
		3.51	3.61	4.62	4.83
		4.52	4.47	4.36	4.37
		6.5	6.57	4.39	4.44
		4.76	4.73	5.78	5.81
		5.8	5.9	5.48	5.23
		3.5	4.09	5.66	5.53
		4.85	5.09	6.22	6.16
		4.25	4.73	6	5.92
		2.91	2.82	5.09	5.1
		5.82	5.83	4.59	4.63
		3.87	4.39	5.51	5.58
		3.46	3.62	4.93	4.96
		3.04	2.72	4.72	4.86
		2.61	2.51	6.28	6.38
		3.6	3.5	4.42	4.16
		5.58	5.73	6.16	6.05
		5.83	5.94	4.3	4.4
		3.87	3.74	4.31	4.24
		3.65	4	4.18	4.07
		4.19	4.26	6.78	6.86
		5.31	5.32	5.06	5.16
		4.52	4.39	4.55	4.39
		4.61	4.85	2.51	2.5
		4.13	4.74	3.43	3.41
		4.9	4.61	3.73	3.52
		5.6	5.68	2.31	2.28
		4.99	5.11	4.22	4.17
		3.96	4.07	4.39	4.93
		4.96	4.97	5.92	6.04
		4.37	4.53	4.94	5.06
		2.79	2.9	2.46	2.45
		4.56	4.55	3.69	3.87
		3.73	3.84	4.57	4.58
		3.8	4.1	4.01	4.02
				4.94	4.83
				4.98	5.07
				3.61	3.66
				2.78	3.23
				5.05	4.91
				4.82	4.87
				4.3	4.47
				4.61	4.8
				4.63	4.7
				4.42	4.5
				4.64	5.57
				6.09	5.93
				3.21	3.26
				4.6	4.74
				5.83	5.93
				5.13	5.08
				5.5	5.56
				4.74	5.32
				6.82	6.93
				4.46	4.62
				3.88	4.11
				6.59	6.3
				4.82	4.63
				5.4	5.49
				3.07	3.21
				4.5	4.58
				5.55	5.57
				5.17	5.33
				5.28	5.39
				6.23	6.28
				2.81	3.02
				3.49	3.73
				5.07	5.19
				3.98	4.04
				4.35	4.27
				2.89	3.26
				6.38	6.26
				5.89	5.9
				5.11	5.02
				3.59	3.77
				4.25	4.24
				4.42	4.61
				3.6	3.08
				3.98	4.11
				3.52	3.63
				5.06	5.1
				6.67	6.84
				4.4	4.35
				3.84	3.89
				2.49	2.79
				3.55	3.46
				4.79	4.87
				3.07	3.18
				3.94	3.71
				3.58	3.34
				5.85	6.04
				3.45	3.67
				4.81	4.85
				5.46	5.45
				4.7	4.76
				2.48	3.33
				5.67	6.27
				3.53	3.46
				3.53	3.61
				4.22	4.35
				4.51	4.5
				4.51	4.65
				5.84	5.9
				4.76	4.8
				4.7	4.81
				4	4.22
				2.26	2.41
				4.86	4.84
				4.88	4.96
				3.58	3.32
				4.49	4.42
				4.42	4.56
				4.86	4.99
				5.29	5.3
				3.53	3.63
				3.65	3.67
				3.73	3.82
				4.67	4.75
				4.28	4.3
				4.54	4.51
				6.11	5.85
				4	3.98
				5	5.11
				5.59	5.55
				3.69	3.79
				3.47	3.4
				5.04	5.17
				4.45	4.64
				3.89	3.85
				4.97	5.23
				4.22	4.57
				3.99	4.34
				4.69	4.74
				5.39	5.39
				4.96	5.62
				3.24	3.45
				4.27	4.31
				6.33	6.29
				4.31	4.31
				6.09	6.12
				5.56	5.3
				3.87	3.99
				3.67	3.73
				3.89	3.76
				4.15	4.38
				5.13	5.23
				3.56	3.2
				4.22	4.46
				5.7	5.73
				4.21	4.15
				4.82	4.74
				4.87	4.93
				5.27	5.22
				5.09	5.23
				3.74	3.71
				4.97	4.95
				4.44	5.43
				4.84	4.77
				4.12	4.15
				4.65	4.64
				3.92	4.13
				2.93	3.1
				4.36	4.36
				5.18	5.09
				5.06	5.03
				4.69	4.63
				5.88	5.93
				4.08	4.07
				3.37	3.59
				5.52	5.55
				4.4	4.6
				6.16	6.2
				6.44	6.47
				6.11	6.19
				2.38	2.12
				4.37	4.46
				5.07	5.2
				5.14	5.21
				5.68	5.6
				6.48	6.57
				3.96	3.82
				2.26	2.17
				5.27	5.29
				4.93	4.92
				4.11	4.29
				3.98	3.8
				3.45	3.59
				3.45	3.55
				2.58	2.89
				3.15	3.41
				3.75	3.96
				3.74	4.01
				5.16	5.66
				4.82	5.13
				2.81	2.77
				3.97	3.87
				4.03	4.08
				3.7	3.66
				6.68	6.93
				3.86	3.82
				6.62	6.89
				3.97	3.95
				3.93	3.81
				6.15	6.27
				3.82	3.82
				5.11	5.26
				5.89	6.1
				4.87	5.45
				6.31	6.41
				3.92	4.14
				4.42	4.43
				5.1	5.37
				5.03	4.95
				4.15	3.89
				4.82	5.37
				4.05	4.55
				3.22	3.43
				5.19	5.33
				5.13	4.94
				4.79	4.64
				4.91	4.95
				4.66	4.76
				3.62	3.69
				5.18	5.36
				5.22	5.23
				5.93	5.92
				3.06	3.34
				5.02	4.98
				3.03	3.3
				2.66	2.56
				3.58	3.74
				6.02	6.11
				3.69	3.8
				4.04	4.25
				3.07	2.77
				4.06	4.28
				5.95	6.12
				5.1	4.96
				6.3	6.34
				3.65	3.55
				4.93	5.02
				3.06	3.11
				4.77	4.64
				4.04	4.13
				4.4	4.47
				2.91	2.58
				3.29	3.28
				6.25	6.29
				4.16	4.21
				4.81	5.06
				4.31	4.31
				5.02	5.12
				6.15	6.25
				4.31	4.36
				4.83	4.88
				3.24	3.37
				2.99	3.22
				2.83	3.17
				4.03	3.7
				5.14	5.34
				5.55	5.65
				4.02	4.74
				3.88	4.02
				4.17	4.23
				3.16	3.19
				2.87	3.04
				4.2	4.43
				3.27	3.36
				3.77	3.79
				4.46	4.4
				3.1	3.44
				4.63	4.58
				5.41	5.25
				4.56	4.74
				4.67	4.7
				3.32	3.01
				5.49	5.53
				4.57	4.62
				4.18	3.93
				4.41	4.15
				4.86	4.75
				7.31	7.2
				5.64	5.55
				3.93	4.13
				4.91	5.06
				4.76	4.54
				5.22	5.26
				5	5.25
				3.95	4.61
				4.18	4.21
				4.03	4.24
				3.88	3.94
				2.4	2.58
				3	3.5
				4.32	4.33
				4.89	4.61
				4.82	4.91
				5.87	5.76
				6.8	6.78
				5.13	5.09
				3.52	3.36
				5.19	6.01
				4.79	4.78
				5.23	5.3
				4.57	4.53
				6.11	6.2
				5.36	5.62
				4.83	4.82
				3.75	3.61
				3.81	4.02
				4.05	3.92
				4.44	4.64
				2.68	2.95
				4.43	4.48
				5.53	5.51
				6.17	5.87
				2.46	2.15
				4.43	4.27
				3.56	3.46
				5.49	5.53
				4.96	4.85
				4.56	5.22
				2.48	2.84
				4.99	5.09
				4.21	4.19
				5.53	5.58
				5.51	5.48
				4.23	4.41
				5.26	5.4
				4.9	4.95
				4.04	4.31
				5.87	6.01
				5.74	5.69
				3.55	3.5
				4.61	4.51
				3.86	4.02
				4.42	4.35
				4.51	4.78
				4.76	4.75
				4.69	4.81
				5.36	5.4
				4.66	4.7
				3.05	2.87
				5.45	5.14
				5.37	5.44
				2.72	2.94
				1.71	1.96
				3.15	3.23
				4.6	4.55
				4.44	4.43
				5.31	5.42
				5.45	5.78
				3.36	3.37
				3.71	3.57
				2.49	2.84
				4.43	4.52
				3.48	3.69
				4.14	3.77
				2.84	3.28
				4.63	4.93
				2.68	2.75
				5.62	5.56
				3.95	4.03
				4.45	4.24
				3.6	3.27
				5.48	5.58
				5.56	5.63
				3.71	3.75
				4.03	4.51
				3.25	3.39
				3.22	3.78
				5.65	5.54
				3.32	3.31
				8.08	7.85
				3.54	3.68
				5.86	5.96
				2.98	3.17
				4.93	4.97
				5.13	5.2
				4.83	4.69
				3.82	3.93
				5.02	5.27
				3.87	3.73
				4.67	4.73
				6.68	6.74
				4.18	4.11
				3.39	3.31
				4.68	4.76
				5.06	5.27
				3.58	3.52
				3.84	3.73
				5.32	5.52
				2.78	2.68
				5.2	5.31
				4.58	5.07
				4.71	4.64
				4.27	4.22
				1.91	2.15
				5.41	5.28
				3.97	3.97
				4.27	4.19
				5.29	5.19
				3.01	3.34
				6.72	6.74
				5.33	5.42
				4.72	4.67
				3.96	4.16
				4.11	4.18
				5.47	5.47
				4.03	3.96
				5.61	5.56
				2.41	2.7
				4.75	4.59
				4.76	4.67
				5.41	5.41
				6.04	6.18
				5.84	5.85
				4.73	4.94
				4.83	5.05
				3.78	3.78
				4.27	4.22
				3.99	3.97
				5.08	5.29
				4.6	5.09
				4.48	4.61
				4.08	3.12
				5.73	5.91
				4.48	4.26
				5.16	5.28
				4.79	4.86
				4.4	4.25
				5.56	5.8
				2.58	2.83
				4.4	4.26
				3.5	4.4
				4.2	4.12
				1.55	1.23
				4.33	4.68
				5.67	6.33
				4.29	4.38
				4.79	4.67
				5	5.1
				2.41	2.66
				1.84	2.19
				4.19	3.78
				4.09	4.72
				3.41	3.66
				2.81	2.67
				6.32	6.39
				3.65	3.87
				4.22	4.27
				5.56	5.56
				3.74	3.67
				5.98	6
				2.89	3.19
				5.41	5.4
				4.05	4.08
				4.91	5.01
				3.52	3.63
				3.73	3.52
				6.16	6.06
				2.86	3.07
				2.66	2.67
				3.83	4.22
				6.13	6.15
				4.12	4.16
				4.33	4.53
				3.26	3.32
				4.78	4.97
				4.84	5.08
				5.24	5.39
				2.55	2.83
				3.27	3.43
				2.12	2.69
				4.61	4.86
				5.19	5.34
				4.31	4.34
				5.04	4.97
				4.89	4.9
				3.29	3.34
				5.29	5.39
				5.79	5.73
				4.05	3.92
				3.37	3.43
				3.96	3.85
				4.66	4.89
				3.6	3.71
				4.68	4.8
				2.22	2.36
				3.38	3.47
				5.19	5.27
				4.46	4.72
				5.54	5.47
				4.31	4.23
				5.24	5.12
				3.4	3.34
				3.79	3.85
				3.92	4.08
				3.52	3.37
				4.34	4.35
				4.73	4.66
				5.43	5.55
				4.31	4.16
				4.29	4.19
				4.5	4.57
				6.1	6.14
				4.52	4.56
				4.06	3.74
				3.69	3.72
				3.84	3.99
				5.56	5.69
				6.5	6.64
				4.61	4.73
				5.03	5.12
				3.58	3.58
				4.4	4.42
				5.03	4.74
				3.69	3.77
				3.62	3.79
				3.49	3.61
				3.31	3.15
				6.49	6.58
				4.89	4.55
				5.4	5.41
				4.74	5.38
				5.75	5.71
				6.19	6.22
				3.76	3.8
				4.63	4.7
				3.22	3.41
				3.1	2.51
				6.4	6.42
				5.32	5.35
				5.58	5.64
				3.52	3.4
				6.11	6.07
				5.7	5.78
				4.91	4.81
				5.3	5.48
				4.29	3.96
				5.73	5.76
				4.41	4.22
				5.57	5.58
				3.19	3.26
				5.58	5.24
				3.77	4.05
				4.79	4.85
				6.17	6.16
				3.25	3.27
				3.32	3.44
				3.97	4.19
				5.08	4.89
				5.05	4.46
				4.72	4.58
				5.68	5.75
				4.94	5.02
				3.89	3.47
				5.59	5.55
				5	5.05
				4.62	4.68
				3.17	3.24
				4.27	4.21
				4.72	4.85
				2.29	2.15
				5.06	5.07
				3.71	3.76
				4.26	4.21
				3.93	4.11
				5.04	4.64
				4.45	4.58
				5.37	5.35
				4.85	5.09
				3.6	3.87
				3.42	4.28
				4.11	4.19
				5.56	5.51
				3.89	4.15
				5.03	5.44
				4.77	4.93
				4.65	4.86
				4.9	4.97
				3.55	3.7
				3.84	3.56
				5.11	4.98
				7.52	7.49
				4.46	4.43
				5.34	5.22
[truncated: 11,753 more rows]

## Sheet: Fig. 3c
Fig. 3c Expression of genes with H3K4me3 upregulated, stable, or downregulated promoters in MCM2-2A mutant and WT MCF-7 cells.
WT MCF-7 cells						MCM2-2A MCF-7 cells
Expression for gene with upregulated H3K4me3 promoter		Expression for gene with downregulated H3K4me3 promoter		Expression for gene with stable H3K4me3 promoter		Expression for gene with upregulated H3K4me3 promoter		Expression for gene with downregulated H3K4me3 promoter		Expression for gene with stable H3K4me3 promoter
WT#1	WT#2	WT#1	WT#2	WT#1	WT#2	MCM2-2A#1	MCM2-2A#2	MCM2-2A#1	MCM2-2A#2	MCM2-2A#1	MCM2-2A#2
3.42	3.8	2.47	3.38	2.55	3.02	6.08	5.68	1.81	1.86	3.23	2.98
0	0	0	0.48	2.55	3.02	0.17	0.11	0	0	3.23	2.98
2.54	2.41	1.42	2.06	1.83	1.96	5.73	4.73	0.22	0.21	2.12	2.17
5.46	5.23	0.88	0.93	6.51	6.44	5.58	5.64	1.62	1.49	6.23	6.21
3.36	3.27	0.46	0.93	1.9	2.43	4.15	4.11	0.62	0.86	2.25	2.43
0.16	0.14	5.36	5.21	0.43	0.34	0.81	0.96	5.5	5.52	1.03	0.94
5.28	5.13	3.57	3.74	2.79	3.36	5.62	5.85	3.88	3.93	3.66	3.74
1.05	0.6	3.72	4.06	5.47	5.51	1.8	1.73	3.14	2.98	5.67	5.33
1.05	0.6	1.77	1.82	5.47	5.51	1.8	1.73	0.95	1.11	5.67	5.33
1.05	0.6	0.14	0.13	3.97	4	1.8	1.73	0	0	3.5	3.31
1.05	0.6	2.99	2.84	3.83	4.24	1.8	1.73	2.49	2.54	3.95	4.04
1.05	0.6	3.27	3.5	5.86	5.84	1.8	1.73	2.26	2	5.72	5.7
0.43	0.4	0.11	0.55	0.26	0.12	1.79	1.35	0.08	0.08	0.19	0.18
0.43	0.4	0.09	0.17	4.13	3.99	1.79	1.35	0.13	0	3.97	3.97
1.76	1.52	0.09	0.17	4.72	4.61	0.71	0.53	0.13	0	4.49	4.14
0.89	1.11	1.45	1.07	4.72	4.61	1.95	1.68	0.77	0.49	4.49	4.14
1.33	1.56	1.76	2.28	2.95	2.6	2.77	2.22	2.35	2.25	3.33	3.16
0.14	0.25	0	0	3.81	3.72	1.96	1.6	0.19	0	3.71	3.57
0.15	0.2	0.23	0.57	4.6	4.72	2.23	1.61	0.81	0.57	4.71	4.64
0.15	0.2	2.97	3.17	4.6	4.72	2.23	1.61	2.2	1.93	4.71	4.64
0.63	0.63	2.23	2.3	0	0.17	1.86	1.55	1.46	1.9	0.18	0.09
1.87	3.88	2.23	2.3	5.03	5.05	5.51	5.05	1.46	1.9	4.53	4.44
6.8	7.79	1.9	1.96	0.1	0.16	8.74	8.49	1.51	1.71	0	0
0.39	0.38	1.9	1.96	0.1	0.16	1.33	1.48	1.51	1.71	0	0
1.92	0.73	2.78	2.7	0.1	0.16	2.73	2.71	3.25	3.21	0	0
3.01	3.38	2.78	2.7	6.67	6.69	4.82	4.52	3.25	3.21	6.19	6.2
3.01	3.38	2.78	2.7	4.27	4.21	4.82	4.52	3.25	3.21	4.2	4.23
1.66	0.96	2.78	2.7	4.27	4.21	5.1	5.05	3.25	3.21	4.2	4.23
1.66	0.96	0.78	0.64	4.27	4.21	5.1	5.05	0.58	0.57	4.2	4.23
0.17	0	1.58	1.31	5.92	5.63	0.09	0.24	0.8	0.68	5.48	5.53
0.54	0.36	1.58	1.31	0	0	2.49	2.14	0.8	0.68	0	0
0.54	0.36	3.14	2.4	3.08	3.25	2.49	2.14	0.86	1.18	3.03	3.08
1.23	0.8	2.83	2.64	2.98	2.69	3.64	3.62	2.95	3.13	2.58	2.57
5.36	5.92	1.54	1.31	2.98	2.69	7	7.21	1.01	1.41	2.58	2.57
5.36	5.92	1.54	1.31	4.13	4.31	7	7.21	1.01	1.41	4.32	4.15
2.24	2.19	0.05	0.08	4.13	4.31	4.31	4.29	0.07	0	4.32	4.15
1.55	1.69	5.16	4.44	0	0	3.39	3.33	1.63	1.65	0	0.13
1.38	1.16	0.32	0.61	5.95	5.8	2.57	2.7	0.18	0.17	5.45	5.65
3.02	3.28	0.32	0.61	3.13	3.31	4.94	4.69	0.18	0.17	3.57	3.71
0.06	0.09	0	0.1	2.57	2.55	2.83	2.08	0	0	2.89	2.56
0.45	1.09	4.85	4.84	2.57	2.55	2.37	1.93	4.8	4.89	2.89	2.56
0.03	0.05	4.85	4.84	2.57	2.55	2.77	4.67	4.8	4.89	2.89	2.56
0.43	0.51	0.29	0.21	2.96	3.04	3.27	3.03	0.39	0.31	3.1	3.12
0.43	0.51	0.17	0.12	3.52	3.57	3.27	3.03	0.24	0.23	3.92	3.83
0.63	0.54	0	0	1.91	1.94	2.94	2.91	0	0	1.83	2.19
3.06	2.87	0	0	2.23	2.45	4.13	4.12	0	0	2.66	2.73
1.82	1.36	0	0	4.39	4.46	2.77	2.72	0	0	4.26	4.12
0.9	0.97	0	0	4.39	4.46	5.58	4.8	0	0	4.26	4.12
0.9	0.97	1.05	0.45	4.39	4.46	5.58	4.8	0.11	0.09	4.26	4.12
2.19	2.21	0	0	4.39	4.46	4.21	4.08	0	0	4.26	4.12
2.19	2.21	0.05	0.03	6.8	6.94	4.21	4.08	0.04	0	6.82	6.79
2.19	2.21	0.05	0.03	6.8	6.94	4.21	4.08	0.04	0	6.82	6.79
2.19	2.21	0	0.02	3.87	4.13	4.21	4.08	0.06	0	4.05	4.24
0.05	0	0.04	0.02	4.32	4.69	0.07	0.7	0.03	0.06	4.18	4.3
0.83	0.59	3.94	3.25	4.32	4.69	1.49	0.98	3.49	3.46	4.18	4.3
2.44	2.5	3.42	3.64	4.32	4.69	3.28	3.06	1.55	1.58	4.18	4.3
2.44	2.5	5.66	5.52	3.98	4.07	3.28	3.06	3.67	3.33	4.11	3.94
2.52	2.42	5.66	5.52	4.97	4.85	3.12	3.07	3.67	3.33	4.74	4.78
2.3	2.46	2.81	2.7	2.31	2.44	3.11	3.07	2.18	2.38	1.42	1.84
1.72	2.49	2.81	2.7	4.25	4.39	3.51	3.6	2.18	2.38	3.96	3.93
1.72	2.49	1.93	2.25	4.25	4.39	3.51	3.6	1.72	1.82	3.96	3.93
1.06	0.96	2.77	3.08	3.32	3.37	2.08	2.1	2.26	2.2	2.97	2.99
2.39	2.46	4.73	4.65	2.76	2.62	3.12	3.12	4.78	4.84	2.85	2.66
2.39	2.46	4.83	4.89	0.5	0.8	3.12	3.12	3.97	3.69	0.45	0.47
0	0	3.82	5.09	4.28	4.08	0.06	0	4.33	4.53	4.4	4.38
0.12	0.03	0.51	0.54	4.42	4.25	0.18	0.2	0.34	0.61	4.38	4.43
0.12	0.03	6.5	6.51	1.83	1.84	0.18	0.2	6.92	6.9	2.55	2.88
1.93	1.86	0.06	0.06	1.83	1.84	3.24	3.13	0	0	2.55	2.88
1.93	1.86	0.06	0.06	3.59	3.6	3.24	3.13	0	0	4.01	3.87
0.03	0.03	0.06	0.06	1.8	1.47	0.05	0.04	0	0	1.22	1.64
0.25	0.28	0.03	0.06	4.3	4.35	2.9	2.97	0	0.05	4.69	4.64
1.9	1.78	2.88	2.88	2.47	2.72	3.38	3.72	2.59	2.87	2.86	2.84
0.19	0.1	2.88	2.88	2.47	2.72	0.81	1.05	2.59	2.87	2.86	2.84
2.14	3.82	5.11	5.06	3.03	3.19	4.67	4.79	4.14	4.28	3.2	3.2
3.88	3.96	5.11	5.06	2.26	2.05	4.38	4.12	4.14	4.28	2.11	2.26
3.88	3.96	0	0.04	2.74	2.38	4.38	4.12	0	0	3.06	2.9
0.12	0.11	0.05	0.15	2.26	2.05	3.75	4.27	0.2	0.16	2.11	2.26
0.44	0.21	0.75	0.81	0.51	0.78	3.02	3.39	0.26	0.13	0.53	0.24
3.19	3.61	0	0	5.43	5.67	3.83	3.65	0	0	5.49	5.64
3.19	3.61	0.89	1.35	5.1	5.19	3.83	3.65	1.05	0.99	5.34	5.37
1.85	3.07	0.89	1.35	0	0	3.79	3.57	1.05	0.99	0	0
0.6	0.67	0	0.03	2.67	2.95	1.72	1.73	0	0.02	3.02	2.93
1.46	1.72	0	0.16	5.45	5.76	2.65	2.47	0.13	0	5.3	5.27
1.46	1.72	6.71	6.67	5.45	5.76	2.65	2.47	5.97	6.08	5.3	5.27
4.33	3.73	5.39	5.01	1.35	0.81	4.44	4.61	3.44	3.82	0.86	1.14
2.28	4.16	5.39	5.01	3.16	2.32	7.66	7.6	3.44	3.82	2.85	3.14
3.14	2.64	6.13	5.8	3.1	3.05	3.62	3.23	3.85	3.81	3.46	3.48
3.29	3.97	1.37	1.58	3.1	3.05	4.86	4.59	1.03	0.95	3.46	3.48
1.35	1.25	1.75	2.39	2.56	2.52	2.17	2.62	0.82	0.91	2.83	2.57
0.59	0.16	0.03	0.22	2.56	2.52	1.21	1.23	0.3	0.11	2.83	2.57
4	4.01	0.71	0.85	2.56	2.52	3.37	3.57	0.66	0.65	2.83	2.57
4	4.01	7.18	7.04	2.56	2.52	3.37	3.57	6.36	6.25	2.83	2.57
2.88	2.87	3.94	3.81	2.56	2.52	3.51	3.28	4.1	4.21	2.83	2.57
3.61	3.39	0.27	0.65	2.56	2.52	4.17	4.49	0.05	0	2.83	2.57
3.61	3.39	2.26	2.25	0	0	4.17	4.49	2.39	2.62	0	0
0.82	1.07	0.82	0.85	4.21	4.42	3.84	3.91	0.97	0.79	4.12	4.15
0.82	1.07	0.82	0.85	2.94	2.95	3.84	3.91	0.97	0.79	2.8	2.85
1.26	1.14	5.65	5.77	3.95	3.96	2.06	1.63	5.26	5.42	3.75	3.65
0.33	0.03	5.65	5.77	4.37	4.48	2.62	2.37	5.26	5.42	4.43	4.52
0.33	0.03	1.6	1.59	3.11	3.06	2.62	2.37	1.29	1.46	2.99	3.05
0.33	0.03	0.37	0.76	3.11	3.06	2.62	2.37	0.26	0.12	2.99	3.05
2.05	2.19	1.9	2.01	5.1	5.05	3.03	2.58	1.29	1.1	4.8	4.89
0.72	0.7	1.9	2.01	5.36	5.21	2.21	2.41	1.29	1.1	5.5	5.52
0.72	0.7	1.9	2.01	5.36	5.21	2.21	2.41	1.29	1.1	5.5	5.52
0.21	0.55	1.9	2.01	5.36	5.21	1.86	1.63	1.29	1.1	5.5	5.52
2.36	2.36	0.52	0.88	5.5	5.47	3.01	2.94	0.54	0.54	5.13	5.12
2.01	2.12	1.51	1.21	2.18	2.53	3.57	3.52	1.77	2.32	2.75	2.73
1.62	1.7	1.2	1.96	2.18	2.53	3.42	3.58	0.64	0.57	2.75	2.73
1.62	1.7	0.61	0.23	7.75	7.69	3.42	3.58	0.15	0.14	7.36	7.49
1.22	1.59	0.65	0.51	7.75	7.69	3.62	3.22	0.11	0.24	7.36	7.49
3.51	3.11	0	0.05	3.94	3.93	3.57	3.33	0	0	4.01	4.08
3.51	3.11	3.26	3.57	3.57	3.74	3.57	3.33	1.86	1.43	3.88	3.93
3.51	3.11	2.87	3.62	9.49	9.42	3.57	3.33	2.05	2.44	9.37	9.36
0.58	0.83	2.87	3.62	2.71	2.89	3.81	3.76	2.05	2.44	2.52	2.54
0.57	0.15	3.49	3.91	2.69	2.94	1.94	1.62	3.33	3.35	2.89	2.89
0.57	0.15	4.83	5.29	2.69	2.94	1.94	1.62	4.78	4.67	2.89	2.89
0.57	0.15	4.83	5.29	1.84	2.26	1.94	1.62	4.78	4.67	2.41	2.18
0	0.03	2.35	2.59	3.58	3.57	0.14	0.17	1.9	1.82	3.21	3.26
4.73	4.63	0.09	0.16	4.08	4.22	5.6	5.56	0	0	4.17	4
4.73	4.63	0.09	0.16	0.31	0.36	5.6	5.56	0	0	0.31	0.39
4.73	4.63	0.09	0.16	0.31	0.36	5.6	5.56	0	0	0.31	0.39
4.35	4.26	2.14	2	0.31	0.36	5.06	5.08	1.73	1.36	0.31	0.39
4.35	4.26	2.14	2	5.58	5.79	5.06	5.08	1.73	1.36	5.9	5.88
0.92	2.31	0.21	0.13	5.58	5.79	3.86	4.01	0.11	0.2	5.9	5.88
3.1	3.59	0.21	0.13	2.61	3.04	4.91	4.66	0.11	0.2	2.91	2.75
3.1	3.59	3.34	3.37	2.72	2.43	4.91	4.66	0.23	0.28	2.39	3.31
0.71	0.37	0	0	2.72	2.43	0.6	0.46	0	0	2.39	3.31
0.64	0.33	3.07	3.14	3.54	3.32	1.92	1.86	2.63	2.64	3.59	3.29
2.29	2.54	3.07	3.14	4.64	4.54	2.41	2.37	2.63	2.64	4.63	4.72
2.24	1.81	2.52	2.95	4.16	3.97	2.82	2.76	2.19	2.19	4.15	4.18
2.24	1.81	3.47	3.26	4.16	3.97	2.82	2.76	2.18	2.16	4.15	4.18
0.24	0.25	4	3.23	4.16	3.97	2	2.13	3.69	3.83	4.15	4.18
0.24	0.25	4	3.23	7.03	6.97	2	2.13	3.69	3.83	6.98	6.86
0.24	0.25	1.1	0.86	3.73	3.75	2	2.13	0.73	0.74	3.79	3.71
1.19	0.84	3.2	3.39	0.13	0.2	1.51	1.55	3.06	3.26	0.28	0.41
1.19	0.84	3.2	3.39	0.13	0.2	1.51	1.55	3.06	3.26	0.28	0.41
1.29	2.47	0	0.14	3.53	3.51	1.44	2.81	0	0	3.64	3.46
2.83	2.84	2.71	3.64	5.13	5.02	3.99	4.03	0.08	0	4.49	4.62
2.83	2.84	0.14	0.13	2.86	3.01	3.99	4.03	0.07	0.07	3.38	3.3
2.83	2.84	0.14	0.13	5.79	5.82	3.99	4.03	0.07	0.07	5.66	5.78
2.83	2.84	1.83	1.48	7.15	6.99	3.99	4.03	1.04	1.12	7.09	6.95
2.83	2.84	1.83	1.48	5.01	4.92	3.99	4.03	1.04	1.12	4.96	5.05
2.56	2.5	1.83	1.48	4.96	4.97	3.44	3.56	1.04	1.12	4.95	5
2.24	1.99	5.97	6.18	3.73	3.89	2.7	2.56	5.85	5.85	3.59	3.56
2.24	1.99	5.97	6.18	1.26	1.05	2.7	2.56	5.85	5.85	0.69	0.55
2.24	1.99	0	0.05	2.77	3.11	2.7	2.56	0	0	2.4	2.6
0.09	0.13	0.76	0.98	2.77	3.11	1.56	1.32	0.07	0	2.4	2.6
0.03	0.15	0.76	0.98	2.77	3.11	1.12	0.99	0.07	0	2.4	2.6
0.03	0.15	0.76	0.98	2.21	1.97	1.12	0.99	0.07	0	2.56	2.53
3.49	3.99	0.76	0.98	5.2	5.19	4.62	4.62	0.07	0	4.85	4.93
3.49	3.99	3.25	3.27	0.04	0.04	4.62	4.62	2.98	2.95	0.14	0.06
2.97	3.09	3.25	3.27	5.2	5.19	4.17	4.11	2.98	2.95	4.85	4.93
4.53	4.36	2.53	2.77	4.82	4.83	5.25	5.25	2.26	2.33	4.21	4.16
2.14	2.51	2.53	2.77	4.82	4.83	2.83	3.03	2.26	2.33	4.21	4.16
2.35	2.78	2.53	2.77	2.04	1.79	3.54	3.36	2.26	2.33	1.91	2.02
1.26	1.18	0.7	0.74	2.11	2.11	3.07	3.2	0.21	0.14	2.16	2.13
0.12	0.21	0.7	0.74	2.11	2.11	0.38	0.7	0.21	0.14	2.16	2.13
0.09	0.04	0.01	0.02	4.81	4.81	2.72	2.65	0.04	0	4.42	4.33
0.09	0.04	0.24	0.24	5.89	5.67	2.72	2.65	0.05	0	5.25	5.17
4.17	4.02	0.24	0.24	5.67	5.58	6.21	5.84	0.05	0	5.57	5.51
0.24	0.36	3.97	3.94	5.67	5.58	0.81	1.37	3.58	3.42	5.57	5.51
2.9	2.73	0.23	0.17	4	4.11	3.19	3.25	0.06	0	3.87	3.76
4.02	3.96	3.46	3.19	3.69	3.71	5.35	5.45	3.36	3.11	3.96	4.13
4.93	4.89	3.46	3.19	1.83	2.49	5.87	5.98	3.36	3.11	1.5	1.84
3.94	3.67	1.44	2.33	1.83	2.49	4.5	4.65	1.92	1.34	1.5	1.84
3.94	3.67	1.39	1.22	3.2	3.19	4.5	4.65	1.63	1.41	3.64	3.6
1.07	1.03	1.39	1.22	3.2	3.19	2.87	2.84	1.63	1.41	3.64	3.6
2.14	2.15	4.33	3.26	3.2	3.19	3.38	3.58	0.74	0.28	3.64	3.6
0.04	0.06	1.56	1.01	2.48	2.59	0.6	0.53	0.9	0.74	1.88	2
0.04	0.06	0.18	0.15	2.48	2.59	0.6	0.53	0.02	0.11	1.88	2
1.59	1.17	3.17	2.76	2.48	2.59	2.33	2.37	2.76	2.6	1.88	2
1.35	1.61	1.77	1.43	3	2.7	2.12	1.71	1.34	1.27	2.74	2.3
1.35	1.61	0	0	3	2.7	2.12	1.71	0	0	2.74	2.3
0	0.45	4.54	4.69	3	2.7	1.72	1.4	3.92	4.06	2.74	2.3
2.5	2.59	0	0	0.06	0.06	3.74	3.71	0.05	0	0	0.03
2.5	2.59	0.4	0.22	4.37	4.44	3.74	3.71	0.16	0.15	3.94	4.04
0.01	0.01	5.18	5.01	2.55	2.57	0.2	0.12	5	5.16	2.69	2.7
3.15	3.13	1.82	2.2	2.55	2.57	3.84	3.82	0.47	0.51	2.69	2.7
3.15	3.13	0.15	0.14	1	1.05	3.84	3.82	0	0	1.08	0.8
4.11	2.93	1.82	2.2	1	1.05	4.23	4.13	0.47	0.51	1.08	0.8
4.11	2.93	0	0.11	1	1.05	4.23	4.13	0	0	1.08	0.8
4.69	4.82	2.12	1.84	2.71	2.96	5.48	5.6	0.75	0.71	2.53	2.48
4.69	4.82	2.12	1.84	3.87	4.01	5.48	5.6	0.75	0.71	4.14	4.23
4.69	4.82	2.12	1.84	4.56	4.58	5.48	5.6	0.75	0.71	4.55	4.56
4.69	4.82	2.12	1.84	4.27	4.18	5.48	5.6	0.75	0.71	4.33	4.34
5.3	5.24	2.12	1.84	2.85	2.9	5.17	5.02	0.75	0.71	2.9	2.78
5.3	5.24	3.87	4.78	2.85	2.9	5.17	5.02	1.99	2.37	2.9	2.78
0	0	2.12	2.14	1.42	1.2	0.68	0.93	1.63	1.69	0.37	0.76
0.72	1.09	2.12	2.14	2.93	2.76	1.64	1.63	1.63	1.69	2.08	2.11
0.72	1.09	4.6	5.25	2.33	2.42	1.64	1.63	4.05	4.04	3.21	3.43
0.72	1.09	4.6	5.25	2.19	1.82	1.64	1.63	4.05	4.04	1.91	1.44
2	1.72	0.11	0.23	2.82	2.86	2.99	2.98	0.07	0	3.06	3.26
2	1.72	0.91	1.25	6.1	5.98	2.99	2.98	0.47	0.45	5.9	5.92
3.11	2.88	3.79	3.73	0	0	3.94	3.99	3.11	3.19	0	0
3.11	2.88	0.77	0.82	4.44	4.38	3.94	3.99	0.45	0.55	4.29	4.23
3.11	2.88	1.37	1.21	4.44	4.38	3.94	3.99	0.39	0.32	4.29	4.23
0.67	0.62	4.46	4.73	3.22	2.99	1.3	1.34	2.6	2.88	2.95	2.94
7.77	7.59	4.46	4.73	3.33	3.38	8.22	8.2	2.6	2.88	3.82	3.58
7.77	7.59	4.12	4.39	6.54	6.49	8.22	8.2	3.77	3.72	6.56	6.52
1.76	1.93	2.53	2.89	5.66	5.64	3.07	3.03	2.92	2.76	5.31	5.45
0.25	0.22	0.6	1.24	5.66	5.64	1.61	1.3	0	0.59	5.31	5.45
0.25	0.22	2.54	2.16	3.14	3.53	1.61	1.3	1.61	1.87	3.71	3.5
0.91	0.79	1.25	1.86	4.96	4.64	0.92	0.74	1.01	1.27	5.3	5.26
0.91	0.79	0	0	4.96	4.64	0.92	0.74	0	0	5.3	5.26
7.93	8	0.81	1.31	2.9	2.8	8.56	8.55	0.44	0	2.45	2.52
0.25	0.34	1.39	1.85	5.48	5.4	1.39	0.87	0	0.57	5.42	5.51
0.25	0.34	1.39	1.85	5.74	5.78	1.39	0.87	0	0.57	5.27	5.39
3.01	1.77	1.39	1.85	4.72	4.66	3.98	4.02	0	0.57	4.5	4.62
0.35	0.25	3.55	3.66	3.06	3.24	1.07	0.94	3.02	2.9	3.12	2.91
0.35	0.25	3.55	3.66	4.26	4.27	1.07	0.94	3.02	2.9	4.53	4.32
0.89	0.74	0	0.28	4.26	4.27	1.45	1.23	0	0.16	4.53	4.32
0.09	0.08	0	0	6.71	6.69	0.43	0.22	0	0	6.62	6.76
1.79	2.11	0	0.28	6.71	6.69	4.78	4.41	0	0.16	6.62	6.76
0	0	1.02	1.73	3.73	3.88	0.45	0.16	0.99	1.06	3.8	3.82
4.28	4.34	3.63	3.84	3.73	3.88	4.92	4.73	3.29	3.39	3.8	3.82
1.25	1.61	1.58	2.29	0.29	0	3.64	3.52	0.22	0.21	0	0
2.48	3.2	2.51	2.37	2.12	2.41	4.05	4.12	2.08	2.12	2.33	1.25
2.48	3.2	0.15	0.23	2.12	2.41	4.05	4.12	0.13	0.15	2.33	1.25
2.48	3.2	0.03	0	2.12	2.41	4.05	4.12	0	0	2.33	1.25
4.69	4.93	0.09	0.03	2.12	2.41	6.06	6.1	0.09	0.17	2.33	1.25
3.23	3.14	0.37	0.11	2.12	2.41	4.57	4.6	0	0.17	2.33	1.25
3.23	3.14	4.69	4.68	2.12	2.41	4.57	4.6	3.9	3.9	2.33	1.25
3.23	3.14	4.69	4.68	2.12	2.41	4.57	4.6	3.9	3.9	2.33	1.25
3.23	3.14	4.69	4.68	0.09	0.23	4.57	4.6	3.9	3.9	0.12	0.16
4.84	4.77	2.48	2.68	3.07	3.24	5.29	5.29	2.2	1.97	3.13	3.09
4.84	4.77	2.48	2.68	3.07	3.24	5.29	5.29	2.2	1.97	3.13	3.09
2.08	2.14	3.14	3.32	2.33	2.32	3.42	3.53	1	1.2	2.04	2
2.08	2.14	2.13	1.89	2.46	3.25	3.42	3.53	0.23	0.49	2.37	2.73
4.85	4.52	0.25	0.31	4.27	4.37	6.3	6.54	0.35	0.27	3.98	4.3
4.85	4.52	2.31	2.15	3.02	3.52	6.3	6.54	2	1.8	3.55	3.32
1.14	1.06	2.66	2.51	7.37	7.26	2.54	2.69	1.67	1.3	7.01	6.97
1.09	0.96	2.66	2.51	0.86	0.98	1.95	2.04	1.67	1.3	0.86	0.87
0.83	1.02	0.21	0.29	5.02	5.1	2.03	2.07	0	0	5.27	5.37
0.83	1.02	1.56	2.05	5.02	5.1	2.03	2.07	1.83	1.58	5.27	5.37
3.75	3.89	4.22	3.83	5.02	5.1	4.53	4.78	4.25	4.24	5.27	5.37
1.75	2.09	3.04	2.67	5.02	5.1	3.04	3.03	1.01	0.62	5.27	5.37
0.16	0.37	3.1	3.1	4.05	4.19	0.98	0.77	3.16	3.01	4.1	4.18
0.16	0.37	3.1	3.1	4.62	4.45	0.98	0.77	3.16	3.01	4.22	4.09
0.16	0.37	1.63	1.97	2.94	3.1	0.98	0.77	0.87	0.6	3.71	3.59
0.13	0.31	2.08	2.31	3.31	2.68	1.56	1.8	1.47	1.46	3.65	3.54
2.51	2.32	2.08	2.31	3.99	4.2	3.49	3.71	1.47	1.46	4.16	4.18
4.93	4.98	5.62	5.66	3.99	4.2	6.05	6.08	5.48	5.49	4.16	4.18
4.93	4.98	5.62	5.66	6.14	5.99	6.05	6.08	5.48	5.49	6.23	6.33
2.06	2.65	0.36	0.28	0.52	0.59	3.5	3.5	0.28	0.45	0.51	0.28
0.48	0.29	0.11	0.11	3.93	3.97	1.23	1.04	0.16	0.06	4.03	4.07
0.48	0.29	2.46	2.91	1.23	1.63	1.23	1.04	2.26	2.19	1.34	1.04
4.38	4.38	0.09	0.6	1.23	1.63	5.42	5.53	0.06	0.12	1.34	1.04
4.38	4.38	0.09	0.6	0	0	5.42	5.53	0.06	0.12	0	0
0.34	0.48	4	3.9	0	0	2.22	2.21	3.77	3.77	0	0
		4	3.9	5.77	5.97			3.77	3.77	5.8	5.9
		3.81	3.91	2.96	3.01			1.55	1.08	3.42	3.41
		2.95	3.12	2.96	3.01			3.06	3.02	3.42	3.41
		3.81	3.99	0.26	0.21			3.69	3.61	0.62	0.59
		0.85	1.01	4.5	4.56			0.13	0.28	4.41	4.53
		0.85	1.01	1.28	1.1			0.13	0.28	1.56	1.6
		0	0	1.28	1.1			0	0	1.56	1.6
		2.69	2.54	3.83	3.67			2.2	2.35	3.52	3.63
		2.69	2.54	2.82	2.96			2.2	2.35	2.85	3.18
		5.75	5.65	1.44	1.61			5.26	5.35	1.93	2.01
		5.54	5.49	4.35	4.25			5.2	5.28	4.75	4.45
		5.54	5.49	7.96	7.91			5.2	5.28	7.9	8.02
		2.41	2.35	7.96	7.91			2.01	2.05	7.9	8.02
		2.53	3.23	4.64	4.66			3.47	3.37	4.77	4.79
		3.7	0.94	4.73	4.7			0.34	0.08	4.83	4.84
		0.51	0.78	5.42	5.3			1.12	1.22	5.69	5.52
		0.2	0.15	5.76	5.28			0.18	0.08	4.9	4.8
		0.2	0.15	5.76	5.28			0.18	0.08	4.9	4.8
		0.17	0.12	5.76	5.28			0.19	0.09	4.9	4.8
		0.56	0.77	4.11	3.87			0.65	1.03	4.32	4
		0.56	0.77	4.11	3.87			0.65	1.03	4.32	4
		0.56	0.77	3.24	3.31			0.65	1.03	3.02	3.33
		0.56	0.77	5.62	5.58			0.65	1.03	6.35	6.38
		2.58	2.44	4.32	4.57			2.29	2.33	4.69	4.74
		2.71	2.04	0.93	1.37			3.69	3.76	0.97	1.24
		2.71	2.04	0.25	0.58			3.69	3.76	1.2	1.37
		0.07	0	0.25	0.58			0	0	1.2	1.37
		2.37	2.29	2.66	2.61			2.45	2.22	3.26	3.24
		0.44	0.35	2.66	2.61			0.43	0.22	3.26	3.24
		4.36	4.23	2.66	2.61			3.83	4.08	3.26	3.24
		3.16	3.03	2.66	2.61			2.34	2.71	3.26	3.24
		3.16	3.03	1.32	1.46			2.34	2.71	1.42	1.48
		2.39	2.42	1.32	1.46			0.96	0.86	1.42	1.48
		2.39	2.42	1.32	1.46			0.96	0.86	1.42	1.48
		2.08	2.35	1.32	1.41			1.81	1.7	2.69	2.71
		3.74	3.68	1.32	1.41			3.92	3.92	2.69	2.71
		0.35	0.18	1.32	1.41			0.38	0.11	2.69	2.71
		0.35	0.18	1.32	1.41			0.38	0.11	2.69	2.71
		3.06	2.72	1.32	1.41			3.2	3.27	2.69	2.71
		3.06	2.72	4.85	4.91			3.2	3.27	5.07	5.09
		0.26	0.21	4.85	4.91			0.7	0.38	5.07	5.09
		0.24	0.2	4.85	4.91			0.42	0.2	5.07	5.09
		3.77	4.15	4.59	4.55			3.27	3.27	4.68	4.62
		2.3	1.45	2.14	2.14			1.29	1.37	1.94	1.97
		2.3	1.45	4.51	4.69			1.29	1.37	4.72	4.98
		2.3	1.45	0	0.04			1.29	1.37	0	0
		0.09	0.05	0	0.04			0.13	0.04	0	0
		0.09	0.05	4.4	4.51			0.13	0.04	4.63	4.71
		1.06	1.13	4.51	4.69			1.12	1.42	4.72	4.98
		1.06	1.13	2.34	1.91			1.12	1.42	2.73	2.61
		0.09	0.25	2.34	1.91			0.2	0.13	2.73	2.61
		1.07	1.44	2.72	2.61			0.35	1.19	3.25	2.95
		0.02	0.09	0.24	0.19			0.04	0.03	0.23	0.13
		0.17	0.05	3.82	4.18			0	0.04	3.25	3.02
		0.17	0.05	4.12	3.74			0	0.04	3.92	3.88
		1.23	1.83	4.12	3.74			1.18	0.7	3.92	3.88
		1.23	1.83	4.12	3.74			1.18	0.7	3.92	3.88
		1.23	1.83	4.12	3.74			1.18	0.7	3.92	3.88
		0.72	0.38	4.1	4.23			1.26	0.53	4.04	4.14
		0.22	0.19	4.1	4.23			0	0.15	4.04	4.14
		3.53	3.42	6.38	6.71			2.26	2.33	6.87	6.81
		0.62	0.76	6.38	6.71			0.21	0.17	6.87	6.81
		0.04	0.04	6.38	6.71			0.04	0	6.87	6.81
		0.22	0.02	3.18	2.88			0	0	2.98	3.19
		2.18	1.94	2.59	2.72			0.84	0.56	2.89	2.94
		0.98	0.5	2.59	2.72			0.51	0.19	2.89	2.94
		0.98	0.5	6.21	6.17			0.51	0.19	5.71	5.68
		0.98	0.5	1.97	1.87			0.51	0.19	2.46	2.21
		0.17	0.04	3.86	3.98			0.13	0.06	4.03	4.11
		3.53	3.57	6.79	6.6			3.34	3.1	6.71	6.55
		1.26	0.97	2.28	2.4			0.63	0.79	2.73	3.04
		1.26	0.97	0.92	0.73			0.63	0.79	1.29	1.25
		0.05	0	4.24	4.12			0	0	3.8	3.97
		1.05	1.52	4.24	4.12			1.57	1.85	3.8	3.97
		0.78	0.3	7.51	7.52			0.02	0	7.48	7.42
		0.78	0.3	3.69	3.73			0.02	0	4.68	4.88
		0.78	0.3	4.98	4.94			0.02	0	5.03	5.03
		0.78	0.3	2.59	2.45			0.02	0	2.33	2.4
		0.64	0.87	2.59	2.45			0.2	0.33	2.33	2.4
		0.64	0.87	2.59	2.45			0.2	0.33	2.33	2.4
		1.11	1.4	2.59	2.45			0.3	0.21	2.33	2.4
		1.11	1.4	3.59	3.68			0.3	0.21	3.51	3.74
		0	0.04	6.78	6.72			0	0	5.87	6.05
		0.41	0.64	3.14	3.24			0	0.09	2.73	2.75
		1.51	1.41	2.87	2.86			1.53	1.49	2.91	2.52
		1.51	1.41	5.44	5.48			1.53	1.49	4.83	4.87
		0.31	0.81	3.6	3.6			0.32	0.46	3.79	3.48
		0.31	0.81	2.09	2.69			0.32	0.46	1.86	1.57
		0.2	0.21	3.72	3.79			0.07	0.03	4.11	4.17
		1.95	2.44	4	3.53			0.89	0.94	3.9	3.78
		0.53	0.25	3.59	3.81			0.27	0.15	4.07	3.91
		3.82	3.08	4.78	4.74			2.38	1.82	4.82	4.85
		0.86	1.1	2	2.13			1.21	1.17	2.99	3.11
		1.36	1.82	3.38	3.34			1.66	1.96	3.56	3.38
		2.64	3.11	0.29	0.37			1.93	2.09	0.12	0.12
		2.64	3.11	5.24	5.2			1.93	2.09	5.06	5.19
		0.03	0.09	2.99	2.94			0.04	0	2.77	2.58
		0.03	0.09	2.99	2.94			0.04	0	2.77	2.58
		0.01	0.02	1.6	1.68			0.02	0	1.68	1.76
		1.73	1.6	3.41	2.95			1.43	1.68	3.65	3.76
		4.08	4.14	5.03	5.11			3.52	3.47	4.87	4.87
		0.87	1.3	0.85	1.56			1.1	1.01	0.42	0.64
		3.9	3.79	0.85	1.56			2.84	2.92	0.42	0.64
		3.26	3.16	5.19	4.98			2.54	1.93	5.29	5.41
		4.52	4.63	5.19	4.98			3.63	3.68	5.29	5.41
		4.52	4.63	4.07	4.2			3.63	3.68	4.41	4.54
		4.52	4.63	4.07	4.2			3.63	3.68	4.41	4.54
		0.69	0.52	2.23	2.25			0.63	0.54	2.02	1.73
		5.37	5.06	3.84	3.64			0.31	0	3.85	4.08
		5.37	5.06	3.84	3.64			0.31	0	3.85	4.08
		5.37	5.06	6.02	5.91			0.31	0	5.85	5.95
		0.13	0.23	4.1	4.21			0.13	0.18	3.89	3.79
		3.6	3.99	4.1	4.21			2.58	2.44	3.89	3.79
		3.6	3.99	2.39	2			2.58	2.44	2.21	2.29
		0.43	0.83	3.11	3			0.24	0.25	2.55	2.91
		1.49	1.38	2.84	2.73			1.28	1.18	3	3.04
		0.31	0.09	2.84	2.73			0.11	0.06	3	3.04
		0.31	0.09	6.61	6.56			0.11	0.06	6.46	6.57
		0.31	0.09	6.61	6.56			0.11	0.06	6.46	6.57
		0.31	0.09	3.12	2.92			0.11	0.06	2.75	2.68
		0.31	0.09	4.02	3.74			0.11	0.06	4	3.99
		4.34	4.32	2.71	2.82			3.62	3.5	2.92	3.07
		0.33	0.41	5.54	5.58			0.29	0.1	6	6.06
		1.36	1.24	5.54	5.58			0.16	0.16	6	6.06
		2.2	1.34	3.96	4.13			1.22	1.34	3.83	4
		2.2	1.34	3.96	4.13			1.22	1.34	3.83	4
		1.18	1.05	3.96	4.13			1.03	1.12	3.83	4
		0.87	1.06	3.96	4.13			0.59	0.24	3.83	4
		5.71	6.07	4.3	4.35			5.71	5.69	4.3	4.28
		0	0	2.89	3.14			0	0	3.12	3.23
		1.7	1.5	2.89	2.95			0.44	0	3.72	3.68
		0	0	3.02	2.86			0	0	2.68	2.74
		0.1	0.27	4.98	4.96			0.15	0.07	5.12	5.09
		4.85	5.58	1.3	2.17			3.91	3.44	0.68	0.72
		1.23	1.61	4.32	4.38			0.92	0.84	4.35	4.27
		0	0	4.32	4.38			0	0	4.35	4.27
		2.26	2.47	5.89	5.85			2.54	2.23	5.59	5.73
		4.31	4.44	2.65	2.7			3.74	3.81	3.58	3.29
		0.25	0.19	2.65	2.7			0.29	0.14	3.58	3.29
		0.34	0.39	0	0			0.57	0.35	0	0
		0.16	0.19	5.86	5.77			0.16	0.11	5.73	5.88
		1.42	1.31	5.86	5.77			0.77	0.74	5.73	5.88
		1.71	0.79	0.6	1.04			0.16	0.15	0.95	0.67
		4.75	4.04	5.45	5.5			3.2	3.33	5.53	5.59
		1.4	1.21	5.45	5.5			1.6	1.41	5.53	5.59
		1.4	1.21	6.37	6.44			1.6	1.41	6.39	6.48
		1.93	2.53	3.65	3.59			1.29	1	3.85	3.68
		0.45	0.84	3.65	3.59			0.18	0	3.85	3.68
		1.53	1.65	5.25	5.37			0.87	0.94	5.04	5.18
		1.71	1.67	4.67	4.76			0.75	1.26	4.71	4.7
		1.71	1.67	4.67	4.76			0.75	1.26	4.71	4.7
		1.27	1.12	2.21	2.47			0.99	1.26	2.25	2.37
		5.21	4.96	0	0			4.61	4.41	0	0
		4.18	4.18	7.15	7.1			3.46	3.44	6.8	6.81
		4.18	4.18	2.14	2.2			3.46	3.44	2.02	2.04
		4.18	4.18	0.63	0.38			3.46	3.44	0.21	0
		1.27	1.12	0.18	0.43			0.99	1.26	0.59	0.24
		0.33	0.31	6.7	6.81			0	0.12	6.74	6.89
		0.54	0.46	6.8	7.22			0.37	0.5	6.8	6.71
		0.54	0.46	4.49	4.52			0.37	0.5	4.43	4.68
		3.7	3.56	1.58	1.86			2.69	2.8	2.19	2.37
		3.7	3.56	5.15	5.27			2.69	2.8	5.04	5.18
		3.7	3.56	5.15	5.27			2.69	2.8	5.04	5.18
		3.7	3.56	3.33	3.04			2.69	2.8	3.16	3.06
		6.49	6.24	3.33	3.04			2.13	2.47	3.16	3.06
		6.49	6.24	0.3	0.2			2.13	2.47	0.38	0.52
		1	0.57	5.46	5.38			0.5	0.61	5.72	5.65
		5.44	5.2	5.46	5.38			2.49	3.44	5.72	5.65
		4.94	4.47	5.46	5.38			2.73	2.77	5.72	5.65
		4.94	4.47	3.91	3.97			2.73	2.77	3.79	3.93
		4.88	5.08	3.91	3.97			4.73	4.77	3.79	3.93
		4.88	5.08	6.1	5.85			4.73	4.77	5.98	6.12
		1.88	2.18	0.09	0.16			1.66	1.76	0.55	0.7
		1.88	2.18	5.53	5.57			1.66	1.76	5.99	5.82
		3.01	3.01	3.18	3.47			1.51	1.51	3.14	3.42
		3.3	3.17	6.41	6.39			2.41	2.25	6.29	6.34
		3.02	3.06	6.41	6.39			2.44	2.52	6.29	6.34
		2.93	2.39	0.74	0.37			2.69	2.51	0.58	0.65
		5.93	5.69	0.74	0.37			5.45	5.23	0.58	0.65
		0.01	0.02	2.86	3.08			0.02	0	2.93	2.62
		0	0	2.86	3.08			0	0	2.93	2.62
		0.43	0.27	3.11	3.54			0.1	0.18	3.12	3.11
		0.43	0.27	4.06	4.24			0.1	0.18	4.24	3.94
		0	0	4.06	4.24			0	0	4.24	3.94
		3.33	3.16	1.92	1.83			3.44	3.51	1.81	2.09
		3.33	3.16	1.73	1.57			3.44	3.51	2.21	1.32
		1.44	1.55	1.73	1.57			0.81	0.76	2.21	1.32
		5.25	5.59	2.84	2.86			4.11	4.03	2.75	2.85
		5.25	5.59	2.84	2.86			4.11	4.03	2.75	2.85
		4.32	4.55	0.82	1.26			4.4	4.4	1.68	1.33
		4.32	4.55	2.18	2.18			4.4	4.4	2.04	2.18
		0	0	3.02	3.17			0	0	3.04	3.11
		1.64	1.89	3.02	3.17			1.84	1.53	3.04	3.11
		1.64	1.89	6.41	6.43			1.84	1.53	6.28	6.36
		1.64	1.89	4.17	4.42			1.84	1.53	4.21	4.19
		2.14	2.79	4.8	4.51			1.28	1.34	4.8	4.78
		2.14	2.79	4.8	4.51			1.28	1.34	4.8	4.78
		1.2	1.24	3.71	3.64			0.61	0.51	4.18	4.23
		5.58	5.33	4.38	4.14			4.93	4.79	4.12	4.13
		5.58	5.33	3.69	3.71			4.93	4.79	3.74	3.81
		5.58	5.33	1.28	1.26			4.93	4.79	1.54	1.49
		0	0	4.23	4.26			0	0	4.4	4.41
		4.31	4.46	4.23	4.26			4.32	4.39	4.4	4.41
		4.31	4.46	1.48	1.56			4.32	4.39	1.69	1.6
		3.74	2.67	4.23	4.13			2.56	2.29	4.31	4.03
		3.74	2.67	5.85	5.82			2.56	2.29	5.49	5.49
		1.55	0.92	5.85	5.82			0.38	0.37	5.49	5.49
		1.55	0.92	4.07	4.03			0.38	0.37	4.36	4.26
		3.85	3.45	5.85	5.82			3.57	3.71	5.49	5.49
		3.85	3.45	5.84	5.87			3.57	3.71	5.96	6.04
		3.83	3.78	1.85	1.99			3.51	3.58	1.59	1.1
		0.46	0.6	1.85	1.99			0.49	1.02	1.59	1.1
		0.8	0.92	4.06	3.9			0	0	4.17	4.14
		0.8	0.92	5.84	5.48			0	0	5.23	5.24
		3.29	2.98	5.81	5.85			2.17	2.5	5.18	5.33
		6.59	6.35	0.76	0.94			4.9	4.74	2.54	2.22
		6.59	6.35	3.28	3.37			4.9	4.74	3.9	3.84
		0.24	0.2	3.41	3.48			0.34	0.24	4.02	4.21
		4.28	4.3	0.04	0.08			1.82	2.1	0.18	0.23
		0.68	1.12	2.7	2.89			0.34	0.17	3.17	3.27
		2.82	3.16	4.78	4.77			1.02	0.69	5.21	5.33
		2.82	3.16	4.78	4.77			1.02	0.69	5.21	5.33
		4.29	4.28	4.83	5.03			4.47	4.13	5.91	5.93
		1.05	0.91	4.77	5.06			0.33	0.32	4.95	4.72
		4.53	4.86	4.77	5.06			4.46	4.61	4.95	4.72
		0	0	4.68	4.72			0	0	4.57	4.65
		0.89	0.61	3.36	3.28			1.7	2.25	3.59	3.66
		0.71	0.69	2.78	2.7			0.98	0.73	3.25	3.21
		7.05	7.04	5.5	5.51			6.57	6.6	5.63	5.85
		7.05	7.04	2.19	2.51			6.57	6.6	2.79	2.79
		2.67	3.11	3.92	4.02			1.76	2.93	4.27	4.33
		0.32	0.42	0.04	0.07			1.17	0.42	0.16	0
		4.21	4.21	3.93	3.85			2.74	2.78	4.57	4.48
		4.73	4.82	4.3	4.25			4.88	4.38	4.66	4.71
		1.57	1.25	4.83	4.86			1.58	1.32	5.34	5.44
		0.2	0.23	4.83	4.86			0.08	0.07	5.34	5.44
		2.99	3.13	6.06	6.27			2.3	2.29	6.62	6.94
		0.98	2	6.06	6.27			1.26	0.88	6.62	6.94
		0.85	1.01	3.02	3.02			1.61	1.13	2.66	2.7
		3.3	3.29	6.57	6.38			1.88	2.2	6.45	6.46
		0.85	0.94	0.55	0.91			0.28	0.53	0.58	0.51
		0.85	0.94	4.79	4.7			0.28	0.53	4.61	4.79
		0.85	0.94	4.79	4.7			0.28	0.53	4.61	4.79
		2.25	1.92	1.5	1.45			1.43	1.58	1.14	1.15
		2.25	1.92	2.85	2.84			1.43	1.58	2.87	2.95
		2.94	3.36	2.85	2.84			0	0	2.87	2.95
		1.36	1.8	0.53	0.59			0	0	0.58	0.7
		0.89	1.04	6.54	6.47			0.95	0.59	6.27	6.41
		0.89	1.04	6.54	6.47			0.95	0.59	6.27	6.41
		0.61	0.53	6.54	6.47			0.3	0.24	6.27	6.41
		2.05	1.84	6.78	6.47			0.26	0.36	6.93	7.16
		2.03	2.46	3.77	3.71			0.92	1.51	3.96	4.14
		1.86	1.59	5.37	5.35			0.41	0.15	4.99	5.1
		1.86	1.59	4.01	3.67			0.41	0.15	3.86	3.66
		3.99	3.82	4.01	3.67			3.55	3.54	3.86	3.66
		3.99	3.82	1.89	1.92			3.55	3.54	1.33	1.64
		0.44	0.49	1.89	1.92			0.54	0.47	1.33	1.64
		0.25	0.33	2.23	2.14			0.35	0.18	1.52	1.71
		0.39	0.65	2.19	2.47			0.34	0.25	2.41	2.56
		0.39	0.65	1.12	1			0.34	0.25	1.29	1.45
		1.3	1.41	1.97	2.26			0.59	0.43	1.57	1.7
		0	0	4.06	4.23			0	0	4.02	4.01
		2.34	2.04	4.06	4.23			1.88	1.94	4.02	4.01
		0	0	4.06	4.23			0	0	4.02	4.01
		0.82	0.33	1.15	1.17			0.57	0.98	1.32	1.23
		0.82	0.33	5.95	5.98			0.57	0.98	5.81	5.86
		0.63	0.37	2.09	1.88			0.23	0.59	2.51	2.39
		0.63	0.37	0.88	0.84			0.23	0.59	0.98	1.11
		2.95	2.66	1.74	1.81			2.19	2.57	2.04	2.35
		0.09	0	2.84	3.01			0	0	2.35	2.55
		3.72	3.34	0	0			2.89	2.94	0	0
		3.72	3.34	4.24	4.25			2.89	2.94	4.21	4.27
		0.04	0.07	4.24	4.25			0.08	0	4.21	4.27
		0.04	0.07	4.24	4.25			0.08	0	4.21	4.27
		7.78	7.44	4.24	4.25			6.85	6.77	4.21	4.27
		7.78	7.44	0.33	0.41			6.85	6.77	0.35	0.49
		4.09	2.7	0	0			1.95	1.99	0.03	0.09
		0.34	0.65	4.42	4.29			0.37	0.23	3.6	3.81
		0.94	0.61	4.42	4.29			0.69	0.63	3.6	3.81
		0.21	0.11	4.42	4.29			0.1	0.05	3.6	3.81
		0.62	0.92	0.16	0.14			0.18	0.18	0.12	0.21
		0.62	0.92	0.16	0.14			0.18	0.18	0.12	0.21
		0.62	0.92	0	0			0.18	0.18	0.03	0.09
		2.66	1.38	5.57	5.47			0.41	0.58	5.36	5.52
		2.66	1.38	5.21	5.23			0.41	0.58	5.22	5.12
		2.66	1.38	3.24	3.36			0.41	0.58	2.36	2.26
		3.95	4.36	2.57	2.5			3.38	3.23	2.65	3
		3.92	3.84	1.56	1.48			3.79	3.88	1	0.97
		0.08	1.07	3.01	2.98			0.28	0.22	3.1	3.19
		0	0	3.01	2.98			0	0	3.1	3.19
		2.27	2.34	7.45	6.92			1.82	1.3	6.99	6.66
		1.85	2.41	0.37	0.34			1.63	1.24	0	0.48
		1.85	2.41	0.08	0.1			1.63	1.24	0.11	0.11
		1.85	2.41	6.2	6.05			1.63	1.24	5.66	5.81
		2.14	2.25	6.2	6.05			0.61	0.68	5.66	5.81
		0.64	0.49	7.2	7.13			0.37	0.11	7.03	7.02
		0.16	0.21	6.23	6.13			0.21	0.14	6.12	6.17
		0.44	0.66	6.23	6.13			0.02	0.32	6.12	6.17
		0.44	0.66	6.23	6.13			0.02	0.32	6.12	6.17
		3.56	3.02	2.13	1.99			2.29	2.88	2.1	2.12
		1.71	1.63	4.21	4.21			1.6	1.75	4.01	4.04
		3.03	2.47	5.98	6.06			2.85	2.56	6.21	6.21
		0.12	0.03	5.98	6.06			0.13	0.13	6.21	6.21
		0.58	0.34	4.63	4.59			0.67	0.12	4.87	5.03
		4.11	2.72	1.71	1.57			1.32	1.02	2.06	1.44
		1.07	1.11	1.71	1.57			1.13	0.58	2.06	1.44
		1.07	1.11	3.92	3.74			1.13	0.58	4.15	3.98
		0.2	0.5	5.48	5.32			0.52	0.39	4.77	4.77
		4.74	4.26	6.57	6.38			3.66	3.73	6.41	6.28
		5.97	5.75	5.52	5.63			5.33	5.12	5.5	5.32
		2.49	2.03	5.52	5.63			1.89	2.03	5.5	5.32
		0.11	0.1	5.52	5.63			0.15	0	5.5	5.32
		6.56	6.54	2.67	2.64			6.8	6.81	2.85	2.71
		1.4	0.99	2.67	2.64			0.85	0.96	2.85	2.71
		0	0.04	2.67	2.64			0	0	2.85	2.71
		4.91	4.98	2.6	2.38			4.3	4.21	3.3	3.18
		3.26	3	2.6	2.38			3.27	3.33	3.3	3.18
		2.26	2.31	3.76	3.56			2.19	2.15	3.53	3.54
		3.25	2.8	6.31	6.3			3.04	2.95	6.2	6.34
		0.52	0.83	6.31	6.3			0.57	0.44	6.2	6.34
		2.52	2.36	4.79	4.91			1.95	1.76	4.77	4.67
		2.88	2.9	4.79	4.91			2.68	2.55	4.77	4.67
		2.88	2.9	4.79	4.91			2.68	2.55	4.77	4.67
		0	0	4.79	4.91			0.08	0	4.77	4.67
		3.02	3.09	0.21	0			2.72	2.62	0.29	0.1
		3.02	3.09	0.93	0.9			2.72	2.62	1.24	0.87
		3.26	3.42	0.93	0.9			2.97	2.56	1.24	0.87
		0.14	0.14	5.05	5.24			0.04	0.04	5.36	5.28
		0	0	9.95	9.94			0	0	9.93	10.11
		0.67	1.33	1.21	1.44			1.54	1.22	1.05	1.18
		0.67	1.33	0	0			1.54	1.22	0	0
		0	0.13	0	0.09			0.1	0.43	0	0
		3.26	2.7	0	0.09			1.81	1.55	0	0
		3.26	2.7	4.43	4.2			1.81	1.55	4.27	4.24
		4.18	4.05	4.43	4.2			3.21	3.12	4.27	4.24
		0.44	0.96	5.03	4.92			0.47	0.43	4.86	4.72
		1.04	1.5	3.9	3.62			1.56	1.6	3.71	3.62
		1.04	1.5	0.97	0.76			1.56	1.6	0.87	1.28
		4.37	4.6	3.67	3.72			4.76	4.44	3.51	3.79
		4.37	4.6	3.27	3.01			4.76	4.44	2.96	3.21
		4.24	3.92	3.27	3.01			4.14	3.71	2.96	3.21
		4.24	3.92	3.27	3.01			4.14	3.71	2.96	3.21
		4.24	3.92	3.27	3.01			4.14	3.71	2.96	3.21
		3.69	3.8	3.27	3.01			3.7	3.53	2.96	3.21
		3.88	4.32	3.27	3.01			3.44	3.21	2.96	3.21
		3.88	4.32	2.16	2.06			3.44	3.21	2.47	2.77
		3.88	4.32	2.54	2.42			3.44	3.21	2.38	2.41
		0.05	0	1.29	1.45			0	0	1.44	1.62
		0.58	0.37	9.53	9.36			0.82	0.58	9.51	9.56
		0.58	0.37	9.53	9.36			0.82	0.58	9.51	9.56
		3.1	3.42	9.53	9.36			3.19	2.83	9.51	9.56
		3.1	3.42	5.65	5.57			3.19	2.83	5.1	5.29
		3.1	3.42	5.65	5.57			3.19	2.83	5.1	5.29
		3.1	3.42	5.19	5.27			3.19	2.83	5.25	5.3
		0.13	0	5.19	5.27			0.35	0.48	5.25	5.3
		2.42	2.06	3.86	4.95			2.05	2.04	4.71	4.88
		1.33	1.26	4.59	5.4			0	0.88	5.51	5.55
		0.32	0.74	3	2.87			0.91	0.22	3.09	3.35
		1.28	0.95	3	2.87			1.21	1.34	3.09	3.35
		0	0	4.53	4.63			0	0	4.72	4.78
		1.92	1.97	4.53	4.63			1.48	1.1	4.72	4.78
		0	0	4.53	4.63			0.04	0	4.72	4.78
		3.54	3.82	4.61	4.27			3.65	3.53	5.12	5.33
		3.54	3.82	4.61	4.27			3.65	3.53	5.12	5.33
		3.54	3.82	4.61	4.27			3.65	3.53	5.12	5.33
		3.54	3.82	4.61	4.27			3.65	3.53	5.12	5.33
		3.54	3.82	4.61	4.27			3.65	3.53	5.12	5.33
		0	0.13	1.21	1.41			0.1	0.33	1.75	1.41
		0.2	0	4.61	4.27			0	0	5.12	5.33
		0.74	0.58	0	0			0.45	0.51	0	0
		0.74	0.58	4.95	5.25			0.45	0.51	4.77	4.93
		1.87	2.16	4.95	5.25			1.35	1.59	4.77	4.93
		2.72	2.64	0.13	0			2.46	2.43	0	0
		2.72	2.64	4.24	4.34			2.46	2.43	4.5	4.6
		1.66	1.21	4.24	4.34			0.47	0.34	4.5	4.6
		0	0	4.24	4.34			0	0	4.5	4.6
		2.95	2.31	6.96	7.2			2.16	2.25	7.09	6.86
		2.95	2.31	4.22	4.79			2.16	2.25	4.75	4.62
		2.62	2.77	3.68	3.46			1.99	2.08	3.69	3.64
		0.56	1.31	3.68	3.46			0.37	0.42	3.69	3.64
		1.74	2.17	3.13	3.39			0.78	0.77	3.51	3.7
		3.91	3.78	0.15	0.28			3.17	3.47	0.55	0.55
		3.91	3.78	3.67	3.2			3.17	3.47	3.46	3.28
		3.08	3.18	1.82	1.18			3.01	3.25	2.07	2.08
		3.08	3.18	1.82	1.18			3.01	3.25	2.07	2.08
		0	0	4.83	4.89			0	0	4.9	4.91
		2.66	2.39	4.83	4.89			1.84	1.77	4.9	4.91
		0.56	0.59	4.83	4.89			0.29	0.26	4.9	4.91
		0.56	0.59	0	0			0.29	0.26	0.34	0
		4.96	5.17	4.52	4.44			4.91	5.04	4.26	4.35
		1.52	1.31	4.11	4.16			0.35	0.61	4.34	4.43
		0.13	0.12	4.11	4.16			0.25	0.27	4.34	4.43
		1.21	1.23	5	4.84			0.14	0.26	5.12	5.13
		0.23	0.26	0.55	0.65			0.09	0	0.57	0.51
		0.23	0.26	0.11	0.27			0.09	0	0.06	0.02
		2.7	2.26	2.92	2.85			2.75	2.73	3.03	2.91
		2.7	2.26	4.22	4			2.75	2.73	4.96	5.02
		0.22	0.38	4.22	4			0.31	0	4.96	5.02
		4.61	4.62	4.92	4.71			4.2	4.68	4.45	4.6
		6.98	6.79	5.46	5.23			6.44	6.37	5.58	5.64
		0.58	0.67	5.46	5.23			0.12	0	5.58	5.64
		4.14	4.24	5.46	5.23			5.12	4.9	5.58	5.64
		0.28	0.21	5.46	5.23			0.25	0.08	5.58	5.64
		0.11	0.07	4.53	4.61			0.28	0.13	4.5	4.52
		3.73	3.84	5.74	6.03			2.48	2.51	6.16	6.19
		3.73	3.84	5.74	6.03			2.48	2.51	6.16	6.19
		0	0	5.85	5.79			0	0	5.65	5.73
		5.6	5.8	5.85	5.79			4.99	5.07	5.65	5.73
		0	0	5.85	5.79			0	0	5.65	5.73
		1.76	2.09	1.02	1.04			1.1	0.87	0.84	0.99
		1.76	2.09	3.69	3.74			1.1	0.87	2.97	3.14
		0.02	0.42	4.16	4.29			0	0	4.07	4.18
		0.02	0.42	4.16	4.29			0	0	4.07	4.18
		0.02	0.42	5.53	5.55			0	0	5.64	5.81
		0.75	0.69	3.34	3.6			0.3	0.29	3.35	3.23
		0.39	0.58	3.34	3.6			0.12	0.41	3.35	3.23
		4.85	5	3.2	3.05			4.45	4.49	2.85	3.04
		0.2	0.06	3.61	3.6			0.19	0.1	3.4	3.5
		2.9	2.86	4.33	4.17			2.26	2.23	4.04	4.01
		1.3	2.13	4.33	4.17			0.63	0.64	4.04	4.01
		4.66	4.46	4.69	4.57			3.86	4.03	4.4	4.55
		0.1	0	2.77	2.79			0	0.14	3.04	3.13
		1.9	2.09	3.17	3.02			0.92	0.91	3.39	3.38
		1.63	2.59	1.76	2.06			0.88	0.99	2.91	2.72
		1.63	2.59	1.76	2.06			0.88	0.99	2.91	2.72
		2.77	2.84	4.85	4.84			1.92	1.65	4.8	4.89
		2.4	3.97	4.85	4.84			0.48	0.47	4.8	4.89
		2.4	3.97	4.03	3.9			0.48	0.47	4.07	4.11
		0.08	0.01	4.72	4.56			0.02	0	4.38	4.52
		1.27	1.21	4.72	4.56			0.55	0.55	4.38	4.52
		1.01	1.43	4.39	4.35			0.24	0.23	4.31	4.51
		3.02	2.49	4.04	4			0.85	0.65	4.02	4.02
		3.02	2.49	0	0			0.85	0.65	0	0
		0.08	0.18	4.9	4.89			0.03	0.03	4.82	4.95
		0.19	0.11	4.2	3.93			0.08	0	4.28	4.44
		0.01	0	0.61	0.29			0	0	0.11	0.33
		0.01	0	4.87	4.57			0	0	4.73	4.64
		0.16	0.1	3.74	3.56			0	0.07	3.59	3.72
		0	0.08	3.74	3.56			0	0	3.59	3.72
		2.72	2.93	1.72	1.55			0	0.04	1.7	1.91
		2.72	2.93	3.64	3.32			0	0.04	3.82	3.85
		0.13	0.01	3.64	3.32			0.26	0.17	3.82	3.85
		0.13	0.18	3.64	3.32			0.07	0.23	3.82	3.85
		0.13	0.18	7	6.88			0.07	0.23	6.66	6.67
		0.22	0.51	3.05	3.08			0.39	0.6	3.11	3.12
		0	0	3.05	3.08			0	0	3.11	3.12
		0	0	3.1	3.45			0	0	3.47	3.58
		1.14	0.24	3.95	3.86			0.13	0.18	3.61	3.86
		1.88	1.89	3.95	3.86			0.9	1.17	3.61	3.86
		1.88	1.89	2.83	2.85			0.9	1.17	3.14	3.05
		3.8	3.81	7.31	7.26			3.02	3.29	7.05	7.03
		5.24	4.94	3.38	3.47			4.72	4.66	3.74	3.84
		0	0	1.62	1.9			0	0.06	2.71	2.29
		3.38	3.45	0	0			2.72	3.12	0	0
		3.38	3.45	3.87	4.04			2.72	3.12	4.03	4.34
		0.96	1.06	4.79	4.97			0.6	0.36	6.24	6.41
		0.1	0.07	2.58	2.53			0.04	0	2.75	2.8
		0	0	3.39	3.41			0	0	4.14	3.9
		0.88	1.4	3.05	2.65			0.76	0.94	2.67	2.62
		3.2	3.01	3.05	2.65			0.99	1.23	2.67	2.62
		0.62	0.56	3.5	3.38			0.46	0.27	3.3	3.47
		0.04	0	3.36	3.1			0	0	3.45	3.49
		0.72	0.88	1.51	1.16			0.53	0.3	2.9	2.92
		0.72	0.88	1.51	1.16			0.53	0.3	2.9	2.92
		1.14	1.02	1.51	1.16			0.9	0.49	2.9	2.92
		3.75	3.63	3.73	3.75			2.61	2.63	3.43	3.94
		6.78	6.91	3.99	4.31			5.61	5.18	4.85	4.95
		0.13	0.18	4.87	4.93			0.08	0	4.84	4.89
		0.13	0.18	4.87	4.93			0.08	0	4.84	4.89
		0.13	0.18	3.44	3.73			0.08	0	3.64	3.63
		5.63	5.65	3.44	3.73			4.71	4.87	3.64	3.63
		5.13	5.15	2.66	2.36			4.16	4.41	2.59	2.36
		2.86	2.98	2.66	2.36			2.51	2.53	2.59	2.36
		0.29	0.05	2.64	2.7			0.22	0.1	2.7	2.75
		0.64	0.49	1.69	1.52			0	0.16	1.44	1.43
		0.64	0.49	3.7	3.61			0	0.16	3.46	3.47
		0.64	0.49	3.7	3.61			0	0.16	3.46	3.47
		0.64	0.49	4.32	4.05			0	0.16	3.15	2.58
		1.97	1.84	4.32	4.05			1.15	0.89	3.15	2.58
		7.65	7.65	0.1	0.26			7.35	7.41	0.07	0.17
		4.77	4.72	0.78	0.63			4.46	4.52	1.09	1.18
		4.77	4.72	0.78	0.63			4.46	4.52	1.09	1.18
		0.05	0.05	2.01	2.42			0	0.05	2.39	2.79
		5.43	5.41	2.01	2.42			4.7	4.56	2.39	2.79
		5.43	5.41	4.93	4.91			4.7	4.56	5.24	4.94
		5.43	5.41	4.93	4.91			4.7	4.56	5.24	4.94
		5.11	5.09	4.93	4.91			4.22	4.44	5.24	4.94
		5.11	5.09	5	4.8			4.22	4.44	4.43	4.53
		0.51	0.47	5	4.8			0	0.12	4.43	4.53
		0.51	0.47	5	4.8			0	0.12	4.43	4.53
		4.16	4.18	5	4.8			3.44	3.65	4.43	4.53
		4.16	4.18	1.68	2.4			3.44	3.65	1.84	1.87
		5.44	5.43	1.6	1.68			5.09	5.14	1.07	1.43
		5.44	5.43	1.6	1.68			5.09	5.14	1.07	1.43
		2.26	1.25	3.36	3.67			0.25	0	3.29	3.62
		0.79	0.61	3.36	3.67			0	0	3.29	3.62
		3.82	3.9	1.74	2.19			3.88	3.92	2.14	1.63
		0.66	0.99	2.43	2.56			0.93	0.63	2.79	2.77
		0.32	0.73	2.43	2.56			0.29	0.31	2.79	2.77
		3.79	3.66	2.43	2.56			2.92	3.18	2.79	2.77
		0.83	2.11	3.15	3.11			0	0	2.84	2.84
		3.25	2.53	5.67	5.73			1.78	1.95	5.55	5.58
		1.43	2.56	2.12	1.7			1.7	1.56	1.42	1.21
		1.43	2.56	3.8	3.83			1.7	1.56	3.11	3.35
		3.14	3.29	1.06	0.47			2.05	1.51	0.76	0.32
		0.01	0.01	1.06	0.47			0.03	0.01	0.76	0.32
		3.04	2.45	3.83	3.84			3.32	2.87	3.86	3.71
		3.04	2.45	4.34	4.29			3.32	2.87	4.18	4.01
		9.03	9.11	2.68	2.88			9.43	9.22	2.82	3.07
		9.03	9.11	4.34	4.29			9.43	9.22	4.18	4.01
		3.39	3.56	2.65	2.66			3.29	3.49	2.51	2.57
		0.41	0.65	2.08	1.58			0.73	0.6	1.03	1.67
		2.07	2.17	2.08	1.58			2.09	1.84	1.03	1.67
		0.94	1.26	4.7	4.72			0.68	0.59	4.43	4.54
		0	0.32	1.83	1.73			0.71	0	1.06	1.13
		0	0	0.04	0			0	0	0	0
		0	0	0.23	0.4			0	0	0	0.13
		0.44	0.81	3.77	3.72			0.17	0.09	3.21	3.14
		2.37	1.26	4.25	5.02			1.38	1.23	4.72	4.74
		2.37	1.26	4.25	5.02			1.38	1.23	4.72	4.74
		0	0	3.29	3.48			0	0	3.45	3.45
		0	0	3.29	3.48			0	0	3.45	3.45
		0.26	1.92	5.65	5.62			0.6	0.71	5.15	5.27
		0.26	1.92	2.96	2.88			0.6	0.71	2.7	2.73
		0.26	1.92	0	0			0.6	0.71	0	0
		1.25	1.21	0	0			0.39	0.92	0	0
		4.09	3.9	4.14	4.05			4.27	4.08	4.2	4.26
		1.69	2.22	4.14	4.05			1.55	1.22	4.2	4.26
		1.69	2.22	4.14	4.05			1.55	1.22	4.2	4.26
		0.35	0.51	3.3	3.64			0.5	0.37	3.52	3.68
		0.17	0.29	2	1.65			0	0	1.86	1.72
		0.17	0.29	2	1.65			0	0	1.86	1.72
		2.47	2.99	2.23	2.1			2.33	2.56	1.86	2.16
		0	0.1	2.23	2.1			0.16	0	1.86	2.16
		1.75	1.76	6.07	6.02			0.5	0.45	5.88	6
		1.75	1.76	6.07	6.02			0.5	0.45	5.88	6
		3.89	4.23	2.23	2.1			2.54	2.42	1.86	2.16
		2.01	1.74	2.23	2.1			0.84	0.75	1.86	2.16
		2.01	1.74	3.27	4.15			0.84	0.75	3.59	3.72
		4.95	4.7	3.27	4.15			3.06	2.96	3.59	3.72
		0.16	0.12	3.27	4.15			0.04	0.04	3.59	3.72
		1.13	1.32	3.27	4.15			0.98	1.02	3.59	3.72
		1.13	1.32	0.19	0.12			0.98	1.02	0.2	0.2
		1.91	2.08	2.43	2.53			1.62	1.75	0.8	0.86
		4.01	3.84	2.43	2.53			2.94	2.97	0.8	0.86
		3.09	2.64	0.26	0.44			3.42	3.3	0.36	0.24
		3.09	2.64	0.26	0.44			3.42	3.3	0.36	0.24
		4.93	4.43	0.26	0.44			4.3	4.39	0.36	0.24
		5.04	4.79	3.49	3.45			4.3	4.3	2.94	3.37
		6.21	6.26	0	0.05			5.16	4.7	0	0
		4.57	4.65	3.55	3.57			3.89	4.06	3.62	3.38
		4.57	4.65	1	0.86			3.89	4.06	0.84	0.82
		0.15	0	2.52	2.77			0	0.21	2.44	2.5
		0.24	0.23	2.52	2.77			0.15	0	2.44	2.5
		4	3.94	0.68	0.92			3.55	3.62	0.16	0.28
		4	3.94	0.43	0.45			3.55	3.62	0.58	0.17
		0.86	0.83	0.43	0.45			0.82	0.98	0.58	0.17
		1.24	1.42	3.32	3.59			0.18	0.17	3.51	3.64
		1.24	1.42	2.97	2.98			0.18	0.17	2.79	2.73
		1.24	1.42	2.81	2.94			0.18	0.17	3.42	3.21
		0.68	1.41	3.24	3.36			1.09	0.94	4.04	3.71
		0.03	0.08	2.81	2.94			0	0.04	3.42	3.21
		1.05	1.49	2.69	2.56			1.21	0.86	2.37	2.42
		2.65	3.5	1.45	1.3			2.2	1.97	0.71	0.88
		1.34	1.06	1.45	1.3			1.41	1.4	0.71	0.88
		1.34	1.06	1.45	1.3			1.41	1.4	0.71	0.88
		0.03	0.1	2.9	3.1			0	0.04	2.59	2.63
		0.37	0.36	2.9	3.1			0.05	0.02	2.59	2.63
		0.14	0.05	4.05	3.98			0.22	0.08	3.68	3.72
		5.72	5.76	6.33	6.21			5.43	5.55	5.86	6
		5.72	5.76	6.33	6.21			5.43	5.55	5.86	6
		3.7	3.54	1.49	1.16			3.33	3.1	2.38	2.17
		1.56	2.09	1.49	1.16			1.04	1.03	2.38	2.17
		1.56	2.09	3.58	3.58			1.04	1.03	3.58	3.52
		1.56	1.82	3.58	3.58			1.19	1.48	3.58	3.52
		0.58	1.05	3.87	3.77			0.18	0.54	3.98	4.03
		0.4	0.37	4.37	4.36			0	0	4.35	4.34
		0.27	0.39	3.56	3.71			0.1	0.09	3.72	3.75
		1.64	1.79	4.37	4.36			1.34	1.33	4.35	4.34
		3.47	3.71	4.37	4.36			2.01	1.89	4.35	4.34
		3.47	3.71	3.56	3.71			2.01	1.89	3.72	3.75
		3.47	3.71	3.26	3.38			2.01	1.89	3.19	3.18
		3.47	3.71	0.9	0.86			2.01	1.89	0.78	0.42
		0.37	0.34	3.77	3.91			0.28	0.62	4.22	4.31
		3.52	3.29	3.77	3.91			3.15	2.75	4.22	4.31
		4.15	4.14	2.42	2.72			3.68	3.64	2.7	2.48
		1.08	1.39	2.42	2.72			0.34	0.71	2.7	2.48
		0	0	4.01	4.11			0	0	4.15	4.19
		3.2	3.27	4.01	4.11			2.81	2.78	4.15	4.19
		1.74	1.99	4.01	4.11			0.33	0.47	4.15	4.19
		1.74	1.99	4.1	4.14			0.33	0.47	4	3.98
		0.01	0	4.1	4.14			0.02	0	4	3.98
		0.36	0.16	4.1	4.14			0.11	0	4	3.98
		0.41	0.42	0.9	1.09			0.16	0.08	1.17	0.87
		0.64	0.55	1.26	0.3			0.35	0.21	1.13	1.26
		0.64	0.55	0.9	0.92			0.35	0.21	0.19	0.74
		0.64	0.55	1.15	0.95			0.35	0.21	1.18	0.99
		0.4	0.31	1.65	1.71			0.05	0.09	1.65	1.69
		0.73	0.9	2.31	2.68			0.37	0.21	2.46	2.39
		3.76	1.86	2.31	2.68			2.62	2.83	2.46	2.39
		0.53	0.52	0.7	0.61			0.05	0.1	0.59	0.47
		0.53	0.52	0.7	0.61			0.05	0.1	0.59	0.47
		2.23	1.95	0.7	0.61			1.51	1.37	0.59	0.47
		0.24	0.19	2.06	2.09			0.09	0	1.79	1.71
		6.52	6.55	8.83	8.8			6.19	5.82	8.85	8.96
		0.29	0.47	1.49	1.53			0.07	0.06	1.86	1.61
		7.07	7.02	1.49	1.53			6.8	6.83	1.86	1.61
		2.78	2.97	3.45	3.4			2.94	2.9	3.34	3.37
		2.78	3.15	3.45	3.4			1.55	1.65	3.34	3.37
		2.78	3.15	1.18	1.22			1.55	1.65	1.63	1.53
		0.16	0	1.18	1.22			0	0	1.63	1.53
		0.11	0.12	3.38	3.22			0.09	0	3.56	3.47
		0.11	0.12	3.54	3.45			0.09	0	3.28	3.36
		0.53	0.57	3.98	4.02			0.09	0.05	3.96	4.08
		0.55	0.68	3.98	4.02			0.46	0.43	3.96	4.08
		0.55	0.68	3.94	3.25			0.46	0.43	3.49	3.46
		4.54	4.5	3.94	3.25			3.14	2.13	3.49	3.46
		4.54	4.5	3.94	3.25			3.14	2.13	3.49	3.46
		4.54	4.5	3.38	3.46			3.14	2.13	3.26	3.28
		4.54	4.5	3.32	3.02			3.14	2.13	3.15	3.19
		4.54	4.5	3.32	3.02			3.14	2.13	3.15	3.19
		1.82	2.16	2.34	2.42			1.26	1.15	2.31	2.17
		0.83	0.72	2.34	2.42			0.04	0	2.31	2.17
		3.33	3.5	4.05	3.58			2.25	2.34	3.72	3.59
		0.09	0.23	4.05	3.58			0.13	0.24	3.72	3.59
		5.29	5.32	0.78	1			4.57	4.63	0.65	0.76
		0.72	0.95	0.78	1			0.29	0.04	0.65	0.76
		5.23	5.31	1.05	1.06			4.78	4.59	1.7	1.49
		5.23	5.31	1.05	1.06			4.78	4.59	1.7	1.49
		0.15	0	1.05	1.06			0	0	1.7	1.49
		3.01	3.05	0.68	0.76			2.37	2.48	0.68	0.72
		1.28	1.42	0.51	0.78			0.6	0.35	1.14	0.94
		3.05	3.54	0	0.71			1.73	1.23	0.29	1.24
		0.73	0.89	2.68	2.69			1.32	1.54	2.69	2.75
		0.93	1.37	2.68	2.69			0.74	0.7	2.69	2.75
		0.93	1.37	2.42	2.25			0.74	0.7	2.21	2.4
		0.93	1.37	2.42	2.25			0.74	0.7	2.21	2.4
		4.23	4.45	0.32	0.05			2.6	2.07	0.41	0
		4.23	4.45	0.32	0.05			2.6	2.07	0.41	0
		3.12	3.64	1.67	1.21			1.99	2.15	1.62	1.78
		2.59	2.38	1.67	1.21			2.48	2.41	1.62	1.78
		3.05	3.29	3.53	3.49			2.07	2.35	3.37	3.49
		4.46	4.21	3.53	3.49			2.66	2.63	3.37	3.49
		4.46	4.21	3.53	3.49			2.66	2.63	3.37	3.49
		0.69	1.12	1.95	2.18			0.33	0.63	1.77	1.93
		3.74	3.56	1.95	2.18			3.21	3.1	1.77	1.93
		3.37	1.95	4.65	4.71			1.42	1.05	4.74	4.79
		2.18	2.18	2.04	2.17			1.42	1.13	2.07	1.98
		2.73	2.72	2.46	2.52			2.5	2.71	2.7	2.73
		2.73	2.72	2.27	2.26			2.5	2.71	1.93	2.03
		0.91	1.48	3.7	3.67			0.36	0.33	3.25	3.45
		1.6	1.51	3.7	3.67			0.61	0.65	3.25	3.45
		1.6	1.51	1.35	1.34			0.61	0.65	0.94	0.92
		1.6	1.51	1.35	1.34			0.61	0.65	0.94	0.92
		1.36	1.07	2.8	2.62			0.82	0.55	2.59	2.54
		1.25	0.9	2	1.94			0.62	0.39	1.7	1.94
		1.25	0.9	2	1.94			0.62	0.39	1.7	1.94
		2.75	3.31	4.02	3.73			1	0.72	3.55	3.63
		0.22	0.29	4.02	3.73			0.03	0	3.55	3.63
		4.27	3.78	2.02	1.97			2.28	2.7	1.8	1.71
		0.74	0.6	6.99	6.98			0	0	6.56	6.43
		0	0.03	0.11	0			0	0.05	0.08	0.05
		0	0.03	0.11	0			0	0.05	0.08	0.05
		2.06	0.91	0.11	0			0.31	0.05	0.08	0.05
		0.34	0.22	3.4	2.4			0.3	0.04	3.6	3.7
		0.34	0.22	3.4	2.4			0.3	0.04	3.6	3.7
		3.05	3.17	3.68	3.84			3.25	3.14	3.56	3.65
		0.05	0	5.89	6.62			0	0	5.1	4.97
		0.31	0.25	3.29	3.44			0.16	0.05	3.2	3.4
		4.22	4.01	4.7	4.71			3.88	3.82	4.46	4.53
		3.23	2.8	4.26	4.32			2.47	2.68	4.44	4.53
		0.09	0.02	3.86	3.67			0	0	3.59	3.65
		0.11	0.14	3.19	3.16			0.19	0.12	3.43	3.66
		0.11	0.14	3.19	3.16			0.19	0.12	3.43	3.66
		0.66	0.96	5.95	5.46			0.47	0.16	5.46	5.89
		0.66	0.96	4.47	4.26			0.47	0.16	4.62	4.68
		0.02	0	6.98	6.67			0.02	0.02	6.81	6.93
		0.02	0	6.98	6.67			0.02	0.02	6.81	6.93
		0.02	0	5.88	5.77			0.02	0.02	5.7	5.61
		0.02	0	5.36	5.49			0.02	0.02	5.7	5.63
		0.98	0.89	5.36	5.49			0.46	0.6	5.7	5.63
		4.12	3.26	5.48	5.45			0.41	0.52	5.84	5.77
		0	0.25	5.48	5.45			0	0	5.84	5.77
		2.55	3.14	5.59	5.46			1.58	1.64	5.25	5.48
		0	0.23	0.06	0			0	0.06	0	0.16
		0.42	0.54	2.87	2.86			0.12	0.24	3.21	2.98
		0.45	0.21	2.87	2.86			0.17	0.01	3.21	2.98
		0.45	0.21	3.59	3.35			0.17	0.01	3.55	3.6
		0.42	0.42	3.59	3.35			1.09	0	3.55	3.6
		1.89	2.04	3.59	3.35			2.09	1.69	3.55	3.6
		1.89	2.04	1.75	1.94			2.09	1.69	2.21	2.23
		1.89	2.04	4.32	4.32			2.09	1.69	4.38	4.56
		0.16	0.12	0.73	0.69			0	0.05	0.74	0.63
		0.16	0.12	4.89	4.55			0	0.05	4.84	4.71
		0	0	4.89	4.55			0	0	4.84	4.71
		0.12	0.19	4.89	4.55			0.03	0	4.84	4.71
		1.31	1.72	4.89	4.55			0.84	0.74	4.84	4.71
		4.48	4.63	0.73	0.69			3.77	3.76	0.74	0.63
		1.66	1.98	4.89	4.55			1.69	2.05	4.84	4.71
		5.15	4.86	5.49	4.68			4.73	4.75	5.34	5.23
		0	0	5.54	4.12			0	0	5.59	5.42
		0.81	0.48	0.27	0.85			0.25	0.14	0.72	0.61
		2.01	2.09	5.67	5.69			1.24	0.99	5.86	5.81
		2.4	2.21	5.67	5.69			2.43	2.47	5.86	5.81
		2.09	1.54	4.23	4.27			1.01	0.84	4.59	4.53
		0.18	0.5	0.8	0.82			0.09	0.04	0.68	0.55
		0.18	0.5	5.29	5.22			0.09	0.04	5.16	5.19
		0	0	6.98	6.82			0	0	6.82	6.78
		0.42	0.1	6.98	6.82			0.09	0.02	6.82	6.78
		0.42	0.1	3.25	3.58			0.09	0.02	3.19	3.34
		0.42	0.1	3.25	3.58			0.09	0.02	3.19	3.34
		0	0	4.35	4.26			0	0	4.07	4.18
		0	0	4.35	4.26			0	0	4.07	4.18
		6.78	6.61	4.35	4.26			5.69	5.64	4.07	4.18
		3.37	2.9	3.68	3.63			1.87	1.68	3.51	3.34
		3.37	2.9	3.68	3.63			1.87	1.68	3.51	3.34
		2.9	2.97	3.88	3.93			2.08	2.2	4.05	4.14
		2.9	2.97	3.88	3.93			2.08	2.2	4.05	4.14
		0.36	0.34	0.16	0.15			0	0	0.33	0.14
		1.72	0.65	0.16	0.15			1.2	0.74	0.33	0.14
		0.9	0.92	6.95	6.87			0.65	0.72	6.85	6.91
		1.22	1.04	6.47	6.44			0.74	0.61	5.89	5.98
		0.85	1.23	6.47	6.44			0.84	0.84	5.89	5.98
		6.35	6.47	0.13	0			6.12	6.17	0.28	0
		6.35	6.47	0	0.07			6.12	6.17	0.17	0
		5.3	5.24	4.04	3.85			5.17	5.02	3.72	3.7
		0.42	0.57	4.04	3.85			0.71	0.97	3.72	3.7
		0.97	2	2.68	2.3			2.29	2.49	2.3	2.27
		0.3	0.32	4.52	4.53			0.18	0.09	4.68	4.67
		5.48	5.44	2.68	2.3			4.68	4.65	2.3	2.27
		5.48	5.44	0.46	0.51			4.68	4.65	0.62	0.85
		1.66	1.85	0.46	0.51			0.63	0.55	0.62	0.85
		1.83	1.64	2.78	2.78			1.22	1.37	3.1	3
		1.83	1.64	0.3	0.34			1.22	1.37	0.57	0.84
		0.05	0.06	0.3	0.34			0.12	0	0.57	0.84
		0.05	0.06	7.02	7.04			0.12	0	6.88	6.99
		0.05	0.06	1.86	1.67			0.12	0	1.73	1.96
		0.05	0.06	1.86	1.67			0.12	0	1.73	1.96
		0.05	0.06	4.93	4.99			0.12	0	5.52	5.49
		0.05	0.06	4.93	4.99			0.12	0	5.52	5.49
		0.04	0.06	4.93	4.99			0.03	0	5.52	5.49
		2.1	2.19	4.93	4.99			1.73	1.73	5.52	5.49
		2.69	2.27	7.04	6.9			2.1	2.26	7.05	7.06
		0.87	1.44	7.04	6.9			0.67	0.36	7.05	7.06
		0.1	0.03	7.04	6.9			0.09	0.05	7.05	7.06
		0.1	0.03	1.94	2.45			0.09	0.05	1.02	1.7
		0.13	0.22	0.13	0.23			0	0	0	0.17
		0.24	0.23	3.56	3.46			0.2	0.22	2.88	2.97
		0.24	0.23	3.56	3.46			0.2	0.22	2.88	2.97
		3.27	3.3	2.48	2.48			1.83	1.34	2.5	2.66
		3.27	3.3	3.25	3.34			1.83	1.34	3.7	3.8
		2.58	3.26	4.68	4.65			2.34	2.5	4.02	3.97
		2.58	3.26	4.68	4.65			2.34	2.5	4.02	3.97
		1.63	1.32	4.68	4.65			0.53	0.15	4.02	3.97
		1.7	1.61	4.68	4.65			0.76	0.3	4.02	3.97
		1.7	1.61	4.01	4.13			0.76	0.3	4.09	4.13
		3.15	3.61	5.35	5.37			2.4	2.43	5.54	5.72
		3.14	2.91	5.35	5.37			1.72	1.85	5.54	5.72
		0.67	0.59	5.38	5			0.3	0.45	5.08	5.18
		5.03	5.26	5.38	5			4.3	4.15	5.08	5.18
		5.67	5.96	7.26	7.21			4.42	4.44	7.45	7.41
		5.67	5.96	7.26	7.21			4.42	4.44	7.45	7.41
		3.29	3.56	5.69	5.8			3.63	3.56	6.01	5.99
		3.29	3.56	7.31	7.28			3.63	3.56	7.04	7.06
		2.85	3.46	1.97	1.78			2.45	2.3	1.59	1.5
		0.43	0.67	7.58	7.53			0.43	0.37	7.21	7.28
		0.75	1.02	9.44	9.39			0.83	0.58	9.34	9.33
		0.75	1.02	9.44	9.39			0.83	0.58	9.34	9.33
		1.38	1.25	5.56	5.6			0.52	0.37	5.19	5.27
		2.49	2.18	0.04	0			1.29	0.96	0	0.14
		2.49	2.18	0.04	0			1.29	0.96	0	0.14
		0.49	0.36	4.03	4.23			0.12	0.06	4.42	4.45
		0	0	4.03	4.23			0	0	4.42	4.45
		1.18	0.76	0.05	0			0.24	0.23	0.07	0
		4.36	4.04	0.05	0			2.89	2.35	0.07	0
		0.19	0.03	0.46	0.79			0.04	0.04	0.51	0.52
		0.06	0.01	8.32	8.12			0.07	0	7.97	8.04
		0.06	0.01	8.32	8.12			0.07	0	7.97	8.04
		0.06	0.01	3.72	3.78			0.07	0	4.28	3.95
		6.01	5.93	3.72	3.78			4.64	4.67	4.28	3.95
		1.76	2.49	6.42	6.24			0.68	0.81	6.84	6.81
		4.67	4.41	6.42	6.24			4.6	4.54	6.84	6.81
		0.55	0.4	5.28	5.43			0.07	0.2	5.15	5.1
		0.75	0.28	4.89	5.05			0.17	0	4.94	4.98
		2.97	2.01	3.32	3.74			0.92	0.92	3.43	3.39
		0.04	0.07	4.57	4.51			0	0.05	4.64	4.6
		1.06	0.64	3.41	2.71			1.03	0.69	2.25	2.16
		0.05	0.09	4.39	4.34			0	0	3.92	4.05
		0.08	0.14	4.05	3.89			0.07	0	3.68	3.71
		5.23	5.24	3.54	3.37			4.33	4.22	3.64	3.49
		1.79	2.08	3.54	3.37			1.57	1.86	3.64	3.49
		2.81	1.69	1.66	1.6			1.77	1.44	1.35	1.4
		4.07	2.75	7.03	6.88			0.29	0	7.01	7.11
		2.61	2.45	5.9	6.19			2.24	2.24	6.26	6.3
		0.14	0	5.9	6.19			0.1	0.25	6.26	6.3
		3.16	3.16	4.3	4.2			3.47	3.61	4.01	4.06
		0.47	0.76	2.87	2.83			0	0	2.79	2.78
		2.17	2.66	2.46	2.36			0.62	0.75	2.45	2.53
		1.74	2.67	3.39	3.22			1.93	1.14	2.61	2.89
		1.74	1.9	3.39	3.22			1.55	1.38	2.61	2.89
		1.74	1.9	0.07	0.12			1.55	1.38	0.18	0.17
		0.68	0.55	0	0.08			0.45	0.43	0	0
		0	0	0	0.08			0	0	0	0
		0.47	0.34	4.77	4.75			0	0.14	5.01	5.1
		0.47	0.34	3.01	2.86			0	0.14	2.19	2.71
		4.68	5.1	3.01	2.86			4.27	4.28	2.19	2.71
		4.68	5.1	0	0.08			4.27	4.28	0	0
		4.68	5.1	2.03	1.98			4.27	4.28	2.4	2.25
		7.39	7.9	3.45	3.48			6.65	6.83	3.46	3.32
		7.39	7.9	3.45	3.48			6.65	6.83	3.46	3.32
		2.41	2.93	0	0			2.28	2.37	0	0
		1.01	1.47	4.73	4.65			0.66	0.58	4.79	4.9
		1.01	1.47	4.73	4.65			0.66	0.58	4.79	4.9
		1.15	0.87	3.54	3.88			0.33	0.57	3.84	3.95
		0.89	1.35	5.44	5.52			1	0.97	5.22	5.3
		0.89	1.35	0.04	0			1	0.97	0.05	0
		0.89	1.35	0.7	0.34			1	0.97	0.43	0.48
		0.54	1.22	0.7	0.34			0.71	0.73	0.43	0.48
		3.66	3.61	5.57	5.4			4.31	4.31	5.09	5.35
		3.66	3.61	5.57	5.4			4.31	4.31	5.09	5.35
		0.45	0.57	5.75	5.74			0	0	5.51	5.57
		0.18	0.29	0.69	0.57			0.18	0	0.62	0.92
		0.18	0.29	2.62	2.9			0.18	0	3.25	3.11
		0.18	0.29	2.62	2.9			0.18	0	3.25	3.11
		0.12	0.24	2.05	1.55			0.09	0.06	2.75	3.09
		0.12	0.24	6.89	6.06			0.09	0.06	6.14	6.23
		0.12	0.24	6.89	6.06			0.09	0.06	6.14	6.23
		0.12	0.24	1.39	1.37			0.09	0.06	1.97	1.92
		0.12	0.24	0.03	0			0.09	0.06	0	0
		0.12	0.24	2.87	2.75			0.09	0.06	2.76	2.77
		0.12	0.24	5.28	5.38			0.09	0.06	5.45	5.5
		0.16	0.21	3.71	3.8			0.08	0.06	4.07	4.29
		2.79	2.61	1.29	1.35			3.07	2.78	1.35	1.09
		2.79	2.61	1.29	1.35			3.07	2.78	1.35	1.09
		0	0	5.28	5.38			0.07	0	5.45	5.5
		0.36	0.29	5.28	5.38			0.71	0.46	5.45	5.5
		3.83	3.82	2.68	2.6			2.88	3	2.53	2.98
		3.83	3.82	2.68	2.6			2.88	3	2.53	2.98
		3.83	3.82	3.23	3.22			2.88	3	3.47	3.46
		2.83	2.43	1.36	1.49			1.75	1.76	2.03	1.98
		5.14	5.64	1.36	1.49			5.86	5.54	2.03	1.98
		0.4	0.36	0.03	0			0.24	0.2	0	0
		0.4	0.36	4.73	4.65			0.24	0.2	4.78	4.84
		1.23	1.38	4.73	4.65			1.07	1.38	4.78	4.84
		4.36	4.05	4.73	4.65			4.51	4.51	4.78	4.84
		1.99	1.47	1.96	1.95			0.71	0.45	2.25	2.47
		1.99	1.47	1.96	1.95			0.71	0.45	2.25	2.47
		3.37	4	10.49	10.43			3.82	3.71	10.4	10.32
		4.71	5.06	10.49	10.43			5.12	4.84	10.4	10.32
		3.09	3.16	9.32	9.3			2.77	2.54	9.22	8.9
		0	0.5	1.19	1.47			0.91	0.27	1.91	0.91
		0.5	0.41	0.73	0.68			0.23	0.22	0.96	0.54
		0.12	0.21	0.37	1.22			0.08	0.08	0.88	1.38
		0.12	0.21	0.37	1.22			0.08	0.08	0.88	1.38
		0.12	0.21	0.73	0.68			0.08	0.08	0.96	0.54
		0.84	2.23	1.19	1.47			0.06	0	1.91	0.91
		0.84	2.23	10.05	9.92			0.06	0	10.02	10.08
		0.17	0.94	4.69	4.71			0.05	0.05	5.23	4.95
		0.39	0.36	8.98	8.95			0.04	0	8.85	8.93
		0.21	0.38	0.03	0.07			0.09	0.03	0.07	0.03
		0.86	1.39	0.03	0.07			0.17	0.22	0.07	0.03
		3.69	3.59	6.9	6.81			3.92	3.98	6.73	6.83
		3.69	3.59	2.85	2.79			3.92	3.98	2.8	3.18
		1.29	0.56	2.85	2.79			0.29	0.1	2.8	3.18
		1.26	1.12	3.57	3.6			0.2	0.25	3.84	3.87
		0.57	0.68	5.55	5.39			0.26	0.42	5.44	5.57
		6.41	6.15	5.55	5.39			4.97	4.81	5.44	5.57
		0.73	0.25	1.88	3.02			0.12	0.06	3.24	3.21
		0.73	0.25	1.88	3.02			0.12	0.06	3.24	3.21
		2.08	1.72	1.88	3.02			0.76	0.91	3.24	3.21
		1.89	2.14	5.69	5.94			1.53	1.56	5.73	5.94
		1.89	2.14	5.69	5.94			1.53	1.56	5.73	5.94
		1.58	1.94	0	0.06			0.56	0.68	0	0
		0.03	0.02	7.28	7.34			0	0.02	7.16	7.19
		0.03	0.02	7.28	7.34			0	0.02	7.16	7.19
		0.47	0.7	2.38	2.83			0	0	3.55	3.49
		0	0	6.11	6			0	0	5.84	5.89
		0	0	6.11	6			0	0	5.84	5.89
		0	0	5.77	5.72			0	0	5.36	5.57
		0.28	0.23	5.77	5.72			0.06	0	5.36	5.57
		1.65	1.06	4.84	4.86			0.28	0.69	4.86	4.84
		1.65	1.06	5.52	5.38			0.28	0.69	4.68	4.94
		0.4	0.19	0.18	0.22			0.3	0.28	0.31	0.14
		0.4	0.19	6.76	6.78			0.3	0.28	6.96	7.04
		1.51	1.19	6.76	6.78			0.3	0.65	6.96	7.04
		1.51	1.19	6.88	6.81			0.3	0.65	6.96	7.07
		0.03	0.03	6.88	6.81			0	0.08	6.96	7.07
		0.03	0.03	6.88	6.81			0	0.08	6.96	7.07
		0.55	0.53	6.88	6.81			0.17	0.12	6.96	7.07
		0.55	0.53	5.1	4.85			0.17	0.12	4.86	5.02
		0.08	0.21	5.03	4.98			0.06	0	5.28	5.49
		0.04	0.02	5.74	5.64			0.06	0.08	5.33	5.54
		1.15	1.07	5.74	5.64			0.05	0.1	5.33	5.54
		1.15	1.07	7.54	7.71			0.05	0.1	7.69	7.8
		1.15	1.07	7.54	7.71			0.05	0.1	7.69	7.8
		3.65	3.73	5.11	4.94			3.7	3.62	5.06	5.25
		0.24	0.59	3.3	3.29			0.14	0.07	3.76	3.88
		4.05	4.41	3.3	3.29			1.15	0.79	3.76	3.88
		4.88	5.07	3.3	3.29			4.4	4.57	3.76	3.88
		2.48	3.02	0.84	0.54			2.2	1.77	1	0.4
		2.48	3.02	7.15	7.02			2.2	1.77	7.06	7.16
		5.64	4.62	7.15	7.02			4.94	5.01	7.06	7.16
				3.14	3.21					2.95	2.92
				0.12	0					0	0
				0.34	0					0.16	0
				3.34	3.06					3.02	3.04
				4.55	4.4					4.17	4.1
				0.3	0.36					0	0.4
				6.72	6.81					6.68	6.76
				6.75	6.78					6.68	6.81
				8.37	8.23					8.07	8.14
				5.39	5.5					5.39	5.45
				5.39	5.5					5.39	5.45
				6.15	6.1					6.2	6.37
				6.15	6.1					6.2	6.37
				6.15	6.1					6.2	6.37
				5.13	5.1					5.53	5.76
				5.13	5.1					5.53	5.76
				5.13	5.1					5.53	5.76
				5.66	5.48					5.96	6.31
				9.48	9.3					9.37	9.43
				5.93	5.97					6.18	6.29
				3.86	4.09					4.59	4.83
				3.72	4.1					4.88	4.95
				5.33	5.36					5.22	5.41
				0.21	0.28					0.27	0.33
				0	0					0.35	0
				2.53	1.91					2.94	2.69
				2.53	1.91					2.94	2.69
				6.42	6.36					5.95	6.07
				2.53	1.91					2.94	2.69
				5.23	5.19					4.67	4.86
				5.23	5.19					4.67	4.86
				0.72	0.53					0.62	0.91
				0.72	0.53					0.62	0.91
				0.49	0.13					0.2	0.51
				2.58	2.3					2.57	2.78
				8.57	8.7					9.14	9.08
				8.12	8.13					8.56	8.62
				8.15	7.57					8.6	8.6
				0	0					0	0
				5.78	5.69					4.77	4.72
				0.29	0.37					0.54	0.28
				0.29	0.37					0.54	0.28
				7.98	7.57					8.25	8.26
				7.98	7.57					8.25	8.26
				7.15	5.58					7.38	7.87
				0.34	0.98					1.34	1.97
				7.69	7.47					7.66	7.79
				7.69	7.47					7.66	7.79
				7.69	7.47					7.66	7.79
				7.69	7.47					7.66	7.79
				5.64	5.69					5.52	5.71
				5.64	5.69					5.52	5.71
				7.69	7.47					7.66	7.79
				6.15	6.13					5.89	6.12
				8.47	8.47					8.44	8.49
				8.47	8.47					8.44	8.49
				0.13	0.07					0.08	0.07
				5.5	5.34					5.13	5.38
				4.73	4.86					4.62	4.49
				2.95	3.1					3.55	3.5
				4.58	4.68					4.69	4.66
				4.58	4.68					4.69	4.66
				4.27	4.24					4.31	4.22
				7.76	7.47					7.43	7.39
				7.76	7.47					7.43	7.39
				7.76	7.47					7.43	7.39
				5.22	5.05					6.17	6.18
				5.22	5.05					6.17	6.18
				7.76	7.47					7.43	7.39
				7.76	7.47					7.43	7.39
				7.99	7.93					7.55	7.47
				7.3	7.18					7.4	7.4
				7.3	7.18					7.4	7.4
				8.74	8.77					8.99	9.11
				8.74	8.77					8.99	9.11
				6.67	6.62					6.46	6.53
				6.67	6.62					6.46	6.53
				6.67	6.62					6.46	6.53
				6.54	6.57					6.77	6.75
				6.54	6.57					6.77	6.75
				6.54	6.57					6.77	6.75
				6.54	6.57					6.77	6.75
				7.85	7.66					7.56	7.83
				3.81	3.11					4.87	4.98
				3.81	3.11					4.87	4.98
				3.81	3.11					4.87	4.98
				2.11	1.02					1.5	1.51
				5.55	5.47					5.4	5.46
				7.01	7.08					7.15	7.15
				7.01	7.08					7.15	7.15
				7.01	7.08					7.15	7.15
				7.01	7.08					7.15	7.15
				7.01	7.08					7.15	7.15
				6.06	5.74					5.11	5.16
				3.3	3.15					3.28	3.04
				0.59	1					0.78	0.94
				4.96	5.02					4.95	5.04
				5.33	5.17					5.46	5.41
				7.51	7.52					7.57	7.4
				5.33	5.17					5.46	5.41
				6.14	5.91					5.7	5.78
				0	0.44					0.65	0
				5.51	5.37					5.43	5.49
				5.51	5.37					5.43	5.49
				6.37	6.42					6.85	6.85
				5.21	5.2					5.18	5.12
				4.65	4.73					5.7	5.78
				7.05	6.9					6.68	6.68
				7.05	6.9					6.68	6.68
				7.05	6.9					6.68	6.68
				7.02	7.03					7.03	6.94
				7.02	7.03					7.03	6.94
				0.43	0.45					0.41	0.65
				0.43	0.45					0.41	0.65
				0.43	0.45					0.41	0.65
				7.08	6.98					6.99	6.88
				4.33	3.81					5.62	5.77
				4.33	3.81					5.62	5.77
				4.25	4.16					3.32	3.32
				2.33	2.42					2.75	2.92
				2.33	2.42					2.75	2.92
				6.04	5.54					5.73	5.72
				6.04	5.54					5.73	5.72
				4.8	4.55					4.35	4.5
				5.49	5.26					5.25	5.04
				4.04	3.99					3.92	3.92
				0.96	1.26					1.31	1.25
				7.31	7.26					6.92	7.08
				7.31	7.26					6.92	7.08
				6.5	6.51					6.92	6.9
				6.5	6.51					6.92	6.9
				4.91	4.87					5.01	5.07
				4.05	3.81					3.8	3.78
				4.05	3.81					3.8	3.78
				6.26	6.17					6.27	6.47
				6.26	6.17					6.27	6.47
				5.54	5.52					5.81	5.8
				5.54	5.52					5.81	5.8
				5.54	5.52					5.81	5.8
				5.54	5.52					5.81	5.8
				5.54	5.52					5.81	5.8
				5.54	5.52					5.81	5.8
				5.54	5.52					5.81	5.8
				5.54	5.52					5.81	5.8
				0.14	0.04					0.12	0
				4.49	4.49					4.72	4.77
				4.49	4.49					4.72	4.77
				3.78	3.73					4.17	4.15
				3.78	3.73					4.17	4.15
				4.58	4.62					4.61	4.92
				0	0					0	0
				3.68	3.82					3.87	3.94
				3.68	3.82					3.87	3.94
				3.68	3.82					3.87	3.94
				3.68	3.82					3.87	3.94
				3.68	3.82					3.87	3.94
				8.19	8.11					8.13	8.2
				7.12	7.03					6.59	6.5
				6.57	6.6					6.29	6.26
				7.07	6.89					7.62	7.6
				7.46	7.15					7.65	7.52
				3.83	4.23					3.64	3.72
				7.46	7.15					7.65	7.52
				7.46	7.15					7.65	7.52
				3.9	3.98					4.32	4.09
				3.9	3.98					4.32	4.09
				3.9	3.98					4.32	4.09
				3.9	3.98					4.32	4.09
				5.31	5.1					5.36	5.44
				6.82	6.89					6.83	6.82
				2.21	2.7					1.59	2.21
				1.98	1.46					1.34	1.28
				1.98	1.46					1.34	1.28
				3.24	2.92					3.2	3.24
				6.43	6.41					6.48	6.44
				6.43	6.41					6.48	6.44
				6.43	6.41					6.48	6.44
				5.27	5.01					4.49	4.51
				5.27	5.01					4.49	4.51
				2	1.4					1.26	1.35
				2	1.4					1.26	1.35
				2	1.4					1.26	1.35
				8.79	8.66					8.56	8.62
				8.79	8.66					8.56	8.62
				1.05	1.45					0.99	0.78
				3.19	2.98					3.02	3.06
				3.19	2.98					3.02	3.06
				3.95	3.99					5.06	5.12
				7.29	7.33					6.65	6.85
				4.28	3.99					3.85	3.68
				4.28	3.99					3.85	3.68
				1.29	1.54					1.75	1.95
				8.29	8.43					7.5	7.9
				8.29	8.43					7.5	7.9
				4.12	3.8					3.94	4.19
				5.56	5.35					5.44	5.55
				5.56	5.35					5.44	5.55
				6.13	5.91					5.67	5.86
				8.74	8.67					8.37	8.43
				8.74	8.67					8.37	8.43
				8.74	8.67					8.37	8.43
				8.74	8.67					8.37	8.43
				6.29	6.31					6.17	6.18
				0	0.12					0	0.06
				0	0.12					0	0.06
				0	0					0	0
				0.05	0.02					0.03	0
				4.09	4.28					4.14	4.19
				4.09	4.28					4.14	4.19
				4.13	4.13					4.44	4.57
				4.13	4.13					4.44	4.57
				4.48	4.28					3.71	3.74
				1.29	1.16					0.18	0.54
				8.88	9.01					8	8.13
				8.88	9.01					8	8.13
				8.88	9.01					8	8.13
				3.38	3.55					3.66	3.76
				3.16	3.18					3.27	3.25
				4.24	4.32					4.36	4.3
				4.24	4.32					4.36	4.3
				5.17	5.24					5.61	5.54
				5.46	5.3					5.43	5.64
				4.93	4.87					4.55	4.86
				4.93	4.87					4.55	4.86
				5.48	5.35					5.59	5.62
				6.08	5.92					5.84	5.98
				6	5.94					5.71	5.81
				6.02	6.57					6.83	6.98
				5.36	5.17					5.06	5.08
				5.36	5.17					5.06	5.08
				0.25	0.33					0.39	0.04
				3.54	3.73					3.82	4.1
				2.86	3.23					2.14	1.95
				4.76	4.67					4.1	4.07
				4.76	4.67					4.1	4.07
				4.76	4.67					4.1	4.07
				6.01	6.11					5.37	5.8
				5.15	5.1					5.03	4.99
				5.15	5.1					5.03	4.99
				5.15	5.1					5.03	4.99
				6.91	6.73					6.48	6.52
				4.36	4.44					4.3	4.26
				2.61	2.85					3.08	2.65
				2.61	2.85					3.08	2.65
				6.14	5.94					5.34	5.5
				6.14	5.94					5.34	5.5
				6.75	6.63					6.63	6.64
				6.75	6.63					6.63	6.64
				6.75	6.63					6.63	6.64
				0.27	0.21					0.34	0.14
				6.75	6.63					6.63	6.64
				4.08	3.66					3.77	3.96
				4.08	3.66					3.77	3.96
				0.47	0					0	0
				0	0.11					0	0
				5.9	5.92					5.77	5.86
				0.47	0.29					0.44	0.2
				4.49	4.53					4.09	4.09
				3.59	3.54					3.64	3.72
				0.06	0.08					0	0.12
				2.64	2.26					2.97	2.8
				5.27	5.31					5.13	5.15
				5.27	5.31					5.13	5.15
				5.27	5.31					5.13	5.15
				4.85	5.03					4.37	4.55
				4.85	5.03					4.37	4.55
				4.85	5.03					4.37	4.55
				4.13	4.27					3.61	3.47
				3.78	4.01					4.1	4.32
				1.05	0.93					1.45	1.18
				5.48	5.36					5.01	5.25
				5.48	5.36					5.01	5.25
				5.48	5.36					5.01	5.25
				5.33	5.24					5.4	5.49
				5.68	5.61					5.68	5.65
				5.68	5.61					5.68	5.65
				4.69	4.47					4.42	4.54
				4.69	4.47					4.42	4.54
				5.61	5.51					5.18	5.22
				0.57	0.68					0.74	0.4
				0.57	0.68					0.74	0.4
				5.38	5.4					5.14	5.26
				4.02	4.22					4.21	4.47
				0	0					0.1	0
				0.04	0.03					0.05	0.02
				3.13	3.21					3.1	3.18
				3.13	3.21					3.1	3.18
				5.08	5.07					5.16	5.08
				5.17	5.19					5.07	5.18
				4.55	4.63					4.67	4.67
				4.55	4.63					4.67	4.67
				3.45	3.46					3.68	3.68
				3.45	3.46					3.68	3.68
				0.03	0.05					0.48	0.31
				0.03	0.05					0.48	0.31
				0.03	0.05					0.48	0.31
				0.03	0.05					0.48	0.31
				0.03	0.05					0.48	0.31
				4.76	4.5					4.95	5.04
				4.31	4.32					4.54	4.53
				5.36	4.42					4.73	4.87
				4.06	3.79					3.93	4.05
				4.06	3.79					3.93	4.05
				3.49	2.9					3.15	3.46
				3.49	2.9					3.15	3.46
				4.07	4.07					4.95	4.87
				4.07	4.07					4.95	4.87
				2.68	2.7					2.51	2.57
				2.68	2.7					2.51	2.57
				2.53	2.4					2.68	2.66
				2.53	2.4					2.68	2.66
				2.94	3.17					2.76	2.83
				2.94	3.17					2.76	2.83
				2.14	2.05					1.64	2.24
				5.56	5.58					5.59	5.65
				1.55	1.4					1.21	1.42
				5.59	5.53					5.15	5.14
				4.54	4.52					4.35	4.6
				3.83	3.85					4.05	4.06
				3.83	3.85					4.05	4.06
				3.83	3.85					4.05	4.06
				7.43	7.38					6.66	6.83
				2.72	2.67					3.06	3.12
				6.33	6.35					6.12	6.12
				4.01	3.85					3.66	4.01
				4.01	3.85					3.66	4.01
				2.46	2.39					2.46	2.4
				2.46	2.39					2.46	2.4
				3.61	3.58					3.82	3.78
				3.89	3.81					3.8	3.83
				3.89	3.81					3.8	3.83
				5.99	5.84					5.14	5.2
				5.99	5.84					5.14	5.2
				3.27	3.15					2.78	2.64
				3.38	3.25					2.96	2.88
				3.38	3.25					2.96	2.88
				5.12	5.16					4.87	4.96
				5.12	5.16					4.87	4.96
				2.15	2.23					1.93	1.98
				3.82	3.83					3.56	3.6
				3.82	3.83					3.56	3.6
				5.63	5.68					5.17	5.33
				5.63	5.68					5.17	5.33
				5.63	5.68					5.17	5.33
				6.45	6.49					5.95	6.02
				4.25	4.22					3.87	4.04
				4.25	4.22					3.87	4.04
				3.01	2.63					2.52	2.2
				3.01	2.63					2.52	2.2
				5.6	5.39					4.98	4.96
				5.25	5.12					4.77	4.75
				4.35	4.38					4.41	4.41
				1.1	1.77					1.87	1.92
				5.23	5.15					4.83	5.07
				4.35	4.22					3.51	3.79
				5.36	5.27					5.15	5.27
				5.36	5.27					5.15	5.27
				1.5	1.02					1.97	1.94
				1.5	1.02					1.97	1.94
				3.7	3.83					3.15	3.26
				5.62	5.27					4.52	4.58
				5.62	5.27					4.52	4.58
				5.62	5.27					4.52	4.58
				2.45	2.13					2.35	2.25
				2.93	2.71					2.01	2.1
				1.62	0.89					1.5	0.93
				1.62	0.89					1.5	0.93
				7.48	7.44					7.19	7.32
				5.01	5.2					4.93	4.98
				5.96	5.97					5.68	5.78
				0.8	0.76					0.8	0.68
				4.35	4.31					4.11	4.17
				0.8	0.76					0.8	0.68
				5.22	5.33					4.59	4.79
				4.4	4.24					4.36	4.38
				3.26	3.32					3.33	3.46
				1.18	1.08					1.54	1.9
				1.18	1.08					1.54	1.9
				3.55	3.75					3.28	3.37
				3.55	3.75					3.28	3.37
				5.41	5.23					5.74	5.78
				0.42	0.59					3.08	3.35
				3.55	3.65					3.27	3.42
				3.55	3.65					3.27	3.42
				4.64	4.85					4.73	4.76
				0.11	0					0.06	0.06
				0.11	0					0.06	0.06
				4.83	5.1					4.82	4.86
				4.83	5.1					4.82	4.86
				4.32	4.52					3.97	3.85
				4.32	4.52					3.97	3.85
				4.32	4.52					3.97	3.85
				4.89	4.91					4.69	4.86
				4.89	4.91					4.69	4.86
				4.89	4.91					4.69	4.86
				4.05	4.21					4.07	4.03
				4.64	4.8					4.73	4.82
				4.64	4.8					4.73	4.82
				0.03	0.09					0.05	0.05
				3.84	3.73					3.46	3.49
				3.07	2.87					3.2	3.3
				0.01	0					0.08	0
				4.14	4.1					3.9	4.06
				0.62	0.42					0.42	0.25
				4.27	4.12					3.68	3.68
				4.18	4.21					4.06	4.16
				4.18	4.21					4.06	4.16
				4.41	4.55					4.42	4.38
				4.41	4.55					4.42	4.38
				4.41	4.55					4.42	4.38
				4.41	4.55					4.42	4.38
				4.41	4.55					4.42	4.38
				5.06	5.09					4.74	4.8
				0.29	0.27					0.29	0.26
				6.71	6.67					5.97	6.08
				6.71	6.67					5.97	6.08
				5.39	5.7					5.41	5.61
				7.03	6.98					7.08	7.17
				7.03	6.98					7.08	7.17
				1.37	1.58					1.03	0.95
				4.95	4.96					4.48	4.56
				6.38	6.27					5.24	5.35
				6.86	6.79					6.02	6.11
				6.86	6.79					6.02	6.11
				4.98	4.55					4.59	4.7
				1.35	1.31					1.32	1.53
				4.93	4.92					5.17	5.14
				4.93	4.92					5.17	5.14
				5.46	5.32					5.25	5.05
				5.46	5.32					5.25	5.05
				3.58	3.46					3.54	3.65
				3.58	3.46					3.54	3.65
				4.73	4.8					4.84	5.06
				4.73	4.8					4.84	5.06
				4.57	4.53					4.11	4.1
				5.33	5.49					4.97	5.15
				5.33	5.49					4.97	5.15
				7.43	7.43					6.72	6.77
				7.43	7.43					6.72	6.77
				7.43	7.43					6.72	6.77
				7.43	7.43					6.72	6.77
				5.16	4.63					4.76	4.95
				6.98	7.01					6.47	6.67
				6.98	7.01					6.47	6.67
				6.98	7.01					6.47	6.67
				1.99	2.6					1.89	1.12
				4.46	3.96					3.56	3.7
				5.07	5.11					4.6	4.73
				5.07	5.11					4.6	4.73
				5.07	5.11					4.6	4.73
				6.57	6.43					6.21	6.31
				5.81	5.7					5.63	5.7
				6.15	6.15					5.85	5.91
				6.15	6.15					5.85	5.91
				5.04	4.96					4.45	4.56
				1.13	0.21					0.31	0.76
				4.03	3.66					4.19	4.01
				6.05	6.02					5.81	6
				4.34	4.43					4.4	4.63
				4.65	4.61					4.77	4.84
				4.65	4.61					4.77	4.84
				5.15	5.05					4.77	4.92
				3.65	3.94					3.81	3.87
				0.64	0.51					0.68	0.72
				0.64	0.51					0.68	0.72
				0.64	0.51					0.68	0.72
				1.44	1.7					1.86	1.85
				3.01	2.79					3.74	3.84
				4.54	4.63					4.37	4.41
				4.54	4.63					4.37	4.41
				2.39	2.2					1.27	1.21
				8.19	8.33					7.91	7.96
				5.08	4.43					4.32	4.42
				4.19	4.03					4.05	4.17
				4.56	4.65					4.62	4.75
				3.27	3.24					2.61	2.59
				3.27	3.24					2.61	2.59
				3.27	3.24					2.61	2.59
				3.27	3.24					2.61	2.59
				5.98	6.27					6.04	6.15
				3.94	5.09					4.93	5.2
				3.94	5.09					4.93	5.2
				1.81	3.31					2.68	3.27
				2.85	2.67					2.15	2.39
				0.42	0.4					0.25	0.34
				0.42	0.4					0.25	0.34
				5.05	4.94					4.08	4.41
				0.96	0.52					0.7	0.32
				5.74	5.64					5.07	5.14
				5.74	5.64					5.07	5.14
				4.48	4.52					4.04	4.12
				4.48	4.52					4.04	4.12
				3.7	3.49					2.66	2.81
				3.68	3.99					2.34	2.4
				3.68	3.99					2.34	2.4
				1.7	0.2					0.36	0.54
				3.83	3.76					3.23	3.32
				3.83	3.76					3.23	3.32
				3.83	3.76					3.23	3.32
				2.55	2.87					3.29	3.45
				2.55	2.87					3.29	3.45
				3.99	3.89					3.45	3.41
				4.76	4.85					4.34	4.44
				4.76	4.85					4.34	4.44
				4.72	4.69					3.64	3.56
				4.72	4.69					3.64	3.56
				4.72	4.69					3.64	3.56
				4.74	4.83					4.49	4.47
				4.74	4.83					4.49	4.47
				4.45	4.41					4.09	4.06
				4.45	4.41					4.09	4.06
				4.91	4.97					4.26	4.21
				3.4	3.33					2.79	3.17
				3.4	3.33					2.79	3.17
				5.55	5.73					4.4	4.64
				1.86	1.8					2.6	2.67
				1.86	1.8					2.6	2.67
				1.86	1.8					2.6	2.67
				0	0					0.25	0.24
				2.38	2.29					1.89	2.17
				2.38	2.29					1.89	2.17
				3.74	3.54					2.74	2.93
				3.44	3.56					2.22	2.39
				2.87	3.07					2.51	2.45
				2.87	3.07					2.51	2.45
				2.87	3.07					2.51	2.45
				3.47	3.39					2.84	2.76
				3.47	3.39					2.84	2.76
				0	0					0	0.05
				0	0					0	0.05
				4.35	4.79					4.31	4.36
				2.69	3.39					3.18	3.13
				4.04	4.88					4.54	4.56
				6.66	6.82					6.72	6.92
				0.1	0.04					0.06	0
				0.1	0.04					0.06	0
				0.1	0.04					0.06	0
				0.1	0.04					0.06	0
				0.1	0.04					0.06	0
				0.98	0.81					0.89	1.25
				4.34	4.48					4.13	4.26
				3.16	3.55					2.65	2.72
				0.73	0.58					1.82	1.86
				0.73	0.58					1.82	1.86
				3.42	3.75					2.93	2.98
				3.42	3.75					2.93	2.98
				3.42	3.75					2.93	2.98
				3.42	3.75					2.93	2.98
				6.05	6.25					6	6.11
				3.73	3.92					4.16	4.3
				3.73	3.92					4.16	4.3
				6.21	6.8					5.97	5.99
				2.97	3.48					3.19	3.29
				0.1	0.16					0.27	0.37
				0.1	0.16					0.27	0.37
				2.91	3.25					2.67	2.68
				0.59	0.52					0.68	1
				2.35	2.94					2.06	2.26
				2.59	3.06					2.51	2.58
				2.59	3.06					2.51	2.58
				2.59	3.06					2.51	2.58
				4.29	4.81					4.11	4.04
				4.29	4.81					4.11	4.04
				4.29	4.81					4.11	4.04
				4.29	4.81					4.11	4.04
				3.84	4.54					3.59	3.54
				0.83	0.94					1.11	0.8
				0.83	0.94					1.11	0.8
				1.54	2.36					1.43	1.22
				3.07	3.54					3.2	3.2
				3.07	3.54					3.2	3.2
				3.44	3.87					3.05	3.31
				4.06	4.42					3.13	3.15
				4.06	4.42					3.13	3.15
				3.22	3.83					3.57	3.54
				3.22	3.83					3.57	3.54
				4.36	4.9					4.47	4.51
				0.6	0.66					0.47	0.59
				4.42	4.87					4.29	4.31
				0.6	0.66					0.47	0.59
				3.9	4.54					4.18	4.43
				3.9	4.54					4.18	4.43
				3.8	4.46					3.47	3.47
				6.29	6.83					6.23	6.41
				6.29	6.83					6.23	6.41
				4.31	5.02					4.06	4.1
				2.85	3.54					3.44	3.44
				4.73	5.28					4.6	4.52
				4.73	5.28					4.6	4.52
				3.15	3.6					2.97	3.05
				0.62	0.35					0.6	0.92
				0.62	0.35					0.6	0.92
				0.62	0.35					0.6	0.92
				0.62	0.35					0.6	0.92
				4.07	4.54					3.97	4.01
				1.96	3.2					2.75	2.79
				1.96	3.2					2.75	2.79
				1.96	3.2					2.75	2.79
				6.18	6.66					6.15	6.23
				0	0					0.04	0.06
				2.98	3.43					3.42	3.47
				3.08	3.72					3.1	2.99
				3.08	3.72					3.1	2.99
				3.02	3.59					3.18	3.17
				2.41	2.71					2.09	2.4
				4.83	5.29					4.78	4.67
				4.83	5.29					4.78	4.67
				3.97	4.58					3.97	3.92
				1.6	2.38					1.88	1.9
				0.49	0.2					0.11	0
				7.5	7.82					7.45	7.37
				7.5	7.82					7.45	7.37
				7.5	7.82					7.45	7.37
				7.5	7.82					7.45	7.37
				5.29	5.73					5.06	4.82
				5.29	5.73					5.06	4.82
				6.31	6.75					6.51	6.25
				6.31	6.75					6.51	6.25
				6.31	6.75					6.51	6.25
				6.31	6.75					6.51	6.25
				0.25	0.62					0.08	0.21
				2.35	2.59					1.9	1.82
				4.43	5.01					4.44	4.55
				0	0					0	0.67
				0	0					0	0
				3.21	3.79					3.64	3.62
				0.5	0.74					0.33	0.18
				3.54	3.99					3.49	3.53
				3.54	3.99					3.49	3.53
				2.75	3.32					2.35	2.44
				4.48	4.98					4.34	4.37
				3.04	3.66					3.18	3.19
				4.47	5.05					4.52	4.52
				4.47	5.05					4.52	4.52
				4.08	4.8					4.17	4.17
				4.08	4.8					4.17	4.17
				4.14	4.59					4.03	4.08
				0.63	0.97					0.48	0.33
				4.12	4.71					4.16	4.22
				3.2	3.84					3.2	3.17
				3.36	3.76					3.18	3.46
				2.25	2.73					1.62	1.61
				0	0.01					0.02	0
				4.01	4.44					3.91	3.9
				3.13	3.54					2.98	3.06
				3.02	3.41					3.19	3.17
				2.35	3.01					2.39	2.38
				3.61	4.2					3.44	3.59
				0.67	0.8					1.73	1.47
				0.67	0.8					1.73	1.47
				3.86	3.88					2.65	2.44
				3.86	3.88					2.65	2.44
				4.33	4.64					3.94	4.15
				2.08	2.57					1.76	1.87
				2.45	3.28					1.81	1.79
				4.62	5.29					4.08	3.99
				3.78	4.16					3.43	3.69
				3.78	4.16					3.43	3.69
				3.78	4.16					3.43	3.69
				2.39	2.96					2	1.9
				3.82	3.99					3.48	3.51
				5.91	6.56					5.81	5.97
				3.1	3.28					2.95	3.11
				3.52	3.96					3.35	3.43
				3.52	3.96					3.35	3.43
				3.52	3.96					3.35	3.43
				3.52	3.96					3.35	3.43
				2.98	3.61					3.13	3.28
				2.98	3.61					3.13	3.28
				3.93	4.39					3.98	4.15
				3.93	4.39					3.98	4.15
				2.92	3.61					3.11	3.09
				0.42	0.6					0.9	0.88
				2.41	2.52					2.51	2.26
				0.39	0.54					0.32	0.25
				0.6	0.49					0.53	0.55
				0.6	0.49					0.53	0.55
				2.82	3.05					2.92	2.92
				2.82	3.05					2.92	2.92
				2.82	3.05					2.92	2.92
				4.7	5.16					4.25	4.43
				3.2	4.32					3.88	4.01
				3.2	4.32					3.88	4.01
				6.05	6.1					5.89	5.99
				0.11	0.02					0.24	0.2
				3.7	3.48					3.86	3.79
				3.7	3.48					3.86	3.79
				2.78	2.28					2.63	2.64
				4.7	4.59					4.59	4.6
				4.7	4.59					4.59	4.6
				4.7	4.59					4.59	4.6
				1.86	1.96					1.7	1.79
				1.86	1.96					1.7	1.79
				2.36	2.7					2.04	2.2
				2.36	2.7					2.04	2.2
				0.42	0.27					0.22	0.21
				0.42	0.27					0.22	0.21
				0.14	0.03					0.13	0.3
				0.14	0.03					0.13	0.3
				0.14	0.03					0.13	0.3
				4.99	4.94					4.59	4.58
				4.99	4.94					4.59	4.58
				4.85	4.8					4.14	4.2
				4.16	4.26					3.7	3.86
				4.16	4.26					3.7	3.86
				4.16	4.26					3.7	3.86
				6.34	6.39					5.96	5.97
				6.34	6.39					5.96	5.97
				1.64	2.18					1.33	1.41
				1.64	2.18					1.33	1.41
				1.64	2.18					1.33	1.41
				0.07	0.01					0.02	0.02
				3.4	3.26					3.2	3.5
				3.79	3.36					2.93	3.2
				3.79	3.36					2.93	3.2
				4.92	4.39					3.81	4.02
				5.3	5.27					4.68	4.93
				5.3	5.27					4.68	4.93
				3.39	3.02					2.98	3.29
				1.62	1.67					1.23	1.45
				3.02	3.1					3	3.27
				3.02	3.1					3	3.27
				4.19	4.29					4.55	4.82
				4.19	4.29					4.55	4.82
				4	4.34					3.58	3.61
				4.34	4.38					3.82	3.92
				4.34	4.38					3.82	3.92
				4.13	4.24					3.62	3.49
				3.92	3.97					3.6	3.59
				4.97	5.21					5.58	5.56
				4.97	5.21					5.58	5.56
				4.97	5.21					5.58	5.56
				4.97	5.21					5.58	5.56
				4.97	5.21					5.58	5.56
				4.97	5.21					5.58	5.56
				4.97	5.21					5.58	5.56
				2.45	2.55					3.03	2.91
				5.39	5.38					5.65	5.65
				5.28	5.27					5.27	5.37
				4.82	4.77					5.05	4.87
				4.82	4.77					5.05	4.87
				2.93	2.82					3.26	3.21
				4.82	4.77					5.05	4.87
				6.52	6.65					6.56	6.53
				6.52	6.65					6.56	6.53
				6.52	6.65					6.56	6.53
				6.52	6.65					6.56	6.53
				5.02	5.15					5.21	5.11
				5.02	5.15					5.21	5.11
				5.02	5.15					5.21	5.11
				2.48	2.68					4.02	4.38
				2.48	2.68					4.02	4.38
				1.43	2.78					1.95	1.75
				1.43	2.78					1.95	1.75
				5.28	5.13					5.62	5.85
				4.07	4.22					4.09	4.3
				5.78	5.75					5.68	5.68
				7.36	7.33					7.63	7.64
				7.36	7.33					7.63	7.64
				5.46	5.4					5.61	5.52
				5.46	5.4					5.61	5.52
				5.46	5.4					5.61	5.52
				3.27	3.32					3	2.98
				3.27	3.32					3	2.98
				5.46	5.4					5.61	5.52
				4.61	4.67					4.73	4.5
				4.61	4.67					4.73	4.5
				3.79	4.19					4.32	4.12
				3.79	4.19					4.32	4.12
				3.79	4.19					4.32	4.12
				1.4	1.26					2.36	2.06
				1.4	1.26					2.36	2.06
				7.7	7.58					7.77	7.75
				7.7	7.58					7.77	7.75
				2.25	2.3					2.44	2.52
				2.91	2.9					2.88	2.87
				6.82	6.88					6.83	6.98
				3.36	3.56					3.94	4.03
				1.85	1.92					1.67	2.05
				4.18	4.28					4.17	4.39
				4.18	4.28					4.17	4.39
				6.41	6.47					6.49	6.54
				2.65	2.98					2.33	2.37
				2.65	2.98					2.33	2.37
				7.15	7					6.92	7.04
				5.42	5.39					4.97	5.24
				5.42	5.39					4.97	5.24
				2.29	2.59					2.64	2.71
				1.76	1.52					0.71	0.53
				4.79	4.8					4.59	4.7
				3.25	3.21					2.34	2.31
				3.25	3.21					2.34	2.31
				3.25	3.21					2.34	2.31
				6	6.09					5.98	5.99
				6	6.09					5.98	5.99
				1.31	1.11					1.16	0.9
				3.67	3.46					3.68	4.01
				2.67	2.73					2.43	2.71
				4.37	4.43					5.04	5.29
				5.19	5.13					4.85	4.96
				0.26	0.31					0.25	0.24
				4.66	4.68					4.63	4.64
				4.66	4.68					4.63	4.64
				4.66	4.68					4.63	4.64
				2.53	2.46					2.62	2.8
				0	0					0	0
				1.61	1.91					3.09	2.86
				4.61	4.38					4.33	4.48
				4.61	4.38					4.33	4.48
				1.78	2.08					1.92	2
				0.46	1.04					0.62	0.57
				3.46	3.54					3.44	3.68
				3.46	3.54					3.44	3.68
				4.55	4.81					4.37	4.6
				4.55	4.81					4.37	4.6
				0.77	1.05					0.92	1.17
				0.77	1.05					0.92	1.17
				1.72	1.81					2.38	0.93
				1.84	1.99					2.06	2.39
				3.75	3.75					3.59	3.71
				0.07	0.03					0.22	0.12
				2.42	2.31					2.04	1.87
				3.58	3.46					3.45	3.38
				2.42	2.31					2.04	1.87
				2.78	3.04					2.95	2.68
				3.4	3.45					4.23	4.35
				3.4	3.45					4.23	4.35
				3.4	3.45					4.23	4.35
				3.4	3.45					4.23	4.35
				0.76	1.03					0.97	0.82
				4.17	4.22					4.51	4.61
				4.17	4.22					4.51	4.61
				4.17	4.22					4.51	4.61
				4.24	4.31					4.54	4.67
				1.55	1.48					2.67	1.64
				4.89	4.8					5.08	5.36
				4.89	5.02					5.78	5.84
				0.09	0.04					0	0.07
				0.09	0.04					0	0.07
				3.85	3.7					3.75	3.89
				3.85	3.7					3.75	3.89
				0.14	0.24					0.13	0.13
				0.14	0.24					0.13	0.13
				4.41	4.41					4.84	4.93
				1.59	1.95					1.48	1.83
[truncated: 16,512 more rows]
