# Supplementary material for: Impaired histone inheritance promotes tumor progression
Source: Nat Commun. 2023 Jun 10;14:3429. doi: 10.1038/s41467-023-39185-y (PMC10257670; doi:10.1038/s41467-023-39185-y)
Supplement: Supplementary file 4 — Source Data [file 41467_2023_39185_MOESM4_ESM.zip › source data -F/Fig4.xlsx]

## Sheet: Fig. 4d
Fig. 4d Volume of MCM2-2A mutant and WT MCF-7 tumors
Time (day)	WT										MCM2-2A
3	0	25.2192	15.4485	62.426	6.60192	102.644	55.0696	96.2	86.2618	55.0368	27.6307	25.772	10.4832	29.5934	38.0918	97.5	58.24	58.3898	97.9898	75.9221
6	41.9578	40.4352	38.2949	30.6108	11.415	86.2618	59.6232	140.4	0	77.0224	42.0493	37.7759	59.4173	39.546	23.868	101.439	119.548	94.6764	103.207	123.552
9	34.0096	50.4377	62.3002	53.703	27.6307	60.5732	58.968	93.3239	0	69.4637	38.22	67.392	93.6	64.5918	52.416	230.676	178.013	97.3846	134.152	157.435
12	37.5872	28.5313	40.768	33.761	28.484	65.4748	52.4472	88.583	0	78.6568	131.04	150.924	118.111	59.7314	102.29	249.397	200.196	148.674	166.134	138.424
15	0	0	0	64.3261	56.3763	82.705	52.8814	98.5608	0	60.5176	140.227	148.674	171.294	149.76	111.08	212.921	202.26	215.388	199.331	138.193
18	18.72	18.72	51.9671	51.5731	18.72	102.248	75.8129	76.7	0	27.144	122.304	199.331	146.016	170.273	119.517	260.481	210.862	266.024	264.31
21	18.72	46.4256	30.576	43.6607	25.6525	81.1538	49.088	82.6675	0	60.5732	119.515	221.676	146.016	205.885	155.376	242.06	240.448	173.366	244.608
23	18.72	89.661	67.6516	54.756	39.443	94.2074	100.077	82.6675	0.52	69.3202	178.945	211.594	168.338	217.452	186.745	284.752	262.444	209.19	249.704
27	18.72	47.4647	79.223	88.1449	42.5749	100.672	100.077	74.763	33.696	74.8218	190.856	268.773	249.453	256.235	219.747	258.785	277.655	254.939	330.937
30	18.72	104.753	108.549	83.1756	55.5651	110.691	102.245	99.8317	23.4	102.644		229.193	346.112	317.623	336.436	306.359	290.447	374.123	284.752
33	63.8186	112.472	52.8814	72.3668	79.2589	79.0733	84.8994	99.8317	42.8002	105.169		381.589	366.08	376.064	337.513	398.242	403.603	336.056	295.425
36	94.8875	64.2096	113.933	77.0224	66.0192	121.278	99.3262	143.184	77.8752	113.256		383.304	341.677	348.408	480.896	523.798	451.011	330.387	481.914
40	77.0224	132.945	113.933	80.6	74.6642	144.144	172.524	143.184	111.012	138.528		463.091	467.118	480.177	460.498	409.088	379.702	430.067	382.948
43	120.673	133.469	82.524		140.227	126.711	165.11	128.4	142.272	87.1		624.26	557.765	598.574	568.62	499.857	450.684	541.357	555.709
46	169.68	96.4049			135.759	136.444	131.779	178.945	106.849	152.05		621.03	626.263	650.726	600.704	624.882	475.172	624.982	565.35
49	125.855	133.925			110.907	212.419	159.91	173.366	174.653	190.27		670.297	652.327	687.253	592.014	644.236	487.993	652.327	629.383

## Sheet: Fig. 4e
Fig. 4e Survival of mice bearing MCM2-2A mutant and WT MCF-7 tumors
Time (day)	WT	MCM2-2A	1 die
43	1		0 alive
47	1
65	1
74	1
77	0
80	0
80	0
80	0
42		1
51		1
56		1
59		1
63		1
65		1
65		1
72		1
72		1
77		1
44	1
50	0
50	0
50	0
50	0
50	0
30		1
31		1
41		1
50		0
50		0
50		0
