# Supplementary material for: Impaired histone inheritance promotes tumor progression
Source: Nat Commun. 2023 Jun 10;14:3429. doi: 10.1038/s41467-023-39185-y (PMC10257670; doi:10.1038/s41467-023-39185-y)
Supplement: Supplementary file 4 — Source Data [file 41467_2023_39185_MOESM4_ESM.zip › source data -F/Fig5.xlsx]

## Sheet: Fig. 5a
Fig. 5a scRNA-seq data showing that cells in MCM2-2A mutant and WT tumors fell into five distinct clusters.
cell	orig.ident	nCount_RNA	nFeature_RNA	percent.mt	sample	RNA_snn_res.0.15	seurat_clusters
s1h_AAACCCAAGAAGCGAA	s1h	2922	1484	0	MCM2-2A 4w	2	2
s1h_AAACCCAAGCAAATCA	s1h	19146	4281	0	MCM2-2A 4w	1	1
s1h_AAACCCAAGCTGACAG	s1h	12795	3598	0	MCM2-2A 4w	2	2
s1h_AAACCCAAGGAGCTGT	s1h	3061	1228	0	MCM2-2A 4w	1	1
s1h_AAACCCACAACTCGAT	s1h	9993	2889	0	MCM2-2A 4w	2	2
s1h_AAACCCACACAAGCAG	s1h	5895	1935	0	MCM2-2A 4w	1	1
s1h_AAACCCACACATAACC	s1h	1996	1000	0	MCM2-2A 4w	5	5
s1h_AAACCCACAGCCCAGT	s1h	1449	852	0	MCM2-2A 4w	1	1
s1h_AAACCCACATGTGGCC	s1h	1824	879	0	MCM2-2A 4w	1	1
s1h_AAACCCAGTCCGGTCA	s1h	5707	1980	0	MCM2-2A 4w	4	4
s1h_AAACCCAGTCTTCCGT	s1h	5466	1935	0	MCM2-2A 4w	2	2
s1h_AAACCCAGTGCACATT	s1h	4957	1801	0	MCM2-2A 4w	1	1
s1h_AAACCCAGTTCGGTCG	s1h	977	414	0	MCM2-2A 4w	1	1
s1h_AAACCCATCAGCCTTC	s1h	889	545	0	MCM2-2A 4w	1	1
s1h_AAACCCATCAGGAAGC	s1h	2760	1144	0	MCM2-2A 4w	1	1
s1h_AAACCCATCCGAGATT	s1h	7406	2540	0	MCM2-2A 4w	5	5
s1h_AAACCCATCGACATAC	s1h	23066	4845	0	MCM2-2A 4w	2	2
s1h_AAACCCATCTTCCCGA	s1h	2118	906	0	MCM2-2A 4w	1	1
s1h_AAACCCATCTTCGACC	s1h	3969	1639	0	MCM2-2A 4w	1	1
s1h_AAACGAAAGCAAATCA	s1h	14768	3524	0	MCM2-2A 4w	1	1
s1h_AAACGAAAGCGATGCA	s1h	1052	544	0	MCM2-2A 4w	4	4
s1h_AAACGAAAGCGCATCC	s1h	9224	2402	0	MCM2-2A 4w	2	2
s1h_AAACGAAAGTGGGAAA	s1h	10416	3465	0	MCM2-2A 4w	2	2
s1h_AAACGAACAAAGCTAA	s1h	1299	975	0	MCM2-2A 4w	4	4
s1h_AAACGAACAATTCTCT	s1h	10727	2691	0	MCM2-2A 4w	1	1
s1h_AAACGAACAGGATGAC	s1h	4487	1596	0	MCM2-2A 4w	1	1
s1h_AAACGAACATCCTAAG	s1h	1420	388	0	MCM2-2A 4w	1	1
s1h_AAACGAACATGCAGCC	s1h	1839	849	0	MCM2-2A 4w	4	4
s1h_AAACGAACATTACTCT	s1h	12709	4222	0	MCM2-2A 4w	2	2
s1h_AAACGAAGTACCTATG	s1h	1377	689	0	MCM2-2A 4w	1	1
s1h_AAACGAAGTAGCACGA	s1h	701	450	0	MCM2-2A 4w	1	1
s1h_AAACGAAGTATGCGGA	s1h	1512	672	0	MCM2-2A 4w	1	1
s1h_AAACGAAGTCCAGAAG	s1h	1368	709	0	MCM2-2A 4w	1	1
s1h_AAACGAAGTCTTCAAG	s1h	4541	1613	0	MCM2-2A 4w	5	5
s1h_AAACGAAGTTAAGCAA	s1h	1792	812	0	MCM2-2A 4w	1	1
s1h_AAACGAATCACATACG	s1h	11563	3707	0	MCM2-2A 4w	2	2
s1h_AAACGAATCGCTTTAT	s1h	3962	1556	0	MCM2-2A 4w	1	1
s1h_AAACGCTAGAGCAGTC	s1h	745	439	0	MCM2-2A 4w	1	1
s1h_AAACGCTAGAGCTGCA	s1h	8333	2543	0	MCM2-2A 4w	2	2
s1h_AAACGCTAGAGTATAC	s1h	8614	2666	0	MCM2-2A 4w	1	1
s1h_AAACGCTAGCCAGACA	s1h	2287	909	0	MCM2-2A 4w	1	1
s1h_AAACGCTAGCGTATGG	s1h	11164	3140	0	MCM2-2A 4w	1	1
s1h_AAACGCTAGGTGTGAC	s1h	929	517	0	MCM2-2A 4w	1	1
s1h_AAACGCTAGTAAATGC	s1h	3417	1463	0	MCM2-2A 4w	1	1
s1h_AAACGCTAGTGGACTG	s1h	5884	1933	0	MCM2-2A 4w	5	5
s1h_AAACGCTCAACAAAGT	s1h	2915	1193	0	MCM2-2A 4w	1	1
s1h_AAACGCTCAGGTTCCG	s1h	4875	1939	0	MCM2-2A 4w	1	1
s1h_AAACGCTCATACAGGG	s1h	1341	689	0	MCM2-2A 4w	1	1
s1h_AAACGCTCATGTAACC	s1h	58284	6370	0	MCM2-2A 4w	1	1
s1h_AAACGCTGTACCGGCT	s1h	950	510	0	MCM2-2A 4w	1	1
s1h_AAACGCTGTCTTGCTC	s1h	1095	470	0	MCM2-2A 4w	1	1
s1h_AAACGCTGTGTCCAAT	s1h	1328	646	0	MCM2-2A 4w	1	1
s1h_AAAGAACAGAGGGCGA	s1h	29060	4904	0	MCM2-2A 4w	2	2
s1h_AAAGAACAGATGCAGC	s1h	14262	3889	0	MCM2-2A 4w	2	2
s1h_AAAGAACAGCCGTCGT	s1h	9918	2142	0	MCM2-2A 4w	4	4
s1h_AAAGAACAGGTTATAG	s1h	3284	1392	0	MCM2-2A 4w	5	5
s1h_AAAGAACCAAACAGGC	s1h	836	470	0	MCM2-2A 4w	1	1
s1h_AAAGAACCAAACGGCA	s1h	13199	3432	0	MCM2-2A 4w	2	2
s1h_AAAGAACCAATAGGAT	s1h	2045	1059	0	MCM2-2A 4w	1	1
s1h_AAAGAACCACGCGTCA	s1h	12504	4198	0	MCM2-2A 4w	2	2
s1h_AAAGAACCAGAAGCGT	s1h	17631	3442	0	MCM2-2A 4w	1	1
s1h_AAAGAACCAGTGGCTC	s1h	2862	1384	0	MCM2-2A 4w	1	1
s1h_AAAGAACCATCCTATT	s1h	19159	4704	0	MCM2-2A 4w	5	5
s1h_AAAGAACCATCGTGGC	s1h	1651	931	0	MCM2-2A 4w	1	1
s1h_AAAGAACCATGACCCG	s1h	2106	1010	0	MCM2-2A 4w	5	5
s1h_AAAGAACCATTGACAC	s1h	1873	923	0	MCM2-2A 4w	1	1
s1h_AAAGAACCATTGCTGA	s1h	44773	7645	0	MCM2-2A 4w	5	5
s1h_AAAGAACGTACCCAGC	s1h	853	416	0	MCM2-2A 4w	1	1
s1h_AAAGAACGTTAATCGC	s1h	1259	608	0	MCM2-2A 4w	1	1
s1h_AAAGAACGTTCGTACA	s1h	871	498	0	MCM2-2A 4w	1	1
s1h_AAAGAACGTTTCCATT	s1h	1392	684	0	MCM2-2A 4w	1	1
s1h_AAAGAACTCACCTGTC	s1h	5370	2388	0	MCM2-2A 4w	4	4
s1h_AAAGAACTCACTTTGT	s1h	4180	1560	0	MCM2-2A 4w	1	1
s1h_AAAGAACTCCCTGTTG	s1h	6867	2145	0	MCM2-2A 4w	1	1
s1h_AAAGAACTCCTCAGAA	s1h	29426	4604	0	MCM2-2A 4w	5	5
s1h_AAAGAACTCGAACTCA	s1h	581	453	0	MCM2-2A 4w	4	4
s1h_AAAGAACTCGTTGTGA	s1h	25175	5125	0	MCM2-2A 4w	2	2
s1h_AAAGAACTCTAGAGCT	s1h	3766	1453	0	MCM2-2A 4w	1	1
s1h_AAAGAACTCTTGCAAG	s1h	1132	368	0	MCM2-2A 4w	1	1
s1h_AAAGGATAGGTTGGTG	s1h	5034	1793	0	MCM2-2A 4w	1	1
s1h_AAAGGATCAACGTAAA	s1h	22746	5466	0	MCM2-2A 4w	2	2
s1h_AAAGGATCAAGATGTA	s1h	14232	3319	0	MCM2-2A 4w	2	2
s1h_AAAGGATCACCGGTCA	s1h	14798	4127	0	MCM2-2A 4w	2	2
s1h_AAAGGATCATCGCCTT	s1h	2304	1038	0	MCM2-2A 4w	1	1
s1h_AAAGGATCATTGTAGC	s1h	1785	800	0	MCM2-2A 4w	1	1
s1h_AAAGGATGTATCCCAA	s1h	21193	4183	0	MCM2-2A 4w	2	2
s1h_AAAGGATGTCAGTTTG	s1h	30347	5354	0	MCM2-2A 4w	5	5
s1h_AAAGGATGTCCAAAGG	s1h	3448	1484	0	MCM2-2A 4w	1	1
s1h_AAAGGATGTCCAAGAG	s1h	906	469	0	MCM2-2A 4w	4	4
s1h_AAAGGATGTCTGGTTA	s1h	1900	863	0	MCM2-2A 4w	1	1
s1h_AAAGGATGTCTTACTT	s1h	2296	973	0	MCM2-2A 4w	1	1
s1h_AAAGGATGTGAGTAAT	s1h	1245	627	0	MCM2-2A 4w	1	1
s1h_AAAGGATTCAAACGAA	s1h	1029	586	0	MCM2-2A 4w	1	1
s1h_AAAGGATTCCGCAGTG	s1h	16473	4424	0	MCM2-2A 4w	1	1
s1h_AAAGGATTCCTGGGTG	s1h	15830	3824	0	MCM2-2A 4w	1	1
s1h_AAAGGATTCGCCTTGT	s1h	2124	964	0	MCM2-2A 4w	1	1
s1h_AAAGGATTCGGAATGG	s1h	14886	3870	0	MCM2-2A 4w	2	2
s1h_AAAGGATTCTAAGGAA	s1h	2567	1133	0	MCM2-2A 4w	1	1
s1h_AAAGGGCAGAACAGGA	s1h	7602	2591	0	MCM2-2A 4w	2	2
s1h_AAAGGGCAGAGAGGTA	s1h	14979	3482	0	MCM2-2A 4w	1	1
s1h_AAAGGGCAGAGCTGCA	s1h	5430	1718	0	MCM2-2A 4w	1	1
s1h_AAAGGGCAGCCATATC	s1h	16285	3955	0	MCM2-2A 4w	1	1
s1h_AAAGGGCAGCCTCATA	s1h	12885	3851	0	MCM2-2A 4w	2	2
s1h_AAAGGGCAGGGCTTCC	s1h	1583	803	0	MCM2-2A 4w	1	1
s1h_AAAGGGCAGGGTACGT	s1h	4216	1717	0	MCM2-2A 4w	1	1
s1h_AAAGGGCCAACTAGAA	s1h	14605	4302	0	MCM2-2A 4w	2	2
s1h_AAAGGGCCAACTCGTA	s1h	439	306	0	MCM2-2A 4w	1	1
s1h_AAAGGGCCAGCAGTAG	s1h	3429	1424	0	MCM2-2A 4w	1	1
s1h_AAAGGGCCAGCTGTAT	s1h	944	522	0	MCM2-2A 4w	1	1
s1h_AAAGGGCCATCATCCC	s1h	3132	1718	0	MCM2-2A 4w	4	4
s1h_AAAGGGCCATTACTCT	s1h	3371	1448	0	MCM2-2A 4w	4	4
s1h_AAAGGGCGTAACTAAG	s1h	1746	634	0	MCM2-2A 4w	1	1
s1h_AAAGGGCGTACGACTT	s1h	1758	860	0	MCM2-2A 4w	1	1
s1h_AAAGGGCGTAGTGCGA	s1h	3663	1521	0	MCM2-2A 4w	1	1
s1h_AAAGGGCGTCCTGGGT	s1h	25274	4680	0	MCM2-2A 4w	5	5
s1h_AAAGGGCGTGGGCTCT	s1h	1511	766	0	MCM2-2A 4w	1	1
s1h_AAAGGGCTCAAGTGTC	s1h	7402	2155	0	MCM2-2A 4w	2	2
s1h_AAAGGGCTCACCGGGT	s1h	1648	766	0	MCM2-2A 4w	1	1
s1h_AAAGGGCTCCAACTAG	s1h	11736	3354	0	MCM2-2A 4w	1	1
s1h_AAAGGGCTCTCTCAAT	s1h	1675	832	0	MCM2-2A 4w	4	4
s1h_AAAGGTAAGAGCTGAC	s1h	686	370	0	MCM2-2A 4w	1	1
s1h_AAAGGTAAGATACCAA	s1h	2317	1190	0	MCM2-2A 4w	1	1
s1h_AAAGGTAAGATGCGAC	s1h	10450	3024	0	MCM2-2A 4w	1	1
s1h_AAAGGTAAGATTCGCT	s1h	4931	1873	0	MCM2-2A 4w	1	1
s1h_AAAGGTAAGCCTCACG	s1h	1546	788	0	MCM2-2A 4w	1	1
s1h_AAAGGTAAGCTAAATG	s1h	1166	731	0	MCM2-2A 4w	1	1
s1h_AAAGGTAAGGAAGTGA	s1h	3233	1169	0	MCM2-2A 4w	1	1
s1h_AAAGGTAAGGTGTGAC	s1h	25835	5353	0	MCM2-2A 4w	5	5
s1h_AAAGGTAAGTAGCCAG	s1h	1922	891	0	MCM2-2A 4w	1	1
s1h_AAAGGTACAAGATGTA	s1h	19691	4664	0	MCM2-2A 4w	2	2
s1h_AAAGGTACAATAACGA	s1h	2997	565	0	MCM2-2A 4w	4	4
s1h_AAAGGTACAGACCATT	s1h	2931	1361	0	MCM2-2A 4w	1	1
s1h_AAAGGTACAGATCCTA	s1h	34201	6234	0	MCM2-2A 4w	5	5
s1h_AAAGGTACAGCGGTTC	s1h	568	318	0	MCM2-2A 4w	1	1
s1h_AAAGGTACATACTGTG	s1h	3922	1555	0	MCM2-2A 4w	4	4
s1h_AAAGGTAGTAGGGTAC	s1h	28620	6070	0	MCM2-2A 4w	1	1
s1h_AAAGGTATCATGCCCT	s1h	1811	937	0	MCM2-2A 4w	4	4
s1h_AAAGGTATCCAAGGGA	s1h	681	451	0	MCM2-2A 4w	1	1
s1h_AAAGGTATCCGGTTCT	s1h	2455	1250	0	MCM2-2A 4w	1	1
s1h_AAAGGTATCTACGGTA	s1h	1499	729	0	MCM2-2A 4w	1	1
s1h_AAAGTCCAGAAAGTCT	s1h	28003	5631	0	MCM2-2A 4w	2	2
s1h_AAAGTCCAGAATAACC	s1h	7803	2394	0	MCM2-2A 4w	5	5
s1h_AAAGTCCAGGCATGGT	s1h	1279	648	0	MCM2-2A 4w	4	4
s1h_AAAGTCCAGGTGATCG	s1h	1120	564	0	MCM2-2A 4w	1	1
s1h_AAAGTCCCACCAGCTG	s1h	798	495	0	MCM2-2A 4w	1	1
s1h_AAAGTCCCACCGCTGA	s1h	1984	977	0	MCM2-2A 4w	1	1
s1h_AAAGTCCCAGGACTAG	s1h	2267	1044	0	MCM2-2A 4w	1	1
s1h_AAAGTCCCATAATGAG	s1h	3077	1426	0	MCM2-2A 4w	1	1
s1h_AAAGTCCGTAATGATG	s1h	3646	1887	0	MCM2-2A 4w	4	4
s1h_AAAGTCCGTCATGGCC	s1h	2240	985	0	MCM2-2A 4w	1	1
s1h_AAAGTCCGTCGTACTA	s1h	3774	1478	0	MCM2-2A 4w	1	1
s1h_AAAGTCCGTCTTGAGT	s1h	3503	1423	0	MCM2-2A 4w	1	1
s1h_AAAGTCCGTTAGGACG	s1h	30659	4928	0	MCM2-2A 4w	2	2
s1h_AAAGTCCGTTTGAAAG	s1h	62587	7906	0	MCM2-2A 4w	5	5
s1h_AAAGTCCTCACGGTCG	s1h	1393	791	0	MCM2-2A 4w	1	1
s1h_AAAGTCCTCTAACACG	s1h	2477	1170	0	MCM2-2A 4w	2	2
s1h_AAAGTCCTCTGATTCT	s1h	5190	2322	0	MCM2-2A 4w	4	4
s1h_AAAGTCCTCTTTCCGG	s1h	4749	1697	0	MCM2-2A 4w	1	1
s1h_AAAGTGAAGAACGCGT	s1h	640	355	0	MCM2-2A 4w	1	1
s1h_AAAGTGAAGATAACAC	s1h	595	301	0	MCM2-2A 4w	1	1
s1h_AAAGTGAAGATAGTCA	s1h	1694	818	0	MCM2-2A 4w	1	1
s1h_AAAGTGAAGCAAATGT	s1h	896	359	0	MCM2-2A 4w	1	1
s1h_AAAGTGAAGTCCTACA	s1h	3237	1310	0	MCM2-2A 4w	1	1
s1h_AAAGTGAAGTGAGTGC	s1h	21811	4925	0	MCM2-2A 4w	2	2
s1h_AAAGTGACAACCCTAA	s1h	5148	1966	0	MCM2-2A 4w	4	4
s1h_AAAGTGACAATCGCAT	s1h	2620	1127	0	MCM2-2A 4w	4	4
s1h_AAAGTGACACCAGCCA	s1h	1821	911	0	MCM2-2A 4w	1	1
s1h_AAAGTGACACCTATCC	s1h	1142	449	0	MCM2-2A 4w	1	1
s1h_AAAGTGACACCTCAGG	s1h	982	304	0	MCM2-2A 4w	1	1
s1h_AAAGTGAGTAGCTGAG	s1h	3194	1237	0	MCM2-2A 4w	1	1
s1h_AAAGTGAGTATCGAAA	s1h	13905	3747	0	MCM2-2A 4w	2	2
s1h_AAAGTGAGTCAGTCTA	s1h	2019	924	0	MCM2-2A 4w	1	1
s1h_AAAGTGAGTGGTCTGC	s1h	2168	884	0	MCM2-2A 4w	1	1
s1h_AAAGTGAGTTCCACGG	s1h	1275	854	0	MCM2-2A 4w	1	1
s1h_AAAGTGATCAGAACCT	s1h	8477	2685	0	MCM2-2A 4w	2	2
s1h_AAAGTGATCATGGCCG	s1h	1613	737	0	MCM2-2A 4w	1	1
s1h_AAAGTGATCCGGGACT	s1h	23441	5259	0	MCM2-2A 4w	2	2
s1h_AAAGTGATCGCCACTT	s1h	987	579	0	MCM2-2A 4w	1	1
s1h_AAATGGAAGCCGAATG	s1h	3082	1110	0	MCM2-2A 4w	1	1
s1h_AAATGGAAGGCCACCT	s1h	12685	3335	0	MCM2-2A 4w	5	5
s1h_AAATGGAAGGGATCAC	s1h	36728	6288	0	MCM2-2A 4w	2	2
s1h_AAATGGAAGGTCACCC	s1h	3192	1233	0	MCM2-2A 4w	1	1
s1h_AAATGGAAGTAGAGTT	s1h	1338	685	0	MCM2-2A 4w	1	1
s1h_AAATGGAAGTTATGGA	s1h	18923	4569	0	MCM2-2A 4w	2	2
s1h_AAATGGACAAATGGCG	s1h	1487	509	0	MCM2-2A 4w	1	1
s1h_AAATGGACAAGACTGG	s1h	1146	613	0	MCM2-2A 4w	1	1
s1h_AAATGGACAATCGCCG	s1h	856	593	0	MCM2-2A 4w	1	1
s1h_AAATGGACACTTGTGA	s1h	24728	4493	0	MCM2-2A 4w	5	5
s1h_AAATGGACAGAGGCTA	s1h	3352	528	0	MCM2-2A 4w	4	4
s1h_AAATGGACAGCCCACA	s1h	8603	2582	0	MCM2-2A 4w	1	1
s1h_AAATGGACAGTTGCGC	s1h	1311	1013	0	MCM2-2A 4w	4	4
s1h_AAATGGAGTCCTCATC	s1h	12338	4084	0	MCM2-2A 4w	2	2
s1h_AAATGGAGTCTTGCTC	s1h	2469	1331	0	MCM2-2A 4w	4	4
s1h_AAATGGAGTTAGAGAT	s1h	1156	484	0	MCM2-2A 4w	1	1
s1h_AAATGGAGTTGTGCCG	s1h	1634	840	0	MCM2-2A 4w	4	4
s1h_AAATGGATCAACTGAC	s1h	1053	579	0	MCM2-2A 4w	1	1
s1h_AAATGGATCAGGAGAC	s1h	5044	1885	0	MCM2-2A 4w	2	2
s1h_AAATGGATCCATTCGC	s1h	4210	1614	0	MCM2-2A 4w	1	1
s1h_AAATGGATCCTTACCG	s1h	1020	571	0	MCM2-2A 4w	1	1
s1h_AAATGGATCTGCTAGA	s1h	1147	520	0	MCM2-2A 4w	1	1
s1h_AACAAAGAGACCAAGC	s1h	3785	1490	0	MCM2-2A 4w	1	1
s1h_AACAAAGAGGTCCCTG	s1h	2164	957	0	MCM2-2A 4w	1	1
s1h_AACAAAGAGTTGCGCC	s1h	5313	1903	0	MCM2-2A 4w	5	5
s1h_AACAAAGCAACATCGT	s1h	3165	1536	0	MCM2-2A 4w	4	4
s1h_AACAAAGCAATTCACG	s1h	1335	716	0	MCM2-2A 4w	1	1
s1h_AACAAAGCACACACGC	s1h	8824	2711	0	MCM2-2A 4w	1	1
s1h_AACAAAGCACACCGAC	s1h	1121	645	0	MCM2-2A 4w	1	1
s1h_AACAAAGCACATCCCT	s1h	20704	5099	0	MCM2-2A 4w	2	2
s1h_AACAAAGCACCACATA	s1h	913	503	0	MCM2-2A 4w	1	1
s1h_AACAAAGCATGACAAA	s1h	747	428	0	MCM2-2A 4w	1	1
s1h_AACAAAGGTCGCACAC	s1h	3003	1253	0	MCM2-2A 4w	1	1
s1h_AACAAAGGTGGCTAGA	s1h	18301	4269	0	MCM2-2A 4w	2	2
s1h_AACAAAGGTTAAGCAA	s1h	13822	3797	0	MCM2-2A 4w	1	1
s1h_AACAAAGGTTGGGACA	s1h	3466	1441	0	MCM2-2A 4w	1	1
s1h_AACAAAGTCCGTGTAA	s1h	12985	2811	0	MCM2-2A 4w	1	1
s1h_AACAAAGTCGAGTGAG	s1h	9594	2911	0	MCM2-2A 4w	5	5
s1h_AACAAAGTCTAGAGCT	s1h	1312	602	0	MCM2-2A 4w	1	1
s1h_AACAAAGTCTTAGCTT	s1h	2082	1016	0	MCM2-2A 4w	1	1
s1h_AACAACCAGGATTTGA	s1h	3433	1392	0	MCM2-2A 4w	1	1
s1h_AACAACCAGTGGACTG	s1h	8301	2556	0	MCM2-2A 4w	1	1
s1h_AACAACCAGTGTTCCA	s1h	4396	1836	0	MCM2-2A 4w	1	1
s1h_AACAACCCAAATGAGT	s1h	36997	5567	0	MCM2-2A 4w	5	5
s1h_AACAACCCAATGGCAG	s1h	1136	675	0	MCM2-2A 4w	1	1
s1h_AACAACCCACTTGGCG	s1h	3367	1793	0	MCM2-2A 4w	4	4
s1h_AACAACCCAGGCATGA	s1h	6543	2274	0	MCM2-2A 4w	1	1
s1h_AACAACCCATAGACTC	s1h	9644	2973	0	MCM2-2A 4w	2	2
s1h_AACAACCGTTGCACGC	s1h	1162	461	0	MCM2-2A 4w	4	4
s1h_AACAACCGTTGGAGGT	s1h	570	340	0	MCM2-2A 4w	1	1
s1h_AACAACCGTTTCGTAG	s1h	6142	2294	0	MCM2-2A 4w	2	2
s1h_AACAACCTCAAGAGGC	s1h	1162	515	0	MCM2-2A 4w	1	1
s1h_AACAACCTCGAAGCCC	s1h	12395	3754	0	MCM2-2A 4w	2	2
s1h_AACAACCTCGCTTGCT	s1h	31606	5988	0	MCM2-2A 4w	2	2
s1h_AACAACCTCTCTATAC	s1h	6311	2516	0	MCM2-2A 4w	1	1
s1h_AACAACCTCTGAATGC	s1h	20397	4563	0	MCM2-2A 4w	5	5
s1h_AACAAGAAGAACTTCC	s1h	1723	907	0	MCM2-2A 4w	1	1
s1h_AACAAGAAGAGCTGCA	s1h	20055	3976	0	MCM2-2A 4w	1	1
s1h_AACAAGAAGATGCTGG	s1h	2845	1180	0	MCM2-2A 4w	1	1
s1h_AACAAGAAGGCCCACT	s1h	2583	1092	0	MCM2-2A 4w	1	1
s1h_AACAAGAAGTAAACTG	s1h	4002	1579	0	MCM2-2A 4w	1	1
s1h_AACAAGACAATAGTCC	s1h	9305	2764	0	MCM2-2A 4w	1	1
s1h_AACAAGACAGCACAAG	s1h	11379	3063	0	MCM2-2A 4w	2	2
s1h_AACAAGACAGCTTTCC	s1h	12391	2930	0	MCM2-2A 4w	1	1
s1h_AACAAGACAGTAGAAT	s1h	1579	826	0	MCM2-2A 4w	1	1
s1h_AACAAGAGTCAACGCC	s1h	19276	4434	0	MCM2-2A 4w	1	1
s1h_AACAAGAGTGAAGCTG	s1h	1206	598	0	MCM2-2A 4w	1	1
s1h_AACAAGAGTGTAGTGG	s1h	18089	4390	0	MCM2-2A 4w	2	2
s1h_AACAAGATCACCTGTC	s1h	17618	3873	0	MCM2-2A 4w	2	2
s1h_AACAAGATCAGGACGA	s1h	5641	1174	0	MCM2-2A 4w	1	1
s1h_AACAAGATCCTGTTAT	s1h	7861	2424	0	MCM2-2A 4w	5	5
s1h_AACAAGATCTACTGAG	s1h	5472	2317	0	MCM2-2A 4w	2	2
s1h_AACAAGATCTGGAAGG	s1h	1840	872	0	MCM2-2A 4w	1	1
s1h_AACACACAGAAGCGCT	s1h	927	497	0	MCM2-2A 4w	1	1
s1h_AACACACAGATCCGAG	s1h	5194	2115	0	MCM2-2A 4w	2	2
s1h_AACACACCAACCGCTG	s1h	2278	975	0	MCM2-2A 4w	1	1
s1h_AACACACCAATGCAGG	s1h	2144	1031	0	MCM2-2A 4w	2	2
s1h_AACACACCACAAACGG	s1h	5666	2015	0	MCM2-2A 4w	1	1
s1h_AACACACCAGCCTTCT	s1h	1079	458	0	MCM2-2A 4w	4	4
s1h_AACACACCAGCTACTA	s1h	17112	4876	0	MCM2-2A 4w	5	5
s1h_AACACACCATCGATCA	s1h	4851	2239	0	MCM2-2A 4w	2	2
s1h_AACACACCATTGGGAG	s1h	20056	4829	0	MCM2-2A 4w	2	2
s1h_AACACACGTAAGCGGT	s1h	24615	4867	0	MCM2-2A 4w	2	2
s1h_AACACACGTAGCTGTT	s1h	974	520	0	MCM2-2A 4w	1	1
s1h_AACACACGTGAACCGA	s1h	24514	5468	0	MCM2-2A 4w	5	5
s1h_AACACACGTTACACAC	s1h	18343	2844	0	MCM2-2A 4w	5	5
s1h_AACACACGTTTCCCAC	s1h	16878	4299	0	MCM2-2A 4w	2	2
s1h_AACACACTCCCGAGAC	s1h	2033	998	0	MCM2-2A 4w	1	1
s1h_AACACACTCCCTCTAG	s1h	12601	3844	0	MCM2-2A 4w	2	2
s1h_AACACACTCGATACAC	s1h	545	378	0	MCM2-2A 4w	1	1
s1h_AACACACTCTCTCTAA	s1h	3251	1471	0	MCM2-2A 4w	4	4
s1h_AACAGGGAGAAATCCA	s1h	1863	892	0	MCM2-2A 4w	1	1
s1h_AACAGGGAGCACGATG	s1h	13989	3719	0	MCM2-2A 4w	2	2
s1h_AACAGGGAGGAAACGA	s1h	1908	836	0	MCM2-2A 4w	1	1
s1h_AACAGGGAGTCATCGT	s1h	4203	1662	0	MCM2-2A 4w	4	4
s1h_AACAGGGCAACTTGGT	s1h	44792	6881	0	MCM2-2A 4w	5	5
s1h_AACAGGGCACGGTGTC	s1h	34281	6296	0	MCM2-2A 4w	5	5
s1h_AACAGGGCACTTGGGC	s1h	987	560	0	MCM2-2A 4w	1	1
s1h_AACAGGGCAGACCTAT	s1h	29134	5602	0	MCM2-2A 4w	2	2
s1h_AACAGGGCAGCTCGGT	s1h	1435	749	0	MCM2-2A 4w	1	1
s1h_AACAGGGCAGGTACGA	s1h	7099	2144	0	MCM2-2A 4w	1	1
s1h_AACAGGGCAGTTTGGT	s1h	19461	4105	0	MCM2-2A 4w	5	5
s1h_AACAGGGCATAGAGGC	s1h	4837	1734	0	MCM2-2A 4w	1	1
s1h_AACAGGGGTCTACAGT	s1h	1239	719	0	MCM2-2A 4w	1	1
s1h_AACAGGGGTGAGGAAA	s1h	857	371	0	MCM2-2A 4w	1	1
s1h_AACAGGGGTTGGGTAG	s1h	555	344	0	MCM2-2A 4w	1	1
s1h_AACAGGGTCCACGGAC	s1h	1646	745	0	MCM2-2A 4w	1	1
s1h_AACAGGGTCGAACGCC	s1h	1745	830	0	MCM2-2A 4w	1	1
s1h_AACAGGGTCGCGTTTC	s1h	444	306	0	MCM2-2A 4w	1	1
s1h_AACAGGGTCGGCCAAC	s1h	3476	1359	0	MCM2-2A 4w	4	4
s1h_AACAGGGTCTGGCTGG	s1h	3756	1525	0	MCM2-2A 4w	1	1
s1h_AACAGGGTCTTCACGC	s1h	2886	1426	0	MCM2-2A 4w	1	1
s1h_AACAGGGTCTTCGTGC	s1h	1467	728	0	MCM2-2A 4w	1	1
s1h_AACCAACAGGTTACAA	s1h	14600	3702	0	MCM2-2A 4w	2	2
s1h_AACCAACAGTAACGTA	s1h	23350	4831	0	MCM2-2A 4w	1	1
s1h_AACCAACAGTTGCCTA	s1h	20180	5136	0	MCM2-2A 4w	5	5
s1h_AACCAACCAACCCTAA	s1h	6394	2439	0	MCM2-2A 4w	1	1
s1h_AACCAACCACAACCGC	s1h	2811	1330	0	MCM2-2A 4w	1	1
s1h_AACCAACCATCGATCA	s1h	2945	1425	0	MCM2-2A 4w	1	1
s1h_AACCAACGTAAGTTGA	s1h	11339	3344	0	MCM2-2A 4w	2	2
s1h_AACCAACGTACGGGAT	s1h	1103	508	0	MCM2-2A 4w	1	1
s1h_AACCAACGTAGGTAGC	s1h	1931	903	0	MCM2-2A 4w	1	1
s1h_AACCAACGTATCCCAA	s1h	1945	863	0	MCM2-2A 4w	1	1
s1h_AACCAACGTATCGTGT	s1h	3356	1456	0	MCM2-2A 4w	1	1
s1h_AACCAACGTCTACACA	s1h	12421	4015	0	MCM2-2A 4w	2	2
s1h_AACCAACGTGTGGTCC	s1h	23949	5403	0	MCM2-2A 4w	5	5
s1h_AACCAACGTTGAATCC	s1h	24478	5206	0	MCM2-2A 4w	2	2
s1h_AACCAACGTTGTACGT	s1h	27238	6536	0	MCM2-2A 4w	5	5
s1h_AACCAACTCGGTTGTA	s1h	21536	4327	0	MCM2-2A 4w	2	2
s1h_AACCAACTCTTGGTCC	s1h	8556	2844	0	MCM2-2A 4w	2	2
s1h_AACCACAAGACTTGTC	s1h	1186	540	0	MCM2-2A 4w	1	1
s1h_AACCACAAGCAATAAC	s1h	14787	3688	0	MCM2-2A 4w	2	2
s1h_AACCACAAGTAAACAC	s1h	4494	1636	0	MCM2-2A 4w	1	1
s1h_AACCACACAAGTGGGT	s1h	8699	2664	0	MCM2-2A 4w	1	1
s1h_AACCACACAGCGTAGA	s1h	1566	781	0	MCM2-2A 4w	1	1
s1h_AACCACACATCAGTCA	s1h	2165	1004	0	MCM2-2A 4w	1	1
s1h_AACCACACATCGGTTA	s1h	3156	1111	0	MCM2-2A 4w	1	1
s1h_AACCACACATCTCCCA	s1h	1016	550	0	MCM2-2A 4w	1	1
s1h_AACCACAGTAGGACCA	s1h	1662	833	0	MCM2-2A 4w	1	1
s1h_AACCACATCACGGGCT	s1h	2314	1142	0	MCM2-2A 4w	1	1
s1h_AACCACATCATGCAGT	s1h	5523	2186	0	MCM2-2A 4w	5	5
s1h_AACCACATCCAATCCC	s1h	18746	4400	0	MCM2-2A 4w	2	2
s1h_AACCACATCGAACGCC	s1h	23619	4847	0	MCM2-2A 4w	2	2
s1h_AACCACATCGAGTGAG	s1h	1148	574	0	MCM2-2A 4w	1	1
s1h_AACCACATCGGACGTC	s1h	1627	743	0	MCM2-2A 4w	1	1
s1h_AACCACATCTAGGCAT	s1h	1732	849	0	MCM2-2A 4w	1	1
s1h_AACCACATCTGAGAGG	s1h	26325	5207	0	MCM2-2A 4w	5	5
s1h_AACCACATCTGCATGA	s1h	1819	937	0	MCM2-2A 4w	1	1
s1h_AACCATGAGAGAGCGG	s1h	1791	850	0	MCM2-2A 4w	1	1
s1h_AACCATGAGCACCAGA	s1h	3383	1421	0	MCM2-2A 4w	1	1
s1h_AACCATGAGTCGAAAT	s1h	7215	2379	0	MCM2-2A 4w	1	1
s1h_AACCATGAGTGACACG	s1h	5416	2631	0	MCM2-2A 4w	4	4
s1h_AACCATGCAAGAGGTC	s1h	7236	2425	0	MCM2-2A 4w	4	4
s1h_AACCATGCAATTGCTG	s1h	2844	1215	0	MCM2-2A 4w	1	1
s1h_AACCATGCACGCTGAC	s1h	847	513	0	MCM2-2A 4w	1	1
s1h_AACCATGCACGTTCGG	s1h	982	529	0	MCM2-2A 4w	1	1
s1h_AACCATGCAGCTCGGT	s1h	2111	1020	0	MCM2-2A 4w	1	1
s1h_AACCATGCATGACACT	s1h	3192	1319	0	MCM2-2A 4w	1	1
s1h_AACCATGGTAGAATGT	s1h	702	396	0	MCM2-2A 4w	1	1
s1h_AACCATGGTAGCGTCC	s1h	826	480	0	MCM2-2A 4w	1	1
s1h_AACCATGGTCATGACT	s1h	3060	1559	0	MCM2-2A 4w	1	1
s1h_AACCATGGTCGCATCG	s1h	3010	1280	0	MCM2-2A 4w	1	1
s1h_AACCATGGTGGAAGTC	s1h	4825	1423	0	MCM2-2A 4w	2	2
s1h_AACCATGGTGTCGATT	s1h	3818	1427	0	MCM2-2A 4w	1	1
s1h_AACCATGTCAAACGAA	s1h	5477	1938	0	MCM2-2A 4w	1	1
s1h_AACCATGTCACAATGC	s1h	7449	2451	0	MCM2-2A 4w	2	2
s1h_AACCATGTCACCTCTG	s1h	11561	3794	0	MCM2-2A 4w	2	2
s1h_AACCATGTCTCAAAGC	s1h	4904	1864	0	MCM2-2A 4w	1	1
s1h_AACCCAAAGACATAGT	s1h	12575	3486	0	MCM2-2A 4w	2	2
s1h_AACCCAAAGCATTGTC	s1h	6276	2262	0	MCM2-2A 4w	1	1
s1h_AACCCAAAGCATTTGC	s1h	41785	6186	0	MCM2-2A 4w	2	2
s1h_AACCCAAAGCCAAGCA	s1h	34258	5646	0	MCM2-2A 4w	2	2
s1h_AACCCAAAGGCCCAAA	s1h	2169	1196	0	MCM2-2A 4w	4	4
s1h_AACCCAAAGGGACAGG	s1h	9435	3059	0	MCM2-2A 4w	2	2
s1h_AACCCAAAGGTTCCAT	s1h	15020	3650	0	MCM2-2A 4w	5	5
s1h_AACCCAACAATTGCAC	s1h	4818	2056	0	MCM2-2A 4w	2	2
s1h_AACCCAACAGACCGCT	s1h	30834	5613	0	MCM2-2A 4w	2	2
s1h_AACCCAACAGGCTCTG	s1h	2198	908	0	MCM2-2A 4w	1	1
s1h_AACCCAAGTCACAGAG	s1h	1931	962	0	MCM2-2A 4w	1	1
s1h_AACCCAAGTCCACAGC	s1h	6740	2067	0	MCM2-2A 4w	1	1
s1h_AACCCAAGTGCATTAC	s1h	6475	2310	0	MCM2-2A 4w	1	1
s1h_AACCCAAGTGCCGTAC	s1h	1926	898	0	MCM2-2A 4w	1	1
s1h_AACCCAAGTGCGCTCA	s1h	9444	3605	0	MCM2-2A 4w	4	4
s1h_AACCCAAGTGGACCTC	s1h	3780	1515	0	MCM2-2A 4w	1	1
s1h_AACCCAAGTGTAGGAC	s1h	4896	1677	0	MCM2-2A 4w	1	1
s1h_AACCCAAGTTGCTCCT	s1h	5570	2189	0	MCM2-2A 4w	5	5
s1h_AACCCAATCACCCTTG	s1h	1555	773	0	MCM2-2A 4w	1	1
s1h_AACCCAATCGTTGTAG	s1h	1731	901	0	MCM2-2A 4w	1	1
s1h_AACCCAATCTCCTACG	s1h	636	363	0	MCM2-2A 4w	1	1
s1h_AACCTGAAGAAGCGCT	s1h	2634	1192	0	MCM2-2A 4w	1	1
s1h_AACCTGAAGACCTTTG	s1h	16180	3830	0	MCM2-2A 4w	1	1
s1h_AACCTGAAGGTTCTAC	s1h	5287	1827	0	MCM2-2A 4w	1	1
s1h_AACCTGAAGGTTCTTG	s1h	4672	1723	0	MCM2-2A 4w	4	4
s1h_AACCTGAAGTAAACGT	s1h	1558	832	0	MCM2-2A 4w	1	1
s1h_AACCTGACACCATAAC	s1h	12182	3954	0	MCM2-2A 4w	2	2
s1h_AACCTGACATTCACAG	s1h	1083	501	0	MCM2-2A 4w	1	1
s1h_AACCTGAGTAGTCTGT	s1h	910	539	0	MCM2-2A 4w	1	1
s1h_AACCTGAGTCACAATC	s1h	12153	3800	0	MCM2-2A 4w	2	2
s1h_AACCTGAGTCGACTTA	s1h	1984	818	0	MCM2-2A 4w	1	1
s1h_AACCTGAGTCTTGCGG	s1h	23585	5039	0	MCM2-2A 4w	5	5
s1h_AACCTGAGTTAGGGAC	s1h	458	318	0	MCM2-2A 4w	1	1
s1h_AACCTGATCACTAGCA	s1h	7457	2627	0	MCM2-2A 4w	4	4
s1h_AACCTGATCAGCTAGT	s1h	14191	3867	0	MCM2-2A 4w	5	5
s1h_AACCTTTAGAACCGCA	s1h	21903	4462	0	MCM2-2A 4w	2	2
s1h_AACCTTTAGCATTGTC	s1h	3105	1697	0	MCM2-2A 4w	4	4
s1h_AACCTTTAGCGTCTCG	s1h	692	414	0	MCM2-2A 4w	1	1
s1h_AACCTTTCAAAGGGTC	s1h	3152	1381	0	MCM2-2A 4w	1	1
s1h_AACCTTTCAAATCAAG	s1h	3228	1518	0	MCM2-2A 4w	1	1
s1h_AACCTTTCAGAGGAAA	s1h	3846	1487	0	MCM2-2A 4w	2	2
s1h_AACCTTTCATCCAACA	s1h	13403	3813	0	MCM2-2A 4w	2	2
s1h_AACCTTTGTACGACTT	s1h	2736	1272	0	MCM2-2A 4w	1	1
s1h_AACCTTTGTATCTCGA	s1h	3408	1537	0	MCM2-2A 4w	2	2
s1h_AACCTTTGTATTTCGG	s1h	2325	1197	0	MCM2-2A 4w	1	1
s1h_AACCTTTGTCACTAGT	s1h	1821	874	0	MCM2-2A 4w	1	1
s1h_AACCTTTGTCATCCGG	s1h	1732	812	0	MCM2-2A 4w	1	1
s1h_AACCTTTGTCTCACGG	s1h	807	320	0	MCM2-2A 4w	1	1
s1h_AACCTTTGTGAGCGAT	s1h	965	560	0	MCM2-2A 4w	1	1
s1h_AACCTTTGTGGTTCTA	s1h	12269	3497	0	MCM2-2A 4w	2	2
s1h_AACCTTTGTTCAAAGA	s1h	1027	564	0	MCM2-2A 4w	1	1
s1h_AACCTTTGTTCTTGTT	s1h	10003	2822	0	MCM2-2A 4w	2	2
s1h_AACCTTTTCATGCGGC	s1h	6911	2500	0	MCM2-2A 4w	5	5
s1h_AACCTTTTCATTACCT	s1h	25861	5797	0	MCM2-2A 4w	2	2
s1h_AACCTTTTCCTTGAAG	s1h	8932	2613	0	MCM2-2A 4w	5	5
s1h_AACCTTTTCGTGCATA	s1h	984	526	0	MCM2-2A 4w	1	1
s1h_AACCTTTTCTTGCAGA	s1h	5488	2754	0	MCM2-2A 4w	2	2
s1h_AACGAAAAGACATCAA	s1h	2716	1075	0	MCM2-2A 4w	1	1
s1h_AACGAAAAGACCATGG	s1h	19225	5182	0	MCM2-2A 4w	2	2
s1h_AACGAAAAGCACTCAT	s1h	708	400	0	MCM2-2A 4w	1	1
s1h_AACGAAAAGGAAAGGT	s1h	21264	5172	0	MCM2-2A 4w	5	5
s1h_AACGAAAAGGCCATAG	s1h	1943	849	0	MCM2-2A 4w	1	1
s1h_AACGAAAAGGGCTAAC	s1h	3253	1189	0	MCM2-2A 4w	4	4
s1h_AACGAAAAGGTTTACC	s1h	3371	333	0	MCM2-2A 4w	1	1
s1h_AACGAAACAAACGAGC	s1h	14440	3514	0	MCM2-2A 4w	2	2
s1h_AACGAAACAAGAGTTA	s1h	48535	7140	0	MCM2-2A 4w	5	5
s1h_AACGAAACAATATCCG	s1h	8106	2639	0	MCM2-2A 4w	5	5
s1h_AACGAAACACTCTAGA	s1h	2008	944	0	MCM2-2A 4w	1	1
s1h_AACGAAACAGTTAGAA	s1h	2106	996	0	MCM2-2A 4w	1	1
s1h_AACGAAACATGGAATA	s1h	3730	1400	0	MCM2-2A 4w	1	1
s1h_AACGAAAGTATGAGGC	s1h	1527	745	0	MCM2-2A 4w	4	4
s1h_AACGAAATCATGGGAG	s1h	4836	1705	0	MCM2-2A 4w	1	1
s1h_AACGAAATCTACGCGG	s1h	14697	3813	0	MCM2-2A 4w	2	2
s1h_AACGGGAAGACTGGGT	s1h	776	397	0	MCM2-2A 4w	1	1
s1h_AACGGGAAGCGCACAA	s1h	1667	813	0	MCM2-2A 4w	1	1
s1h_AACGGGAAGGCCTAAG	s1h	5953	2205	0	MCM2-2A 4w	4	4
s1h_AACGGGAAGTGCACCC	s1h	16545	3874	0	MCM2-2A 4w	2	2
s1h_AACGGGACACTTTAGG	s1h	24572	5340	0	MCM2-2A 4w	2	2
s1h_AACGGGACAGAAGTTA	s1h	32558	4839	0	MCM2-2A 4w	5	5
s1h_AACGGGAGTCCCGGTA	s1h	31264	6158	0	MCM2-2A 4w	5	5
s1h_AACGGGAGTCCGTACG	s1h	1007	814	0	MCM2-2A 4w	4	4
s1h_AACGGGAGTGTGAGCA	s1h	7848	2329	0	MCM2-2A 4w	1	1
s1h_AACGGGAGTTATCCAG	s1h	3782	1591	0	MCM2-2A 4w	1	1
s1h_AACGGGAGTTCCGCGA	s1h	5053	1873	0	MCM2-2A 4w	1	1
s1h_AACGGGAGTTTCGCTC	s1h	6023	2193	0	MCM2-2A 4w	1	1
s1h_AACGTCAAGACATACA	s1h	35272	6091	0	MCM2-2A 4w	2	2
s1h_AACGTCAAGAGTCGAC	s1h	1531	822	0	MCM2-2A 4w	1	1
s1h_AACGTCAAGATGGTAT	s1h	2358	1071	0	MCM2-2A 4w	1	1
s1h_AACGTCAAGGAGTACC	s1h	8127	2490	0	MCM2-2A 4w	5	5
s1h_AACGTCAAGTAATACG	s1h	1627	829	0	MCM2-2A 4w	1	1
s1h_AACGTCAAGTATGAGT	s1h	3150	1246	0	MCM2-2A 4w	1	1
s1h_AACGTCAAGTCATGAA	s1h	12503	3916	0	MCM2-2A 4w	2	2
s1h_AACGTCACAAACGAGC	s1h	1233	987	0	MCM2-2A 4w	4	4
s1h_AACGTCACAAGAAACT	s1h	6110	2200	0	MCM2-2A 4w	1	1
s1h_AACGTCACACAAATCC	s1h	3083	1327	0	MCM2-2A 4w	1	1
s1h_AACGTCACACATAACC	s1h	1980	776	0	MCM2-2A 4w	1	1
s1h_AACGTCACACGGAAGT	s1h	1059	601	0	MCM2-2A 4w	1	1
s1h_AACGTCACAGCTACAT	s1h	3397	1509	0	MCM2-2A 4w	1	1
s1h_AACGTCAGTATTTCTC	s1h	1323	695	0	MCM2-2A 4w	1	1
s1h_AACGTCAGTCGGAACA	s1h	1143	616	0	MCM2-2A 4w	1	1
s1h_AACGTCAGTTCGGACC	s1h	852	316	0	MCM2-2A 4w	1	1
s1h_AACGTCAGTTGACTAC	s1h	4491	1564	0	MCM2-2A 4w	1	1
s1h_AACGTCAGTTGTAGCT	s1h	21484	4767	0	MCM2-2A 4w	2	2
s1h_AACGTCATCACAGTGT	s1h	4411	941	0	MCM2-2A 4w	1	1
s1h_AACGTCATCACTACTT	s1h	3811	1437	0	MCM2-2A 4w	1	1
s1h_AACGTCATCCACAGGC	s1h	2116	979	0	MCM2-2A 4w	1	1
s1h_AACGTCATCCGAGGCT	s1h	2480	1179	0	MCM2-2A 4w	1	1
s1h_AACGTCATCGCTCATC	s1h	2673	1562	0	MCM2-2A 4w	2	2
s1h_AACGTCATCGGACTGC	s1h	2485	1191	0	MCM2-2A 4w	4	4
s1h_AACGTCATCGTGTGGC	s1h	2222	1074	0	MCM2-2A 4w	1	1
s1h_AACGTCATCTAAGCCA	s1h	17187	4424	0	MCM2-2A 4w	2	2
s1h_AACGTCATCTGTCAGA	s1h	1812	960	0	MCM2-2A 4w	1	1
s1h_AACTTCTAGAATGTTG	s1h	5226	1936	0	MCM2-2A 4w	1	1
s1h_AACTTCTAGCTAGAAT	s1h	2443	1099	0	MCM2-2A 4w	1	1
s1h_AACTTCTAGGATTACA	s1h	7171	2348	0	MCM2-2A 4w	1	1
s1h_AACTTCTAGGTAGTAT	s1h	2490	331	0	MCM2-2A 4w	1	1
s1h_AACTTCTAGTAGGATT	s1h	6353	2108	0	MCM2-2A 4w	2	2
s1h_AACTTCTAGTGCACCC	s1h	3102	1623	0	MCM2-2A 4w	5	5
s1h_AACTTCTAGTTCATGC	s1h	818	489	0	MCM2-2A 4w	1	1
s1h_AACTTCTCAAGAGTTA	s1h	802	474	0	MCM2-2A 4w	1	1
s1h_AACTTCTCAAGATGGC	s1h	19886	3800	0	MCM2-2A 4w	2	2
s1h_AACTTCTCAGAACATA	s1h	4041	1776	0	MCM2-2A 4w	1	1
s1h_AACTTCTCAGCGGATA	s1h	4574	1689	0	MCM2-2A 4w	4	4
s1h_AACTTCTCATGCCGCA	s1h	25315	5629	0	MCM2-2A 4w	2	2
s1h_AACTTCTGTAGCGTCC	s1h	3355	1656	0	MCM2-2A 4w	5	5
s1h_AACTTCTGTATCATGC	s1h	5098	1913	0	MCM2-2A 4w	1	1
s1h_AACTTCTGTTCTAAGC	s1h	2242	1049	0	MCM2-2A 4w	1	1
s1h_AACTTCTGTTTACTGG	s1h	888	573	0	MCM2-2A 4w	1	1
s1h_AACTTCTTCACATACG	s1h	1685	879	0	MCM2-2A 4w	1	1
s1h_AACTTCTTCGTGGCTG	s1h	5123	1679	0	MCM2-2A 4w	1	1
s1h_AAGAACAAGAGGACTC	s1h	1205	644	0	MCM2-2A 4w	1	1
s1h_AAGAACAAGGCCCAAA	s1h	851	512	0	MCM2-2A 4w	1	1
s1h_AAGAACAAGGTGTGAC	s1h	2731	563	0	MCM2-2A 4w	1	1
s1h_AAGAACACAAACCGGA	s1h	2699	1442	0	MCM2-2A 4w	2	2
s1h_AAGAACACAATAACCC	s1h	3935	1352	0	MCM2-2A 4w	4	4
s1h_AAGAACACACTGCTTC	s1h	3558	1796	0	MCM2-2A 4w	2	2
s1h_AAGAACACAGTATTCG	s1h	909	515	0	MCM2-2A 4w	1	1
s1h_AAGAACAGTAGACAAT	s1h	37092	6162	0	MCM2-2A 4w	5	5
s1h_AAGAACAGTAGCGTTT	s1h	3206	1311	0	MCM2-2A 4w	1	1
s1h_AAGAACAGTAGCTGCC	s1h	1091	590	0	MCM2-2A 4w	1	1
s1h_AAGAACAGTCCCTCAT	s1h	39168	6122	0	MCM2-2A 4w	2	2
s1h_AAGAACAGTGTAACGG	s1h	42093	5890	0	MCM2-2A 4w	2	2
s1h_AAGAACAGTTTGCAGT	s1h	2336	1047	0	MCM2-2A 4w	1	1
s1h_AAGAACATCAAAGGAT	s1h	1070	618	0	MCM2-2A 4w	1	1
s1h_AAGAACATCGGTCATA	s1h	1149	337	0	MCM2-2A 4w	1	1
s1h_AAGAACATCTCAGGCG	s1h	8552	2684	0	MCM2-2A 4w	2	2
s1h_AAGAACATCTCGGTAA	s1h	982	525	0	MCM2-2A 4w	1	1
s1h_AAGACAAAGCAAGCCA	s1h	2643	678	0	MCM2-2A 4w	1	1
s1h_AAGACAAAGGAAGTCC	s1h	6837	2883	0	MCM2-2A 4w	4	4
s1h_AAGACAAAGGGATCGT	s1h	1847	800	0	MCM2-2A 4w	1	1
s1h_AAGACAAAGGGTAGCT	s1h	5229	1731	0	MCM2-2A 4w	1	1
s1h_AAGACAAAGGTAGATT	s1h	26941	5448	0	MCM2-2A 4w	5	5
s1h_AAGACAAAGTAAGACT	s1h	1116	548	0	MCM2-2A 4w	1	1
s1h_AAGACAAAGTCATAGA	s1h	14362	3846	0	MCM2-2A 4w	5	5
s1h_AAGACAAAGTCGTCTA	s1h	17845	4233	0	MCM2-2A 4w	2	2
s1h_AAGACAACAAACTGCT	s1h	3562	1418	0	MCM2-2A 4w	1	1
s1h_AAGACAACAAAGGGCT	s1h	8243	2467	0	MCM2-2A 4w	2	2
s1h_AAGACAACAAGTGCAG	s1h	1654	769	0	MCM2-2A 4w	1	1
s1h_AAGACAACAGAACTAA	s1h	3676	1497	0	MCM2-2A 4w	1	1
s1h_AAGACAACAGCCTATA	s1h	2186	1024	0	MCM2-2A 4w	1	1
s1h_AAGACAACAGTAACAA	s1h	1390	593	0	MCM2-2A 4w	1	1
s1h_AAGACAACATGCAGGA	s1h	2759	1237	0	MCM2-2A 4w	1	1
s1h_AAGACAAGTAGTCGGA	s1h	641	410	0	MCM2-2A 4w	1	1
s1h_AAGACAAGTATACCCA	s1h	928	515	0	MCM2-2A 4w	1	1
s1h_AAGACAAGTCGATTAC	s1h	3718	1588	0	MCM2-2A 4w	1	1
s1h_AAGACAAGTCGGAACA	s1h	1306	655	0	MCM2-2A 4w	1	1
s1h_AAGACAAGTCGTTGCG	s1h	3099	1270	0	MCM2-2A 4w	1	1
s1h_AAGACAAGTGAGTCAG	s1h	2165	1003	0	MCM2-2A 4w	1	1
s1h_AAGACAATCCGGACGT	s1h	2941	1815	0	MCM2-2A 4w	4	4
s1h_AAGACAATCGCAACAT	s1h	11905	3997	0	MCM2-2A 4w	2	2
s1h_AAGACAATCGTTTACT	s1h	7284	2439	0	MCM2-2A 4w	1	1
s1h_AAGACTCAGAAGGCTC	s1h	5986	2305	0	MCM2-2A 4w	2	2
s1h_AAGACTCAGAGAGGTA	s1h	10504	2548	0	MCM2-2A 4w	2	2
s1h_AAGACTCAGGTCCCTG	s1h	8445	2737	0	MCM2-2A 4w	4	4
s1h_AAGACTCAGTACTCGT	s1h	32408	5231	0	MCM2-2A 4w	2	2
s1h_AAGACTCCAACGCCCA	s1h	32587	5368	0	MCM2-2A 4w	5	5
s1h_AAGACTCCAAGAAACT	s1h	6701	2291	0	MCM2-2A 4w	5	5
s1h_AAGACTCGTATCGCGC	s1h	20033	3707	0	MCM2-2A 4w	2	2
s1h_AAGACTCGTTGCTCGG	s1h	4397	1404	0	MCM2-2A 4w	1	1
s1h_AAGACTCGTTTACACG	s1h	1177	306	0	MCM2-2A 4w	1	1
s1h_AAGACTCGTTTGGGTT	s1h	4925	1729	0	MCM2-2A 4w	1	1
s1h_AAGACTCTCCACCTCA	s1h	19248	5495	0	MCM2-2A 4w	2	2
s1h_AAGACTCTCCTACGAA	s1h	1925	983	0	MCM2-2A 4w	1	1
s1h_AAGACTCTCTACCTTA	s1h	7905	3014	0	MCM2-2A 4w	2	2
s1h_AAGACTCTCTTTCGAT	s1h	14131	3635	0	MCM2-2A 4w	2	2
s1h_AAGATAGAGACTGAGC	s1h	5475	2391	0	MCM2-2A 4w	1	1
s1h_AAGATAGAGATTAGAC	s1h	2083	759	0	MCM2-2A 4w	1	1
s1h_AAGATAGAGGACTATA	s1h	2068	892	0	MCM2-2A 4w	1	1
s1h_AAGATAGAGTAGGAAG	s1h	2481	1117	0	MCM2-2A 4w	5	5
s1h_AAGATAGCAAGTGCAG	s1h	1073	569	0	MCM2-2A 4w	1	1
s1h_AAGATAGCAGTAGGAC	s1h	896	501	0	MCM2-2A 4w	1	1
s1h_AAGATAGCATCATGAC	s1h	14529	3798	0	MCM2-2A 4w	2	2
s1h_AAGATAGGTGTCATTG	s1h	1639	768	0	MCM2-2A 4w	5	5
s1h_AAGATAGGTTAGCTAC	s1h	6005	2247	0	MCM2-2A 4w	1	1
s1h_AAGATAGGTTTACCAG	s1h	3006	1346	0	MCM2-2A 4w	1	1
s1h_AAGATAGTCCATTTAC	s1h	19724	4696	0	MCM2-2A 4w	2	2
s1h_AAGCATCAGACGAGCT	s1h	18935	3974	0	MCM2-2A 4w	2	2
s1h_AAGCATCAGCAATTAG	s1h	23453	6016	0	MCM2-2A 4w	2	2
s1h_AAGCATCAGTCAATCC	s1h	1632	727	0	MCM2-2A 4w	1	1
s1h_AAGCATCCAAATGAGT	s1h	3967	1588	0	MCM2-2A 4w	1	1
s1h_AAGCATCCAAGAGTAT	s1h	17411	4334	0	MCM2-2A 4w	2	2
s1h_AAGCATCCAAGCTACT	s1h	1975	989	0	MCM2-2A 4w	1	1
s1h_AAGCATCCACTCCACT	s1h	26967	5901	0	MCM2-2A 4w	1	1
s1h_AAGCATCCAGAGTGAC	s1h	850	412	0	MCM2-2A 4w	1	1
s1h_AAGCATCCAGTGACCC	s1h	10911	3641	0	MCM2-2A 4w	2	2
s1h_AAGCATCCATGAGAAT	s1h	2064	984	0	MCM2-2A 4w	1	1
s1h_AAGCATCGTAGGGAGG	s1h	3218	1342	0	MCM2-2A 4w	1	1
s1h_AAGCATCGTCAGCTTA	s1h	1620	797	0	MCM2-2A 4w	1	1
s1h_AAGCATCGTGCACGCT	s1h	1971	878	0	MCM2-2A 4w	1	1
s1h_AAGCATCGTGCGGCTT	s1h	19560	4767	0	MCM2-2A 4w	2	2
s1h_AAGCATCGTTCCTTGC	s1h	1781	787	0	MCM2-2A 4w	1	1
s1h_AAGCATCGTTGGGAAC	s1h	4781	1828	0	MCM2-2A 4w	4	4
s1h_AAGCATCGTTTGGGAG	s1h	16265	4088	0	MCM2-2A 4w	2	2
s1h_AAGCATCTCCTCAGAA	s1h	7061	2201	0	MCM2-2A 4w	1	1
s1h_AAGCATCTCCTCAGGG	s1h	1010	562	0	MCM2-2A 4w	1	1
s1h_AAGCATCTCGGAACTT	s1h	16260	4042	0	MCM2-2A 4w	1	1
s1h_AAGCCATAGATCCCAT	s1h	2186	988	0	MCM2-2A 4w	1	1
s1h_AAGCCATAGATTGAGT	s1h	1519	811	0	MCM2-2A 4w	1	1
s1h_AAGCCATAGCCGAACA	s1h	2576	1053	0	MCM2-2A 4w	1	1
s1h_AAGCCATCAACGACAG	s1h	1481	754	0	MCM2-2A 4w	1	1
s1h_AAGCCATCAGCCGTTG	s1h	14731	3377	0	MCM2-2A 4w	2	2
s1h_AAGCCATCAGTAACCT	s1h	9996	3207	0	MCM2-2A 4w	2	2
s1h_AAGCCATCATGAATAG	s1h	26024	5237	0	MCM2-2A 4w	2	2
s1h_AAGCCATCATGGAAGC	s1h	2518	1022	0	MCM2-2A 4w	1	1
s1h_AAGCCATGTAAGCAAT	s1h	1893	970	0	MCM2-2A 4w	1	1
s1h_AAGCCATGTAGAATGT	s1h	2355	1147	0	MCM2-2A 4w	4	4
s1h_AAGCCATGTAGACAGC	s1h	8398	2545	0	MCM2-2A 4w	1	1
s1h_AAGCCATGTAGTAAGT	s1h	6157	2183	0	MCM2-2A 4w	1	1
s1h_AAGCCATGTATGACAA	s1h	25271	5425	0	MCM2-2A 4w	2	2
s1h_AAGCCATGTCCGGTCA	s1h	3872	1604	0	MCM2-2A 4w	1	1
s1h_AAGCCATGTTGAATCC	s1h	29443	5871	0	MCM2-2A 4w	5	5
s1h_AAGCCATGTTTACCTT	s1h	976	617	0	MCM2-2A 4w	5	5
s1h_AAGCCATTCAAGTCTG	s1h	1359	758	0	MCM2-2A 4w	1	1
s1h_AAGCCATTCCTTCTTC	s1h	26092	5813	0	MCM2-2A 4w	2	2
s1h_AAGCCATTCGTTCCTG	s1h	1206	653	0	MCM2-2A 4w	1	1
s1h_AAGCCATTCTTAGTTC	s1h	15105	3610	0	MCM2-2A 4w	2	2
s1h_AAGCGAGAGAGCTGAC	s1h	2176	1140	0	MCM2-2A 4w	4	4
s1h_AAGCGAGAGAGCTTTC	s1h	2887	1189	0	MCM2-2A 4w	1	1
s1h_AAGCGAGAGAGTCTTC	s1h	1435	679	0	MCM2-2A 4w	1	1
s1h_AAGCGAGAGAGTGACC	s1h	16083	3741	0	MCM2-2A 4w	2	2
s1h_AAGCGAGAGCATAGGC	s1h	18266	3564	0	MCM2-2A 4w	1	1
s1h_AAGCGAGAGGCGCTTC	s1h	4317	1768	0	MCM2-2A 4w	4	4
s1h_AAGCGAGAGTAGCATA	s1h	12953	3533	0	MCM2-2A 4w	4	4
s1h_AAGCGAGCAAACTCTG	s1h	991	574	0	MCM2-2A 4w	1	1
s1h_AAGCGAGCAACTGTGT	s1h	1592	543	0	MCM2-2A 4w	1	1
s1h_AAGCGAGCAACTTGCA	s1h	1875	791	0	MCM2-2A 4w	1	1
s1h_AAGCGAGCACATACGT	s1h	18965	3702	0	MCM2-2A 4w	2	2
s1h_AAGCGAGCACCTTCGT	s1h	5481	1814	0	MCM2-2A 4w	1	1
s1h_AAGCGAGCAGACCATT	s1h	1287	727	0	MCM2-2A 4w	1	1
s1h_AAGCGAGCAGCATACT	s1h	35237	6420	0	MCM2-2A 4w	2	2
s1h_AAGCGAGCAGTATGAA	s1h	573	362	0	MCM2-2A 4w	1	1
s1h_AAGCGAGCATCCAACA	s1h	1947	962	0	MCM2-2A 4w	5	5
s1h_AAGCGAGCATGCCGCA	s1h	36901	5858	0	MCM2-2A 4w	2	2
s1h_AAGCGAGGTAACATCC	s1h	27088	4839	0	MCM2-2A 4w	2	2
s1h_AAGCGAGGTACTGCCG	s1h	1271	657	0	MCM2-2A 4w	1	1
s1h_AAGCGAGGTCAGTTTG	s1h	5694	1909	0	MCM2-2A 4w	1	1
s1h_AAGCGAGGTCGCACAC	s1h	3836	1392	0	MCM2-2A 4w	1	1
s1h_AAGCGAGGTGTGATGG	s1h	18217	4422	0	MCM2-2A 4w	5	5
s1h_AAGCGAGTCAAACGTC	s1h	23400	4156	0	MCM2-2A 4w	1	1
s1h_AAGCGAGTCAGACCGC	s1h	2824	1149	0	MCM2-2A 4w	1	1
s1h_AAGCGAGTCCACTGAA	s1h	25312	5134	0	MCM2-2A 4w	2	2
s1h_AAGCGAGTCCAGCCTT	s1h	2548	1155	0	MCM2-2A 4w	1	1
s1h_AAGCGAGTCCCACAGG	s1h	2941	1143	0	MCM2-2A 4w	1	1
s1h_AAGCGAGTCCGATCGG	s1h	972	512	0	MCM2-2A 4w	1	1
s1h_AAGCGAGTCGCCTTGT	s1h	1164	584	0	MCM2-2A 4w	1	1
s1h_AAGCGAGTCGGCTGTG	s1h	714	427	0	MCM2-2A 4w	1	1
s1h_AAGCGAGTCGTCGCTT	s1h	2542	1031	0	MCM2-2A 4w	1	1
s1h_AAGCGAGTCTCCTGCA	s1h	4254	1483	0	MCM2-2A 4w	1	1
s1h_AAGCGAGTCTCTAGGA	s1h	12983	3221	0	MCM2-2A 4w	2	2
s1h_AAGCGTTAGACCAAAT	s1h	2290	1062	0	MCM2-2A 4w	1	1
s1h_AAGCGTTAGACTTCCA	s1h	7244	2408	0	MCM2-2A 4w	5	5
s1h_AAGCGTTAGCAGTCTT	s1h	5686	2160	0	MCM2-2A 4w	4	4
s1h_AAGCGTTAGGTGGCTA	s1h	611	381	0	MCM2-2A 4w	1	1
s1h_AAGCGTTCAAGTTTGC	s1h	2214	1103	0	MCM2-2A 4w	1	1
s1h_AAGCGTTCAATACGCT	s1h	2510	1268	0	MCM2-2A 4w	1	1
s1h_AAGCGTTCAGACTGCC	s1h	53103	6294	0	MCM2-2A 4w	2	2
s1h_AAGCGTTGTCCGTTTC	s1h	569	330	0	MCM2-2A 4w	1	1
s1h_AAGCGTTGTGGGCTCT	s1h	45231	5369	0	MCM2-2A 4w	5	5
s1h_AAGCGTTGTTGGCCGT	s1h	5977	2385	0	MCM2-2A 4w	5	5
s1h_AAGCGTTTCAATCTTC	s1h	2302	588	0	MCM2-2A 4w	1	1
s1h_AAGCGTTTCACGACTA	s1h	837	471	0	MCM2-2A 4w	1	1
s1h_AAGCGTTTCAGAATAG	s1h	3244	986	0	MCM2-2A 4w	1	1
s1h_AAGCGTTTCCAAACCA	s1h	945	534	0	MCM2-2A 4w	1	1
s1h_AAGCGTTTCCAACTGA	s1h	16088	4567	0	MCM2-2A 4w	5	5
s1h_AAGCGTTTCTCAGAAC	s1h	27305	4679	0	MCM2-2A 4w	1	1
s1h_AAGGAATAGACTTCGT	s1h	10778	3031	0	MCM2-2A 4w	2	2
s1h_AAGGAATAGAGTTGAT	s1h	1479	730	0	MCM2-2A 4w	1	1
s1h_AAGGAATAGCTCGTGC	s1h	924	519	0	MCM2-2A 4w	1	1
s1h_AAGGAATAGGATTACA	s1h	25972	5868	0	MCM2-2A 4w	5	5
s1h_AAGGAATAGTATGCAA	s1h	763	478	0	MCM2-2A 4w	1	1
s1h_AAGGAATAGTGCAACG	s1h	820	482	0	MCM2-2A 4w	1	1
s1h_AAGGAATCAACCACAT	s1h	1046	352	0	MCM2-2A 4w	1	1
s1h_AAGGAATCAATAGGAT	s1h	658	409	0	MCM2-2A 4w	1	1
s1h_AAGGAATCAGAATCGG	s1h	55636	6902	0	MCM2-2A 4w	1	1
s1h_AAGGAATCAGCTATTG	s1h	2126	930	0	MCM2-2A 4w	1	1
s1h_AAGGAATGTAAGCGGT	s1h	15639	3411	0	MCM2-2A 4w	5	5
s1h_AAGGAATGTACGATGG	s1h	3229	1381	0	MCM2-2A 4w	1	1
s1h_AAGGAATGTCCTGGGT	s1h	2335	1080	0	MCM2-2A 4w	1	1
s1h_AAGGAATGTCTAGATC	s1h	556	388	0	MCM2-2A 4w	1	1
s1h_AAGGAATGTGAGACGT	s1h	886	418	0	MCM2-2A 4w	1	1
s1h_AAGGAATGTGCATGAG	s1h	2451	1160	0	MCM2-2A 4w	1	1
s1h_AAGGAATGTGTTTGCA	s1h	2437	1000	0	MCM2-2A 4w	1	1
s1h_AAGGAATGTTAACCTG	s1h	5408	1879	0	MCM2-2A 4w	1	1
s1h_AAGGAATTCATTTGCT	s1h	2436	1213	0	MCM2-2A 4w	1	1
s1h_AAGGAATTCCAACCAA	s1h	14147	4038	0	MCM2-2A 4w	2	2
s1h_AAGGAATTCCCGAACG	s1h	6124	1588	0	MCM2-2A 4w	4	4
s1h_AAGGAATTCTACGGGC	s1h	6486	2173	0	MCM2-2A 4w	5	5
s1h_AAGGAATTCTCCAATT	s1h	1967	874	0	MCM2-2A 4w	1	1
s1h_AAGGAATTCTTGCGCT	s1h	1220	564	0	MCM2-2A 4w	1	1
s1h_AAGGTAAAGACGATAT	s1h	17935	3876	0	MCM2-2A 4w	2	2
s1h_AAGGTAAAGCTGTCCG	s1h	15050	4228	0	MCM2-2A 4w	2	2
s1h_AAGGTAAAGGTCACTT	s1h	2242	1014	0	MCM2-2A 4w	1	1
s1h_AAGGTAACAAGCAGGT	s1h	2730	1060	0	MCM2-2A 4w	1	1
s1h_AAGGTAACACCCAAGC	s1h	3906	1979	0	MCM2-2A 4w	4	4
s1h_AAGGTAACACTCTCGT	s1h	953	385	0	MCM2-2A 4w	1	1
s1h_AAGGTAACACTGCGTG	s1h	953	682	0	MCM2-2A 4w	4	4
s1h_AAGGTAACAGTTGCGC	s1h	12023	3759	0	MCM2-2A 4w	2	2
s1h_AAGGTAACATAAGCGG	s1h	12374	3073	0	MCM2-2A 4w	2	2
s1h_AAGGTAACATGGATCT	s1h	769	500	0	MCM2-2A 4w	1	1
s1h_AAGGTAAGTAGAGTTA	s1h	2010	855	0	MCM2-2A 4w	1	1
s1h_AAGGTAAGTAGCGTAG	s1h	1257	636	0	MCM2-2A 4w	1	1
s1h_AAGGTAAGTATCTTCT	s1h	8167	3084	0	MCM2-2A 4w	2	2
s1h_AAGGTAAGTCCAGCAC	s1h	1792	881	0	MCM2-2A 4w	1	1
s1h_AAGGTAAGTCGTGGTC	s1h	698	444	0	MCM2-2A 4w	1	1
s1h_AAGGTAAGTGTGCCTG	s1h	7487	2244	0	MCM2-2A 4w	2	2
s1h_AAGGTAAGTTCTTCAT	s1h	6630	2265	0	MCM2-2A 4w	2	2
s1h_AAGGTAAGTTGTGTAC	s1h	3122	1299	0	MCM2-2A 4w	1	1
s1h_AAGGTAATCACCTCTG	s1h	5185	2039	0	MCM2-2A 4w	4	4
s1h_AAGGTAATCAGCACCG	s1h	1573	782	0	MCM2-2A 4w	1	1
s1h_AAGGTAATCAGCTCTC	s1h	3131	1307	0	MCM2-2A 4w	4	4
s1h_AAGGTAATCATCAGTG	s1h	8358	2493	0	MCM2-2A 4w	5	5
s1h_AAGGTAATCATTCACT	s1h	911	546	0	MCM2-2A 4w	1	1
s1h_AAGGTAATCCTTGAAG	s1h	24137	5551	0	MCM2-2A 4w	5	5
s1h_AAGGTAATCCTTGACC	s1h	697	463	0	MCM2-2A 4w	1	1
s1h_AAGGTAATCGTCAAAC	s1h	13176	3156	0	MCM2-2A 4w	4	4
s1h_AAGGTAATCGTCCTCA	s1h	17350	3974	0	MCM2-2A 4w	2	2
s1h_AAGGTAATCGTCTCAC	s1h	749	402	0	MCM2-2A 4w	1	1
s1h_AAGGTAATCTCGCGTT	s1h	20887	4362	0	MCM2-2A 4w	5	5
s1h_AAGTACCAGAGTATAC	s1h	32506	6059	0	MCM2-2A 4w	2	2
s1h_AAGTACCAGATCACCT	s1h	2051	992	0	MCM2-2A 4w	1	1
s1h_AAGTACCAGCACTCGC	s1h	4236	1564	0	MCM2-2A 4w	1	1
s1h_AAGTACCAGGAAAGAC	s1h	3617	1534	0	MCM2-2A 4w	1	1
s1h_AAGTACCAGGTCGTCC	s1h	1949	982	0	MCM2-2A 4w	1	1
s1h_AAGTACCAGTGCCAGA	s1h	1361	548	0	MCM2-2A 4w	1	1
s1h_AAGTACCCAAGACTGG	s1h	820	477	0	MCM2-2A 4w	1	1
s1h_AAGTACCCACAACGTT	s1h	1701	881	0	MCM2-2A 4w	1	1
s1h_AAGTACCCAGACAAGC	s1h	1930	807	0	MCM2-2A 4w	1	1
s1h_AAGTACCCAGATTAAG	s1h	3357	1308	0	MCM2-2A 4w	1	1
s1h_AAGTACCCAGCTACCG	s1h	16103	4017	0	MCM2-2A 4w	2	2
s1h_AAGTACCCAGCTCTGG	s1h	27028	4351	0	MCM2-2A 4w	2	2
s1h_AAGTACCGTAGCTGCC	s1h	3258	1228	0	MCM2-2A 4w	1	1
s1h_AAGTACCGTATGACAA	s1h	849	516	0	MCM2-2A 4w	1	1
s1h_AAGTACCGTCGGATTT	s1h	7723	1979	0	MCM2-2A 4w	4	4
s1h_AAGTACCGTTATGACC	s1h	4097	1768	0	MCM2-2A 4w	1	1
s1h_AAGTACCGTTCGAGCC	s1h	10420	2720	0	MCM2-2A 4w	2	2
s1h_AAGTACCTCAAGGCTT	s1h	5973	2347	0	MCM2-2A 4w	1	1
s1h_AAGTACCTCCACCTCA	s1h	1092	540	0	MCM2-2A 4w	1	1
s1h_AAGTACCTCCCTAGGG	s1h	4947	1749	0	MCM2-2A 4w	4	4
s1h_AAGTACCTCTCGTTTA	s1h	707	427	0	MCM2-2A 4w	1	1
s1h_AAGTACCTCTTAATCC	s1h	1280	706	0	MCM2-2A 4w	1	1
s1h_AAGTCGTAGACTCTTG	s1h	4816	1840	0	MCM2-2A 4w	5	5
s1h_AAGTCGTAGACTGGGT	s1h	2075	803	0	MCM2-2A 4w	1	1
s1h_AAGTCGTAGAGGTTAT	s1h	1464	688	0	MCM2-2A 4w	1	1
s1h_AAGTCGTAGATCGACG	s1h	646	411	0	MCM2-2A 4w	1	1
s1h_AAGTCGTAGGTTCACT	s1h	6153	1924	0	MCM2-2A 4w	1	1
s1h_AAGTCGTAGTATGACA	s1h	804	482	0	MCM2-2A 4w	1	1
s1h_AAGTCGTAGTGTGTTC	s1h	11184	3195	0	MCM2-2A 4w	4	4
s1h_AAGTCGTCAACCACGC	s1h	1260	713	0	MCM2-2A 4w	1	1
s1h_AAGTCGTCAAGAGTGC	s1h	17702	3623	0	MCM2-2A 4w	2	2
s1h_AAGTCGTCAATGAAAC	s1h	4264	2337	0	MCM2-2A 4w	4	4
s1h_AAGTCGTCAGATGCGA	s1h	7689	2170	0	MCM2-2A 4w	2	2
s1h_AAGTCGTCAGCTATTG	s1h	17604	4100	0	MCM2-2A 4w	2	2
s1h_AAGTCGTCAGTTACCA	s1h	30232	5323	0	MCM2-2A 4w	5	5
s1h_AAGTCGTCATTAAAGG	s1h	1142	606	0	MCM2-2A 4w	1	1
s1h_AAGTCGTGTGGTAATA	s1h	12460	3208	0	MCM2-2A 4w	1	1
s1h_AAGTCGTGTGGTCTCG	s1h	702	409	0	MCM2-2A 4w	1	1
s1h_AAGTCGTGTGTAACGG	s1h	2287	832	0	MCM2-2A 4w	1	1
s1h_AAGTCGTTCAGTCATG	s1h	5142	1779	0	MCM2-2A 4w	1	1
s1h_AAGTCGTTCCGTGGTG	s1h	724	472	0	MCM2-2A 4w	1	1
s1h_AAGTCGTTCGAATCCA	s1h	1477	745	0	MCM2-2A 4w	1	1
s1h_AAGTCGTTCTCCATAT	s1h	1392	702	0	MCM2-2A 4w	1	1
s1h_AAGTGAAAGCATTGAA	s1h	15392	4250	0	MCM2-2A 4w	2	2
s1h_AAGTGAAAGCCACCGT	s1h	5404	2003	0	MCM2-2A 4w	1	1
s1h_AAGTGAAAGCGAGTAC	s1h	583	340	0	MCM2-2A 4w	1	1
s1h_AAGTGAAAGGGTTTCT	s1h	1679	792	0	MCM2-2A 4w	1	1
s1h_AAGTGAAAGGTAAGAG	s1h	876	489	0	MCM2-2A 4w	1	1
s1h_AAGTGAAAGGTACAAT	s1h	23187	4752	0	MCM2-2A 4w	2	2
s1h_AAGTGAACAACATACC	s1h	16419	4178	0	MCM2-2A 4w	5	5
s1h_AAGTGAACAACGAGGT	s1h	9748	3177	0	MCM2-2A 4w	2	2
s1h_AAGTGAACAAGACCTT	s1h	1104	557	0	MCM2-2A 4w	1	1
s1h_AAGTGAACAGAAGTGC	s1h	7313	1949	0	MCM2-2A 4w	4	4
s1h_AAGTGAACAGAGACTG	s1h	1659	844	0	MCM2-2A 4w	1	1
s1h_AAGTGAACATGAGAAT	s1h	3282	1471	0	MCM2-2A 4w	5	5
s1h_AAGTGAAGTACAGCGA	s1h	25007	4689	0	MCM2-2A 4w	1	1
s1h_AAGTGAAGTCCTGTTC	s1h	23229	5453	0	MCM2-2A 4w	2	2
s1h_AAGTGAAGTTTGGAGG	s1h	1894	845	0	MCM2-2A 4w	1	1
s1h_AAGTGAAGTTTGGGTT	s1h	9489	2156	0	MCM2-2A 4w	1	1
s1h_AAGTGAATCAAGTTGC	s1h	27851	5764	0	MCM2-2A 4w	1	1
s1h_AAGTGAATCACTGGGC	s1h	1435	711	0	MCM2-2A 4w	1	1
s1h_AAGTGAATCAGGGTAG	s1h	818	471	0	MCM2-2A 4w	1	1
s1h_AAGTGAATCATGGATC	s1h	874	552	0	MCM2-2A 4w	1	1
s1h_AAGTGAATCGCTAATG	s1h	4603	1739	0	MCM2-2A 4w	5	5
s1h_AAGTGAATCTATTCGT	s1h	3970	1350	0	MCM2-2A 4w	1	1
s1h_AAGTTCGAGCCGGATA	s1h	34035	5175	0	MCM2-2A 4w	2	2
s1h_AAGTTCGAGGAACTAT	s1h	2163	941	0	MCM2-2A 4w	1	1
s1h_AAGTTCGAGTAAAGCT	s1h	36323	6167	0	MCM2-2A 4w	5	5
s1h_AAGTTCGAGTCACACT	s1h	10802	3057	0	MCM2-2A 4w	5	5
s1h_AAGTTCGAGTTTGTCG	s1h	866	441	0	MCM2-2A 4w	1	1
s1h_AAGTTCGCAACAAGTA	s1h	16677	4331	0	MCM2-2A 4w	2	2
s1h_AAGTTCGCACGGCACT	s1h	8430	2603	0	MCM2-2A 4w	4	4
s1h_AAGTTCGCAGAGTCTT	s1h	2397	1110	0	MCM2-2A 4w	1	1
s1h_AAGTTCGCATACTGTG	s1h	2193	1005	0	MCM2-2A 4w	1	1
s1h_AAGTTCGGTACACTCA	s1h	4331	1621	0	MCM2-2A 4w	1	1
s1h_AAGTTCGGTGACGTCC	s1h	770	406	0	MCM2-2A 4w	4	4
s1h_AAGTTCGGTTAAACAG	s1h	3407	1546	0	MCM2-2A 4w	1	1
s1h_AAGTTCGGTTGCCTAA	s1h	39156	6607	0	MCM2-2A 4w	2	2
s1h_AAGTTCGTCGGCGATC	s1h	2613	1105	0	MCM2-2A 4w	1	1
s1h_AAGTTCGTCGTAACAC	s1h	28023	4349	0	MCM2-2A 4w	1	1
s1h_AAGTTCGTCGTTGTTT	s1h	2957	1210	0	MCM2-2A 4w	1	1
s1h_AAGTTCGTCTAACACG	s1h	3277	1411	0	MCM2-2A 4w	1	1
s1h_AAGTTCGTCTGCTCTG	s1h	2052	983	0	MCM2-2A 4w	1	1
s1h_AATAGAGAGTGCTCAT	s1h	1494	696	0	MCM2-2A 4w	1	1
s1h_AATAGAGAGTTGTACC	s1h	1041	590	0	MCM2-2A 4w	1	1
s1h_AATAGAGCAACCACGC	s1h	13074	3304	0	MCM2-2A 4w	1	1
s1h_AATAGAGCAGACTGCC	s1h	12880	3575	0	MCM2-2A 4w	2	2
s1h_AATAGAGCAGCACAAG	s1h	9948	2382	0	MCM2-2A 4w	2	2
s1h_AATAGAGGTACGAAAT	s1h	853	367	0	MCM2-2A 4w	1	1
s1h_AATAGAGGTGGATACG	s1h	2025	985	0	MCM2-2A 4w	1	1
s1h_AATAGAGGTTGTCCCT	s1h	1198	490	0	MCM2-2A 4w	1	1
s1h_AATAGAGTCGTAGGAG	s1h	514	340	0	MCM2-2A 4w	1	1
s1h_AATAGAGTCTACACTT	s1h	29094	5711	0	MCM2-2A 4w	2	2
s1h_AATCACGAGAAGTCTA	s1h	572	370	0	MCM2-2A 4w	1	1
s1h_AATCACGAGACGTCCC	s1h	3528	1133	0	MCM2-2A 4w	1	1
s1h_AATCACGAGCAACAGC	s1h	1505	670	0	MCM2-2A 4w	1	1
s1h_AATCACGAGCGCCCAT	s1h	20411	4556	0	MCM2-2A 4w	2	2
s1h_AATCACGAGCTAGATA	s1h	4880	1713	0	MCM2-2A 4w	4	4
s1h_AATCACGCAATGTCAC	s1h	1350	670	0	MCM2-2A 4w	1	1
s1h_AATCACGCACAACCGC	s1h	5418	2642	0	MCM2-2A 4w	4	4
s1h_AATCACGCACCAGCCA	s1h	1124	796	0	MCM2-2A 4w	5	5
s1h_AATCACGCAGCGTTTA	s1h	704	400	0	MCM2-2A 4w	1	1
s1h_AATCACGGTAACACCT	s1h	2153	1168	0	MCM2-2A 4w	1	1
s1h_AATCACGGTGGCTACC	s1h	5533	1830	0	MCM2-2A 4w	1	1
s1h_AATCACGGTGGTTCTA	s1h	4261	1177	0	MCM2-2A 4w	4	4
s1h_AATCACGTCAAACTGC	s1h	30057	6290	0	MCM2-2A 4w	2	2
s1h_AATCACGTCACTCTTA	s1h	7815	2551	0	MCM2-2A 4w	2	2
s1h_AATCACGTCATACGAC	s1h	34245	6216	0	MCM2-2A 4w	1	1
s1h_AATCACGTCATTCGGA	s1h	830	473	0	MCM2-2A 4w	1	1
s1h_AATCACGTCGACGTCG	s1h	3517	1444	0	MCM2-2A 4w	1	1
s1h_AATCACGTCGTCAGAT	s1h	28664	4851	0	MCM2-2A 4w	5	5
s1h_AATCACGTCTTTCCAA	s1h	6668	2667	0	MCM2-2A 4w	4	4
s1h_AATCGACAGACGGTTG	s1h	3200	1252	0	MCM2-2A 4w	1	1
s1h_AATCGACAGCAGGGAG	s1h	1412	710	0	MCM2-2A 4w	1	1
s1h_AATCGACAGGGAGGTG	s1h	8955	3066	0	MCM2-2A 4w	4	4
s1h_AATCGACAGGGCAGGA	s1h	14757	4073	0	MCM2-2A 4w	2	2
s1h_AATCGACAGTAAACAC	s1h	2242	1092	0	MCM2-2A 4w	1	1
s1h_AATCGACAGTATAGGT	s1h	30473	6363	0	MCM2-2A 4w	5	5
s1h_AATCGACAGTGATAAC	s1h	22904	5292	0	MCM2-2A 4w	2	2
s1h_AATCGACAGTTCATGC	s1h	8607	3044	0	MCM2-2A 4w	2	2
s1h_AATCGACCAACCTAAC	s1h	3644	1718	0	MCM2-2A 4w	4	4
s1h_AATCGACCAATCCTAG	s1h	30046	5804	0	MCM2-2A 4w	5	5
s1h_AATCGACCACATGACT	s1h	5661	1907	0	MCM2-2A 4w	1	1
s1h_AATCGACCAGAGTCAG	s1h	16854	3062	0	MCM2-2A 4w	4	4
s1h_AATCGACCATTACGGT	s1h	2747	1337	0	MCM2-2A 4w	1	1
s1h_AATCGACGTAACTTCG	s1h	3723	1446	0	MCM2-2A 4w	1	1
s1h_AATCGACGTATCTCGA	s1h	1624	802	0	MCM2-2A 4w	1	1
s1h_AATCGACGTCAGACTT	s1h	1055	571	0	MCM2-2A 4w	1	1
s1h_AATCGACGTCCATCTC	s1h	19805	4032	0	MCM2-2A 4w	1	1
s1h_AATCGACTCACATCAG	s1h	6900	2252	0	MCM2-2A 4w	4	4
s1h_AATCGACTCGGCGATC	s1h	2154	923	0	MCM2-2A 4w	1	1
s1h_AATCGACTCGTACACA	s1h	25314	5199	0	MCM2-2A 4w	2	2
s1h_AATCGACTCTCCCATG	s1h	7679	2472	0	MCM2-2A 4w	1	1
s1h_AATCGTGAGACCTCCG	s1h	5467	2021	0	MCM2-2A 4w	2	2
s1h_AATCGTGAGCGCTTCG	s1h	951	513	0	MCM2-2A 4w	1	1
s1h_AATCGTGAGGACTAAT	s1h	12753	3426	0	MCM2-2A 4w	5	5
s1h_AATCGTGAGGATATGT	s1h	10691	2387	0	MCM2-2A 4w	1	1
s1h_AATCGTGAGTAGTCTC	s1h	6033	2159	0	MCM2-2A 4w	5	5
s1h_AATCGTGAGTCCTACA	s1h	2503	1098	0	MCM2-2A 4w	1	1
s1h_AATCGTGAGTCTGCAT	s1h	37444	6265	0	MCM2-2A 4w	2	2
s1h_AATCGTGAGTGTCATC	s1h	5866	1909	0	MCM2-2A 4w	1	1
s1h_AATCGTGCAGACAATA	s1h	4474	1713	0	MCM2-2A 4w	1	1
s1h_AATCGTGCAGCTATAC	s1h	642	379	0	MCM2-2A 4w	1	1
s1h_AATCGTGCAGGTTCAT	s1h	1701	782	0	MCM2-2A 4w	1	1
s1h_AATCGTGGTAAGCTCT	s1h	2153	952	0	MCM2-2A 4w	1	1
s1h_AATCGTGGTACTCCGG	s1h	21526	4499	0	MCM2-2A 4w	2	2
s1h_AATCGTGGTATTTCGG	s1h	5781	2221	0	MCM2-2A 4w	1	1
s1h_AATCGTGGTCAGTCCG	s1h	15174	3805	0	MCM2-2A 4w	1	1
s1h_AATCGTGGTTCAGGTT	s1h	490	312	0	MCM2-2A 4w	1	1
s1h_AATCGTGTCCACACCT	s1h	15934	4306	0	MCM2-2A 4w	2	2
s1h_AATCGTGTCCGTTGAA	s1h	14230	3291	0	MCM2-2A 4w	2	2
s1h_AATCGTGTCGATACAC	s1h	1493	691	0	MCM2-2A 4w	1	1
s1h_AATCGTGTCGTGTGGC	s1h	4528	1796	0	MCM2-2A 4w	1	1
s1h_AATCGTGTCTAGGCAT	s1h	2271	1082	0	MCM2-2A 4w	1	1
s1h_AATCGTGTCTTCGATT	s1h	1049	585	0	MCM2-2A 4w	1	1
s1h_AATGAAGAGCGAACTG	s1h	1343	640	0	MCM2-2A 4w	1	1
s1h_AATGAAGAGCTCCGAC	s1h	5253	1515	0	MCM2-2A 4w	1	1
s1h_AATGAAGAGGAAACGA	s1h	1370	694	0	MCM2-2A 4w	1	1
s1h_AATGAAGCACCGCTAG	s1h	9835	2191	0	MCM2-2A 4w	4	4
s1h_AATGAAGCAGGCGAAT	s1h	1339	648	0	MCM2-2A 4w	1	1
s1h_AATGAAGCATAGTCGT	s1h	5287	2037	0	MCM2-2A 4w	4	4
s1h_AATGAAGGTCTTTCTA	s1h	1636	700	0	MCM2-2A 4w	1	1
s1h_AATGAAGGTGCTGTCG	s1h	5637	1789	0	MCM2-2A 4w	4	4
s1h_AATGAAGGTGGGACAT	s1h	18921	4013	0	MCM2-2A 4w	2	2
s1h_AATGAAGGTGTACAGG	s1h	830	405	0	MCM2-2A 4w	1	1
s1h_AATGAAGGTTCAATCG	s1h	995	536	0	MCM2-2A 4w	1	1
s1h_AATGAAGTCACCGCTT	s1h	5570	2252	0	MCM2-2A 4w	1	1
s1h_AATGAAGTCCACACCT	s1h	3169	1207	0	MCM2-2A 4w	1	1
s1h_AATGAAGTCGCAATGT	s1h	2401	976	0	MCM2-2A 4w	1	1
s1h_AATGAAGTCGGATACT	s1h	11917	3549	0	MCM2-2A 4w	2	2
s1h_AATGAAGTCGTTGCCT	s1h	10570	2841	0	MCM2-2A 4w	2	2
s1h_AATGAAGTCTCACCCA	s1h	2256	1035	0	MCM2-2A 4w	1	1
s1h_AATGAAGTCTTCGACC	s1h	1200	644	0	MCM2-2A 4w	1	1
s1h_AATGACCAGAGTCACG	s1h	5774	2139	0	MCM2-2A 4w	2	2
s1h_AATGACCAGCAGAAAG	s1h	1292	702	0	MCM2-2A 4w	1	1
s1h_AATGACCAGCTGAAGC	s1h	3011	1332	0	MCM2-2A 4w	2	2
s1h_AATGACCAGGCTCACC	s1h	16420	4763	0	MCM2-2A 4w	5	5
s1h_AATGACCAGGGTGGGA	s1h	6770	3033	0	MCM2-2A 4w	2	2
s1h_AATGACCAGTCTCCTC	s1h	10905	3215	0	MCM2-2A 4w	1	1
s1h_AATGACCAGTGACACG	s1h	3175	1317	0	MCM2-2A 4w	1	1
s1h_AATGACCAGTGGCGAT	s1h	812	484	0	MCM2-2A 4w	5	5
s1h_AATGACCAGTGTAGAT	s1h	15015	3381	0	MCM2-2A 4w	1	1
s1h_AATGACCCACCGTGGT	s1h	16285	4612	0	MCM2-2A 4w	2	2
s1h_AATGACCCAGACCATT	s1h	54917	6862	0	MCM2-2A 4w	5	5
s1h_AATGACCCAGCCCAGT	s1h	9421	2975	0	MCM2-2A 4w	1	1
s1h_AATGACCCAGCTCGGT	s1h	29224	5735	0	MCM2-2A 4w	5	5
s1h_AATGACCCAGTAGAGC	s1h	3936	1489	0	MCM2-2A 4w	4	4
s1h_AATGACCCATAACCCA	s1h	15219	4072	0	MCM2-2A 4w	5	5
s1h_AATGACCCATCACAGT	s1h	1747	878	0	MCM2-2A 4w	1	1
s1h_AATGACCGTACTCCCT	s1h	3431	1474	0	MCM2-2A 4w	1	1
s1h_AATGACCGTACTCGTA	s1h	1111	532	0	MCM2-2A 4w	1	1
s1h_AATGACCGTCTGCGCA	s1h	568	346	0	MCM2-2A 4w	1	1
s1h_AATGACCGTGATACAA	s1h	2719	1123	0	MCM2-2A 4w	1	1
s1h_AATGACCGTGTTTACG	s1h	2151	893	0	MCM2-2A 4w	1	1
s1h_AATGACCGTTCAGCGC	s1h	2962	1316	0	MCM2-2A 4w	1	1
s1h_AATGACCGTTCAGGTT	s1h	6779	2201	0	MCM2-2A 4w	2	2
s1h_AATGACCTCCGAGTGC	s1h	3784	1452	0	MCM2-2A 4w	4	4
s1h_AATGACCTCGCAGATT	s1h	5079	1810	0	MCM2-2A 4w	1	1
s1h_AATGACCTCGTCAAAC	s1h	15649	4171	0	MCM2-2A 4w	2	2
s1h_AATGACCTCTAAGCCA	s1h	6031	2327	0	MCM2-2A 4w	1	1
s1h_AATGACCTCTATCGCC	s1h	1815	973	0	MCM2-2A 4w	1	1
s1h_AATGACCTCTTCGCTG	s1h	7277	2678	0	MCM2-2A 4w	1	1
s1h_AATGCCAAGGATTCCT	s1h	30359	5582	0	MCM2-2A 4w	5	5
s1h_AATGCCAAGTGTTGAA	s1h	3754	1515	0	MCM2-2A 4w	5	5
s1h_AATGCCACAAGAGCTG	s1h	1361	634	0	MCM2-2A 4w	1	1
s1h_AATGCCACAATATCCG	s1h	8016	2509	0	MCM2-2A 4w	2	2
s1h_AATGCCACACCAGCCA	s1h	2564	1248	0	MCM2-2A 4w	1	1
s1h_AATGCCACATAACGGG	s1h	2762	1214	0	MCM2-2A 4w	4	4
s1h_AATGCCACATGGCCAC	s1h	5288	1654	0	MCM2-2A 4w	2	2
s1h_AATGCCATCACCTCAC	s1h	6274	2169	0	MCM2-2A 4w	2	2
s1h_AATGCCATCACCTTAT	s1h	594	406	0	MCM2-2A 4w	1	1
s1h_AATGCCATCATCTGTT	s1h	4759	1635	0	MCM2-2A 4w	1	1
s1h_AATGCCATCATGCGGC	s1h	6894	2671	0	MCM2-2A 4w	4	4
s1h_AATGCCATCCATCTCG	s1h	1921	731	0	MCM2-2A 4w	4	4
s1h_AATGCCATCCCTGGTT	s1h	3365	1544	0	MCM2-2A 4w	1	1
s1h_AATGCCATCGACATTG	s1h	878	508	0	MCM2-2A 4w	1	1
s1h_AATGCCATCTTCCCGA	s1h	6310	2507	0	MCM2-2A 4w	2	2
s1h_AATGGAAAGACGAAGA	s1h	6015	2023	0	MCM2-2A 4w	2	2
s1h_AATGGAAAGCGGGTAT	s1h	1440	848	0	MCM2-2A 4w	1	1
s1h_AATGGAAAGGACTATA	s1h	2067	1023	0	MCM2-2A 4w	4	4
s1h_AATGGAACAACGGCCT	s1h	3182	1378	0	MCM2-2A 4w	1	1
s1h_AATGGAACAATGTTGC	s1h	1304	686	0	MCM2-2A 4w	1	1
s1h_AATGGAACACAGTGTT	s1h	7082	2690	0	MCM2-2A 4w	2	2
s1h_AATGGAACAGCTGTTA	s1h	3149	1369	0	MCM2-2A 4w	4	4
s1h_AATGGAACAGGACAGT	s1h	2552	1128	0	MCM2-2A 4w	5	5
s1h_AATGGAACAGGTATGG	s1h	1905	819	0	MCM2-2A 4w	1	1
s1h_AATGGAACATCTATCT	s1h	7790	2499	0	MCM2-2A 4w	4	4
s1h_AATGGAAGTATAGCTC	s1h	1289	599	0	MCM2-2A 4w	1	1
s1h_AATGGAAGTATTTCGG	s1h	4305	1785	0	MCM2-2A 4w	1	1
s1h_AATGGAAGTCCGAAGA	s1h	5533	2279	0	MCM2-2A 4w	2	2
s1h_AATGGAAGTCCTACAA	s1h	2144	1017	0	MCM2-2A 4w	1	1
s1h_AATGGAAGTCGTTTCC	s1h	15931	3415	0	MCM2-2A 4w	2	2
s1h_AATGGAAGTCTCTCCA	s1h	9884	2818	0	MCM2-2A 4w	2	2
s1h_AATGGAAGTGTCCGGT	s1h	1799	903	0	MCM2-2A 4w	1	1
s1h_AATGGAAGTTGAGGAC	s1h	13249	3338	0	MCM2-2A 4w	4	4
s1h_AATGGAATCAAGCGTT	s1h	17762	3369	0	MCM2-2A 4w	1	1
s1h_AATGGAATCACCGGGT	s1h	569	339	0	MCM2-2A 4w	1	1
s1h_AATGGAATCAGCGCAC	s1h	1784	852	0	MCM2-2A 4w	1	1
s1h_AATGGAATCGCCTATC	s1h	566	314	0	MCM2-2A 4w	1	1
s1h_AATGGAATCGCGAAGA	s1h	1471	750	0	MCM2-2A 4w	1	1
s1h_AATGGAATCGCTGTTC	s1h	6297	2320	0	MCM2-2A 4w	4	4
s1h_AATGGAATCTCTGGTC	s1h	1227	378	0	MCM2-2A 4w	1	1
s1h_AATGGAATCTGCTGAA	s1h	1230	624	0	MCM2-2A 4w	1	1
s1h_AATGGCTAGCACACCC	s1h	27281	5743	0	MCM2-2A 4w	4	4
s1h_AATGGCTAGGATCATA	s1h	8975	3332	0	MCM2-2A 4w	2	2
s1h_AATGGCTAGGCTAGCA	s1h	3599	1379	0	MCM2-2A 4w	1	1
s1h_AATGGCTAGTATGGAT	s1h	1990	945	0	MCM2-2A 4w	1	1
s1h_AATGGCTAGTTCGCAT	s1h	3198	1241	0	MCM2-2A 4w	1	1
s1h_AATGGCTCACCGGTCA	s1h	2973	1431	0	MCM2-2A 4w	1	1
s1h_AATGGCTCAGAGGAAA	s1h	15084	3863	0	MCM2-2A 4w	2	2
s1h_AATGGCTCAGCTCTGG	s1h	17591	4240	0	MCM2-2A 4w	2	2
s1h_AATGGCTCATGACGGA	s1h	2367	770	0	MCM2-2A 4w	1	1
s1h_AATGGCTGTAGCTTTG	s1h	2240	1501	0	MCM2-2A 4w	4	4
s1h_AATGGCTTCCGCACGA	s1h	2282	1115	0	MCM2-2A 4w	1	1
s1h_AATGGCTTCCGTGCGA	s1h	3857	1553	0	MCM2-2A 4w	1	1
s1h_AATGGCTTCGACTCCT	s1h	5758	2197	0	MCM2-2A 4w	5	5
s1h_AATGGCTTCGTTAGTG	s1h	38162	5252	0	MCM2-2A 4w	1	1
s1h_AATGGCTTCTCATTTG	s1h	20465	5188	0	MCM2-2A 4w	2	2
s1h_AATTCCTAGCATTTGC	s1h	4043	1145	0	MCM2-2A 4w	1	1
s1h_AATTCCTAGGCATTTC	s1h	1657	843	0	MCM2-2A 4w	4	4
s1h_AATTCCTAGGGCCAAT	s1h	9947	3626	0	MCM2-2A 4w	4	4
s1h_AATTCCTAGTTCTCTT	s1h	3545	1455	0	MCM2-2A 4w	1	1
s1h_AATTCCTCAAGATCCT	s1h	1938	945	0	MCM2-2A 4w	1	1
s1h_AATTCCTCAGTCTCTC	s1h	21935	4808	0	MCM2-2A 4w	2	2
s1h_AATTCCTCATGCACTA	s1h	3873	1457	0	MCM2-2A 4w	1	1
s1h_AATTCCTGTAGCGATG	s1h	4915	1852	0	MCM2-2A 4w	1	1
s1h_AATTCCTGTCATCACA	s1h	4487	1856	0	MCM2-2A 4w	1	1
s1h_AATTCCTGTCGAAGCA	s1h	3262	1460	0	MCM2-2A 4w	1	1
s1h_AATTCCTGTGGACTGA	s1h	6058	1926	0	MCM2-2A 4w	1	1
s1h_AATTCCTGTGGCCACT	s1h	2112	981	0	MCM2-2A 4w	1	1
s1h_AATTCCTTCAGCAATC	s1h	712	402	0	MCM2-2A 4w	1	1
s1h_AATTCCTTCCATTCAT	s1h	4398	1339	0	MCM2-2A 4w	4	4
s1h_AATTCCTTCGCCTTGT	s1h	3160	1301	0	MCM2-2A 4w	2	2
s1h_AATTTCCAGATGTTGA	s1h	2698	1104	0	MCM2-2A 4w	1	1
s1h_AATTTCCAGCAGCACA	s1h	2455	1176	0	MCM2-2A 4w	1	1
s1h_AATTTCCAGCTATCCA	s1h	4614	1882	0	MCM2-2A 4w	1	1
s1h_AATTTCCAGGTCCCTG	s1h	3990	1732	0	MCM2-2A 4w	2	2
s1h_AATTTCCAGTACTGGG	s1h	4601	1610	0	MCM2-2A 4w	1	1
s1h_AATTTCCAGTATTCCG	s1h	34162	6219	0	MCM2-2A 4w	5	5
s1h_AATTTCCAGTCCGTCG	s1h	21103	4989	0	MCM2-2A 4w	2	2
s1h_AATTTCCAGTCGCCCA	s1h	1466	725	0	MCM2-2A 4w	1	1
s1h_AATTTCCAGTTGCCCG	s1h	6381	2365	0	MCM2-2A 4w	2	2
s1h_AATTTCCCAAGAGTTA	s1h	29871	5855	0	MCM2-2A 4w	2	2
s1h_AATTTCCCAGATCATC	s1h	9998	3279	0	MCM2-2A 4w	1	1
s1h_AATTTCCCAGCTCATA	s1h	3892	1510	0	MCM2-2A 4w	1	1
s1h_AATTTCCCAGGACGAT	s1h	1399	755	0	MCM2-2A 4w	1	1
s1h_AATTTCCCATATCTGG	s1h	4384	1677	0	MCM2-2A 4w	1	1
s1h_AATTTCCCATCATTGG	s1h	725	424	0	MCM2-2A 4w	1	1
s1h_AATTTCCGTACGGCAA	s1h	33356	5931	0	MCM2-2A 4w	2	2
s1h_AATTTCCGTAGTGTGG	s1h	767	373	0	MCM2-2A 4w	1	1
s1h_AATTTCCGTATCGTAC	s1h	27420	5162	0	MCM2-2A 4w	2	2
s1h_AATTTCCGTGGTTTAC	s1h	1577	803	0	MCM2-2A 4w	1	1
s1h_AATTTCCGTGTCCAAT	s1h	2794	1183	0	MCM2-2A 4w	1	1
s1h_AATTTCCGTTAGAGAT	s1h	524	343	0	MCM2-2A 4w	1	1
s1h_AATTTCCGTTGCATCA	s1h	26608	6316	0	MCM2-2A 4w	2	2
s1h_AATTTCCTCCTTGGAA	s1h	5195	1589	0	MCM2-2A 4w	5	5
s1h_AATTTCCTCTCAACCC	s1h	1011	633	0	MCM2-2A 4w	1	1
s1h_ACAAAGAAGCCTGAGA	s1h	1876	932	0	MCM2-2A 4w	1	1
s1h_ACAAAGAAGGCCACCT	s1h	600	339	0	MCM2-2A 4w	1	1
s1h_ACAAAGAAGGGAACAA	s1h	11233	3338	0	MCM2-2A 4w	2	2
s1h_ACAAAGAAGGTAGTCG	s1h	2210	982	0	MCM2-2A 4w	1	1
s1h_ACAAAGAAGTCTTGGT	s1h	5786	1857	0	MCM2-2A 4w	1	1
s1h_ACAAAGACAAGAATAC	s1h	2664	1221	0	MCM2-2A 4w	1	1
s1h_ACAAAGACAATTGCTG	s1h	6109	2117	0	MCM2-2A 4w	2	2
s1h_ACAAAGACACCTCAGG	s1h	3689	1737	0	MCM2-2A 4w	5	5
s1h_ACAAAGACATGCCATA	s1h	1859	1004	0	MCM2-2A 4w	1	1
s1h_ACAAAGACATTAGGCT	s1h	2006	888	0	MCM2-2A 4w	1	1
s1h_ACAAAGAGTACAGTTC	s1h	22966	5455	0	MCM2-2A 4w	5	5
s1h_ACAAAGAGTAGGAGTC	s1h	5805	1739	0	MCM2-2A 4w	2	2
s1h_ACAAAGAGTATCGCTA	s1h	6151	2368	0	MCM2-2A 4w	5	5
s1h_ACAAAGAGTTAAGTCC	s1h	1201	620	0	MCM2-2A 4w	1	1
s1h_ACAAAGATCAACGCTA	s1h	13768	3467	0	MCM2-2A 4w	1	1
s1h_ACAAAGATCCTCGCAT	s1h	29293	5740	0	MCM2-2A 4w	2	2
s1h_ACAAAGATCGTGTGAT	s1h	1047	622	0	MCM2-2A 4w	1	1
s1h_ACAAAGATCTAGCATG	s1h	3206	1363	0	MCM2-2A 4w	1	1
s1h_ACAAAGATCTCCTGTG	s1h	3836	1056	0	MCM2-2A 4w	4	4
s1h_ACAAAGATCTGTGCTC	s1h	9749	2996	0	MCM2-2A 4w	4	4
s1h_ACAACCAAGAACAAGG	s1h	1377	591	0	MCM2-2A 4w	1	1
s1h_ACAACCAAGAAGCCAC	s1h	2435	637	0	MCM2-2A 4w	4	4
s1h_ACAACCAAGAATTGTG	s1h	23609	4632	0	MCM2-2A 4w	1	1
s1h_ACAACCAAGAGCAGAA	s1h	8379	3123	0	MCM2-2A 4w	2	2
s1h_ACAACCAAGATGACCG	s1h	1346	658	0	MCM2-2A 4w	1	1
s1h_ACAACCAAGCTCAGAG	s1h	1741	868	0	MCM2-2A 4w	1	1
s1h_ACAACCAAGGCATCTT	s1h	1275	896	0	MCM2-2A 4w	4	4
s1h_ACAACCAAGGCCCACT	s1h	978	635	0	MCM2-2A 4w	4	4
s1h_ACAACCACACGGGTAA	s1h	561	363	0	MCM2-2A 4w	1	1
s1h_ACAACCACATTGTACG	s1h	3037	1366	0	MCM2-2A 4w	1	1
s1h_ACAACCAGTATCCTTT	s1h	3563	1448	0	MCM2-2A 4w	1	1
s1h_ACAACCAGTCCCGCAA	s1h	26415	5966	0	MCM2-2A 4w	5	5
s1h_ACAACCAGTCCCGTGA	s1h	4943	679	0	MCM2-2A 4w	1	1
s1h_ACAACCAGTGAGGCAT	s1h	1797	1241	0	MCM2-2A 4w	4	4
s1h_ACAACCAGTGATGTAA	s1h	2223	967	0	MCM2-2A 4w	1	1
s1h_ACAACCAGTTGAAGTA	s1h	29703	6111	0	MCM2-2A 4w	1	1
s1h_ACAACCATCAGATTGC	s1h	1767	762	0	MCM2-2A 4w	1	1
s1h_ACAACCATCATTGGTG	s1h	847	413	0	MCM2-2A 4w	1	1
s1h_ACAACCATCCCAAGCG	s1h	6119	1581	0	MCM2-2A 4w	4	4
s1h_ACAACCATCGAGTTGT	s1h	13577	3290	0	MCM2-2A 4w	4	4
s1h_ACAACCATCGCGTGAC	s1h	3566	1601	0	MCM2-2A 4w	2	2
s1h_ACAACCATCGGTCGGT	s1h	9292	2281	0	MCM2-2A 4w	2	2
s1h_ACAACCATCTCCGTGT	s1h	924	530	0	MCM2-2A 4w	1	1
s1h_ACAAGCTAGCTTGTGT	s1h	691	402	0	MCM2-2A 4w	1	1
s1h_ACAAGCTAGGCTGTAG	s1h	880	494	0	MCM2-2A 4w	4	4
s1h_ACAAGCTAGGGTGAGG	s1h	2491	1309	0	MCM2-2A 4w	4	4
s1h_ACAAGCTAGTGCACAG	s1h	2863	660	0	MCM2-2A 4w	4	4
s1h_ACAAGCTCAAGACCTT	s1h	37489	6136	0	MCM2-2A 4w	5	5
s1h_ACAAGCTCATTGACCA	s1h	30997	6190	0	MCM2-2A 4w	5	5
s1h_ACAAGCTGTCATGACT	s1h	929	604	0	MCM2-2A 4w	4	4
s1h_ACAAGCTGTCTGTGTA	s1h	3031	1167	0	MCM2-2A 4w	1	1
s1h_ACAAGCTGTGCTCTTC	s1h	958	576	0	MCM2-2A 4w	1	1
s1h_ACAAGCTGTGGAAATT	s1h	34181	5747	0	MCM2-2A 4w	2	2
s1h_ACAAGCTGTTATTCCT	s1h	1570	798	0	MCM2-2A 4w	1	1
s1h_ACAAGCTTCAGACATC	s1h	2858	1298	0	MCM2-2A 4w	1	1
s1h_ACAAGCTTCATTCGGA	s1h	4449	1456	0	MCM2-2A 4w	1	1
s1h_ACAAGCTTCCTCTCGA	s1h	2927	349	0	MCM2-2A 4w	1	1
s1h_ACAAGCTTCTCGGTCT	s1h	4336	1757	0	MCM2-2A 4w	1	1
s1h_ACAAGCTTCTGACGCG	s1h	1240	619	0	MCM2-2A 4w	1	1
s1h_ACACAGTAGAGGCTGT	s1h	18766	4494	0	MCM2-2A 4w	2	2
s1h_ACACAGTAGATCCGAG	s1h	12519	2834	0	MCM2-2A 4w	1	1
s1h_ACACAGTAGCACACCC	s1h	5550	1911	0	MCM2-2A 4w	4	4
s1h_ACACAGTAGCTGTTAC	s1h	5424	2033	0	MCM2-2A 4w	5	5
s1h_ACACAGTAGGCTTCCG	s1h	1923	815	0	MCM2-2A 4w	1	1
s1h_ACACAGTAGTAGGCCA	s1h	6259	2009	0	MCM2-2A 4w	1	1
s1h_ACACAGTAGTCGCCCA	s1h	973	553	0	MCM2-2A 4w	1	1
s1h_ACACAGTCAAAGTATG	s1h	2730	873	0	MCM2-2A 4w	4	4
s1h_ACACAGTCAGAGTCAG	s1h	787	313	0	MCM2-2A 4w	1	1
s1h_ACACAGTCAGCCGTCA	s1h	1291	624	0	MCM2-2A 4w	1	1
s1h_ACACAGTCAGCTACAT	s1h	1034	325	0	MCM2-2A 4w	1	1
s1h_ACACAGTCAGGACAGT	s1h	17224	4634	0	MCM2-2A 4w	2	2
s1h_ACACAGTCATCCTCAC	s1h	1957	1051	0	MCM2-2A 4w	1	1
s1h_ACACAGTGTAACAAGT	s1h	20943	4446	0	MCM2-2A 4w	2	2
s1h_ACACAGTGTCGACTGC	s1h	2197	971	0	MCM2-2A 4w	1	1
s1h_ACACAGTGTCGCATTA	s1h	20412	3618	0	MCM2-2A 4w	1	1
s1h_ACACAGTGTGACCGTC	s1h	2488	1264	0	MCM2-2A 4w	1	1
s1h_ACACAGTGTGTCTAAC	s1h	3539	1443	0	MCM2-2A 4w	5	5
s1h_ACACAGTTCAACACCA	s1h	2831	1295	0	MCM2-2A 4w	1	1
s1h_ACACAGTTCAGACATC	s1h	2635	1144	0	MCM2-2A 4w	1	1
s1h_ACACAGTTCATTTGTC	s1h	6412	2421	0	MCM2-2A 4w	2	2
s1h_ACACAGTTCCGGGACT	s1h	7230	2655	0	MCM2-2A 4w	2	2
s1h_ACACAGTTCGTAACCA	s1h	1557	673	0	MCM2-2A 4w	1	1
s1h_ACACAGTTCTGTCGTC	s1h	3838	1829	0	MCM2-2A 4w	4	4
s1h_ACACCAAAGGAAGTCC	s1h	35430	5988	0	MCM2-2A 4w	1	1
s1h_ACACCAAAGGTTACCT	s1h	4185	1564	0	MCM2-2A 4w	5	5
s1h_ACACCAACAGAACATA	s1h	3247	1741	0	MCM2-2A 4w	1	1
s1h_ACACCAACATTAAGCC	s1h	638	404	0	MCM2-2A 4w	1	1
s1h_ACACCAAGTAGATCGG	s1h	1403	500	0	MCM2-2A 4w	1	1
s1h_ACACCAAGTAGCGAGT	s1h	3284	1108	0	MCM2-2A 4w	1	1
s1h_ACACCAAGTCTCGCGA	s1h	1567	770	0	MCM2-2A 4w	1	1
s1h_ACACCAAGTTGTCCCT	s1h	586	349	0	MCM2-2A 4w	1	1
s1h_ACACCAATCAGGGTAG	s1h	990	492	0	MCM2-2A 4w	1	1
s1h_ACACCAATCCATCTGC	s1h	495	346	0	MCM2-2A 4w	1	1
s1h_ACACCAATCCCATAAG	s1h	5101	1954	0	MCM2-2A 4w	1	1
s1h_ACACGCGAGCGGTATG	s1h	10123	2728	0	MCM2-2A 4w	2	2
s1h_ACACGCGAGTAATTGG	s1h	7352	2478	0	MCM2-2A 4w	5	5
s1h_ACACGCGAGTAGCATA	s1h	1861	906	0	MCM2-2A 4w	1	1
s1h_ACACGCGAGTGGCGAT	s1h	6778	2163	0	MCM2-2A 4w	1	1
s1h_ACACGCGCAGGAGACT	s1h	1184	593	0	MCM2-2A 4w	1	1
s1h_ACACGCGGTAATCAGA	s1h	13823	3772	0	MCM2-2A 4w	1	1
s1h_ACACGCGGTACAGAGC	s1h	1405	671	0	MCM2-2A 4w	1	1
s1h_ACACGCGGTACGAGTG	s1h	4852	1670	0	MCM2-2A 4w	1	1
s1h_ACACGCGGTACTCCGG	s1h	1316	616	0	MCM2-2A 4w	1	1
s1h_ACACGCGGTCACCGCA	s1h	948	574	0	MCM2-2A 4w	1	1
s1h_ACACGCGGTCACGCTG	s1h	6124	2113	0	MCM2-2A 4w	2	2
s1h_ACACGCGGTTAACCTG	s1h	1784	877	0	MCM2-2A 4w	1	1
s1h_ACACGCGGTTCCACGG	s1h	23803	4605	0	MCM2-2A 4w	5	5
s1h_ACACGCGGTTCGGCTG	s1h	33386	6122	0	MCM2-2A 4w	5	5
s1h_ACACGCGGTTTCCAAG	s1h	23790	4224	0	MCM2-2A 4w	2	2
s1h_ACACGCGGTTTGTTGG	s1h	11614	2619	0	MCM2-2A 4w	1	1
s1h_ACACGCGTCCCGTTGT	s1h	2268	991	0	MCM2-2A 4w	1	1
s1h_ACACGCGTCGTTCGCT	s1h	2271	1069	0	MCM2-2A 4w	5	5
s1h_ACACTGAAGAAGCGAA	s1h	1544	805	0	MCM2-2A 4w	1	1
s1h_ACACTGAAGAATCGCG	s1h	1227	571	0	MCM2-2A 4w	1	1
s1h_ACACTGAAGATACCAA	s1h	891	478	0	MCM2-2A 4w	1	1
s1h_ACACTGAAGATCCCGC	s1h	9308	2941	0	MCM2-2A 4w	4	4
s1h_ACACTGAAGCAGATAT	s1h	821	519	0	MCM2-2A 4w	1	1
s1h_ACACTGAAGCATGCAG	s1h	2823	1450	0	MCM2-2A 4w	1	1
s1h_ACACTGAAGCGATGCA	s1h	913	441	0	MCM2-2A 4w	1	1
s1h_ACACTGAAGCTCGGCT	s1h	28522	5962	0	MCM2-2A 4w	5	5
s1h_ACACTGAAGTAACGTA	s1h	12435	3711	0	MCM2-2A 4w	2	2
s1h_ACACTGAAGTATGGCG	s1h	2074	1044	0	MCM2-2A 4w	5	5
s1h_ACACTGACATGAAGCG	s1h	12538	3356	0	MCM2-2A 4w	5	5
s1h_ACACTGACATGACTGT	s1h	4990	1952	0	MCM2-2A 4w	1	1
s1h_ACACTGAGTCACAATC	s1h	931	573	0	MCM2-2A 4w	1	1
s1h_ACACTGAGTCTCACAA	s1h	1344	740	0	MCM2-2A 4w	1	1
s1h_ACACTGAGTGCATGTT	s1h	24815	5112	0	MCM2-2A 4w	2	2
s1h_ACACTGATCCACGTCT	s1h	4660	1642	0	MCM2-2A 4w	1	1
s1h_ACACTGATCGGAATGG	s1h	26858	5602	0	MCM2-2A 4w	5	5
s1h_ACACTGATCGTAGGAG	s1h	12236	2587	0	MCM2-2A 4w	5	5
s1h_ACACTGATCTTCGACC	s1h	21921	4374	0	MCM2-2A 4w	2	2
s1h_ACAGAAAAGAGCATTA	s1h	1445	738	0	MCM2-2A 4w	4	4
s1h_ACAGAAAAGAGGGTAA	s1h	1787	830	0	MCM2-2A 4w	4	4
s1h_ACAGAAAAGAGTGTGC	s1h	1090	634	0	MCM2-2A 4w	1	1
s1h_ACAGAAAAGTTGCGAG	s1h	1427	738	0	MCM2-2A 4w	1	1
s1h_ACAGAAAAGTTGTAGA	s1h	4747	1643	0	MCM2-2A 4w	1	1
s1h_ACAGAAACAAGGGCAT	s1h	974	500	0	MCM2-2A 4w	1	1
s1h_ACAGAAACAGGCGATA	s1h	903	528	0	MCM2-2A 4w	1	1
s1h_ACAGAAACAGTACTAC	s1h	2001	940	0	MCM2-2A 4w	1	1
s1h_ACAGAAACAGTCGAGA	s1h	907	433	0	MCM2-2A 4w	1	1
s1h_ACAGAAACATCAGTGT	s1h	6192	2273	0	MCM2-2A 4w	1	1
s1h_ACAGAAACATTAGGCT	s1h	1725	778	0	MCM2-2A 4w	1	1
s1h_ACAGAAAGTAAGCAAT	s1h	1277	733	0	MCM2-2A 4w	1	1
s1h_ACAGAAAGTATCTTCT	s1h	2266	1017	0	MCM2-2A 4w	1	1
s1h_ACAGAAAGTCTACACA	s1h	1334	691	0	MCM2-2A 4w	1	1
s1h_ACAGAAAGTGGGCTCT	s1h	2216	907	0	MCM2-2A 4w	1	1
s1h_ACAGAAATCAGAGCAG	s1h	1101	594	0	MCM2-2A 4w	4	4
s1h_ACAGAAATCAGAGTGG	s1h	10037	2818	0	MCM2-2A 4w	5	5
s1h_ACAGAAATCGGAGATG	s1h	2367	1047	0	MCM2-2A 4w	1	1
s1h_ACAGAAATCGTCAACA	s1h	3086	1600	0	MCM2-2A 4w	4	4
s1h_ACAGAAATCTAAGCGT	s1h	2106	926	0	MCM2-2A 4w	1	1
s1h_ACAGCCGAGACATAAC	s1h	2569	687	0	MCM2-2A 4w	4	4
s1h_ACAGCCGAGCATTTGC	s1h	22394	4926	0	MCM2-2A 4w	2	2
s1h_ACAGCCGAGCTACGTT	s1h	6000	2132	0	MCM2-2A 4w	1	1
s1h_ACAGCCGAGGCTAAAT	s1h	5642	2111	0	MCM2-2A 4w	1	1
s1h_ACAGCCGCAAGAGTGC	s1h	2536	1174	0	MCM2-2A 4w	1	1
s1h_ACAGCCGCACCAGTAT	s1h	10840	3095	0	MCM2-2A 4w	2	2
s1h_ACAGCCGCACTGCACG	s1h	17691	3906	0	MCM2-2A 4w	2	2
s1h_ACAGCCGGTATTCCGA	s1h	51544	6583	0	MCM2-2A 4w	2	2
s1h_ACAGCCGGTCACTCTC	s1h	768	465	0	MCM2-2A 4w	1	1
s1h_ACAGCCGTCCCATTTA	s1h	861	505	0	MCM2-2A 4w	1	1
s1h_ACAGCCGTCCGGCAGT	s1h	2049	1088	0	MCM2-2A 4w	1	1
s1h_ACAGCCGTCCTTGACC	s1h	2688	962	0	MCM2-2A 4w	4	4
s1h_ACAGCCGTCCTTGGAA	s1h	4458	1758	0	MCM2-2A 4w	1	1
s1h_ACAGCCGTCGAGTCTA	s1h	3722	1885	0	MCM2-2A 4w	4	4
s1h_ACAGCCGTCTCTTCAA	s1h	9601	3401	0	MCM2-2A 4w	2	2
s1h_ACAGGGAAGACCATAA	s1h	11690	2899	0	MCM2-2A 4w	2	2
s1h_ACAGGGAAGCAACAAT	s1h	3806	1374	0	MCM2-2A 4w	1	1
s1h_ACAGGGAAGCCTATTG	s1h	1129	572	0	MCM2-2A 4w	1	1
s1h_ACAGGGAAGTACGTCT	s1h	1108	601	0	MCM2-2A 4w	1	1
s1h_ACAGGGACAGTCCGTG	s1h	7198	1613	0	MCM2-2A 4w	4	4
s1h_ACAGGGAGTCAGCGTC	s1h	870	499	0	MCM2-2A 4w	1	1
s1h_ACAGGGAGTCCCGTGA	s1h	13540	3403	0	MCM2-2A 4w	2	2
s1h_ACAGGGAGTCTCACGG	s1h	482	323	0	MCM2-2A 4w	1	1
s1h_ACAGGGAGTGCATTAC	s1h	1080	563	0	MCM2-2A 4w	1	1
s1h_ACAGGGATCACTCACC	s1h	2683	1178	0	MCM2-2A 4w	1	1
s1h_ACAGGGATCAGGAAGC	s1h	4498	1385	0	MCM2-2A 4w	1	1
s1h_ACAGGGATCATCTACT	s1h	1174	570	0	MCM2-2A 4w	1	1
s1h_ACAGGGATCCCTAGGG	s1h	1008	484	0	MCM2-2A 4w	1	1
s1h_ACAGGGATCGGCTTCT	s1h	8765	3070	0	MCM2-2A 4w	2	2
s1h_ACATCCCAGAGGGTCT	s1h	612	338	0	MCM2-2A 4w	1	1
s1h_ACATCCCAGGTTTGAA	s1h	11398	3480	0	MCM2-2A 4w	2	2
s1h_ACATCCCAGTGGAAAG	s1h	24190	5500	0	MCM2-2A 4w	2	2
s1h_ACATCCCCACCCGTAG	s1h	941	576	0	MCM2-2A 4w	1	1
s1h_ACATCCCCAGCAGTAG	s1h	29085	5886	0	MCM2-2A 4w	2	2
s1h_ACATCCCCATCCGTGG	s1h	22023	4526	0	MCM2-2A 4w	2	2
s1h_ACATCCCGTAACACCT	s1h	2592	1032	0	MCM2-2A 4w	1	1
s1h_ACATCCCGTAAGGCCA	s1h	2406	1112	0	MCM2-2A 4w	1	1
s1h_ACATCCCGTACTAACC	s1h	3543	1315	0	MCM2-2A 4w	1	1
s1h_ACATCCCGTCACCCTT	s1h	1931	692	0	MCM2-2A 4w	4	4
s1h_ACATCCCGTCATGACT	s1h	32150	5626	0	MCM2-2A 4w	5	5
s1h_ACATCCCGTGAATGAT	s1h	26402	5370	0	MCM2-2A 4w	5	5
s1h_ACATCCCGTGCGAACA	s1h	1351	739	0	MCM2-2A 4w	1	1
s1h_ACATCCCGTGGACTGA	s1h	1210	654	0	MCM2-2A 4w	1	1
s1h_ACATCCCGTGTAAACA	s1h	1089	598	0	MCM2-2A 4w	1	1
s1h_ACATCCCGTGTTGATC	s1h	7052	2249	0	MCM2-2A 4w	2	2
s1h_ACATCCCGTTTGGAAA	s1h	15723	3733	0	MCM2-2A 4w	2	2
s1h_ACATCCCTCACCGGTG	s1h	12246	2915	0	MCM2-2A 4w	1	1
s1h_ACATCCCTCCCTCATG	s1h	25571	5923	0	MCM2-2A 4w	2	2
s1h_ACATCCCTCGACGCTG	s1h	34593	6639	0	MCM2-2A 4w	2	2
s1h_ACATCCCTCTACTTCA	s1h	32928	6138	0	MCM2-2A 4w	5	5
s1h_ACATCGAAGACTTCCA	s1h	1354	628	0	MCM2-2A 4w	1	1
s1h_ACATCGAAGGCCATAG	s1h	952	537	0	MCM2-2A 4w	1	1
s1h_ACATCGAAGGTAGGCT	s1h	3784	1251	0	MCM2-2A 4w	1	1
s1h_ACATCGAAGGTAGTAT	s1h	1281	650	0	MCM2-2A 4w	1	1
s1h_ACATCGAAGTGCACCC	s1h	4145	1439	0	MCM2-2A 4w	1	1
s1h_ACATCGAAGTGGTTGG	s1h	1952	946	0	MCM2-2A 4w	1	1
s1h_ACATCGACATCTGCGG	s1h	3853	897	0	MCM2-2A 4w	1	1
s1h_ACATCGAGTCCGGTGT	s1h	3342	1246	0	MCM2-2A 4w	1	1
s1h_ACATCGATCACTGAAC	s1h	2022	962	0	MCM2-2A 4w	1	1
s1h_ACATCGATCGGCTGTG	s1h	3392	1263	0	MCM2-2A 4w	1	1
s1h_ACATGCAAGAAACACT	s1h	1877	709	0	MCM2-2A 4w	1	1
s1h_ACATGCAAGAAGGGAT	s1h	2569	1005	0	MCM2-2A 4w	1	1
s1h_ACATGCAAGACTCTTG	s1h	2128	950	0	MCM2-2A 4w	1	1
s1h_ACATGCAAGCAAGTCG	s1h	637	381	0	MCM2-2A 4w	1	1
s1h_ACATGCAAGCATGTTC	s1h	14459	4053	0	MCM2-2A 4w	4	4
s1h_ACATGCAAGGATGCGT	s1h	3299	1324	0	MCM2-2A 4w	1	1
s1h_ACATGCAAGGGAGAAT	s1h	15737	4263	0	MCM2-2A 4w	2	2
s1h_ACATGCAAGGGATGTC	s1h	1013	588	0	MCM2-2A 4w	1	1
s1h_ACATGCACAACTTGCA	s1h	1124	652	0	MCM2-2A 4w	5	5
s1h_ACATGCACAATACCCA	s1h	32929	6652	0	MCM2-2A 4w	5	5
s1h_ACATGCACAATCCTTT	s1h	1019	581	0	MCM2-2A 4w	1	1
s1h_ACATGCACACCTGCTT	s1h	21970	4564	0	MCM2-2A 4w	2	2
s1h_ACATGCACACGCCAGT	s1h	16531	4385	0	MCM2-2A 4w	2	2
s1h_ACATGCACACTAAACC	s1h	2997	1509	0	MCM2-2A 4w	5	5
s1h_ACATGCACAGGATGAC	s1h	2213	994	0	MCM2-2A 4w	1	1
s1h_ACATGCACATCCGGTG	s1h	4612	1687	0	MCM2-2A 4w	4	4
s1h_ACATGCAGTAGAGGAA	s1h	12712	3665	0	MCM2-2A 4w	2	2
s1h_ACATGCAGTTGATGTC	s1h	1241	569	0	MCM2-2A 4w	1	1
s1h_ACATGCAGTTTGAACC	s1h	1216	648	0	MCM2-2A 4w	1	1
s1h_ACATGCATCAACCTCC	s1h	2241	1049	0	MCM2-2A 4w	1	1
s1h_ACATGCATCCGGACTG	s1h	1378	691	0	MCM2-2A 4w	1	1
s1h_ACATGCATCGACATAC	s1h	1510	802	0	MCM2-2A 4w	5	5
s1h_ACATGCATCGGCGATC	s1h	4743	1875	0	MCM2-2A 4w	5	5
s1h_ACATGCATCGTCTAAG	s1h	899	446	0	MCM2-2A 4w	1	1
s1h_ACATGCATCTAATTCC	s1h	3693	1781	0	MCM2-2A 4w	2	2
s1h_ACATGCATCTCCGAGG	s1h	9439	2795	0	MCM2-2A 4w	2	2
s1h_ACATTTCAGAGCAGTC	s1h	1615	530	0	MCM2-2A 4w	1	1
s1h_ACATTTCAGCATCCTA	s1h	2586	1340	0	MCM2-2A 4w	4	4
s1h_ACATTTCAGCATTTCG	s1h	45876	6609	0	MCM2-2A 4w	5	5
s1h_ACATTTCCACCGCTAG	s1h	5687	2109	0	MCM2-2A 4w	2	2
s1h_ACATTTCCACGCGTGT	s1h	16418	4035	0	MCM2-2A 4w	2	2
s1h_ACATTTCCACGGTGCT	s1h	3135	1376	0	MCM2-2A 4w	1	1
s1h_ACATTTCCACTACCGG	s1h	1079	667	0	MCM2-2A 4w	1	1
s1h_ACATTTCCAGACGATG	s1h	3862	1585	0	MCM2-2A 4w	1	1
s1h_ACATTTCCAGTCACGC	s1h	467	320	0	MCM2-2A 4w	1	1
s1h_ACATTTCGTACAGGTG	s1h	1836	429	0	MCM2-2A 4w	1	1
s1h_ACATTTCGTCACCTTC	s1h	11733	4015	0	MCM2-2A 4w	2	2
s1h_ACATTTCGTCTGGTTA	s1h	24146	4627	0	MCM2-2A 4w	1	1
s1h_ACATTTCGTGCAATGG	s1h	7947	2447	0	MCM2-2A 4w	2	2
s1h_ACATTTCGTGCTTATG	s1h	3435	1493	0	MCM2-2A 4w	1	1
s1h_ACATTTCGTGGTGATG	s1h	826	470	0	MCM2-2A 4w	1	1
s1h_ACATTTCGTTAATGAG	s1h	1822	942	0	MCM2-2A 4w	1	1
s1h_ACATTTCTCAGCATTG	s1h	1518	788	0	MCM2-2A 4w	1	1
s1h_ACATTTCTCGAGAGCA	s1h	758	480	0	MCM2-2A 4w	1	1
s1h_ACATTTCTCGCGTCGA	s1h	12411	3839	0	MCM2-2A 4w	2	2
s1h_ACCAAACAGATCGCCC	s1h	4938	1857	0	MCM2-2A 4w	2	2
s1h_ACCAAACAGCTCCCTT	s1h	13289	4321	0	MCM2-2A 4w	5	5
s1h_ACCAAACAGGCCTAAG	s1h	3146	1472	0	MCM2-2A 4w	5	5
s1h_ACCAAACAGGGTTGCA	s1h	23567	5453	0	MCM2-2A 4w	2	2
s1h_ACCAAACAGGTCGAGT	s1h	11455	3396	0	MCM2-2A 4w	2	2
s1h_ACCAAACAGTAACCGG	s1h	8015	3097	0	MCM2-2A 4w	2	2
s1h_ACCAAACAGTCAGGGT	s1h	6714	2273	0	MCM2-2A 4w	4	4
s1h_ACCAAACAGTCATCCA	s1h	3192	1056	0	MCM2-2A 4w	1	1
s1h_ACCAAACCAACTGTGT	s1h	13187	3903	0	MCM2-2A 4w	2	2
s1h_ACCAAACCACTGAGTT	s1h	5715	1724	0	MCM2-2A 4w	4	4
s1h_ACCAAACCAGATTTCG	s1h	2155	1124	0	MCM2-2A 4w	4	4
s1h_ACCAAACCAGCCGTTG	s1h	2202	1053	0	MCM2-2A 4w	1	1
s1h_ACCAAACGTACATACC	s1h	26891	6303	0	MCM2-2A 4w	5	5
s1h_ACCAAACGTATCACCA	s1h	816	316	0	MCM2-2A 4w	1	1
s1h_ACCAAACGTCATCGCG	s1h	2280	907	0	MCM2-2A 4w	1	1
s1h_ACCAAACGTCCTGTTC	s1h	1903	888	0	MCM2-2A 4w	1	1
s1h_ACCAAACGTCGATTCA	s1h	2347	1087	0	MCM2-2A 4w	1	1
s1h_ACCAAACGTGGGCTTC	s1h	2428	910	0	MCM2-2A 4w	4	4
s1h_ACCAAACGTTGTTTGG	s1h	5195	1919	0	MCM2-2A 4w	2	2
s1h_ACCAAACTCACTGTTT	s1h	1419	747	0	MCM2-2A 4w	1	1
s1h_ACCAAACTCTCGTGAA	s1h	900	426	0	MCM2-2A 4w	1	1
s1h_ACCAAACTCTTCCCGA	s1h	1478	941	0	MCM2-2A 4w	4	4
s1h_ACCAACAAGCAACCAG	s1h	18612	4311	0	MCM2-2A 4w	2	2
s1h_ACCAACAAGGCGAAGG	s1h	5652	1989	0	MCM2-2A 4w	2	2
s1h_ACCAACAAGTACGTCT	s1h	4503	1701	0	MCM2-2A 4w	2	2
s1h_ACCAACAAGTTGCTGT	s1h	14075	4168	0	MCM2-2A 4w	2	2
s1h_ACCAACACAACCCGCA	s1h	5068	1919	0	MCM2-2A 4w	1	1
s1h_ACCAACACAAGAGTTA	s1h	25077	5544	0	MCM2-2A 4w	2	2
s1h_ACCAACACAGTTAAAG	s1h	3771	1579	0	MCM2-2A 4w	1	1
s1h_ACCAACACATATCTCT	s1h	35751	6236	0	MCM2-2A 4w	5	5
s1h_ACCAACACATGTTCAG	s1h	49100	7090	0	MCM2-2A 4w	5	5
s1h_ACCAACAGTAGACGTG	s1h	6663	2328	0	MCM2-2A 4w	1	1
s1h_ACCAACAGTCTCTCCA	s1h	4676	1919	0	MCM2-2A 4w	2	2
s1h_ACCAACAGTCTGATAC	s1h	702	429	0	MCM2-2A 4w	1	1
s1h_ACCAACAGTGGTCTCG	s1h	7485	2426	0	MCM2-2A 4w	1	1
s1h_ACCAACAGTGTGAGCA	s1h	1770	817	0	MCM2-2A 4w	1	1
s1h_ACCAACAGTTCGGTCG	s1h	1406	696	0	MCM2-2A 4w	1	1
s1h_ACCAACATCCGACAGC	s1h	7022	2415	0	MCM2-2A 4w	2	2
s1h_ACCAACATCCGCACGA	s1h	2317	1207	0	MCM2-2A 4w	1	1
s1h_ACCAACATCGAGCTGC	s1h	13537	3305	0	MCM2-2A 4w	2	2
s1h_ACCAACATCGTTGTAG	s1h	1223	625	0	MCM2-2A 4w	1	1
s1h_ACCAACATCTCGCTCA	s1h	6532	2529	0	MCM2-2A 4w	2	2
s1h_ACCAACATCTGAGGCC	s1h	9485	3360	0	MCM2-2A 4w	2	2
s1h_ACCAACATCTTCGATT	s1h	13783	4515	0	MCM2-2A 4w	2	2
s1h_ACCACAAAGAGTGAAG	s1h	8151	2449	0	MCM2-2A 4w	2	2
s1h_ACCACAAAGTACGAGC	s1h	1306	702	0	MCM2-2A 4w	1	1
s1h_ACCACAAAGTGGTCAG	s1h	4250	1630	0	MCM2-2A 4w	1	1
s1h_ACCACAAAGTTTGAGA	s1h	4278	1731	0	MCM2-2A 4w	1	1
s1h_ACCACAACAAGGAGTC	s1h	15869	4392	0	MCM2-2A 4w	5	5
s1h_ACCACAACACGCTGCA	s1h	23041	5314	0	MCM2-2A 4w	2	2
s1h_ACCACAACATATCTCT	s1h	1264	654	0	MCM2-2A 4w	1	1
s1h_ACCACAAGTAACGATA	s1h	1500	834	0	MCM2-2A 4w	1	1
s1h_ACCACAAGTGTTGAGG	s1h	2273	995	0	MCM2-2A 4w	1	1
s1h_ACCACAAGTTAAGGGC	s1h	1250	619	0	MCM2-2A 4w	4	4
s1h_ACCACAATCACCTCGT	s1h	1409	785	0	MCM2-2A 4w	1	1
s1h_ACCACAATCAGGGTAG	s1h	3187	1371	0	MCM2-2A 4w	1	1
s1h_ACCACAATCCGTTTCG	s1h	1192	614	0	MCM2-2A 4w	1	1
s1h_ACCACAATCGAATGCT	s1h	4986	1931	0	MCM2-2A 4w	1	1
s1h_ACCACAATCGATTTCT	s1h	24119	5671	0	MCM2-2A 4w	2	2
s1h_ACCACAATCTTTGCAT	s1h	31547	7031	0	MCM2-2A 4w	5	5
s1h_ACCATTTAGAGCCCAA	s1h	1033	400	0	MCM2-2A 4w	1	1
s1h_ACCATTTAGAGCGACT	s1h	2762	1218	0	MCM2-2A 4w	1	1
s1h_ACCATTTAGATTAGAC	s1h	13214	3291	0	MCM2-2A 4w	2	2
s1h_ACCATTTAGATTGACA	s1h	5125	2125	0	MCM2-2A 4w	1	1
s1h_ACCATTTAGCAAACAT	s1h	6982	2589	0	MCM2-2A 4w	2	2
s1h_ACCATTTAGGGCTGAT	s1h	1399	668	0	MCM2-2A 4w	1	1
s1h_ACCATTTAGGGTTAAT	s1h	766	396	0	MCM2-2A 4w	1	1
s1h_ACCATTTAGTTGCTCA	s1h	4587	1790	0	MCM2-2A 4w	1	1
s1h_ACCATTTAGTTTGTCG	s1h	3888	1501	0	MCM2-2A 4w	1	1
s1h_ACCATTTCACGCTGAC	s1h	2443	991	0	MCM2-2A 4w	4	4
s1h_ACCATTTCAGTGGGTA	s1h	19442	4279	0	MCM2-2A 4w	5	5
s1h_ACCATTTCATGAGAAT	s1h	1448	788	0	MCM2-2A 4w	5	5
s1h_ACCATTTGTAAGATCA	s1h	2026	851	0	MCM2-2A 4w	1	1
s1h_ACCATTTGTAGTCCTA	s1h	6060	2449	0	MCM2-2A 4w	2	2
s1h_ACCATTTTCACCCTCA	s1h	6963	2584	0	MCM2-2A 4w	5	5
s1h_ACCATTTTCTCCAAGA	s1h	46569	6988	0	MCM2-2A 4w	5	5
s1h_ACCATTTTCTTTACAC	s1h	2160	967	0	MCM2-2A 4w	1	1
s1h_ACCCAAAAGATTGCGG	s1h	698	447	0	MCM2-2A 4w	1	1
s1h_ACCCAAAAGCCATTGT	s1h	904	548	0	MCM2-2A 4w	4	4
s1h_ACCCAAAAGCTACGTT	s1h	19283	4487	0	MCM2-2A 4w	5	5
s1h_ACCCAAAAGCTAGCCC	s1h	5179	2143	0	MCM2-2A 4w	2	2
s1h_ACCCAAAAGTTTGGCT	s1h	2370	920	0	MCM2-2A 4w	1	1
s1h_ACCCAAACAACTCCCT	s1h	39824	7041	0	MCM2-2A 4w	2	2
s1h_ACCCAAACAAGCTGCC	s1h	32418	6242	0	MCM2-2A 4w	5	5
s1h_ACCCAAACAAGTCATC	s1h	20852	5383	0	MCM2-2A 4w	2	2
s1h_ACCCAAACAATCACGT	s1h	19404	4927	0	MCM2-2A 4w	5	5
s1h_ACCCAAACAGCGACCT	s1h	3253	1312	0	MCM2-2A 4w	1	1
s1h_ACCCAAACATGTACGT	s1h	951	525	0	MCM2-2A 4w	4	4
s1h_ACCCAAACATTCACCC	s1h	6040	2422	0	MCM2-2A 4w	2	2
s1h_ACCCAAAGTAGATTGA	s1h	1086	590	0	MCM2-2A 4w	1	1
s1h_ACCCAAAGTCATAGTC	s1h	15905	4319	0	MCM2-2A 4w	2	2
s1h_ACCCAAAGTGCGCTCA	s1h	17665	3670	0	MCM2-2A 4w	5	5
s1h_ACCCAAAGTTCCGGTG	s1h	1445	730	0	MCM2-2A 4w	1	1
s1h_ACCCAAAGTTGGTGTT	s1h	4308	1392	0	MCM2-2A 4w	4	4
s1h_ACCCAAATCAACGCTA	s1h	1949	950	0	MCM2-2A 4w	1	1
s1h_ACCCAAATCCCTTGGT	s1h	3713	1890	0	MCM2-2A 4w	4	4
s1h_ACCCAAATCGAGAAAT	s1h	1191	692	0	MCM2-2A 4w	1	1
s1h_ACCCAAATCGGACCAC	s1h	4944	1855	0	MCM2-2A 4w	1	1
s1h_ACCCAAATCTGCGGCA	s1h	746	386	0	MCM2-2A 4w	1	1
s1h_ACCCAAATCTTCCGTG	s1h	5377	2191	0	MCM2-2A 4w	5	5
s1h_ACCCTCAAGAGCAAGA	s1h	1037	536	0	MCM2-2A 4w	1	1
s1h_ACCCTCAAGATGATTG	s1h	892	518	0	MCM2-2A 4w	1	1
s1h_ACCCTCAAGCGTTCCG	s1h	754	432	0	MCM2-2A 4w	1	1
s1h_ACCCTCACAACAAGAT	s1h	1423	637	0	MCM2-2A 4w	1	1
s1h_ACCCTCACAACTTCTT	s1h	8049	2875	0	MCM2-2A 4w	4	4
s1h_ACCCTCACAATAGGAT	s1h	2850	1340	0	MCM2-2A 4w	1	1
s1h_ACCCTCACACTAGAGG	s1h	1193	546	0	MCM2-2A 4w	1	1
s1h_ACCCTCAGTACAAGCG	s1h	2110	999	0	MCM2-2A 4w	1	1
s1h_ACCCTCAGTAGACACG	s1h	1681	821	0	MCM2-2A 4w	1	1
s1h_ACCCTCAGTATCGTGT	s1h	1949	714	0	MCM2-2A 4w	1	1
s1h_ACCCTCAGTTATCCAG	s1h	15337	4985	0	MCM2-2A 4w	5	5
s1h_ACCCTCAGTTCAGCGC	s1h	9361	3471	0	MCM2-2A 4w	2	2
s1h_ACCCTCAGTTGAATCC	s1h	1584	754	0	MCM2-2A 4w	1	1
s1h_ACCCTCAGTTTCGGCG	s1h	1474	686	0	MCM2-2A 4w	1	1
s1h_ACCCTCATCATCTATC	s1h	36391	6576	0	MCM2-2A 4w	5	5
s1h_ACCCTCATCCCAAGTA	s1h	1435	750	0	MCM2-2A 4w	1	1
s1h_ACCCTCATCCCGAATA	s1h	8064	3067	0	MCM2-2A 4w	2	2
s1h_ACCCTCATCGATTGAC	s1h	5335	2055	0	MCM2-2A 4w	5	5
s1h_ACCCTCATCTCAACGA	s1h	4355	1667	0	MCM2-2A 4w	1	1
s1h_ACCCTTGAGCACTAAA	s1h	9242	2635	0	MCM2-2A 4w	2	2
s1h_ACCCTTGAGCCTCGTG	s1h	6922	1842	0	MCM2-2A 4w	1	1
s1h_ACCCTTGAGGGACAGG	s1h	1749	878	0	MCM2-2A 4w	4	4
s1h_ACCCTTGAGTATAGAC	s1h	2408	839	0	MCM2-2A 4w	1	1
s1h_ACCCTTGAGTCGAAAT	s1h	2386	1226	0	MCM2-2A 4w	1	1
s1h_ACCCTTGCAAACAGGC	s1h	9247	3149	0	MCM2-2A 4w	5	5
s1h_ACCCTTGCAAAGGGCT	s1h	620	352	0	MCM2-2A 4w	1	1
s1h_ACCCTTGCAATATCCG	s1h	1846	871	0	MCM2-2A 4w	1	1
s1h_ACCCTTGCACCAGCTG	s1h	1699	657	0	MCM2-2A 4w	4	4
s1h_ACCCTTGCAGTCACGC	s1h	8067	2558	0	MCM2-2A 4w	2	2
s1h_ACCCTTGCATAATGAG	s1h	3073	1340	0	MCM2-2A 4w	1	1
s1h_ACCCTTGGTATCTTCT	s1h	3797	1622	0	MCM2-2A 4w	5	5
s1h_ACCCTTGGTTCGTAAC	s1h	1895	798	0	MCM2-2A 4w	1	1
s1h_ACCCTTGTCAGCTTGA	s1h	879	462	0	MCM2-2A 4w	1	1
s1h_ACCCTTGTCGGCTTCT	s1h	1470	367	0	MCM2-2A 4w	1	1
s1h_ACCCTTGTCTAGTCAG	s1h	5694	1374	0	MCM2-2A 4w	1	1
s1h_ACCCTTGTCTTGGTCC	s1h	3030	1477	0	MCM2-2A 4w	2	2
s1h_ACCGTTCAGAGAGGGC	s1h	1217	605	0	MCM2-2A 4w	1	1
s1h_ACCGTTCAGCAACAGC	s1h	730	420	0	MCM2-2A 4w	1	1
s1h_ACCGTTCAGCAGGGAG	s1h	4313	1582	0	MCM2-2A 4w	1	1
s1h_ACCGTTCAGCCTTCTC	s1h	674	439	0	MCM2-2A 4w	1	1
s1h_ACCGTTCAGGCGCTCT	s1h	2736	1246	0	MCM2-2A 4w	1	1
s1h_ACCGTTCAGTAGGTTA	s1h	5663	1974	0	MCM2-2A 4w	4	4
s1h_ACCGTTCCAATTGTGC	s1h	2722	1147	0	MCM2-2A 4w	1	1
s1h_ACCGTTCCACATTGTG	s1h	5190	2118	0	MCM2-2A 4w	1	1
s1h_ACCGTTCCAGACCAAG	s1h	5396	2253	0	MCM2-2A 4w	5	5
s1h_ACCGTTCCAGCGACCT	s1h	1539	749	0	MCM2-2A 4w	1	1
s1h_ACCGTTCCATAGAGGC	s1h	13854	3316	0	MCM2-2A 4w	2	2
s1h_ACCGTTCCATGAGGGT	s1h	1475	709	0	MCM2-2A 4w	1	1
s1h_ACCGTTCGTAACAGGC	s1h	4938	1947	0	MCM2-2A 4w	4	4
s1h_ACCGTTCGTATTAAGG	s1h	2037	913	0	MCM2-2A 4w	1	1
s1h_ACCGTTCGTGCCTGCA	s1h	944	539	0	MCM2-2A 4w	1	1
s1h_ACCGTTCGTGCGGTAA	s1h	23445	4137	0	MCM2-2A 4w	1	1
s1h_ACCGTTCGTTCTTAGG	s1h	5148	2092	0	MCM2-2A 4w	1	1
s1h_ACCGTTCGTTGCTCGG	s1h	5744	1935	0	MCM2-2A 4w	1	1
s1h_ACCGTTCTCACCATAG	s1h	19205	4852	0	MCM2-2A 4w	5	5
s1h_ACCGTTCTCCGCGGAT	s1h	2654	1183	0	MCM2-2A 4w	1	1
s1h_ACCGTTCTCCTATTGT	s1h	1758	1161	0	MCM2-2A 4w	4	4
s1h_ACCGTTCTCCTGTTAT	s1h	2820	1414	0	MCM2-2A 4w	1	1
s1h_ACCGTTCTCGTGTTCC	s1h	795	505	0	MCM2-2A 4w	1	1
s1h_ACCGTTCTCTGTCTCG	s1h	31636	6799	0	MCM2-2A 4w	5	5
s1h_ACCGTTCTCTTCCCGA	s1h	17062	4429	0	MCM2-2A 4w	2	2
s1h_ACCGTTCTCTTGCGCT	s1h	4738	1396	0	MCM2-2A 4w	5	5
s1h_ACCTACCAGAGCTGAC	s1h	2268	1101	0	MCM2-2A 4w	1	1
s1h_ACCTACCAGGTGTGAC	s1h	8657	2808	0	MCM2-2A 4w	4	4
s1h_ACCTACCAGTGGTTCT	s1h	7779	2249	0	MCM2-2A 4w	1	1
s1h_ACCTACCCAAGGTCGA	s1h	1309	686	0	MCM2-2A 4w	1	1
s1h_ACCTACCCACCGCTGA	s1h	2165	763	0	MCM2-2A 4w	1	1
s1h_ACCTACCCACTGTCCT	s1h	1779	1049	0	MCM2-2A 4w	1	1
s1h_ACCTACCCATCGCTAA	s1h	2866	1489	0	MCM2-2A 4w	1	1
s1h_ACCTACCGTAACAGTA	s1h	2189	928	0	MCM2-2A 4w	1	1
s1h_ACCTACCGTCTCAAGT	s1h	1997	779	0	MCM2-2A 4w	1	1
s1h_ACCTACCTCCATGCAA	s1h	1581	878	0	MCM2-2A 4w	4	4
s1h_ACCTACCTCCGAAATC	s1h	1066	756	0	MCM2-2A 4w	1	1
s1h_ACCTACCTCCGAGCTG	s1h	1652	799	0	MCM2-2A 4w	4	4
s1h_ACCTACCTCCTTCTGG	s1h	1292	787	0	MCM2-2A 4w	1	1
s1h_ACCTACCTCGAAGCCC	s1h	6750	2090	0	MCM2-2A 4w	4	4
s1h_ACCTACCTCTGAGATC	s1h	603	389	0	MCM2-2A 4w	1	1
s1h_ACCTACCTCTGGTCAA	s1h	2196	882	0	MCM2-2A 4w	1	1
s1h_ACCTGAAAGAGACAAG	s1h	6421	2232	0	MCM2-2A 4w	2	2
s1h_ACCTGAAAGGAAGTGA	s1h	30132	5119	0	MCM2-2A 4w	2	2
s1h_ACCTGAACAGAGACTG	s1h	9847	2408	0	MCM2-2A 4w	5	5
s1h_ACCTGAACATTGGGAG	s1h	2001	992	0	MCM2-2A 4w	1	1
s1h_ACCTGAAGTGCATGTT	s1h	7339	2424	0	MCM2-2A 4w	5	5
s1h_ACCTGAAGTGTCCTAA	s1h	758	553	0	MCM2-2A 4w	4	4
s1h_ACCTGAAGTTAGGAGC	s1h	31771	5235	0	MCM2-2A 4w	2	2
s1h_ACCTGAAGTTTAGACC	s1h	1971	849	0	MCM2-2A 4w	1	1
s1h_ACCTGAATCAGCTTGA	s1h	4025	1706	0	MCM2-2A 4w	5	5
s1h_ACCTGAATCGCTCTAC	s1h	596	375	0	MCM2-2A 4w	1	1
s1h_ACCTGAATCTCAACCC	s1h	2601	1217	0	MCM2-2A 4w	1	1
s1h_ACCTGAATCTTCTCAA	s1h	1010	614	0	MCM2-2A 4w	1	1
s1h_ACCTGTCAGAATAACC	s1h	1374	754	0	MCM2-2A 4w	1	1
s1h_ACCTGTCAGCCGATCC	s1h	2399	1152	0	MCM2-2A 4w	4	4
s1h_ACCTGTCAGGTAAGAG	s1h	873	481	0	MCM2-2A 4w	1	1
s1h_ACCTGTCAGTAAGACT	s1h	12686	3488	0	MCM2-2A 4w	5	5
s1h_ACCTGTCAGTATGGAT	s1h	18201	4693	0	MCM2-2A 4w	2	2
s1h_ACCTGTCCAATAGTAG	s1h	10660	2646	0	MCM2-2A 4w	4	4
s1h_ACCTGTCCAATTCGTG	s1h	1174	646	0	MCM2-2A 4w	1	1
s1h_ACCTGTCGTCCCTGTT	s1h	1355	725	0	MCM2-2A 4w	1	1
s1h_ACGATCAAGAACGTGC	s1h	1747	920	0	MCM2-2A 4w	1	1
s1h_ACGATCAAGACAGCGT	s1h	2500	1130	0	MCM2-2A 4w	1	1
s1h_ACGATCAAGAGAGCCT	s1h	3315	1489	0	MCM2-2A 4w	5	5
s1h_ACGATCAAGATGCTAA	s1h	1508	740	0	MCM2-2A 4w	1	1
s1h_ACGATCAAGCATCCTA	s1h	776	338	0	MCM2-2A 4w	1	1
s1h_ACGATCACAACTGCTA	s1h	25996	5254	0	MCM2-2A 4w	2	2
s1h_ACGATCACAAGCACCC	s1h	3925	1410	0	MCM2-2A 4w	1	1
s1h_ACGATCACACCAAATC	s1h	3423	1364	0	MCM2-2A 4w	1	1
s1h_ACGATCACACCCTAAA	s1h	34490	6561	0	MCM2-2A 4w	2	2
s1h_ACGATCACACGCTGCA	s1h	13525	4015	0	MCM2-2A 4w	2	2
s1h_ACGATCACAGAAGTTA	s1h	18109	4377	0	MCM2-2A 4w	2	2
s1h_ACGATCAGTAAGTAGT	s1h	18705	3840	0	MCM2-2A 4w	1	1
s1h_ACGATCAGTCCTGAAT	s1h	4455	1892	0	MCM2-2A 4w	1	1
s1h_ACGATCAGTGCCTTCT	s1h	13041	4063	0	MCM2-2A 4w	2	2
s1h_ACGATCAGTTCAAGGG	s1h	2153	926	0	MCM2-2A 4w	1	1
s1h_ACGATCATCACCATAG	s1h	3037	1262	0	MCM2-2A 4w	1	1
s1h_ACGATCATCTGCCCTA	s1h	4303	1918	0	MCM2-2A 4w	4	4
s1h_ACGATCATCTTCTCAA	s1h	5654	2061	0	MCM2-2A 4w	1	1
s1h_ACGATGTAGCATTTCG	s1h	4613	1722	0	MCM2-2A 4w	2	2
s1h_ACGATGTAGCGGACAT	s1h	8930	2431	0	MCM2-2A 4w	1	1
s1h_ACGATGTAGTGCCCGT	s1h	12756	4482	0	MCM2-2A 4w	2	2
s1h_ACGATGTAGTTGTCAC	s1h	2012	1032	0	MCM2-2A 4w	1	1
s1h_ACGATGTCAATCCTTT	s1h	4535	1871	0	MCM2-2A 4w	2	2
s1h_ACGATGTCACACGCCA	s1h	1333	673	0	MCM2-2A 4w	4	4
s1h_ACGATGTCACTCCTTG	s1h	10534	3241	0	MCM2-2A 4w	2	2
s1h_ACGATGTCATACAGGG	s1h	4619	1624	0	MCM2-2A 4w	2	2
s1h_ACGATGTGTACAGTCT	s1h	1669	716	0	MCM2-2A 4w	1	1
s1h_ACGATGTGTAGTTCCA	s1h	1370	699	0	MCM2-2A 4w	1	1
s1h_ACGATGTGTGTGATGG	s1h	1820	939	0	MCM2-2A 4w	1	1
s1h_ACGATGTGTTACAGCT	s1h	3433	1565	0	MCM2-2A 4w	2	2
s1h_ACGATGTTCAACGAGG	s1h	2133	964	0	MCM2-2A 4w	1	1
s1h_ACGATGTTCTACACAG	s1h	16886	4933	0	MCM2-2A 4w	5	5
s1h_ACGCACGAGACCTGGA	s1h	4072	1534	0	MCM2-2A 4w	1	1
s1h_ACGCACGAGAGATCGC	s1h	48045	6356	0	MCM2-2A 4w	2	2
s1h_ACGCACGAGCGTGAGT	s1h	28858	5002	0	MCM2-2A 4w	2	2
s1h_ACGCACGAGGTGCTAG	s1h	580	343	0	MCM2-2A 4w	1	1
s1h_ACGCACGAGTAGAGTT	s1h	16251	4265	0	MCM2-2A 4w	5	5
s1h_ACGCACGCACGCTGAC	s1h	26276	5143	0	MCM2-2A 4w	2	2
s1h_ACGCACGCAGCTCTGG	s1h	2722	929	0	MCM2-2A 4w	4	4
s1h_ACGCACGCAGTCGCAC	s1h	19886	3996	0	MCM2-2A 4w	2	2
s1h_ACGCACGCAGTGTACT	s1h	2234	1047	0	MCM2-2A 4w	1	1
s1h_ACGCACGCATATACCG	s1h	42760	6931	0	MCM2-2A 4w	2	2
s1h_ACGCACGCATCCTATT	s1h	2719	790	0	MCM2-2A 4w	1	1
s1h_ACGCACGCATGACGGA	s1h	1235	599	0	MCM2-2A 4w	1	1
s1h_ACGCACGGTACCTAGT	s1h	1329	682	0	MCM2-2A 4w	1	1
s1h_ACGCACGGTATCGTGT	s1h	1572	788	0	MCM2-2A 4w	1	1
s1h_ACGCACGGTCTCCTGT	s1h	5481	2135	0	MCM2-2A 4w	1	1
s1h_ACGCACGGTGACCTGC	s1h	3094	1332	0	MCM2-2A 4w	1	1
s1h_ACGCACGGTGCTATTG	s1h	5135	2074	0	MCM2-2A 4w	1	1
s1h_ACGCACGGTGTTCATG	s1h	8512	2538	0	MCM2-2A 4w	1	1
s1h_ACGCACGGTTCGGTAT	s1h	8705	2568	0	MCM2-2A 4w	1	1
s1h_ACGCACGTCGAACCTA	s1h	15017	3979	0	MCM2-2A 4w	2	2
s1h_ACGCACGTCTGGAGAG	s1h	4120	845	0	MCM2-2A 4w	1	1
s1h_ACGGAAGAGAAGAACG	s1h	4530	1732	0	MCM2-2A 4w	1	1
s1h_ACGGAAGAGAGCAGAA	s1h	9498	2751	0	MCM2-2A 4w	1	1
s1h_ACGGAAGAGATAGGGA	s1h	12202	3098	0	MCM2-2A 4w	5	5
s1h_ACGGAAGAGCCATATC	s1h	1168	630	0	MCM2-2A 4w	1	1
s1h_ACGGAAGAGGCATCGA	s1h	2043	888	0	MCM2-2A 4w	1	1
s1h_ACGGAAGCAATGGGTG	s1h	13048	3553	0	MCM2-2A 4w	1	1
s1h_ACGGAAGCACAACATC	s1h	24764	4509	0	MCM2-2A 4w	5	5
s1h_ACGGAAGCACCAGTAT	s1h	3822	1653	0	MCM2-2A 4w	2	2
s1h_ACGGAAGCAGAAGTTA	s1h	5421	1919	0	MCM2-2A 4w	1	1
s1h_ACGGAAGCATAAGCAA	s1h	20922	4057	0	MCM2-2A 4w	2	2
s1h_ACGGAAGCATTCTGTT	s1h	1506	736	0	MCM2-2A 4w	1	1
s1h_ACGGAAGGTCTCACGG	s1h	4341	1297	0	MCM2-2A 4w	4	4
s1h_ACGGAAGGTGATTCAC	s1h	1305	744	0	MCM2-2A 4w	1	1
s1h_ACGGAAGGTGGTCTAT	s1h	747	433	0	MCM2-2A 4w	1	1
s1h_ACGGAAGGTGTAACGG	s1h	15305	3924	0	MCM2-2A 4w	2	2
s1h_ACGGAAGGTTATTCTC	s1h	1207	733	0	MCM2-2A 4w	1	1
s1h_ACGGAAGGTTGCTTGA	s1h	16989	4310	0	MCM2-2A 4w	2	2
s1h_ACGGAAGTCAGTGTTG	s1h	701	413	0	MCM2-2A 4w	1	1
s1h_ACGGAAGTCGCCTCTA	s1h	666	435	0	MCM2-2A 4w	1	1
s1h_ACGGAAGTCTCTGGTC	s1h	16433	4660	0	MCM2-2A 4w	2	2
s1h_ACGGGTCAGAATTCAG	s1h	840	515	0	MCM2-2A 4w	1	1
s1h_ACGGGTCAGAGGCGGA	s1h	8712	2561	0	MCM2-2A 4w	1	1
s1h_ACGGGTCAGTAAGCAT	s1h	2346	695	0	MCM2-2A 4w	1	1
s1h_ACGGGTCCAACGCCCA	s1h	25567	5262	0	MCM2-2A 4w	2	2
s1h_ACGGGTCCAAGGCAAC	s1h	28994	6191	0	MCM2-2A 4w	5	5
s1h_ACGGGTCCACCTCAGG	s1h	2271	989	0	MCM2-2A 4w	1	1
s1h_ACGGGTCCACCTTCGT	s1h	28007	6085	0	MCM2-2A 4w	2	2
s1h_ACGGGTCCACGTCGGT	s1h	1717	857	0	MCM2-2A 4w	1	1
s1h_ACGGGTCCAGTACTAC	s1h	10951	3089	0	MCM2-2A 4w	2	2
s1h_ACGGGTCGTATGGGAC	s1h	1932	924	0	MCM2-2A 4w	1	1
s1h_ACGGGTCGTTTAGTCG	s1h	514	371	0	MCM2-2A 4w	1	1
s1h_ACGGGTCTCCATACAG	s1h	1630	886	0	MCM2-2A 4w	1	1
s1h_ACGGGTCTCCGAGGCT	s1h	28412	5652	0	MCM2-2A 4w	2	2
s1h_ACGGGTCTCCGCATAA	s1h	3400	1440	0	MCM2-2A 4w	1	1
s1h_ACGGGTCTCCTCAGAA	s1h	5026	1750	0	MCM2-2A 4w	1	1
s1h_ACGGGTCTCGGCTATA	s1h	5372	1934	0	MCM2-2A 4w	1	1
s1h_ACGGTCGAGGCCCAAA	s1h	8346	2719	0	MCM2-2A 4w	2	2
s1h_ACGGTCGAGGTTGTTC	s1h	1557	743	0	MCM2-2A 4w	1	1
s1h_ACGGTCGAGTATGACA	s1h	17621	3947	0	MCM2-2A 4w	5	5
s1h_ACGGTCGAGTGCACAG	s1h	52510	7717	0	MCM2-2A 4w	2	2
s1h_ACGGTCGAGTTGTAGA	s1h	14837	4040	0	MCM2-2A 4w	2	2
s1h_ACGGTCGCAGAGTTCT	s1h	2751	1145	0	MCM2-2A 4w	1	1
s1h_ACGGTCGCAGATCATC	s1h	2486	1095	0	MCM2-2A 4w	1	1
s1h_ACGGTCGCAGCTGTTA	s1h	4552	1735	0	MCM2-2A 4w	1	1
s1h_ACGGTCGCATCCAATG	s1h	646	371	0	MCM2-2A 4w	1	1
s1h_ACGGTCGGTCCGGACT	s1h	1734	776	0	MCM2-2A 4w	1	1
s1h_ACGGTCGGTGCCGGTT	s1h	18159	4317	0	MCM2-2A 4w	2	2
s1h_ACGGTCGGTGGCAGAT	s1h	2327	1005	0	MCM2-2A 4w	1	1
s1h_ACGGTCGGTGTTGAGG	s1h	2430	552	0	MCM2-2A 4w	4	4
s1h_ACGGTCGTCCACATAG	s1h	12482	3975	0	MCM2-2A 4w	2	2
s1h_ACGGTCGTCGACGTCG	s1h	2459	785	0	MCM2-2A 4w	1	1
s1h_ACGGTTAAGACGTCGA	s1h	1794	826	0	MCM2-2A 4w	1	1
s1h_ACGGTTAAGCAATTAG	s1h	47662	7110	0	MCM2-2A 4w	2	2
s1h_ACGGTTAAGTAGTCCT	s1h	943	553	0	MCM2-2A 4w	1	1
s1h_ACGGTTAAGTTGAAGT	s1h	15368	3515	0	MCM2-2A 4w	2	2
s1h_ACGGTTACAATACCTG	s1h	9482	3006	0	MCM2-2A 4w	2	2
s1h_ACGGTTACAGTTGCGC	s1h	1288	616	0	MCM2-2A 4w	4	4
s1h_ACGGTTACATTCTTCA	s1h	1337	556	0	MCM2-2A 4w	1	1
s1h_ACGGTTAGTAAGGAGA	s1h	13488	3453	0	MCM2-2A 4w	2	2
s1h_ACGGTTAGTACCCGCA	s1h	5261	1449	0	MCM2-2A 4w	4	4
s1h_ACGGTTAGTACGAAAT	s1h	11149	3285	0	MCM2-2A 4w	2	2
s1h_ACGGTTAGTAGTCGGA	s1h	1321	689	0	MCM2-2A 4w	1	1
s1h_ACGGTTAGTCCGAAGA	s1h	825	473	0	MCM2-2A 4w	1	1
s1h_ACGGTTAGTTAGAGTA	s1h	2118	940	0	MCM2-2A 4w	1	1
s1h_ACGGTTATCACCTGGG	s1h	1605	717	0	MCM2-2A 4w	1	1
s1h_ACGGTTATCCACACCT	s1h	5325	1953	0	MCM2-2A 4w	2	2
s1h_ACGGTTATCCACAGGC	s1h	5298	1541	0	MCM2-2A 4w	1	1
s1h_ACGGTTATCCATAGGT	s1h	9043	2514	0	MCM2-2A 4w	2	2
s1h_ACGGTTATCTTGCGCT	s1h	11787	4021	0	MCM2-2A 4w	2	2
s1h_ACGTAACAGCCATATC	s1h	7247	2484	0	MCM2-2A 4w	1	1
s1h_ACGTAACAGCTAGAAT	s1h	1054	572	0	MCM2-2A 4w	1	1
s1h_ACGTAACAGCTAGATA	s1h	1057	487	0	MCM2-2A 4w	1	1
s1h_ACGTAACAGGGCTTCC	s1h	5911	1115	0	MCM2-2A 4w	1	1
s1h_ACGTAACAGGTTAGTA	s1h	868	472	0	MCM2-2A 4w	1	1
s1h_ACGTAACAGTACTGTC	s1h	32537	5727	0	MCM2-2A 4w	2	2
s1h_ACGTAACAGTCGCTAT	s1h	2528	1156	0	MCM2-2A 4w	1	1
s1h_ACGTAACAGTGCCGAA	s1h	5753	2031	0	MCM2-2A 4w	1	1
s1h_ACGTAACAGTTAACAG	s1h	23573	4330	0	MCM2-2A 4w	5	5
s1h_ACGTAACCAAATCGGG	s1h	16659	4047	0	MCM2-2A 4w	2	2
s1h_ACGTAACCAAGCCCAC	s1h	1861	906	0	MCM2-2A 4w	1	1
s1h_ACGTAACCAATCCAGT	s1h	7436	2535	0	MCM2-2A 4w	1	1
s1h_ACGTAACCAATCTCTT	s1h	1975	917	0	MCM2-2A 4w	1	1
s1h_ACGTAACCACTCGATA	s1h	37654	5674	0	MCM2-2A 4w	2	2
s1h_ACGTAACCAGTAACCT	s1h	1577	705	0	MCM2-2A 4w	1	1
s1h_ACGTAACCATACATCG	s1h	20674	4754	0	MCM2-2A 4w	1	1
s1h_ACGTAACCATCCGGTG	s1h	931	419	0	MCM2-2A 4w	1	1
s1h_ACGTAACGTCATTGCA	s1h	2831	1164	0	MCM2-2A 4w	1	1
s1h_ACGTAACGTCCGAAGA	s1h	1230	661	0	MCM2-2A 4w	1	1
s1h_ACGTAACGTGAATGAT	s1h	16537	4971	0	MCM2-2A 4w	2	2
s1h_ACGTAACGTTCCTAGA	s1h	6485	2176	0	MCM2-2A 4w	1	1
s1h_ACGTAACTCATTGCCC	s1h	1340	811	0	MCM2-2A 4w	4	4
s1h_ACGTAACTCATTTGCT	s1h	1246	710	0	MCM2-2A 4w	1	1
s1h_ACGTAACTCGACATCA	s1h	933	369	0	MCM2-2A 4w	1	1
s1h_ACGTAACTCGATGCTA	s1h	1831	919	0	MCM2-2A 4w	1	1
s1h_ACGTAACTCGGAATGG	s1h	17504	3937	0	MCM2-2A 4w	5	5
s1h_ACGTAACTCTCGAGTA	s1h	3216	1454	0	MCM2-2A 4w	1	1
s1h_ACGTAACTCTGCTGAA	s1h	9767	2585	0	MCM2-2A 4w	4	4
s1h_ACGTAACTCTTCGACC	s1h	10019	2985	0	MCM2-2A 4w	5	5
s1h_ACGTAACTCTTCTGTA	s1h	17142	4215	0	MCM2-2A 4w	2	2
s1h_ACGTACAAGAAGTGTT	s1h	760	460	0	MCM2-2A 4w	1	1
s1h_ACGTACAAGAATAACC	s1h	497	332	0	MCM2-2A 4w	1	1
s1h_ACGTACAAGATCCCGC	s1h	32378	5939	0	MCM2-2A 4w	3	3
s1h_ACGTACAAGTCAGCCC	s1h	5768	1854	0	MCM2-2A 4w	1	1
s1h_ACGTACAAGTCATCCA	s1h	3662	1538	0	MCM2-2A 4w	1	1
s1h_ACGTACAAGTTAACAG	s1h	29586	5765	0	MCM2-2A 4w	2	2
s1h_ACGTACAAGTTTGGCT	s1h	614	408	0	MCM2-2A 4w	1	1
s1h_ACGTACACAAGACCTT	s1h	38813	6999	0	MCM2-2A 4w	5	5
s1h_ACGTACACAATATCCG	s1h	1677	907	0	MCM2-2A 4w	1	1
s1h_ACGTACACACAGTACT	s1h	2259	903	0	MCM2-2A 4w	4	4
s1h_ACGTACACACTCCACT	s1h	1028	592	0	MCM2-2A 4w	1	1
s1h_ACGTACACAGGAACCA	s1h	52499	6678	0	MCM2-2A 4w	5	5
s1h_ACGTACACATACCACA	s1h	7354	2231	0	MCM2-2A 4w	1	1
s1h_ACGTACAGTAAGTAGT	s1h	3339	1452	0	MCM2-2A 4w	2	2
s1h_ACGTACAGTCCTACAA	s1h	29503	5756	0	MCM2-2A 4w	2	2
s1h_ACGTACAGTTTAGTCG	s1h	1680	885	0	MCM2-2A 4w	5	5
s1h_ACGTACATCAACACGT	s1h	700	488	0	MCM2-2A 4w	1	1
s1h_ACGTAGTAGAGATCGC	s1h	1369	645	0	MCM2-2A 4w	1	1
s1h_ACGTAGTAGATCGACG	s1h	5919	1936	0	MCM2-2A 4w	1	1
s1h_ACGTAGTAGTGGGAAA	s1h	1800	915	0	MCM2-2A 4w	1	1
s1h_ACGTAGTCAAGAGTGC	s1h	13461	3806	0	MCM2-2A 4w	5	5
s1h_ACGTAGTCACCCAACG	s1h	8708	2854	0	MCM2-2A 4w	4	4
s1h_ACGTAGTCACGCTGCA	s1h	909	464	0	MCM2-2A 4w	1	1
s1h_ACGTAGTCACGTACTA	s1h	2154	1088	0	MCM2-2A 4w	1	1
s1h_ACGTAGTCAGCGGATA	s1h	1467	664	0	MCM2-2A 4w	1	1
s1h_ACGTAGTGTACGAGTG	s1h	1305	680	0	MCM2-2A 4w	1	1
s1h_ACGTAGTGTACTGCCG	s1h	896	480	0	MCM2-2A 4w	1	1
s1h_ACGTAGTGTCAACATC	s1h	3659	1388	0	MCM2-2A 4w	1	1
s1h_ACGTAGTGTCGCAACC	s1h	12235	3691	0	MCM2-2A 4w	2	2
s1h_ACGTAGTGTGGGAGAG	s1h	1666	728	0	MCM2-2A 4w	1	1
s1h_ACGTAGTGTGTGCTTA	s1h	2958	1226	0	MCM2-2A 4w	1	1
s1h_ACGTAGTGTTGCATAC	s1h	5996	2021	0	MCM2-2A 4w	1	1
s1h_ACGTAGTTCAAGCTGT	s1h	9261	2724	0	MCM2-2A 4w	1	1
s1h_ACGTAGTTCCATCTCG	s1h	1161	636	0	MCM2-2A 4w	1	1
s1h_ACGTAGTTCCGATTAG	s1h	9133	2495	0	MCM2-2A 4w	1	1
s1h_ACGTAGTTCCGCGATG	s1h	31384	5145	0	MCM2-2A 4w	1	1
s1h_ACGTAGTTCCTGTTAT	s1h	21850	4341	0	MCM2-2A 4w	5	5
s1h_ACGTAGTTCGCCAGAC	s1h	26689	5439	0	MCM2-2A 4w	2	2
s1h_ACGTCCTAGAATCGTA	s1h	950	524	0	MCM2-2A 4w	1	1
s1h_ACGTCCTAGAGCCATG	s1h	1548	533	0	MCM2-2A 4w	4	4
s1h_ACGTCCTAGGTAGCAC	s1h	4421	1569	0	MCM2-2A 4w	1	1
s1h_ACGTCCTAGTCAGCGA	s1h	519	324	0	MCM2-2A 4w	1	1
s1h_ACGTCCTCAAATCAGA	s1h	75259	7676	0	MCM2-2A 4w	5	5
s1h_ACGTCCTCAACTTGCA	s1h	15375	4096	0	MCM2-2A 4w	2	2
s1h_ACGTCCTGTACGTAGG	s1h	14781	3749	0	MCM2-2A 4w	2	2
s1h_ACGTCCTGTCATCGCG	s1h	3579	1134	0	MCM2-2A 4w	4	4
s1h_ACGTCCTGTTGATGTC	s1h	767	479	0	MCM2-2A 4w	1	1
s1h_ACGTCCTGTTGCATCA	s1h	1107	599	0	MCM2-2A 4w	1	1
s1h_ACGTCCTGTTGCTTGA	s1h	2910	1191	0	MCM2-2A 4w	1	1
s1h_ACGTCCTTCGACGACC	s1h	10158	3398	0	MCM2-2A 4w	4	4
s1h_ACGTCCTTCGCAGTCG	s1h	6584	2039	0	MCM2-2A 4w	1	1
s1h_ACGTCCTTCGGAGCAA	s1h	4341	1634	0	MCM2-2A 4w	1	1
s1h_ACGTCCTTCGGTGCAC	s1h	5767	2853	0	MCM2-2A 4w	4	4
s1h_ACGTCCTTCTATGCCC	s1h	1315	962	0	MCM2-2A 4w	4	4
s1h_ACGTCCTTCTCCGAGG	s1h	866	453	0	MCM2-2A 4w	1	1
s1h_ACGTTCCAGACCACGA	s1h	2189	1096	0	MCM2-2A 4w	1	1
s1h_ACGTTCCAGGGTCACA	s1h	2226	996	0	MCM2-2A 4w	1	1
s1h_ACGTTCCAGGTTGTTC	s1h	32161	5587	0	MCM2-2A 4w	5	5
s1h_ACGTTCCCACATAGCT	s1h	5651	1852	0	MCM2-2A 4w	5	5
s1h_ACGTTCCCACTACACA	s1h	15108	4689	0	MCM2-2A 4w	2	2
s1h_ACGTTCCCACTGTCGG	s1h	8204	2524	0	MCM2-2A 4w	2	2
s1h_ACGTTCCCAGGTAGTG	s1h	2405	1084	0	MCM2-2A 4w	1	1
s1h_ACGTTCCGTAAGGCTG	s1h	2967	1370	0	MCM2-2A 4w	5	5
s1h_ACGTTCCGTCTGTGGC	s1h	6746	2243	0	MCM2-2A 4w	5	5
s1h_ACGTTCCGTGCCAAGA	s1h	2230	1025	0	MCM2-2A 4w	1	1
s1h_ACGTTCCGTTATGACC	s1h	2309	1222	0	MCM2-2A 4w	4	4
s1h_ACGTTCCGTTGCATAC	s1h	11128	2846	0	MCM2-2A 4w	1	1
s1h_ACGTTCCGTTGGAGGT	s1h	32622	6359	0	MCM2-2A 4w	2	2
s1h_ACGTTCCTCAGCGCAC	s1h	6414	2227	0	MCM2-2A 4w	1	1
s1h_ACGTTCCTCGACGTCG	s1h	14174	3737	0	MCM2-2A 4w	2	2
s1h_ACGTTCCTCGCGAAGA	s1h	29877	5660	0	MCM2-2A 4w	2	2
s1h_ACGTTCCTCGGCATAT	s1h	3414	1462	0	MCM2-2A 4w	1	1
s1h_ACTACGAAGACCTCAT	s1h	1563	479	0	MCM2-2A 4w	1	1
s1h_ACTACGAAGTATAACG	s1h	12119	3376	0	MCM2-2A 4w	2	2
s1h_ACTACGAAGTGCAAAT	s1h	708	405	0	MCM2-2A 4w	1	1
s1h_ACTACGACAAATACGA	s1h	16114	5531	0	MCM2-2A 4w	4	4
s1h_ACTACGACACAGGATG	s1h	3294	1455	0	MCM2-2A 4w	1	1
s1h_ACTACGACACATGTTG	s1h	2038	933	0	MCM2-2A 4w	1	1
s1h_ACTACGACACTGAATC	s1h	4418	1842	0	MCM2-2A 4w	1	1
s1h_ACTACGACAGCGTTGC	s1h	2000	1022	0	MCM2-2A 4w	1	1
s1h_ACTACGACAGGCCTGT	s1h	1480	774	0	MCM2-2A 4w	1	1
s1h_ACTACGACAGGTAGTG	s1h	6301	2349	0	MCM2-2A 4w	1	1
s1h_ACTACGACATAGAAAC	s1h	18812	4104	0	MCM2-2A 4w	2	2
s1h_ACTACGAGTTCCACGG	s1h	10549	3034	0	MCM2-2A 4w	4	4
s1h_ACTACGAGTTTACTTC	s1h	6867	2235	0	MCM2-2A 4w	1	1
s1h_ACTACGATCGCTGATA	s1h	26228	5854	0	MCM2-2A 4w	2	2
s1h_ACTATCTAGCACGTCC	s1h	632	431	0	MCM2-2A 4w	1	1
s1h_ACTATCTAGGCGATAC	s1h	2594	917	0	MCM2-2A 4w	4	4
s1h_ACTATCTAGGTTGACG	s1h	18730	4731	0	MCM2-2A 4w	2	2
s1h_ACTATCTCAAGGCGTA	s1h	1884	1362	0	MCM2-2A 4w	4	4
s1h_ACTATCTCACAAGTGG	s1h	10879	3419	0	MCM2-2A 4w	2	2
s1h_ACTATCTCAGGTCCGT	s1h	11374	3096	0	MCM2-2A 4w	2	2
s1h_ACTATCTCATGTCTAG	s1h	2894	1253	0	MCM2-2A 4w	1	1
s1h_ACTATCTGTATGTCCA	s1h	484	303	0	MCM2-2A 4w	1	1
s1h_ACTATCTGTCACAGTT	s1h	5875	2223	0	MCM2-2A 4w	5	5
s1h_ACTATCTGTTCAAGTC	s1h	1264	580	0	MCM2-2A 4w	1	1
s1h_ACTATCTGTTTCTTAC	s1h	1617	771	0	MCM2-2A 4w	1	1
s1h_ACTATCTTCGAGCACC	s1h	2737	720	0	MCM2-2A 4w	1	1
s1h_ACTATCTTCGGTCGAC	s1h	6618	2237	0	MCM2-2A 4w	1	1
s1h_ACTATCTTCTTACGTT	s1h	30530	5635	0	MCM2-2A 4w	2	2
s1h_ACTATGGAGACTAGAT	s1h	3685	1719	0	MCM2-2A 4w	5	5
s1h_ACTATGGAGGAGAATG	s1h	1833	787	0	MCM2-2A 4w	1	1
s1h_ACTATGGAGTCACTAC	s1h	4065	1770	0	MCM2-2A 4w	1	1
s1h_ACTATGGCACCCTCTA	s1h	2536	1035	0	MCM2-2A 4w	1	1
s1h_ACTATGGCACCGGCTA	s1h	29161	5744	0	MCM2-2A 4w	1	1
s1h_ACTATGGCAGCTCGGT	s1h	2950	1154	0	MCM2-2A 4w	1	1
s1h_ACTATGGCAGTTGTTG	s1h	626	387	0	MCM2-2A 4w	1	1
s1h_ACTATGGCATTAAAGG	s1h	2027	873	0	MCM2-2A 4w	1	1
s1h_ACTATGGGTACTCGCG	s1h	2619	1104	0	MCM2-2A 4w	1	1
s1h_ACTATGGGTCACTCAA	s1h	37441	6025	0	MCM2-2A 4w	1	1
s1h_ACTATGGGTGTGAGCA	s1h	1414	599	0	MCM2-2A 4w	1	1
s1h_ACTATGGTCGTCTCAC	s1h	1820	860	0	MCM2-2A 4w	1	1
s1h_ACTATGGTCGTGACTA	s1h	801	460	0	MCM2-2A 4w	1	1
s1h_ACTATTCAGACTTCCA	s1h	1468	793	0	MCM2-2A 4w	1	1
s1h_ACTATTCAGCCTGGAA	s1h	765	346	0	MCM2-2A 4w	4	4
s1h_ACTATTCCAAATGAGT	s1h	11176	3346	0	MCM2-2A 4w	2	2
s1h_ACTATTCCAGAACTAA	s1h	2049	1067	0	MCM2-2A 4w	1	1
s1h_ACTATTCCAGGACGAT	s1h	16586	3497	0	MCM2-2A 4w	1	1
s1h_ACTATTCGTAACACGG	s1h	654	444	0	MCM2-2A 4w	1	1
s1h_ACTATTCGTACGTAGG	s1h	3378	1517	0	MCM2-2A 4w	4	4
s1h_ACTATTCGTCACAGAG	s1h	1273	481	0	MCM2-2A 4w	4	4
s1h_ACTATTCGTGCCCACA	s1h	1887	878	0	MCM2-2A 4w	1	1
s1h_ACTATTCGTGCTTCAA	s1h	3477	1506	0	MCM2-2A 4w	5	5
s1h_ACTATTCGTGGAAGTC	s1h	22247	4258	0	MCM2-2A 4w	2	2
s1h_ACTATTCTCACACCGG	s1h	14449	2855	0	MCM2-2A 4w	1	1
s1h_ACTATTCTCAGGCGAA	s1h	11210	3217	0	MCM2-2A 4w	1	1
s1h_ACTATTCTCAGTCATG	s1h	6539	2381	0	MCM2-2A 4w	2	2
s1h_ACTATTCTCCACTTCG	s1h	992	308	0	MCM2-2A 4w	1	1
s1h_ACTCCCAAGACGGTTG	s1h	29909	6237	0	MCM2-2A 4w	2	2
s1h_ACTCCCAAGAGCCTGA	s1h	1885	858	0	MCM2-2A 4w	1	1
s1h_ACTCCCAAGGTTCCGC	s1h	492	325	0	MCM2-2A 4w	1	1
s1h_ACTCCCACAAATTGGA	s1h	7676	2578	0	MCM2-2A 4w	1	1
s1h_ACTCCCACAGTGGGTA	s1h	3325	1326	0	MCM2-2A 4w	1	1
s1h_ACTCCCACATGACTCA	s1h	1661	723	0	MCM2-2A 4w	4	4
s1h_ACTCCCAGTCAAGCGA	s1h	772	498	0	MCM2-2A 4w	1	1
s1h_ACTCCCAGTGACTCGC	s1h	22427	5821	0	MCM2-2A 4w	5	5
s1h_ACTCCCATCCTCACCA	s1h	7369	2587	0	MCM2-2A 4w	1	1
s1h_ACTCTCGAGCACACAG	s1h	14642	4348	0	MCM2-2A 4w	2	2
s1h_ACTCTCGAGCATGATA	s1h	3489	1067	0	MCM2-2A 4w	4	4
s1h_ACTCTCGAGCGTGAAC	s1h	4318	1554	0	MCM2-2A 4w	1	1
s1h_ACTCTCGAGCTACAAA	s1h	21345	4543	0	MCM2-2A 4w	2	2
s1h_ACTCTCGAGCTTAAGA	s1h	1546	846	0	MCM2-2A 4w	1	1
s1h_ACTCTCGAGGCACTCC	s1h	5453	1933	0	MCM2-2A 4w	4	4
s1h_ACTCTCGAGTACTGGG	s1h	11835	3532	0	MCM2-2A 4w	2	2
s1h_ACTCTCGCAACAGAGC	s1h	18977	4493	0	MCM2-2A 4w	2	2
s1h_ACTCTCGCAAGGACAC	s1h	47043	7288	0	MCM2-2A 4w	5	5
s1h_ACTCTCGCAGTCAACT	s1h	11608	4141	0	MCM2-2A 4w	2	2
s1h_ACTCTCGGTCCACATA	s1h	9339	2984	0	MCM2-2A 4w	5	5
s1h_ACTCTCGGTTCACGAT	s1h	824	439	0	MCM2-2A 4w	1	1
s1h_ACTCTCGTCACCATAG	s1h	9168	2845	0	MCM2-2A 4w	2	2
s1h_ACTCTCGTCAGGGTAG	s1h	22330	4604	0	MCM2-2A 4w	2	2
s1h_ACTCTCGTCATTTCGT	s1h	5027	1904	0	MCM2-2A 4w	4	4
s1h_ACTCTCGTCCATTCAT	s1h	34611	6250	0	MCM2-2A 4w	5	5
s1h_ACTCTCGTCGAACTCA	s1h	1403	768	0	MCM2-2A 4w	1	1
s1h_ACTCTCGTCGCAATTG	s1h	17884	3893	0	MCM2-2A 4w	2	2
s1h_ACTGATGAGAACTCCT	s1h	1747	840	0	MCM2-2A 4w	1	1
s1h_ACTGATGAGAAGTCAT	s1h	494	316	0	MCM2-2A 4w	1	1
s1h_ACTGATGAGACCTTTG	s1h	3189	1458	0	MCM2-2A 4w	4	4
s1h_ACTGATGAGCCGTTGC	s1h	2015	847	0	MCM2-2A 4w	1	1
s1h_ACTGATGAGTCAGGGT	s1h	1883	810	0	MCM2-2A 4w	1	1
s1h_ACTGATGCACACGTGC	s1h	921	504	0	MCM2-2A 4w	1	1
s1h_ACTGATGCAGACCATT	s1h	3093	1804	0	MCM2-2A 4w	4	4
s1h_ACTGATGGTAGTACGG	s1h	16669	3831	0	MCM2-2A 4w	2	2
s1h_ACTGATGGTATGCTTG	s1h	789	506	0	MCM2-2A 4w	1	1
s1h_ACTGATGGTTAGGGAC	s1h	734	415	0	MCM2-2A 4w	1	1
s1h_ACTGATGTCATCTACT	s1h	890	539	0	MCM2-2A 4w	1	1
s1h_ACTGATGTCCCGAAAT	s1h	13833	2881	0	MCM2-2A 4w	1	1
s1h_ACTGATGTCGAATCCA	s1h	1082	632	0	MCM2-2A 4w	1	1
s1h_ACTGATGTCGCTAATG	s1h	1614	830	0	MCM2-2A 4w	1	1
s1h_ACTGATGTCTGCCCTA	s1h	2984	1137	0	MCM2-2A 4w	1	1
s1h_ACTGATGTCTGTCTCG	s1h	6239	2319	0	MCM2-2A 4w	2	2
s1h_ACTGCAAAGCGTTAGG	s1h	724	409	0	MCM2-2A 4w	1	1
s1h_ACTGCAAAGGTCGCCT	s1h	7571	2036	0	MCM2-2A 4w	1	1
s1h_ACTGCAAAGTTGGCGA	s1h	4808	1631	0	MCM2-2A 4w	1	1
s1h_ACTGCAACAATTGGTC	s1h	13328	3818	0	MCM2-2A 4w	2	2
s1h_ACTGCAACACACGGAA	s1h	2420	1108	0	MCM2-2A 4w	1	1
s1h_ACTGCAACACTGCATA	s1h	1274	365	0	MCM2-2A 4w	1	1
s1h_ACTGCAACACTGCGTG	s1h	33617	6346	0	MCM2-2A 4w	5	5
s1h_ACTGCAACAGAACTCT	s1h	35051	6510	0	MCM2-2A 4w	2	2
s1h_ACTGCAACATCCTAAG	s1h	2468	1216	0	MCM2-2A 4w	1	1
s1h_ACTGCAACATCGGATT	s1h	1139	799	0	MCM2-2A 4w	4	4
s1h_ACTGCAAGTCAAAGAT	s1h	2458	1133	0	MCM2-2A 4w	1	1
s1h_ACTGCAAGTCCCGTGA	s1h	11867	3115	0	MCM2-2A 4w	2	2
s1h_ACTGCAAGTCGTGGTC	s1h	6145	1996	0	MCM2-2A 4w	1	1
s1h_ACTGCAAGTGATTCAC	s1h	2749	1121	0	MCM2-2A 4w	1	1
s1h_ACTGCAAGTTGGCCTG	s1h	5790	2223	0	MCM2-2A 4w	4	4
s1h_ACTGCAAGTTTACACG	s1h	21333	5553	0	MCM2-2A 4w	2	2
s1h_ACTGCAAGTTTCACTT	s1h	841	508	0	MCM2-2A 4w	1	1
s1h_ACTGCAATCAAGGCTT	s1h	17329	3816	0	MCM2-2A 4w	2	2
s1h_ACTGCAATCCCGAAAT	s1h	1356	654	0	MCM2-2A 4w	4	4
s1h_ACTGCAATCCTCATAT	s1h	1911	901	0	MCM2-2A 4w	4	4
s1h_ACTGCAATCTACCCAC	s1h	14281	3546	0	MCM2-2A 4w	2	2
s1h_ACTGCAATCTGACGCG	s1h	2874	1199	0	MCM2-2A 4w	1	1
s1h_ACTGTCCAGAGAGCGG	s1h	17477	3829	0	MCM2-2A 4w	2	2
s1h_ACTGTCCAGCCTCTGG	s1h	6057	1986	0	MCM2-2A 4w	1	1
s1h_ACTGTCCAGCGCGTTC	s1h	733	434	0	MCM2-2A 4w	1	1
s1h_ACTGTCCAGGCTGTAG	s1h	1536	767	0	MCM2-2A 4w	1	1
s1h_ACTGTCCAGGGCGAGA	s1h	3521	1375	0	MCM2-2A 4w	1	1
s1h_ACTGTCCAGGTAGGCT	s1h	5125	2306	0	MCM2-2A 4w	1	1
s1h_ACTGTCCAGGTGGCTA	s1h	1230	635	0	MCM2-2A 4w	4	4
s1h_ACTGTCCAGTAGATCA	s1h	716	325	0	MCM2-2A 4w	1	1
s1h_ACTGTCCAGTGCACAG	s1h	13776	4547	0	MCM2-2A 4w	5	5
s1h_ACTGTCCCAAATGCGG	s1h	2999	1405	0	MCM2-2A 4w	1	1
s1h_ACTGTCCCAACCAGAG	s1h	2332	1154	0	MCM2-2A 4w	1	1
s1h_ACTGTCCCAGAGCTAG	s1h	21149	3790	0	MCM2-2A 4w	5	5
s1h_ACTGTCCCAGGTCAGA	s1h	10089	1685	0	MCM2-2A 4w	4	4
s1h_ACTGTCCCATATGAAG	s1h	2178	1079	0	MCM2-2A 4w	1	1
s1h_ACTGTCCGTACTAACC	s1h	776	348	0	MCM2-2A 4w	1	1
s1h_ACTGTCCGTACTGCGC	s1h	5030	1922	0	MCM2-2A 4w	2	2
s1h_ACTGTCCGTACTTCCC	s1h	1453	784	0	MCM2-2A 4w	2	2
s1h_ACTGTCCGTGAGTAGC	s1h	16755	4820	0	MCM2-2A 4w	2	2
s1h_ACTGTCCGTGTGTGGA	s1h	23358	4985	0	MCM2-2A 4w	2	2
s1h_ACTGTCCGTTCCTTGC	s1h	13700	3968	0	MCM2-2A 4w	2	2
s1h_ACTGTCCTCAAGCCGC	s1h	1310	655	0	MCM2-2A 4w	1	1
s1h_ACTGTCCTCAAGTGTC	s1h	1632	341	0	MCM2-2A 4w	1	1
s1h_ACTGTCCTCTGAATCG	s1h	2674	1136	0	MCM2-2A 4w	1	1
s1h_ACTGTCCTCTTTACAC	s1h	3024	1509	0	MCM2-2A 4w	4	4
s1h_ACTGTGAAGACGCCCT	s1h	2241	968	0	MCM2-2A 4w	1	1
s1h_ACTGTGAAGAGTGACC	s1h	38028	6287	0	MCM2-2A 4w	2	2
s1h_ACTGTGAAGAGTGGCT	s1h	4087	1637	0	MCM2-2A 4w	1	1
s1h_ACTGTGAAGATGGTCG	s1h	570	384	0	MCM2-2A 4w	1	1
s1h_ACTGTGAAGCACTTTG	s1h	930	317	0	MCM2-2A 4w	1	1
s1h_ACTGTGAAGTAGGGTC	s1h	2386	1061	0	MCM2-2A 4w	1	1
s1h_ACTGTGACAAACCGGA	s1h	1839	959	0	MCM2-2A 4w	1	1
s1h_ACTGTGACAACCGTGC	s1h	1767	868	0	MCM2-2A 4w	1	1
s1h_ACTGTGACAGCGATTT	s1h	27424	5891	0	MCM2-2A 4w	2	2
s1h_ACTGTGACAGTTGAAA	s1h	17354	4697	0	MCM2-2A 4w	2	2
s1h_ACTGTGAGTATAGGGC	s1h	4069	1238	0	MCM2-2A 4w	4	4
s1h_ACTGTGAGTCGCATTA	s1h	998	551	0	MCM2-2A 4w	1	1
s1h_ACTGTGAGTGTGATGG	s1h	7939	2320	0	MCM2-2A 4w	1	1
s1h_ACTGTGAGTGTTTCTT	s1h	6212	1992	0	MCM2-2A 4w	5	5
s1h_ACTGTGATCACCATGA	s1h	3701	1554	0	MCM2-2A 4w	1	1
s1h_ACTGTGATCATCCCGT	s1h	22377	4502	0	MCM2-2A 4w	2	2
s1h_ACTGTGATCCAAACCA	s1h	2783	979	0	MCM2-2A 4w	4	4
s1h_ACTGTGATCGAACGCC	s1h	1643	815	0	MCM2-2A 4w	1	1
s1h_ACTGTGATCTCTATGT	s1h	23940	5787	0	MCM2-2A 4w	2	2
s1h_ACTTAGGAGAGCAGAA	s1h	559	325	0	MCM2-2A 4w	1	1
s1h_ACTTAGGAGCCGATCC	s1h	6526	2379	0	MCM2-2A 4w	1	1
s1h_ACTTAGGAGCGACATG	s1h	3248	1429	0	MCM2-2A 4w	1	1
s1h_ACTTAGGAGCTTAGTC	s1h	1853	511	0	MCM2-2A 4w	1	1
s1h_ACTTAGGAGGACTGGT	s1h	8905	2594	0	MCM2-2A 4w	1	1
s1h_ACTTAGGAGGCTTTCA	s1h	2201	982	0	MCM2-2A 4w	4	4
s1h_ACTTAGGAGGGCAGTT	s1h	1041	572	0	MCM2-2A 4w	1	1
s1h_ACTTAGGCAACCGACC	s1h	5368	1505	0	MCM2-2A 4w	4	4
s1h_ACTTAGGCAATGGCAG	s1h	1918	916	0	MCM2-2A 4w	4	4
s1h_ACTTAGGCACCGTGAC	s1h	3004	1363	0	MCM2-2A 4w	1	1
s1h_ACTTAGGCACTGCGTG	s1h	3004	924	0	MCM2-2A 4w	1	1
s1h_ACTTAGGCATGGCACC	s1h	1769	928	0	MCM2-2A 4w	1	1
s1h_ACTTAGGGTACACGCC	s1h	21821	5121	0	MCM2-2A 4w	2	2
s1h_ACTTAGGGTGGAAGTC	s1h	5299	1690	0	MCM2-2A 4w	1	1
s1h_ACTTAGGGTTACCTTT	s1h	5711	2064	0	MCM2-2A 4w	1	1
s1h_ACTTAGGGTTACGCCG	s1h	3381	1386	0	MCM2-2A 4w	1	1
s1h_ACTTAGGGTTCCACGG	s1h	8030	2907	0	MCM2-2A 4w	2	2
s1h_ACTTAGGGTTGTGGCC	s1h	1159	653	0	MCM2-2A 4w	1	1
s1h_ACTTAGGTCCGCGAGT	s1h	6932	2272	0	MCM2-2A 4w	5	5
s1h_ACTTAGGTCCTTGAAG	s1h	2990	1264	0	MCM2-2A 4w	1	1
s1h_ACTTAGGTCGTCGACG	s1h	1595	745	0	MCM2-2A 4w	1	1
s1h_ACTTAGGTCTCGTCGT	s1h	3183	999	0	MCM2-2A 4w	4	4
s1h_ACTTAGGTCTCGTGGG	s1h	979	567	0	MCM2-2A 4w	1	1
s1h_ACTTATCAGAAGCGCT	s1h	2041	1015	0	MCM2-2A 4w	1	1
s1h_ACTTATCAGTTGTAAG	s1h	1954	890	0	MCM2-2A 4w	4	4
s1h_ACTTATCCAAAGCTCT	s1h	3407	1391	0	MCM2-2A 4w	1	1
s1h_ACTTATCCAACGAGGT	s1h	1769	916	0	MCM2-2A 4w	1	1
s1h_ACTTATCCACAGTCCG	s1h	1955	386	0	MCM2-2A 4w	1	1
s1h_ACTTATCCACATAACC	s1h	2772	1173	0	MCM2-2A 4w	4	4
s1h_ACTTATCCACATGACT	s1h	5600	1830	0	MCM2-2A 4w	1	1
s1h_ACTTATCCATGAAGCG	s1h	4150	1378	0	MCM2-2A 4w	1	1
s1h_ACTTATCCATGCCGGT	s1h	16406	4193	0	MCM2-2A 4w	2	2
s1h_ACTTATCGTGCAATGG	s1h	26881	5143	0	MCM2-2A 4w	5	5
s1h_ACTTATCGTTCGGTTA	s1h	8229	2430	0	MCM2-2A 4w	1	1
s1h_ACTTATCTCGCTAGCG	s1h	1460	712	0	MCM2-2A 4w	1	1
s1h_ACTTATCTCGGTCATA	s1h	1604	832	0	MCM2-2A 4w	1	1
s1h_ACTTATCTCTAGACAC	s1h	1338	755	0	MCM2-2A 4w	1	1
s1h_ACTTATCTCTGGACTA	s1h	3607	1602	0	MCM2-2A 4w	4	4
s1h_ACTTATCTCTTAATCC	s1h	2830	1177	0	MCM2-2A 4w	1	1
s1h_ACTTCCGAGACGACTG	s1h	4863	1819	0	MCM2-2A 4w	1	1
s1h_ACTTCCGAGGACGCAT	s1h	629	411	0	MCM2-2A 4w	1	1
s1h_ACTTCCGAGGGTAATT	s1h	1575	816	0	MCM2-2A 4w	1	1
s1h_ACTTCCGAGGTCACTT	s1h	20424	4891	0	MCM2-2A 4w	2	2
s1h_ACTTCCGAGTGTACCT	s1h	7335	2283	0	MCM2-2A 4w	5	5
s1h_ACTTCCGCAAGCCTGC	s1h	10956	2931	0	MCM2-2A 4w	2	2
s1h_ACTTCCGCAGAGGCAT	s1h	601	396	0	MCM2-2A 4w	1	1
s1h_ACTTCCGCAGCAGTTT	s1h	3359	1487	0	MCM2-2A 4w	1	1
s1h_ACTTCCGGTCCATCTC	s1h	5705	2242	0	MCM2-2A 4w	2	2
s1h_ACTTCCGGTCTACAAC	s1h	2765	835	0	MCM2-2A 4w	4	4
s1h_ACTTCCGGTGATACTC	s1h	713	408	0	MCM2-2A 4w	1	1
s1h_ACTTCCGGTGGGCTCT	s1h	1658	805	0	MCM2-2A 4w	1	1
s1h_ACTTCCGGTGGTTTGT	s1h	496	302	0	MCM2-2A 4w	1	1
s1h_ACTTCCGTCACCTTGC	s1h	4077	441	0	MCM2-2A 4w	1	1
s1h_ACTTCCGTCACTGATG	s1h	1210	631	0	MCM2-2A 4w	1	1
s1h_ACTTCCGTCATCTACT	s1h	49445	7250	0	MCM2-2A 4w	2	2
s1h_ACTTCCGTCCCATAGA	s1h	2474	1266	0	MCM2-2A 4w	1	1
s1h_ACTTCCGTCTCCGAAA	s1h	625	414	0	MCM2-2A 4w	1	1
s1h_ACTTCGCAGCACCGTC	s1h	713	377	0	MCM2-2A 4w	1	1
s1h_ACTTCGCAGCTAGATA	s1h	721	432	0	MCM2-2A 4w	1	1
s1h_ACTTCGCAGGATGGCT	s1h	12288	3962	0	MCM2-2A 4w	2	2
s1h_ACTTCGCAGTAACAGT	s1h	10820	4206	0	MCM2-2A 4w	2	2
s1h_ACTTCGCAGTAGGAAG	s1h	13765	3817	0	MCM2-2A 4w	2	2
s1h_ACTTCGCAGTCGCCCA	s1h	1084	626	0	MCM2-2A 4w	1	1
s1h_ACTTCGCAGTTGCGAG	s1h	3402	1550	0	MCM2-2A 4w	4	4
s1h_ACTTCGCCACCAGTAT	s1h	746	369	0	MCM2-2A 4w	1	1
s1h_ACTTCGCCACTTGAGT	s1h	6488	2130	0	MCM2-2A 4w	1	1
s1h_ACTTCGCCAGAAGCTG	s1h	2666	1235	0	MCM2-2A 4w	1	1
s1h_ACTTCGCCAGACCTAT	s1h	7108	2451	0	MCM2-2A 4w	1	1
s1h_ACTTCGCCATGGCTGC	s1h	3459	1543	0	MCM2-2A 4w	2	2
s1h_ACTTCGCGTAACATCC	s1h	8598	2451	0	MCM2-2A 4w	4	4
s1h_ACTTCGCGTACTCAAC	s1h	14802	3980	0	MCM2-2A 4w	2	2
s1h_ACTTCGCGTAGCTGCC	s1h	1206	572	0	MCM2-2A 4w	1	1
s1h_ACTTCGCGTCTCACAA	s1h	1398	711	0	MCM2-2A 4w	1	1
s1h_ACTTCGCGTGTACATC	s1h	5844	1579	0	MCM2-2A 4w	4	4
s1h_ACTTCGCGTTTGTGGT	s1h	31659	5275	0	MCM2-2A 4w	1	1
s1h_ACTTCGCTCACAAGGG	s1h	648	413	0	MCM2-2A 4w	1	1
s1h_ACTTCGCTCATAGACC	s1h	1129	566	0	MCM2-2A 4w	1	1
s1h_ACTTCGCTCCTAAGTG	s1h	2346	1062	0	MCM2-2A 4w	1	1
s1h_ACTTCGCTCCTTATGT	s1h	2881	1469	0	MCM2-2A 4w	5	5
s1h_ACTTCGCTCGAGAAGC	s1h	8764	2071	0	MCM2-2A 4w	4	4
s1h_ACTTCGCTCGATAACC	s1h	810	493	0	MCM2-2A 4w	1	1
s1h_ACTTCGCTCGCGGTAC	s1h	3034	1399	0	MCM2-2A 4w	4	4
s1h_ACTTCGCTCGCTCTAC	s1h	4237	1723	0	MCM2-2A 4w	2	2
s1h_ACTTCGCTCGTTCCTG	s1h	1125	536	0	MCM2-2A 4w	1	1
s1h_ACTTCGCTCTATACTC	s1h	30417	5454	0	MCM2-2A 4w	5	5
s1h_ACTTTCAAGCACTCGC	s1h	687	371	0	MCM2-2A 4w	1	1
s1h_ACTTTCAAGTTAGTGA	s1h	37176	6271	0	MCM2-2A 4w	5	5
s1h_ACTTTCACAATTGCTG	s1h	3648	874	0	MCM2-2A 4w	4	4
s1h_ACTTTCACACGTCATA	s1h	2587	1075	0	MCM2-2A 4w	1	1
s1h_ACTTTCACAGTCCGTG	s1h	1550	760	0	MCM2-2A 4w	5	5
s1h_ACTTTCAGTACGAGTG	s1h	1017	590	0	MCM2-2A 4w	1	1
s1h_ACTTTCAGTCATCTAG	s1h	3933	1890	0	MCM2-2A 4w	2	2
s1h_ACTTTCAGTCGATTAC	s1h	1116	626	0	MCM2-2A 4w	1	1
s1h_ACTTTCAGTGCACAAG	s1h	1836	874	0	MCM2-2A 4w	1	1
s1h_ACTTTCAGTTAGCGGA	s1h	1178	555	0	MCM2-2A 4w	1	1
s1h_ACTTTCAGTTCAACGT	s1h	2462	994	0	MCM2-2A 4w	1	1
s1h_ACTTTCATCCCTCGAT	s1h	30944	6362	0	MCM2-2A 4w	5	5
s1h_ACTTTCATCGACGCGT	s1h	6440	2292	0	MCM2-2A 4w	1	1
s1h_ACTTTGTAGCAAATCA	s1h	1017	508	0	MCM2-2A 4w	1	1
s1h_ACTTTGTAGCGTGTCC	s1h	10869	3315	0	MCM2-2A 4w	2	2
s1h_ACTTTGTAGCGTTCAT	s1h	2146	1021	0	MCM2-2A 4w	1	1
s1h_ACTTTGTAGTATGGCG	s1h	744	391	0	MCM2-2A 4w	1	1
s1h_ACTTTGTAGTCGAAGC	s1h	2629	1135	0	MCM2-2A 4w	5	5
s1h_ACTTTGTCAAACCATC	s1h	6214	2274	0	MCM2-2A 4w	1	1
s1h_ACTTTGTCAATACCTG	s1h	8179	2705	0	MCM2-2A 4w	1	1
s1h_ACTTTGTCACAAGTTC	s1h	897	544	0	MCM2-2A 4w	1	1
s1h_ACTTTGTCACTCAAGT	s1h	3526	1556	0	MCM2-2A 4w	1	1
s1h_ACTTTGTCACTCCGAG	s1h	11915	3696	0	MCM2-2A 4w	1	1
s1h_ACTTTGTCAGCTGGTC	s1h	1050	561	0	MCM2-2A 4w	1	1
s1h_ACTTTGTCAGTATTCG	s1h	1524	831	0	MCM2-2A 4w	1	1
s1h_ACTTTGTCAGTTAGAA	s1h	766	412	0	MCM2-2A 4w	1	1
s1h_ACTTTGTCATCGGCCA	s1h	1210	653	0	MCM2-2A 4w	1	1
s1h_ACTTTGTCATGCGGTC	s1h	3406	1414	0	MCM2-2A 4w	1	1
s1h_ACTTTGTGTAACACCT	s1h	1258	624	0	MCM2-2A 4w	1	1
s1h_ACTTTGTGTCACCGAC	s1h	7906	3133	0	MCM2-2A 4w	2	2
s1h_ACTTTGTGTCACTCTC	s1h	3487	1498	0	MCM2-2A 4w	1	1
s1h_ACTTTGTGTCCCAAAT	s1h	1153	310	0	MCM2-2A 4w	1	1
s1h_ACTTTGTGTCTACGAT	s1h	24231	5410	0	MCM2-2A 4w	5	5
s1h_ACTTTGTGTGATACTC	s1h	2983	1221	0	MCM2-2A 4w	4	4
s1h_ACTTTGTGTGCGGCTT	s1h	36712	6439	0	MCM2-2A 4w	5	5
s1h_ACTTTGTTCATAGGCT	s1h	4876	1607	0	MCM2-2A 4w	4	4
s1h_ACTTTGTTCCATTTAC	s1h	5334	1960	0	MCM2-2A 4w	2	2
s1h_ACTTTGTTCCCATAAG	s1h	17960	3778	0	MCM2-2A 4w	2	2
s1h_ACTTTGTTCCGTAGGC	s1h	3907	1739	0	MCM2-2A 4w	4	4
s1h_ACTTTGTTCTGATTCT	s1h	1033	313	0	MCM2-2A 4w	1	1
s1h_AGAAATGAGAAATTCG	s1h	23088	4885	0	MCM2-2A 4w	1	1
s1h_AGAAATGAGAGGGTAA	s1h	936	514	0	MCM2-2A 4w	1	1
s1h_AGAAATGAGCGACATG	s1h	1677	885	0	MCM2-2A 4w	5	5
s1h_AGAAATGAGCGTGAAC	s1h	12008	3389	0	MCM2-2A 4w	2	2
s1h_AGAAATGAGGATTCCT	s1h	23171	5941	0	MCM2-2A 4w	5	5
s1h_AGAAATGAGGGATCAC	s1h	1295	711	0	MCM2-2A 4w	1	1
s1h_AGAAATGAGGTTTACC	s1h	1385	802	0	MCM2-2A 4w	1	1
s1h_AGAAATGCAAAGGAGA	s1h	1293	655	0	MCM2-2A 4w	1	1
s1h_AGAAATGCAAATACGA	s1h	2092	302	0	MCM2-2A 4w	1	1
s1h_AGAAATGCAAGGTTGG	s1h	17261	3596	0	MCM2-2A 4w	2	2
s1h_AGAAATGCACATGAAA	s1h	4400	1815	0	MCM2-2A 4w	1	1
s1h_AGAAATGCACGCTATA	s1h	39616	6967	0	MCM2-2A 4w	2	2
s1h_AGAAATGCAGTAACGG	s1h	1820	1115	0	MCM2-2A 4w	4	4
s1h_AGAAATGGTACCGGAA	s1h	6855	2292	0	MCM2-2A 4w	1	1
s1h_AGAAATGGTGTCGCTG	s1h	904	476	0	MCM2-2A 4w	1	1
s1h_AGAAATGGTTGCAAGG	s1h	6049	2335	0	MCM2-2A 4w	2	2
s1h_AGAAATGGTTTACCTT	s1h	5376	1994	0	MCM2-2A 4w	5	5
s1h_AGAAATGTCACACGAT	s1h	18138	3144	0	MCM2-2A 4w	1	1
s1h_AGAAATGTCACCCTCA	s1h	14330	4181	0	MCM2-2A 4w	1	1
s1h_AGAAATGTCTTCGACC	s1h	7919	2693	0	MCM2-2A 4w	5	5
s1h_AGAACAAAGATTAGAC	s1h	5597	1820	0	MCM2-2A 4w	1	1
s1h_AGAACAAAGGAAGTAG	s1h	994	550	0	MCM2-2A 4w	1	1
s1h_AGAACAAAGGTAAGTT	s1h	1094	534	0	MCM2-2A 4w	1	1
s1h_AGAACAAAGTCTGGTT	s1h	861	511	0	MCM2-2A 4w	1	1
s1h_AGAACAACAGGAATAT	s1h	6725	1845	0	MCM2-2A 4w	1	1
s1h_AGAACAACATCCTAAG	s1h	5516	2042	0	MCM2-2A 4w	1	1
s1h_AGAACAACATTACTCT	s1h	28732	6360	0	MCM2-2A 4w	2	2
s1h_AGAACAACATTGAAAG	s1h	2420	1035	0	MCM2-2A 4w	1	1
s1h_AGAACAAGTCCACGCA	s1h	3409	1362	0	MCM2-2A 4w	1	1
s1h_AGAACAAGTGATACAA	s1h	13405	2812	0	MCM2-2A 4w	1	1
s1h_AGAACAAGTTACCTGA	s1h	1719	778	0	MCM2-2A 4w	1	1
s1h_AGAACAATCGTAGAGG	s1h	660	403	0	MCM2-2A 4w	1	1
s1h_AGAACAATCTTGCGCT	s1h	9445	3136	0	MCM2-2A 4w	1	1
s1h_AGAACCTAGACAGCGT	s1h	9002	3363	0	MCM2-2A 4w	4	4
s1h_AGAACCTAGAGCCATG	s1h	9820	2335	0	MCM2-2A 4w	2	2
s1h_AGAACCTAGAGGTATT	s1h	426	336	0	MCM2-2A 4w	1	1
s1h_AGAACCTAGCGCCTTG	s1h	3702	1652	0	MCM2-2A 4w	4	4
s1h_AGAACCTAGGTCTACT	s1h	9052	2669	0	MCM2-2A 4w	2	2
s1h_AGAACCTAGTACTGGG	s1h	1929	908	0	MCM2-2A 4w	1	1
s1h_AGAACCTAGTATGTAG	s1h	1653	622	0	MCM2-2A 4w	4	4
s1h_AGAACCTAGTCTGCAT	s1h	43126	6675	0	MCM2-2A 4w	5	5
s1h_AGAACCTGTACGTTCA	s1h	844	460	0	MCM2-2A 4w	1	1
s1h_AGAACCTGTCACAGTT	s1h	4003	1983	0	MCM2-2A 4w	2	2
s1h_AGAACCTGTGGGATTG	s1h	3869	1479	0	MCM2-2A 4w	1	1
s1h_AGAACCTGTTCGGCGT	s1h	20593	3795	0	MCM2-2A 4w	2	2
s1h_AGAACCTGTTGATCGT	s1h	4282	1493	0	MCM2-2A 4w	4	4
s1h_AGAACCTGTTTGGGTT	s1h	2749	1248	0	MCM2-2A 4w	2	2
s1h_AGAACCTTCAAGAATG	s1h	4900	1897	0	MCM2-2A 4w	1	1
s1h_AGAACCTTCACTTGGA	s1h	4953	1927	0	MCM2-2A 4w	1	1
s1h_AGAACCTTCATTTCGT	s1h	1247	934	0	MCM2-2A 4w	4	4
[truncated: 34,180 more rows]

## Sheet: Fig. 5b
Fig. 5b Number of MCM2-2A mutant and WT tumor cells in each of the five clusters
cluster	MCM2-2A	WT
1	7603	1282
2	6118	136
3	44	13052
4	2680	5421
5	3553	109

## Sheet: Fig. 5c
Fig. 5c Proportion of cells from each cluster in WT and MCM2-2A mutant tumors harvested at 4 and 7 weeks post-transplantation
Cluster	MCM2-2A_4w			MCM2-2A_7w			WT_4w			WT_7w
C1	0.5895		C1	0.1708		C1	0.0615		C1	0.0667
C2	0.2086		C2	0.4032		C2	0.0073		C2	0
C3	0.0004		C3	0.004		C3	0.674		C3	0.6312
C4	0.1027		C4	0.1653		C4	0.2531		C4	0.289
C5	0.0987		C5	0.2566		C5	0.01		C5	0.0068

## Sheet: Fig. 5d
Fig. 5d GSVA score of top enriched GO terms for each cluster
Pathway	C1	C2	C3	C4	C5
ATP metabolic process	0.714254	0.91212	0.947736	0.662126	0.969439
Cellular respiration	0.717124	0.897973	0.953775	0.676591	0.958692
Cellular response to DNA damage stimulus	0.538617	0.639559	0.707106	0.543806	0.825616
Chordate embryonic development	0.428832	0.548651	0.542884	0.548621	0.537439
Chromatin organization	0.38234	0.531053	0.522073	0.519907	0.527346
Chromatin remodeling	0.390825	0.519032	0.504848	0.514056	0.523619
Chromosome segregation	0.46913	0.483518	0.593078	0.466733	0.735877
DNA conformation change	0.472637	0.582851	0.650103	0.502074	0.78959
DNA packaging	0.480025	0.570042	0.627795	0.516532	0.77432
DNA repair	0.544643	0.638624	0.710645	0.547999	0.826767
DNA replication	0.57146	0.597915	0.69013	0.559544	0.814231
Epithelial cell differentiation	0.643624	0.850538	0.73885	0.683527	0.787896
Histone modification	0.372473	0.537332	0.531293	0.52263	0.527601
Microtubule cytoskeleton organization involved in mitosis	0.476747	0.469671	0.57995	0.464825	0.73786
Mitotic cell cycle	0.458798	0.54351	0.635293	0.467418	0.756969
Morphogenesis of an epithelium	0.541884	0.751821	0.635768	0.581717	0.700877
Positive regulation of cell death	0.682465	0.815301	0.892529	0.664385	0.876631
Positive regulation of telomere maintenance	0.630002	0.892623	0.935286	0.621973	0.972772
Regulation of apoptotic signaling pathway	0.679382	0.857971	0.905549	0.644326	0.896075
Regulation of cell growth	0.587484	0.746087	0.641355	0.597878	0.6964
Regulation of cellular response to stress	0.718397	0.898633	0.811026	0.751097	0.850586
Regulation of gene expression, epigenetic	0.24359	0.428386	0.438915	0.409937	0.46776
Response to growth factor	0.715903	0.87192	0.789138	0.737099	0.825547
Response to hormone	0.520641	0.762565	0.658772	0.573819	0.709275
Ribosome assembly	1.07911	1.10666	1.10745	1.01362	1.10741
Sister chromatid segregation	0.433468	0.42472	0.541324	0.440814	0.691884
Gland development	0.719073	0.936497	0.845644	0.763585	0.880213

## Sheet: Fig. 5e
Fig. 5e Expression for genes associated with the response to growth factor GO term in each cell and GSVA scores of this gene set in each cell
Expression																								GSVA score
Cell	ENSG00000142192.21	ENSG00000140836.17	ENSG00000185650.10	ENSG00000105974.12	ENSG00000078401.7	ENSG00000156508.18	ENSG00000179388.9	ENSG00000178568.15	ENSG00000170345.10	ENSG00000107485.18	ENSG00000123358.20	ENSG00000114315.4	ENSG00000044574.8	ENSG00000177606.7	ENSG00000136997.19	ENSG00000136603.14	ENSG00000085719.13	ENSG00000204628.12	ENSG00000150593.18	ENSG00000119396.11	ENSG00000116285.13	ENSG00000168209.5		Cell	GSVA score
s2h_TGTTCCGGTATGGAGC	1.86172	0	2.47398	1.86172	0	3.12409	0	0	0	0	0	0	0	0	0	0	0	1.86172	0	0	0	0		s2h_TGTTCCGGTATGGAGC	0.831888
s1h_ATGTCCCTCATCTATC	0	0	0	1.30533	0	4.18256	0	0	1.30533	1.85282	0	3.11401	1.30533	2.46433	1.85282	1.85282	0	3.7847	0	1.30533	0	1.85282		s1h_ATGTCCCTCATCTATC	1.00631
s1h_GGTAATCCATTGCCGG	0.793686	0	0.473601	0	0	3.81156	0	0.473601	0	2.18323	0.473601	0.793686	1.53355	1.23054	0	1.03578	0.473601	3.91336	1.03578	1.03578	1.53355	1.95411		s1h_GTCATGAAGTATGGAT	0.996701
s3h_AAGCGTTTCACCGCTT	0.443706	0	2.90759	2.7055	0.443706	4.49131	0	0.749974	3.28428	1.69887	0.749974	1.33299	2.29612	3.17377	1.17369	1.33299	0.443706	4.34318	0.443706	0.443706	0.984105	2.11144		s1h_CGGACACTCTGTTCAT	1.03129
s3h_TGAGACTGTACTCGTA	0.443876	0.246367	0	3.16247	0	4.48865	0	0	0.984402	1.25685	0.246367	0	1.64684	1.59151	0.608736	0.443876	0.984402	4.06029	0.443876	0.443876	0.608736	2.92317		s2h_GAGAGGTCAAGAAATC	0.713551
s1h_TAGGTACGTGCTATTG	0.280026	1.07806	2.33909	0	0	4.01262	1.70916	0	0.829712	1.58473	0.961578	2.58628	1.58473	3.50605	2.09305	1.18239	1.44259	4.09127	1.07806	0.677776	2.6338	2.39954		s1h_TAAGCACGTGTTATCG	1.14059
s1h_CTGATCCTCATTCCTA	0	0	0	0	0	3.40997	0	0	0	0	0	0	1.64492	0	0	0	0	3.40997	0	0	0	1.64492		s1h_CTCCCAAAGCCTTGAT	0.785335
s3h_AATGGAATCTTACCGC	0.826012	1.07373	0.278425	0	0	3.8063	0	0	0	0.495973	0	0.278425	1.57951	0.674547	0	0	0.957525	3.42938	0.826012	1.07373	0.278425	1.27211		s1h_GAGATGGCATCGTTCC	0.799596
s3h_AACGAAACATCCTGTC	1.49627	2.07065	2.43318	3.08145	0	3.90218	0	0	0	0	0	0	2.07065	3.08145	0	1.49627	1.49627	3.90218	2.07065	0	0	1.49627		s1h_ATGAGTCCATCCTTCG	0.891007
s2h_GGATGTTGTGTAAACA	1.43241	0	0	2.62141	0	3.27753	0	1.99844	0	0	0	0	0	0	0	0	0	3.00234	1.43241	0	0	0		s3h_ATTCACTGTTTAAGGA	0.700291
s1h_GTCATGAAGTATGGAT	0	0	0	1.83513	0	3.82342	1.29005	0	0	1.83513	0	2.18593	1.29005	1.83513	1.83513	1.29005	0	3.70117	0	1.29005	1.29005	1.83513		s1h_TATATCCAGGTGAGAA	1.0527
s1h_CGGACACTCTGTTCAT	0	0	2.19203	0	0	3.64062	0	1.29503	0	2.19203	0	1.8409	1.29503	3.88609	2.65715	1.29503	1.29503	3.70787	1.29503	0	1.29503	1.29503		s3h_CGCGTGATCGATTGAC	0.955645
s3h_ATTCTTGGTGGCTCTG	0	0	0.836846	0	0	3.75865	0	0.836846	0	2.3188	0	3.02704	2.43996	3.14649	2.02093	1.28596	0	3.51829	0	0	0	2.73435		s1h_CGAGAAGGTCCAATCA	0.909731
s3h_TAACGACGTGCACAAG	0	0	2.66034	0	2.60045	3.84423	1.78975	0	4.23655	2.23144	2.91549	3.92946	3.58117	3.2232	1.46448	0.605039	0.605039	4.2603	1.25104	0.605039	0	1.46448		s1h_TACGCTCCAATCACGT	0.945062
s1h_TGAGCGCGTTACCCTC	0.520835	0.861567	0	0	0	3.68777	2.53515	0	3.68777	2.47947	2.638	4.52066	2.81654	3.15927	1.11524	1.11524	1.4855	3.47933	0.520835	0.520835	0	1.96724		s1h_TGTACAGTCACTCTTA	1.12374
s1h_CCTCCTCGTAAGAACT	0.555733	0.555733	0.555733	0	1.37949	3.56071	0	0	0	0.91085	1.69732	0	2.76408	2.03979	1.55098	1.17238	0.91085	3.23971	1.17238	1.37949	2.66569	0		s3h_GCAACCGCAATGCAGG	0.857003
s4h_ACCCTCATCTAACGCA	0.861047	0.241476	0	0.241476	0	3.71722	1.38739	0	0.241476	1.77771	0	1.73044	2.66606	1.62863	1.94717	0.861047	1.73044	3.76895	1.73044	1.24073	1.0688	2.5663		s1h_GTAATCGCAGGCTCTG	0.748466
s3h_ATCGGATTCGGTAAGG	0.359048	0	0	0	0	3.87295	0.831123	0	0	1.39222	1.27865	0	1.88942	1.00352	1.27865	1.27865	1.67141	4.26844	1.88942	0.359048	1.74948	0.622688		s1h_CACTAAGCAGCGACAA	0.868517
s2h_AGAAGTAGTTTGTTGG	0.670431	0	1.06821	2.19266	0	3.52957	1.35202	0	0.276388	1.43117	1.75361	2.49672	0.276388	2.11894	1.43117	0.276388	0.670431	3.33437	0.492694	0.952352	0.276388	0.492694		s1h_GTGATGTCACAATTCG	0.831571
s2h_GAGAGGTCAAGAAATC	0	0	0	0	0	3.09193	0	0	0	0	0	0	1.83336	0	0	0	0	2.81927	0	0	0	0		s1h_GTCTAGATCGATAACC	1.16121
s1h_TGTACAGAGCCTCAGC	0.454998	0.253156	0.892172	0	0	3.88226	0.766555	0.454998	0.454998	2.20457	0.253156	1.27892	1.19534	0.766555	0.622861	0.622861	0.454998	3.7076	0.766555	0.253156	0.253156	2.45609		s1h_TCACACCGTACTAACC	0.879366
s2h_GAGTTTGCAATAGGAT	0	0	0	0	0	3.10761	0	0	0	0	0	0	0	0	0	0	0	3.95665	0	0	0	1.6627		s1h_TTCCGGTAGGTCTTTG	0.904714
s3h_ACGATGTAGGAACGTC	0	0	1.82371	0	1.28021	3.54865	0	0	2.80846	2.01404	0.832344	2.01404	1.58844	2.31163	0.832344	0	0.832344	3.99354	0	0.832344	0	2.54068		s1h_CTGTCGTCACCATTCC	0.735495
s2h_CTCCCAACATATCTGG	1.2837	0.254641	0.457422	2.66305	0.254641	3.7556	0.457422	0	0	1.78002	0.625935	0.625935	1.36097	1.4327	1.4327	0.457422	0.770104	3.64073	0.896084	0.770104	1.36097	1.87333		s1h_GGACGTCAGCTAGCCC	0.710292
s1h_TAAGCACGTGTTATCG	0	0	1.34152	1.34152	0	4.38323	1.34152	0	1.89457	1.34152	2.50955	1.89457	2.88754	2.50955	0	0	1.34152	4.00136	0	0	0	2.24861		s1h_GAGACTTCACTAGGCC	0.95045
s1h_CTCCCAAAGCCTTGAT	0	0	0	2.91023	0	5.05784	0	0	0	0	0	0	0	0	0	2.91023	0	4.25482	0	0	0	0		s1h_TAGCACAAGTGAGGTC	0.747145
s1h_GAGATGGCATCGTTCC	0	0	0	0	0	3.2471	0	0	1.78224	0	0	0	2.76187	0	0	1.78224	0	3.2471	0	0	0	3.2471		s1h_CTTGAGACACATGAAA	1.03426
s1h_ATGAGTCCATCCTTCG	0	0	1.80564	0	0	3.45009	0	0	0	0	1.80564	0	2.41303	2.41303	0	0	0	3.5997	0	0	0	2.41303		s1h_CGGGACTTCACTTGTT	1.07472
s3h_ATTCACTGTTTAAGGA	0	0	0	0	0	4.30477	0	0	0	0	0	0	0	0	0	0	0	4.2484	0	0	0	0		s2h_CCTAAGACAGAAGCTG	0.827307
s2h_TACAGGTTCTACTGAG	0	0	0	0	0	2.98315	0	0	0	1.981	0	3.65066	0	1.981	2.98315	0	0	1.981	0	0	0	1.981		s1h_CGGGCATCAGAGTTCT	0.781624
s1h_TATATCCAGGTGAGAA	0	0	0	2.80871	0	3.47125	1.58865	0	2.80871	2.1741	0	2.1741	0	2.80871	1.58865	0	1.58865	3.58557	0	0	0	1.58865		s1h_GTGCGTGCAAGGTACG	0.816677
s3h_TAATCTCAGACTCAAA	0	0.591989	0.591989	0	0	3.98457	1.14853	0.730816	0	1.0593	0.238382	2.1755	1.56208	1.85377	1.56208	0.730816	1.61699	3.59084	1.0593	0.430734	0	1.14853		s4h_CATTGAGAGACCTCCG	0.753245
s3h_CGCGTGATCGATTGAC	0	0	0	2.28504	0	3.98818	0	0	0	0	0	0	0	2.28504	0	0	2.28504	2.92597	2.28504	0	2.28504	2.28504		s1h_GACATCACAGGCTACC	0.872351
s1h_AATGACCAGAGTCACG	1.005	2.07035	1.496	1.82386	0	2.90794	0	0	0	1.005	0	1.82386	2.26794	2.07035	1.82386	1.82386	1.82386	3.62087	0	0	1.005	2.43286		s1h_GCAGGCTAGCGGGTAT	0.835489
s1h_CGAGAAGGTCCAATCA	0	0	2.10533	0	0	3.39582	0	0	0	0	2.10533	0	0	0	0	0	2.10533	3.61224	2.10533	0	0	0		s1h_CTCAATTTCGCTTACC	0.752359
s3h_TCTGCCATCATACAGC	0	0	0.732308	0.307454	0	4.27544	0	0.307454	0.307454	1.8562	0.542276	2.10403	0.89193	0.542276	2.05914	1.02954	0.307454	3.36994	0	0	0.307454	2.05914		s1h_TTCCGTGCAATGGCAG	0.875905
s1h_GGGCTCAGTTAGGACG	1.19921	0	2.32923	0	0	3.63969	1.19921	0	1.19921	1.19921	1.19921	3.43809	1.19921	1.19921	3.63969	0	0	2.97246	0	0	0	2.84622		s1h_GGGAGTAGTCTTGCGG	0.785254
s3h_GCAGCCAGTGTGTGTT	0	0	0	0	0	2.77306	0	1.79218	1.79218	3.25858	0	2.39835	1.79218	1.79218	0	0	0	1.79218	0	0	1.79218	0		s1h_ATTCATCCATCAGTCA	0.870526
s1h_TACGCTCCAATCACGT	0	0	0	0	0	4.00765	2.04798	2.04798	0	0	0	3.33252	0	2.67445	2.04798	2.04798	0	3.72601	2.04798	2.67445	2.04798	2.04798		s3h_GGGTTTACAGATACTC	0.68677
s1h_CAGAGCCTCTCTCGAC	1.53222	1.03469	0	1.03469	0	1.53222	0	2.30967	0	1.03469	0	1.03469	0	1.03469	0	0	1.03469	1.86294	0	0	0	1.03469		s3h_CATCGGGGTCTACATG	0.771465
s4h_CAGCACGGTTAGAGTA	0	0	0	0.873096	0	2.70425	0	0	0	0	0	0	2.07588	0	0	0	0.873096	3.4986	0	0.873096	0.873096	1.64537		s1h_TCTTAGTGTGTCCTAA	0.909018
s3h_TTACCATCATGACGGA	0	0	0	0	0	3.321	0	0	0	1.8465	0	2.19794	0	2.66333	0	0	0	2.66333	0	0	0	2.97968		s1h_GATCACAAGTGTTCCA	0.972439
s1h_TGTACAGTCACTCTTA	0	1.43468	1.14173	0	0	4.25272	0.725662	0	1.66097	2.25432	1.84538	2.00102	3.05663	2.76791	1.14173	1.14173	1.14173	3.86929	0.725662	0	0	2.89356		s1h_GTCAAGTCACCGTCTT	0.824011
s3h_GATTCTTCACCGCTAG	0	0.560077	0	0	0	3.61196	0.318747	0	0.560077	1.3871	0	0.318747	1.83349	1.05675	0.754341	0.560077	1.47674	3.9005	1.05675	0.916936	0	1.70563		s1h_GAGAGGTTCCTGGCTT	0.956954
s3h_GCAACCGCAATGCAGG	0	0	0	0	0	4.49677	0	0	1.82764	1.82764	0	1.82764	1.82764	0	0	0	0	4.23193	0	0	0	0		s3h_ATCAGGTGTGTAGTGG	1.16754
s1h_GTAATCGCAGGCTCTG	0	0	0	0	0	3.31723	0	0	0	0	0	0	0	1.69206	0	0	0	3.59581	0	0	0	1.69206		s1h_CACAGATCACCCTGAG	0.810633
s1h_CACTAAGCAGCGACAA	0	0	2.67445	0	0	4.32114	0	0	0	2.04798	0	3.5485	0	2.04798	0	0	0	3.5485	2.04798	0	0	0		s1h_ATAGAGATCCGCCTAT	0.813258
s1h_TAGTGCACACGTAGAG	0	0.850664	2.57038	0.369539	1.98223	3.69739	0	0.369539	0	0.369539	2.60401	3.61664	4.041	2.98451	0.369539	1.30357	1.02542	3.7301	0.369539	0.850664	0.850664	2.69861		s1h_GGGACAAAGACATCAA	0.778235
s3h_CAACGATTCCACAGCG	0.594005	0.594005	0.594005	3.68735	0	4.59672	1.44572	0	2.01354	0.964111	1.23363	3.4603	0.964111	2.11638	1.6206	0.594005	0.594005	4.51137	1.23363	0	0.594005	3.70746		s3h_CTACCTGTCATCACCC	0.789281
s2h_GCACATAAGAATCGAT	0.230713	0.418049	0	0	0	3.73768	0	0	0	1.5877	0.230713	0.831816	0.938829	1.5332	0.711964	0.418049	1.12362	3.68699	1.20462	0	0.575766	1.20462		s1h_AAAGGTAAGAGCTGAC	0.606928
s2h_GCCGATGCATGTCTAG	0.301733	0.533213	0.533213	0	0.721053	3.03125	0	0	0	1.65372	0	2.41714	2.20834	0.533213	0.721053	0.533213	1.13565	3.17358	0.879128	1.01559	1.01559	0.879128		s3h_GGAGATGCAGCTGAAG	0.747411
s3h_ACGTAGTCATAGGAGC	0	0	0	0	0	3.59509	1.93198	0	0	0	0	0	0	1.93198	0	0	1.93198	3.59509	0	1.93198	0	0		s1h_GTCCCATTCCTACGAA	0.965412
s1h_GTGATGTCACAATTCG	0	0	0	0	0	4.43831	0	0	0	0	0	3.60665	0	0	0	0	0	3.60665	0	0	2.5609	2.5609		s1h_CTGTACCTCCTTCTGG	0.781418
s3h_TGGGCGTCATGTAACC	0	1.21207	0	0	0	4.62985	0	0	0	0.779426	0	2.9287	1.21207	1.74412	1.21207	0	0	4.30641	0.779426	0.779426	0.779426	1.74412		s2h_GCATTAGTCTCAAAGC	0.792031
s1h_GTCTAGATCGATAACC	0.53589	0.882915	0	1.78554	0	2.80924	0.882915	0	0.53589	0.53589	0.53589	1.51399	2.45398	1.51399	1.14004	1.14004	0.882915	3.13454	0.882915	1.65895	1.65895	1.14004		s1h_CTACCTGCACAGCCAC	1.14016
s4h_TGAATGCAGTAGACCG	0.375781	0.265502	0	0	0.648284	3.70207	0.265502	0	0	0.565435	0.795858	1.89094	2.28427	1.76906	1.03834	0	1.09077	3.78828	0.375781	0.983003	0	0.475097		s3h_AAACGAAAGACGGTCA	0.818276
s3h_ACCCAAAGTGAGTTGG	0.35867	0.35867	0.35867	0	0.622108	4.3485	1.00273	0	0.19533	1.00273	1.27775	1.21575	2.48502	2.14592	1.33612	1.14966	0.731677	4.11388	0.830417	0.19533	0.731677	2.03954		s3h_AACGGGAAGCCAAGCA	0.799026
s1h_TCACACCGTACTAACC	0	0	0	1.30611	0	4.22383	0	0	0	0	0	2.20556	2.20556	1.85373	0	0	0	3.58333	1.30611	0	1.30611	1.30611		s1h_CTTGATTAGGAGACCT	0.828719
s1h_TTCCGGTAGGTCTTTG	1.44195	0	0	0	0	3.68254	0	0	1.44195	0	1.44195	0	2.00927	2.00927	0	0	0	3.16135	1.44195	0	0	2.63302		s1h_CCGATCTCATCCTTGC	0.786601
s4h_ACCATTTGTCGGAACA	0	0	1.16017	3.13135	0	4.26402	0.629245	0	0	1.96478	0	1.01247	1.83373	0.839103	0.839103	1.28884	1.59795	4.01321	0.363321	1.01247	1.28884	1.83373		s1h_AGATGAACATTATGCG	0.845559
s1h_CTGTCGTCACCATTCC	0	0	0	0	0	0	3.13034	0	0	0	3.13034	0	3.13034	4.19939	0	0	0	0	0	0	0	0		s1h_CGCCATTGTGGGCTCT	0.874053
s1h_CCTCTCCGTGGCCCAT	1.65924	0	0	0	0	2.89155	0	0	0	2.89155	0	1.65924	1.65924	3.67117	1.65924	0	0	2.89155	0	0	0	2.25241		s3h_ATCAGGTTCACCATGA	0.791895
s2h_CACAACAGTGCTGTCG	0	0	0	0	0	4.00121	0	0	0	0	0	0	0	0	0	0.929512	1.40279	4.27012	0.929512	0	0	0.929512		s1h_TAGTGCACAACACAGG	0.96002
s2h_GGAGCAAGTATCTCTT	0.794151	0	0	1.23114	0	3.07332	0	0	1.76648	0	0.794151	1.76648	0	2.47764	0.794151	0	0	2.74411	0	1.23114	1.23114	1.53422		s1h_GAAGGGTAGTTGGAAT	0.898616
s1h_GGACGTCAGCTAGCCC	0	0	0	0	0	3.32194	0	0	0	0	2.29301	0	2.29301	0	0	0	0	0	0	0	0	0		s1h_TAACGACCATGGATCT	0.919742
s3h_TTCCGTGGTGCCTGCA	0.443886	0	0	0	0	4.06032	0	0.443886	0	1.79654	0	0.98442	1.79654	0.443886	0	0.443886	1.33336	4.3364	1.59153	1.33336	0	3.21993		s1h_CCGGACAAGTTGAAGT	1.02056
s3h_TTCTAACTCCGTCAAA	0.785415	0	0	0	0	3.91054	0	1.94113	0	2.09923	0	1.21984	1.75324	0	0	0.785415	1.21984	3.53843	1.52169	0	1.21984	1.21984		s1h_GTTGCTCAGTCATGAA	1.06825
s1h_AGTAGCTAGTGCTACT	0	0.642627	0	0.642627	0	3.86862	0	0.642627	0.642627	1.30952	0.642627	1.70608	2.39024	1.52733	0.642627	0.642627	1.30952	3.53673	1.98928	1.03067	0	1.98928		s4h_AGTCATGCAGGTTCCG	0.790754
s1h_CTTCCTTGTATCTTCT	0	0	1.84403	0	0	2.83121	0	0	0	0	0	3.10404	2.83121	2.45479	0	0	0	2.45479	0	0	0	1.84403		s1h_TTGGTTTCACGATTCA	0.809745
s3h_GATTGGTGTAGCTGAG	0	0	0	0	0	3.50231	0	0	0	1.36776	0	0	2.2803	1.36776	0	0	0	3.50231	2.2803	0	0	0		s3h_TTTGGAGCAGGACTTT	0.907091
s1h_GAGACTTCACTAGGCC	0	0	0	1.63787	0	4.07786	0	0	0	2.59769	2.22877	0	2.59769	1.63787	2.59769	0	0	4.00506	0	0	0	3.07828		s3h_TGTGCGGGTCTGCGCA	0.79053
s1h_TAGCACAAGTGAGGTC	0	0	0	0	0	3.42916	0	0	0	0	2.13567	3.97479	0	0	0	0	0	0	2.13567	0	0	0		s3h_TTAATCCCACTCCACT	0.708402
s1h_CTTGAGACACATGAAA	0	0.951688	0	0	0.951688	3.74578	0	0	0.951688	0.951688	0	0	0.951688	1.75271	1.43035	1.43035	1.75271	3.78265	0.951688	0	0.951688	2.1917		s1h_GAGTTACTCGTAACTG	1.04266
s1h_CGGGACTTCACTTGTT	0	0	0	2.29522	0	3.66197	0	1.17299	2.66652	1.17299	0	2.49801	0	2.29522	1.17299	1.17299	1.17299	3.77049	0	0	1.69805	2.04056		s1h_ATAGACCCACCCATAA	0.701685
s3h_TGAGTCAAGAGGTGCT	1.04809	0	1.5485	1.5485	0	4.39005	0	0	3.77507	1.88047	1.5485	0	1.88047	3.14529	1.88047	1.04809	0	3.48085	0	0	1.5485	1.5485		s1h_AGGGCTCGTTCGGCTG	0.903368
s2h_CCTAAGACAGAAGCTG	0	0	2.05151	0	0	2.67823	0	0	0	2.05151	0	0	0	0	0	0	0	2.05151	0	0	0	2.05151		s1h_CTGTAGAGTACCGCGT	1.0614
s1h_GGAATCTTCTCCAAGA	0.545322	0.736084	0.736084	2.56227	0.309381	3.66538	0.545322	0.736084	1.36114	1.36114	0	0.309381	1.86233	1.74284	0.309381	0.545322	1.36114	3.44862	0	1.45003	0.736084	1.45003		s1h_GTGCGTGTCCAAACCA	0.886257
s1h_GGCTTTCAGGCTAAAT	0.413802	0.413802	0.413802	0	0	3.96591	0.931248	1.27054	1.81247	1.72509	1.11522	0.413802	1.89283	1.27054	1.40496	0.931248	1.27054	3.77373	0.413802	0.705627	0	2.96795		s1h_TCATGTTGTGATTCTG	0.831247
s1h_CGGGCATCAGAGTTCT	0	0	0	2.47497	0	3.51584	2.47497	0	0	0	0	0	0	0	0	0	0	4.47792	0	0	0	0		s1h_GCCATTCGTCGGCTAC	1.10203
s1h_GGCTTGGAGCTACGTT	0	0	0	0	0	3.97625	0	2.13698	2.76931	0	0	2.13698	2.13698	3.43061	0	0	0	3.15366	0	0	0	2.76931		s1h_TACCCGTGTTTGAAAG	0.896052
s1h_GTGCGTGCAAGGTACG	0	0	0	3.1558	0	3.54697	0	0	0	0	0	2.50438	0	0	0	0	0	3.54697	0	0	0	0		s1h_GGAATCTAGGGCTTCC	0.864732
s1h_GTACAACAGAAACACT	0	1.28483	0	0	0	3.19975	0	0	0	0.835956	0.835956	0	0.835956	2.01957	1.59352	1.28483	0.835956	3.34806	0.835956	0.835956	0	1.59352		s1h_GGAATGGTCGCTATTT	0.882107
s4h_CATTGAGAGACCTCCG	0	0	0	0	0	2.01573	2.01573	0	0	0	0	0	0	3.29675	0	0	0	2.63994	0	0	0	0		s1h_AGTAACCTCCTTATGT	0.924444
s2h_TTACTGTGTTGCATCA	1.32284	0	0	0	0	3.19497	0	0	0	1.63532	0	0	2.22594	0	1.87305	0.865852	1.63532	2.59475	1.32284	0.865852	0	1.87305		s1h_ATGAAAGCACAATTCG	0.933876
s1h_GACATCACAGGCTACC	0.982708	0.982708	0	0.982708	0	3.38163	0	0	0	0	0	1.46865	1.46865	0.982708	0	0	0	3.48927	0	0.982708	0	1.46865		s1h_AGATAGAAGCGTTGTT	0.968518
s1h_GCAGGCTAGCGGGTAT	0	0	0	0	0	2.83372	0	0	0	0	0	0	0	2.45722	0	0	2.45722	3.99566	0	0	0	2.45722		s1h_AGACACTTCATTTGTC	0.8998
s1h_TCAGGGCTCGCCGATG	0.439799	1.16614	0.977267	0	0	4.04907	0	0.439799	2.03192	2.34091	0.439799	2.28628	1.58243	2.16717	1.16614	0.439799	0.977267	3.79861	0.744215	0.439799	2.16717	3.83506		s4h_TCGCTTGCACCCTAAA	0.803665
s1h_CTTCCTTCAAGCTGCC	0	1.16288	2.43763	0.741731	0	3.24806	0	1.32147	0.438115	0.438115	0.741731	1.45831	0.438115	2.69087	0	1.45831	0.741731	3.03458	0.438115	0	2.52936	3.24806		s1h_AGCATCACACATACGT	1.07534
s2h_CTGGACGTCCCTTGGT	0	0	0	0	0	3.60047	0	0	0	0	0	0	1.60085	0	0	0	0	3.35693	1.60085	0	0	1.60085		s1h_GAACACTGTGGATTTC	1.06071
s1h_CTCAATTTCGCTTACC	0	0	0	0	0	3.58937	0	0	0	0	0	0	2.54452	2.54452	2.54452	0	0	0	0	0	2.54452	2.54452		s3h_TCCCATGCATGTTCAG	0.823472
s1h_CCGCAAGCACGGCACT	0	0.906474	0	0	0.906474	4.04431	0	0.906474	0	2.1256	0.906474	2.28782	2.28782	0	0.906474	0	1.37401	3.84466	1.37401	0.906474	0.906474	1.37401		s1h_TCGGGACAGGTGCGAT	0.774561
s3h_GGGACCTGTAGACGGT	0.62365	0	1.28015	1.82364	0	3.59717	0	0	0	1.67309	0	1.00483	1.95446	2.50589	0	1.82364	1.00483	4.25218	1.28015	0.62365	0	1.4958		s1h_TTACGCCGTGGTACAG	0.749903
s3h_AGGGAGTCACGGTCTG	0.183929	0.473617	0.183929	0	0.183929	4.3054	0	0	0.183929	1.03581	0	0.183929	1.03581	0.697962	0.793708	0	1.44241	4.00211	0.339226	1.34209	0	2.20577		s1h_CACTTCGTCCTTCACG	0.790889
s1h_GTGGAGAGTATCGCTA	0	0	0	0	0	3.86554	0	0	3.27671	1.65786	1.65786	3.42545	1.65786	4.85548	0	1.65786	0	2.62062	0	0	0	3.55491		s1h_TCATCCGAGGCTAACG	0.710961
s3h_TCTCACGAGCACTCCG	0	1.03451	0	0	2.7983	2.47506	1.99444	1.03451	2.47506	2.39567	3.51593	2.47506	2.74147	3.59368	2.74147	0.645461	0.645461	2.61711	0	0	1.31388	2.11081		s1h_AAGTGAATCAAGTTGC	1.18635
s2h_TACGCTCAGTACAGAT	1.62423	1.36363	0.772025	3.71754	0	3.58141	0.772025	0	1.01022	1.73282	0	0	1.83076	2.14791	0	1.20246	1.01022	3.36521	1.20246	0.772025	1.50239	1.50239		s1h_CTCAGAACATAGAGGC	1.03065
s2h_CATCGGGTCCCGTAAA	0.620871	0.357866	0	1.5836	1.38927	3.59133	0	0	0.357866	1.88609	0.357866	1.88609	1.81861	2.53508	0	0.828911	1.27582	3.83252	1.38927	0.357866	0	2.16847		s1h_GCGTTTCCAGCTTCGG	0.826561
s4h_TTTCAGTCAGCATGCC	0.172439	0.663203	0.172439	0.319471	1.9491	3.86438	0.561214	0.44763	0.319471	0	1.29055	0.561214	2.36068	1.12174	1.47878	0.561214	1.05848	3.84846	0.840445	0.663203	1.80523	1.38909		s1h_GTCGCGATCTATACGG	0.97387
s2h_TCTATACGTTCGGCTG	0.149462	0.149462	0.755402	0	0	3.54188	0.149462	0	0	0.960153	0.279463	0.755402	1.07654	0	0.828411	0.394491	1.31924	3.3178	1.2291	0.828411	0.394491	1.13002		s1h_ATGTCTTAGGGTACGT	0.892674
s1h_GCATTAGTCAGACATC	0	0	1.05123	0.65782	0	4.28572	0.65782	1.05123	0.65782	1.05123	0	0	2.13353	0	0	0	1.05123	4.21953	0.65782	1.05123	0.65782	1.05123		s1h_ATTTCACCAAGAGGCT	0.722684
s1h_GGTAATCCAAGTGATA	0.200207	0.36694	0.36694	0	0	3.55287	0	0	0	0.745872	0.200207	0.745872	0.509805	1.16831	0.745872	0.36694	0.936717	3.66107	0.509805	1.09691	0.200207	2.73486		s3h_CACTAAGAGCACGGAT	0.931888
s3h_AAGGTAAGTACTGACT	0.684681	1.24065	1.24065	2.23609	0	3.24175	0	1.24065	0.906123	2.28729	0.399829	0.399829	1.85743	0.906123	1.37357	1.77761	1.08731	3.38476	0.906123	0.399829	1.24065	1.93135		s1h_TGTTCTATCTTTGATC	0.695045
s1h_TTCCGTGCAATGGCAG	0	0	0	0	0	3.70365	1.6863	2.28227	0	1.6863	0	1.6863	2.28227	3.31043	0	0	0	3.89983	1.6863	0	0	2.28227		s1h_GTCCTCATCTAACGCA	0.816826
s1h_GGGAGTAGTCTTGCGG	0	0	0	0	0	3.85011	0	0	0	0	0	0	0	0	0	0	0	3.35337	0	2.32235	0	2.32235		s1h_AAGGAATGTCCTGGGT	0.746716
s1h_ATTCATCCATCAGTCA	0	0	2.85764	0	0	0	0	0	0	0	0	4.19993	0	2.85764	2.85764	0	0	3.91723	0	0	0	2.85764		s4h_TGATCAGCAGGCAATG	0.78519
s3h_CAGGTATTCAGTCATG	0	2.72071	0	0	0	2.9918	0	0	0	1.74578	0	0	0	0	0	3.65953	1.74578	0	0	0	0	0		s1h_TCTCTGGGTCACAATC	0.750361
s1h_TTTGTTGTCCATGAGT	0.539682	0.305815	0.305815	0	0	4.05216	2.70481	0	1.59636	1.02556	2.49235	1.85096	1.25394	2.18268	1.35114	0.305815	0.539682	3.83025	0.729089	0.888271	0.305815	1.35114		s1h_GCCTGTTGTGCTATTG	0.763948
s1h_CATAGACGTTCGGTAT	0.588659	1.09992	0.337033	0	0	4.10622	0	1.22516	1.22516	1.43658	1.33645	0.588659	2.05583	1.88873	0.588659	1.09992	0.588659	3.74434	1.43658	0.956719	0.337033	2.4699		s3h_TAAGCCAGTAGACGTG	0.85145
s3h_GTGATGTGTCACCTTC	1.29686	0	3.18866	0.509496	0	4.78697	0	0	2.56188	0.509496	1.94306	1.84303	1.60678	3.18866	0	0.509496	1.09639	4.22112	1.46378	1.09639	0.845398	2.56188		s3h_CTCCAACCAGAATTCC	0.805497
s2h_GAGTCTAAGGCAGGGA	1.0808	0	1.58803	2.37353	0	3.10984	0	0	2.17341	1.0808	0	3.735	0	1.92295	0	0	1.0808	3.58482	0	0	0	2.37353		s1h_TAAGCCACAGAGGCAT	0.998736
s1h_TTGGTTTTCGGATACT	0	0	0	0	0	1.86264	0	0	3.33945	0	0	1.86264	0	3.51584	0	0	0	3.12513	0	0	0	0		s1h_TTTGGAGAGAGCCGTA	0.834683
s3h_GGGTTTACAGATACTC	0	0	0	0	0	3.15796	0	0	0	0	0	0	0	0	0	0	0	3.92295	0	0	0	0		s1h_TTAGGCATCGTACCTC	0.935881
s1h_TCCTCCCGTCCAGTTA	1.79741	1.98684	1.25761	0	0	2.28335	0	0	0	1.79741	0.814699	0	2.92418	2.28335	0.814699	2.14604	0	2.92418	0.814699	0	2.60896	1.5635		s1h_AGGAAATAGGTCCGAA	0.891819
s3h_CATCGGGGTCTACATG	0	0	0	0	0	2.6852	0	0	2.6852	0	0	0	0	0	0	0	0	3.34365	0	0	0	0		s1h_TTAGTCTCACTAAACC	0.790388
s3h_TCGGGCAGTTCCTAGA	0	0	0	0	0	3.87601	0	0	0	1.44864	0	0	1.44864	2.84993	0	0	0	4.64059	1.77258	0	0	0.966476		s1h_TTCTTCCGTTAATCGC	0.848569
s1h_TCTTAGTGTGTCCTAA	0	0	0	0	0	4.60282	1.78142	0	1.78142	2.76095	0	1.78142	0	1.78142	0	0	0	4.49857	0	0	0	3.03269		s1h_GCAACCGAGATAGGGA	0.913221
s1h_GAGCCTGCAGAGCCCT	0	0.605153	2.23166	0	0.605153	3.45842	0	0.979477	0	0.605153	0	1.46467	0.605153	0.605153	0.979477	0.979477	1.46467	3.87944	0.605153	0.979477	2.23166	0		s1h_GCTGCAGGTGGGAGAG	0.878835
s3h_TGTTGGATCGTACCTC	0.559723	0.916441	0.318522	0	0	3.66059	1.05622	0.318522	0.318522	1.38648	1.89106	1.17883	2.18346	1.99831	1.05622	0	1.17883	3.21912	0.559723	1.17883	0.753904	1.4761		s2h_CACCGTTTCAATGTCG	0.782051
s2h_GTGAGGACAAGTGGTG	0.90665	0	0	0	0	3.90618	0	0	0	0	0	2.28809	0.90665	0	0.90665	0	0.90665	3.77973	0	0.90665	0	2.55008		s1h_CAGGTATTCGCAGAGA	0.81211
s2h_CATACTTCAATGGCCC	0	0	0	0	0	4.2111	0	0	1.6917	0	0	2.28822	0	0	0	0	2.28822	2.92931	0	0	0	0		s3h_AGTAGCTAGCCTGTCG	0.616909
s1h_GATCACAAGTGTTCCA	0	0	2.26934	2.26934	0	2.90941	0	0	0	0	0	2.90941	2.26934	2.26934	0	0	0	3.57493	2.26934	0	2.26934	2.26934		s1h_ACTGTCCTCAAGTGTC	0.911344
s1h_GTCAAGTCACCGTCTT	0	0	0	0	0	3.63766	0	0	0	0	0	2.32735	2.32735	0	0	0	2.32735	3.63766	0	0	0	0		s1h_CGTGTCTAGGCCTGCT	0.826637
s2h_TCAATTCTCAGAACCT	0.36079	0.36079	0.83438	0.36079	0	2.78539	1.39655	0	0	1.49866	0	1.89432	1.95762	0.625362	1.67609	0.625362	0.36079	2.61002	0.625362	0	0.36079	0.36079		s3h_CCAATTTGTCCAAGAG	0.749127
s3h_GTTGAACTCTGATGGT	0.707396	0.707396	1.63214	1.40759	0.707396	3.52396	0	0	1.40759	1.63214	0	1.97021	1.8154	1.97021	2.10424	1.63214	0	3.24606	0	0	1.97021	2.79914		s1h_GGTAGAGGTGTAAATG	0.708405
s2h_CAATGACTCGAGTTGT	0.978937	1.29708	0	4.44747	0	3.53318	1.38402	0.509615	0.509615	1.46401	1.98981	2.03425	1.84328	2.1176	0.845568	1.38402	1.53807	3.58057	1.20185	0.691634	2.29986	2.63625		s1h_GGAACCCCAGACCATT	1.03887
s3h_TTTCACACACGCTTAA	1.27643	0	0	0	0	3.92668	0.49832	0.829384	2.09254	2.53585	0.49832	1.07768	2.09254	0.829384	0.829384	1.07768	0.829384	3.73038	1.07768	1.27643	0	2.80353		s1h_CGAGTGCGTGCCTGCA	0.873656
s1h_GAGAGGTTCCTGGCTT	0	0	0	0	0	4.05123	1.81376	1.81376	0	1.81376	0	2.79731	2.42187	1.81376	0	0	1.81376	4.05123	2.42187	0	1.81376	0		s1h_TGCAGTATCACACCCT	1.04655
s3h_ATCAGGTGTGTAGTGG	0	0	0.872852	2.98646	0	4.05085	1.12836	0.528782	1.50059	1.50059	1.984	2.49731	2.37547	1.12836	0.872852	1.33169	1.12836	4.38754	0.528782	1.33169	0	0		s1h_TCATACTTCGACGACC	0.875842
s1h_CACAGATCACCCTGAG	0	0	0	0	0	3.25187	0	0	1.78636	0	0	0	0	1.78636	0	0	0	4.18327	0	0	0	2.76652		s1h_TTTGTTGAGCAAGGAA	0.693571
s4h_GGATCTATCTGATTCT	0.512064	0.512064	0	0	0.201234	3.26534	0	0	0.201234	0.637446	0	0.201234	1.10068	0.637446	0.368678	0	0.637446	4.0654	0.201234	0.637446	0	0		s1h_TTGAACGTCAAAGGTA	0.772191
s1h_ATAGAGATCCGCCTAT	0	0	0	0	0	4.10304	0	0	0	0	0	1.93908	0	0	0	0	0	4.10304	0	0	1.93908	2.5576		s3h_GCGGAAACAGAATGTA	0.898851
s2h_AGACCCGAGTCATGAA	0	0.225162	0.408826	0	0	3.45175	0.563935	0	0	0.225162	0.698185	0.698185	1.75751	0.225162	0.922333	0.225162	0.816526	3.74151	1.32914	0.698185	0.408826	0		s1h_GGGTATTTCCTTTGAT	0.82738
s3h_CCACACTCACCATATG	1.12461	1.12461	0.418546	0.418546	0	4.445	1.12461	0	0	1.41549	1.82415	0.418546	2.80895	0.418546	1.82415	1.64055	1.73656	4.10712	1.28059	0.712705	2.60076	0		s1h_AGCTTCCCAATTGGTC	1.04635
s1h_CAAGCTATCACTTGTT	0.252136	1.10108	1.10108	0	0	3.50009	0.252136	0.453329	0	1.27563	1.90738	1.42419	1.19215	0.252136	1.90738	0.252136	1.19215	3.24502	1.35266	0.889477	1.10108	2.34789		s1h_AGAAATGTCACCCTCA	1.28837
s3h_CTGTAGAAGATGGTAT	0	1.24382	1.24382	0.80398	0.80398	4.15818	0	0.80398	0	0	0	1.24382	1.54825	1.9702	0	2.3865	1.78132	4.01303	0.80398	0.80398	0	2.26602		s2h_GTTACAGTCATGAGGG	0.719815
s1h_GGGACAAAGACATCAA	0	0	0	0	0	3.66637	0	2.78772	0	2.15431	0	0	0	2.15431	0	0	0	4.44078	0	0	0	0		s1h_ACATGCATCGTCTAAG	0.65742
s1h_ATTCGTTGTTCGAAGG	0	0.718152	0.422205	0	0.422205	3.79777	1.2883	0	1.74535	0	1.83309	1.74535	2.4429	2.18378	1.74535	0.718152	0.946223	3.74951	1.13182	1.13182	0.422205	0		s1h_CTCTCAGGTTCTTCAT	0.979002
s3h_GTTCCGTAGACCCGCT	1.28203	1.82582	2.57655	3.47343	0	3.62314	0	0.624858	2.35592	2.27004	0	1.00648	2.435	3.64605	1.28203	0.624858	1.00648	3.15987	1.00648	1.28203	1.28203	3.38924		s1h_GTAGATCAGAGTGTGC	1.00101
s3h_CTGCCTAGTGTCGATT	0	0.55998	0.55998	0	0.55998	4.18289	0.55998	0.55998	0.916801	0.55998	0.55998	1.38693	2.14082	3.05717	1.17924	0	0.55998	4.04826	0.916801	0.55998	0.55998	1.17924		s3h_AATCGACAGAGGTTAT	0.732843
s1h_GCTGGGTAGGAAACGA	0.418866	0.418866	0.940285	0.418866	0	3.9307	0.713182	0.940285	0	2.43403	0	1.90548	1.73733	0.418866	0.940285	1.53507	0.713182	3.7523	0.418866	0.418866	0	2.43403		s1h_TGTGCGGAGCACCTGC	0.97042
s3h_AGATGCTAGGGTACGT	0	0	1.03903	1.53751	0	3.62513	0.648799	0.648799	0.648799	0	0	1.71671	1.71671	1.53751	0	1.03903	0.648799	3.88133	0	0	0	2.95828		s3h_TTGATGGAGCGACTTT	0.714015
s1h_TCTGGCTGTGAACCGA	0	0	1.1806	2.30511	0	3.78123	1.1806	0	0	0	1.1806	0	2.05014	2.05014	0	1.1806	0	3.67268	1.70704	1.70704	1.1806	2.5081		s1h_TTTAGTCTCTGGCCGA	0.902729
s3h_CTACCTGTCATCACCC	0	0	0	0	0	3.31638	0	0	0	0	0	2.03341	0	2.03341	0	0	0	3.31638	0	0	0	2.03341		s1h_GGGTCACTCCCGGTAG	0.752601
s1h_GCAGTTATCCAGCCTT	0	1.97684	0	0	0	3.86386	0.93804	0	0	3.12542	1.41341	3.41918	0.93804	2.17189	0	0	0.93804	2.80637	0	0.93804	0.93804	0.93804		s1h_GGAAGTGGTGAGAACC	0.728438
s3h_TGGAGGACAGTCAGTT	0	0.20893	1.12857	0.20893	0	4.19758	0	0	0.657226	1.73115	0.20893	1.05042	2.13244	1.50082	1.73115	0.381662	0.657226	3.99714	0.770937	0.873028	0.20893	1.77148		s1h_GGGCCATTCCCAGCGA	0.886012
s1h_AAAGGTAAGAGCTGAC	0	0	0	0	0	0	0	0	0	0	0	0	0	0	0	0	0	0	0	0	0	0		s1h_CCTCATGCACCTCAGG	1.13207
s1h_GAAATGACAAGTTTGC	0.328181	1.20316	0.328181	0	0	3.2823	0.937567	1.31348	0.328181	1.07916	1.50318	1.07916	2.12589	1.58605	2.29598	0.772568	1.20316	3.23757	0.574859	0.574859	0.937567	0.574859		s1h_AGATGCTCACCGTCTT	0.906686
s1h_GGAACCCGTAACTGCT	0	0.961134	0.591851	0	0	3.59793	0.961134	0	0.339087	0	2.00937	0.961134	2.44194	1.69384	0.591851	1.5332	1.34173	3.52931	0.961134	1.23022	0.339087	0		s1h_CTCATGCCAGCTCATA	0.907226
s3h_GGAGATGCAGCTGAAG	0	0	0	0	0	3.05699	0	0	0	0	0	0	0	0	0	0	0	3.72634	0	0	0	2.4098		s1h_TGTCAGAGTCTAACGT	1.2193
s4h_AAGATAGCAGGCTTGC	0	0	0	0	0	3.8405	0	0	0	0	0	0	0	0	0	0	0	3.88402	1.63721	0	0	0		s1h_TGATTCTGTCTTGAGT	0.777127
s1h_ATCCTATCATGACCCG	1.29522	1.29522	1.29522	0	0	3.40685	0	1.84113	0	1.29522	0	0	1.29522	1.84113	0	0	1.84113	3.64088	1.29522	0	1.29522	3.49109		s1h_TTTACTGTCAAACTGC	1.08658
s4h_CTGCCATTCAGCGCAC	0.642499	0.642499	0.855197	0.642499	0	3.75903	0.642499	0	0	1.42414	0	0.642499	2.76444	0.371986	1.1796	1.30933	1.52712	3.63628	2.10533	1.03049	0.642499	2.10533		s1h_AGTTCGAAGCAAGTCG	0.858113
s3h_GTACAGTGTTAGCGGA	0.497838	0.497838	0	0	0.497838	3.64856	0	0.279585	1.07687	1.58329	0.828693	1.51477	1.27554	2.67748	0	0.279585	1.27554	3.49455	0	0.676887	0	0.497838		s1h_GCGTGCATCAGCGCGT	0.880915
s1h_GTCCCATTCCTACGAA	0	0	1.66443	0	0	3.67741	0	0	0	1.66443	1.66443	2.25814	2.8976	0	0	0	0	3.28451	0	1.66443	0	2.62814		s1h_TGGAGGACACTTTATC	1.06936
s4h_GTTCTATTCTGGCCAG	0.677352	0.745283	0.525851	0	0	4.31608	0.347228	0.525851	0	1.6916	1.0775	1.58404	2.18466	2.55728	0.129606	0.677352	0.604468	4.03407	0.868694	0.440522	0.129606	2.60952		s4h_TCGTGGGAGTCAGCCC	0.776751
s1h_CTGTACCTCCTTCTGG	0	0	0	0	0	3.12201	0	0	0	2.10787	0	0	2.10787	2.10787	0	0	0	2.73834	0	0	0	0		s1h_TGTCCTGCATGGAACG	0.743222
s1h_ACTTTGTAGTCGAAGC	0	0	1.56939	0	0	3.66452	0	0	0	0	0	0	1.56939	1.56939	0	1.56939	0	3.562	0	0	0	2.5186		s1h_TGTCCCAAGGATGCGT	0.885437
s1h_TTGTTCATCTTCACGC	0.574361	1.03342	0.936874	0.416953	0	3.69678	0.230052	0	0.230052	1.6859	0	0.230052	1.47308	1.27722	0	0	0.574361	3.55945	1.20237	0.574361	0.230052	2.35808		s1h_TCGGATAGTGACATCT	0.939806
s1h_AGGGTGAAGTAGCAAT	0	1.24312	1.54748	1.24312	0	3.66942	0	0.803434	0	2.12813	0.803434	0.803434	0.803434	3.08942	0	0	1.78049	4.17633	2.12813	1.54748	0.803434	3.53504		s1h_ACCTGTCAGAATAACC	0.902225
s2h_GCATTAGTCTCAAAGC	0	0	0	0	0	2.44656	0	0	1.83646	0	0	0	0	0	0	0	0	2.82273	1.83646	0	0	0		s1h_GACCAATCAAATAAGC	1.17515
s2h_CTTTCAAAGTGCTACT	0	0	0	1.13167	0	3.71152	1.13167	0	0	0	0	0	1.98822	0	0	0	1.64898	3.48163	1.64898	0	0	0		s1h_GATCGTATCCGTATGA	0.77223
s1h_CTACCTGCACAGCCAC	0.622274	0.252873	0.454535	0	0	4.09884	0.891424	0.252873	0.454535	2.1378	0.622274	1.95191	2.23472	1.86666	1.91019	0.622274	0.891424	3.52046	0.622274	0.891424	1.35511	2.45493		s3h_CACCAAAAGCCGAACA	0.741427
s3h_AAACGAAAGACGGTCA	0	0	0	0	0	3.55952	0	0	0	0	1.77122	2.37547	1.77122	0	0	2.37547	0	3.55952	0	0	0	0		s1h_AGCGTCGCACTTGAAC	0.903509
s3h_AACGGGAAGCCAAGCA	0	0	0	1.44442	0	3.50837	0	0	0	0	0	1.44442	0	0	0	0	0	4.28036	0	0	0	0		s1h_CAATCGAAGGTTCACT	0.932298
s1h_AGTTAGCCACAAGCAG	0	1.03962	1.53822	0	0	3.67354	1.86941	0	2.31656	0	1.03962	1.53822	1.03962	2.74889	1.53822	0	0	3.98929	0	0	1.53822	2.74889		s1h_AACAAAGTCTAGAGCT	0.860006
s1h_CTTGATTAGGAGACCT	0	0	0	0	0	3.30696	1.01286	1.01286	0	1.83424	1.50562	0	2.82026	0	2.44415	1.01286	0	1.50562	0	0	0	0		s1h_CCGGACACAATGGCAG	0.761995
s3h_CAGGTATTCCCGAGAC	0	0.497371	0.6763	0.279294	0	4.0213	0.279294	0	0	1.91685	0.279294	1.36092	1.4403	2.20331	0	0.828021	0.959726	3.93066	0.279294	0.828021	0	2.20331		s1h_CTTTCGGGTGTATTGC	1.03916
s1h_CCGATCTCATCCTTGC	0	0	0	0	0	3.09042	0	0	0	0	0	2.44175	0	0	0	0	0	3.76057	0	0	0	2.44175		s1h_GACGTTATCCTAACAG	0.785656
s4h_CAATTTCAGTTAGTAG	0.189458	0	0	3.31387	0	3.20157	0.606705	0.714405	0.348675	0.485989	0.189458	1.12686	2.18903	0.981611	1.41801	2.14117	1.05687	3.41483	1.05687	0.714405	1.98208	0		s4h_TCCTTTCAGAATAGTC	0.721184
s3h_ATGCATGTCACGGAGA	0	1.23306	0.963609	0	0.963609	3.09444	0	0	0	2.29418	0	0.593642	3.26299	2.79733	0.963609	0.963609	0	3.68656	0	0.963609	0	1.23306		s1h_AGTCACATCCACATAG	1.0371
s1h_AGATGAACATTATGCG	0	0	0	2.43793	0	3.47655	0	0	0	0	0	2.43793	0	0	0	0	0	2.43793	0	0	0	3.08642		s1h_GGTGTTAAGGTCGCCT	1.12046
s3h_CACGAATCACCGTGCA	0.285318	0.285318	0.285318	0	0	3.77492	0	0.688414	0	1.93778	0.507041	0.285318	1.533	1.72679	0	0.285318	1.93778	3.86191	0.507041	0.688414	0	0.285318		s1h_CTGTACCCACACAGAG	0.957571
s4h_CCCATTGCACAGTGTT	0	0	1.26999	0	0	1.81183	0	0	1.81183	1.81183	2.1613	3.18003	0	4.95474	1.81183	0	0	2.1613	0	1.81183	1.26999	0		s1h_CCGTTCATCATCAGTG	0.958864
s1h_TGACAGTTCTATGCCC	0.489312	1.06249	0	0.489312	0	4.30701	2.40686	0.816421	2.34831	2.34831	0	2.96034	2.74197	3.42316	0.489312	1.68979	0.816421	4.07872	1.68979	1.25982	1.06249	1.06249		s1h_CCAATGAGTGGTCTAT	0.816484
s3h_TCTCACGGTCCTTGTC	0.425891	0.425891	0.425891	0	0	4.17816	0	0	0	1.43168	0	1.43168	2.45265	0.425891	1.55111	2.25079	0.723632	3.84293	1.13906	0.425891	0.425891	0.952763		s1h_AGATCCATCGGATACT	0.817152
s3h_GAGTTTGCATCACAGT	0.743375	0	0.243539	0	0	3.52902	0	0.439229	0	0.976269	0.439229	0.243539	2.16575	0.866587	1.0751	0	1.24755	4.22771	0.602821	1.24755	1.24755	0.243539		s1h_TGTCCTGGTGTACGCC	0.990585
s3h_ACTTTCAAGACCAACG	0	0	0	0	0	2.57339	0	0	0	1.39316	0	0	0	1.39316	0	0	0	2.57339	0	0	0	1.95375		s1h_ATCGGCGCATGCACTA	0.951501
s1h_CGCCATTGTGGGCTCT	0	0	0	0	0	3.57189	1.29754	0	0	1.84381	0	3.10379	1.29754	2.66036	0	0	0	3.21657	0	0	1.29754	2.66036		s1h_TTCCGGTGTAACGGTG	0.906575
s2h_GTATTTCTCTTCGGTC	0	1.04081	0	2.31821	0	2.62615	0	0	1.04081	2.11938	0	2.11938	1.53966	2.62615	0	1.53966	1.04081	2.62615	1.04081	1.53966	1.53966	0		s1h_CCTTTGGTCAGAACCT	0.87319
s4h_GGGTGAAAGGGCAGGA	0	0	0.376377	2.93507	0	3.09203	0	0	0.376377	0	1.03956	1.31961	2.36056	2.40279	0.376377	1.03956	1.18936	3.48225	0	0.649192	0.376377	1.03956		s1h_CTCCCAAGTCTTCAAG	0.771673
s3h_ATCAGGTTCACCATGA	0	0	0	1.87142	0	4.48819	0	0	0	0	0	0	0	0	0	0	0	3.80622	0	1.87142	0	0		s1h_GTTCGCTGTTGTCCCT	0.963676
s2h_GGATCTAAGGAATGTT	0.661928	0	0.661928	2.88444	0	3.57586	2.02415	0	0	2.34039	2.02415	0	1.33909	1.05677	0	1.55901	1.55901	2.50653	1.05677	1.55901	2.02415	1.33909		s1h_TCATGGAAGATAGCAT	0.848015
s1h_ATCTCTAAGATGACAT	0.454556	1.00299	0.454556	2.32313	0.454556	3.29199	1.49354	0.454556	1.8212	1.49354	2.52649	2.77023	2.90494	3.31316	0.454556	0.454556	1.00299	3.02364	0.765908	1.1945	0.454556	2.06758		s1h_CTCTGGTAGTTATGGA	1.05644
s1h_TAGTGCACAACACAGG	0	0	1.42878	0	0	4.11575	0	0	2.35335	1.42878	0	2.99781	1.42878	2.61699	0	1.42878	0	3.94696	1.42878	0	0	1.42878		s1h_TGGAGAGAGTGACACG	1.0146
s1h_GAAGGGTAGTTGGAAT	1.18216	0	1.70889	0	0	4.46515	0	0	0	0	0	2.94924	2.67886	2.0521	2.0521	1.18216	0	4.09095	1.18216	0	0	1.70889		s1h_CATGCCTAGCTGAGCA	0.835615
s2h_TGTAGACTCCCGAGAC	0	0	0	0	0	3.63568	0	0	0	0	0	2.75818	2.75818	0	0	0	0	3.96459	0	0	2.12651	0		s1h_CAGTTAGTCGACGCTG	1.03533
s2h_CCCTCTCTCCAAGCCG	1.43217	0	0	0	0	3.74811	0	0	0	1.43217	0	0	0	0	0	0	0	3.74811	0	0	1.43217	1.43217		s1h_TCACAAGAGAAACACT	0.705243
s1h_ATTCGTTGTAGCACGA	0	0	0	0	0	1.68774	0	1.68774	0	0	0	0	0	1.68774	0	2.28386	0	1.68774	0	0	0	0		s1h_AGCCAGCTCGGAAACG	0.855906
s2h_ATCACTTAGGTCTACT	0	0	0	0	0	3.99634	0	0	0	0.644513	0	0.644513	0	0	0	1.03323	0	3.68682	1.53045	0	0	0		s1h_CATCCGTCATCCAACA	0.957068
s1h_TAACGACCATGGATCT	0	0	0	0	0	3.72898	0	1.47851	2.67728	1.47851	0	2.05063	2.88658	2.67728	1.47851	0	0	3.72898	0	0	0	2.41226		s1h_CACGTGGGTGTTAGCT	0.692071
s1h_TCATGGAAGTTAGTGA	0.788021	1.52543	1.52543	0	0	3.81473	0.788021	0.788021	1.52543	2.46737	0	2.46737	2.36013	1.94522	0.788021	1.52543	0.788021	3.73212	0.788021	0.788021	0	1.52543		s1h_TATTCCATCCGCATAA	0.873953
s3h_ACTATTCCAATCGCGC	1.11552	0.861804	2.42088	2.58828	0	4.30619	2.42088	0.861804	3.09987	1.86713	2.2197	2.05887	2.96838	2.89552	0.861804	0.521002	1.62969	4.32446	1.11552	0	0	0.521002		s1h_TCCCATGTCATGAGTC	0.959319
s1h_CCGGACAAGTTGAAGT	0	0.981872	0	1.79315	0	3.79337	0	0	2.87325	1.46762	0.981872	2.23508	1.79315	2.39941	1.79315	0	0	3.75505	0	0	0.981872	0		s1h_CGTGATAAGAATGTTG	1.13775
s1h_GTTGCTCAGTCATGAA	0	0	0	2.26934	0	3.41734	1.00599	0	2.07171	1.00599	0	2.69981	0	2.57583	1.00599	0	1.49721	3.66769	1.00599	1.00599	0	1.00599		s1h_TTGTGGAAGGTAACTA	1.17628
s4h_AGTCATGCAGGTTCCG	0	0	0	1.65307	0	4.49627	0	0	0	0	0	0	0	0	1.65307	0	0	4.16425	0	0	0	0		s1h_AGTTCGAGTGGGCTTC	0.782751
s4h_CATGCGGTCTAGTTCT	0	0	0	1.30298	0	3.11093	0	0	0	2.20174	0	0	0	0	0	0	1.85011	3.22375	1.30298	0	1.30298	1.85011		s1h_GCACATATCCGTCCTA	1.05738
s3h_CATCGCTCACCCAATA	1.414	0.636177	0.636177	0	0	4.03562	2.14693	0.367848	4.03562	2.77988	2.9793	2.09359	3.74597	3.8458	0.367848	0.847526	1.29957	3.53651	1.60976	1.02191	0.367848	1.02191		s1h_CACCGTTCATGTGCCG	0.934534
s1h_CTCTCAGCACCGTGGT	0.574893	1.07921	1.07921	0	0	4.27792	1.20322	0.937614	0.574893	3.01669	1.66263	1.50324	2.02867	2.0785	0	0.77261	0.937614	3.88736	1.07921	1.20322	0.937614	2.53798		s1h_ATTCTTGAGCCTTTCC	0.96827
s1h_TTGGTTTCACGATTCA	0	1.54893	0	0	0	3.53684	0	0	0	0	0	2.97207	2.12977	2.4948	0	2.4948	0	3.2938	0	1.54893	0	0		s1h_GTCTCACTCATATGGC	1.04552
s3h_TTTGGAGCAGGACTTT	0	0	1.73917	0	0	4.39166	0	0	1.73917	0	0	0	1.73917	2.98419	0	0	1.73917	4.0485	0	0	0	0		s1h_CTACCTGTCCTTGAAG	0.756415
s3h_TGTGCGGGTCTGCGCA	0	0	0	0	0	4.02572	0	0	0	0	0	0	0	0	0	0	2.69159	3.35027	0	0	0	0		s1h_AGAGCCCCATACCACA	1.06802
s3h_CCGGGTATCACTACTT	0.908119	0.400934	0.908119	0	0	4.06411	0	0	0	0.908119	0	0.908119	0.908119	0.400934	0.908119	0.400934	0	4.00297	0.400934	1.24303	0	2.23908		s1h_TGACTCCCACAGGATG	0.858374
s3h_TTAATCCCACTCCACT	0	0	0	0	0	2.70625	0	0	0	0	0	0	0	0	0	0	0	4.19279	0	0	0	0		s1h_GCATGATAGGAAAGGT	0.782821
s1h_GGATCTACACAGCTGC	0	0	0	2.90745	0	3.52309	1.00467	1.00467	0	1.00467	2.0699	1.4956	1.4956	0	1.00467	1.00467	1.82342	3.62036	1.00467	1.00467	1.82342	2.26748		s1h_TCCACCAAGCTATCTG	0.868047
s3h_GTGTAACTCCACGTCT	0	0	0	1.84729	0	4.05638	1.9474	0.84829	1.30054	1.09977	1.46767	2.27024	2.87332	2.98057	0	1.09977	0.84829	2.98057	0.84829	1.09977	1.09977	3.80836		s1h_CTCCCAAGTCACTGAT	0.823339
s1h_CACCAAAAGGCATTTC	0	1.36401	1.1581	3.19026	0	3.97806	1.80759	0	3.09607	2.27578	0.546942	1.1581	2.1138	2.34789	0	0.546942	2.02177	3.45235	0.898502	1.53467	1.68041	3.21978		s1h_GCACGTGCACAGCTGC	0.842936
s4h_CGTCAAATCTTCTTCC	0.835549	0	0	4.73599	0	3.51607	0	0	1.08489	1.45049	0	0	2.92488	2.43787	0	0.835549	0.835549	3.57266	1.92823	0	0.502616	1.28431		s1h_AAAGAACGTACCCAGC	0.70802
s3h_GTCGCGACACTCCGGA	0	0	1.89027	1.89027	0	4.04675	0	0	0	0	0	0	0	0	0	0	0	2.88275	0	1.89027	0	0		s1h_CAGCCAGTCCTTGAAG	0.768637
s3h_CGCGTGATCAGTCATG	0	0.434383	2.27256	2.97023	0	4.6736	0.434383	0	2.71762	2.37882	1.94364	1.31374	2.75291	2.97023	1.31374	1.67749	0.967756	4.05312	0	0.736217	1.94364	3.99476		s2h_AAGACAAAGAGAACCC	0.708983
s1h_GAGTTACTCGTAACTG	0	0.882375	0	0.882375	0	4.31301	0.882375	0	0.882375	1.8971	0.882375	0	1.65821	2.51228	0.882375	0.882375	0	4.43771	0.882375	0.882375	0	2.80837		s1h_CAGGGCTTCAAGCCAT	0.921271
s1h_ATAGACCCACCCATAA	0	0	0	0	0	2.82721	0	0	0	0	0	2.82721	0	0	0	0	0	0	0	0	0	3.49032		s1h_CAGCAGCGTTAGGAGC	0.998164
s4h_TGATTCTAGACTTCGT	0	0	1.27067	1.66242	0	3.37401	0	0	0.996512	0	0	2.42063	0	1.94317	1.27067	0	0	3.95632	0.996512	0.617566	0	0		s1h_AGCGATTAGATGCAGC	1.04533
s1h_ATACCGAAGTCAGCCC	0	0	0	0	1.40002	2.31904	0	1.40002	2.58182	0	2.78972	1.96159	1.96159	3.54409	2.58182	0	0	2.78972	1.96159	1.40002	2.31904	0		s1h_GTACAGTTCGGAGTGA	0.914357
s2h_AGGCCACGTACTCGAT	0	0.8982	0	0	0	2.74418	0.8982	0	0	0.8982	0	0	1.36363	3.24797	2.53698	0.8982	0.8982	2.27533	0	0	1.36363	0.8982		s1h_TGTTCATGTCATAACC	1.04697
s1h_AGGGCTCGTTCGGCTG	0	1.97939	0	0	0	4.18148	0	0	0	0	0	1.64072	2.74445	1.64072	1.12475	0	0	3.5343	1.64072	1.64072	1.12475	1.97939		s1h_TCCGTGTGTTGCACGC	0.761536
s4h_TAACACGGTAGATCGG	0	0.757537	0.757537	0.757537	0	3.70514	0	0	0	0	0	1.48139	2.05388	0.757537	0.757537	1.18358	1.18358	4.26615	0.757537	1.18358	0.757537	2.30898		s1h_AAACGCTAGAGTATAC	0.948726
s1h_TTCGGTCTCACGAACT	0.402094	1.60133	0	0	0	3.89203	0.402094	0.688086	0.402094	2.13112	1.69645	0.402094	2.07057	0.402094	1.49619	0	1.37869	3.79674	0.688086	0.402094	0.688086	2.13112		s1h_GGAGAACTCGCAGTTA	0.701514
s3h_AACCAACGTCACGCTG	0.555487	0.44282	0.555487	0	0	3.9199	1.2279	0.832858	3.47763	1.37906	1.66223	1.17198	2.97399	2.90525	0.832858	0.910506	1.11274	3.83536	1.28087	0.555487	0.170331	1.69685		s1h_TCTTAGTTCTCATTGT	0.786235
s1h_CTGTAGAGTACCGCGT	0	0	1.10249	0	1.10249	3.61658	2.2024	0	1.10249	1.10249	1.61409	1.10249	2.57032	1.10249	1.10249	1.61409	0	3.976	0	1.10249	0	0		s3h_ACACCAACAAGTATCC	0.703339
s1h_GTGCGTGTCCAAACCA	0	0	0	0	0	3.13664	0	0	0	0	1.87282	0	1.87282	0	2.48601	0	0	3.52753	1.87282	0	1.87282	2.48601		s1h_CATAGACTCCTCCACA	0.839069
s1h_TCATGTTGTGATTCTG	0	0	0	0	0	3.61717	2.95052	0	2.95052	0	0	2.95052	3.61717	0	0	0	0	3.61717	0	0	0	0		s1h_CAAGGGAGTCGTGATT	0.769382
s3h_GAGACTTAGTAGAGTT	0	1.27424	0	1.27424	0	3.07306	0	0	1.81677	0	0	0	1.81677	0	0	0	1.27424	3.37881	0	0	0	2.42515		s3h_GTGCGTGGTATGGAGC	0.975825
s1h_GCCATTCGTCGGCTAC	1.81419	1.81419	0	2.62758	0	3.95816	1.27202	0	1.81419	1.81419	0	2.1638	1.27202	2.42234	1.81419	0	2.1638	3.73978	1.81419	0	0	1.81419		s1h_ACGTAACTCGACATCA	0.836134
s1h_TACCCGTGTTTGAAAG	1.99569	0	0	0	0	3.66724	1.99569	0	1.99569	0	1.99569	1.99569	0	0	0	0	0	4.06415	0	0	0	0		s1h_AAGGTAAGTAGCGTAG	0.723278
s1h_GGAATCTAGGGCTTCC	0	0	2.25013	0	0	2.88914	0	0	2.88914	0	0	0	2.25013	2.25013	2.25013	0	0	3.77149	0	0	0	0		s1h_CAGTGCGAGGGCCAAT	0.75895
s3h_CCTCTCCCACACAGCC	1.27364	0.496803	2.7184	1.70551	0	4.28254	0.496803	0.496803	0.496803	1.27364	0	2.83829	4.21833	2.94533	1.43919	1.70551	0.496803	3.78673	1.07513	0.496803	0.496803	2.58216		s1h_CTCAACCTCAACGTGT	0.80877
s3h_GTGCTGGTCTTCCGTG	0.669282	0	1.35028	0	0	4.25642	0	0	0.669282	1.57098	0	0	1.90464	0	0.669282	0.669282	1.90464	3.69053	1.06666	0.669282	0	1.35028		s1h_ATTCTTGTCAATCAGC	0.758523
s1h_GGAATGGTCGCTATTT	0	0	0	2.00453	0	3.49993	0	0	0	2.00453	0	0	0	2.62794	2.00453	0	0	3.95854	0	0	0	2.62794		s1h_CTCTCGAGTAAGTCAA	0.836254
s2h_ACTGCAAGTGGGAGAG	0.543045	0	0	0	0	3.86115	0	0	0.307941	1.03073	0.893014	0.733262	1.03073	1.5274	0	0.307941	0.733262	4.04755	0.543045	1.44588	0.893014	1.73837		s1h_TGTTACTCATAGCACT	0.843904
s1h_AGTAACCTCCTTATGT	0	1.69569	0	0	0	3.8178	2.66383	0	0	1.69569	1.69569	2.66383	1.69569	0	3.14639	0	0	3.47049	0	0	0	2.29261		s1h_GCCCAGAAGTTGAAAC	0.910462
s1h_ATGAAAGCACAATTCG	0	0	0	0	1.96924	4.23146	0	0	1.96924	1.96924	0	3.24497	0	0	0	0	0	4.03401	0	0	0	1.96924		s1h_TTCCGGTTCCGGTTCT	0.829665
s2h_GGGTCACGTTCCAGGC	0	0.437336	0.972947	4.16023	0	3.85186	0.740581	0	1.31986	1.9508	0	2.0259	1.9508	0	0.972947	1.16137	1.45663	4.05184	1.68429	1.31986	0.972947	1.68429		s1h_AGATAGAGTAACGCGA	1.05658
s4h_AAAGGGCTCTGAGAGG	0.5551	0.315582	0.5551	2.91451	0	4.0629	0.315582	0	1.37838	1.28021	0.5551	2.2152	1.82371	2.03849	0.909963	1.54981	1.04917	3.97629	1.17135	0.5551	0.5551	1.76194		s1h_GTAATGCTCGCAAGAG	1.02422
s2h_GTGAGCCGTAGTGTGG	0	0.517939	1.86074	0.857444	0	2.52857	0.517939	0	1.47997	1.11044	0.857444	0.857444	2.63136	0	0.857444	0	1.31218	1.96109	0.517939	0	0.517939	4.40366		s1h_TATCGCCTCATAGAGA	0.709927
s1h_AGATAGAAGCGTTGTT	0	0	0	0	0	4.05898	1.06374	1.06374	1.56744	2.78361	1.56744	2.15045	2.35003	1.90084	0	0	0	4.31735	0	0	0	2.15045		s1h_AGTGACTTCATCCTAT	1.06118
s1h_AGACACTTCATTTGTC	0	0	1.66443	0	0	3.67741	0	0	0	2.25814	0	1.66443	1.66443	2.62814	0	0	0	3.78024	2.25814	0	0	2.25814		s1h_AAGCGTTAGGTGGCTA	0.857942
s3h_ACACCAACACTCCCTA	0.418138	0.418138	1.90366	0	0	4.63733	0.418138	0	1.41459	2.23067	0	0.938987	1.90366	2.67397	1.27972	0.712096	1.41459	4.34785	1.5334	0.938987	0	2.38541		s1h_CGAGAAGGTCCAAGAG	0.787219
s4h_TCGCTTGCACCCTAAA	0	0	0	1.42158	0	4.41565	0	0	0	0	0	1.42158	0	0	0	0	0	4.10643	0	0	0	0		s1h_GTACAGTGTGTGGACA	0.90034
s1h_AGCATCACACATACGT	0	0	0	0	0	4.34858	2.24975	0	1.65683	0	2.24975	3.1007	2.24975	2.61944	1.65683	1.65683	1.65683	3.77108	0	1.65683	0	2.24975		s3h_AAAGAACGTCTAGTGT	0.851091
s2h_TGCACGGCACCTTCCA	0	0	1.07683	1.44116	0	2.80232	0.828656	0.497813	2.84071	0	1.07683	2.72081	3.13262	3.97509	1.70762	1.2755	0.497813	2.91334	0.497813	0.828656	0.497813	2.00837		s1h_TTGGTTTAGACTTGTC	0.811391
s3h_TGTGAGTTCGAGATGG	0.561756	0	0.919286	0	0.561756	3.80036	0.919286	0	0	0	2.14447	0.919286	3.1932	0.919286	1.18211	0.561756	0.919286	3.95614	1.56208	1.70883	0	0		s1h_GAGGCAAGTGTACGCC	1.19044
s1h_GAACACTGTGGATTTC	0	0.985752	1.79832	0	0	3.90631	0	0	2.24062	0.985752	2.40505	1.47239	3.05201	2.40505	0	0	0	3.59117	0	0.985752	0.985752	2.96929		s1h_GGGTATTCACGCTGCA	0.944249
s3h_TCCCATGCATGTTCAG	0	0	1.76518	0	0	4.47923	0	0	0	0	0	0	0	0	0	0	2.36886	3.99395	0	0	0	0		s1h_GCAACCGAGTCTCCTC	0.835523
s3h_CTAACCCTCCGGGACT	0	0	0	0	0	2.32235	0	0	2.32235	2.32235	0	0	0	0	0	2.32235	0	2.32235	0	0	0	0		s1h_ACTGTCCAGCCTCTGG	1.02184
s2h_GTTGTAGGTAGCACGA	0	0	0	2.38975	0	4.10206	0	0	2.38975	2.38975	0	0	0	0	0	0	2.38975	3.42532	0	0	0	0		s1h_CTCTCAGGTAATACCC	0.862975
s1h_AGCCAATGTCATCAGT	1.09955	0.693848	1.09955	0	0.693848	3.13683	1.38735	0	3.80803	0	1.79293	3.1794	1.38735	3.58488	0	0	1.09955	3.63895	0.693848	0	1.38735	1.38735		s1h_CCATCACTCGAGGCAA	0.895268
s1h_TCGGGACAGGTGCGAT	0	0	0	0	0	3.87473	0	0	0	0	0	0	2.54886	0	2.54886	0	0	3.20213	0	0	0	2.54886		s2h_TGACGCGGTTAGAGTA	0.818768
s1h_TTACGCCGTGGTACAG	0	0	0	0	0	3.75226	0	0	0	0	0	1.93807	0	2.5565	0	0	0	3.88285	0	0	0	0		s1h_TACGGGCCACATATGC	0.976895
s1h_AGATCCAAGAGCCGTA	0.52313	1.04127	1.32154	1.48987	0.377203	3.81651	0.86483	0.377203	1.75977	1.04127	1.6339	1.38086	1.87156	1.93969	1.79844	1.32154	1.32154	3.64658	0.52313	1.25849	0.650449	1.43685		s1h_AGGACGAGTACAAGTA	0.909426
s3h_AGCCACGTCCGGCTTT	0	0	1.29005	0	0	3.09393	0	0.84005	0	2.18593	0	0	1.59928	0.84005	1.29005	0.84005	1.59928	4.38189	0	0.84005	0	1.29005		s1h_GGGAAGTTCGCACGGT	0.816739
s1h_CACTTCGTCCTTCACG	0	2.19156	0	0	0	3.49032	0	0	0	2.19156	0	0	2.19156	2.19156	0	0	0	3.49032	0	0	0	0		s1h_GAAGTAAGTGTCCGTG	0.809997
s1h_TCATCCGAGGCTAACG	0	0	0	0	0	1.55819	0	0	0	0	0	0	0	0	0	0	0	1.05609	0	0	0	0		s1h_TCAGTCCAGGCCTAGA	1.12935
s1h_AAGTGAATCAAGTTGC	0	1.14877	1.35388	0.306789	0.306789	3.84927	0.306789	0.731002	2.92282	1.44255	1.14877	1.96065	1.14877	3.48421	0.541223	0.541223	1.14877	3.77797	0.890445	0.890445	0	0.541223		s1h_AGGTGTTTCATACGAC	0.730803
s3h_GCATCTCGTCGGCCTA	0.358307	0	0	0	0	4.07314	0.358307	0	0.358307	2.06616	0	0	0.621549	1.49228	0.621549	0	1.00196	3.86152	1.39037	1.14884	0.358307	2.42849		s1h_TACTTCAGTACTTCCC	0.861278
s2h_GACACGCCAAACCATC	0.526777	0.207953	0.207953	0.380017	0	3.18286	0.962443	0	0.380017	0.654729	1.04705	1.3281	1.38755	0.654729	0.207953	0.380017	0.870008	2.74488	0.526777	0.870008	0.962443	0.526777		s1h_TCAGCCTTCCGATCGG	0.791609
s1h_ATTGGGTCACCAATTG	0	0.383432	0.659913	3.43101	0	3.88498	1.05405	1.33602	0.876275	2.54025	1.05405	0	1.20494	1.33602	1.20494	1.20494	0.876275	3.59774	1.55572	0.383432	2.02054	2.98024		s1h_TCAGCAACAGTCGGTC	0.774675
s1h_AATGACCAGCTGAAGC	0	0	0	0	0	3.99155	0	0	0	0	2.0337	0	1.46352	0	0	0	0	3.62521	0	0	0	3.04104		s3h_TCGAAGTGTGCACGCT	0.755642
s1h_CTCAGAACATAGAGGC	1.29851	0	0	1.29851	0	3.99409	0	0	1.84493	1.29851	1.29851	1.29851	1.29851	1.84493	0	1.29851	0	4.28941	0	0	0	2.6616		s1h_GTCTACCGTGTTAAAG	0.846898
s1h_AGCGCTGCAACAGCTT	0	1.78471	0	0	0	2.76466	1.78471	1.78471	0	0	0	1.78471	1.78471	0	0	0	0	0	2.3902	0	0	2.3902		s1h_TTTCAGTGTTCCACAA	0.989765
s1h_GCGTTTCCAGCTTCGG	0	0	0	0	0	3.31255	0	0	0	0	0	0	2.28425	0	0	0	2.92513	3.98732	0	0	0	3.59108		s1h_AGTAGCTCAGAGATTA	1.08353
s1h_GTCGCGATCTATACGG	0.617015	1.48468	0	2.84574	0	3.28097	0	0	0	0	0	0.995758	1.48468	1.66145	0.617015	0	1.66145	3.17978	0	0.995758	0.617015	0.995758		s1h_CCGGTAGGTAGGTAGC	1.0198
s1h_ATGTCTTAGGGTACGT	0	0	0	0	0	3.92581	0	0	1.57332	0	1.57332	0	2.15701	0	0	0	0	3.92581	0	1.57332	0	2.15701		s1h_ACTTTGTCATCGGCCA	0.910908
s1h_GATCAGTAGCTATCTG	1.00281	1.00281	1.49332	0	0	3.15432	1.00281	0	1.82096	1.00281	0	1.49332	2.5712	2.80538	0	0	0	3.35392	1.82096	0	0	1.49332		s1h_CAGCACGTCGCAGAGA	0.946827
s1h_AGGGTCCCAGAAACCG	0	0.603646	1.78719	1.24885	0.977405	4.43919	2.65749	0.603646	2.53392	1.24885	3.11565	3.25282	2.95663	2.71398	2.13523	1.46212	0.603646	4.10548	0.977405	0.603646	1.24885	0.603646		s1h_ACAAGCTTCCTCTCGA	0.751452
s1h_ATTTCACCAAGAGGCT	0	0	0	0	0	4.14981	0	0	0	0	0	0	3.2569	0	0	2.60153	0	3.9306	0	0	0	0		s1h_TTGCGTCCATGTTACG	0.842367
s3h_CTGGCAGTCAGGAACG	0	0	0	0	0	3.55574	0	0	0	0	0	0	2.05447	0	2.68139	0	0	3.55574	0	0	0	2.05447		s3h_ACTGTGACAGTAGTTC	0.712051
s1h_AGGAAATGTCCTACGG	0	1.0651	0	0	0	1.90262	0	1.56909	0	0	0	0	1.0651	0	0	0	0	1.90262	0	0	0	1.90262		s1h_GGCAGTCTCGCTGTTC	0.800788
s2h_ACACTGATCTAAGAAG	0.743067	0	2.39072	0	0.312953	3.73261	0	0	0.312953	0.312953	1.04285	0.312953	1.16463	0.550959	1.46027	0.743067	1.68816	3.86424	0.550959	0.90415	0.90415	2.68074		s1h_ATATCCTCACGAGGAT	0.87497
s3h_CCTCTAGTCCCATTTA	0.974827	0	0.974827	1.45895	0	4.62196	0	0.974827	0	1.45895	0	1.78375	1.45895	2.65364	0	1.78375	1.45895	4.07371	0.974827	0	0	0		s1h_AAGTACCCACAACGTT	0.842659
s1h_TTCTAGTTCCGCTAGG	0.3837	0.3837	0	0	0	3.78485	1.0546	0.876766	0.3837	0.876766	2.08139	1.20553	2.95702	1.45253	0.660319	0.876766	1.0546	3.43183	1.55638	0.876766	1.45253	0		s1h_TTCTGTAAGCTGCCAC	0.876758
s3h_GGGCTCAGTTTGATCG	1.60497	0	1.60497	0	0	0	0	0	1.60497	0	0	2.19226	3.49109	3.21352	0	2.5598	0	2.82796	1.60497	0	1.60497	0		s3h_CGAGGAACATGATCTG	0.724889
s2h_CATCAAGCACAAGCTT	0	0.809613	0.809613	0	0	3.30277	0.809613	0	1.25107	0	0.809613	2.68903	1.55627	3.04226	0.809613	1.25107	0	3.87924	0	0	1.25107	2.60049		s1h_TGAATGCTCTAGTACG	0.801603
s3h_ATTCTACGTATACGGG	0	0	0.664414	0	0.386402	4.9257	0.881711	0	0	0	0	1.89614	2.98906	1.45902	1.65729	1.06012	1.34288	4.39673	0	0.664414	1.65729	3.22109		s4h_TCACACCCAGGCGTTC	0.780527
s3h_CACTAAGAGCACGGAT	0	0	1.8608	0	1.8608	4.27075	0	0	0	0	0	3.12305	1.8608	1.8608	0	1.8608	0	4.10624	1.8608	0	0	2.84993		s2h_GCTACAATCCTACACC	0.835336
s1h_GGTGAAGTCTACGCGG	2.20365	0	0	0	0	2.20365	0	0	2.84002	0	0	0	2.20365	2.20365	0	0	0	2.84002	0	2.20365	0	2.84002		s1h_AGTACTGTCGAGAGAC	0.868961
s1h_TGTTCTATCTTTGATC	0	0	0	0	0	3.80068	0	0	0	0	0	0	0	2.74581	0	0	0	0	0	0	2.74581	0		s1h_TCGCTCAGTTAAGAAC	0.775024
s1h_GTCCTCATCTAACGCA	0	0	2.3979	0	0	3.43399	0	0	0	0	0	0	0	0	0	2.3979	0	3.43399	2.3979	0	0	2.3979		s1h_ACATGCATCCGGACTG	0.838529
s1h_AAGGAATGTCCTGGGT	0	0	0	0	0	3.28451	0	0	0	0	0	0	2.25814	1.66443	0	0	0	3.87347	0	0	0	1.66443		s1h_GAGTTTGGTTCGAGCC	0.776264
s4h_TGATCAGCAGGCAATG	0	0	0	2.48349	0	4.11751	0	0	0	0	0	0	0	0	0	0	0	4.20317	1.87049	0	0	0		s1h_GTTACGAAGGGATCAC	0.778111
s1h_TCTCTGGGTCACAATC	0	0	0	0	0	3.76519	0	0	0	1.0142	0	0	1.0142	1.0142	0	0	0	2.92163	0	0	0	0		s1h_TGGATCACATAACGGG	0.861397
s4h_GTAGCTACATTGTACG	1.0072	0	0	0	0	3.90524	0	0	0	0	0	0	0	0	0	1.0072	0	4.2309	0	0	0	0		s3h_AGGTGTTAGGGCGAAG	0.792043
s1h_ATTTACCTCCTAGCGG	0	0	0	0	0	4.47255	0	0	0	0	2.73631	2.73631	0	3.79076	0	0	0	0	0	0	0	0		s1h_ACAAAGACATGCCATA	0.933775
s1h_GCCTGTTGTGCTATTG	0	0	0	0	0	3.66662	0	0	0	0	0	3.27385	0	0	2.61787	0	0	3.94789	0	0	0	0		s1h_TATTGCTCACCTCGTT	0.777298
s3h_AGCTCAATCGGACGTC	0.42789	0	1.75892	0	0	3.64757	0.9563	0	1.43606	0.726598	1.55564	1.66244	2.41111	1.66244	0.726598	0.42789	1.14297	3.5451	0.42789	0.9563	1.43606	0.726598		s1h_GATCCCTCAGTTGGTT	0.950953
s3h_TAAGCCAGTAGACGTG	0	0	0	0	0	4.6326	0	0	0	0	2.61905	3.27508	3.27508	2.61905	0	0	0	3.94914	0	0	0	0		s1h_TGAGGGATCGGAGCAA	0.993796
s2h_CTTCCGACACCAGCTG	0	0.338218	0.959269	0	0	3.8896	0	0	0	0.791788	0	1.43973	1.61432	1.43973	0.791788	1.10268	0.959269	3.75781	0.791788	0.338218	0	1.22808		s1h_GTTGTAGAGACGACTG	0.791722
s4h_CCACGTTCAGCCTATA	1.02671	1.02671	0	4.05081	0	3.66554	0	0	0	1.02671	0.851819	1.41968	2.78692	1.30503	0.851819	1.30503	1.52252	3.67694	1.98397	1.17552	0.639713	0.370162		s1h_AGACTCATCGGTCAGC	0.986358
s3h_CTCCAACCAGAATTCC	0	0	0	0	0	4.22377	0	0	0.718529	0	0	0	0.718529	0	0	0	0.718529	4.6346	0	0	0	0		s1h_GATGTTGAGATTTGCC	0.735303
s1h_TAAGCCACAGAGGCAT	0	0	1.67846	0	0	4.0543	0	0	1.67846	0	1.67846	2.64418	2.64418	2.27363	1.67846	1.67846	0	3.9757	0	0	0	3.45002		s1h_TCTCAGCTCCGGTTCT	0.963952
s1h_TTTGGAGAGAGCCGTA	0	0	2.06643	0	0	4.02843	0	2.06643	0	0	0	0	0	0	0	0	0	4.14423	0	0	2.06643	2.69416		s1h_GTCGAATTCGCGTGCA	1.13227
s1h_TTAGGCATCGTACCTC	0	1.7564	0	3.21719	0	3.54215	0	0	0	2.73272	0	0	1.7564	1.7564	0	0	0	3.78701	2.35926	1.7564	0	2.73272		s1h_CCTAAGATCGGTAACT	1.00149
s1h_AGGAAATAGGTCCGAA	0	1.85578	1.85578	0	0	3.33161	0	0	0	0	0	2.46753	1.85578	1.85578	1.85578	1.85578	0	3.11736	0	0	0	2.46753		s1h_ATAGAGAGTTATTCTC	0.751653
s3h_TTGAACGAGGTAATCA	0	1.70329	0.641007	0	1.02847	3.90224	1.30703	1.02847	1.30703	1.30703	2.78949	3.39278	2.10256	3.15529	0.641007	1.52466	0	3.26404	0.641007	0	0	0		s1h_ACATCGAAGGTAGTAT	0.695885
s2h_AGCTACATCCACTAGA	1.02984	1.52632	0	3.09137	0	3.97439	0	0	0	1.52632	0	0.470131	1.75814	1.85658	1.64893	1.75814	1.02984	3.92823	0.470131	0	2.10443	2.30289		s1h_GTCATGAGTATGCAAA	1.11804
s1h_TTAGTCTCACTAAACC	0	0	0	0	0	3.03317	0	0	0	3.03317	0	2.38706	0	0	0	0	0	3.42245	0	0	0	0		s1h_CAACAACCAACCGCCA	0.790814
s1h_TTCTTCCGTTAATCGC	1.77285	1.77285	0	0	0	3.90954	0	0	1.77285	0	0	0	1.77285	2.75129	2.37724	2.37724	0	4.08851	0	0	0	0		s1h_TAATCTCGTGAGAGGG	0.80668
s3h_GTCATTTCACTCCGAG	0	0	1.74422	0.779489	0	3.52783	1.51316	0	2.86363	0.779489	1.21215	2.99	1.93178	3.92346	2.08966	2.45301	0	3.7726	0	0	1.21215	2.45301		s1h_CGAAGTTCAATGACCT	0.897717
s1h_GTTACAGTCATTCTTG	0	0	1.188	0	1.188	3.84182	0	1.188	0	0	0	0	0	1.188	0	0	1.188	3.26138	1.71578	0	1.188	2.68669		s2h_GCGATCGGTTACGTAC	0.75945
s3h_TTGGGTATCCATCTCG	0.920511	0.696666	0	0	0	4.02328	0.407812	0	0.696666	1.7105	0	0.407812	1.87775	2.20347	0.696666	0.920511	0.696666	3.74453	1.1033	1.1033	0.407812	0.920511		s3h_ATTCCATTCGTGGTAT	0.709411
s1h_GCAACCGAGATAGGGA	0	0	0	0	0	3.53087	0	0	1.63787	2.59769	1.63787	0	0	0	2.22877	0	0	3.6454	0	0	0	2.59769		s1h_TGGAGGATCGGCATCG	0.830718
s1h_GCTGCAGGTGGGAGAG	0	0	2.23062	0	0	3.53289	0	0	2.23062	0	0	0	0	2.23062	0	0	0	3.2549	0	0	2.23062	0		s1h_TGACAGTCAAATAAGC	0.711249
s3h_TGCTTCGTCGCCAGAC	0.526342	0.379682	0.767581	0.379682	0	4.33133	0.207753	0.379682	0	1.68404	0	0.526342	1.12434	0.767581	0.869391	0.654218	1.5464	4.03279	0.961787	0.767581	0.526342	0.961787		s1h_GTAACCAAGCCATGCC	1.03826
s3h_ATGACCAAGAATTGCA	0	0	0	0	0	4.11499	0	0	1.01961	0	0	0	1.51385	1.01961	0	2.28854	0	3.81337	0	1.01961	1.51385	1.01961		s1h_GATGCTAGTGTTGAGG	0.805659
s2h_CACCGTTTCAATGTCG	0	0	0	0	0	3.9617	0	0	0	0	0	0	0	0	0	0	1.81721	3.85845	0	0	0	0		s1h_CCTCACAAGCGTGAGT	0.757555
s4h_GAGGCCTTCTGCTCTG	0	0	0	0	0	2.5329	0	0	0	0.719609	0	0	1.13374	0	0	0.719609	1.42573	1.42573	0.719609	0.719609	1.13374	0		s1h_ATGAGTCTCGTGGCGT	1.16116
s1h_GCTGGGTGTAGACACG	1.42397	0	0	0	0	1.98885	0	1.42397	1.42397	1.42397	0	1.98885	0	1.42397	0	0	0	2.34763	0	0	0	1.42397		s1h_ATCGGCGAGTGATTCC	0.895996
s3h_AGTCACAGTTCTTGTT	0.65403	0.65403	0	0	0	3.77209	0	0	0	1.04611	1.04611	1.54609	1.32703	1.87788	0	1.32703	0.65403	4.29067	0	0	0	0		s1h_CCGGACACAACCACGC	0.98304
s1h_CAGGTATTCGCAGAGA	0	0	0	0	0	4.3419	0	0	0	0	0	0	2.61317	0	0	0	0	4.3419	3.26898	0	2.61317	2.61317		s1h_CTGCGAGTCATTACCT	0.779272
s1h_GCTGGGTCACATTCTT	0.963309	2.25201	0.593424	0	0	3.40673	0.795371	1.44473	0	0	0.795371	0.3401	2.86839	1.76833	1.69671	0.963309	1.76833	3.16484	0.795371	1.10706	2.01242	0		s1h_TCCAGAAGTCGTGGTC	0.89237
s1h_GCGGAAAGTGTCCATA	0	0	0	1.68846	0	3.59151	0	1.68846	0	0	0	0	0	0	0	1.68846	1.68846	3.31297	0	0	1.68846	2.28465		s1h_TCATCCGGTTCACGAT	1.03645
s3h_GGGCGTTAGATGCCGA	0	0	0	0	0	2.425	0	1.48932	1.48932	2.06282	0	0	0	1.48932	0	0	0	2.425	0	0	0	0		s1h_TCACTATCATCATTGG	0.932175
s1h_AAAGGTACAGATCCTA	0.629764	1.20571	1.43895	2.44461	0	3.77038	1.92392	0.256493	2.72962	1.20571	2.04446	0.629764	2.33761	2.46966	0.460444	1.20571	1.20571	3.46552	0.256493	0.629764	1.20571	2.87165		s1h_CTCAGAACACAGTCCG	0.992666
s3h_AGTAGCTAGCCTGTCG	0	0	0	0	0	2.1028	0	0	0	0	0	0	0	0	0	0	0	0	0	0	0	0		s3h_CAGATACCAGATACTC	1.08777
s3h_TGTGCGGTCATGCTAG	0	1.20425	0	0	0	2.70842	0	0	0	1.20425	0	1.20425	1.20425	3.7058	1.20425	1.20425	0	2.9793	0	0	0	1.73493		s1h_CGGCAGTTCTGCCTGT	0.902463
s1h_ACTGTCCTCAAGTGTC	0	0	1.96395	0	0	2.96436	0	0	1.96395	1.96395	0	0	0	1.96395	0	0	0	1.96395	1.96395	0	0	0		s1h_GATTCGAGTGACATCT	1.0345
s3h_ACAACCACATCCTCAC	0	0	1.19706	0	0	3.85455	0.571047	0	0.932258	1.19706	0	0.571047	0.571047	0	0	1.40621	0	4.13692	0.571047	0	0.571047	1.5791		s1h_AAATGGACAAATGGCG	0.818737
s2h_TCTGGCTGTGAGCAGT	0	0	0	2.09902	0	4.06501	0	0	0	0	0	0	0	2.09902	0	0	0	3.60525	0	0	0	2.09902		s1h_ACAGAAAAGTTGCGAG	0.847111
s1h_AGACTCATCCAGCAAT	0	0	0	2.71894	0	3.37856	1.34361	1.34361	0	1.34361	0	1.89698	2.25114	1.34361	0	0	0	3.37856	1.89698	0	0	1.89698		s1h_TTGGGTACATAGACTC	0.740623
s1h_CGTGTCTAGGCCTGCT	0	0	0	0	0	4.22359	0	0	0	0	0	3.45256	1.96237	2.58267	2.58267	0	0	4.02617	0	0	0	3.2373		s3h_ACGGAAGTCCTAAGTG	1.02474
s3h_CAAGAGGTCCGCATAA	0	0	0.431395	0.431395	1.44372	3.73754	0	0	1.85537	2.01128	0.731794	1.67058	1.76723	2.37111	0.731794	0.431395	1.44372	3.71152	0.431395	0.731794	0	3.45777		s1h_TCGTGCTCACCGTGGT	1.09239
s2h_AGTAGCTCACCCTAGG	0	2.02996	0	0	0	3.03694	0	0	0	2.02996	0	0	2.02996	0	0	0	0	3.31255	0	0	0	0		s1h_ATGAGTCAGCATACTC	0.842795
s1h_TGGAGGACAAGTCATC	0	0.369346	0.369346	1.02502	0	3.89697	1.02502	0	0.369346	1.69889	1.98169	2.25013	1.41768	2.09785	1.61365	0.369346	0	3.66297	0.369346	0.850306	1.52045	3.07048		s1h_CTCTGGTCATCCGTTC	0.858008
s1h_CTCCTCCTCAGCCCAG	1.08784	0.838072	0.504377	3.74538	0	3.82001	0	1.08784	0	0.838072	0	2.69294	2.55	1.08784	0	1.5965	1.4539	3.79082	1.5965	1.08784	0.838072	1.4539		s1h_CATGCTCAGATTCGAA	1.20984
s3h_CCAATTTGTCCAAGAG	0	0	0	0	0	3.37674	0	0	0	0	0	2.98821	2.34421	0	0	0	0	3.65585	0	0	0	0		s1h_GGATCTAAGTTGTCAC	0.705942
s3h_AAGCGTTAGGCGAACT	0.327996	0	0.327996	0	0	4.74265	1.58552	0.327996	2.33374	1.31299	2.59689	2.5373	3.81227	2.95723	1.41232	0.937165	1.2027	4.10086	0.772213	1.2027	0.327996	1.58552		s1h_GTTACCCAGCCTCATA	0.876575
s3h_TTACAGGCAACACGAG	0.617802	0	0.996836	0	0	3.98105	0	0.355871	0	2.00301	0	0	2.82225	0.825171	0.355871	0	1.27104	4.22731	0.617802	1.27104	1.1433	0.355871		s1h_CAACGATGTCGATGCC	0.786524
s3h_GAAGCGATCATTCATC	0.862806	0	1.71668	0	0	4.67219	0.376105	0	0	1.31898	1.039	0.648777	3.27977	1.53747	2.17045	1.53747	1.31898	4.42658	0.648777	0.862806	0.376105	1.039		s1h_TGTGTGATCCATACTT	1.01998
s2h_GAAGGACTCTTCACAT	0	0.97293	0	3.4082	0	3.91941	0.600397	0	0	0.97293	0	0.344597	1.35582	0.344597	0.344597	0.344597	1.11747	4.29044	1.54816	0.600397	1.91101	0.344597		s1h_GAAGCGAGTAACAAGT	0.828132
s1h_CGGTCAGCAACTCGAT	0.334112	0.584113	1.0931	0	1.51958	3.68579	2.27495	0.783946	0.783946	1.88004	1.67965	1.0931	2.49383	1.60281	2.58759	1.21793	0.950421	3.39983	0.783946	0.783946	0.950421	0.584113		s1h_CATACTTAGCCGTCGT	0.756102
s3h_ATCCATTAGAGTCTGG	0.494272	0.823565	0	0	0	3.63968	1.43426	0.494272	0	2.47386	0.494272	0.494272	2.41849	0.823565	0.823565	1.43426	1.26898	3.95402	1.70022	0.823565	1.81065	0.494272		s1h_CGCGTGATCCGTTTCG	0.826797
s1h_GGTAGAGGTGTAAATG	0	0	0	0	0	2.27012	0	0	0	0	0	0	0	0	0	0	0	2.27012	0	0	0	0		s1h_GATTTCTCAGCTTTCC	0.771138
s3h_CATGGTAGTCGTGGTC	0.478591	0	0	0.800923	0	4.46512	0.478591	0.478591	0.478591	2.38147	0	1.87552	2.93386	1.54389	0	0.478591	1.04429	4.12335	0	0.478591	0	2.32307		s1h_TTTCCTCTCGCTGTCT	0.919803
s2h_ACACAGTGTTCCACGG	1.5756	0	0	1.07049	0	1.07049	0	0	1.07049	0	1.07049	0	1.07049	0	0	0	0	2.5258	0	0	0	0		s1h_AACTTCTTCGTGGCTG	1.05654
s1h_GGAACCCCAGACCATT	0.86426	0.86426	1.32082	0	0	4.09517	0.86426	0	0.86426	1.63311	1.32082	1.63311	0.86426	2.36206	0	0	0	3.52512	0	0.86426	0	3.13428		s1h_AATGAAGAGGAAACGA	0.831683
s4h_ATGTCCCCAGCGTATT	0	0	0	2.18979	0	2.55723	0	0	0	1.60275	0	1.60275	0	0	0	0	0	3.60278	0	0	1.60275	0		s1h_CGTGTCTCACATGTTG	0.746367
s1h_TTGCTGCCAATTGTGC	0	0	0	0	0	2.97753	2.33405	0	3.36588	0	0	2.70668	0	3.75977	0	0	0	1.73339	0	0	0	1.73339		s1h_AGAGAATAGAAGGTAG	1.03432
s1h_CGAGTGCGTGCCTGCA	0	0	2.64661	0	0	3.97827	0	0	0	0	0	3.30367	0	0	0	0	0	3.69681	0	2.64661	0	2.64661		s1h_CGTGTCTCACGAAGAC	0.934422
s1h_CAGCGTGGTATCCCTC	0	0.524398	0.866631	0	0	3.86874	0.524398	0	0	2.88432	1.41159	1.00196	1.12113	0.710084	1.2276	0.866631	0.710084	3.59748	0.710084	0.866631	1.00196	1.92574		s1h_AAGTCGTGTGGTAATA	0.993956
s1h_TGCAGTATCACACCCT	0	0	1.40767	0	0	3.3596	1.40767	1.40767	1.40767	1.40767	0	1.9703	1.9703	1.9703	1.9703	2.32818	0	3.46148	0	1.40767	1.40767	2.32818		s3h_TGAGGAGCACTGCATA	0.734632
s1h_TCATACTTCGACGACC	0	0	0	1.72576	0	3.9471	0	0	0	0	1.72576	0	2.69803	0	0	0	0	3.63586	2.32568	0	0	2.32568		s1h_ATGCCTCCAATACGCT	0.676806
s3h_AATCGACGTCATTGCA	0.436735	0.739692	1.45532	2.88909	0	4.64923	2.09425	0.436735	0.436735	2.85816	1.94935	1.1602	2.94824	0.436735	1.45532	1.31861	1.45532	4.30186	1.6829	1.31861	2.2208	2.82623		s1h_AGTCTCCCACCTGCTT	0.797387
s1h_TTTGTTGAGCAAGGAA	0	0	0	0	0	3.50665	0	0	0	0	0	0	0	0	0	0	0	3.50665	0	0	0	0		s1h_TCACGGGGTGTTATCG	0.793714
s2h_CTTCTAATCCGCAGTG	1.19098	0.999794	0.452714	3.2434	0	4.25251	0.999794	0.452714	0	1.48963	0	0.452714	1.81697	1.90594	1.35141	1.90594	1.19098	4.08434	1.35141	0.452714	0.763208	1.48963		s1h_AAGTCGTTCGAATCCA	0.755027
s2h_TTGTGTTGTAGGAAAG	0.792891	0	0	0	0	2.11126	0	0	0	0.792891	0.792891	0	0	1.22951	0.792891	0.792891	0.792891	1.95287	0.792891	0.792891	1.22951	0		s1h_TAACTTCCACCGTGGT	0.904091
s1h_TTGAACGTCAAAGGTA	0	0	0	0	0	4.09575	2.12651	0	0	0	0	0	2.12651	0	0	0	0	3.41911	2.12651	0	0	2.12651		s1h_ACTTATCCACATGACT	0.989036
s1h_GAATAGAAGCGACAGT	0.801939	0.343557	0.801939	0	0	4.16096	0.343557	0.343557	2.02277	0.801939	0.970709	2.52402	1.90796	1.45387	0.970709	0.598786	1.54534	3.78521	1.35317	0.801939	0.343557	1.96702		s1h_TCCTCTTTCACGGGCT	1.15377
s3h_GCGGAAACAGAATGTA	0	0	1.80352	2.41072	0	3.59723	0	0	0	0	0	3.05795	0	0	0	0	0	3.27166	1.80352	0	0	1.80352		s1h_AGTACTGTCAGGTAAA	0.784288
s1h_CACGGGTTCGAGCTGC	0	0.341507	1.44846	0	0.595608	3.90898	0	0	0.341507	2.3382	1.11032	0	1.62347	1.53979	0	0.798048	1.44846	3.39792	0	0.341507	0	3.15225		s1h_AACAAGATCTGGAAGG	1.00137
s1h_AGGATCTTCCATTCGC	0.710435	0	0.710435	0	0	3.64429	1.1216	1.41211	0.710435	2.22775	1.1216	1.1216	1.1216	2.42911	0	1.1216	0	3.90478	0	0	0.710435	2.33349		s1h_TCGGTCTGTTAAGAAC	0.705679
s2h_GGTGATTAGTTCCGTA	1.14094	0.23603	1.14094	0.725057	0	3.65848	0	0	0	0.846324	0	0.587029	1.43379	0.23603	0.846324	0.587029	1.55328	3.71191	0	0.587029	0	1.96331		s1h_GAGCTGCTCAGCTTCC	0.872136
s3h_ACAACCAGTTGTGTTG	0.464154	0	0	0	0	4.50193	0.464154	1.37456	0.464154	1.63602	1.01957	2.09038	2.50329	0	1.37456	1.21274	1.21274	4.14345	1.01957	1.21274	0.464154	0		s1h_AGCTACATCATCTGTT	0.975149
s1h_GGGTATTTCCTTTGAT	0	0	2.58891	0	0	2.58891	0	0	0	0	0	0	0	2.58891	0	2.58891	0	3.24378	0	0	0	3.24378		s1h_AGAACAACATCCTAAG	1.02851
s1h_ATTGTTCGTCTCTCTG	0.638256	0.369208	1.69853	0	0.369208	3.65101	1.02473	1.17339	0	0.85005	0	0.85005	2.33972	1.30278	0.85005	0.369208	0.369208	3.44579	0.369208	1.02473	0.369208	2.49854		s1h_AGCGATTGTAGCGAGT	0.72918
s1h_AGTACCAAGCGCTGAA	0	0	0	0	0	2.35912	0	0.954331	0.954331	1.99982	0	0.954331	0.954331	0	0.954331	0	0.954331	2.49968	0	0.954331	0.954331	0		s1h_CAACCAACAACCAATC	0.864858
s1h_TTTCATGCACTTGGCG	0	0.898114	1.23109	0	0	4.04758	2.41455	0.678023	1.48045	2.71235	3.46696	3.18963	3.24783	1.91984	0.395408	1.48045	1.23109	3.88216	1.48045	1.36352	0.395408	2.32384		s1h_CAATGACGTACCGCGT	0.815709
s1h_AGCTTCCCAATTGGTC	0	2.19722	0	0	0	4.04305	0	0	2.19722	2.19722	2.19722	3.21888	3.49651	0	0	0	2.19722	4.29046	0	0	0	2.19722		s1h_TTGAGTGTCTACGGTA	0.743911
s1h_AGAAATGTCACCCTCA	0.873664	0.529355	1.50167	1.50167	1.12931	3.90899	0	0.529355	1.9852	0.873664	0.873664	1.9852	2.16058	2.79438	1.50167	0.873664	1.12931	3.49955	1.33272	0.873664	1.12931	1.9852		s1h_TAACGACCAGCAGTTT	1.12865
s1h_CCTCACACAGAGGTTG	0	0	0	2.50541	0	2.50541	0	0	0	0	0	2.50541	0	3.82852	0	0	0	4.0473	0	0	0	2.50541		s1h_GAGTGTTGTACTGCCG	0.965149
s1h_GAAACCTTCTGGGAGA	0.407189	0.407189	1.10206	0	1.5081	3.90703	0	0.407189	0	1.39017	0.919392	0.407189	2.40259	1.61357	0.919392	0	0	3.94665	0	0.919392	2.08396	0		s1h_CTGTACCAGCGATGAC	0.996282
s2h_GTTACAGTCATGAGGG	0	0	0	0	0	3.08982	0	0	0	0	0	0	0	0	1.64763	0	0	3.26453	0	0	0	0		s1h_TAACGACTCATACAGC	0.664031
s4h_CTGTATTTCACTGGTA	0.297442	0.159739	0.297442	1.67338	0	3.41592	0.623811	0	0	0.297442	0.418457	0.297442	2.40206	1.06652	0.794094	2.07043	1.23106	3.66625	0.297442	0.794094	0.939557	0.159739		s1h_ACTTATCTCTAGACAC	0.870062
s2h_CCAAGCGGTTGGACCC	0	0	0	0	0	3.64731	0.647885	0	0	0.647885	0	0	1.536	0	0	0	0.647885	3.59863	0.647885	0	0	0.647885		s1h_AGTAGCTCACGTGAGA	0.758634
s1h_ACATGCATCGTCTAAG	0	0	0	0	0	3.5372	0	0	0	0	0	2.49514	0	0	0	0	0	0	0	0	0	0		s1h_TAATTCCCACAGTGTT	0.890875
s4h_TCTTGCGGTCATACCA	1.15452	1.15452	0	1.15452	0	1.15452	0	0	2.47338	0	0	1.67616	2.78547	4.57047	2.01723	1.15452	0	1.67616	1.15452	0	0	2.47338		s1h_GTGAGCCTCGCTGATA	1.01822
s3h_TGGAGAGAGGCACTAG	0	0	0	0	0	3.02158	1.08261	0	1.08261	0	0	2.68557	1.08261	3.19574	1.5902	1.5902	0	3.02158	0	0	1.08261	1.5902		s1h_AGGCATTGTCTCCTGT	1.18756
s2h_AGGGCTCAGACCAAGC	2.00843	0	0	0	0	4.27622	0	0	0	0	0	0	0	0	0	0	0	4.1823	0	0	2.63212	0		s1h_GATGGAGGTGTGGACA	1.07216
s1h_ATTGGGTTCGCATGAT	1.05585	1.05585	0	0	0	0	0	0	0	1.05585	0	0	1.5579	0	0	0	0	2.13979	0	0	0	0		s1h_GTACAGTGTGACCGAA	0.804872
s1h_CTCTCAGGTTCTTCAT	0	0	1.85169	0	0	3.32694	0	0	1.85169	1.85169	1.85169	0	3.6531	2.83976	0	0	0	2.83976	0	0	0	3.11273		s1h_CCTCACAAGTACAACA	1.13913
s1h_GTAGATCAGAGTGTGC	0	0	2.91673	0	0	4.18634	0	0	1.40728	0.707187	0	0	1.81505	2.79875	1.11729	0	1.11729	4.13831	1.11729	0.707187	0	0.707187		s1h_CCACGTTCATCGAGCC	0.947005
s3h_TGTTACTCAAGACGAC	0	0.760741	1.60734	0	0	4.89203	0.996872	0	3.14533	1.34798	2.60554	1.902	3.19324	3.06887	0	0.451031	0.451031	4.7837	0.996872	0.451031	0	3.87752		s1h_GAGTTACAGCTTTCCC	0.79785
s1h_CACTTCGCAGAAACCG	1.52409	0	0	1.52409	0	4.38205	1.7027	0	2.10193	2.20604	0	1.85418	2.67181	2.84255	0.640667	2.20604	1.52409	3.53271	2.53929	1.02801	0	2.73202		s1h_ACGTACACAATATCCG	0.84528
s3h_ACTTATCAGACCATTC	0.74913	0	1.55121	0.316065	0	3.68964	0	0.316065	0.55586	1.69757	0	1.2815	1.62706	2.21679	0.55586	1.17258	0.316065	3.59219	1.17258	0.316065	0.55586	1.69757		s1h_AGGGTGACACTCAGAT	0.818095
s2h_ATGGGTTAGGATTCCT	1.20765	0.8503	0.984112	4.18467	0.288996	3.78932	0.984112	0	0.984112	1.54457	0.512928	1.39023	1.47038	1.47038	1.67824	0.512928	0.984112	4.00029	0.984112	0.984112	0	1.47038		s1h_TACCTCGAGGCCACCT	0.802672
s3h_AATCGACAGAGGTTAT	0	0	0	0	0	4.19608	0	0	0	0	0	1.25743	1.7972	0	0	0	0	3.4403	0	0	0	0		s1h_CAATGACTCCGGCAAC	0.742809
s1h_TGTGCGGAGCACCTGC	0	2.07582	2.70419	0	0	3.8354	0	0	0	1.50086	0	3.3633	2.07582	2.43857	0	0	2.07582	3.90796	0	0	0	3.67226		s1h_CTGGACGGTCTTTCTA	0.955132
s2h_TTTGACTGTCGTGTTA	0	0	0	0	0	4.1967	0	0	0	0	0	0	1.86494	0	0	0	0	3.66839	0	0	0	0		s1h_GCGGATCTCGTCTCAC	1.11515
s3h_TACTTCAAGTATCTGC	0.473761	0	0.473761	0	1.23084	3.32017	0	0	0.793919	0.793919	2.70395	1.65673	1.3938	2.18361	0.793919	0.473761	0	3.1275	0	0.473761	0.473761	0.473761		s1h_TCATTTGAGAAGGGAT	0.833617
s3h_TTGATGGAGCGACTTT	0	0	0	0	0	3.2471	0	0	0	0	0	0	0	0	0	1.78224	0	3.81746	0	0	0	0		s1h_GGTAACTGTCTAACGT	1.00378
s3h_TGAGTCAGTATGGTTC	1.16116	0	0	3.54488	0	4.58005	0	0.548819	0	1.68403	0	0	1.81131	0	0.901143	1.53817	0.901143	4.51018	0.548819	0.548819	0	0		s1h_CGATGGCGTCACTTCC	0.965437
s1h_ACCCTTGTCTTGGTCC	0	1.45869	3.42436	0	0	4.25287	0	0	0	0	0	0	0	3.42436	1.45869	2.02824	1.45869	3.18231	2.02824	0	0	2.65333		s1h_GGGATGAGTGGTTTAC	1.01535
s1h_GCGATCGCAATCGCAT	0	0	0	0	0	3.04009	0	1.46276	2.65826	2.03283	0	3.78719	2.65826	3.92726	0	0	0	3.31574	0	0	2.03283	0		s1h_TTTCGATCACCCTAGG	1.00815
s3h_TTTGTTGGTAGTTAGA	0	2.14272	2.60547	0	0	2.40063	0	1.79426	1.25491	1.79426	1.25491	1.25491	2.40063	0	0	2.60547	1.25491	2.40063	0	0	1.25491	0		s1h_CACTTCGTCTGAGAAA	0.799864
s3h_CTCAACCAGCCGGATA	1.19966	0.381036	0	0	0	3.61567	0.381036	0.381036	0.656276	1.04914	1.04914	1.44612	1.44612	3.08516	0	0.871879	1.33047	3.73324	1.04914	0	0.871879	1.44612		s1h_CGTAATGTCACTTGTT	1.06567
s3h_CTACATTAGAGCAGTC	0	1.94677	0	0	0	2.30349	0	0	0	1.94677	0	0	1.38704	2.94539	0	0	1.38704	3.092	0	0	0	0		s1h_ATCCTATAGTATAACG	0.78869
s4h_TCTGGCTCATGGGATG	0.476013	0.476013	0.476013	1.95959	0	3.42987	0	0.476013	3.74846	1.23506	2.11815	1.0399	2.43045	3.30376	2.04201	1.39828	1.39828	3.52403	0.797187	0	1.39828	0.476013		s1h_TCGACGGAGTAGCAAT	1.01088
s3h_CTTCCTTAGGGCAAGG	0.560948	0.560948	0.918155	0	0	4.01038	1.38862	0.560948	0.560948	2.67704	0.918155	2.30538	2.50838	2.50838	1.18081	0.560948	0.560948	3.71048	0	1.18081	1.83519	2.86513		s3h_TGTTCCGTCATCGCAA	0.797814
s1h_CGAGTTAGTTCGGGTC	1.10189	0	0	0	0	3.64237	0	1.38998	0	2.08374	0	0	0.695606	1.61337	1.10189	0.695606	1.10189	3.58829	0	0	0.695606	1.10189		s4h_TCACTATTCCCTCAAC	0.815977
s2h_GATAGCTTCGATACGT	0.769404	0.769404	0	0	0	3.29827	0	0	0	0.769404	0.456944	1.19905	1.36	0.456944	1.00713	0	0.769404	3.25453	0	1.00713	1.19905	1.36		s1h_TCAATTCCACATCATG	0.939677
s1h_CACGAATGTTGTCTAG	0.365078	0.365078	0.365078	0	0	3.91021	1.40717	0.365078	0	1.40717	0	0.631937	2.82509	2.18956	1.40717	0.842376	1.40717	3.96183	1.60254	1.29301	1.16413	0.842376		s1h_GGGAAGTGTAAGGCTG	1.087
s3h_TCTGTCGTCCACTAGA	0	0	0	0	0	4.13048	0	0	0	0	0	0	0	0	0	1.46059	0	3.11375	0.976166	0.976166	0	1.46059		s4h_GGTTAACTCTTGGTCC	0.751177
s1h_TTTAGTCTCTGGCCGA	0	0	0	0	0	4.22383	0	0	0	0	2.67131	0	0	0	0	0	3.32927	3.72272	0	0	0	2.67131		s3h_CCTATCGCATTCTCTA	0.814495
s1h_GGGTCACTCCCGGTAG	0	0	0	0	0	3.42772	0	0	0	0	0	2.13435	2.13435	0	0	0	0	2.13435	0	0	0	0		s1h_AGCTTCCCATGTTCGA	0.970231
s1h_CTGAATGTCCCAAGTA	0.886045	0	0	0	0	3.52007	0.886045	0	0	0.886045	0	0	1.66327	0	1.90242	0	0.886045	3.47697	0	0	0.886045	0		s1h_TCACGCTGTTTGACAC	0.888506
s1h_GGAAGTGGTGAGAACC	0	0	0	0	0	4.05174	0	0	0	0	0	0	0	2.50955	0	0	0	3.83293	0	0	0	0		s1h_ACCCAAATCGGACCAC	1.17315
s1h_TCTATCAAGTGCACTT	1.51455	0	1.51455	0	0	3.49427	1.51455	0	2.7206	1.51455	0	3.10388	2.7206	3.49427	0	1.51455	0	3.59659	1.51455	0	0	2.7206		s1h_TCACTCGTCCCGTAAA	0.721829
s1h_GGGCCATTCCCAGCGA	0	0	0	0	0	3.86358	0	0	0	2.0363	0	4.54618	3.04389	2.0363	2.0363	0	0	4.21394	2.0363	0	0	3.31959		s1h_GGGACCTAGAAAGCGA	0.947769
s3h_ACTACGAGTACCCAGC	0	0	0.969107	0	0	3.5881	0.969107	0	2.2168	1.23936	1.90577	1.45189	2.12348	2.98615	0	0	0	3.5881	0.597624	0	0	2.80567		s1h_ACTATTCAGACTTCCA	0.822807
s1h_CCTCATGCACCTCAGG	0	0.856858	1.85988	0	0	3.88056	0.856858	0.856858	2.05139	1.31144	1.6228	3.47141	3.06041	2.05139	1.6228	0.856858	1.31144	3.3363	2.05139	0	0	2.35045		s1h_CTACATTCAAAGGAGA	1.01483
s1h_AGATGCTCACCGTCTT	0	0	0	0	0	4.36773	0	0	0	2.49514	0	2.49514	1.88126	1.88126	0	1.88126	1.88126	4.13002	1.88126	0	0	0		s1h_AACCATGCAGCTCGGT	1.08141
s2h_CCAAGCGAGAAATGGG	0	0	0	0.55953	0	2.94425	1.17852	0	0	1.17852	0	1.17852	1.17852	0.55953	1.17852	0.55953	0.55953	2.72439	0.55953	0	1.70458	0.55953		s1h_TCTACATAGGCTCACC	0.75074
s2h_TACTTCAGTTGCCGCA	0.621696	0.29627	1.00216	0	0	3.69662	0.4169	0	0	0.621696	0.29627	0.866821	1.17601	1.06353	1.66967	0.93678	1.06353	3.70089	0.159067	0.791597	0	0.621696		s1h_ACTCCCAAGGTTCCGC	0.719903
s1h_CTCATGCCAGCTCATA	0	1.17084	0	0	1.17084	3.81758	0	0	0	0	0	3.3213	0	2.49514	0	0	1.17084	3.91089	0	0	0	1.6955		s1h_CTGCCTACACCGGAAA	0.806043
s2h_TACCCGTTCAGATTGC	0	1.45793	0.974006	0	0	2.22383	0.974006	0	1.78265	1.78265	0	3.24758	0	1.45793	0.974006	0.974006	0.974006	2.38795	0	1.45793	0	0.974006		s1h_CGACAGCAGCAGGCAT	0.946008
s1h_TGTCAGAGTCTAACGT	0	0	0.86133	2.47909	0.86133	4.06706	0	0	1.86644	2.35747	1.31711	2.05816	1.31711	1.62903	0.86133	0.86133	0.86133	3.52021	1.31711	0	1.31711	2.85622		s1h_GAGTTGTAGGCCGCTT	0.703904
s2h_CTTTCGGCAATGTGGG	1.78101	0	0	2.38616	0	1.78101	0	0	0	2.76048	0	0	0	0	0	0	0	1.78101	2.38616	0	0	0		s3h_ATCGTGAAGTTACGGG	0.712575
s4h_CAGCAATCACCTCTGT	2.2634	0	1.35375	2.82111	0	4.09225	0	0	0	1.35375	0	0	1.66919	2.63359	0	0	1.35375	3.81803	0	0	2.40258	0.890339		s1h_TTAGGCAAGCGACTAG	0.760909
s1h_TGATTCTGTCTTGAGT	0	0	2.32401	0	0	4.1823	0	0	0	0	0	0	2.32401	0	0	0	0	2.96698	2.32401	0	0	0		s2h_CTCAGTCCATCGCTCT	0.938008
s1h_TTTACTGTCAAACTGC	0	0	1.60944	0	0	3.80666	0	0	2.19722	1.60944	1.60944	2.19722	2.19722	2.19722	0	0	1.60944	2.56495	2.83321	0	0	1.60944		s1h_TCTCTGGAGTAGCTCT	0.865605
s2h_TTTATGCCAACTCGAT	0	1.04223	0	2.3202	0	2.12132	0	0	1.04223	1.54139	1.04223	1.04223	0	0	0	1.87282	1.04223	2.48601	1.54139	0	1.87282	1.04223		s1h_AGCCAGCGTCAGGAGT	0.967464
s1h_AGTTCGAAGCAAGTCG	0	0	0	0	0	3.39792	0	0	0	0	2.73767	3.79217	2.10723	2.73767	0	0	0	2.73767	2.10723	0	0	0		s1h_TCCTCTTTCTACTGAG	0.748452
s1h_GCGTGCATCAGCGCGT	0	0	2.00899	2.00899	0	3.01393	0	0	0	0	0	3.01393	0	0	0	0	0	3.28926	0	0	0	2.00899		s1h_TGACGCGCAAGAGGTC	0.72423
s3h_AGTGATCTCTACCTTA	0	1.42517	0	0	0	2.82095	0	0	1.42517	1.42517	0	0	1.99022	1.42517	1.42517	0	0	1.42517	0	0	0	0		s1h_TTATTGCAGTCATCGT	0.728038
s4h_GTCTTTAAGTGGTGAC	0	0	0	0.680155	0	3.01963	0	0	0	0	0	0	0	0	0	0	0	3.61213	0.680155	0	0	0.680155		s1h_TCATTCAAGTGGATTA	0.927681
s3h_ACAAGCTAGATCGGTG	0	0	0	0	1.23444	3.80346	1.44659	0	3.89012	1.44659	2.21063	2.69507	3.58136	4.1516	1.89987	1.23444	0	3.8214	0.964814	0.594514	2.37451	2.44737		s2h_ACTGATGAGTGGAATT	0.83055
s3h_AAGTGAATCACAAGAA	1.89955	1.06274	2.65746	1.89955	0	3.4439	1.06274	1.56624	2.34866	1.56624	1.06274	1.06274	2.99288	4.45717	1.89955	1.06274	0	3.7082	1.06274	1.06274	0	2.34866		s1h_CGTTGGGGTCATATGC	0.953892
s1h_TGGAGGACACTTTATC	0	0	2.69545	0	0	3.74801	3.07815	0	2.69545	2.06763	0	4.714	2.06763	3.89879	2.06763	2.06763	2.06763	3.89879	0	0	0	2.06763		s1h_AGGCATTCATGCTGCG	0.85857
s1h_AATGGCTCAGAGGAAA	1.09489	0.508596	1.29522	0	0	3.78628	0.844111	0.844111	0	1.09489	1.29522	0	3.18649	1.94113	1.60497	1.09489	1.09489	3.78628	0.844111	0.844111	1.09489	0		s1h_GTCAAGTAGTTTAGGA	0.959688
s3h_TGCTTCGCACTGCTTC	0.788348	0	0.788348	0	0	3.54366	1.75769	0.788348	0	2.56476	0	0	0.788348	2.94425	0	0	1.5259	3.57775	0.788348	0	0	0		s1h_GACGTTACATGGCTGC	0.743347
s4h_TCGTGGGAGTCAGCCC	0	0	0	1.77855	0	4.37877	0	0	0	0	0	0	0	0	0	0	0	4.78005	0	0	0	0		s1h_GAGTTTGCAAACTCTG	0.910455
s3h_GTTGAACAGAGTCACG	0.719879	0	1.54536	2.39924	0	4.10366	0.719879	0	2.06079	1.54536	1.1341	1.83592	3.17507	3.18602	0.423366	1.0455	1.21548	3.77722	0.582572	0.948284	0.423366	3.31847		s1h_CTTGAGACAATGAACA	0.817187
s1h_TGTCCTGCATGGAACG	0	2.11296	0	0	0	3.12756	0	0	0	0	0	2.11296	0	0	0	0	0	0	0	0	2.11296	2.11296		s1h_AATCGACAGCAGGGAG	0.885043
s3h_GACTCAACAACACGTT	0	0	0	0	0	0	1.91255	0	0	1.91255	0	0	0	0	0	0	1.91255	2.52898	0	0	0	0		s1h_TCAGGTACAAGTGGGT	0.690692
s1h_TGTCCCAAGGATGCGT	0	0	0	0	0	4.5198	0	0	2.78107	0	0	1.7993	0	2.40612	0	1.7993	0	3.83749	2.40612	0	0	3.05313		s1h_CCTCAGTGTAACATAG	0.938965
s2h_CGGGCATGTAATTAGG	0	0	0.588214	0	0	3.04544	0	0	0.956103	1.43582	0	0.956103	0.956103	3.0066	2.68192	1.22445	0.588214	3.28184	0	1.22445	2.19808	1.75865		s2h_AGGAATATCAAACGTC	0.708108
s1h_TCGGATAGTGACATCT	0	0	1.72995	0	0	4.0375	0	0	0	0	0	1.72995	2.33027	2.33027	2.97356	0	1.72995	4.0375	0	0	0	2.70278		s2h_TCTGGCTCAACTTGCA	0.827489
s1h_CTACCTGGTTGACTGT	0	0	0.840855	0	0	3.93373	0	0	0.50632	1.53158	0.284868	0.687512	1.19607	2.35689	0.284868	0.284868	0.97378	3.70255	0.284868	1.19607	0.284868	1.78235		s1h_CTGATCCAGTACGTCT	1.23663
s1h_ACCTGTCAGAATAACC	2.74445	0	2.1136	0	0	3.40493	0	0	0	2.1136	0	2.74445	0	2.74445	2.1136	2.1136	0	3.79926	0	0	0	0		s3h_TCTTGCGCACACCTGG	0.913771
s3h_GACCGTGGTCACTCGG	0	1.20824	0.578036	0	0	3.83702	0	0.941985	0	2.54459	0	1.41831	2.81245	2.17763	1.41831	0.941985	1.41831	3.09686	0	0	0	1.73962		s1h_TTGAACGTCGAACCTA	0.951508
s2h_GACTCTCGTTCGGCCA	0.787655	0.391565	1.87363	3.60949	0.391565	3.76533	1.14957	0	0.541709	0.391565	1.22274	2.58188	1.79718	1.62413	0.214827	0.787655	1.41474	3.57652	0.214827	0.787655	1.41474	0.214827		s1h_TGATTCTTCCAACACA	0.789567
s2h_ATACCTTTCGCCGATG	0	0	0	0	0	3.45404	0	0	0	0	0	0	0	0	0	0	0	2.58408	0	0	0	0		s1h_GTTGTAGGTATCGCGC	0.965393
s1h_GACCAATCAAATAAGC	0.612163	0.818292	0	0.352211	0	3.91155	0.352211	0.352211	0.818292	0.818292	1.9924	2.2454	2.04838	1.87006	0.989107	1.26222	1.13496	3.77604	1.13496	0.818292	0.818292	1.13496		s1h_ACATTTCTCGAGAGCA	0.866392
s1h_GATCGTATCCGTATGA	0	0	0	0	0	3.73408	0	0	0	0	0	0	0	0	2.21593	0	0	3.23906	2.21593	0	0	2.21593		s1h_ACATGCAAGAAACACT	0.814187
s3h_GAACTGTAGGTAAGTT	0.641447	0.262166	2.06611	1.45796	0	4.26885	1.52538	0.262166	2.33137	2.06611	1.64796	2.38798	2.54081	2.71389	1.38565	1.13082	1.52538	4.0334	1.30771	1.13082	0.641447	2.8951		s1h_GTGATGTAGTTTGCTG	0.953376
s3h_CACCAAAAGCCGAACA	0	0	0	0	0	2.42468	0	0	0	0	0	0	0	0	0	0	0	2.42468	0	2.42468	0	0		s1h_TACCTGCAGGGATCTG	0.839649
s1h_AGCGTCGCACTTGAAC	0	0	0	0	0	3.83605	1.32122	0.864578	0	0.864578	0	0.864578	2.06306	2.22398	0	0.864578	0.864578	4.07258	0	0	0.864578	0		s1h_CAACAGTGTCTGTGAT	1.20017
s3h_AGGAAATCAAAGTATG	0	0	0	0	0	3.0568	0	0	0	0	0	0.85468	0	0	0	0	0	3.78917	0	0	0	0		s3h_TCAGGTAAGGAGGGTG	0.898485
s3h_GAAATGACAGCACACC	1.59457	1.59457	1.59457	0	0	3.39424	0	0	0	0.836697	0	0.836697	0.836697	1.28577	2.02071	2.02071	0	2.54777	0	0.836697	0	1.28577		s3h_CCCGGAAAGTGATTCC	0.70014
s1h_GCTGCAGGTTGTCCCT	0	0	0	0	0	4.01237	1.27666	0	0	2.1695	0	1.81958	1.27666	2.1695	1.27666	1.81958	1.27666	4.10177	1.27666	1.27666	0	1.27666		s1h_TGTAACGAGGAGGCAG	0.792824
s3h_GGTGAAGGTAAGTAGT	0	1.05675	0	0	0	4.3955	0	0.485917	0	2.141	0	0	1.05675	0.485917	0	1.41787	0.485917	3.90805	1.25352	0	0	2.69223		s1h_TGAGGGAGTGACACAG	0.942662
s4h_GAGAAATAGTGGTGAC	0.663614	0.663614	1.56176	1.05904	0	2.93885	1.05904	0	0	0.663614	1.34166	1.05904	2.24878	0.663614	1.05904	0	0	2.50973	1.05904	0	1.56176	2.34353		s1h_TTGCGTCTCCCACAGG	0.853837
s3h_AAGCGTTGTCATATGC	0	0	2.07308	0	0	2.70126	0	2.70126	2.07308	0	0	2.07308	0	0	2.70126	2.07308	0	2.07308	0	0	0	2.07308		s1h_CAATACGTCTGAATGC	0.716827
s3h_ACAGAAACAGACACAG	0	0	0	0	0	3.3687	1.01252	0	0	1.01252	0	0	1.50521	1.50521	0	1.01252	1.50521	4.13259	0	0	1.01252	2.08071		s1h_CCACTTGAGCAGTCTT	0.776789
s3h_ATCCCTGAGTTGGCTT	0	0	1.82349	0.62357	0	4.56657	0.62357	0.62357	1.82349	3.04014	0	0	2.26755	2.35341	1.00472	1.00472	1.49567	4.38991	0.62357	1.00472	0	2.35341		s3h_CGCAGGTAGCAGTCTT	0.816761
s3h_CATACTTAGCTTTCTT	0	1.40744	2.59091	3.24586	0	4.2974	0	0.93324	0.93324	0.93324	0	2.16489	2.79895	3.71628	0	0	0.93324	3.88824	0	0	0	1.72779		s1h_ACGGGTCCACGTCGGT	0.92516
s2h_AAAGGTATCTGCTTAT	0	1.48481	0	0	0	2.89429	0	0	2.89429	0	0	1.48481	2.68489	4.9241	0	2.05774	0	1.48481	0	0	0	0		s1h_GACATCAAGCAACAAT	1.12489
s1h_CAATCGAAGGTTCACT	0	0	0	0	0	3.84343	1.80437	1.80437	0	1.80437	1.80437	2.41164	2.41164	2.41164	0	0	0	2.78676	0	0	1.80437	0		s1h_TGTCCTGTCCATCCGT	0.867025
s1h_CTTTCGGCAAAGCTCT	0	0	2.02595	2.02595	0	3.03254	0	0	2.02595	2.02595	0	3.5239	3.5239	4.29614	2.02595	0	0	2.65088	2.02595	0	0	3.03254		s3h_TACAACGAGAAGTGTT	0.917615
s3h_TTCACGCTCGAGTACT	0	0.32599	0.571433	0	1.40688	4.35279	2.49952	0.32599	2.32724	1.30774	2.28891	2.95041	4.24831	2.49952	1.91413	1.07398	0.768349	3.85541	1.07398	0.768349	1.65621	1.07398		s1h_AGGGAGTAGAGCGACT	0.815471
s1h_AACAAAGTCTAGAGCT	0	0	2.15431	0	0	4.34665	0	0	2.15431	0	0	0	2.78772	0	0	0	0	3.4496	0	0	0	2.78772		s3h_ATTCTACCAGCACCCA	0.782311
s3h_CAACGATAGTCTACCA	1.27193	0.495873	2.47762	2.79767	0	4.5373	1.57931	0	3.33081	2.47762	1.07357	3.06999	3.84111	2.94307	0.825868	1.81408	1.91359	4.02902	1.70357	0	0.825868	4.39742		s1h_AATTCCTGTCGAAGCA	1.145
s3h_TAACTTCGTTAAGGGC	0.631133	0.364553	0.841399	0.364553	0	3.89966	0	0	1.90484	1.96826	1.96826	2.08417	3.41678	2.08417	1.60117	1.29177	0.364553	4.36204	0	1.16295	0	2.44728		s1h_TGATTCTAGGGTCACA	0.600218
s1h_CCGGACACAATGGCAG	0	0	0	0	0	3.01087	0	0	0	0	0	0	2.0062	2.62973	0	0	0	3.01087	0	0	0	2.0062		s1h_CTGCGAGTCCTCTCGA	0.823397
s1h_TCTGCCATCAAGGTGG	0	1.4817	0.518846	0	0	4.19401	0.858735	1.11194	1.11194	1.75104	0	1.11194	0.858735	1.75104	0.518846	0.858735	1.75104	4.49325	0	1.11194	0	1.4817		s1h_TCAGGGCGTCCGGTCA	0.749812
s1h_AGGTAGGCAACCCGCA	0.563718	0.22506	0.563718	3.44323	0	3.816	0.22506	0.22506	0	2.49366	0.563718	0.22506	0.697931	0.22506	0.22506	0.816244	0.816244	3.68561	0.816244	1.10499	1.32876	2.74977		s1h_TACGGTAAGCAACCAG	0.972044
s2h_TCCTTTCAGCTGCGAA	0	0.869732	0	0	0	3.22371	0.605278	0	0	0.441159	0	0.244713	1.32775	0.441159	0.244713	0	1.32775	3.36739	1.25142	0.746222	0.441159	1.87871		s1h_CCGAACGGTATCCCAA	0.95522
s1h_CTTTCGGGTGTATTGC	0	0	1.52571	0	0	3.61049	0	0	2.4677	1.52571	0	2.73396	1.52571	2.4677	2.10375	1.52571	1.52571	3.50813	0	0	0	2.73396		s1h_TACGGGCCAGTCCGTG	0.908173
s3h_CTCCTTTTCCGAAGGA	0	0	0	0	0	2.49412	0	0	0	2.49412	0	0	0	1.88031	0	0	0	2.87168	0	0	0	2.49412		s1h_ATCGGATTCACTGTCC	0.970716
s1h_GACGTTATCCTAACAG	0	0	0	0	0	3.38612	0	0	0	0	0	0	2.72625	0	0	0	2.09651	3.10965	0	0	0	0		s1h_CTCCCAATCGCTACAA	1.0911
s1h_CGTAGTAAGGTTACAA	1.01972	2.09059	1.01972	0	0	3.88886	0	1.01972	1.84329	2.2887	1.51399	3.88886	1.01972	1.01972	0	1.84329	1.01972	3.9245	1.01972	0	1.01972	1.51399		s1h_TTGAGTGAGCGTGCCT	1.02306
s4h_TCCTTTCAGAATAGTC	0	0	0	0	0	2.37238	0	0	0	0	0	0	0	0	0	1.7684	0	3.4068	0	0	0	0		s1h_TGCGGGTGTCGACTGC	0.830513
s1h_CAGATACCACCAAAGG	0	1.61765	1.10546	0	0	3.90186	0	0	0	1.61765	0	0	1.10546	1.61765	0	1.10546	0	3.67355	1.10546	1.10546	0	2.57442		s1h_CGCATGGAGCGATTCT	0.849746
s1h_AGTCACATCCACATAG	0	0.752754	0.752754	0	0	4.15699	1.17732	0	2.04602	1.70317	0	1.70317	1.88922	1.88922	1.47442	0.752754	1.17732	3.96368	0.752754	0	0	2.18153		s1h_TGTTTGTTCTGGCCTT	0.917122
s1h_GGTGTTAAGGTCGCCT	0	0	0	2.78358	0	3.62232	0.923338	0	0.923338	1.95596	0.923338	1.3951	1.3951	0.923338	0.923338	0	0.923338	3.66207	0	0.923338	0.923338	1.95596		s1h_GTGAGCCGTTGTTTGG	0.954071
s2h_CAAAGAATCCCGTTGT	0.338612	0	0.338612	1.44078	0	4.30873	0.591113	0	0.591113	0.591113	0.792538	1.53191	1.69249	0.591113	0.792538	0	0.792538	4.22392	0.591113	0.591113	0.338612	2.54057		s1h_TATATCCTCTAAGAAG	0.906647
s1h_CTGTACCCACACAGAG	0	1.52571	1.52571	3.26534	0	3.86659	1.52571	0	0	0	0	0	0	2.94402	0	0	0	3.70334	0	1.52571	1.52571	3.11753		s1h_ATCATTCCATTAGGCT	0.94898
s2h_CGTCCATCAGCGTTGC	0.580462	0.232926	0.580462	0	0	3.86467	0.580462	0	0.421717	0.717426	0	0.421717	1.69725	0.945356	1.54159	0.232926	1.0424	3.8536	1.74418	0.717426	0.421717	2.0225		s1h_TGGCGTGCATGGGATG	0.841288
s1h_CCGTTCATCATCAGTG	0	0	0	0	0	3.7429	0	0	3.24774	0	2.22398	0	2.22398	0	0	0	2.22398	3.52566	0	0	0	2.22398		s1h_TGGTAGTGTGATATAG	0.861117
s2h_GAGTGAGAGTGGTGAC	0.875212	0.875212	0	1.77459	0	4.31037	1.6483	0	0.875212	0	0.875212	2.70764	2.91735	1.1311	0.530447	1.6483	0.875212	4.0788	0.530447	0.530447	1.6483	0.875212		s1h_GGATCTATCACGGGCT	0.981841
s1h_CCAATTTAGCCATCCG	0.805414	0.805414	0	0	0	2.49639	0.805414	0.805414	0.805414	1.5503	1.24567	3.3403	1.24567	2.83844	0	0	0	2.59348	0	0	0	2.97371		s1h_AGCCACGTCTCGAGTA	0.796195
s3h_TTTCAGTTCTGTGTGA	2.10829	0	0	0	0	2.36514	1.76177	1.76177	1.22712	1.22712	1.76177	0	2.10829	0	1.22712	1.22712	0	1.76177	0	0	0	1.22712		s1h_AGGTCATTCATTGTGG	1.15049
s1h_CCAATGAGTGGTCTAT	0	0	0	0	0	3.86619	0	0	0	2.03862	0	2.03862	0	0	0	0	0	3.71553	0	0	0	2.66445		s3h_TGGATCAGTGACATCT	0.843425
s1h_AGATCCATCGGATACT	0	0	2.48702	0	0	4.20696	0	0	0	2.48702	0	0	2.48702	0	0	0	0	3.5286	0	0	0	0		s1h_TAAGCACTCCGTTGGG	0.86543
s3h_AACGAAATCTACCACC	0.257196	0.257196	0.461591	1.3694	0	4.30052	0.461591	0.461591	0.257196	0.902796	0.776197	1.7392	2.78819	2.08432	1.83727	1.78943	0.902796	3.61296	1.11615	0.461591	0.631216	3.25541		s1h_CTAGGTATCTGCTGAA	1.01057
s2h_GTACAACAGCGCCGTT	0	0	0.748738	0	0	3.43679	0	0	1.17207	0.748738	0	2.17479	2.66528	0	1.17207	1.46856	0	3.53893	0	0.748738	0.748738	1.17207		s1h_CCAAGCGTCGCCAACG	1.04084
s1h_TGTCCTGGTGTACGCC	0	0.741932	0	0	0	4.0826	1.16314	0	0	1.16314	1.16314	1.16314	2.02814	1.68639	0.741932	0.741932	0.741932	3.64805	0.741932	0	0	1.45861		s1h_TCTGCCAAGCTCTTCC	0.947416
s1h_ATCGGCGCATGCACTA	0	0	1.73782	0	0	3.44847	0	0	0	2.54257	0	2.98263	2.08286	0	0	0	1.20671	3.65013	0	0	1.20671	1.73782		s1h_TCGTAGACATCACAGT	0.996858
s2h_CTTCCTTTCTGCATAG	0.334835	0.585238	0.585238	2.35565	0	3.88619	1.21972	0	0.951981	1.33077	0	0	1.75311	0.785329	1.75311	0	1.21972	3.72729	0.585238	0.785329	0.334835	2.82781		s3h_TCTACCGGTGTTCCTC	0.741777
s1h_TTCCGGTGTAACGGTG	0	1.55568	1.55568	0	0	3.54515	0	0	0	1.55568	0	1.55568	0	2.50266	0	1.55568	0	3.54515	1.55568	0	0	1.55568		s1h_GGGACAACAAGTCGTT	1.02165
s3h_GTTCATTCATCCTTCG	0	0	0.641262	0	0	2.78999	0	0	1.52508	1.02882	0	1.70373	1.9868	2.10304	1.30742	0.641262	0	3.95577	0	0	0	1.85524		s1h_TAGGAGGTCCTACAAG	0.843387
s3h_CCACTTGAGAGCCATG	0	0	0.594987	0	0	3.76761	0	0	0.594987	0	0	1.62236	0.594987	0	0.594987	0	0.594987	3.7096	0.594987	0	0	2.01544		s1h_CATTGTTCAGAATCGG	0.908636
s4h_GTGATGTAGGGCAACT	0	0	0.766463	0.454934	0	3.87614	0.454934	0.454934	1.19522	0	1.00365	1.91113	2.61546	2.26603	0	0.454934	0	3.95643	0.766463	1.00365	1.00365	1.72429		s1h_ATATCCTGTAGGCAAC	1.01328
s1h_TGGTACAAGCCTGTCG	0.879025	1.65358	0.53314	0.53314	0.301687	4.1144	0	0	0.301687	1.58381	0	0.53314	2.44791	1.78001	0.53314	0.301687	2.16871	3.83785	1.13553	0.720963	1.01548	1.2427		s1h_GCGATCGTCCTCGCAT	0.87734
s1h_CCTTTGGTCAGAACCT	0	0	0	0	0	4.23249	0	0	0	2.0527	0	0	2.0527	0	0	0	2.0527	3.88202	0	0	0	2.0527		s1h_CATACTTAGCGTATAA	1.07997
s1h_CTCCCAAGTCTTCAAG	0	0	2.09651	0	0	4.46191	0	0	0	0	0	0	0	2.72625	0	0	0	4.0622	0	0	0	0		s1h_TGGATGTGTCGCTCGA	0.958962
s1h_GTTCGCTGTTGTCCCT	0	0	2.23657	0	0	4.08645	0	0	3.75668	2.23657	0	2.23657	2.23657	2.23657	0	0	0	3.26131	0	0	2.23657	0		s3h_TCTGTCGAGAGAGCCT	0.852858
s1h_TCATGGAAGATAGCAT	0	0	0	3.46548	0	3.46548	0	0	0	0	0	0	0	0	0	0	0	4.14287	0	0	2.42751	2.42751		s1h_GTAGTACGTCACTCTC	0.912352
s1h_ATGAAAGAGTTCCGGC	0	0	0	0	0	2.8525	0	0	0	0	0	2.47547	0	0	0	0	0	2.47547	0	0	0	2.47547		s1h_GTGATGTGTCGGCCTA	1.14179
s1h_CTCTGGTAGTTATGGA	1.66512	0	0	4.41207	0	3.43413	1.66512	0	3.28534	1.66512	2.25891	0	0	2.25891	0	0	0	3.87431	0	0	1.66512	4.24249		s1h_ATCGCCTGTACAGTTC	0.64253
s1h_GGTCTGGCAATGCAGG	0	2.10787	2.10787	0	0	3.79288	2.73834	2.10787	0	1.76138	2.10787	2.3647	2.56887	2.10787	0	1.22678	1.22678	3.22296	0	1.22678	1.76138	2.56887		s1h_TCCATCGAGTAGCTCT	0.937011
s1h_TTGTTGTAGGTCCCGT	0.318696	1.05663	1.38696	2.94528	0	3.92284	0.318696	0.916824	0.318696	1.63485	0.318696	3.10879	1.94667	2.04847	0.754242	0.559996	1.47659	3.82951	1.17927	0	0.916824	3.00281		s3h_TCACATTTCGCGTGAC	0.887245
s1h_TAAGTCGTCACGGTCG	0	1.5634	0	1.5634	0	3.75009	2.14593	0	2.51163	0	0	0	2.77882	2.77882	0	1.5634	0	3.55464	0	0	0	0		s1h_TCAGTGAGTTTGGAGG	0.819652
s1h_TGGAGAGAGTGACACG	0	0	1.64088	0	0	4.08153	1.64088	0	1.64088	1.64088	0	2.87011	2.60115	1.64088	0	1.64088	0	3.40513	1.64088	2.23211	0	3.08185		s1h_TCATCCGAGGGACAGG	1.00092
s1h_CATGCCTAGCTGAGCA	0	0	0	0	0	4.01839	0	0	1.95557	0	0	1.95557	2.57535	0	0	0	0	4.38057	0	0	0	1.95557		s1h_GACAGCCAGGAGTATT	0.915506
s4h_TAGACCAGTATCGAAA	1.05663	1.17927	0.559996	3.44687	0.318696	4.06776	0.318696	0	2.47525	1.2885	0.318696	0.916824	1.47659	2.26516	0.916824	0.559996	1.55885	4.1656	1.77144	1.47659	0.916824	0.916824		s1h_TGAATGCCAACGGTAG	0.883427
s2h_CGCCATTCACAACGCC	0.59034	1.10244	0.59034	3.46502	0	4.18617	0.59034	0.59034	0.79159	1.33923	0	0	1.22783	0	0	0.79159	1.61403	4.02741	1.95083	0.59034	0	0.338115		s1h_GATAGAAAGCCGATTT	0.963854
s3h_CTCAAGACAGAGTGTG	0	0.938418	0	0	0	3.12602	0	0	0.938418	1.97737	0	0	1.41388	1.97737	0	0	0	2.89676	0	0	0	0.938418		s1h_TTACAGGAGGGTGAAA	0.854093
s1h_ATGAGGGCATGAATAG	0.746893	0.746893	2.1063	0	0	3.76576	0.441615	0.746893	1.6941	0.980447	0.746893	1.16965	2.17168	2.39734	0.746893	0	0.980447	4.08257	1.6941	1.46587	0.441615	3.14453		s1h_GGGACAACATTACTCT	0.843347
s3h_TTCCGTGGTTAGGCTT	0.780936	1.14114	0.780936	0	0.536557	3.47336	0.780936	0.387577	0.387577	1.21403	0.883858	1.14114	2.41397	2.20253	1.78688	1.14114	1.34559	3.27955	0.387577	1.06251	0.780936	1.82575		s1h_TCACTCGTCTGTGCGG	0.787712
s1h_ACTACGACATAGAAAC	0.953481	1.92386	0	2.25184	0	4.24238	0	0.426297	0	2.79824	0	0	2.13323	1.84305	1.29688	1.75513	0	3.73603	1.13985	1.43257	0.724235	3.0286		s1h_ACAACCACATTGTACG	0.746753
s3h_CCGCAAGAGAGTCAGC	0.757627	0	2.05403	0	0	4.80145	0.757627	1.34365	2.60012	3.11489	1.34365	1.48152	2.719	1.60266	1.34365	1.34365	0.757627	4.19207	1.18369	0.757627	1.89703	1.97861		s1h_CAATACGTCAAACGTC	0.82052
s1h_CAGTTAGTCGACGCTG	1.29388	0	1.83957	0	0	4.24591	0	0	0	1.83957	1.29388	1.29388	1.83957	1.29388	0	1.29388	1.83957	3.98784	0	0	0	1.83957		s1h_GCCAGTGAGATGCGAC	0.887089
s3h_AGTACTGCATCCGGTG	0.612298	0.989293	2.15199	0	0	4.53334	0	0	1.47674	2.24566	0.612298	0	0.989293	2.88443	0	0	0.989293	4.17738	1.80303	0.989293	0	2.24566		s1h_CGGGTCACAATGTGGG	0.771919
s1h_TCACAAGAGAAACACT	0	0	0	0	0	2.69159	0	2.69159	0	0	0	0	0	0	0	0	2.69159	0	0	0	0	0		s1h_CTACTATCAGATTCGT	0.831951
s1h_AGCCAGCTCGGAAACG	1.09318	0	0	0	0	2.18997	1.60291	0	0	1.09318	0	2.55741	1.09318	1.93891	0	1.09318	0	3.03675	0	0	0	3.42609		s1h_CAGCACGTCCTTCTGG	0.718678
s3h_CGTAGTATCACCTTGC	0.88018	0.533956	0.533956	0	0	4.76588	0.533956	0	1.13687	1.65518	0	0	1.34095	1.13687	0	0	1.65518	4.39124	1.13687	0.88018	0	2.88681		s1h_TAATTCCTCAAGGTGG	0.69604
s3h_TCGGGACTCATGGAGG	0	0	2.11105	0	0	3.40212	2.11105	0	2.11105	0	0	0	0	2.11105	2.74173	0	2.11105	2.74173	0	0	0	3.12547		s1h_TACCCGTAGAAACCCG	0.71466
s3h_TTCTAGTAGCTGTCCG	0.883455	0	0	0	0	3.38048	0.883455	0.883455	0	0	1.89867	0.883455	0.883455	1.34508	1.34508	2.25292	0	2.81011	1.34508	0.883455	0	1.6597		s1h_CGGGCATGTAACTAAG	0.914324
s3h_AGATCGTAGTCTGCGC	0.504949	0.504949	0	2.18412	0	3.50219	0.838892	1.0888	0.838892	1.93327	0.838892	2.93046	1.28857	2.10729	0.504949	1.28857	0.838892	3.30601	0	0.504949	0	1.72246		s1h_TTGGGATCACATACGT	0.903185
s3h_AAATGGACAACTTCTT	0.727482	0.727482	1.95481	0.304997	0	3.18554	0.538387	0.886443	2.2941	1.59388	0.538387	2.00407	2.32944	3.29707	1.25172	1.43736	0.538387	3.49941	0.538387	1.02357	0.538387	1.79054		s1h_TGTCCACAGGTTCTTG	0.885145
s1h_TCCTTTCAGATAGGGA	0	0	0	0	0	2.6852	0	0	1.48508	2.05804	0	0	0	1.48508	0	0	0	2.89461	0	0	0	0		s1h_CGAGGCTCATCCCGTT	1.05824
s1h_CATCCGTCATCCAACA	0	1.27369	0	0	0	3.67908	1.27369	0	1.81613	1.27369	0	1.81613	1.81613	3.07232	0	0	0	3.46223	1.27369	0	1.27369	3.28616		s1h_TGAGCATAGCACGATG	0.782724
s1h_CACGTGGGTGTTAGCT	0	0	0	0	0	3.71564	0	0	0	0	0	0	1.74325	0	0	0	0	3.45484	0	0	0	1.21133		s1h_AAAGAACTCTTGCAAG	0.827589
s1h_TATTCCATCCGCATAA	0	0	0	0	0	3.515	0	2.01799	2.01799	0	0	2.01799	2.01799	2.01799	0	0	0	3.69235	0	0	2.01799	0		s4h_AGATAGAAGCATCTTG	0.774804
s1h_TCCCATGTCATGAGTC	0	0	1.68166	0	0	3.97956	0	0	0	1.68166	0	0	2.27716	1.68166	2.27716	0	0	3.89425	1.68166	1.68166	1.68166	1.68166		s1h_AAAGGTATCCGGTTCT	1.03193
s2h_GTCTCACTCTATGCCC	1.01645	0	1.83897	0	0	3.0983	0	0	0	1.01645	0	0	2.59103	2.44929	0	1.01645	1.01645	2.0861	0	1.01645	0	1.83897		s1h_TTCTGTATCCATCTAT	0.901284
s1h_CGTGATAAGAATGTTG	0.796752	0.796752	1.53794	0	0	4.35355	1.2345	0	1.2345	1.53794	0.796752	4.30541	3.13244	1.53794	0.796752	0	0.796752	4.32172	1.77042	0.796752	0	0.796752		s1h_GCACATAAGTCTGTAC	0.709664
s1h_GTCATTTCATCGAGCC	1.31926	1.11694	0	2.36013	0	3.95867	0	1.11694	0.521864	0	0.521864	0	2.29326	1.63139	0.521864	1.31926	1.31926	3.8185	1.7572	0.521864	0.86303	0		s1h_TCCCAGTAGTGAACAT	0.812636
s3h_TCCGAAAGTATGAGAT	1.14264	0	1.14264	0	0	3.90343	0	0	2.19794	2.00217	0	0	2.36158	0	0.427722	0.72635	0.72635	4.04384	1.14264	0.427722	0	3.57499		s1h_AGGGTCCAGCGTATAA	0.901085
s1h_GGTTCTCAGGGCTTCC	0.54362	1.67399	0.893824	3.61393	0	3.88501	1.52848	0.893824	0.893824	2.26869	1.35813	1.67399	1.80099	1.52848	2.40796	1.15269	0.54362	3.46748	1.91366	0.893824	2.53017	1.35813		s1h_TTTGGAGTCCTCTAGC	1.05256
s1h_TTGTGGAAGGTAACTA	0	0.533314	0.533314	0	0	4.47349	2.08514	0.533314	1.9935	1.65392	1.13582	2.44829	2.56324	1.50915	1.50915	1.13582	1.13582	4.36314	0	1.13582	0.533314	2.50741		s1h_CGAGTGCGTTCCTTGC	1.19539
s2h_TAGGAGGAGCAAATGT	0	0.720637	0	0	0	3.14288	0	0	0	0.720637	0	2.12706	0	0.720637	1.1351	2.24559	0	3.04733	0.720637	0	0.720637	1.1351		s2h_TGTAAGCGTTTAGACC	0.814248
s4h_GAGTGAGAGTAGGGTC	0	0	0	0	0	3.38469	0	0	0	0	0	2.48198	1.16096	2.02537	2.27951	0	0	3.85127	0	0	0	1.6838		s1h_GTTCTATAGCGTGAGT	0.865849
s3h_TCACTCGTCCGTTGAA	0	2.70191	2.70191	0	0	3.08476	0	0	0	2.07369	0	0	2.07369	2.07369	0	2.07369	0	3.08476	2.07369	0	0	2.07369		s3h_GCGTGCAAGCAATTAG	0.706494
s2h_TGATTTCGTCTGTGAT	0	0	0	0	0	3.71891	1.53822	0	0	0	0	2.74889	2.11777	2.74889	0	0	0	2.48231	0	0	0	0		s1h_TCAAGCACATGCGTGC	0.97874
s1h_TCCAGAACAATTTCGG	0.993575	0.993575	0.993575	0	0	3.98392	0.757959	1.34411	0.449136	2.64191	0.757959	0	2.46574	0.449136	0.757959	0.993575	0.757959	3.6186	0.757959	0.757959	1.97914	1.60316		s1h_AGTGCCGCACAACGAG	0.88563
s1h_AGTTCGAGTGGGCTTC	0	0	0	1.1997	0	4.54079	0	0	0	0	0	0	0	0	0	0	0	4.03704	0	0	0	1.1997		s3h_GTCAAGTAGTTGAATG	0.889332
s1h_GCACATATCCGTCCTA	0	0.549624	0.549624	0.549624	0	4.50399	0	0	0	0.549624	0.549624	0.902274	2.42094	0.549624	0	0.902274	1.16246	4.28765	0.549624	1.16246	0.549624	0.902274		s1h_CGTAAGTTCAGACTGT	0.760936
s3h_CGTGATATCGCAAGAG	0	0.960362	1.76438	3.45443	0.960362	4.2302	0.960362	0.960362	2.00829	1.76438	0	2.50866	3.5515	3.59671	1.76438	2.50866	1.44109	3.993	0	0	0	0		s1h_CCTCCAAAGTCTGCAT	0.818467
s3h_CAAAGAACAGTCGTTA	1.25761	0	1.5635	0	0	4.11754	0	0	2.14604	1.98684	0	3.48008	2.85419	3.10881	2.14604	0	0	4.68187	1.5635	1.25761	0	2.40405		s1h_CTTCCGAAGTTTCGGT	0.984779
s4h_GTTTGGACATGGGAAC	0.551281	0.313158	0.398988	0	0.398988	3.66982	0.219263	0	0.313158	1.37166	0.398988	2.22059	2.50775	1.85528	1.66587	0.478031	0.904602	3.76224	0.743465	0.953019	0.9992	1.73307		s1h_TTTACCATCTGTCCCA	0.749497
s1h_CACCGTTCATGTGCCG	1.77855	0	0	0	1.77855	4.09526	0	0	0	2.38348	0	3.41863	0	2.38348	1.77855	0	0	4.00976	0	0	0	2.38348		s3h_AGCGTATAGCGCCTTG	0.9851
s1h_ATTCTTGAGCCTTTCC	0	0	1.15392	0	0	3.88678	1.67545	0	1.15392	1.15392	1.67545	0	2.47259	2.27031	0	0	0	3.93033	1.15392	0	0	1.67545		s1h_GTGTGGCCAATCGAAA	0.911376
s3h_TCGCTTGAGATCGACG	0	1.47668	0	0	0	2.88435	2.04856	0	2.04856	2.67508	1.47668	0	2.41011	1.47668	0	2.04856	2.04856	3.72667	0	1.47668	0	2.67508		s1h_ATGACCAAGAACGCGT	0.962232
s1h_GTCTCACTCATATGGC	0	0	0	0	0	3.95593	1.04033	1.04033	2.31755	0	1.04033	2.96019	1.87034	2.48332	0	0	1.53908	3.52468	1.87034	0	1.87034	2.11874		s1h_AATGAAGTCTCACCCA	1.06235
s1h_CTACCTGTCCTTGAAG	0	0	0	0	0	1.80099	0	0	0	0	0	0	0	0	0	1.26068	0	2.14983	0	1.26068	0	0		s1h_CTATCTACAGGGTCTC	0.951688
s1h_AGAGCCCCATACCACA	0	0	1.12222	1.12222	0	3.96636	0	0	2.22859	0	1.12222	0	0	1.97617	0	0	1.12222	3.58957	1.12222	0	1.12222	1.97617		s1h_TCGCACTTCATTTCCA	0.903726
s1h_TGACTCCCACAGGATG	0	1.28153	1.28153	0	0	3.47276	0	0	0	0	0	1.82524	2.95569	0	1.28153	1.28153	0	4.01899	1.82524	0	0	1.82524		s1h_ACTATGGCAGCTCGGT	0.992245
s3h_CATGGTAAGATGGTCG	0	0	0	0	0	4.06572	0	0	0	0	0	3.66879	3.00083	0	0	0	0	3.00083	0	2.35623	0	0		s1h_CCACGAGTCGGTTAGT	1.01989
s4h_CCCATTGCACAGCTGC	0	0	0	2.86307	0	3.00903	0	0	0	1.32243	0	1.87259	2.48575	3.60504	1.32243	2.22545	0	2.22545	0	0	2.48575	0		s1h_TGCAGTAAGCGTTCCG	0.796567
s1h_TGGGTTAAGAGTGTGC	0	0	0	0	0	4.2293	0	0	0	1.56012	0	0	0	0	0	1.56012	0	3.55061	1.56012	0	0	2.50782		s1h_GTCATTTGTGTTAGCT	0.992402
s1h_TGCAGTAGTGAACTAA	0.431263	0	0	0	0	3.86933	1.14956	0.431263	1.76692	2.14579	1.56327	1.30725	1.85505	0.431263	2.31909	0.731598	1.14956	4.09953	0.731598	0.731598	1.30725	0.962258		s1h_CTGCAGGCAGTCAGTT	0.87633
s2h_GTCGCGATCAAGGTGG	0	0	0	1.54646	0	3.41964	1.04641	0	1.04641	1.04641	0	1.87828	0	1.87828	0	0	1.04641	3.05971	1.54646	0	0	1.54646		s1h_CAACGGCAGCCTTTCC	0.974392
s1h_TGCTCGTCATATGAAG	0.307292	0.307292	1.02915	0	0	3.85875	0.73199	0.73199	0.54202	2.46743	1.73635	2.40448	2.40448	1.3553	0.73199	0.54202	1.60082	3.51857	0.307292	0.307292	0.54202	2.58257		s1h_GATGACTGTCAGATTC	1.07206
s1h_GCATGATAGGAAAGGT	0	0	0	0	0	3.95414	0	0	0	0	0	2.25394	2.89316	0	0	0	0	3.77565	0	0	0	2.25394		s1h_TCACAAGGTGACATCT	0.869941
s1h_TCCACCAAGCTATCTG	0	0	0	0	0	2.96436	0	0	0	2.32152	0	2.32152	0	0	0	0	2.32152	3.63137	0	0	0	0		s1h_CCACTTGAGATACATG	0.714422
s3h_ACCAACACACAGCCTG	0.748034	0	0	0	0	4.53653	0	0	1.17115	0	0	3.19334	1.69587	2.93415	0	0.748034	1.17115	4.3101	1.17115	1.17115	0	0		s1h_TTTACCAGTGTACAGG	1.08423
s1h_CTCCCAAGTCACTGAT	0	0	0	0	0	3.40212	0	0	0	2.11105	0	2.74173	2.11105	0	0	0	0	3.94736	0	0	0	3.61858		s1h_TCGATTTAGTAGATCA	0.856137
s1h_ACCATTTAGCAAACAT	0	0.888819	1.6671	0	0	3.64385	0	1.35183	2.0994	0	0	1.90643	2.0994	3.56598	0	0	0	3.84657	1.35183	0.888819	1.35183	3.17455		s1h_TATTTCGGTGTGGTCC	0.954261
s3h_CTCCACACATACTGTG	0	0	1.29902	3.92711	0	4.20102	0	0	0	1.69431	0	1.02142	0.635821	0	0.635821	0.635821	1.02142	4.0427	0.635821	0	0	2.52984		s1h_GGGTCACGTATGAGAT	0.749115
s1h_CACGGGTCACCAGGTC	0	1.16201	2.6517	1.16201	0	2.02671	0	1.68505	1.16201	1.68505	1.68505	1.68505	2.02671	2.02671	1.16201	1.16201	1.16201	2.28089	0	0	0	0		s3h_GGCTTGGGTGCCTTTC	0.781398
s2h_ATGGATCGTCGTACAT	1.43484	1.8868	1.22355	3.65294	0	4.27912	0	0.587644	0	0	0	0	0	0	0	0	1.8868	4.13645	0.587644	0.587644	1.22355	1.8868		s1h_GTCACTCCAGAAGCGT	0.784169
s2h_GCCCAGAGTTCCATTT	1.79218	1.79218	0	1.79218	0	3.045	0	0	0	1.25312	0	1.79218	1.25312	0	1.25312	1.25312	0	3.51203	1.25312	1.25312	0	1.25312		s1h_TGCTTCGTCTTCGGTC	0.731782
s3h_CACGTTCTCCACCTGT	1.7782	1.33788	0	3.64402	0.532239	4.0591	0	1.13405	3.18596	1.89039	0.87775	1.33788	2.2442	2.88289	0.532239	0	0.532239	4.37836	1.50712	0	0.532239	2.08286		s3h_ATACTTCCACGCACCA	0.771921
s1h_GCACGTGCACAGCTGC	0	0	0	0	0	4.06728	0	0	0	0	0	1.99844	1.99844	0	1.99844	1.99844	1.99844	3.82085	0	0	0	0		s1h_GTGTGGCAGAGCGACT	0.846815
s1h_AAAGAACGTACCCAGC	0	0	0	0	0	3.58823	0	0	0	0	0	0	0	0	0	0	0	3.86898	0	0	0	0		s1h_CTTTCAAAGATGTTGA	0.785559
s1h_CAGCCAGTCCTTGAAG	2.30106	0	0	0	0	3.82698	0	0	0	0	0	0	0	2.94283	0	0	0	3.33057	2.94283	0	0	0		s1h_TTGATGGCAAGATGTA	0.865938
s2h_AAGACAAAGAGAACCC	0	0	0	0	0	2.60733	0	0	0	0	0	0	0	0	0	0	0	3.93674	0	0	0	0		s1h_CATTTCACACTAGTAC	0.8767
s3h_ATTATCCTCACCTGGG	0	1.63471	0	0	0	1.11972	0	1.63471	0	2.42656	1.11972	0	1.97296	0	0	1.63471	0	1.63471	1.11972	0	0	0		s1h_CTCTCAGCATGTTCGA	0.753054
s1h_CAGGGCTTCAAGCCAT	0.959964	0	0	0	0	3.83135	0	0	0	0	0.959964	0	2.20365	0	0.959964	0.959964	1.44059	3.59609	0	1.44059	0	1.44059		s1h_TTAGGGTTCCGTGTAA	0.90966
s3h_TACGGTACACGGTGAA	0	0	0	0	0	4.20277	0	0	0.636659	1.02256	0.636659	1.84703	0.636659	1.69576	1.84703	0.636659	0	3.92885	0	0.636659	0	2.78084		s3h_GCCCAGAAGGTCGTAG	0.722915
s1h_CAGCAGCGTTAGGAGC	0.779426	0.779426	0.779426	0	0	3.35812	0.463803	1.01897	0	1.74412	0	0.463803	1.01897	0.779426	0.779426	1.01897	1.01897	3.24978	1.01897	0.463803	0	2.08955		s1h_AACGTCAGTATTTCTC	0.843067
s1h_AGCGATTAGATGCAGC	0	0	0	0	0	4.06572	0	0	0	1.75363	2.09965	1.75363	1.22017	1.75363	1.22017	1.22017	1.22017	4.21741	2.35623	1.22017	0	2.56024		s1h_ATGGAGGTCACAATGC	1.13232
s1h_TCCATCGCAAATTGCC	0	1.28435	0	0	0	1.82852	0	1.28435	0	0	0	0	1.28435	0	0	0	0	2.43793	0	0	0	0		s1h_GCACTAAGTCTTCTAT	0.848307
s1h_GATGACTTCCGGTAGC	2.77009	1.46429	0.979166	0	0	3.82604	0	0.979166	0.979166	2.53652	0	0	0	0.979166	0	1.46429	0.979166	3.99252	1.78954	0	1.46429	2.39547		s1h_TGCATCCAGCAAGCCA	0.659072
s3h_TCACGCTAGACGACGT	0	1.02405	0	2.60203	0	3.6953	0	0	1.84898	2.46016	0	2.72625	2.83673	2.46016	0	2.09651	0	3.89548	2.09651	0	2.46016	3.02669		s1h_CATGCAAGTGCGCTCA	0.953271
s2h_ACCAAACGTTGAGTCT	1.58803	0	0	0	0	1.58803	0	0.832051	0	1.58803	0	0	2.31117	0	1.27984	2.31117	0	2.63765	0	0	0.832051	0		s3h_CATGCTCCACCGCTAG	0.699969
s2h_AATTTCCAGACGGTTG	0	0	0	2.25241	0	2.89155	0	0	0	0	0	0	1.65924	0	1.65924	0	2.25241	3.10354	0	0	0	0		s1h_CTGCCATGTCACCCTT	0.859164
s1h_CAGATTGTCCGATCGG	0	0	0	0	0	2.18208	1.59582	0	2.54922	0	0	3.78999	1.59582	4.1576	1.59582	0	0	0	0	0	0	1.59582		s1h_ATCCTATAGACATAAC	0.707834
s1h_GTACAGTTCGGAGTGA	0	0	0	1.82328	0	4.14797	0	0	0	1.82328	0	1.82328	1.82328	0	0	0	0	3.86554	0	1.82328	0	2.43223		s1h_TTCCGGTTCTAGTTCT	0.968852
s1h_TGTTCATGTCATAACC	2.0337	0	0	1.46352	0	3.78816	0	1.46352	0	2.0337	1.46352	1.46352	1.46352	0	1.46352	0	1.46352	3.18834	0	0	0	1.46352		s3h_TTCCGGTTCTCTGACC	0.78353
s1h_TCCGTGTGTTGCACGC	0	0	0	0	0	3.79784	0	2.11233	0	2.11233	0	0	0	0	0	2.11233	0	3.79784	0	0	0	0		s1h_CGTCAAAAGCGCTTCG	0.868608
s3h_GGCTTTCTCCAAATGC	0.810791	0.810791	0.980673	0	1.36505	4.00253	2.35905	0.606022	0.606022	0.810791	2.13985	2.53874	3.15676	1.98079	1.79155	0.348233	1.12584	3.79149	0.810791	0.980673	0.606022	0		s1h_CTTGATTGTATCGGTT	0.932598
s1h_AAACGCTAGAGTATAC	0	0	0	1.20051	0	3.1871	0	0	0	1.73052	1.20051	0.770525	1.73052	1.50023	0	0.770525	0	3.61059	0	0.770525	0	2.07511		s1h_GTAGATCAGCTTTCCC	0.77824
s2h_CACGTTCAGGGCTAAC	0.425193	0	0.235027	0.425193	0	3.82952	0.425193	0	0	0.722595	0.235027	0.235027	0.951525	0.951525	1.43015	1.13769	1.04893	3.73924	0.584909	0.843597	0.584909	1.54952		s1h_GCACGGTTCTATTCGT	0.81135
s3h_CCACACTCACCAGTTA	0.742105	0.742105	1.16337	0	0	4.04512	0.742105	0	0	1.45886	0	0	2.8625	1.45886	1.87207	3.45978	0	4.20501	1.87207	1.45886	0	1.16337		s1h_GATAGCTCAGTGGCTC	0.86183
s4h_GACTCAAGTTAATGAG	0.469621	0.336181	0.182152	2.26085	0	3.58807	0	0	0.469621	0.692638	0.874874	0.469621	1.72193	1.72193	1.09793	0.787901	0.587334	3.44582	0.954884	1.09793	0	0.692638		s1h_GTGGAGAAGACATCCT	0.911839
s1h_GGAGAACTCGCAGTTA	0	0	0	0	0	3.24615	0	0	0	0	0	0	0	0	0	0	0	3.24615	0	0	0	0		s3h_CTCATCGTCGTTCCCA	0.733852
s1h_TCTTAGTTCTCATTGT	0	0	0	0	0	3.87704	0	0	0	0	0	2.55103	0	3.2044	0	0	0	3.59624	2.55103	0	0	0		s1h_AGATCCATCGATGCTA	0.752694
s3h_ACACCAACAAGTATCC	0	0	0	0	0	3.51373	0	0	0	0	0	0	0	0	0	0	0	2.47298	0	0	0	0		s1h_GGCGTCAGTTCTCTCG	0.94122
s3h_CTCAGAACATCTCAAG	0.563838	1.29498	2.31143	1.84084	2.7818	3.9316	1.77886	0.758984	2.7818	0.563838	2.91345	1.39367	2.73376	3.58959	1.39367	1.48349	1.06247	4.11437	0.321142	1.48349	2.10357	2.00659		s1h_TGTCAGACAAGCAGGT	0.803634
s1h_CATAGACTCCTCCACA	0	0	0	2.24861	0	4.23115	0	0	0	0	0	2.88754	0	0	0	0	0	3.94831	0	0	0	2.24861		s1h_AGCGTATCAATGGCCC	0.785216
s1h_CAAGGGAGTCGTGATT	0	0	0	2.62615	0	3.28245	0	0	0	0	0	0	0	0	0	0	0	2.62615	0	0	0	0		s1h_GGAGGTATCAGGAACG	0.898703
s3h_GTGCGTGGTATGGAGC	0	0	1.70238	0	0	3.01767	0	0	0.914554	1.70238	0	1.70238	1.70238	0.914554	0	1.38412	0	4.42199	0.914554	0.914554	1.38412	0		s1h_CAGGTATAGGAAAGAC	1.06019
s3h_AGACTCAAGATGTTCC	0.339948	0	0	0	2.29327	3.50826	0	1.53555	2.44467	0.339948	1.69628	2.33332	2.208	1.89736	1.69628	0.339948	1.34394	3.91989	0	1.53555	0	0.795083		s1h_CATTGTTGTAGGGAGG	0.798267
s1h_ACGTAACTCGACATCA	0	0	2.46114	0	0	0	2.46114	0	0	0	0	2.46114	0	0	0	0	0	2.46114	0	0	0	2.46114		s1h_TCAGTTTAGCGTCTCG	0.985226
s2h_CTGATCCAGCAGGGAG	0.527146	0.380303	0.208122	0	0	3.66212	1.12567	0	0	1.44435	0.527146	0.655162	1.19805	0.963001	1.44435	0	1.12567	3.61964	0.870532	0.768634	0.208122	1.19805		s1h_TGCTCCATCTCCGCAT	0.869245
s1h_AAGGTAAGTAGCGTAG	0	0	0	0	0	4.03757	0	0	0	0	0	0	0	2.82796	0	0	0	4.16889	0	0	0	0		s1h_CAGCAATCAAATGGCG	1.01181
s1h_CAAGGGAGTAGCGCTC	0	0.707483	0.294875	2.42381	0	4.05332	0	0	0.294875	0.863664	0.294875	0.294875	2.06168	1.69717	0	0.294875	0.707483	3.86372	0.294875	0.294875	0	2.56522		s1h_ACACGCGTCCCGTTGT	0.906128
s3h_CAAGAGGGTACTGAGG	0	0.598619	0.598619	0	0	3.41792	1.62885	0	2.38281	1.90765	0.598619	1.45358	1.62885	2.12542	1.62885	0	0.97048	3.84797	0	0	1.45358	2.21877		s1h_AATGACCAGCAGAAAG	0.862294
s1h_CAGTGCGAGGGCCAAT	0	0	0	0	0	3.5372	2.49514	0	0	0	0	0	0	0	0	0	0	3.14617	0	0	2.49514	0		s1h_GTGGTTAGTATACGGG	0.826634
s4h_TGGAGGAGTTCAAGGG	1.12334	0	0.711753	2.43147	0	3.50148	1.12334	0	0.711753	0	1.12334	2.9794	2.9794	3.03079	0	1.63904	0.711753	2.8072	0	0	1.41407	1.12334		s1h_TCCGTGTTCTCGCAGG	1.00612
s1h_TAGGGTTTCTAGTGTG	0.832418	0	0.832418	1.58854	0	3.19375	0	0.832418	2.72704	1.82382	1.28031	3.19375	2.80859	3.08108	2.5408	0.832418	0.832418	3.47112	0	0	0.832418	3.0196		s1h_GTGTAACTCAGACCTA	0.928048
s1h_CTCAACCTCAACGTGT	0	0	0	0	0	2.42562	0	0	0	0	0	0	0	2.42562	0	0	0	3.07355	0	2.42562	0	3.07355		s2h_CTACCCATCTGTACAG	0.736018
s1h_ATTCTTGTCAATCAGC	0	0	0	0	0	3.5043	0	0	0	0	0	0	0	0	0	2.84077	0	3.5043	0	0	2.84077	0		s1h_CGATCGGCAAGGACAC	0.817871
s1h_CTCTCGAGTAAGTCAA	0	0	0	0	0	3.88791	0	0	0	0	0	2.19368	0	2.19368	0	0	0	2.19368	0	0	2.19368	2.19368		s1h_AAGATAGGTTAGCTAC	1.05946
s2h_TCCTTCTAGAGAGGTA	1.12657	1.6429	0.714192	2.67779	1.12657	3.70417	1.4177	0	0	1.82659	0.714192	1.6429	1.98172	0	1.12657	1.6429	1.4177	3.99211	0.714192	1.12657	1.12657	0.714192		s1h_TACCTGCGTAACGCGA	0.79335
s1h_TGTTACTCATAGCACT	2.32902	0	0	0	0	4.63421	0	0	0	0	0	2.32902	2.32902	2.32902	0	2.32902	0	3.85734	0	0	2.32902	0		s1h_AGGAATACAAATCGTC	0.803691
s1h_GCCCAGAAGTTGAAAC	0	0	0	0	0	4.06103	0	0	0	2.35192	2.35192	2.9963	0	0	0	0	0	4.06103	2.35192	0	0	2.35192		s1h_TGTGTGAAGCGCCTTG	0.981892
s1h_TTCCGGTTCCGGTTCT	0	0	0	1.91897	0	3.97642	0	0	0	0	0	0	0	0	2.53591	0	0	3.18866	1.91897	0	0	3.58028		s1h_TCGTAGATCGTGAGAG	0.773229
s4h_GTAGTACTCCGTGGCA	0.550907	0.219089	0	3.79222	0	3.84072	0	0	0	0.550907	0	1.48822	2.3329	2.37933	1.371	0.799626	1.73235	3.8032	1.54204	0.550907	0.398698	1.64171		s1h_CTTCTCTCAATCGTCA	0.935368
s1h_AAGTACCGTCGGATTT	0	0	0.83066	0	0	3.65196	0	0.83066	2.17122	1.58607	0	1.58607	1.27806	1.58607	0	0	0	4.14554	0	0	0	1.82121		s1h_CCCTAACAGAGAGCCT	0.915125
s1h_ATAGGCTAGCGTATGG	0	0.51227	0.51227	3.24866	0	4.29402	1.10102	0	0.51227	2.27192	0.51227	0	2.04002	1.61232	2.20043	0.84936	1.30191	3.81019	1.61232	0.51227	2.20043	2.40117		s3h_TAAGTCGCACTCTGCT	0.77735
s3h_TGATCTTTCCATTGCC	0	0	0	2.05181	0	4.01197	0	0	0	2.67855	0	0	1.47955	0	0	2.41349	0	3.20829	0	0	0	0		s1h_CACACAAGTCAGACGA	0.893346
s1h_GTTTGGATCGTCTCAC	0.164295	0.305368	1.39514	1.30249	0	4.12246	0.8109	0	0.164295	2.18118	1.7615	1.25272	1.47994	1.30249	1.59501	0.305368	0.728211	3.844	0.428977	0.887272	0.638062	1.79171		s1h_GGGAGTAGTTCTTGTT	0.920597
s2h_CAATTTCGTACCATAC	0	1.48008	0	0	0	2.0524	0	0	0	1.48008	0	1.48008	1.70917	0.756635	0	1.1824	0	2.51049	1.1824	0.756635	1.70917	0		s3h_CTCTCGAAGGAAAGGT	0.78607
s4h_GACCCAGGTCTTCAAG	2.13751	0	2.13751	2.67145	0	3.75837	0	0	1.38412	1.38412	0	1.70238	2.4397	2.56228	0.914554	0.914554	1.70238	3.08828	0	0.914554	0.914554	0.914554		s1h_TTAATCCGTAGCTAAA	0.758246
s1h_AGATAGAGTAACGCGA	0	1.31491	0	3.55693	0	3.88522	0	0	0	1.62662	0.859599	1.31491	1.8639	0	0	0	1.31491	3.55693	0	1.62662	1.8639	2.47634		s1h_CCGGTAGCAAATACAG	0.999309
s1h_CTCAGTCTCCCTTGTG	0.296522	0	0.524933	0	0	3.85552	0	0.524933	0	1.00279	0	0.71075	1.76343	1.92686	0.296522	0.296522	0.71075	3.68899	0.867391	1.12202	0.71075	2.22831		s1h_CTTCGGTCAGCTTCCT	0.832932
s1h_CAGGGCTGTGTCCGGT	0	0.638762	0.638762	0.638762	0	3.98442	0.638762	1.02542	0	1.6994	1.6994	0.638762	0.638762	0.638762	1.30357	0.638762	1.02542	3.71931	1.52094	1.30357	0.638762	2.20246		s1h_TTCCTAAAGCGTTAGG	0.730283
s2h_AGATAGACAACAGCTT	0.683659	0	0.39915	0.683659	0	3.98862	0.39915	0	0	1.92959	0	2.28544	1.37203	0.39915	1.08594	1.37203	0	4.12437	0.904894	0.39915	0.39915	1.23918		s1h_TACCCACAGTGACACG	1.0555
s4h_TCACAAGAGGTTGGAC	0.691004	0.913718	0.404037	3.19456	0	4.2079	0	0	1.50074	1.50074	0.691004	2.88632	1.38308	3.13139	1.2497	1.50074	1.2497	4.10665	0.404037	0.404037	0.404037	1.86817		s1h_TAGACCATCCGTATGA	0.951103
s1h_GTAATGCTCGCAAGAG	0	0	0	0	0	4.09226	0	0	1.67917	1.67917	1.15705	1.15705	2.47677	2.47677	1.15705	2.02044	0	3.45087	1.15705	0	1.15705	3.0265		s1h_ACGGTCGGTGGCAGAT	0.86421
s1h_TATCGCCTCATAGAGA	0	0	0	0	0	3.37993	0	0	0	0	0	0	0	0	0	0	0	3.37993	0	0	0	0		s1h_TCACTCGTCACAGTGT	0.842284
s1h_AGTGACTTCATCCTAT	0	1.26724	1.26724	1.26724	0	4.0452	1.26724	0	0	0	1.80862	2.62141	1.80862	0	1.80862	0	0	3.53115	1.26724	1.26724	1.80862	1.80862		s1h_AATGACCAGTGACACG	0.917045
s1h_AAGCGTTAGGTGGCTA	0	0	0	0	0	3.91402	0	0	2.85455	0	2.85455	0	0	0	0	2.85455	0	3.91402	0	0	0	0		s1h_TGGTGATGTGACAACG	1.04762
s2h_TGAGGTTGTGGATCGA	0.269639	0	0	0.65673	0.269639	4.27491	0.269639	0.269639	0.805569	0.65673	0	0	1.33116	1.67389	0.65673	0.481799	1.55052	4.04878	0.269639	0.935097	0	2.26859		s1h_TGAATGCAGAGCCTGA	0.74519
s3h_CTGCATCGTGTCGATT	0.365577	0.365577	0	0	0	4.08189	0	0	0	1.51089	0.843305	0	2.0308	0.843305	1.01718	0	0.365577	3.52932	0.365577	0.843305	0.365577	0.843305		s2h_ATTACTCAGGCTCCCA	0.793948
s1h_GGACGTCGTTGCCAAT	0.841211	1.29153	0.506569	0	0	3.97232	0.841211	0	0.841211	1.09151	2.0276	1.09151	1.45813	2.5025	1.29153	0	1.45813	3.85378	0.506569	1.09151	1.60091	2.18774		s1h_TCTTAGTTCCCGTGAG	0.9492
s2h_GTGCAGCCATCGAGCC	0	0	0	0	0	3.21712	0	0	0	0	0	0	1.48666	0	1.48666	0	1.81376	3.40418	1.48666	0	0	0.997375		s1h_CAGAGCCCACTCTAGA	0.824189
s1h_CGAGAAGGTCCAAGAG	0	0	0	0	0	3.17757	0	0	0	2.15904	0	2.15904	2.15904	0	0	0	0	3.17757	0	0	0	0		s1h_CATGCCTAGCTCTATG	0.81333
s1h_CCTGTTGAGAGGATCC	0	0	0	0	0	3.49721	0	0	1.36385	0	0	1.92021	1.36385	2.74445	0	1.36385	0	4.48115	0	0	0	1.36385		s3h_AGACTCAGTTTAGACC	0.821595
s4h_TTGAGTGCACTTTAGG	0	1.39567	0	0	0	1.95661	0	0	0	0	0	2.31382	1.95661	5.02968	0	0	0	2.57647	0	0	0	1.39567		s3h_GTCACTCGTAACTGCT	0.88683
s1h_GTACAGTGTGTGGACA	0	0	0	0	0	3.27999	0	0	0	2.62378	2.62378	2.62378	0	0	0	0	0	3.27999	0	0	0	2.62378		s1h_AGACCCGAGTTGGAGC	1.01966
s3h_CAAGCTAGTGTAGGAC	0	0	0	0	0	3.24331	1.2418	0	1.2418	1.77896	0	3.02988	2.12651	1.77896	2.12651	0	0	3.63568	1.2418	0	0	2.90323		s1h_TGACCCTGTGTATTGC	0.961234
s3h_CTCATGCGTGTGTCCG	0	0.392515	0.392515	0.892858	0	4.43273	0.392515	0	0	0.892858	0	0	1.07254	1.07254	0	0.892858	1.07254	3.95957	0.673658	0	1.2248	2.40647		s1h_AAGCCATTCGTTCCTG	0.928057
s3h_AAAGAACGTCTAGTGT	1.96765	0	1.96765	1.96765	0	4.13578	0	0	0	0	0	0	1.96765	0	0	0	0	4.31543	0	0	0	0		s3h_ATTCATCTCATAGCAC	0.908181
s1h_TTGGTTTAGACTTGTC	0	0	0	0	0	4.22402	2.3623	0	2.3623	0	0	0	2.3623	3.0072	0	0	0	3.89339	0	0	0	0		s2h_CTGGCAGGTTGAGAGC	0.762825
s2h_TGCACGGAGAGACAAG	0.991207	0	0	2.05129	0	3.8628	0	0	0	0	0	0	0	0	0	0	0.613694	3.88044	0	0	0	0		s1h_TCACACCTCTTAAGGC	0.792587
s1h_GAGGCAAGTGTACGCC	0.752903	0.61105	1.80075	0.445696	0	4.00572	0.247476	0	0.61105	1.40822	0.247476	1.65093	0.87711	2.11632	0.98758	0.247476	0.445696	4.21697	0.445696	0.61105	0.61105	2.11632		s1h_GCTACAAGTAATGCTC	0.956595
s1h_GGGTATTCACGCTGCA	1.32791	0	0	1.8789	0	3.87419	0	1.32791	0	0	1.8789	1.8789	2.23211	0	2.4926	0	0	4.21295	0	0	1.8789	0		s1h_TCGCAGGAGATTAGCA	0.751647
s2h_AAAGGTACACATGTTG	0.600731	0.437589	0.242541	0	0	3.72205	0.740954	0	0.242541	0.600731	0	0.600731	1.24426	0.600731	1.63262	0.973391	0.973391	3.82898	1.24426	0.86391	0	2.46001		s3h_AGGATCTTCGGTCTAA	0.869269
s1h_GCAACCGAGTCTCCTC	0	3.09276	0	2.70973	0	2.70973	0	0	0	0	0	0	3.09276	0	0	0	0	3.09276	2.08102	0	0	2.08102		s2h_TGCAGGCTCCGCAGTG	0.781877
s1h_ACTGTGAGTGTTTCTT	0.959269	0	0	0	0	3.15857	0	1.43973	0	0.959269	0	0	1.76291	0	0.959269	0	0.959269	2.00676	0	0.959269	0	0		s1h_TGGTAGTGTCCATAGT	0.894245
s1h_ACTGTCCAGCCTCTGG	0.97493	0	0	0	0	3.92256	0	0.97493	0.97493	1.45907	0	2.6538	2.3893	2.53027	0.97493	0	1.45907	4.29923	0	0.97493	0	2.22515		s1h_TAATCTCCATAGGAGC	0.724655
s1h_CTCTCAGGTAATACCC	0	0	0	0	0	3.49032	0	0	2.19156	0	2.19156	0	2.82721	2.82721	0	0	0	2.82721	0	0	0	0		s1h_TGTGAGTAGTAAGACT	0.740178
s1h_CCATCACTCGAGGCAA	0	0	0	2.19651	0	3.49573	0	0	2.83246	0	0	2.19651	0	0	0	0	0	3.71279	0	0	0	2.19651		s1h_GCATTAGTCTGCACCT	0.90436
s4h_ATTCTTGCAGCCGTCA	0	0	0	0	0	3.59219	0	0	0	0	0	0	0	0	1.63988	0	1.63988	3.96901	0	0	0	1.12404		s3h_CGAGTTATCTATGTGG	0.76535
s3h_CTGGACGGTCGCAACC	0.706042	0	0.706042	0	0	4.62049	0	0	0	1.62999	0.931745	0	0.706042	0	0	0.931745	1.11577	4.30194	1.27113	0.706042	0.41408	1.96791		s1h_AACCCAAGTGCCGTAC	0.827109
s2h_TGACGCGGTTAGAGTA	0	0	0	2.0363	0	3.04389	0	0	0	0	0	0	2.0363	0	0	0	0	3.04389	0	0	0	2.0363		s2h_TACGTCCTCCTAACAG	0.68543
s1h_CGCCAGAAGCCAGAGT	0	2.36798	1.76438	0	0	3.5515	0	0	2.36798	1.76438	1.76438	0	1.76438	2.36798	0	0	0	3.68144	0	0	0	3.01317		s1h_ATCTCTAAGAAGCGCT	0.928136
s3h_TGATGGTGTCTGCAAT	0	0	3.95683	0	0	2.59381	0	0	1.51234	3.17774	1.01836	1.01836	2.28679	1.51234	2.92781	2.08873	0	3.37754	0	1.51234	2.08873	1.01836		s1h_CGGGCATCAATGCAAA	0.992738
s1h_TACGGGCCACATATGC	0	0	0	0	0	4.28443	0	1.29484	0	1.84068	1.29484	1.29484	1.84068	1.29484	1.84068	0	1.29484	3.70761	0	0	0	1.29484		s1h_ATGATCGTCCGTGCGA	0.79527
s2h_GAGTGAGCAACTGATC	1.14041	0.265442	0.475	1.31803	0	3.74585	0	0	0.265442	1.31803	0.265442	0.265442	1.53645	0.265442	0.64816	0.64816	1.53645	3.63191	0.64816	1.46881	1.99933	2.64421		s1h_GCTGGGTTCGCGTGAC	0.839701
s1h_AGGACGAGTACAAGTA	0	0	0	2.71104	0	3.37039	0	0	0	0	0	2.71104	0	2.71104	0	0	0	3.76433	0	0	2.71104	2.71104		s3h_TGGTACAAGGATTCCT	0.735224
s1h_GGGACAACAATCCTAG	0.537503	0.212885	0.212885	1.70613	0	3.42281	1.61604	0	0.667301	0	0.537503	2.35039	2.47764	2.00223	0.667301	0.978588	0.667301	3.30813	0.212885	0.885194	1.61604	1.78877		s1h_TCTTGCGCAAACTCTG	0.853855
s1h_TTACGTTAGAGATGCC	0	0	1.52684	0	0	2.10501	0	0	0	0	0	0	0	1.52684	0	0	0	3.50953	2.10501	2.10501	0	2.10501		s1h_CCTGTTGAGGTAAAGG	0.736968
s1h_GGGAAGTTCGCACGGT	0	0	0	0	0	4.23283	0	0	0	0	2.25013	0	0	2.25013	2.88914	0	0	3.27589	0	0	0	0		s1h_GGGTCTGGTCGAACAG	0.755611
s1h_GAAGTAAGTGTCCGTG	0	0	0	0	0	3.68437	0	0	0	0	0	2.17065	3.19014	2.17065	0	0	0	3.19014	0	2.17065	0	0		s1h_CGGAATTCAGCGCTTG	0.792955
s1h_TCAGTCCAGGCCTAGA	0.528239	0.528239	1.64397	0	0	3.72243	0.528239	0	1.12747	1.12747	1.49956	1.88214	2.55187	1.33072	0	0.528239	1.49956	3.8186	1.64397	1.33072	0	1.64397		s1h_GTGACGCGTTTGGCTA	0.748888
s1h_AGGTGTTTCATACGAC	0	0	0	0	0	3.66489	0	0	0	0	0	0	2.15296	0	0	2.15296	0	2.78629	2.15296	0	0	0		s1h_GATGACTAGATGCTGG	0.766639
s2h_GTTACCCAGGTGCGAT	0	0	0	3.91319	0	4.23305	0.320178	0	2.14563	1.18303	0.320178	0.320178	1.18303	2.80168	0.757116	1.06017	1.06017	4.21649	1.29243	0.757116	0.757116	1.83788		s1h_ACATTTCCACGGTGCT	0.998686
s1h_TACTTCAGTACTTCCC	0	0	0	0	0	3.99881	2.46016	2.46016	0	0	0	2.46016	0	2.46016	0	0	0	2.46016	0	0	2.46016	2.46016		s1h_GATGGAGTCGGACCAC	0.953539
s2h_AGTCAACAGAAGATCT	0.664254	0	0	0	0	1.5628	0	0	0	2.51094	0	2.98875	0.664254	0	1.34264	0.664254	0	4.31157	0	0	0	1.74313		s1h_GCCCGAAGTGCAATAA	0.795881
s1h_TCAGCCTTCCGATCGG	0	0	0	0	0	3.25378	0	0	2.76838	0	0	2.39381	0	0	0	0	0	3.57915	0	0	0	0		s1h_ATAGAGAGTGGCACTC	0.734479
s1h_AGAACCTAGAGCCATG	0	0	0	0.70227	0	3.86793	0	0	0	2.09535	0	0	1.39995	2.09535	0	1.11076	0	4.02517	1.11076	0.70227	0	2.41442		s3h_AAGCATCCAATCCTAG	0.77775
s1h_TCAGCAACAGTCGGTC	0	0	0	0	0	3.9306	0	0	0	0	0	0	0	2.60153	0	0	0	4.14981	0	0	0	2.60153		s3h_TGATTCTGTATGAGAT	0.875133
s3h_TCGAAGTGTGCACGCT	0	0	3.01917	0	0	4.84876	0	0	0	0	0	0	0	0	0	0	0	3.01917	0	0	0	0		s3h_GGGTTTACATCATTTC	0.708548
s1h_GTCTACCGTGTTAAAG	0	0	0	0	0	3.59143	0	0	0	2.08656	0	0	2.08656	2.71564	0	0	2.08656	3.37515	0	0	0	0		s1h_GTAGAGGTCTCAACGA	0.95178
s3h_TGGGCTGGTTAAGAAC	0	1.10186	0.695581	0	0	4.03902	1.10186	0.919211	0	1.87592	0	0	1.87592	0.695581	1.38994	1.25624	1.38994	3.75425	1.10186	1.10186	0.407088	1.61333		s1h_AAAGTCCCATAATGAG	1.07527
s1h_GCGGATCCAATCCTAG	0	0.70281	0.411918	0	0	2.93597	1.11148	0.70281	3.43634	1.96242	2.36879	3.38587	1.26654	3.29566	0.927875	1.11148	1.11148	2.75884	1.26654	0.411918	1.72051	2.88035		s1h_CCTCAACAGGTCACAG	1.03205
s4h_GAGTGTTGTTGCTAGT	0.547049	0.435742	1.53487	1.57335	0	3.56685	0.547049	0	0.738226	0.898653	1.40967	2.17788	1.97259	1.83722	1.8658	1.26653	0.970146	3.68777	0.738226	0.435742	0.167239	1.03687		s1h_AGAACAAAGGTAAGTT	0.906376
s1h_ACCCTTGCAAACAGGC	0	1.85742	0.733056	0	0	3.11922	0	0	0.733056	0	0	0	1.15148	2.26711	1.15148	1.15148	0	2.84616	0	0	2.26711	1.85742		s1h_ATGTCTTGTCCACAGC	0.943556
s3h_GCCGATGCATCTATCT	0	1.0681	1.0681	2.52245	0	3.99776	1.57271	1.0681	2.52245	2.35606	0	1.0681	1.0681	3.38939	0	0	1.57271	3.17464	1.0681	0	0	1.0681		s3h_ATGAGGGAGTACCGGA	0.75858
s1h_GTTTGGAAGTGGACTG	0	0.83645	1.5015	0	0	4.00862	1.5015	0.627064	1.59422	2.58093	0.361898	2.1803	2.67536	1.89742	0.627064	0.627064	1.5015	3.75796	0.627064	1.15696	0.627064	2.31817		s1h_AGCCAATCACAGAGCA	0.962823
s4h_CGAGGAACAGAGCTAG	0	0	0	0	0	1.71335	0	0	2.68393	0	0	0	2.31204	3.93227	0	0	0	2.68393	1.71335	0	0	2.68393		s1h_TCAGCCTCAAGTACCT	0.854825
s4h_CTGAATGTCGTGCAGC	0	0	1.01085	1.50316	0	3.94527	0	0	0	0	0	0	1.01085	0	0	0	0	3.87525	0	0	0	0		s1h_CTCAACCGTGCATCTA	0.816386
s3h_TTCCTAACAGTATGAA	0	3.20168	0	0	0	3.3772	0	1.74305	0	2.34464	0	0	1.74305	0	0	1.74305	1.74305	2.71762	0	0	1.74305	0		s1h_TCACAAGGTATCCCTC	0.860377
s3h_CTGCCATAGTTTGCTG	0.607179	0.348982	0.348982	0	0.607179	3.84884	0.348982	0	0	1.12756	0	1.12756	1.36695	0.812205	0.607179	0.607179	0.348982	4.06413	0.812205	0	0	0		s1h_TGATCTTAGTGCACTT	0.941645
s1h_TTTCAGTGTTCCACAA	0	0	0	0	0	3.7638	1.44442	0	2.37194	1.44442	0	2.37194	3.16445	2.37194	0	0	1.44442	3.90381	1.44442	0	0	2.01207		s1h_GACTCAAAGATGGCAC	0.711894
s2h_GCGTGCAGTAAGACCG	0	1.19309	0	2.52463	0	3.56838	1.19309	1.19309	1.19309	1.72179	1.72179	2.83796	2.32132	1.19309	1.19309	2.06582	0	3.74599	0	0	0	1.19309		s1h_CACTGAACACTCCGAG	0.934789
s2h_CATCCACCAACCGCCA	0	1.60656	0	2.19403	0	1.60656	0	0	0	2.19403	0	2.19403	2.82983	0	2.19403	0	1.60656	2.56163	0	1.60656	2.56163	2.19403		s1h_TGTTCATCAAATCAGA	1.02606
s3h_ATACCGACAGGAGACT	0	0	1.29677	2.90545	0	3.49315	0.845322	0	1.29677	1.29677	0	0	0.845322	0.845322	0	0	0.845322	4.21118	1.29677	1.29677	0	1.60667		s1h_TTGTGGAGTATGCGGA	0.825384
s3h_CTCCCAATCGATTTCT	0.843827	0.977033	2.11491	2.8469	0	3.63167	1.09456	0.843827	2.11491	0.690111	1.19972	2.36161	2.98996	2.93868	1.29486	1.84071	0.977033	3.605	1.38174	0.977033	1.09456	2.58464		s1h_CGAAGGAAGCGACTTT	0.941598
s1h_AGTAGCTCAGAGATTA	0	0	1.46531	1.46531	0	3.79043	1.46531	0	1.46531	2.39668	1.46531	1.46531	2.03572	0	1.46531	1.46531	0	3.71227	2.39668	0	0	1.46531		s1h_GTCATCCAGGCAGTCA	1.08932
s1h_CCGGTAGGTAGGTAGC	0	0.883705	0	0	0	4.03201	0.883705	0	0	2.2533	1.34539	1.34539	2.2533	1.34539	0	0	1.34539	3.95344	1.66005	0.883705	0	2.2533		s1h_GGTGGCTCAACGGCCT	0.669639
s1h_ACTTTGTCATCGGCCA	0	0	0	0	0	4.32254	0	0	0	0	2.22619	0	2.22619	2.22619	2.22619	2.22619	0	4.20642	0	0	2.22619	3.25012		s1h_TTGTGTTGTAACAGGC	0.98846
s2h_GTGTTAGTCGAGTGGA	0.433122	0.734351	0	2.8485	0	3.91856	0.433122	0	0.433122	1.31112	1.15318	0.965535	0.965535	0.734351	0.433122	0.965535	0.734351	4.05901	1.15318	1.15318	0.965535	0.734351		s2h_CAGAGCCTCCCATTCG	0.744311
s3h_ATCCCTGAGCTTTCCC	0.459873	1.20462	0	2.62794	0	3.46402	0	1.20462	0	1.73536	0	0.459873	2.00453	0.459873	1.01219	1.20462	0.459873	3.55147	0.773688	0	1.36593	1.5048		s1h_TGCGGGTCAGAGGACT	1.07075
s1h_GGTCACGTCCTACGAA	0.495071	0.673415	1.17624	0.495071	0	3.89927	0.673415	0.495071	0.495071	1.70189	1.9581	0.495071	2.44843	1.43582	1.57768	0.824715	1.43582	3.70667	0	0.956103	0.495071	0.277865		s1h_TCAGTCCGTCCTGGTG	0.888087
s1h_CAGCACGTCGCAGAGA	0	0	0	1.55421	0	4.10597	0	1.0528	0	1.0528	0	0	1.88662	1.55421	0	1.0528	1.0528	3.54334	0	0	1.0528	1.0528		s2h_TACCCGTCAAAGGGTC	0.824166
s1h_ACAAGCTTCCTCTCGA	0	0	0	0	0	2.05834	0	0	0	0	0	0	0	0	0	0	0	2.05834	0	0	0	1.48534		s1h_CGTCAAACAACCACAT	1.05661
s3h_CCGTGAGAGTTCCAGT	0	0	1.42361	0	0	3.2664	0	0	0.946255	0	0	0.946255	0.946255	1.42361	0	0	0	3.48188	0	0	0	2.18383		s1h_CCTCACACACTCTCGT	0.923433
s1h_TTGCGTCCATGTTACG	1.73647	0	0	0	0	3.51871	0	0	0	0	2.33742	1.73647	0	1.73647	0	0	0	3.95986	0	0	0	0		s1h_TACCCACTCCTACACC	1.02846
s3h_ACTGTGACAGTAGTTC	0	0	0	0	0	3.9131	0	0	0	0	0	0	0	0	0	2.0804	0	4.44374	0	0	0	0		s1h_GGCGTCATCCAAGAGG	0.835348
s1h_GACACGCTCATGCCCT	0.944843	1.74348	1.42186	3.41285	0	3.15861	0.232752	0.232752	0	0.944843	0.232752	1.35654	1.21153	1.28666	0.421428	0.421428	1.04186	3.07747	1.59555	0.944843	1.48317	1.94984		s1h_GAAGCCCTCTAAGAAG	0.99169
s2h_TAGATCGAGCGCTTCG	0	0.693798	0.693798	0	0	3.56609	0	0	0	1.89823	0	0	1.30023	0	1.30023	0.511346	1.09948	3.60313	0.848041	0.981642	0.981642	0.848041		s1h_GACACGCGTGAATATG	0.883957
s2h_GCGATCGAGTGCTAGG	0	0.478225	0.478225	0.185984	0	3.66405	0.597523	0	0	1.29671	0	0.478225	1.6269	1.35109	0.597523	0.185984	0.968968	3.68478	0.704094	0.704094	0.800394	1.90558		s1h_TCGGATATCTTTACAC	0.827448
s3h_AGGGCTCTCATGAGTC	0	0.515971	0	0	0	3.20414	0	0	1.9569	1.47621	1.74517	2.20862	1.74517	3.30818	1.30862	0.515971	0	3.20414	0.515971	0	1.10717	1.10717		s1h_CACATGAGTGGTCTTA	0.902968
s1h_GGCAGTCTCGCTGTTC	0	0	0	0	0	3.71944	0	0	0	0	0	2.04212	0	0	2.04212	2.04212	0	3.32603	0	2.04212	0	0		s1h_TTGTTGTTCTGTTCAT	0.861725
s1h_ATATCCTCACGAGGAT	0	0	2.13173	0	0	3.64145	0	0	0	0	0	3.14795	0	0	0	2.13173	2.13173	3.81939	0	0	0	0		s3h_CGTAATGGTTAAGCAA	0.790637
s1h_AAGTACCCACAACGTT	0	0	0	0	0	3.41426	0	0	0	0	0	0	2.54614	2.54614	0	0	2.92513	3.74129	0	0	0	2.92513		s1h_GTAGAGGAGCCTGGAA	0.874679
s2h_CTCAGTCCACCCAAGC	1.41211	0	0.937	1.41211	0	2.59663	0.937	0	0	2.47369	1.41211	1.41211	2.17037	0	1.97537	0.937	0	2.33349	1.41211	0	0	0.937		s3h_TTGTTCAGTAGCTAAA	0.753152
s1h_TTCTGTAAGCTGCCAC	0	0	2.33827	0	0	3.64944	0	0	0	2.33827	0	0	0	0	0	0	0	2.98197	0	0	2.33827	2.33827		s1h_TGGTGATAGCTGAAAT	0.92515
s2h_AGCTTCCCAGCCTACG	0	0	0	0.694852	0	1.94883	1.10088	0	1.10088	0	0	1.10088	0	0	0	1.10088	1.10088	3.09429	0	0.694852	1.38885	0.694852		s3h_CCGTGAGCATCTTAGG	0.817981
s2h_TCGTGGGCACCAGTAT	0	2.24032	0	0	0	4.09057	0	0	0	0	0	0	0	0	0	0	0	3.76077	0	0	0	0		s1h_CTCACTGTCCGGCTTT	0.985447
s3h_CATCCACCACTACAGT	0.847173	0.114387	0.546452	1.48006	0	3.37126	0.114387	0.217022	0.94601	1.07806	0.473702	0.847173	2.73574	1.33165	0.677772	1.65661	1.42331	3.50362	0.614266	1.11847	0.310097	1.74506		s1h_TGGATCAAGGTAAACT	0.837616
s1h_CTGTAGAAGAATCCCT	0	0.903451	0	0	0	2.54513	2.65415	0	3.03589	0.903451	2.029	0.550461	1.16382	3.52731	0	0.903451	0.550461	2.96276	0.550461	0	0.550461	1.6872		s1h_TGGATGTGTCTCAAGT	0.894505
s2h_GAAGCCCGTCCTCCTA	0	0	1.03422	0.645245	0	2.90266	0	1.03422	0.645245	0	0	1.86233	1.53165	1.99404	0	0.645245	0	3.48817	0	0	0	1.03422		s1h_GACTGATCAGATTCGT	0.980439
s1h_TGTAACGGTCCAGCCA	1.06569	0	1.42825	2.2905	0.275461	3.86324	0.4912	0.275461	0	2.25787	0.4912	1.69377	0.819142	2.25787	1.16937	0.4912	1.56979	3.66501	0.819142	0.949993	2.07657	2.56888		s1h_AACCACATCACGGGCT	0.824101
s2h_AGGGCCTGTACAGTAA	0.563707	0.563707	0	2.05599	0.922014	3.7878	1.18526	1.18526	0	2.38354	0	1.71254	2.68302	1.84058	1.39344	0.922014	0.922014	3.82151	0	0	0	0.563707		s1h_CGCATGGAGACATAAC	0.890162
s3h_CGAGGAACATGATCTG	0	0	0	0	0	3.50743	0	0	0	0	0	0	0	0	2.84382	0	0	3.22969	0	0	0	0		s1h_GAAACCTAGATGGCAC	0.889586
s1h_TGAATGCTCTAGTACG	0	0	0	2.33237	0	4.19141	0	0	0	0	0	2.33237	0	0	0	0	0	3.64308	0	0	0	0		s1h_ATACCGAGTAGCTCGC	0.765648
s3h_TAGGTTGCATACCAGT	0.54552	0	0	0	0	4.36012	0	0.309507	1.53202	1.86273	0.309507	0.73633	2.41207	2.15383	0.309507	0.54552	1.15578	3.86692	0.54552	1.15578	0	1.86273		s1h_GTGAGCCTCCTAAGTG	0.90129
s2h_GATTTCTTCCTATTTG	0	0	0	0	0	3.14937	0	0	0	0	0	0	0	0	1.88409	0	0	4.29789	0	0	0	0		s1h_TTATTGCAGTGCAGCA	1.27002
s1h_AGTTCGATCCGCAACG	0.196637	1.00738	0.360888	0.625514	1.00738	4.03652	0.196637	0.196637	0	1.28305	1.22092	0.9247	2.27131	1.49891	1.22092	0.360888	1.22092	3.78477	0.735492	0.834564	0.501929	1.92675		s1h_GTGATGTCACCTTCGT	1.12499
s4h_TTGTGGAAGGCCGCTT	0	0	0	3.01179	0	2.36667	0	0	0	0	0	1.76317	1.76317	0	0	0	1.76317	3.68002	0	0	0	1.76317		s1h_TGCATCCAGCTCGACC	0.854798
s4h_TCACACCCAGGCGTTC	0	0	0	2.10343	0	2.10343	1.22321	0	0	0	0	0	1.22321	0	0	0	0	2.36013	0	0	0	0		s1h_ACTTCGCTCATAGACC	0.933356
s2h_GCTACAATCCTACACC	0	0	1.72614	1.72614	0	4.53666	0	0	0	0	0	0	0	1.72614	0	0	0	4.03295	0	0	0	0		s1h_GACTCAATCGCCAGAC	0.983528
s2h_TCCATCGGTGTCTTCC	0	1.45642	0	0	0	2.02566	1.45642	0	0	0	1.45642	2.38616	2.38616	0	1.45642	1.45642	1.45642	2.02566	0	0	1.45642	2.02566		s1h_CATTGTTAGGTGTGAC	0.992421
s1h_AGTACTGTCGAGAGAC	0	0	0	0	0	3.9153	0	0	0	0	0	2.38258	0	0	0	0	3.02847	3.41768	0	0	0	2.38258		s1h_AGTTCCCAGAATTTGG	0.9152
s1h_TCGCTCAGTTAAGAAC	0	0	0	2.37459	0	0	0	0	0	0	0	0	0	2.37459	0	0	0	4.08563	0	0	0	0		s1h_AGGGCCTTCACTTGTT	0.884682
s1h_AGAACCTTCGAGTGGA	0.70516	0	1.1146	0	1.1146	2.96708	1.1146	0	0	1.8117	0.70516	0	2.58702	2.66125	1.1146	1.1146	0	3.60675	0	1.1146	1.62859	1.62859		s1h_CGACAGCAGATTCGAA	1.07357
s2h_CGGAATTGTGGGTTGA	0	0	1.31501	0	0	1.86402	0	0	1.31501	0	0	1.86402	2.21642	0	1.31501	0	0	3.59518	0	1.86402	1.31501	0		s1h_CTGTGGGGTTCAAACC	0.868542
s1h_CACCAAACACAGTCAT	0.407122	0.407122	0.81369	0	0	3.91689	1.56206	0.224138	1.01476	1.95017	2.08378	0.224138	1.7959	2.28172	0.407122	0.81369	0.919271	3.74845	0.695631	0.695631	0.695631	2.83788		s3h_CAGGCCATCTACGGTA	0.79849
s3h_CCACACTAGTGCTCAT	0.950737	0.950737	0.584341	0	1.42917	4.37685	1.32928	1.2183	0.334258	0.950737	1.93925	1.09344	3.37349	1.09344	2.04735	1.32928	1.32928	3.48897	0.334258	0.584341	1.32928	0		s1h_CACGTTCGTTTGGAGG	1.19378
s3h_TACAGGTTCGAGCACC	0.365158	0	0.365158	0	0	3.94517	0.632061	0	0	1.16431	0.365158	0.842526	1.76613	0	0.632061	0.842526	1.16431	3.528	0	0.842526	0.632061	0.842526		s1h_CATTGTTCATCCGGCA	0.787708
s1h_ACATGCATCCGGACTG	0	0	0	0	0	4.76312	0	0	0	2.11105	0	2.11105	0	2.11105	0	0	0	2.74173	0	0	0	2.11105		s1h_TCTCTGGAGTTTCAGC	1.07758
s4h_TTAGTCTTCTACGCAA	0	0	1.66852	0	0	3.16115	0	0	0	1.85323	0	2.77665	2.63282	3.53685	2.14389	1.44178	1.14809	3.56769	1.85323	1.14809	2.36881	2.70732		s1h_AGAAGCGAGAGGGTAA	0.889003
s4h_CCCTCAATCCTGTAAG	0	0	2.55158	0	0	3.41996	0	0	0	0	2.75901	3.31823	2.75901	2.75901	3.9931	0	0	2.93071	0	1.37544	1.37544	1.9335		s1h_GGTCTGGGTATCGAAA	0.781271
s1h_CTTCTAAAGCCAAGCA	0.900882	1.53782	0.548634	1.367	0	4.13348	1.16086	0.548634	0.900882	1.68368	2.83788	1.92382	2.79414	1.16086	0	0.900882	1.16086	3.83547	0	0.900882	0.900882	0.548634		s1h_AGAACCTTCCCTGTTG	0.878274
s3h_GTGCACGGTGACTCTA	0	0	0	0	0	4.07457	0	1.55406	1.05268	1.05268	1.05268	0	0	0	1.05268	1.05268	1.05268	4.32563	0	0	1.05268	1.05268		s1h_TGAACGTCAAGAATGT	0.99287
s4h_TGCACGGGTGGTCTTA	1.44839	0	0	0.966274	0	2.51745	0	0	0	1.77231	0	0	3.41136	4.70125	1.77231	0	0	1.44839	0	0	0	2.75068		s3h_AACACACGTATAGGGC	0.798526
s1h_TATCTGTGTACCAGAG	1.17982	1.17982	0	0	0	1.4772	0.75466	1.17982	0.75466	1.17982	1.17982	1.17982	1.17982	2.81997	0.75466	1.17982	0	1.70612	0	0	1.89227	1.17982		s1h_AAAGAACCAGAAGCGT	1.01644
s1h_TTGCATTTCACTCACC	0	0	2.55049	0	0	4.09546	0	0	1.37456	0	1.37456	1.93249	1.93249	3.51115	0	1.37456	0	3.51115	1.93249	0	0	3.20383		s1h_TGCTTCGCACGGTCTG	0.811648
s1h_GAGCTGCCAAGAAATC	0	1.22214	0	0	0	3.24815	1.22214	0.586757	0	1.8851	0	0.586757	0.954086	0.954086	0	1.22214	1.60758	2.83103	1.43332	0	0	3.36506		s2h_TTGGTTTCATGCCGGT	0.707386
s3h_GAATCACCAGTGGGTA	0	0.750416	1.17426	0	0	4.2842	0	0.750416	2.29687	2.17761	0	0	0.98463	0.444006	1.33361	1.69956	1.5918	4.07024	0.98463	0.750416	0.444006	2.23902		s1h_TAGATCGAGCGTTCAT	0.850056
s3h_ATCGTAGAGTTTAGGA	0	0	0	0	0.561077	4.11422	0	0	0	2.378	0.561077	0.561077	0.561077	0	0.561077	1.18101	0.918336	4.01068	1.38885	0.918336	0	1.38885		s1h_GTTACAGAGCAATAGT	0.915977
s1h_GAGTTTGGTTCGAGCC	0	0	0	0	0	3.48418	0	0	2.82125	0	0	0	0	0	0	0	0	3.48418	0	0	0	0		s1h_TCAATCTTCCAGCAAT	0.773009
s1h_GTTACGAAGGGATCAC	0	0	0	0	0	3.45552	0	0	0	0	0	2.41814	0	0	0	0	0	3.45552	0	0	0	3.06572		s1h_TCACGGGTCCCGATCT	0.851237
s1h_TGGATCACATAACGGG	1.60688	1.60688	0	0	0	3.71046	0	0	0	0	0	1.60688	1.60688	2.19439	0	0	0	4.10773	0	1.60688	0	1.60688		s3h_TAAGTCGTCACTACGA	0.81016
s3h_CTAAGTGGTGAAGCGT	0	0	0.831685	0	0	3.65373	0	0	1.58751	1.27937	1.58751	2.01302	2.72583	2.01302	1.58751	0.831685	0.831685	3.65373	1.27937	0	0	3.1925		s1h_ACGCACGGTACCTAGT	0.864688
s4h_TTGACCCTCTATCGTT	1.15649	0.309782	0.820197	2.34577	0	3.26024	0.545955	0	3.05181	1.09768	0.545955	1.53283	3.35966	3.34055	1.40771	1.64403	0.968532	3.43263	0.166839	0.897113	0.968532	1.09768		s1h_TGCTCCACAGGCCCTA	0.932711
s1h_AGCCACGAGTAAATGC	0	1.05707	0	0	0	1.55938	0	0	0	1.55938	0	0	2.34081	0	0	0	0	1.89218	0	1.05707	0	0		s1h_TCGCAGGCAACAGATA	1.05314
s3h_AGGTGTTAGGGCGAAG	0	0	0	0	0	4.31639	0	0	0	0	0	0	2.44752	0	0	0	2.44752	4.16446	0	0	0	0		s2h_TGGATGTTCAACTGAC	1.04689
s3h_AGTGACTAGCGCACAA	0.320281	0	0	0	0	4.00016	0	0	0.562486	1.06042	0.320281	0.757316	1.39131	0	0	0	0.757316	4.04742	0.562486	0.320281	0	2.10081		s1h_TCAGGTATCTTACGTT	0.966188
s1h_TGTGAGTGTGCAGTGA	0.882042	0	0	0	1.3433	3.70483	1.65775	0.882042	0.882042	0.882042	0.882042	3.80423	1.3433	0	1.65775	0	0.882042	3.37815	0.882042	0	0	1.65775		s1h_TGAGGGAAGCAAACAT	0.864019
s2h_ATCCTATTCGACCAAT	0.69175	1.6072	1.09675	1.09675	0	3.04186	0	0	1.3842	0.69175	0	2.077	1.09675	0.69175	0	0.69175	1.09675	3.39849	1.09675	0.69175	1.6072	1.09675		s1h_ACAGCCGAGGCTAAAT	1.00715
s1h_TGCGATAAGAGTTGAT	0.920905	0.920905	0.696994	0	0	3.67104	1.9525	0.408031	0	1.71104	2.5328	1.51006	2.6098	1.39206	2.3095	1.51006	0.408031	3.45742	0.408031	0.696994	1.61559	2.5328		s1h_CCGGGTATCTGGTTGA	0.779687
s1h_ACAAAGACATGCCATA	0	1.85305	0	0	0	3.65467	0	0	1.85305	2.46457	0	0	1.85305	1.85305	0	0	0	3.65467	1.85305	2.46457	0	3.11427		s1h_GTCCCATAGCAGCCTC	0.938897
s2h_CTGCCTACAAGGTACG	0	1.32425	0	1.32425	0	3.01139	1.32425	0	0	0	0	0	1.32425	0	0	0	0	3.01139	0	0	0	0		s1h_ACTGCAAGTTTCACTT	0.738082
s1h_TTTCACATCGTTTACT	0.802143	1.24145	1.24145	0	0	3.89146	0	0	0.802143	1.77855	0	0	1.96733	0	1.24145	0.802143	0	3.94047	1.24145	0	0	1.54563		s1h_CCTGTTGCAGTTCACA	0.870524
s1h_TATTGCTCACCTCGTT	0	0	0	0	0	3.2262	0	0	0	0	0	3.2262	0	2.57199	0	0	0	3.2262	0	0	0	0		s1h_TCTTCCTCATTAGGCT	0.965543
s4h_CCATCACAGATCCTAC	0.660613	0	0	2.13863	0	3.43242	0.660613	0	0	0.660613	0	1.33709	0	1.88947	0.660613	1.05499	0	3.59915	1.05499	0	1.33709	1.55686		s1h_TCCCATGGTGATGAAT	0.936558
s1h_GATCCCTCAGTTGGTT	0	0	0	0	0	2.98019	0	0	0	0	3.64762	3.64762	2.98019	0	0	0	2.98019	4.72871	0	0	0	3.64762		s1h_GGAAGTGCAACCGCTG	0.837064
s3h_GTCTCACAGCATTTCG	0.837886	0.362668	1.83193	0	0.362668	4.35594	0	0	1.68112	1.59624	1.59624	2.02252	2.23066	3.22062	1.83193	0.837886	1.40121	4.14435	1.1587	0.362668	1.0111	2.07876		s1h_GTGGAGACAGCTGTAT	0.797721
s1h_CCTCCTCCAGCCTATA	0	1.30592	1.30592	0	0	3.78549	0	0	2.20532	1.30592	0	2.46507	1.30592	3.65519	2.46507	1.30592	1.30592	4.09773	2.84179	0	0	0		s1h_GGTTCTCGTGTTATCG	0.863147
s1h_TGAGGGATCGGAGCAA	0	0.485821	0	3.07463	0	3.85625	0	0	0	0.485821	0	1.41768	0.811382	1.55879	0.811382	0.485821	0.811382	3.63508	0	1.05658	0.485821	3.75908		s3h_CCTCATGCAAAGTATG	0.791344
s4h_GCAGGCTGTCACGACC	0	1.58432	0	0	0	3.77587	0	0	0	0	0	1.58432	1.58432	0	1.58432	0	2.53591	3.46598	1.58432	0	0	0		s1h_AGGGTGATCGTTCAGA	0.808929
s1h_GTTGTAGAGACGACTG	0	0	0	0	0	4.17596	0	0	0	0	2.83472	0	3.49806	0	0	0	0	3.89339	0	0	0	0		s1h_TGTAAGCAGCGGTAAC	1.0165
s1h_AGACTCATCGGTCAGC	0	0	1.21	0	0	4.27116	1.21	0	0	2.08697	0	1.21	2.34315	1.74169	0	0	1.21	3.59188	0	1.74169	0	2.34315		s1h_TCACGCTAGGGTCACA	0.905183
s1h_GATGTTGAGATTTGCC	0	0	0	0	0	3.74531	0	0	0	0	0	0	0	0	3.07552	0	0	3.74531	0	0	0	0		s1h_CTGCCATGTCCTGGGT	0.718247
s3h_GCATCGGCATGTGTCA	0	0.648168	0.648168	0.648168	0	3.85138	1.03818	0	0	1.99935	1.31804	2.55385	1.99935	1.03818	1.31804	0.375705	0.862067	3.6116	0.862067	1.43321	0	1.71563		s1h_CTGCCTAGTTCGAGCC	0.930408
s4h_CAGGCCAGTCGATTAC	0.851793	0	0	0	0	3.71033	0	0	0	1.52248	0	0	1.305	1.02668	1.52248	0.370148	1.02668	4.11129	1.17549	0.851793	0.370148	0		s1h_TGCAGTAGTCTTCAAG	0.78985
s1h_TGAGCGCCATACCGTA	0.918268	0.561028	2.09783	0	0	3.79024	0	0	1.47845	1.18094	0	1.89365	1.38877	1.89365	0.319353	0	1.70744	3.9326	0.319353	1.18094	0	2.79885		s2h_CTTTCGGGTACCGTCG	0.786557
s1h_GTAGATCCAGCAGTAG	0.200695	0.636052	0.938351	0.200695	0	4.0115	0.367766	0.200695	1.02174	0.636052	0.636052	0.636052	1.84594	0.847374	0.200695	0.510879	1.41379	3.58673	1.17016	0.747285	0.747285	3.27937		s1h_ACGGTCGGTCCGGACT	1.06326
s1h_TCTCAGCTCCGGTTCT	1.04283	0	0	0	0	3.58094	1.04283	1.04283	1.04283	1.04283	0	2.12213	2.32103	0	0	1.8736	1.04283	3.76714	1.04283	0	0	2.8642		s3h_CTGCGAGCATGACCCG	0.811737
s1h_GTCGAATTCGCGTGCA	0	1.58033	1.58033	0	1.58033	3.93447	0	0	3.00977	0	1.58033	3.67795	2.79887	2.16482	1.58033	0	1.58033	4.30776	0	0	0	3.93447		s1h_GGCGTCATCGCTGTCT	0.862792
s3h_CTGCAGGAGCAGTACG	0.474931	0.474931	1.03805	0	1.03805	3.84144	0.474931	0	0	2.03952	2.31437	0	1.7687	0.795616	1.39612	1.03805	0.795616	3.78784	0	0.795616	0.795616	0.795616		s1h_TCAAGACAGCTCCGAC	0.755514
s1h_CCTAAGATCGGTAACT	0	0	0	0	1.296	3.83144	0	0	1.296	1.296	2.19321	2.97463	2.19321	1.84202	0	0	0	4.03861	0	0	0	2.65838		s1h_CACATGAGTATGAAAC	0.956109
s1h_GTTCGCTTCTTCGTGC	0.299033	0.299033	1.1286	1.57569	0	3.82785	0.528925	0.299033	0.299033	2.19908	0.299033	0.873055	1.64531	0	0.528925	0.528925	1.41997	3.39886	0	0.873055	1.64531	2.3088		s1h_ATTTACCCAAGTGCAG	0.791892
s2h_CGAAGTTAGGGTAGCT	0	0	0	0	0	4.44229	0	0	1.26541	1.26541	0	0	0	0	0	0	0	3.94914	0	1.26541	0	0		s1h_ATTTCTGCAGGGCTTC	0.980225
s1h_ATAGAGAGTTATTCTC	0	0	0	0	0	3.34453	0	0	0	2.3141	0	0	2.3141	0	0	0	0	4.30307	0	0	0	0		s1h_TTCACGCGTACCTGTA	0.781901
s1h_ACATCGAAGGTAGTAT	0	0	0	0	0	3.47276	0	0	0	0	0	0	0	0	0	0	0	4.15027	0	0	0	0		s1h_TAGGAGGCAGACGCTC	1.10822
s2h_GGCTTGGTCGCACGGT	0.66485	1.16413	3.12309	1.62758	0	3.82192	1.56377	0.273633	1.0607	2.65456	1.0607	0.66485	1.68756	0.94533	1.16413	0.273633	0.94533	3.52774	1.25785	0.488252	0	2.58585		s1h_ATGAGGGAGTGTACCT	0.854073
s1h_GTCATGAGTATGCAAA	0	0	0	0	0.973288	3.81681	0	0	0.973288	0	0.973288	3.10934	1.78169	2.65134	1.78169	0	1.45705	4.3188	0	1.78169	2.52784	2.86027		s1h_CAGAGCCGTTGGGAAC	0.923007
s1h_TCCTTTCTCGCCTCTA	1.09901	0	0	0	0	3.66415	1.09901	0	0	2.5655	1.60992	1.60992	2.39844	3.49709	0	1.09901	0	3.43457	1.09901	0	1.60992	1.60992		s3h_CTCCTTTTCATGTCAG	0.757246
s1h_TGTCCCAAGCAAGGAA	0	0	0	0	0	4.09367	0	0	0	0	0	3.73803	1.27073	2.62592	0	0	2.16221	3.53587	1.27073	1.81269	1.27073	3.18101		s1h_GGGACCTCAGGTACGA	0.776692
s3h_AACGTCATCGTCACCT	0.640483	0.914554	0.261697	0.640483	0	3.38159	0.786879	0.468919	0.261697	0.914554	0	0.914554	2.26953	0.468919	0.640483	1.58693	1.45639	3.38159	0.640483	0.640483	0.786879	1.98538		s3h_GTTCATTAGGTGCCTC	0.921042
s1h_CAACAACCAACCGCCA	0	0	0	0	0	2.41814	0	0	0	0	0	2.41814	0	0	0	0	0	3.06572	0	0	0	2.41814		s3h_GGATCTACACTGTGTA	0.761096
s1h_TAATCTCGTGAGAGGG	2.60385	2.60385	0	0	0	4.33197	0	0	0	2.60385	0	0	0	0	0	0	0	3.2593	2.60385	0	0	0		s1h_TATGTTCTCGTTAGAC	1.16916
s1h_CGAAGTTCAATGACCT	1.78678	0	0	0	0	3.25235	0	1.78678	0	1.78678	0	0	0	1.78678	0	0	1.78678	3.70774	0	0	0	1.78678		s1h_TTTACCAGTTCTGACA	0.805901
s3h_TTGTGTTGTGAGACGT	0	0	0	0	0	2.06402	0	0	0	3.07421	0	0	2.06402	0	0	0	0	3.35027	0	0	0	0		s1h_CATCCGTGTGGCCTCA	0.784053
s2h_GCGATCGGTTACGTAC	0	0	0	0	0	0	0	0	1.94883	0	0	1.94883	0	0	0	0	0	0	0	0	1.94883	0		s1h_TGGTAGTTCCTTCACG	0.977233
s2h_GCAGGCTGTGTTACAC	0.685706	1.49248	0	3.68674	0	3.81403	1.93312	0	0.685706	2.28915	1.85918	1.49248	2.47122	1.49248	0.685706	1.24212	1.24212	3.569	0	0.685706	2.78933	2.62519		s1h_CCACGTTAGCATGATA	0.778954
s3h_ATTCCATTCGTGGTAT	0	0	0	0	0	3.82962	0	0	0	0	0	0	0	0	0	0	0	3.61189	0	0	0	0		s1h_CACTAAGGTCAGGTAG	0.876732
s2h_CTCAAGACATGCAGGA	1.431	1.57266	1.06806	3.00059	0	3.8466	0	0	0.492607	1.69672	0	3.1476	1.57266	2.6197	0.821169	1.90646	1.26591	4.06546	2.6197	1.06806	1.06806	0		s1h_CGCCATTAGGTACCTT	1.05139
s1h_TGGAGGATCGGCATCG	0	0	0	0	0	4.11383	0	0	3.04738	0	0	2.40063	0	2.40063	0	0	0	3.04738	0	0	0	0		s2h_TGCAGATCACAGCCAC	0.878349
s1h_TGACAGTCAAATAAGC	0	0	0	0	0	3.11581	0	0	0	0	0	0	0	0	0	0	0	2.46605	0	0	0	0		s1h_CTGGACGTCTTCGTAT	0.953098
s3h_GCCGTGACAGAGGCTA	0	0	1.8532	1.02726	0	4.52681	0	1.02726	1.02726	2.10091	1.52318	1.02726	1.02726	3.65484	1.52318	1.02726	0	3.50499	0	1.52318	1.52318	2.10091		s3h_CATCGGGCACGACGTC	0.705467
s1h_GTAACCAAGCCATGCC	0.654074	0	0	0.654074	0	3.92911	0	0	0	1.3271	0.654074	1.72576	0.654074	1.72576	0	1.3271	1.3271	3.77218	1.04617	0	0.654074	2.23112		s1h_GCACATATCGGTCTAA	0.983118
s1h_TTCGGTCAGGGCCTCT	0	0	0	0	0	4.08529	0.763728	0.763728	0	1.49038	2.31945	2.19987	1.90677	0	0	0	0.763728	3.35027	0.763728	0	0	0.763728		s1h_TACAGGTCACTCTGCT	0.785192
s1h_GATGCTAGTGTTGAGG	0	0	0	0	0	0	0	0	0	0	0	2.57423	0	2.57423	0	2.57423	0	3.6207	0	0	0	2.57423		s1h_CCGTAGGGTACTTCCC	0.767529
s1h_CCTCACAAGCGTGAGT	0	0	0	0	0	2.74173	0	0	0	0	0	0	0	0	0	0	0	3.40212	0	2.74173	0	0		s1h_AGTTCGAAGGGCAGAG	0.675848
s1h_CTCAACCAGTACCGGA	0	0	0	0	0	3.55112	0	0	0	2.05033	1.47824	2.05033	2.05033	0	0	0	1.47824	4.27792	0	1.47824	0	1.47824		s1h_CCTCACAGTGTAGGAC	0.697758
s1h_CTGCATCTCCGCACGA	0	0	0	0	0	3.04516	2.03746	0	0	2.03746	0	2.03746	0	3.04516	0	0	2.03746	3.04516	2.03746	0	0	2.66321		s1h_AGGACGAGTCCGGCAT	0.909491
s4h_GCCGATGCAAGGTCGA	0.485724	0.811243	0	3.6182	0	4.05884	0	0	0.485724	1.25316	0	1.55859	1.79223	2.50604	0	0.811243	1.25316	3.98023	0.811243	0.485724	1.05642	1.68222		s1h_TGCTCGTAGCCTCTCT	0.849761
s1h_ATGAGTCTCGTGGCGT	0.329042	0.46024	0.774223	0	0	3.96692	0.576204	0.576204	1.08119	1.50557	1.50557	2.08112	1.20532	1.89457	0.774223	0.46024	1.14518	3.91778	1.08119	0.177994	1.01282	0.860239		s3h_TGTGTGACATGGAAGC	0.731571
s2h_GGGTAGAGTCGACTTA	1.93249	1.2617	1.65232	3.23752	0	4.09546	0	0	0	1.93249	0	0	0.611834	0.611834	0.988657	0.611834	1.47596	4.26319	2.73078	1.2617	0.611834	1.65232		s1h_TTGGGTATCCTCACTG	1.14997
s4h_CCTCATGTCGCTTACC	0	0	0	1.01757	0	3.54278	0	0	0	0	0	0	1.01757	0	0	0	1.01757	3.68543	1.01757	1.84046	0	1.01757		s1h_TGTCCTGGTTAGGCTT	0.859659
s1h_ATCGGCGAGTGATTCC	0	0	0	0	0	3.48265	0	0	0	0	0	1.98913	2.61141	1.98913	0	0	1.98913	3.65983	1.98913	0	0	2.61141		s1h_TACTTACCAGTGGGTA	0.892552
s3h_AGCGCCAAGGCCTGAA	0	1.2054	0	0.774286	0	2.9197	0	0.774286	0	1.2054	0	0	0	1.2054	0	0	0.774286	3.70739	0	0	0	2.08122		s1h_AAGGAATCAGCTATTG	0.810847
s3h_CATTCTACAGTACTAC	0.6422	0	1.52663	0	0	4.17357	0	1.85691	0	3.07801	0	0	2.10478	3.19528	0.6422	1.03009	0.6422	4.54082	0.6422	1.03009	0	0.6422		s1h_GATTCTTCACCAACAT	0.816275
s1h_CCGGACACAACCACGC	0	1.97778	1.97778	0	0	3.79743	0	0	1.97778	1.97778	0	2.59922	1.97778	1.97778	2.59922	0	0	4.14736	0	0	0	2.9796		s1h_AAAGGTAAGATACCAA	1.03471
s1h_CTGCGAGTCATTACCT	0	0	0	0	0	3.06118	0	0	0	1.18216	0	0	1.18216	1.18216	0	0	0	3.2533	0	0	0	1.18216		s1h_ATACCGAGTAGCGATG	1.16108
s1h_TCCAGAAGTCGTGGTC	0	0	0	2.26779	0	3.44371	0	0	0	0	0	0	1.67316	2.26779	0	0	2.26779	3.44371	0	0	0	2.90778		s1h_AAGTCGTAGATCGACG	0.920044
s1h_ACAGAAATCGTCAACA	0	1.44467	0	0	0	2.84504	0	0	1.44467	0	1.44467	3.293	0	2.84504	0	0	0	3.83657	0	0	1.44467	0		s1h_AGGTCTATCAAATGAG	0.841282
s1h_CTCCACAAGCGCCATC	0.618473	0.997754	0.618473	0.618473	0	3.95825	0	0	0.618473	2.89712	0.997754	0.997754	2.06035	0	2.42242	0.997754	0.997754	4.02159	1.94486	1.66401	0	1.48713		s1h_AGGATAACAGCGACCT	1.04246
s2h_GGGACTCAGAGCTGAC	1.37744	0	0	0	0	2.55403	1.37744	0	0	1.37744	0	1.37744	1.93578	2.55403	1.93578	0	0	2.29194	0	1.37744	0	1.37744		s1h_CGTGAATAGCATGAAT	0.913391
s1h_TCATCCGGTTCACGAT	0.976578	0.439406	0.743636	0	0	4.06707	1.78609	0.439406	0	1.32413	1.32413	1.87454	1.68904	0.976578	0	0.439406	0.976578	4.32401	0.976578	0.743636	0	0		s1h_CGGGCATCACTGCGAC	0.788935
s2h_CGTGTCTTCTTAGTTC	0.437258	0.97281	0	0	0	3.63089	0	0	0	1.16122	0.97281	0.437258	0.97281	1.68411	0	0.740466	1.16122	3.50732	0	0.740466	0.740466	3.13281		s1h_GGTAACTTCTCTGAGA	0.740571
s2h_TCTATACGTGGATCGA	0	0	0	0	0	3.68034	0	0	0	0	0	0	0	0	0	0	3.01209	3.50305	0	0	0	0		s1h_AGTCATGGTACAGCGA	0.804596
s3h_GATAGCTGTCTCGGAC	0.649454	0	1.53858	2.48273	0	4.25564	0.649454	2.22251	1.03992	2.22251	0.649454	0.649454	1.03992	2.91101	1.03992	1.03992	1.53858	4.50668	1.53858	1.32002	0	1.71784		s1h_ACATTTCGTGGTGATG	0.73615
s1h_CGGAACCTCCCAGGCA	0	0	0	0	0	2.05883	0	0	0	1.18752	0	0	0	1.18752	0	1.18752	0	1.71522	0	0	0	0		s1h_CTCGAGGTCAGGACGA	0.809947
s1h_TCACTATCATCATTGG	0	0	0	0	0	3.88775	1.75442	0	2.73049	0	0	1.75442	2.3571	0	2.3571	2.73049	0	4.35004	2.3571	2.3571	0	1.75442		s3h_TCTTGCGTCGACCAAT	0.738041
s1h_CTCAGAACACAGTCCG	1.10735	1.10735	1.61992	0	0	3.5092	0	0	0	1.61992	0	1.95714	1.95714	1.95714	1.61992	1.10735	1.61992	3.44665	0	0	0	2.72027		s1h_TGCCGAGTCGGAGCAA	1.13669
s2h_AACAAGAGTGAGACCA	0	0	0	0	0	2.91106	0	0	0	1.67598	0	2.2709	1.67598	1.67598	0	0	0	2.2709	0	0	0	1.67598		s1h_AGTAGCTAGATGGTAT	0.855942
s1h_AGCGTCGTCCTTCTGG	0	0	1.39658	0	0	4.02078	1.95766	0	0	1.39658	0	0	2.31492	0	0	0	2.31492	3.77458	1.95766	0	0	1.95766		s1h_TGTCCACCACAGCTTA	0.952711
s3h_CAGATACCAGATACTC	0	1.20597	0	0	0	3.84225	0.774728	1.20597	2.21812	2.21812	0	1.5063	1.5063	1.20597	1.73695	0.774728	0.774728	4.21494	1.73695	0.774728	0.774728	2.78563		s1h_CATTGAGGTAGAGGAA	0.826255
s1h_CGGCAGTTCTGCCTGT	0	0	2.58664	0	0	2.58664	0	0	0	3.24142	0	2.58664	3.24142	0	0	0	0	3.91482	2.58664	0	2.58664	0		s1h_CACACAAAGAGGGCGA	0.802716
s1h_GATTCGAGTGACATCT	0	0	0	0	0	3.88739	1.296	0	1.296	0	1.296	1.84202	1.84202	1.84202	0	0	1.296	3.64192	1.296	1.296	0	2.19321		s3h_CTCCGATAGATAGCTA	1.05103
s3h_TTCGGTCCAGAGTGTG	0.570545	0.931558	2.58834	3.04452	0.570545	4.75027	0.570545	0	1.57819	1.40534	0	0.570545	0.570545	2.16244	0	0.570545	1.72551	4.12341	0.931558	0.931558	0.570545	1.40534		s1h_ATCGTAGTCCTTTAGT	1.14835
s2h_GTCAAGTAGTATGAAC	0	0	0	2.14894	0	4.12076	0	0	0	0	0	0	0	0	0	0	0	4.12076	0	0	0	0		s1h_TGCATCCTCGTGTTCC	0.735752
s1h_AAATGGACAAATGGCG	0	0	0	0	0	3.72207	0	0	0	2.04446	0	0	2.04446	2.04446	0	0	0	3.87275	0	0	0	2.04446		s1h_ATTCTACCACTCCACT	0.624602
s3h_GGGTCACCAAGGAGTC	0.665837	0.387341	0	0	0.387341	4.0482	0	0.387341	1.56538	1.74582	0	1.21352	2.03115	2.62268	0.665837	0.883428	0.387341	3.5837	0.665837	1.06203	0.387341	2.47489		s1h_ACAAAGAAGGCCACCT	0.711532
s3h_CTCCCAAGTTGCACGC	1.16413	0.438759	0.438759	0	0	4.28499	0	0.742682	0.438759	2.33827	0.438759	1.68756	2.33827	1.78457	0	0.975445	0.438759	4.06528	0.742682	1.16413	0	1.58011		s1h_AGGGTCCGTAGGACCA	0.763005
s1h_TTTAGTCCATAGAATG	0	0	0.913927	0	0	4.36556	1.38334	0	0.913927	1.94253	2.29904	0.913927	1.38334	0.913927	0	0	0.913927	4.00346	1.38334	1.38334	1.38334	1.94253		s1h_GTTAGACAGTACGTCT	0.939309
s1h_ACAGAAAAGTTGCGAG	0	0	0	2.70908	0	4.26376	0	0	0	0	2.0804	0	0	0	0	0	0	3.09209	2.0804	0	0	0		s3h_CATTGTTCATCCTGTC	0.704664
s3h_TTAGTCTCATAATGAG	0	0	0	0	0	4.00165	0.612743	0	0.352587	0.819	0.819	0.819	1.56959	2.44829	0.989903	1.13582	0.819	3.96224	0.352587	0.612743	0.352587	1.26313		s1h_GGGTGTCCACCCTATC	1.00559
s1h_TTGGGTACATAGACTC	0	0	0	0	0	4.50829	0	0	0	0	3.60839	2.94198	0	0	0	0	0	0	0	0	0	0		s1h_GCTACCTGTTGTGTTG	1.09707
s3h_ACGGAAGTCCTAAGTG	0	0	1.68953	0	0	4.89417	0	0	2.28584	3.31425	0	0	2.65682	1.68953	1.68953	0	2.28584	4.44174	2.65682	0	0	2.28584		s1h_CTTAGGAAGGCATCGA	0.901629
s3h_AATGCCAGTCGGCTAC	0	1.34194	0.880965	0	0.880965	3.03424	1.89505	0	3.32688	1.89505	2.24912	2.80611	3.73728	4.48436	1.89505	1.65626	0	1.65626	0	0.880965	0.880965	3.37638		s1h_TCGCTCATCCGCAACG	0.801877
s1h_TCGATTTAGTATTAGG	0	0	0	1.33902	0	2.24559	0	0	0	0	0	2.71314	0	1.33902	0	0	0	1.8917	0	0	0	1.33902		s1h_GCCGATGCAGTTCACA	1.22592
s1h_TCGTGCTCACCGTGGT	0	0	1.28247	0	0	3.8691	0	0	2.17663	0	1.82633	1.82633	2.43555	2.17663	1.28247	0	1.28247	3.75393	1.82633	1.28247	0	1.82633		s1h_AGGCTGCTCCGCTGTT	0.945501
s1h_ATGAGTCAGCATACTC	0	1.60912	0	0	0	4.11048	0	0	0	1.60912	0	2.19687	2.83284	0	0	0	0	3.36691	1.60912	0	0	1.60912		s1h_TGGCGTGAGATTACCC	1.00899
s3h_AGATCCATCTCTGCTG	0	0.619779	1.27412	3.28674	0	3.89339	0	0.619779	0	0.619779	0	0	0.99954	1.27412	0.619779	0.619779	0.99954	3.7011	0.619779	0	0	1.94728		s1h_TCTCTGGCAACTGATC	0.921969
s3h_CATGCAATCGCGTCGA	0	0	0.789298	0	0.470582	3.57945	0.470582	0	1.8576	2.24209	0	1.75913	2.46951	2.6115	1.38745	0.470582	0.789298	3.57945	0	0.470582	1.03061	2.69606		s1h_AGAGAGCAGGTTCATC	0.909544
s3h_TAGGTACGTTCTCCTG	0.429232	1.1456	0.72859	0	0	4.44458	0	0	0	1.93107	0	0.72859	2.41462	1.66556	0.958673	0.72859	1.85015	3.97028	1.93107	0.72859	0	1.30302		s1h_CAAGCTAGTTAACAGA	1.01534
s1h_CTCTGGTCATCCGTTC	0	2.54236	0	0	0	3.58709	0	0	0	0	2.54236	3.19537	0	2.54236	0	0	0	3.58709	0	0	0	0		s1h_GGAATGGGTGCATGTT	0.840489
s1h_CATGCTCAGATTCGAA	0.892461	0	0.892461	0.892461	0	4.14264	0	0	0.892461	0.892461	0.892461	1.91169	1.91169	1.91169	0.892461	0	1.67211	3.44246	1.91169	0.892461	1.67211	2.82449		s1h_GACAGCCAGATTAGAC	1.23028
s3h_AGGAAATTCCACACCT	0.260034	0.260034	1.51813	0.466214	0	4.00823	0	0.466214	0.466214	1.97913	1.89349	0.91022	3.60913	0.260034	0.91022	1.58117	0.78294	3.98641	0.78294	0.78294	1.21663	0.466214		s1h_CTCATCGCAGTGAGCA	0.929199
s3h_ATAGAGACATCTAACG	0.389403	0	0.389403	0	0	4.55669	0	0.389403	1.34979	1.21802	0	0	1.83051	2.59366	0	0.668957	1.34979	4.18585	2.20758	1.06623	0.389403	3.0214		s1h_GGGTAGATCGCGTAGC	0.832576
s1h_GACTCAAAGAGTCAAT	0	0	0.753765	0	0.753765	1.89084	0.753765	0	1.17865	2.04768	1.89084	2.94443	1.17865	3.20375	1.17865	1.17865	0.753765	2.59338	1.17865	0	1.17865	1.17865		s1h_TCTACATTCAGTGTCA	0.832099
s3h_GCAGCTGCAGGCACTC	1.31738	0	0.375419	0	0	4.92162	0	0	0	2.05848	0.647733	2.31373	1.62932	2.40001	2.40001	0.375419	0.861541	4.40234	0.375419	1.43251	0	0.375419		s1h_ACACAGTAGTCGCCCA	0.88154
s1h_CATGCGGTCTAGATCG	0.419205	0.713687	1.53585	0	2.23345	4.0196	0.419205	0.940888	0.940888	0.713687	1.12591	2.74606	1.6421	2.23345	2.52225	0.419205	0.419205	3.82395	0.713687	0	0.940888	1.12591		s1h_CGGGTCACACTAGGCC	0.869654
s2h_AACACACCACATACGT	1.1726	0.593905	0.963973	2.92532	0.18462	4.36252	0.34041	0.34041	0.18462	0.883491	0	0.34041	1.29086	0.593905	0.795961	0.963973	1.5368	4.17238	1.10778	0.593905	1.44555	2.35421		s1h_TACAGGTAGATTTGCC	0.936195
s1h_GGATCTAAGTTGTCAC	0	0	0	0	0	0	0	0	0	0	0	0	2.60269	0	0	0	0	3.65066	0	0	0	0		s3h_GGGTCTGCATCACAGT	0.753462
s3h_TCGCACTTCTAGCCAA	1.50575	0	1.20548	0	0	4.00337	0	0	0.774349	0.774349	0.774349	1.92365	2.98097	1.73637	0.774349	0.774349	1.73637	2.54096	1.50575	0.774349	0	1.50575		s1h_TGTTCTAAGGAGAATG	0.897126
s1h_GTTACCCAGCCTCATA	0	0	0	0	0	3.93183	0	0	0	2.60269	0	0	0	2.60269	0	1.64223	1.64223	4.21459	0	0	0	2.60269		s1h_GTACAGTAGTAATTGG	0.781897
s4h_GCGTTTCGTGGCTACC	0.617251	1.27017	0.617251	0	0	3.10663	0	0	0	0.617251	0	0	0	0.617251	0.617251	0	0	3.14413	0.617251	0.996081	0	0.617251		s3h_ATATCCTAGGATATGT	1.05945
s3h_AGGGCCTAGGTTGCCC	0	1.25671	2.14493	0	0	3.04978	0	0	1.25671	0	0	2.14493	1.25671	0	0	2.40291	0	2.6078	1.79636	0	1.25671	2.14493		s1h_TTTGATCAGTCTAGAA	0.849366
s3h_CTGCATCTCAGCGCGT	0	0	1.08845	2.28884	0	3.81369	0	0	1.37485	1.93283	1.59723	1.59723	2.69379	2.38401	1.37485	1.77904	0.685535	3.72275	0.685535	0	1.08845	2.28884		s1h_GAACGTTGTGTCTCCT	0.744082
s1h_AGAAGCGTCTTAATCC	0.740868	0	0.437531	0	0	4.60315	0	0	0	2.43613	0.437531	0	1.95127	1.16175	1.16175	0	1.78169	4.76993	1.45705	1.16175	0	3.67431		s3h_TTGGGTATCCTACCAC	0.775599
s1h_CAACGATGTCGATGCC	0	0	0	0	0	3.49186	2.82871	0	0	0	0	2.82871	0	2.82871	0	0	0	4.56997	0	0	0	0		s3h_TGCGGCATCTTTCGAT	0.712681
s4h_GCTACAACAATGCTCA	0	0	0	0	0	1.51482	0	1.51482	0	0	0	0	3.10421	2.09152	1.51482	2.09152	0	0	0	0	0	0		s1h_TGCGATATCGATCCCT	0.923672
s4h_TCACATTTCAGCGCAC	0.580486	0	0.580486	1.74422	0	3.02881	0.945388	0	0	2.26758	0.580486	0	2.26758	1.42254	0.580486	1.21215	0.945388	3.29465	1.59626	0.580486	1.21215	0		s1h_GGTGATTAGAGTGTTA	1.02989
s1h_ATCCATTCAGCTACCG	0.937189	1.27759	1.82067	2.14067	0	4.02295	0.230158	0.574587	1.53108	1.68632	0	0.417129	2.74037	3.10106	0.417129	0.417129	0.574587	3.99476	0.417129	1.20273	1.03375	2.59692		s1h_TGCTTGCGTAGTCGTT	0.807966
s1h_CGTCCATAGCTGGCTC	0	1.16322	0	0	0	3.13559	0	0	1.16322	0	0	1.16322	0	0	0	0	1.16322	2.79738	1.16322	0	0	1.16322		s1h_GTTGTAGCAGAGAATT	0.910994
s1h_ATTATCCCACAATTCG	0.777112	0.777112	0	2.85948	0	3.6635	1.50974	0.578552	1.31964	1.31964	0.942702	1.20907	2.41456	2.22205	1.08473	1.08473	0.777112	3.57973	0.942702	1.20907	2.30356	1.31964		s1h_TTCTTCCAGCTCTGTA	0.753023
s1h_AGTGCCGCATGAAAGT	0	0	0	0	0	3.62365	0	0	0	0	0	3.90464	1.95714	2.57703	1.95714	0	0	2.57703	1.95714	0	0	1.95714		s1h_GACTATGCACAGCCAC	0.995363
s1h_TCCGTGTTCTAGTCAG	0	0.704228	0.412866	0.704228	0	3.4871	0.412866	0.704228	0	0	0	3.24004	1.81016	2.46249	1.52126	0.929574	1.11336	3.63237	1.72282	0.929574	1.26856	1.72282		s1h_CATACAGGTGCCGGTT	1.05997
s3h_GAAACCTCACATAACC	2.00843	1.44121	0	0	0	2.00843	2.00843	0	2.36813	0	1.44121	3.01332	1.44121	2.84077	1.44121	0	0	2.63212	2.00843	0	1.44121	1.44121		s1h_AGTTCGACACTGGAAG	0.850458
s4h_TAGACTGAGGAAACGA	0.765693	1.00273	0.765693	0	0	2.61413	0	0	0.765693	0.454409	1.00273	0.454409	2.32277	1.35486	0.765693	0.454409	1.19422	2.47902	0.454409	0.454409	0.454409	0.454409		s1h_GTGCAGCGTCACTTAG	0.809285
s4h_GTCGTAATCCTGGGTG	0	0	0	0	0	3.24972	0	0	0	0	0	0	0	0	0	0	0	4.03887	0	1.41047	0	0		s1h_TGAGCATAGACCAGCA	0.860274
s3h_TAAGCGTCACCTTCGT	0.401955	0.687877	0.687877	0	0	4.58466	0	0.909963	0	1.69611	0	0.909963	1.69611	0.5551	1.31402	0.687877	1.09158	4.21276	1.09158	1.00489	0	1.9719		s1h_AACCTGAAGGTTCTAC	1.17009
s1h_TGTGTGATCCATACTT	0	0	0.666689	2.03267	0	4.58163	0.666689	0	0	1.34634	0.666689	1.34634	1.34634	2.43585	0	0	0	4.16668	1.34634	0	1.34634	0.666689		s1h_ATAGAGAGTCTAGTGT	0.785322
s4h_TCTCACGGTTGCTCCT	1.54668	0	0.654385	2.86967	0	3.47861	0.654385	0	0	2.41265	1.72629	0.654385	2.7878	1.19692	1.87851	1.04659	1.32757	3.43491	0.654385	0.654385	0.869592	0		s1h_TGCATCCGTGCCTTCT	0.818929
s4h_CTACCCATCCGCGAGT	0.746864	0.746864	0.314901	3.88662	0	3.52462	0.908458	0	2.08348	1.54783	1.04754	0.908458	2.29081	3.44522	0	1.46582	0.908458	3.62813	2.39729	0.554027	2.49351	2.63579		s1h_CCGTTCAAGTATAACG	0.873996
s3h_TACCGAACAATTCTCT	0	0	0	0	0	2.91683	0	2.27637	2.91683	0	0	0	0	3.80011	0	0	0	3.30409	0	0	0	0		s3h_TCGATTTCAAAGTATG	0.783208
s3h_AGATGCTAGGGCGAGA	0	0	0	0	0	0	0	3.73888	0	2.85764	0	0	0	0	0	2.85764	0	2.22031	2.22031	0	0	0		s1h_TGATGCAGTGTGTCCG	0.970896
s2h_TAGAGTCTCATGACAC	0	0.998348	0	0	0	3.2186	0.998348	0	0.998348	2.06117	0	0	0	0.998348	0.998348	0.998348	0.998348	2.42328	1.48786	0	0	0		s1h_TATCTTGAGCTGTTAC	0.962233
s1h_GAAGCGAGTAACAAGT	0	2.07857	0	0	0	3.36633	2.07857	0	0	2.07857	0	0	0	2.07857	0	0	0	4.35572	0	0	0	2.07857		s1h_TCAATTCAGATCACCT	0.910273
s1h_CATACTTAGCCGTCGT	0	0	0	0	0	3.54168	0	0	0	1.75601	0	0	0	0	0	0	0	3.88963	0	0	0	0		s1h_TTTCGATGTAAGTAGT	0.818962
s1h_CGCGTGATCCGTTTCG	0	0	0	1.69969	0	3.71966	1.69969	0	0	0	0	0	1.69969	0	0	0	0	4.0799	1.69969	0	0	3.15108		s1h_GGGCCATAGTCCGCCA	0.949155
s1h_GATTTCTCAGCTTTCC	0	0	0	0	0	3.84204	0	0	0	0	0	0	2.95742	2.31492	0	0	0	3.84204	0	2.31492	0	0		s1h_TGTCCACCAGTCGCAC	0.838917
s2h_AAGCCATGTCACGACC	0	0	1.65034	1.65034	0	4.09305	0	0	0	0	0	1.65034	0	1.65034	0	0	0	3.76323	0	0	1.65034	0		s1h_TCATTCATCGGCCAAC	0.961995
s1h_GACTGATGTGGCCTCA	0	1.74865	0.582852	0.582852	0	3.35654	0	0.582852	0	1.21593	0	0	1.42661	0	0	0	1.74865	3.35654	0.582852	0.582852	0.582852	1.87763		s1h_GACTGATCATTCTTCA	1.0009
s2h_TCCCAGTAGTATAGAC	0.848022	0.511333	0.511333	3.19306	0	3.45649	0.848022	0	0	2.12138	1.09946	1.09946	1.09946	0.511333	0.511333	1.09946	0.511333	3.61215	1.61045	0.848022	1.3002	1.73564		s1h_TTCGGTCGTAGGCAGT	0.69215
s1h_TTTCCTCTCGCTGTCT	0	0	0	0	0	3.37265	0	1.73917	0	2.34039	0	2.71323	1.73917	0	0	1.73917	1.73917	3.52189	1.73917	0	0	1.73917		s1h_ACTTTCAGTTCAACGT	0.867367
s3h_GGGTGAAAGGCTAGCA	0	0	1.18284	0	0	4.09192	1.39083	0.919921	1.7097	0	1.95109	2.23002	2.73023	1.83766	2.77826	0.919921	1.18284	4.16483	0	0.919921	0	0		s3h_TGGGCTGGTATGAGGC	0.75075
s2h_TCATCATGTTTCACTT	0.401309	0.686906	1.24384	1.37692	0	3.5288	0.401309	0	0.401309	1.49435	0.401309	1.86122	1.78134	1.09028	0.401309	1.37692	1.09028	3.32013	1.09028	1.09028	1.49435	3.42187		s1h_CTATCCGCAGAAACCG	1.05538
s1h_AACTTCTTCGTGGCTG	0	0	1.08248	2.54254	0	3.68987	1.59004	0	2.17565	1.59004	0	2.68539	1.08248	2.54254	0	1.59004	0	3.73747	1.08248	0	1.08248	1.08248		s1h_GATAGCTTCTGCAGCG	0.843308
s2h_GCCCGAAGTTGGCCTG	0.978212	0.691054	0	2.42393	0	3.92116	0.286636	0	1.46311	1.94232	0.286636	1.09582	1.38315	1.60609	2.03324	0.509151	1.09582	3.51244	0.691054	0.509151	0.509151	2.84868		s1h_CCTAAGATCGAGCCAC	1.04483
s2h_TATTCCACACTGAGGA	0	0	0.97155	0.97155	0	2.22031	0.97155	0	3.77719	1.4549	0.97155	3.30588	1.4549	4.60038	2.64875	1.4549	0	2.64875	0	0	0	2.64875		s1h_ATAGAGACATAGATCC	0.887712
s2h_AAGGTAAGTTTCTTAC	1.05695	0	0	1.55923	0	1.05695	0	0	0	1.55923	0	0	0	0	0	1.55923	1.05695	1.89202	0	0	1.05695	1.05695		s2h_AAAGTCCTCTTCGATT	0.77261
s4h_TACGGTAAGGGAGGAC	0	0	0	0	0	1.48693	0	0	0	1.48693	1.48693	0	2.06013	1.48693	0	1.48693	2.42218	0	2.06013	0	0	0		s3h_AGGCCACAGAGCCGAT	0.796695
s1h_TTAATCCTCTCTCGAC	1.6926	1.16839	1.31088	0	0	3.41961	0.400535	0.907399	0	1.16839	0.400535	1.16839	1.82011	0.400535	0.220188	0.907399	1.00217	3.08815	1.89689	0.8027	1.08873	2.47129		s1h_GAGAAATAGAGCATTA	0.803871
s3h_ATCACAGCATAGGAGC	0.855845	0	0.855845	0	0.516817	4.36715	1.31015	0	0.855845	0.516817	0.516817	1.7469	2.84725	2.57872	1.8584	1.47783	0	4.19928	1.31015	0.855845	2.47038	0.516817		s1h_GACCGTGGTAGTTCCA	0.802696
s1h_TTGGGATTCCCATTCG	0	0.733562	0.733562	0	0	3.98976	0	0	0	1.44632	0	0	1.85824	0.733562	0	0	1.44632	4.06683	0.733562	0.733562	0	2.26798		s3h_GTCAAGTCAAAGCGTG	0.704478
s3h_CTACAGAGTGCCGTTG	0	0.594477	0	0	0	4.11242	0.594477	0	0	0.594477	2.5788	2.01446	2.51521	2.11731	0	1.8998	0.964764	3.58128	0	1.44653	1.62145	0		s1h_GGAATGGTCACTTGTT	0.799526
s1h_AACAACCCATAGACTC	0	0.711436	1.4136	0.711436	0	3.46909	0	0	0	0	0.711436	0	0	1.97706	0	0	1.63854	3.2537	0	1.4136	1.12292	1.63854		s1h_AACGTCATCCGAGGCT	0.909339
s1h_CGTGTCTTCAAGAGTA	0	1.2934	2.19003	1.2934	0	4.04672	0	0	0	0.507593	0.507593	0.507593	1.2934	3.09834	0.507593	0.842677	0.842677	3.75329	0.507593	1.09322	0	1.46011		s3h_TGCCGAGAGAGGTATT	1.06235
s2h_CTCAACCGTCAGGTGA	0	1.45591	0	0	0	2.85888	0	0	0	0	0	2.02509	0	1.45591	0	2.02509	1.45591	2.38556	2.38556	0	0	1.45591		s1h_ACTTTCAAGCACTCGC	0.80931
s3h_TGTTGAGGTCCGATCG	0.306684	0.306684	0.730797	2.33522	0	4.25744	0	0.306684	1.44225	1.25629	1.1485	2.14443	3.26285	2.14443	0.730797	0.541058	1.59899	4.28747	1.25629	0.306684	0.306684	2.55288		s1h_TTTGGAGTCAATGTCG	0.919285
s1h_AATGAAGAGGAAACGA	0	0	0	0	0	4.0842	0	0	0	0	2.11617	0	2.11617	0	0	0	0	4.30397	2.11617	0	0	2.11617		s1h_TGTCCCAGTGGACCAA	1.04331
s3h_CTGCCTATCCCATGGG	0.8585	0	0.8585	0	0	3.03083	0.51868	0.51868	0	1.11167	0	0.51868	2.05388	0.8585	0	1.11167	1.48139	2.8516	0.8585	0.8585	1.31352	0		s1h_CCACGTTAGGTTATAG	1.06927
s1h_CGTGTCTCACATGTTG	0	0.953547	0	0	0	2.73138	0	0	0	0	0	0.953547	1.99872	3.44371	0	0	0	3.71046	0	0	0.953547	0		s3h_GTTCATTTCGAGTGGA	0.725846
s1h_GCATCTCTCGCTAATG	1.64543	1.12869	0	0	0	3.97575	1.12869	0	2.23713	1.64543	0	1.12869	1.64543	3.47736	1.12869	1.12869	0	3.93571	3.08722	0	0	3.41057		s3h_ACCTGAAAGGTTACCT	0.755096
s1h_AGAGAATAGAAGGTAG	0	0	1.13553	2.24615	1.13553	3.98566	1.13553	0	0	1.65358	0	1.65358	1.99313	1.13553	1.13553	0	0	3.76715	0	0	1.13553	2.75936		s1h_TTCGGTCCAGGGTTGA	0.804366
s1h_CGTGTCTCACGAAGAC	0	1.28757	0	0	0	3.39665	0	0	1.28757	2.18289	1.28757	1.83226	2.44199	1.28757	0	0	0	3.39665	1.28757	0	0	0		s1h_ATCGATGCAGAGATTA	0.788801
s1h_TCACTATAGTGGACGT	0	0	0	0	0	0	1.8185	0	0	1.8185	0	2.42703	0	0	0	0	1.8185	1.8185	0	0	0	2.42703		s1h_TAACACGAGTTTGCTG	0.888564
s2h_TCGTGCTTCAGAGTTC	0	0.620613	2.34763	0	0	4.07115	0	0	0	0	0	0	2.0644	1.81814	0	0	0.620613	3.56679	0.620613	1.66777	0	1.00068		s1h_GAGGGATTCCTGCCAT	0.802216
s1h_AAGTCGTGTGGTAATA	0.957485	0	0.957485	0	0	4.16516	0	0	0.957485	0	1.22604	0	0.589212	0.589212	0	0.589212	0.589212	3.82742	0.589212	0.957485	0	2.56791		s1h_ATCGGCGCAAGTGACG	0.875372
s3h_TGAGGAGCACTGCATA	0	0	0	0	0	3.47534	0	0	0	1.98262	0	0	0	0	0	0	0	3.65249	0	0	0	0		s1h_GGTTCTCAGTTGAAAC	0.778096
s1h_ATGCCTCCAATACGCT	0	0	0	0	0	3.02972	0	0	0	0	0	0	0	1.4544	0	0	0	3.02972	0	0	0	0		s1h_GCAGCCAGTACTGCGC	0.84538
s1h_AGTCTCCCACCTGCTT	0	0	1.69605	0	0	0	1.69605	0	0	0	0	1.69605	1.69605	0	0	1.69605	0	1.69605	0	0	0	0		s1h_CATGAGTTCAGGTGTT	0.744376
s2h_CATACCCAGTAACCTC	1.0425	0.83796	0.421771	0	0	3.25507	1.0425	0	0.421771	2.24013	0.421771	1.0425	2.29447	0.717507	0.421771	0.421771	1.42262	2.39503	1.13096	0.421771	0.421771	0.421771		s1h_ATTGGGTCATGGAAGC	0.736099
s2h_TCATGTTCACAAAGTA	0.622728	0.359074	1.15058	0.359074	0	4.23782	1.95275	0	1.82197	1.82197	0.831172	1.00357	1.00357	1.58679	1.27871	1.27871	1.15058	4.03827	1.39228	1.00357	0.622728	1.00357		s1h_ATCGATGAGCAGGGAG	0.85986
s2h_AGGCTGCAGATGCTGG	0	0	0	0	0	4.33929	0	0	0	0	0	0	1.49038	0	0	0	0	3.89474	0	0	2.06402	1.49038		s1h_GGAGGATAGTAGGATT	0.802775
s3h_GAAACCTCAAGGTCAG	0	0.782956	0	0	0	3.49875	0.782956	0	0	2.93486	0	2.93486	2.55562	2.09526	1.7495	0	0.782956	3.66391	1.21665	1.21665	0	2.79991		s1h_CACCGTTAGGGCTTCC	0.93004
s3h_GATGATCGTTGCTCCT	0.513668	0	0.851356	0.513668	0	3.95177	1.95199	1.4718	1.74044	2.12651	2.04305	0	3.17086	2.34178	0	1.10335	0.851356	3.48297	1.30445	1.4718	2.27504	1.8518		s1h_CTCAGGGAGCACCGAA	1.12385
s1h_ATCCATTCATTAAGCC	0.826012	0.826012	0.826012	0	0	2.71642	1.27211	0	1.8143	0.826012	0.826012	2.42246	1.57951	3.85505	0.826012	0	0	3.5744	0.826012	0	0.826012	2.79791		s1h_AGGAATATCATGAGGG	0.847789
s1h_TCACGGGGTGTTATCG	0	0	0	2.59463	0	2.59463	0	2.59463	0	0	0	0	2.59463	0	0	0	0	3.64217	0	0	0	0		s3h_AAAGTGAGTATCCTCC	0.80427
s1h_CTTCAATCATCGTCCT	1.12387	0.418173	0.575925	0	0	3.45416	0.230788	0.575925	0.418173	1.12387	0.712149	1.12387	2.3855	1.20487	0.712149	0.575925	1.41466	3.43761	0.575925	1.20487	0.575925	2.31112		s1h_GATAGCTGTTCCAGGC	0.866564
s1h_CTTCCGACACTAGGTT	0	0	0	0	0	2.62568	0	0	1.81247	1.81247	0	1.27054	3.37385	4.77818	2.16198	1.27054	1.81247	2.79586	0	1.27054	1.81247	0		s1h_ATCGTGAGTAGCGAGT	0.788208
s3h_GTGTAACGTGCCCACA	0	0	0	0	0	2.98795	0	0	0.745988	1.46454	0	0.745988	1.87834	2.49199	1.16846	0.745988	0	3.39523	0.745988	0	1.16846	0.745988		s1h_TTTACCATCCAAGCCG	0.946649
s1h_AAGTCGTTCGAATCCA	0	0	0	0	0	3.87936	0	0	0	0	0	2.05033	0	2.05033	0	0	0	3.72865	0	0	0	0		s1h_ACAGGGAGTGCATTAC	0.699339
s1h_TAGGAGGGTATGTCCA	0	1.12566	0	0	0	3.88961	1.28171	0.713501	1.64181	1.41667	1.64181	2.38791	2.28743	2.67653	2.23313	0.713501	0.940666	3.35305	0.713501	0.713501	1.12566	2.28743		s1h_TCAAGCAGTGTCCTAA	0.751443
s4h_TAGACTGGTTCACCGG	0.81944	0.566187	0.566187	3.30123	0	3.40759	0.226215	0.226215	0.226215	0.81944	0.41058	1.76183	1.99418	2.65324	0.700809	0.925478	1.18925	3.39914	0.925478	0.226215	0.41058	1.02134		s3h_GCAACATCAGCTTCGG	0.708708
s2h_TTGTTCAGTCGGTAAG	0.341154	0	0.59506	0	0	4.2267	0.797377	0	0.341154	1.77136	0	0	1.2353	1.69969	0.59506	0.341154	0.797377	3.71966	1.90091	0.341154	0	2.25528		s1h_TACTTACCAATTTCTC	0.882904
s3h_GATTGGTAGGAGCTGT	0	0	0	0	0	3.69273	0	0	0	1.28379	0	0.835142	1.59238	0.835142	1.59238	0	0.835142	3.19837	0	0	0	0.835142		s3h_GTATTGGAGCCTGAGA	0.725513
s1h_CTTAGGATCGTCGCTT	0	0	3.02754	1.1578	0	3.02754	1.1578	0	0	3.02754	0	0	1.68006	0	0	0	1.1578	3.12804	0	0	1.68006	2.02139		s1h_TGTGCGGCAGTGTATC	0.95777
s1h_TTCCTAAAGAGATCGC	0.31887	0.56027	0	0	0.31887	3.53881	1.38744	0.56027	0.31887	1.28896	2.09628	1.83386	2.30396	0.75458	1.55935	0.75458	0.56027	3.26436	0.56027	0	0	0		s3h_CTCATTAAGCATTGTC	0.827739
s3h_TCAAGTGAGCGTATGG	0	0	0	0	0	3.46677	1.03868	0	0	1.53708	0	1.03868	0	0	0	0	1.53708	4.14419	1.03868	0	0	1.03868		s1h_TGGGAAGAGAGTATAC	0.815987
s1h_TAACTTCCACCGTGGT	0	0	2.37459	0	0	3.02009	0	0	0	0	1.77042	0	2.37459	1.77042	0	0	0	3.02009	1.77042	0	0	2.37459		s1h_TGGGTTAGTCGAACGA	0.742978
s2h_TCAGTGATCTCTCCGA	0.976922	0	0.439602	0	0	3.56189	0	0	0	0	0.439602	0.439602	3.27322	2.57612	1.78655	2.16668	0.743926	3.42793	0.743926	0.976922	0.976922	1.87501		s1h_CATCAAGCAACTGAAA	1.12883
s2h_GTCCACTTCGGAACTT	1.49439	1.00368	0	1.82212	0	4.3444	1.00368	0	2.9963	0	0	2.43097	1.82212	0	1.00368	0	0	3.8998	1.00368	1.00368	0	3.15564		s1h_CGAGTTAAGTGGTTAA	0.841952
s3h_ACTATGGGTTTACTTC	0.793974	0.961733	0.793974	0	0	4.33276	0.592284	0.592284	0.793974	2.33149	0	0	0.961733	1.61752	1.23091	0.961733	2.06293	3.72342	0.793974	1.44278	0	1.61752		s1h_AGTGACTGTAGGACCA	0.756818
s1h_TCCTCGATCGTTAGTG	0.39253	0.39253	0.673682	0.39253	0.39253	4.14335	0	0.892887	0.892887	1.98092	0.39253	1.91231	0.892887	2.10546	0.39253	0.892887	1.57811	3.97779	0.673682	0.673682	0.39253	3.14041		s1h_CGTGTCTTCTTTCCAA	0.892164
s1h_ACTTATCCACATGACT	0	0	1.0245	0	0	4.39885	0	0	0	1.51983	0	2.60269	1.0245	1.51983	1.0245	1.0245	1.0245	3.96624	0	0	1.0245	2.83741		s1h_AAGCCATAGATCCCAT	0.918792
s3h_TCCCAGTCATGACTTG	0	0	0	0	0	2.66358	0	0	1.30006	1.30006	0	0	0	2.19817	1.30006	0	1.30006	2.19817	0	0	0	1.30006		s3h_TAATTCCCAAATCGGG	0.818278
s4h_CTCCCTCTCTGACAGT	0	0	0	0	0	0	0	0	0	0	0	0	0	0	0	0	0	2.35796	0	0	0	0		s1h_GGGTATTGTCTTACAG	1.09065
s4h_GCAGGCTGTCAAGTTC	0.19591	0.19591	0.19591	1.00479	0	3.91455	0.733371	0	0.19591	1.00479	0	1.15189	2.07007	1.15189	1.00479	0.359655	1.21805	4.00923	0.922242	0.733371	0.19591	2.84673		s1h_CCCATTGCAAATCGTC	1.06209
s1h_ATGGGTTGTCCGGATC	0	0.659349	0	0	0	4.0595	0.659349	0	0.659349	2.50163	0	1.73478	0.659349	0	0.659349	1.88725	0.659349	4.02675	0.659349	1.05329	0	0.659349		s1h_ACGCACGGTTCGGTAT	1.1412
s3h_TATCTTGCAGTATGAA	0.395218	0.395218	1.36309	0	0	3.74242	0.395218	0.395218	0.395218	1.07801	0	1.84558	2.16966	1.84558	1.23067	1.07801	0	3.3877	0.677737	0.395218	1.48	3.45115		s1h_GTTACAGGTCTATGAC	0.918627
s4h_GAAGGACTCGTAATGC	0.929883	0.929883	2.32291	0	0	3.67263	0.929883	0	0	1.96527	0.929883	1.72324	1.72324	0.929883	0	0.929883	1.72324	2.46296	0.929883	0.929883	1.96527	0		s1h_TCAGTTTCAAAGTGTA	0.811247
s2h_TGAACGTTCACCTCGT	0	0	0	0	2.64297	3.14386	0	0	0	0	0	0	0	0	0	0	0	3.39184	0	0	0	0		s1h_TAGAGTCGTATGTCTG	1.07281
s4h_ACTACGATCATAGGCT	0	0	0	0	0	3.73297	0	0	0	0	0	0.729367	0.729367	0	0	0	1.14662	3.65278	0.729367	0.729367	0.729367	0		s1h_GGTAACTGTAGTTCCA	1.17289
s3h_CAGCAGCGTTGCACGC	0	0	0	0	0	3.35214	0	0.593714	2.01298	2.20904	1.89836	2.20904	1.62008	2.6934	0.593714	0.593714	1.23317	3.13065	0	0.593714	0	1.76887		s1h_ACCCTTGAGTCGAAAT	0.753559
s1h_CGACAGCTCATCCTGC	0	0	1.61846	0	0	3.37817	2.57535	0	1.61846	1.61846	0	2.57535	1.61846	2.57535	1.61846	1.61846	0	2.20724	1.61846	0	0	2.20724		s1h_TGGAGAGTCAAGAGTA	0.99522
s1h_ATATCCTAGACTGTTC	0.804321	0	0	0	0	3.60605	2.12955	1.24426	3.84378	1.78183	2.12955	1.78183	1.97073	3.94434	2.76141	0.804321	0	4.1393	2.49458	0.804321	0	1.97073		s1h_CTACAGAGTAAGTCAA	0.837433
s1h_TCCTCTTTCACGGGCT	0.969006	0	1.45177	0.969006	0	3.41562	0.969006	0	0	1.45177	1.45177	1.77596	2.02039	2.38065	2.02039	0.969006	2.02039	3.56507	1.77596	0	0.969006	2.21666		s1h_AAATGGATCTGCTAGA	0.771728
s1h_AGTACTGTCAGGTAAA	0.6849	0	0	0	0	3.935	0	0	0	0	0	0.6849	1.0876	0	0	0.6849	0	3.41796	0.6849	0	0	0.6849		s1h_TGTCCACGTTCTAACG	0.980982
s1h_AACAAGATCTGGAAGG	0	0	0	0	0	3.795	0	0	2.47398	1.86172	0	0	1.86172	1.86172	1.86172	0	2.47398	3.12409	0	1.86172	0	1.86172		s1h_GCATGATGTACTCGCG	1.16196
s3h_TTTGGAGGTGCACAAG	0	0	2.18034	1.59425	0	3.20063	1.59425	1.59425	2.18034	2.18034	0	3.78807	1.59425	4.46983	0	1.59425	0	2.81532	0	0	0	2.54741		s1h_AGTTAGCAGATAACGT	0.810206
s1h_ATTCATCGTAGTTAGA	0	0	0.487366	0	0	4.28489	1.56196	0.487366	1.79578	2.60716	0.487366	1.98516	2.50996	3.53471	0.487366	1.0592	1.42072	4.25859	0	1.56196	0	2.65243		s1h_GTACAACAGGCTCTCG	0.998979
s3h_ATTCTACCACTAACCA	0	2.57144	1.95193	0	0	1.95193	0	0	0	0	1.95193	0	1.95193	1.95193	0	0	0	1.95193	0	1.95193	0	0		s1h_GTAGATCTCCGTAATG	0.849608
s3h_ACACCAAGTATCATGC	1.01041	0	1.01041	0	0	3.83762	1.01041	0	0	1.01041	0	2.27559	1.01041	2.0778	0	1.01041	0	3.42408	1.01041	0	0	1.50262		s1h_AGTAACCCACGTGAGA	0.817315
s2h_AGTCTCCGTCGCTTAA	1.64021	0	0	3.08106	0	3.40432	1.64021	0	0	0	1.64021	1.64021	2.23136	3.08106	0	0	1.64021	3.64823	0	0	0	0		s1h_CCATCACCAATCTGCA	0.94361
s3h_GGCAGTCTCTTCGATT	1.07814	0.395281	0.395281	0	0	3.83052	0.395281	0.677832	0	1.58482	0	0.395281	1.7661	0.677832	0	0.677832	1.23081	3.80926	2.22372	1.07814	1.67956	1.48015		s1h_TCGTGCTTCTAGGAAA	0.711792
s1h_ACCCTCAGTTCAGCGC	1.66261	1.14312	1.66261	3.0071	0	3.61955	1.14312	1.43622	0	1.84709	0	1.43622	2.4581	0	0.726709	1.14312	2.25613	3.59051	2.36221	1.43622	1.14312	2.13745		s2h_GAGACTTAGGTTTGAA	0.791801
s1h_CTAACCCTCGACCACG	0.671849	0.671849	0	0.671849	0	3.45478	0.671849	0	1.57514	2.44551	1.35417	0.671849	1.57514	3.00356	0	1.35417	1.35417	4.00076	2.04187	1.07011	1.57514	1.75601		s1h_TTGAACGTCCAAATGC	0.915581
s1h_ACTACGACAAATACGA	0	1.67598	1.2477	0	0.806992	2.1338	0.482783	0.806992	0.482783	0.806992	0.806992	0	1.67598	0.806992	1.88483	1.78585	1.2477	1.88483	0	1.41169	1.88483	1.05143		s1h_AATGGAAGTATTTCGG	1.08315
s2h_GAGTTACTCCGGACGT	0	0	0	0	0	3.9674	0	0	0	2.01235	0	0	0	0	0	0	0	3.01762	0	0	0	0		s1h_GGGACCTTCAGGACGA	0.850693
s2h_CTCCAACCACGACAAG	0	0	0.780898	0	0	3.38108	0.780898	0	0	0	0	0	0.780898	0	0.780898	1.21398	0.780898	3.85342	0.780898	1.21398	0	0.780898		s3h_GCCTGTTGTGCCGTTG	0.794717
s3h_ACCAAACTCTCGAACA	0.537158	0	1.24961	1.24961	0	4.12394	0.884706	0.304221	1.59153	2.04844	0.884706	0.725955	2.29144	2.09327	1.72676	1.43511	1.14212	3.54901	0.884706	0.537158	1.14212	1.24961		s1h_TGATTCTAGTTGAAGT	0.984058
s1h_TCGGTCTGTTAAGAAC	0	0	0	0	0	0	0	0	0	0	0	0	2.53324	1.9165	0	0	0	4.07705	0	0	0	0		s1h_CTGTATTAGGAGACCT	0.835616
s2h_CCTCAACCAAGACAAT	0.687053	0	0.687053	0	0	3.72574	0	0	0	0.687053	0	0	1.37714	1.59967	1.09048	0	0	3.90004	1.09048	0.687053	0	0		s1h_CAAGAGGAGGACAGTC	0.757689
s3h_GAGTTTGAGCTCGGCT	0.396297	0.679363	0.547812	0.547812	0	4.58268	0.679363	0.396297	1.99089	1.80931	0.217653	1.63581	2.41703	2.55836	0.795603	0.547812	1.23301	4.23883	1.23301	0.899727	0.217653	2.68216		s1h_TGAGCGCCAGAATCGG	1.10943
s1h_GAGCTGCTCAGCTTCC	0	0	2.27716	2.91765	0	2.27716	0	0	0	2.27716	0	0	0	0	0	0	0	2.91765	0	0	0	0		s1h_TTGATGGTCTGCGAGC	0.864355
s1h_AGCTACATCATCTGTT	0	0	0	1.79051	0	4.1094	2.39653	0	2.39653	0	2.39653	0	3.04309	2.77118	2.39653	1.79051	0	3.58206	1.79051	0	0	0		s1h_TCTCACGTCGCAGTTA	0.818927
s1h_AGAACAACATCCTAAG	0	0	1.86233	0	0	4.10802	1.53165	0	0	1.86233	1.03422	1.03422	1.86233	1.03422	1.53165	0	1.03422	3.20144	1.03422	0	0	2.30902		s3h_CTAAGTGGTGGCAGAT	0.708663
s1h_CCGTAGGTCCCTCGAT	0	0.70651	0	0	0	4.10364	1.11639	0	1.63073	1.63073	0.70651	2.85822	1.40627	1.63073	1.11639	0.70651	0	3.76359	1.81393	0	0	2.96961		s1h_TTCCTTCTCGTAGTCA	0.907375
s2h_TGAATCGGTGCTGCAC	0	0	0	0	0	3.69894	0	0	0	0	0	0	0	0	0	0	0	3.30578	1.68237	0	0	2.27794		s3h_ACACGCGGTGTTCATG	0.717796
s1h_AGCGATTGTAGCGAGT	0	0	0	0	0	3.46989	0	0	0	0	0	0	2.59922	2.9796	0	0	0	3.64701	0	0	0	0		s1h_GGGTAGAAGAGAGAAC	0.770902
s1h_CAACCAACAACCAATC	0	0	0	2.12261	0	3.96025	0	0	2.12261	0	0	0	2.12261	0	0	0	0	4.20732	0	0	0	2.12261		s1h_TAAGCGTGTCCCAAAT	1.02066
s1h_CTGCCTAAGGGAGGCA	0.888355	0	1.14635	0	0	3.89065	0.888355	1.14635	0.539742	1.35125	0.888355	0.539742	1.35125	1.79325	0.539742	0.539742	1.35125	3.79884	0.539742	1.52122	0	2.26038		s1h_TGACCCTGTATTAAGG	0.878207
s3h_TGGGCGTAGCCTCTTC	0	0	0	2.20389	0	3.2524	1.61544	0.51383	0	0.51383	0	0.851587	2.40471	1.10361	0	1.30474	0.51383	3.22607	1.30474	0.851587	1.61544	0.851587		s1h_CGTGTCTGTCACGACC	0.868245
s2h_GAATCACCACAGTATC	1.28328	0	0	0	0	3.124	1.28328	0	0	1.67662	0	1.28328	1.95818	1.67662	1.28328	1.82728	0.625665	2.95799	0.625665	0.625665	1.28328	1.95818		s1h_AGGTCTACAAACTCGT	0.801616
s3h_GAGTCATCATGAAGGC	0	0.41616	1.27554	0	1.11989	3.97272	1.11989	0.935461	1.97318	2.10728	1.63492	1.89873	1.97318	3.00056	0.935461	0.709148	1.81829	4.05654	0.709148	0.709148	0	2.97454		s3h_CCCGGAATCAGAGTGG	0.796754
s2h_AGGTCATCAATTCGTG	1.03709	0	0.647364	0	0	2.85584	1.53514	0	1.03709	0	1.86609	1.31681	2.11432	2.11432	0	0.647364	0.647364	3.12904	1.03709	0	1.31681	1.71425		s3h_ACCACAATCGTGTTCC	0.851219
s1h_AGATAGAGTCACAGAG	1.09304	0	1.60275	0	0	2.55723	0	1.60275	0	1.09304	0	0	1.93874	1.09304	0	1.09304	0	3.42589	0	0	0	1.09304		s1h_ATTTACCGTAAGTCAA	0.841579
s1h_CAATGACGTACCGCGT	0	0	0	0	0	3.99021	0	1.37324	0	0	0	1.37324	2.2869	1.37324	0	1.37324	0	4.0433	1.37324	0	0	3.20213		s1h_TACAGGTGTTTCGACA	0.942622
s1h_TTGAGTGTCTACGGTA	0	0	0	0	0	4.0642	0	0	0	0	0	0	0	2.28267	0	0	0	3.45978	0	1.68666	0	0		s1h_GTCTCACAGTACAGAT	0.781801
s2h_TTTGATCAGTATTGCC	0.204946	0.520207	0	1.53457	0	3.96766	0.204946	0	0	1.03662	0.204946	0	1.62811	0.952511	0.204946	0.374949	1.18619	3.7254	0.374949	0.759541	0.374949	2.26628		s3h_GCCAGTGTCATCTCTA	0.827525
s1h_TAACGACCAGCAGTTT	0	0	0.687643	0.687643	0.687643	4.0496	0.687643	0	0.687643	1.60062	0	0.687643	2.29266	1.09127	1.09127	0.687643	1.37803	3.7028	0.687643	1.09127	0	2.69775		s1h_ATGGAGGCATCAGCAT	0.920858
s3h_ATCGTAGAGACCATTC	1.60497	0	0	0	1.09489	2.70284	2.19226	1.09489	0	1.60497	1.09489	2.19226	2.5598	2.70284	1.94113	1.60497	1.60497	1.60497	2.19226	1.09489	0	0		s1h_CCGTTCATCCCTGTTG	0.948821
s4h_CACGTGGCAAAGGAGA	0	0	0.527369	2.52242	0	3.85402	0.870849	0	0.870849	0.713784	0.713784	2.30539	2.67705	1.7073	0.870849	1.12603	0.713784	3.77757	1.12603	0.527369	0.298054	0.298054		s1h_GTTTACTTCCACTTCG	0.785988
s1h_CGGAACCTCCCGTTGT	0.67061	1.22041	2.31021	0	0	4.44357	0.390497	0.889184	2.03966	1.75391	1.22041	2.2106	2.03966	2.84737	0.889184	0	1.35229	3.77314	0.390497	0.67061	0.390497	2.84737		s3h_ACGATGTTCCACTGAA	0.711457
s1h_GAGTGTTGTACTGCCG	0	0	0	0	0	2.69352	2.06582	0	2.06582	0	0	2.06582	2.06582	2.69352	0	0	2.06582	3.35226	0	2.06582	0	0		s1h_TCATTTGCATCTATCT	1.0324
s2h_GAGTGAGCACATATGC	0.236512	0.588048	0.427648	0.236512	0	2.86466	0.236512	0.72624	0.236512	1.75834	0	0	0.72624	0	0	0.236512	1.05353	3.36786	0.427648	0.847633	0	1.1425		s1h_CTGCCATCAAAGGGCT	0.884703
s4h_GGACGTCAGGGCAGGA	0	0	1.43838	0	0	2.62868	0	0	0.958178	0	0	0	0	0	0	0	0	2.92726	0.958178	0.958178	0	0		s1h_TTGTGTTTCGTTCAGA	0.69055
s3h_GTGAGCCGTAACGGTG	0.363615	0.629696	0.363615	0	0.363615	4.57508	0	0	0.839651	1.50589	1.16083	1.01308	2.1853	2.51782	0.363615	0	1.28954	4.03763	0.839651	0.629696	0	0		s1h_TTGAACGCACGACGTC	0.7508
s1h_ATTACCTTCGAGATGG	0	0	1.0375	0	1.86663	2.74581	0	1.53564	0	0	1.53564	2.11488	1.0375	3.12965	1.0375	0	0	2.4793	0	0	1.0375	1.53564		s1h_TAACGACGTCCTCCTA	0.71853
s1h_ACTTATCCACATAACC	0	0	0	0	0	2.10596	0	0	2.47001	0	0	1.52769	1.52769	3.79076	0	1.52769	0	1.52769	1.52769	0	0	2.47001		s1h_TCATTCAGTATCACCA	1.22395
s1h_CTGTACCAGCGATGAC	0	1.26541	0	0	1.57211	3.99701	0	0	0	0.820777	0	0.820777	1.80649	0	0.820777	0.820777	1.26541	3.49063	1.57211	0	1.26541	2.29313		s1h_GTAGAAAGTAGGTACG	0.845403
s3h_TTGTGTTAGAACGCGT	0	0.565376	1.18794	2.7371	0	4.49057	0.565376	0	1.56873	1.18794	0	0	1.39635	0.924346	0	1.18794	1.39635	4.00675	0.924346	0.924346	0	3.13737		s1h_TGTGTGAAGGTCATTC	1.06649
s3h_GAAGCGATCCACGTAA	0	1.43508	0	0	0	3.67377	0	0	1.43508	2.83321	0	3.39451	1.43508	3.15274	1.43508	2.00148	0	2.62467	1.43508	0	0	2.83321		s1h_GGTGGCTCATTCTCCG	0.99998
s1h_TAACGACTCATACAGC	0	0	0	0	0	0	0	0	0	2.78201	0	0	0	0	0	0	0	0	2.78201	0	0	0		s2h_TGTCCACCAGCGTATT	0.801591
s2h_ATGCATGAGCGTGTTT	0	0	0	0	0	4.18512	0	0	0	0	0	2.1028	2.1028	0	2.1028	0	0	3.39304	0	0	0	0		s1h_TACTTCACAATCACGT	1.02869
s1h_ACTTATCTCTAGACAC	0	0	0	0	0	3.82522	2.13698	0	0	0	0	2.13698	3.43061	0	0	0	2.13698	3.43061	0	2.13698	0	0		s1h_CTAGGTAGTAGATCGG	1.13788
s1h_AGTAGCTCACGTGAGA	0	0	0	0	0	3.3151	0	0	0	0	0	0	0	0	0	2.65764	0	3.98992	0	0	0	3.3151		s1h_CGCATAAGTAGATTGA	0.914276
s1h_TAATTCCCACAGTGTT	0	0	0	0	0	3.3605	0	0	0	2.32902	2.32902	2.97224	0	0	0	0	0	3.63946	0	0	0	2.32902		s1h_GGCACGTAGGACTGGT	0.990067
s1h_TCCTCTTTCACTTGTT	0	1.71897	2.06282	1.1907	0	2.83472	1.1907	1.71897	0	0	2.52147	0	1.1907	0	1.1907	1.1907	0	2.69031	0	0	1.1907	0		s1h_GGATGTTAGGTGCTGA	0.816367
s3h_GTCAAACTCACCTTGC	0	0	0	0	0	3.99776	0	0	0	0	0	0	0	0	0	0	0	3.65707	0	0	0	0.945003		s1h_AAGCGTTTCTCAGAAC	1.26017
s2h_AGTTCCCAGATTAGAC	1.1517	0	1.67281	1.1517	0	3.37164	0	0	0	0	0	1.1517	2.63773	1.1517	0	0	1.1517	2.63773	0	0	1.1517	2.78161		s3h_TGGGCTGAGCAATTAG	0.80087
s1h_GTGAGCCTCGCTGATA	0	0	1.27984	1.27984	0	3.6874	1.27984	0	1.27984	0	0	2.17341	1.82328	1.27984	0	0	1.82328	3.75037	0	1.27984	0	0		s1h_CTTCCGAAGCGTTCAT	0.84909
s1h_TTCTTCCCATCGATGT	0	1.01769	0	0	0	3.43513	0	0	1.01769	1.84061	0	1.51151	1.01769	2.0878	0	1.01769	1.51151	3.37651	1.51151	0	1.01769	2.59283		s1h_TTTAGTCCAGATCATC	0.892721
s2h_TTGGTTTCATCCTTCG	0.649104	0.925466	0.265903	2.64605	0	3.65768	0	0	0.475748	1.03945	1.14176	0.925466	2.15353	1.03945	0.925466	0.649104	1.14176	3.61761	0.796802	0.796802	2.25434	0.925466		s1h_GGAGGTATCAGGACGA	0.963225
s2h_GAGACCCCACAACGAG	1.3848	0	1.3848	1.3848	0	3.21696	0	0	0	0	0	0	0	1.3848	1.3848	0	1.3848	3.21696	0	0	0	1.9442		s1h_GCACATATCCCTCGTA	0.808623
s3h_ACAGCCGCAAAGACGC	0	0	0	2.13369	0	3.427	0	2.76582	1.55245	0	0	0	1.55245	2.49889	0	0	0	1.55245	0	0	0	1.55245		s1h_ACTTCGCAGTCGCCCA	0.891835
s1h_AGGCATTGTCTCCTGT	0	0	0.764341	3.46526	0	3.68932	1.90775	0	1.49127	0.764341	1.19245	0.764341	1.90775	2.76748	1.49127	0	1.19245	3.84808	0	1.19245	2.20089	2.06502		s1h_AACCATGTCTCAAAGC	0.993581
s1h_GATGGAGGTGTGGACA	0	0	1.69641	1.69641	2.29341	3.91198	0	0	0	1.69641	1.69641	1.69641	0	1.69641	1.69641	0	0	4.14885	0	0	0	2.66466		s1h_ACGGTTATCCACAGGC	1.00345
s1h_GTACAGTGTGACCGAA	0	0	0	0	0	4.14269	0	0	0	1.89218	0	0	2.50696	1.89218	1.89218	0	0	3.83017	1.89218	0	0	0		s1h_AGGCTGCAGTCGTCTA	0.744764
s1h_CCTCACAAGTACAACA	0	0	1.20507	1.20507	1.20507	4.16043	0	0	1.73589	0	0	1.73589	1.73589	2.33679	1.20507	1.20507	1.20507	4.12329	1.73589	0	1.20507	2.33679		s3h_TCTACATAGGTATAGT	0.713755
s1h_TCAGTCCGTCGAGATG	0	0	0	0	0	1.82241	0	0	0	0	0	2.43128	1.82241	0	1.82241	1.82241	1.82241	3.29337	0	0	0	0		s1h_TGACGCGAGCTAGCCC	0.789801
s1h_CCACGTTCATCGAGCC	1.60561	0	1.60561	0	0	3.49186	0	1.60561	0	0	0	0	2.56053	1.60561	0	0	1.60561	3.21428	0	1.60561	0	2.82871		s1h_GAAATGACACAGAAGC	0.798297
s2h_GGGTGAAGTTTGGGAG	0.859049	1.11231	0	2.21545	0	3.43205	0	0	0	1.75149	0.519066	1.11231	2.1383	1.31422	0	0.859049	1.11231	3.33997	1.31422	1.11231	0.859049	0.859049		s1h_TGTAGACTCCACCTGT	1.09604
s3h_CGTGTCTGTCCTGTCT	0	0	1.11867	1.81677	0.708231	4.84189	1.40884	0	0.708231	0	0.708231	1.11867	2.73603	2.22389	0	1.40884	1.40884	4.51825	0	0	0.708231	2.73603		s1h_ACTACGAGTTTACTTC	1.12013
s1h_GAGTTACAGCTTTCCC	0	0	0	0	0	3.84421	2.01912	0	2.01912	0	0	0	0	2.01912	0	2.01912	0	2.64357	0	0	0	0		s1h_ATTCCCGAGCATCGAG	0.864317
s1h_ACGTACACAATATCCG	0	0	0	0	0	3.21294	0	0	0	0	0	0	1.94061	1.94061	0	1.94061	1.94061	3.42801	0	0	0	2.93858		s1h_CTCTGGTCAGTGACCC	0.739882
s2h_TTTACTGTCTGGTGGC	0.702579	1.11117	0.702579	0	0	2.50213	0	0	0	0.702579	0	0	0.702579	0	0.702579	0.702579	0.702579	1.80743	1.80743	0.702579	0	0.702579		s1h_GCTTGGGGTACGCTAT	1.02015
s1h_AGGGTGACACTCAGAT	0	0	0	0	0	3.27917	0	0	0	0	0	2.25317	0	0	0	0	0	3.27917	0	0	2.25317	3.77481		s1h_GTGCGTGAGGTCACCC	0.911671
s1h_TACCTCGAGGCCACCT	0	0	2.25699	0	0	2.89639	0	0	0	0	0	0	2.25699	0	0	0	0	3.28328	0	0	2.25699	0		s1h_AGAAATGAGAAATTCG	1.05567
s2h_GGCTTTCGTTATGACC	0.617487	0.250567	0.250567	1.48547	0	4.07906	0.250567	0	0.250567	1.90137	1.18724	0.250567	0.885325	0.450763	1.18724	0.617487	1.34743	3.68916	0.760346	0.885325	1.98301	1.81247		s1h_ACCGTTCAGCCTTCTC	0.70634
s3h_GGGACTCGTAGCGCTC	2.86541	2.22766	2.22766	2.86541	0	4.20805	0	0	0	3.25171	0	2.22766	3.52967	0	2.22766	0	0	3.25171	0	0	0	0		s1h_GGGTATTTCTCTTCAA	0.976542
s1h_CTTACCGTCACCCTGT	0	0.82594	0	0	0	1.57941	0.82594	0.82594	0	0	0	1.57941	0.82594	1.81419	1.27202	0.82594	0	2.94319	0	0	1.27202	0.82594		s1h_CTACATTCAAGTATAG	0.712082
s4h_AGAACAATCCGTGTGG	0	0	0	2.31136	0	3.53582	0	0	0	1.39361	0	0	0	0	0	0	0	3.44342	1.39361	1.39361	0	0		s1h_CTTTCGGAGTGCGTCC	0.82212
s3h_CCTACGTCAAGTTCGT	0	0	2.32429	0	0	3.35544	1.40441	0	1.40441	0	0	3.63436	2.32429	4.03099	1.40441	1.40441	0	3.85221	0	0	0	2.5872		s4h_GGGATGACACGAGGTA	0.713731
s2h_AACAAAGCAAGCGGAT	0.833263	0	0.501022	0.833263	0	3.36617	0.833263	0	0.501022	2.54218	1.58973	2.17531	1.4474	2.24657	2.63964	0.833263	0	3.29644	0.501022	0	1.08222	3.93342		s1h_ATCGGATGTCGAATTC	0.979435
s1h_CAATGACTCCGGCAAC	0	0	0	0	0	4.57976	0	0	0	0	0	0	2.92014	0	0	0	0	3.58595	0	0	0	2.27951		s1h_TCTGGCTCAGAGTTCT	0.967846
s1h_CTGGACGGTCTTTCTA	0	0	1.79972	0	0	3.94118	0	0	0	1.79972	0	0	0	0	0	1.79972	1.79972	3.94118	2.40658	0	1.79972	1.79972		s1h_GTTAGACCAACTACGT	0.801141
s1h_GCGGATCTCGTCTCAC	0	0.340427	0.340427	0	0	3.9609	1.23352	0.340427	0.96401	1.89877	0.795994	2.37334	2.48071	1.83611	1.34517	0	1.23352	3.84646	0.795994	0.795994	0.340427	3.42116		s1h_CATGCAACAGGACATG	0.720282
s1h_TCATTTGAGAAGGGAT	0	0	0	0	0	4.4276	0	0	0	2.42845	0	2.42845	0	2.42845	2.42845	0	0	3.74632	0	0	0	0		s1h_GTCATGATCGCTTGCT	0.829109
s1h_TTTACGTGTTACCCTC	0.220784	0	1.17046	0	0.909195	3.75542	1.00407	0.220784	0.554553	0.554553	2.34066	0.687238	1.64864	0.220784	1.09072	0.554553	0.401529	3.46975	0.220784	1.24431	0.401529	0.909195		s2h_AAGCGAGCATTGGCAT	0.890848
s1h_GGTAACTGTCTAACGT	0	0	0	0	0	3.84601	0	1.35141	1.35141	0	1.35141	2.72879	1.90594	1.90594	1.35141	0	1.90594	4.01448	0	0	0	1.35141		s1h_AAACGCTCAGGTTCCG	0.92564
s1h_CGATGGCGTCACTTCC	0	0	1.77937	0	0	4.01073	1.77937	0	0	0	1.77937	1.77937	2.38437	1.77937	0	0	0	3.91723	0	1.77937	0	2.38437		s1h_AAAGTGAAGCAAATGT	0.872471
s3h_CAACAACAGGCAGTCA	0.62743	0	0	0	0	3.55646	0.62743	0	1.50211	0.362137	1.28602	1.75792	1.83046	2.91538	0	0.62743	1.00999	3.79862	0.62743	0.362137	0.362137	1.39989		s1h_CTATCTATCATCGGGC	0.921017
s3h_GAAACCTAGTGATCGG	0	0.470469	1.38723	0.470469	0.917035	4.117	0.262651	0.470469	0.470469	1.03042	1.59022	0.917035	2.6544	2.14116	0.917035	1.30924	1.03042	3.935	0.917035	0.789134	0.470469	0.470469		s1h_TGCAGGCCAGGCGATA	0.753643
s4h_TGATCTTAGATTCGCT	0	0	0	0	0	3.57101	0.266795	0	0.650928	0	1.541	0.477194	2.31976	0.650928	0.798899	0.650928	0.927771	3.78678	0.798899	0.266795	1.60444	3.64556		s1h_GAGAGGTTCGGTCTGG	1.03989
s1h_GGGATGAGTGGTTTAC	0	2.08348	0	1.2072	0	4.19923	1.2072	0	1.7384	1.2072	0	1.7384	1.7384	2.85698	0	0	1.7384	3.09544	1.7384	0	0	0		s1h_GTTTACTGTAAGTTGA	0.77543
s1h_TTTCGATCACCCTAGG	0	1.53808	1.03951	0	0	3.28052	0	0	0	1.53808	0	2.3164	1.53808	2.62429	1.86925	0	1.03951	3.40933	1.86925	1.03951	0	1.53808		s1h_GAGAGGTGTAGCTCGC	0.803933
s3h_TCTATACAGCCATTTG	0	0	0	0	0	0	2.79779	0	2.53022	2.1638	3.00867	0	1.57941	2.53022	0	1.57941	0	2.1638	0	0	0	0		s1h_CGTAGTATCTGAATCG	0.803936
s1h_CACTTCGTCTGAGAAA	0	0	0	0	0	3.32194	0	0	0	0	0	0	2.93436	2.29301	2.29301	2.29301	0	3.60056	0	0	0	2.29301		s1h_CATACTTTCGCGGACT	1.08636
s2h_ATGCGATTCGGAATTC	1.23105	2.29163	2.51089	1.76638	0	3.19622	1.23105	0	0.592374	1.76638	0	0	2.63422	2.20638	0.961858	0.592374	0.961858	3.12779	2.01039	0.961858	2.29163	2.11318		s1h_TCCCAGTGTACAGGTG	1.02592
s2h_ACTTATCGTATCGATC	0	0	0	2.89801	0	3.78066	0	0	0	0	0	2.25853	0	0	0	0	0	4.24207	0	0	0	3.28492		s1h_GTAACACCAGGTAGTG	1.05713
s1h_CGTAATGTCACTTGTT	0	0	0	1.72198	0	3.63137	0	0	0	1.72198	1.72198	2.32152	0	2.32152	0	0	1.72198	4.02797	0	0	1.72198	2.32152		s1h_ATAGACCAGGGACAGG	0.911124
s1h_AGCTCAACATGTGACT	1.46788	1.3878	0.511627	0.694149	0.694149	3.91399	0.848442	0	0	2.27048	0.848442	1.61104	2.12203	1.09995	0.511627	0.694149	1.20537	3.59468	0.982081	1.20537	0.511627	1.09995		s1h_ACCCTCACACTAGAGG	0.947082
s2h_GTTGCGGGTATGAGAT	0.568313	0	0	0	0	4.05406	0	0	0	0.568313	0	1.84956	1.40147	0	1.84956	0.568313	1.19267	4.13072	0.928446	0	0	3.54595		s3h_GTGCTGGTCCATTGGA	0.759794
s2h_AGACTCAAGTCTCCTC	1.12711	2.6641	0.981846	2.0383	0	3.75501	0.981846	0	0.348785	1.46759	0.811834	0.606875	2.18937	1.25392	0.606875	0.606875	0.981846	3.71516	0.811834	0.606875	1.86027	3.35147		s1h_ACATCCCGTAACACCT	0.846151
s1h_ATCCTATAGTATAACG	0	0	0	0	0	3.19238	0	1.58741	0	1.58741	0	1.58741	1.58741	0	1.58741	0	0	3.01824	0	0	0	0		s1h_TCCTCCCAGATGAATC	0.814256
s1h_TCGACGGAGTAGCAAT	0	0	2.15364	0	0	3.84368	0	0	2.787	2.15364	0	0	0	2.15364	0	0	2.15364	3.66563	2.15364	0	0	3.17172		s1h_TATTGCTCAGAGACTG	0.687982
s2h_AAGTCGTCAAAGCAAT	0.54214	0.73214	0.73214	0.54214	0	4.04542	1.02934	0.54214	0.73214	1.02934	0.307368	1.15027	1.91065	1.25815	1.73659	0.891738	1.15027	3.67638	0.73214	0.891738	1.15027	1.02934		s1h_GAAGCGAGTCGTCGGT	0.738633
s2h_TACAGGTCAGGGTCTC	0	0.860464	0	1.31601	0	3.06637	0	0	0	2.68393	0	1.31601	1.62782	0.860464	0	0	0	3.18604	0.860464	0	0.860464	0		s3h_TTCTAGTGTATCGATC	0.994632
s3h_CACCGTTGTAGCGATG	0.261724	0.468963	0.468963	0	0	4.17011	0.914626	0.261724	0	1.98548	0.261724	0.261724	2.02574	0.261724	0.786944	0	1.38421	3.70106	0.64054	0.914626	0.468963	2.73177		s1h_AACAAGAGTGAAGCTG	0.887267
s3h_TGTTCCGTCATCGCAA	0	0	0	0	0	3.36537	0	0	0	0	0	1.60784	0	0	0	0	0	3.80471	0	1.60784	0	2.56311		s1h_TATTGGGTCAGATTGC	0.731462
s1h_CTGCCATCATAGAGGC	0.374949	1.18619	0.860674	0	0.374949	3.96766	2.26628	0.860674	1.18619	2.35644	2.35644	2.55162	2.58647	2.80137	2.05717	0.374949	1.18619	3.87767	0.374949	0.374949	0.647017	1.03662		s1h_TCAATCTAGGGCAGGA	0.765841
s4h_TCACTATTCCCTCAAC	0	0	0	0	0	2.39427	0	0	0	0	0	0	0	1.78843	0	0	1.78843	1.78843	0	0	0	0		s1h_CACGTGGCAGTAGAAT	0.887281
s1h_TCAATTCCACATCATG	0	0	0	1.64391	0	4.33279	0	0	0	1.64391	0	0	0	1.64391	0	0	0	4.15309	2.60462	1.64391	1.64391	1.64391		s1h_AAGTCGTGTGTAACGG	0.942389
s1h_GGGAAGTGTAAGGCTG	1.29831	0	1.29831	0	0	3.71227	1.8447	0	1.8447	1.8447	1.29831	1.29831	2.66135	2.19604	0	1.8447	0	3.89052	1.8447	1.29831	0	1.8447		s1h_GCGGAAAGTCACTAGT	1.19051
s3h_TCCCATGTCTGGGCCA	0	0	0	0	0	4.19859	0	0	0	1.05573	0	2.64748	2.33895	1.89043	1.89043	0	0	4.51037	0	0	1.05573	2.77212		s1h_GAGATGGAGTAGGCCA	0.928288
s2h_GACGCTGGTAGACACG	1.302	1.302	0.368877	0.368877	0	3.30764	0.637751	0	0	1.61243	0	0.849437	1.17265	1.17265	1.51927	0.849437	0.637751	3.6953	0.368877	0.637751	1.302	2.24877		s1h_TCGTAGAGTAGCTCGC	0.814881
s1h_AGTTCGAAGCAGATAT	0	1.67246	2.90696	0	0	3.29404	1.67246	0	3.29404	0	3.44288	4.65211	2.26701	4.76884	0	1.67246	1.67246	1.67246	0	0	1.67246	1.67246		s3h_GCTACCTTCTCGCAGG	0.788386
s1h_GAGTCTAAGTGCCAGA	0	0	2.54545	0	0.985225	3.26485	0	0	0.750918	0	1.17492	1.17492	1.59256	2.66912	2.45358	0	0	3.286	0	0	1.33431	2.40428		s1h_AGTAACCTCCACAGGC	0.795139
s2h_ACCAACATCATGCTAG	0.40615	0	0.40615	2.30443	0	3.15897	0.40615	0	0.694174	2.89231	0	1.25423	2.14188	1.38783	0.917522	1.25423	1.09998	3.71557	2.01668	0.40615	1.94767	1.38783		s1h_TCAGTTTAGGCTCACC	0.971688
s3h_ACCCTTGCATCGCTCT	0	0.922151	1.84078	0.563805	0.922151	4.46978	0.563805	0.563805	1.39361	0.922151	1.18541	2.38375	1.39361	2.51448	0	0.922151	1.18541	4.65164	1.56585	0.563805	0.563805	1.71273		s1h_CAGCACGGTAGTATAG	0.814562
s4h_TTCCTTCGTTCAAACC	0	0	0	1.82197	0	1.82197	0	0	0	0	0	0	0	0	0	0	2.43081	3.29288	0	0	0	0		s3h_AGGTTGTTCCTCACGT	0.802367
s4h_GGTTAACTCTTGGTCC	0	0	0	1.59488	0	4.6359	0	0	0	0	0	0	0	0	0	0	0	4.59707	0	0	0	0		s1h_AGAGCAGTCAGAACCT	0.905047
s3h_CTGAGCGGTAGACAAT	0	0	1.38513	0.558952	0.558952	4.31929	0.558952	0.558952	1.17758	1.55692	1.70348	0.558952	2.5041	1.55692	0.915362	0.558952	0.915362	4.05892	0.558952	0	0	1.55692		s1h_AGACTCATCTCGTTTA	0.727748
s3h_CCTATCGCATTCTCTA	0	0	2.74037	0	0	2.10977	0	0	2.10977	0	0	0	0	0	0	0	0	2.74037	0	0	0	0		s1h_TCGCTCATCGTCAAAC	0.791449
s3h_GTCAGCGAGGAACTAT	0	0	2.48972	2.48972	0	3.28847	0	2.48972	0	2.48972	0	2.48972	0	3.72679	2.12488	0	2.12488	3.63388	1.54457	0	0	0		s1h_CACGAATAGGCCATAG	0.912488
s3h_TATCTGTTCGACCAAT	0.637616	0.53858	1.25205	2.86736	0	4.52158	0.957639	0.164152	2.6149	2.48992	1.1997	1.25205	2.85717	2.7376	1.3018	1.9552	1.39443	4.2388	1.25205	0.727722	1.47921	3.61668		s1h_AGTACTGAGACCGTTT	0.992699
s2h_CTGTACCCAATCGTCA	0	0	0.360238	0	0	3.91212	0	0	0	1.8252	0	2.43432	1.8252	3.26396	1.67461	1.15321	0	3.85868	1.58985	0.360238	0.833348	3.40306		s1h_ACACAGTTCAACACCA	0.979223
s1h_AGCTTCCCATGTTCGA	0	1.4086	0	0	1.4086	4.23389	0	0	1.4086	1.4086	0	3.24734	0	0	1.4086	1.4086	0	3.79016	1.4086	1.4086	0	0		s1h_CTCCCAAAGGGTGGGA	0.634027
s1h_TCACGCTGTTTGACAC	0	0	0	0	0	3.83072	2.50748	0	0	2.50748	0	4.73391	2.50748	3.15904	0	0	0	3.55025	2.50748	2.50748	0	0		s2h_CCTTGTGGTGGCGCTT	0.735877
s1h_GTTCCGTTCCTTCTTC	0.840724	1.60022	1.29091	1.83612	0	1.29091	0	0.840724	0.840724	1.60022	0	0	0.840724	0	0	0.840724	0.840724	1.60022	0.840724	0	1.29091	0.840724		s1h_TGATCAGGTTCAACGT	0.833583
s1h_GCGTGCAGTACTGCCG	0	0	0	0	0	3.71271	0	0	0	2.29061	0	1.69387	0	3.46834	0	0	0	1.69387	1.69387	0	0	3.59797		s2h_TTGTTTGAGAATCGTA	0.864737
s1h_ACCCAAATCGGACCAC	0	1.10614	1.61846	1.10614	1.95557	4.08861	1.61846	0	0	2.20724	0	1.61846	2.71857	1.95557	0	1.10614	1.10614	4.01839	1.61846	1.61846	1.95557	1.95557		s1h_CTTCGGTGTAGGTTTC	1.01049
s1h_TCACTCGTCCCGTAAA	0	2.00787	0	0	0	3.68097	0	0	0	0	0	0	2.00787	0	0	2.00787	0	3.50367	0	0	0	0		s1h_TACCCGTTCAGATGCT	1.03889
s3h_CGAGTGCGTAACCCTA	0	0.747156	1.16999	1.69451	0	4.54672	0	1.16999	0	0.747156	0	0.747156	1.16999	0.747156	0	0.747156	1.16999	4.69936	0.747156	0.747156	0.747156	2.29131		s1h_ACTTTGTCACTCAAGT	1.22624
s1h_GGGACCTAGAAAGCGA	0	0	0	0	0	4.12975	0	0	2.41535	0	2.41535	3.0628	3.0628	2.41535	0	0	0	3.45256	0	0	0	2.41535		s3h_TCCTCCCTCTGGTCAA	0.702311
s1h_ACTATTCAGACTTCCA	0	0	0	0	0	3.88535	2.05566	0	0	2.05566	0	2.68266	0	3.06507	0	2.05566	0	4.01631	0	0	0	0		s1h_AGAGCAGCACGACCTG	0.782984
s2h_GAAGAATCACTTACAG	1.27239	2.00464	0	1.27239	0	2.94368	0.826229	0	0	1.27239	0	1.27239	1.27239	0	0.826229	0	0.826229	3.18322	1.57982	0	1.81462	0.826229		s1h_TGTCCACTCTCTCAAT	0.934753
s3h_TTGGGATTCAACGCTA	0	0	0	0	0	3.47534	0.942128	0	0	1.41849	0	0	0.942128	0	1.41849	0.942128	0	3.99314	0	0	0	0		s1h_ACTTCCGCAGCAGTTT	0.995065
s1h_AATGACCCAGTAGAGC	1.80522	1.80522	1.80522	0	0	3.89736	0	1.26431	0	1.26431	0	0	0	1.26431	0	0	0	3.5272	1.26431	0	0	0		s1h_TACCTCGGTTCCGCAG	0.804608
s1h_TCCCACAAGAGCAGAA	0	1.83779	0	0	0	3.76725	0	0	0	0	1.83779	0	2.448	3.31102	1.83779	0	0	3.48724	0	0	0	2.82422		s1h_CATCGTCAGTTCGGTT	0.796449
s1h_CTACATTCAAAGGAGA	0	0	1.60912	0	0	3.66317	1.60912	0	0	0	1.60912	1.60912	2.19687	1.09835	0	0	1.60912	3.76081	0	1.09835	0	2.19687		s1h_CAGTTCCTCGGCTCTT	0.985693
s1h_AACCATGCAGCTCGGT	0	0	0	0	0	3.53104	1.74695	2.34891	3.77583	2.72204	2.34891	3.66091	0	2.72204	2.72204	0	1.74695	3.66091	0	0	0	3.77583		s1h_GAAGCCCTCTGAGCAT	0.70078
s1h_TCTACATAGGCTCACC	0	0	0	0	0	3.29175	0	0	0	0	0	0	0	2.63512	0	0	0	3.96613	0	0	0	2.01123		s1h_GAGACTTTCACGATCA	0.660539
s1h_ACTCCCAAGGTTCCGC	0	0	0	0	0	3.05989	0	0	0	0	0	0	3.05989	0	0	0	0	3.72931	0	0	0	0		s1h_ATTCCATAGCACGATG	0.887145
s2h_CCCTCTCAGACTTCCA	0	0	0.472644	0	0	3.79559	0	0	0	0	0	0	1.53156	0.792295	0.472644	0.472644	0.472644	4.01423	0.472644	1.03414	0	2.65977		s1h_CATGCCTAGTATGTAG	0.78669
s3h_CGAGGCTCAAGACGAC	0	0	0	0	0	4.01944	0	1.1872	0	0	0	0	0	4.54748	1.71484	2.51685	1.1872	3.68196	0	0	0	1.1872		s1h_CAATACGCAGTCAACT	0.795103
s2h_GCCAACGAGAGTATAC	0	0	0	0	0	2.66333	0	0	0	0	0	0	0	0	0	0	0	2.97968	1.29987	0	1.29987	0		s1h_CTCCAACGTCCCAAAT	0.875896
s2h_ACCTGTCCACTAAACC	0	0	0.959517	0	0	2.88534	0.959517	0	0.590681	1.61464	0.590681	1.61464	3.71992	2.68708	2.36674	1.76324	0	3.12416	1.61464	1.61464	0.959517	1.44004		s1h_TGTCCCATCCGGCTTT	1.00154
s4h_TCTTTGATCAGCTTGA	1.48034	0	1.48034	0	0	1.48034	0	0	0	0	0	2.41442	2.0527	1.48034	0	0	0	2.41442	0	0	0	2.41442		s1h_GTGGCGTTCGTGTCAA	0.836132
s1h_CTGCCTACACCGGAAA	0	0	2.04153	0	0	3.86947	0	0	0	0	0	0	0	0	0	0	0	4.00039	2.04153	2.04153	0	0		s3h_TACTTCAGTAACATAG	0.852597
s1h_CGACAGCAGCAGGCAT	0	0	0	1.94497	0	3.21782	1.94497	0	0	0	0	1.94497	1.38547	1.38547	0	1.38547	0	3.43292	0	1.38547	1.38547	2.9434		s1h_ACTTCGCTCCTAAGTG	0.947815
s2h_TTGAACGTCGGTAGGA	0	0	0	0	0	0	0	0	0	0	0	0	0	0	1.80522	0	0	1.80522	0	0	2.41257	0		s1h_CATGCGGTCATTATCC	1.01122
s1h_GAGTTGTAGGCCGCTT	0	0	0	0	0	3.77606	0	0	0	0	0	3.10557	0	0	3.10557	0	0	0	3.10557	0	0	0		s1h_CATGCGGCACCTGAAT	1.07017
s3h_ATCGTGAAGTTACGGG	0	0	0	0	0	2.84077	0	0	0	0	0	0	0	0	0	0	0	2.84077	0	0	0	0		s3h_AACCCAACAGTCGCTG	0.87085
s1h_TTAGGCAAGCGACTAG	0	0	0	0	0	4.90982	0	0	0	3.0072	0	0	0	0	0	0	0	4.07231	0	0	0	0		s1h_CCAAGCGAGTCATGGG	0.746854
s2h_CTCAGTCCATCGCTCT	0	0	1.60561	0	0	3.60626	0	0	3.36267	1.60561	0	2.56053	0	2.19297	0	0	0	3.80198	0	0	0	3.60626		s1h_CAACAACAGTCATCCA	0.78511
s1h_TCTCTGGAGTAGCTCT	0	0	0	0	0	3.71406	0	0	0	0	0	0	0	0	0	0	1.79218	4.56484	1.79218	0	1.79218	3.71406		s1h_GACCGTGTCGCCTAGG	0.79807
s1h_AGCCAGCGTCAGGAGT	2.65641	0	2.65641	0	0	2.65641	0	0	2.65641	0	0	0	0	0	0	2.65641	2.65641	3.31382	0	0	0	2.65641		s2h_AGCTCAACAAGCTGTT	0.826051
s1h_AAAGAACTCGTTGTGA	0	1.60386	1.88115	0	0	3.60413	0.334484	0.584692	0.784659	1.68072	0.334484	0.951225	2.27612	3.37426	1.21886	0.584692	1.42977	3.68707	2.35454	0.951225	1.42977	2.3161		s1h_TGTAACGTCGTACCTC	0.789136
s3h_GGGAAGTGTGCTTCAA	0	0	0	0	0	3.68569	0.795149	0	0	2.25165	0	0	0	1.23243	0.795149	0.795149	1.23243	3.52043	0	0.795149	0	0.795149		s1h_TTAGTCTCAGGAAGTC	0.899756
s1h_CCTAAGATCCCTTGGT	0	0	0	0	0	3.37415	1.15348	0	0	0	1.15348	0	0	0	1.15348	0	1.15348	3.84059	1.15348	0	1.15348	3.51268		s1h_GTGGGAAGTCACAATC	0.810687
s1h_TCCTCTTTCTACTGAG	0	0	0	0	0	3.13244	0	0	0	2.48198	0	0	0	0	0	0	0	4.02221	0	0	0	0		s1h_CGCCATTGTGCTCCGA	0.925351
s3h_GCTTGGGTCAGAGTTC	0	0.494472	1.70063	0.494472	0	4.32858	0.494472	0.494472	0.494472	0.823852	0	0	1.57646	1.91053	0	1.43465	1.43465	4.31157	1.07121	1.43465	1.81108	2.71283		s1h_AGGGAGTTCGTCAACA	0.759998
s1h_TGACGCGCAAGAGGTC	0	0	0	0	0	3.5834	0	0	0	0	0	0	0	2.91765	0	0	0	3.5834	0	0	0	0		s1h_TACGCTCAGTGGAAAG	0.975141
s3h_TGCTCGTAGCGCCTTG	0	1.15007	1.67088	3.23719	0	4.27983	1.15007	0	0.54202	2.46743	1.15007	1.7978	2.52666	0	0.891569	2.1035	1.52549	3.89599	0.54202	1.15007	0.891569	2.26527		s1h_GGGTTTACAAATTGGA	0.915102
s1h_GTTGCTCGTAGATTAG	0	0.262894	0.789709	0	0.262894	4.15172	0.642941	0.262894	0	1.13296	1.46037	0.642941	1.85823	0.642941	0.642941	0.470864	1.31001	3.58852	0.470864	1.13296	1.46037	0		s1h_TTCTTGATCTCCTGCA	0.886967
s1h_TGATGGTCACTCCCTA	1.02588	0	0	0	0	3.44752	0	0	0	1.5215	1.85139	1.02588	1.5215	1.85139	0	1.5215	1.85139	3.32659	0	1.02588	1.02588	1.85139		s1h_AAGGTAACAAGCAGGT	0.876751
s1h_TTATTGCAGTCATCGT	0	0	0	0	0	2.69674	0	0	0	0	0	0	2.69674	0	0	2.69674	0	2.69674	0	0	0	0		s1h_AAGGTAAAGGTCACTT	1.04092
s2h_AATCGTGCAGTGCGCT	0.40275	0.40275	0	0.689072	0	3.35941	0.40275	0	0	0.40275	0	0.40275	1.09318	0.40275	0.40275	1.24694	0.40275	3.45783	0.40275	0.689072	0	1.93891		s1h_CCTTTGGCATAAGCAA	1.00367
s2h_ACTATCTAGAAGCGCT	0.991793	1.26528	2.0521	3.98114	0	3.47745	0.991793	0	0.614122	2.67886	0.614122	1.93676	2.33489	2.15551	0.614122	1.80635	1.47981	3.52851	2.61889	1.80635	0	0.991793		s1h_AGTCAACGTTCAGTAC	0.843025
s1h_TCATTCAAGTGGATTA	0	0	0	1.49278	0	3.96541	0	0	0	0	2.06673	1.49278	2.06673	1.49278	1.49278	0	0	3.96541	0	0	0	1.49278		s1h_CCGAACGAGGGTCTTT	0.821522
s3h_ACGCACGTCACGGTCG	0.421915	0	2.29485	2.68423	0	3.83167	0	0	0	1.74465	0	1.64847	1.74465	0.717722	1.13125	0.421915	0.421915	3.88699	0.717722	0.717722	0	2.68423		s1h_GTCATCCCAAGATCCT	0.978813
s2h_ACTGATGAGTGGAATT	0	0	0	2.14095	0	3.15796	0	0	0	0	0	0	0	0	0	0	0	2.14095	2.77353	0	0	2.14095		s1h_GATGCTACATGCGGTC	0.829059
s4h_TTTCACACAACTCGAT	0.890001	0.214457	0.214457	2.61572	0.214457	3.55434	0	0.390945	0.890001	0.890001	0.390945	1.41329	2.23768	2.28747	1.14826	1.52341	1.14826	3.72383	0.390945	0.890001	0.671287	0.390945		s1h_CTCAGAACACATAACC	0.885299
s1h_CGTTGGGGTCATATGC	0	0	0	0	0	3.3069	0	0	0	1.36667	0	2.27899	1.36667	1.92345	1.36667	1.36667	1.36667	3.066	0	0	1.36667	2.91959		s1h_GGGACCTAGACAGCTG	0.876068
s1h_AGGCATTCATGCTGCG	0	1.96448	0	0	0	3.23965	0	0	0	2.58493	0	0	1.96448	1.96448	0	0	0	3.23965	0	1.96448	0	1.96448		s1h_AGCCAATCAGAGTAAT	0.922283
s2h_TAACACGGTCATCTAG	1.49493	0	0	0	0	3.0798	0	0	0	1.49493	0	0	2.4316	0	0	0	0	3.46982	0	1.49493	0	1.49493		s1h_TGTCCTGGTATACGGG	0.91864
s3h_TCCGATCCAAGTATAG	0	0	0	1.57849	0	2.16278	0	0	2.7967	1.57849	0	3.45887	0	5.01766	0	0	0	2.52915	0	0	0	3.00757		s1h_AGTGATCAGAGTTCGG	0.883525
s1h_GTCAAGTAGTTTAGGA	1.28416	0	0	0	0	3.69324	0	0	0	1.8283	1.28416	1.8283	0	2.17871	0	0	0	3.08618	1.28416	0	1.28416	2.43769		s1h_TTCGGTCCATATGAAG	0.939505
s2h_GTGAGCCCATGACGGA	0	0	0	0	0	3.21782	0	0	0	0.915631	0.559145	1.38547	2.22364	0	0.559145	0	0	3.08999	0.559145	0	0	2.1391		s1h_TGCTCGTTCGCAGTTA	0.778387
s1h_GACGTTACATGGCTGC	0	0	0	0	0	0	0	0	0	0	0	0	0	0	0	0	0	3.96001	0	0	2.89882	0		s1h_CGTCAAACACATTCTT	0.926577
s3h_ACGCACGGTACTCCCT	0.847755	1.29987	0.847755	0	0	4.71631	0	1.29987	0	0.847755	0	0	0.847755	0	0	0.847755	2.19794	4.47433	1.29987	0	0	0.847755		s1h_TTGGGATCAGGTAGTG	0.819704
s1h_GAGTTTGCAAACTCTG	0	0	0	3.16228	0	3.16228	0	0	0	3.16228	0	0	3.16228	0	0	0	3.16228	3.83404	0	0	0	0		s1h_TCTGGCTCATTGGGAG	0.951227
s1h_CTTGAGACAATGAACA	0	0	2.1456	0	0	3.44006	0	0	0	0	0	0	0	0	2.1456	0	0	2.77847	2.1456	0	0	2.1456		s3h_TGTTGAGCAGCCTACG	0.701172
s1h_AATCGACCAATCCTAG	0	0.846423	1.89582	0	0	3.85572	1.46516	0	1.53924	2.68415	0.287299	1.46516	1.60821	1.38515	1.2029	0.510213	1.09759	3.53463	1.2029	0.979872	0	3.69568		s1h_ACTGTGAAGCACTTTG	0.786389
s4h_ACGTACAAGTGGTTCT	0.411986	0.411986	0	0	0	3.67607	0	0.567993	0.227061	1.11161	0	1.72068	1.46182	0.702913	0.567993	0.927999	1.11161	3.62984	1.26669	0.702913	0.821776	2.34484		s1h_TCAAGTGTCATAGACC	0.905996
s1h_GCAGCTGGTACCCAGC	0	0.911562	1.1732	0	0	3.4964	0	0	1.1732	1.1732	0	2.6668	1.38038	3.14944	0.55624	0	0.55624	3.92898	0	0.55624	0.911562	3.08351		s1h_CATACTTAGGAACTCG	0.933889
s3h_CTCAACCAGGATACAT	0	0	0	1.08963	0	3.42092	1.08963	1.59865	0	0	0	0	0	1.08963	0	0	1.08963	2.8205	0	1.93434	0	1.59865		s3h_ATCGCCTGTGCCTTCT	0.761753
s1h_AATCGACAGCAGGGAG	0	0	0	0	0	3.10218	0	0	0	0	2.08966	0	0	0	0	0	2.08966	3.59486	0	0	0	2.71894		s1h_GGGTGAAGTTTGGAGG	0.827124
s3h_ATTTACCTCGAATGCT	0.583324	0	0.333606	0	0	4.36958	0	0.333606	0	0.333606	2.18828	1.21668	2.9349	0.333606	0.782978	0.583324	0.949327	3.90615	0.583324	0.583324	0.333606	1.51818		s1h_TAATCTCGTGTAAATG	0.936421
s1h_TCAGGTACAAGTGGGT	0	0	0	2.11041	0	2.74105	0	0	0	0	0	0	0	0	0	0	0	0	0	0	0	0		s1h_CACTTCGCATACCGTA	0.950525
s1h_CCTCAGTGTAACATAG	0	0	0	0	0	4.1642	0	0	1.60117	1.60117	1.60117	1.60117	1.60117	0	0	0	0	3.70348	0	0	0	3.48648		s1h_TGAGCATGTAGCCAGA	1.11051
s2h_AACAACCCAACGGTAG	1.31526	0	0	0	0	3.57663	0	0	0	1.627	0	1.627	1.31526	0.519645	0.859874	0.859874	0	3.4112	0.519645	0.519645	0	0.859874		s1h_TCTGCCACACACCGAC	1.16084
s3h_CACTAAGTCGAGCTGC	1.56161	0	0	0	0	2.50955	0	0	1.56161	0	1.56161	0	0	1.56161	0	0	0	2.14394	0	0	0	0		s1h_TTGCCTGCAACCAATC	0.874216
s2h_AGGAATATCAAACGTC	0	0	0	0	0	2.68988	0	0	0	0	0	0	1.71859	0	0	0	0	2.96045	0	0	0	0		s1h_GAGCCTGGTCAGTCCG	0.801189
s3h_TGCGGCATCGTGAGAG	0	0	0.487924	0	0	3.41968	0	0	0.487924	0.487924	0.487924	1.25725	2.1456	1.5631	0	1.06015	0.487924	3.37765	0	0	0	1.06015		s1h_CCCTTAGCACTCCTGT	0.819485
s2h_TCTGGCTCAACTTGCA	0	1.71298	0	1.71298	0	2.31163	1.71298	0	0	0	0	0	0	0	0	0	0	2.68351	0	0	0	1.71298		s1h_AATGGCTAGTTCGCAT	1.02521
s2h_CATTCATTCGCGTTTC	0.80989	0	0	1.7902	0	4.26083	0.80989	0	0.80989	0.80989	0	0	1.25143	0.80989	0	1.25143	0.80989	3.97784	0.80989	0	0	0		s3h_TTGGTTTGTAGGAGTC	0.766477
s1h_CTGATCCAGTACGTCT	1.14173	0	1.14173	2.13567	0.725662	3.46313	0.725662	0	1.66097	1.43468	1.14173	0	1.84538	2.25432	0.725662	1.43468	0.725662	3.75133	0.725662	0.725662	1.14173	2.45625		s3h_TTTCACATCAAGCCTA	0.81835
s3h_TGTACAGAGGCTGAAC	0	0	0	0	0	3.2334	0	0.88924	1.66768	2.52302	0.88924	4.22485	2.52302	0.88924	2.40089	1.35237	0	3.93505	0.88924	0.88924	0	1.35237		s1h_TTTCGATTCAATCAGC	1.04273
s3h_TCTTGCGCACACCTGG	0	0	2.27559	0	0	3.97784	0	0	2.916	0	0	3.5817	0	0	3.30325	0	0	3.79926	0	0	0	2.27559		s1h_TCCTGCATCAGGCGAA	0.929163
s3h_AACAACCGTCGAGCAA	0	0.299186	1.9357	0	0.299186	4.00203	1.71089	0	2.63219	2.03162	2.07634	3.22145	2.60678	2.87585	1.88406	0.299186	0.8734	3.63676	0.529169	0.529169	0	2.34339		s3h_TGTCCACAGATGGCGT	0.821989
s1h_TTGAACGTCGAACCTA	0	0	0	0	0	3.83404	0	0	2.30755	2.30755	0	2.94966	2.30755	0	2.30755	0	2.30755	3.83404	0	0	0	0		s1h_GCACGGTAGATACATG	1.06515
s1h_TGATTCTTCCAACACA	0	0	0	0	0	4.47828	0	0	0	0	0	0	0	0	0	0	2.74173	4.47828	0	0	0	0		s1h_TAGAGTCCATGGGATG	0.829113
s1h_GTTGTAGGTATCGCGC	1.82371	0	0	1.82371	0	3.96931	1.82371	0	2.4327	0	0	1.82371	2.80846	2.80846	0	0	0	3.6207	1.82371	0	1.82371	0		s1h_ACTGTGATCACCATGA	0.945941
s1h_TACATTCGTTCCGCTT	1.48283	1.26809	0	0.615917	0	3.98497	0.615917	1.26809	0	2.25272	0.994254	0	0.994254	0	0.615917	0.615917	0.994254	3.84958	0	1.48283	0	0.994254		s1h_GCACGTGGTAGATTGA	0.718497
s1h_CACTGTCCATGAAAGT	0	1.47123	1.47123	1.47123	0	3.32635	0	0	0	1.47123	2.40367	2.87767	2.04241	3.32635	0	0	0	2.87767	0	0	0	2.04241		s1h_GCCATGGTCACAATGC	1.07603
s1h_AACAAGAGTGTAGTGG	0.744622	0.977749	0.977749	0	0.440074	4.13298	0.440074	0.744622	0.440074	2.10251	0.440074	0	1.78765	1.78765	1.16667	1.69057	2.03259	4.10602	1.16667	0.440074	1.46255	2.76797		s1h_CATCCGTTCCCGAGAC	1.01781
s3h_ATTACTCCAGTTTCGA	0	1.10742	0	2.09099	1.3962	3.70174	1.10742	0.40988	2.09099	1.2622	2.45439	3.79708	3.39713	2.95694	0	1.10742	0.924224	4.08199	1.3962	0.924224	1.3962	1.10742		s1h_CGGGTGTCACTTTATC	1.05609
s4h_AGCTCAATCTCTCAAT	1.00687	0	0	1.00687	0	3.57628	0	0	0	0	0	0	0	0	0	0	1.82633	3.52646	0	0	0	0		s3h_GGGTATTTCGTACACA	0.707719
s3h_CGTTGGGGTGAGACGT	0	1.36812	1.08248	3.58728	0.68107	4.45331	0	0	1.92512	0	0	1.08248	1.36812	1.77155	0	1.59004	1.08248	4.43033	0	0.68107	0	1.92512		s1h_GGCAGTCGTCTGATAC	0.79756
s1h_CCTCAACGTATACCCA	0	0	0	0	0	3.5341	2.23173	0	0	2.23173	0	1.64055	0	0	1.64055	0	0	3.2561	1.64055	0	0	0		s1h_AAGTCGTAGACTGGGT	0.896472
s1h_ACATTTCTCGAGAGCA	0	0	0	0	0	2.65272	0	0	0	0	0	3.98472	0	0	0	0	0	3.70322	0	2.65272	2.65272	3.70322		s1h_TGTTGGAGTAAGACCG	0.743465
s1h_AGCTCAACAGTAGAGC	0	0	0	0	0	3.84599	0	0	1.22695	2.73857	1.22695	1.76158	1.76158	0	0	0	1.22695	4.11529	0	1.22695	1.22695	2.88344		s1h_GAACTGTTCGCAGATT	0.956728
s1h_ACATGCAAGAAACACT	0	0	0	0	0	3.49547	0	0	0	0	0	0	1.84493	3.10506	1.84493	1.84493	0	3.89078	2.45576	0	0	1.84493		s3h_GTACAGTGTCGCGTTG	0.973181
s1h_GTGATGTAGTTTGCTG	0	0	0	2.0962	0	3.38577	0	0	0	2.0962	0	1.51899	2.45983	1.51899	1.51899	1.51899	0	3.10931	0	1.51899	0	1.51899		s1h_GTAGTACTCACTGGGC	1.12982
s1h_TGATTTCCAACTCGTA	0	0	0	0	0	3.16808	2.78344	0	0	2.15028	0	3.44518	2.15028	3.66193	0	0	0	0	0	0	0	2.15028		s1h_GGCTTTCTCCACTTCG	0.923191
s1h_TACCTGCAGGGATCTG	0	0	0	0	0	4.20349	0	0	1.45768	2.02709	0	0	0	1.45768	0	0	0	3.61781	0	0	0	2.86105		s1h_GACCAATAGAGCTGCA	0.947248
s1h_CAACAGTGTCTGTGAT	0	0.353759	2.33574	2.25005	0	4.10128	0.821205	0	0.353759	0.992381	1.26595	0.992381	1.93756	1.26595	0.992381	0.821205	1.13849	4.00552	1.26595	1.13849	0.821205	1.57271		s1h_GCCATGGGTGTCACAT	0.863514
s3h_GAAACCTGTTAAGCAA	0.811556	0.811556	2.45419	2.50656	0	4.27255	1.05679	0.485941	3.28293	2.60373	1.7927	4.27255	3.63539	2.84887	1.41792	1.68267	1.41792	4.17164	1.25357	0	0	1.55903		s1h_CCAATTTAGTACAGAT	0.708796
s3h_TCAGGTAAGGAGGGTG	0	0.695002	0	0	0	3.81029	0	0	0	1.79485	0	0.695002	0.695002	1.10109	0.695002	1.10109	1.38908	4.41038	0	0	0	0.695002		s3h_TGCTCCACAAATCGGG	0.978327
s3h_CAGCGTGGTCCGTACG	0.418369	0	1.53393	0	0	4.2043	0.71244	0	1.53393	1.12425	0	2.33705	1.97876	2.98068	1.73613	0	1.73613	3.84405	0.418369	0.71244	0.939398	2.11296		s1h_ATCATTCAGATGGCAC	0.887118
s3h_CCCGGAAAGTGATTCC	0	0	0	0	0	3.79755	0	0	0	0	0	0	0	0	0	0	0	3.30157	0	0	0	0		s1h_CTGTACCAGTCATGAA	0.994998
s1h_TGTAACGAGGAGGCAG	0	0	0	2.84687	0	4.18867	0	0	0	0	0	0	0	0	0	0	0	3.90603	2.84687	0	0	0		s1h_TCTACATCATTACTCT	0.907796
s1h_TGACAGTAGAGAGAAC	0	0	0	0	0	2.74909	0	1.92445	0	2.54182	1.36754	3.06711	0	3.06711	0	1.92445	0	3.30803	0	0	0	1.36754		s1h_GATCAGTTCCTACGGG	0.966901
s3h_TACCTGCTCGGTTCAA	0.539951	0.539951	0	0	0	4.39671	1.66686	1.14669	1.35162	1.52161	0	1.90619	2.09915	2.57799	0.539951	2.57799	1.66686	3.94798	0.88865	0.88865	0	1.35162		s1h_GACGCTGAGCGTGCCT	0.837467
s1h_TGAGGGAGTGACACAG	0	0	1.64864	0	0	3.41442	0	0	1.64864	0	0	0	1.64864	1.64864	0	0	2.24069	4.01816	0	0	0	2.24069		s1h_GTTGAACGTGTGTACT	0.92396
s1h_TTGCGTCTCCCACAGG	0	2.82721	0	0	0	0	0	0	0	0	0	0	0	2.82721	0	0	2.82721	2.82721	0	0	2.82721	0		s1h_CTGAGGCCAAACTGCT	0.849424
s3h_GTGGGAAAGCATGTTC	0	0	0	0	0	4.15628	0	0	0	0	0	0	0	0	0	0	0	4.48827	0	0	0	2.34421		s3h_TGGAGGAGTTGCATCA	0.739202
s1h_CTTCGGTAGTCCCTAA	0.76275	0	0.76275	0	0	3.98214	0.452401	0.999251	2.19824	0.999251	1.19038	1.35077	3.07246	3.04561	0	0.452401	1.90521	4.09309	0.76275	0.76275	0.452401	2.06242		s3h_GTCTGTCAGGCCTAAG	0.870685
s1h_CAATACGTCTGAATGC	0	0	0	0	0	2.81459	0	0	0	0	0	0	0	0	0	0	0	3.08717	1.28492	0	0	2.43865		s1h_AAGGTAAGTCGTGGTC	0.702229
s1h_CCACTTGAGCAGTCTT	0	0	2.45722	0	0	3.10659	0	0	0	0	0	0	0	0	0	0	0	3.49702	2.45722	0	0	0		s1h_GTACAGTTCCACTAGA	0.78621
s3h_CGCAGGTAGCAGTCTT	0	0	0	2.52845	0	2.52845	0	0	0	0	0	0	0	0	0	0	0	3.18089	0	0	0	2.52845		s1h_CTGAATGGTGCATCTA	0.838748
s1h_ACGGGTCCACGTCGGT	1.92046	0	0	0	0	3.19033	0	0	0	0	0	1.92046	0	1.92046	0	0	1.92046	2.91627	0	0	1.92046	1.92046		s1h_TGCTGAACATAGGTAA	0.878711
s2h_TGTAACGGTCTTGGTA	0	0	0	0	0	2.87694	0	0	0	0	1.88504	0	0	0	0	0	0	3.82194	0	0	0	2.49924		s1h_TGTTGAGTCGTCAAAC	0.886536
s1h_GACATCAAGCAACAAT	0	0	1.67123	2.46783	0	3.68559	1.67123	0	1.15037	1.15037	0	2.01198	2.63592	2.77978	1.15037	0	1.15037	3.83615	1.15037	0	2.01198	3.20895		s1h_AACAACCAGGATTTGA	0.924839
s4h_ACGTTCCGTTGCATCA	0	0	0	0	0	3.99178	0	0	0	1.56789	0	0	0	0	0	0	0	3.66267	0	0	0	0		s1h_CTGATCCAGCAAGGAA	0.810621
s1h_TGTCCTGTCCATCCGT	0	0	1.66686	0	0	3.73308	0	0	1.14669	0	0	1.14669	1.66686	0	0	0	0	4.00176	1.66686	0	0	2.77473		s1h_ACACTGAAGATACCAA	0.744587
s3h_ATTACCTAGACCATTC	0.961708	0	0.961708	0.592266	0	4.83828	0.592266	0.592266	2.29141	2.36996	0	1.23088	1.44275	2.29141	1.23088	2.20616	0.961708	4.10756	0.592266	1.44275	0.961708	2.93267		s1h_GACGTTACAACGAGGT	0.942955
s2h_CGCGTGATCGGTCAGC	0	0	0	1.67188	0	2.82422	0	0	0	0	0	0.892291	1.67188	0	0	0	0.892291	3.34546	0	0	0.892291	1.3562		s1h_CGAAGGAGTAGGCAAC	0.741089
s2h_GCTTCACGTACTGCGC	0	0	0	2.62319	0	3.95351	0	0	0	0	0	0	0	0	0	2.0001	0	3.95351	0	0	0	0		s1h_TAGACTGCAACTGCCG	1.05481
s3h_TACAACGAGAAGTGTT	0	0	0	0	0	4.00974	0	0	0.841699	0.841699	0	2.65346	0	0.841699	0	0	0.841699	4.20492	0	0	0	0.841699		s1h_GGGCTACTCGGCATCG	0.953646
s1h_AGGGAGTAGAGCGACT	0	0	0	0	0	4.35572	0	0	2.48399	0	0	0	2.48399	2.48399	0	0	0	2.48399	3.13454	0	0	0		s1h_CACTGGGAGGGTCTTT	0.964963
s1h_GGCACGTGTCCTGTTC	0	0	0.737239	0	0	3.82202	0.737239	0.737239	0.737239	1.67908	1.45172	1.67908	1.8642	1.45172	1.67908	0	0.737239	3.695	0.737239	1.15698	0	1.15698		s1h_GAAGTAATCCTACTGC	0.904734
s2h_GATAGCTCACATAACC	0	0	0	0	0	3.826	1.29196	0	0	1.29196	0	1.29196	0	0	0	1.29196	0	3.56442	0	0	0	0		s1h_TTCGCTGCAATGTTGC	0.825556
s1h_GGGAGATCAGTCGTTA	0	0.53346	1.13606	0	0	3.46611	0	0.53346	0.879478	1.50942	0	0.879478	0.879478	1.50942	0.879478	1.50942	1.50942	3.59019	1.78066	0	0.879478	0.53346		s3h_GTCTCACTCGGAGCAA	0.984516
s3h_ATTCTACCAGCACCCA	2.01123	0	0	0	0	3.8353	0	0	0	0	0	0	0	3.01639	0	0	0	2.01123	0	0	0	3.29175		s1h_GTCATTTTCGTCACCT	1.0213
s1h_AATTCCTGTCGAAGCA	0	1.40256	0	1.40256	0	3.84981	0	0	1.40256	2.58493	2.58493	2.32208	1.40256	2.96494	0	1.40256	1.96448	3.45493	0	2.32208	0	2.32208		s1h_CCCTGATGTACTCGTA	0.892536
s1h_TGATTCTAGGGTCACA	0	0	0	0	0	0	0	0	0	0	0	0	0	0	0	0	0	0	0	0	0	0		s1h_ATTATCCCAATGGCCC	0.750666
s1h_TGTGAGTAGCTAGAAT	0.868333	0.868333	0	0	0	3.68191	0	0.868333	2.06872	0	2.22976	2.94329	3.141	2.49018	0.868333	1.32598	0	3.84239	1.32598	1.32598	0	3.141		s1h_TACCTGCCACGCGTCA	1.11185
s1h_GACTCAAAGTCTACCA	0	0	0	0	0	2.13238	0	0	0	0	0	2.76442	1.55127	2.76442	0	1.55127	0	0	1.55127	0	0	0		s1h_ACGGGTCCACCTCAGG	0.743165
s1h_CTGCGAGTCCTCTCGA	0	0	0	0	0	0	0	0	2.73631	2.73631	0	0	0	0	2.73631	0	0	3.39652	0	0	0	0		s1h_CGAAGTTGTTAAGAAC	0.838949
s1h_TTACGCCAGAATTTGG	0.635028	0	0	0	0	3.66725	0	1.02034	0.635028	2.09144	1.02034	1.02034	2.83129	2.28958	0	1.02034	1.84411	3.9078	0	0.635028	0	0.635028		s1h_TGCTCGTCAAGACTGG	0.81742
s1h_TCAGGGCGTCCGGTCA	0	0	0	0	0	4.41038	0	0	0	0	0	2.41257	2.41257	0	0	0	0	4.12674	0	0	0	0		s1h_TACATTCGTGTGAGCA	0.813595
s1h_TACGGTAAGCAACCAG	0	0	1.3645	1.92096	0	3.40577	0	0	0	0	0	1.92096	2.53805	0	0	0	1.3645	3.49806	0	1.3645	0	2.27637		s1h_TCTAACTAGTAGCCAG	0.872395
s1h_CCGAACGGTATCCCAA	0	0	0	0	0	3.66415	2.35192	0	3.66415	2.35192	2.35192	2.35192	0	2.9963	0	0	0	3.66415	0	0	0	0		s1h_GATCAGTAGTATGAAC	0.851038
s1h_TACGGGCCAGTCCGTG	0	0	0	0	0	3.97699	0	1.91947	1.91947	2.53644	0	1.91947	1.91947	2.91517	1.91947	2.53644	0	3.73101	0	0	0	0		s1h_GAGTGTTGTCGTATTG	0.81376
s1h_ATCGGATTCACTGTCC	0	0	0	1.66669	0	3.56549	0	0	0	1.66669	0	2.90024	1.14655	0	1.66669	0	1.14655	3.68013	0	0	1.14655	3.01189		s3h_GCCAGGTGTCGTGCCA	0.750314
s2h_GGGCGTTTCCTTCTTC	0	1.65273	0	2.24521	0	2.61473	0	0	0	0	2.61473	0	3.2706	1.65273	0	1.65273	0	3.09585	0	0	1.65273	0		s1h_TAACCAGAGCGAAACC	0.84276
s1h_CTCCCAATCGCTACAA	1.66062	0	0	1.14144	0	3.91242	1.14144	0	1.14144	1.14144	1.14144	2.25394	2.00065	2.25394	1.14144	0	0	4.03271	1.66062	1.14144	0	3.27999		s3h_ACAACCAGTAACAGGC	0.784029
s2h_TAGACTGGTGGTCCGT	0	0	0	0	0	2.646	0	0	0	2.02139	0	0	0	0	0	0	0	2.646	0	0	0	0		s3h_TCATTTGGTCTAATCG	0.943558
s4h_CTCAACCCAAATTGCC	0	0	0	0.987228	0	2.40719	1.47421	0	2.54839	0.987228	0	2.04577	0.987228	4.17414	0	0	0	2.88132	0.987228	0	0	0.987228		s1h_CAAGGGAAGATGTTAG	0.893398
s1h_TTGAGTGAGCGTGCCT	0	0	0	3.49868	0	3.49868	0	0	0	2.00342	2.62675	0	2.00342	0	2.00342	0	0	3.67595	0	2.00342	2.62675	2.62675		s3h_CTCCCAAAGGTTCCGC	0.71167
s3h_CCACAAATCGTCAGAT	0.620692	0.453288	0.252111	0	0	4.10024	0.889409	0.620692	0	2.54602	0.453288	1.72059	2.91729	2.50002	0.620692	0.889409	1.66791	3.94092	0	1.00079	0	2.26199		s1h_GAGTGTTAGCAAACAT	0.960643
s3h_AATAGAGGTACGTGAG	0	0	0.69702	0	0	4.37073	0	0	0	0.920936	0	0.408048	1.79821	0.69702	0.69702	0.69702	1.3921	4.2703	0.920936	0.408048	0.69702	1.3921		s1h_ACTGATGAGCCGTTGC	0.752915
s1h_AATTTCCGTTGCATCA	0.56056	0.56056	0.56056	0.754938	0.56056	3.68161	1.28945	0.319055	0.319055	1.55988	2.84261	0.56056	2.50755	2.22659	2	1.28945	1.38795	3.20588	0.754938	1.05749	1.6359	0		s1h_TCTCACGGTGTCTTCC	0.696231
s4h_TCACTCGAGTGCACTT	0.422096	0	0	1.91349	0.233155	3.91406	0.233155	0	0.233155	1.48467	0	2.26852	2.39589	2.29532	0.717991	0.422096	1.59709	3.83786	0.580948	0.838497	0.233155	1.04311		s1h_CGTTCTGGTTATAGAG	0.872973
s1h_ATGAAAGCAATCCAGT	0	0	0.877094	0	0	3.54656	1.33705	0.877094	0.877094	1.33705	1.65091	2.2432	2.7999	2.88183	0.877094	0	0.877094	3.79596	1.33705	0	0	1.65091		s1h_ACGATGTGTACAGTCT	0.805788
s4h_CGCCATTAGAGAACCC	0.771962	0	0	1.36354	0	3.40453	0.458693	0	1.01015	1.01015	1.20238	1.91987	1.20238	1.20238	1.01015	1.36354	1.01015	3.56497	0.458693	0	0.458693	1.83067		s1h_CACTGAAGTAGTGATA	1.22478
s3h_GCCAGTGTCCTCAGAA	0	0	0	0	0	3.64827	0	0	2.4499	2.24811	0.534044	3.35084	2.71577	3.61083	0	1.13701	1.65535	3.51058	0.534044	1.3411	0	1.51052		s1h_CTACATTAGTTGGACG	0.956443
s1h_AGTCTCCTCCGATTAG	0	0	0	0	0	2.88648	0	0	2.50852	0	0	0	0	0	0	0	0	2.50852	0	0	0	3.16012		s1h_GTAGGAGCATTATGCG	1.04059
s1h_TGCGGGTGTCGACTGC	0	0	0	0	0	2.89284	0	0.994898	0	0.994898	0	0	0.994898	0	0	0	0.994898	2.9831	0	0	0	2.68346		s1h_TACGTCCCATTCATCT	1.04661
s1h_CGCATGGAGCGATTCT	0	2.28109	0	0	0	3.30916	0	0	0	0	0	0	0	0	2.28109	0	2.28109	3.80526	0	0	0	2.28109		s1h_TGCCGAGAGAATCTAG	0.861774
s4h_GGAGGTATCGTCTCAC	0.865294	0	2.78085	2.36367	0	4.05011	1.32213	0	0	0	1.63454	1.32213	1.87224	0	0	0	0.865294	3.83726	0	0	0	0.865294		s1h_TCATATCTCTGCGATA	0.852653
s2h_GTGTTCCTCCTTGGAA	0	0	1.02405	3.02669	0	4.09245	0	0	1.84898	0	0	2.09651	0	1.51927	0	0	0	4.20505	0	0	0	2.60203		s1h_TAGACTGAGGCCTTGC	0.743994
s3h_AAACGAACAGAGGGTT	0.963359	0.963359	1.44479	0	0	4.33536	0	0.963359	0.59346	1.61963	0	0	0	1.7684	0	0	0.963359	4.48307	0.59346	0.59346	1.23277	3.48429		s3h_AACGTCAGTGGATACG	0.71431
s4h_GAGGCCTGTCGAGTTT	0	0.777133	0	1.50977	0	2.85952	0.777133	0.777133	1.92806	1.74062	0	3.45176	1.50977	3.5236	1.2091	1.2091	0	3.9648	0	0	0	1.2091		s1h_CATACAGAGCGTACAG	0.811465
s1h_TGTTTGTTCTGGCCTT	0	0	0	0	0	3.90444	0	0	0	0	2.20868	2.84534	2.20868	2.20868	0	0	0	2.20868	0	0	2.20868	2.84534		s3h_AAGTGAAAGATTGACA	0.776593
s1h_GGTAGAGAGGTCACAG	0	0	2.75037	0	0	3.2353	0	0	0	3.02195	0	3.69044	1.77203	1.77203	1.77203	0	1.77203	3.41104	0	0	0	3.02195		s1h_AGATGAACAACAACAA	1.10489
s1h_GTGAGCCGTTGTTTGG	0	0	0	0	0	4.09266	0	0	0	1.26999	1.26999	1.26999	1.81183	1.26999	1.26999	0	0	3.79625	1.26999	1.26999	0	2.1613		s1h_CTCTGGTTCGACCACG	0.706238
s3h_ACTTTCAAGTTGCGCC	0.299186	0	0.529169	0	0	4.08165	0	0	0.299186	2.52646	0.299186	0	1.64579	0	1.42042	0.529169	0.8734	3.56043	1.00934	0.716024	0.716024	0.529169		s1h_CGGTCAGTCCGTCAAA	1.00269
s2h_TACAACGAGGGTCAAC	2.06162	1.71784	1.18974	0	0	2.06162	0	0	1.18974	0	1.18974	0	0	0	0	2.31698	2.06162	0	1.18974	1.18974	0	1.18974		s1h_CCTTGTGAGGGTGAAA	1.07733
s1h_TATATCCTCTAAGAAG	0	0	2.05151	2.05151	0	4.12741	2.05151	0	0	2.05151	0	0	2.05151	0	0	0	0	3.88069	0	0	0	2.05151		s1h_AGAGAGCGTGAATGTA	0.799226
s3h_TCATCATAGTTAGTAG	1.55568	0	0	0	0	3.64762	1.55568	0	0	1.55568	0	0	2.13731	0	0	0	0	3.64762	0	1.55568	0	0		s1h_GTCGTTCCATGGCTGC	0.798356
s1h_ATCATTCCATTAGGCT	0	1.30887	1.30887	0	0	4.14544	0	0	0	1.30887	0	0	1.30887	0	2.20892	0	1.30887	3.65913	0	0	1.30887	2.20892		s1h_TACGCTCGTATCGTGT	0.932217
s1h_TGGCGTGCATGGGATG	0.563674	0	0	0	0.563674	4.20274	0	0	0	0	0	1.84052	1.84052	0.921968	0.921968	0	0	3.90107	0.563674	0	0	2.23305		s1h_TCAGTCCAGGGTCAAC	0.792748
s1h_CGTGAATAGGTGATCG	0.444046	0.874429	0.9847	0	0	3.64215	0	0	0.608952	1.79692	0	0.750475	2.04226	1.69965	0	1.17434	1.25719	3.6348	0.444046	0.874429	0.24647	1.69965		s1h_CACCGTTTCCGAGTGC	0.756291
s1h_TGGTAGTGTGATATAG	0	0	0	1.45692	0	3.91981	0	0	0	0	0	0	1.45692	1.45692	1.45692	0	0	3.42213	0	1.45692	0	1.45692		s1h_AGGATCTTCTACACAG	0.732867
s4h_GTCTTTATCCCAATAG	0	0	0.924896	0	0	2.31547	0	0	0	1.39704	1.71646	0	1.71646	1.39704	0	2.57816	0	2.786	0.924896	0.924896	0	0		s1h_CGAGTGCAGTAGTGCG	0.817779
s2h_CCCTAACGTGCTGTCG	0	0	0	1.32022	0	4.31875	0.649585	0	0.649585	0.649585	0	1.0401	0.649585	0	0	1.32022	1.32022	4.25591	0	0.649585	0	0.649585		s1h_TAGAGTCTCTAAGGAA	0.782199
s2h_TCAGGTATCCATGATG	1.67036	1.67036	0	2.26469	0	3.88063	0	0	0	2.26469	0	0	2.26469	0	0	1.67036	1.67036	3.11664	1.67036	0	1.67036	3.56989		s1h_GTGTCCTCACGATAGG	1.00856
s1h_TTACTGTGTAAGTCAA	1.23392	1.23392	0.964362	0	0	3.96915	0.964362	0	1.76974	2.63798	0	2.20998	1.76974	2.11674	0.594186	0.594186	1.23392	4.13802	0	0.964362	0	2.29527		s2h_GCATCGGCAATTGAAG	0.616711
s1h_GGATCTATCACGGGCT	0	0	2.98138	2.98138	0	3.4717	0	0	0	2.60096	0	1.97939	2.60096	1.97939	0	1.97939	0	4.04559	1.97939	0	0	3.2563		s1h_CGCCAGATCACAAGAA	0.967922
s1h_AGCCACGTCTCGAGTA	0	0	0	0	0	3.69974	0	0	0	1.89218	0	0	0	0	0	0	0	2.88488	1.89218	0	0	1.89218		s1h_GCGGATCGTCCGGTGT	0.944408
s4h_GACACGCAGAGAAGGT	1.70336	1.70336	1.70336	0	0	2.30106	1.70336	0	0	0	0	1.70336	1.70336	2.30106	1.70336	1.70336	0	1.70336	0	0	0	0		s1h_GACGTTAAGGCGATAC	1.00859
s3h_TATCAGGCAGACCAGA	1.2425	0	1.2425	0	0	3.85014	0.599618	0	0	0.971856	1.77978	0.971856	1.45528	1.90954	2.22075	0.971856	0	4.06902	0.971856	0.599618	0.599618	1.90954		s1h_AGGTCATCAGATCCAT	0.794423
s3h_AGCCAATAGCGCGTTC	0	0	0	1.66062	0	3.86887	0	0	0	0	0	0	0	0	0	1.66062	0	0	1.66062	0	0	2.25394		s2h_GCACATACAGTAACGG	0.706257
s1h_AGGTCATTCATTGTGG	0	0	1.64501	0.715525	0	4.01374	0	0	1.64501	2.34251	0.715525	0.715525	1.64501	0.715525	0.715525	1.12834	1.12834	3.89349	0	0.715525	0.715525	1.82878		s1h_ATGAGTCGTCGCTTAA	0.935146
s2h_GTGCGTGCATGGCCCA	0.556352	0.443546	0.443546	0	0	3.62356	0.316378	0	1.62799	1.1141	0.170649	0.316378	1.9915	0.657712	1.1141	1.22934	0.749738	3.56738	0.983825	0.749738	0.316378	1.82617		s1h_TTGGGATTCGCTCTCA	0.960941
s3h_CATTCTAGTGCGAACA	0.972112	1.4556	0	0	0.599803	3.86787	0.972112	1.78012	0.972112	1.24279	0.599803	2.22111	2.12774	2.99074	0.972112	0.599803	0.972112	4.30591	1.24279	0.972112	0.599803	1.24279		s1h_GTACAACAGGAATGTT	0.871097
s3h_AGTGCCGAGCAATAAC	0.597661	1.45195	0.969158	2.94407	0	4.10601	0	0	0	0.597661	0	0	2.85401	0.969158	1.62714	1.45195	0	4.49233	1.45195	0	0.969158	0.969158		s1h_CACTAAGTCCTACGGG	1.06059
s3h_TGGATCAGTGACATCT	0	0	0	2.24937	0	2.24937	0	0	0	0	0	0	0	0	2.24937	2.24937	0	3.55326	0	0	0	2.24937		s1h_TCGAAGTAGTACAACA	0.963479
s1h_TGGATCACATTGTCGA	0.388026	1.21501	2.96983	3.39847	0	3.45992	1.90044	0.388026	0	0.388026	1.74758	2.62466	2.25478	2.25478	2.25478	0	1.74758	2.86747	0	1.56706	2.25478	3.57254		s1h_GCGTGCAGTTATTCTC	0.840003
s2h_TCTGGCTCACAGCATT	1.12592	0.527298	0	0	0	3.08331	0.527298	0	0	1.64212	0.527298	1.32903	0.870748	0	0	0	0.870748	2.87155	0.527298	0.527298	0	0.527298		s1h_TGCAGATCAACTACGT	0.930598
s2h_GGATGTTTCATCGCCT	0.664872	0	0.882264	2.98996	0	4.26754	0.386704	0	0	1.21212	0	0	1.96537	1.06073	0.882264	0.386704	1.06073	3.90457	1.34358	0.882264	1.56381	3.222		s3h_CGGGTGTCACTGGCGT	0.722918
s3h_AGAGAGCGTAGGCTCC	0	0	2.86074	0	0	1.87049	0	0	0	0	0	2.48349	1.87049	4.42332	0	0	0	1.87049	0	0	0	0		s1h_CAATGACCAAGGCAAC	0.752968
s1h_TAAGCACTCCGTTGGG	0	0	0	0	0	4.03704	0	0	0	0	0	0	1.9719	2.59291	0	1.9719	1.9719	3.64037	1.9719	0	0	1.9719		s1h_GAACTGTAGCTAGATA	0.982462
s1h_CTAGGTATCTGCTGAA	0	1.58741	0	1.58741	0	3.58406	0	0	2.17272	0	0	0	2.17272	0	0	0	1.58741	3.19238	0	2.17272	1.58741	3.58406		s1h_GTGGGAATCCTGCCAT	0.752813
s1h_CCAAGCGTCGCCAACG	0	1.00819	0	0.626111	0	4.38451	0.626111	0	0	1.82808	1.49991	1.959	1.00819	1.6774	0	0	1.6774	4.2937	0	0.626111	0	1.82808		s3h_TGTTGAGAGCTAGATA	0.89708
s1h_TTCCTTCCAATACCCA	0.812914	1.25531	0	0	0	3.85895	0	0.812914	0	1.41977	0	1.41977	1.79473	1.25531	0.486882	1.79473	2.06681	4.27496	1.25531	1.05838	0.486882	3.07725		s3h_AAAGGATAGTTGTAAG	0.802284
s2h_ATCGCCTTCAGTGTCA	0.294128	0.157839	0.414051	0.996868	0.157839	4.12501	0.787023	0	0.294128	1.59585	0.996868	1.22192	2.45106	0.996868	1.40551	0.414051	0.705999	4.01096	0.294128	0.787023	1.66288	0.996868		s1h_GAGACCCAGTTTGCTG	0.913833
s1h_TCTGCCAAGCTCTTCC	0.756996	0	0	0	0	3.83459	1.18287	0	0	1.4806	0	1.70973	1.89602	0.756996	0	1.18287	1.4806	3.97153	1.70973	0	0.756996	0.756996		s1h_CGAGGAACACAACGAG	0.788195
s1h_TCGTAGACATCACAGT	0	1.08675	0	0	0	3.98982	1.08675	0	0	2.18138	1.08675	2.81643	1.93064	1.93064	0	0	1.08675	4.02553	1.93064	0	0	2.18138		s1h_ACGTACACACTCCACT	0.94381
s3h_ACGGTTATCTACAGGT	0	0.401097	0.401097	0.686587	0	3.80484	0	0.401097	0.908414	2.51363	0.401097	1.24338	2.95793	2.00351	1.24338	0	0.908414	4.0646	0	0.401097	0	2.6619		s1h_TGAGGTTCAACGGTAG	0.900172
s3h_TCAGTCCAGATGGCAC	0.632723	0.36559	0.36559	0	0	3.51634	0	0	1.40844	0.84333	0	0.36559	2.08714	1.01721	0.36559	0.36559	1.01721	3.55492	0.36559	0.84333	0	1.16528		s1h_CTGAGCGAGCTCGGCT	0.722834
s3h_TAGACCAAGTCTAGCT	0.741356	0.741356	1.16239	0	0	4.15309	0	0	0.741356	2.79624	0	0.741356	1.87086	2.65221	2.79624	0	1.6855	4.17021	1.87086	0.741356	0.741356	3.22578		s1h_GCGGAAATCAAACCCA	0.948552
s1h_ACTGTGATCATCCCGT	0.638572	0.638572	3.52841	0	0	4.48905	1.02516	0	0.638572	1.52063	0.369415	1.17385	2.09804	2.88936	0	0.638572	1.52063	4.00052	1.69907	0.638572	1.98189	4.09416		s1h_CTCAGAAAGACGTCCC	0.920503
s3h_TCTACCGGTGTTCCTC	0	0	0	0	0	3.4585	0	0	0	0	0	0	2.42094	0	2.42094	0	0	4.13578	0	0	0	0		s1h_GGGCTCAGTTCAAAGA	0.838545
s4h_ATCTCTAGTGAGCAGT	0	0	0	1.87026	0	3.97321	0	0	0	0	0	0	1.32042	0	2.223	0	1.87026	4.02356	0	0	0	0		s1h_TGGATCATCGGTAGGA	0.937887
s1h_CTGAGGCAGAACCCGA	0	0	0	2.47497	0	2.11073	0	2.11073	0	0	0	1.53194	0	1.53194	0	1.53194	0	3.12513	0	0	1.53194	1.53194		s1h_GTTACGAGTGCCCGTA	0.800123
s3h_TGCTTGCTCTGCGATA	0	0	0	0	0	1.82284	0	1.82284	1.82284	2.43175	0	1.82284	1.82284	0	0	0	0	3.61969	0	0	0	2.43175		s1h_GGGAAGTGTTTAGTCG	0.886766
s1h_GTCGTTCCACCAAATC	0	1.2634	0	0	0	2.7051	1.2634	1.2634	1.2634	1.2634	2.51918	3.36425	2.15319	2.15319	0	1.2634	1.56989	2.78653	0	0	0	0.819213		s3h_TAAGCGTAGGTGCTGA	0.801351
s3h_TGGAGAGAGGAGAGGC	0.380259	0.380259	1.44424	0	0	3.39065	0	0	0.870452	1.32866	0.870452	0.870452	1.80653	1.32866	1.04755	0	0.870452	3.90358	0.380259	0.870452	0	2.49353		s1h_TTTGGTTTCCAAGCCG	0.791449
s3h_CCTCTAGAGCAAGGAA	0	1.03615	1.534	0	0	4.19661	1.86486	0	0.64667	1.71305	2.31172	1.31574	1.99663	0	2.11304	1.99663	1.03615	3.43408	0.64667	0	1.99663	2.31172		s1h_CATTGTTCACCAGTTA	0.924238
s1h_GGGACAACAAGTCGTT	0	0	0	0	0	4.02647	0	0	0	1.96264	1.40095	2.58295	2.32014	1.96264	0	2.32014	2.32014	4.22389	0	0	1.96264	1.40095		s1h_CTTCAATCACCTCGTT	0.874247
s2h_TATTTCGAGACAGCGT	0	0	0	3.56154	0	3.28328	0	0	0	0	2.89639	0	0	0	0	0	3.28328	3.28328	0	0	0	3.77899		s1h_TATTCCAGTCACGTGC	1.13286
s1h_TCTCAGCGTCCATCTC	0	1.42926	0	0	0	1.42926	1.42926	0	0	0	0	1.42926	1.42926	0	0	0	0	1.99487	0	0	0	0		s1h_ATGGATCGTCTACACA	0.820369
s1h_TCGACCTTCGGAGTAG	0	1.03406	0.792229	0	0.792229	3.55056	1.03406	0.472598	0.472598	1.39148	1.76357	0	2.4222	0.472598	1.53146	1.03406	1.65424	3.8354	0.472598	0.472598	0.472598	0.472598		s1h_CTCCCAAAGAACAGGA	1.00676
s3h_TTCGGTCAGATGCTTC	0	0	0.586828	0	0	4.01246	0	0.954184	0.586828	0.586828	1.22225	0.586828	2.3589	4.06861	0.586828	0	0.954184	3.99792	0	0.586828	1.43344	2.3589		s1h_TGTAACGTCTAGGAAA	0.788156
s1h_CCGTAGGGTACTGCGC	0	1.50439	2.44271	0	0	3.09142	0	2.07979	1.50439	0	0	2.07979	0	2.70842	0	0	1.50439	2.91815	2.07979	0	1.50439	0		s1h_AGTTCGACATGACGAG	0.953307
s3h_ATGTCCCGTTCGGCGT	0	0	0.453361	0	0	4.72606	0.252155	0.252155	1.10113	1.86394	1.61246	1.27569	2.02766	1.10113	1.35273	1.42425	1.19221	4.35861	0.889528	0	0.252155	0.252155		s1h_TGGGAAGGTCCGATCG	0.942856
s1h_TAGGAGGTCCTACAAG	0	0	0	0	0	3.79642	0	0	0	0	0	2.11105	0	2.11105	0	0	0	3.40212	0	2.11105	2.11105	0		s1h_CTGTCGTAGAGTGAAG	0.761417
s2h_AGGCATTAGACCATGG	0.365071	0	0.74267	0	0.507374	3.90132	0.631927	0	0.365071	0.842363	1.09285	1.40715	1.23063	0.933013	0.933013	0.507374	1.01612	3.91019	0.842363	0.74267	1.01612	0		s1h_CAATGACAGGTAAAGG	0.903218
s2h_AACGGGATCCATTGCC	0.584933	1.13772	0.722622	0.235038	0.235038	3.94365	1.92119	0	2.99957	1.29461	1.70552	1.13772	1.21924	3.30435	1.36469	1.70552	1.13772	4.05067	0.843627	0.425211	1.49165	1.99592		s1h_GGGATGAGTGTACATC	1.0885
s1h_AAGCGAGAGAGCTGAC	0	0	1.72198	0	0	3.50162	1.72198	1.72198	0	0	0	3.17713	1.72198	2.32152	1.72198	1.72198	0	2.69373	0	0	0	1.72198		s1h_TTCTAGTCATCGGAAG	0.95917
s1h_AATGAAGTCGTTGCCT	0.665814	0	1.34501	0	0	3.79592	2.1481	0	3.55702	1.34501	2.03111	3.08253	2.34763	4.16491	0.665814	0.665814	0	3.8969	1.34501	0.665814	0	2.1481		s1h_TTCTAACTCGTCACCT	0.717969
s1h_CATTGTTCAGAATCGG	0	0	1.8654	0	0	3.12825	0	0	2.47797	1.8654	0	2.21787	2.21787	0	0	0	0	3.00096	0	0	0	2.85506		s1h_ATATCCTTCCTAGAGT	0.798716
s1h_TGATCAGTCACAAGAA	0	0	0	0	0	2.61905	0	0	0	0	0	3.27508	0	4.34816	0	0	0	2.61905	0	0	0	2.61905		s1h_CATTGTTAGTAGGGTC	0.933709
s1h_ATATCCTGTAGGCAAC	0.891272	1.67047	0	0	0	3.93843	0.891272	0	0	1.35492	1.67047	1.67047	2.63505	1.67047	0.891272	0	0	3.91002	0	1.35492	0.891272	1.90997		s1h_TTGACCCTCCGGTTCT	0.865312
s2h_GAGGGTACAATCACGT	0	0	0	1.82284	0	4.14746	0	0	0	0	0	0	0	0	0	1.82284	0	3.07997	0	0	0	1.82284		s3h_CATGGATCAGCTACTA	0.724881
s3h_CGTTGGGAGGTTCAGG	0.915272	0	0	1.17748	0	4.59596	1.17748	0	3.2468	1.38502	1.5568	3.62933	2.50397	3.50241	1.17748	0	1.17748	4.09683	0	0.915272	0.915272	2.50397		s3h_AGTCACACATGTGCCG	0.948788
s1h_GCGATCGTCCTCGCAT	0	0	2.39699	0	0	3.43302	0	0	0	0	0	2.39699	2.39699	2.39699	2.39699	0	0	3.04357	0	0	0	3.04357		s1h_CGCCATTTCGGATTAC	0.943023
s4h_TTAGTCTAGGTAGCCA	0.479409	0	0.479409	3.39821	0	4.51549	0.479409	0	0.802109	2.26298	1.24141	1.24141	2.32501	1.54559	0.479409	0.802109	1.40502	4.50874	1.40502	0	0	0.479409		s4h_TGCATCCTCCCGTTGT	1.00074
s1h_TGTGTGAGTCTCGACG	0	0	0.887387	0.887387	0	2.85825	0	1.14523	0	1.35003	0	0.887387	0.887387	0.887387	0.887387	0	0.539056	3.45691	0	1.66512	1.35003	2.52013		s1h_GTTACAGAGGCACGAT	1.22042
s1h_TACTTGTCAGAAGCTG	1.03015	0	1.03015	0	0	4.08678	1.30893	0.642243	2.73513	1.70542	0	1.30893	2.79194	2.46885	0.642243	0.642243	1.30893	3.63575	1.85699	1.03015	1.03015	2.84568		s1h_AACAAGATCAGGACGA	0.844018
s2h_GAGGCAAAGTACGTCT	0.852976	1.3065	0	0	0	0.852976	0	0	0	0.852976	0	0.852976	0	1.3065	0	2.04551	0.852976	1.3065	0.852976	0	0.852976	1.3065		s1h_CCATCACGTCCAGCAC	0.895149
s3h_AGTGACTTCTCCTGCA	0	0.618196	1.27165	2.16335	0	3.87238	0	0	0.997375	0.618196	1.27165	2.16335	2.42187	2.16335	0.618196	0.618196	0	4.22816	0.618196	1.27165	0	3.48604		s1h_GAGGCCTTCTGACAGT	0.854546
s1h_CATACTTAGCGTATAA	0	1.67211	2.26662	0	0	3.29362	0	0	0	1.67211	1.67211	1.67211	2.90655	3.1187	0	0	2.26662	3.78949	0	1.67211	0	3.29362		s1h_AAGGAATCAGAATCGG	1.16714
s1h_TGGATGTGTCGCTCGA	0	0	1.51234	0	1.01836	3.17774	0	0	0	1.51234	1.51234	0	1.01836	2.28679	0	0	0	3.49152	1.51234	0	0	2.45204		s1h_GGGCTCAAGAGGCGTT	0.834263
s3h_ATCACAGGTTGTCATG	0	1.49675	1.32806	3.47211	0	4.48156	1.32806	0	0	1.32806	1.76713	2.69926	1.97975	2.8703	1.76713	1.64105	1.32806	4.18189	1.32806	0	0.526758	2.30405		s1h_CATGAGTAGCCATGCC	0.937967
s3h_TCTGTCGAGAGAGCCT	0	0	0	0	0	4.55434	0	0	0	0	0	0	2.43793	2.43793	0	0	2.43793	4.30603	0	0	0	3.08642		s1h_CCACCATAGATTGACA	0.606248
s1h_GTAGTACGTCACTCTC	0	0	0	1.7497	0	3.77908	0	0	0	1.7497	1.7497	0	2.72514	0	0	1.7497	0	3.88215	0	0	0	1.7497		s1h_AGTCTCCAGTCGGGAT	0.740755
s3h_AAAGTCCTCTAGCCTC	2.5018	1.88741	0	0	0	2.5018	0	1.88741	0	0	0	1.88741	0	0	0	0	1.88741	2.87958	0	0	0	0		s1h_ATCAGGTCAGGTGTGA	0.790498
s4h_TCTTAGTAGACGGTTG	0	0	2.43381	0	0	3.35826	0	0	1.49681	2.07126	0	4.09344	2.07126	3.90285	0	1.49681	1.49681	3.35826	0	0	1.49681	2.07126		s1h_AGTGATCAGCGATTCT	0.819407
s1h_GTGATGTGTCGGCCTA	0	0	0.980725	2.96167	0.980725	3.37856	0	0	0	2.03674	0.980725	0.980725	2.03674	1.46621	0.980725	0	0.980725	3.37856	0.980725	0.980725	0	2.23344		s1h_GCTACAAGTGATTAGA	0.621357
s4h_CATAAGCTCCTGGTCT	0.75823	0.75823	0.75823	0	0	3.14081	0	0	0.75823	1.80914	0.75823	1.34449	2.64239	1.18448	0.449321	1.18448	1.34449	3.0905	0.993897	0.75823	0.75823	0.449321		s1h_GACTGATAGGATACCG	0.876463
s1h_TTTACTGAGCGCCTCA	0.553084	0.553084	0	0	0	3.81367	0.553084	0	0	0	1.37484	0	2.03437	1.81974	0.907135	1.37484	0.553084	3.48921	1.16808	0.553084	1.9328	1.37484		s1h_AATCACGCAATGTCAC	0.854102
s3h_CGGGTGTGTCGCCTAG	0.803503	0.344381	0.344381	0.344381	0	3.93488	0	0	1.70879	0.803503	1.45604	0.972469	2.26524	2.81075	0.600063	0.600063	1.2432	3.90221	0.344381	0.344381	0	1.11697		s1h_ATGGTTGCAAATTGGA	1.01597
s1h_ATCGGCGTCGGTGTTA	0.468203	1.38269	1.22038	0.468203	0.468203	3.36953	0	0	0	1.02653	0.468203	1.38269	2.41154	0.785837	0.785837	0.468203	1.94179	3.40979	1.02653	1.02653	1.75388	3.13955		s1h_TGAACGTTCCAACACA	0.726949
s2h_AGGTCATCAAGTGCAG	0	0	0	0	0	4.11573	0	0	0	0	0	1.72957	0	1.72957	0	0	1.72957	3.64037	1.72957	0	0	2.97312		s1h_TCGTGGGTCATACGGT	0.82665
s1h_ATCGCCTGTACAGTTC	0	0	0	0	0	3.96507	0	0	0	0	0	0	0	0	0	0	0	0	2.90369	0	0	0		s1h_CAATACGCACTATGTG	0.800165
s1h_TACAACGCATCTCATT	0	0	0	0	0	3.86445	0	0	1.17022	0	1.69478	1.17022	2.03708	2.29161	0	1.17022	0	3.81671	0	0	1.69478	3.04473		s1h_ATGCGATAGGTGCGAT	0.872357
s1h_GCACATAGTATTGCCA	1.4874	0.521836	0	0	0	3.78788	2.06067	0	0.521836	1.63134	1.4874	0	2.42275	2.14433	0.521836	0.521836	1.63134	3.91857	1.63134	0	1.31921	0.862991		s1h_GTGTTAGAGATCCAAA	0.702211
s3h_AGCCAGCAGGATACAT	0.538471	0	0.213332	0.213332	0	4.0939	0.389058	0	0	2.4995	1.82962	0.886562	2.57471	1.61791	1.82962	0.389058	0.783434	3.87294	0	0.886562	1.06552	2.94824		s3h_TGGATGTTCACTCCGT	1.04687
s1h_TCCATCGAGTAGCTCT	0	0.844716	0	0	0	3.64192	0	0	0	1.84202	0.844716	0	1.296	1.84202	0.844716	0.844716	0	3.74116	1.84202	0	1.84202	3.9907		s1h_GAGGGATCACGCCAGT	0.853314
s3h_ACTTCCGGTCTACGAT	0.551021	0	0	0.551021	0	3.4617	0.551021	0.904237	0	1.92865	0	0.551021	1.92865	2.12229	0	0.551021	0.551021	3.94578	1.16473	0	0.904237	3.0718		s1h_GCCAACGGTAAGACCG	1.07424
s3h_CCTAACCAGCCAGAGT	0	0	0	3.17062	0	4.09364	1.56939	0	2.66117	1.90294	1.56939	1.56939	1.56939	2.89684	2.15263	2.35226	1.06535	3.99364	0	1.06535	0	2.89684		s1h_GACTCTCCATGTGCCG	1.00419
s3h_CCGATGGCATCCTGTC	0	0.63204	1.29317	0	0.63204	3.34374	0.63204	0	1.68774	1.68774	0.63204	2.65477	1.50979	2.65477	1.96992	0	0.63204	3.51493	0.63204	1.29317	0	0.63204		s1h_TATATCCTCCGTATAG	0.942888
s3h_TCACATTTCGCGTGAC	2.60211	0	0	0	0	3.93121	0	0	1.98046	0	0	2.60211	0	0	1.98046	2.60211	0	3.65005	0	0	0	3.47291		s4h_TCTCTGGAGTTACGAA	0.709467
s2h_TAGGTACTCGAACACT	0	0	0	0	0	2.60327	0	0	0	2.60327	0	0	0	0	0	0	0	3.47412	0	0	0	0		s1h_GTGGCGTTCTGACGCG	0.777668
s1h_TCAGTGAGTTTGGAGG	0	0	0	0	0	3.61969	0	0	0	2.43175	0	2.80749	1.82284	0	0	0	0	3.96829	0	0	0	2.43175		s1h_GATGGAGAGACTGTTC	0.803013
s1h_TCATCCGAGGGACAGG	0	0	1.593	0	0	3.78654	0	0	0	2.17895	0	2.54596	2.54596	1.593	0	1.593	1.593	4.15412	0	0	1.593	2.81385		s1h_GTGTAACTCGTGTGGC	0.816985
s3h_GATAGCTGTTAAACAG	0.438623	0.438623	0	0	0	4.18916	0	0.74248	0	0.975205	0	0.438623	1.68724	0	0	1.68724	0.74248	4.03614	0.74248	1.5798	0.74248	0.438623		s1h_CAGTTAGAGCTGGCCT	0.992441
s1h_TCTCCGATCATGGTAC	0.306069	0.88884	1.59713	0.306069	0.306069	3.63447	0.306069	0.306069	0.306069	1.85178	0.72959	2.33311	2.33311	1.73254	1.35186	1.73254	1.02618	3.66244	0.540085	0.88884	1.90646	0.88884		s1h_AGAACCTTCTCCTGTG	0.711583
s1h_GACAGCCAGGAGTATT	0	0	0	2.34507	0	4.20526	0	0	0	0	0	2.98911	2.98911	2.34507	0	0	0	4.33692	0	0	2.34507	2.34507		s1h_CTCCCTCGTGTGTTTG	0.924409
s1h_CACTTCGAGCATCAAA	0.374992	0	1.03671	0	0	4.07384	1.18629	0.374992	2.35656	1.93365	0.647082	0.374992	2.88112	2.88112	0	0.647082	1.03671	3.82958	1.43147	1.03671	0.374992	1.86559		s1h_AACAAGAAGTAAACTG	0.837385
s3h_TGAGGTTTCGCGTTTC	0	0	0.679315	0	0	4.15462	0.679315	0	0	1.36547	0	0	1.08013	1.36547	0.396265	0.899669	1.84828	3.71048	0.679315	0.679315	0.899669	1.23294		s1h_TCGTAGAAGAGGCGGA	0.733451
s1h_TCTGTCGGTGTGTTTG	0	0	1.57971	0	0	3.00903	0	0	0	2.16414	0	2.79815	0	4.00642	0	1.57971	0	3.1831	0	0	0	2.16414		s1h_GTCTCACCAGCAATTC	1.00768
s3h_AATAGAGGTATTCCGA	0.668701	0.389234	0.668701	0	0	4.07036	1.06588	0.668701	3.31954	1.83008	0.886883	2.03626	2.48028	2.39725	1.06588	0.389234	1.06588	4.02039	1.66443	0.389234	0.668701	3.13066		s1h_CGAGTGCTCTTTGGAG	0.708731
s2h_CACTTCGGTTACCCTC	0	0.697678	1.7993	0.697678	0	2.5733	0	0	0	1.39308	0	3.05313	3.37603	4.15203	1.10465	1.61668	0	2.64746	0	1.7993	0.697678	1.61668		s1h_TAACCAGCAGTATTCG	0.779587
s1h_TGAATGCCAACGGTAG	0	0	0	0	0	3.33796	1.70963	0	2.95009	0	1.70963	0	2.30796	1.70963	1.70963	0	0	4.01319	0	0	0	0		s3h_TACTTACGTGAGACGT	0.779341
s1h_GATAGAAAGCCGATTT	1.32893	1.32893	0	0	1.32893	3.75315	0	0	0	1.32893	0	0	1.32893	0	0	1.88008	1.32893	3.68583	0	0	1.32893	2.49387		s1h_TTGTTCAGTCCGACGT	0.754791
s1h_TTACAGGAGGGTGAAA	0	0	0	0	0	4.54182	0	0	0	1.91749	0	0	0	1.91749	0	0	0	3.97471	1.91749	0	1.91749	3.18699		s1h_CGGAATTGTCCAATCA	1.03971
s1h_GTGGCGTGTGCACAAG	0	0	1.10871	0	0	2.21067	1.62155	0	0	3.14996	0	2.72216	2.21067	3.05892	3.23339	0	0	3.05892	0	0	0	4.12574		s1h_ACGGAAGCAATGGGTG	1.01546
s1h_GGGACAACATTACTCT	0	0	0	0	0	3.93756	0	2.23882	2.8772	0	0	0	0	2.23882	0	2.23882	0	2.8772	0	0	0	2.8772		s1h_TGTTGAGAGGGTCTTT	0.715774
s1h_TCACTCGTCTGTGCGG	0	0	0	0	0	2.77776	0	0	0	0	0	2.77776	0	0	0	0	0	3.83404	0	0	0	2.77776		s1h_CTCAGGGGTATACCCA	0.727978
s1h_ACAACCACATTGTACG	1.45692	0	0	0	0	3.52422	0	0	0	0	0	0	2.65119	0	0	1.45692	0	3.70161	0	0	1.45692	0		s1h_ACGTAACGTTCCTAGA	1.01632
s4h_GTCTACCAGTAGGAAG	0	0	0	1.4611	0	2.86526	0	0	0	2.22751	0	0.976578	0.976578	1.4611	0	0	0	3.31367	0	0	0	1.4611		s1h_TTGAGTGCAAGTAGTA	0.821382
s2h_GTGTCCTAGAGAGAAC	1.11003	0	1.11003	0	0	3.73024	0	0	1.11003	0	0	1.11003	2.76753	1.74869	1.74869	2.05175	0	3.94857	1.96057	1.11003	1.31173	3.5527		s1h_TACCTGCAGCGCTGAA	0.942953
s2h_AGGTGTTTCTCTGACC	0	0	0	2.75679	0	3.14087	0	0	0	0	0	0	2.75679	0	0	0	0	3.96314	0	0	0	0		s3h_CTCACTGAGCCTTCTC	0.827513
s3h_TTTACGTTCGTTCGCT	0.708414	0	0.415669	3.09697	0	3.71844	0.415669	0	0	2.22421	0	0.415669	2.55364	0	2.83185	0.708414	1.63375	3.80238	0.708414	1.2745	2.70239	3.6268		s1h_GGAGCAAAGGTACCTT	0.845755
s4h_AGAAATGGTTAGGGTG	0	0.293776	0	1.22094	0	4.17744	0	0	0	1.62881	0	0.705298	1.11478	0	0.705298	0.293776	1.48497	4.14551	0.705298	1.31691	0	1.55947		s1h_TCACAAGTCCATGCAA	0.686298
s1h_CAATACGTCAAACGTC	0	0	0	0	0	3.95464	0	0	0	0	0	0	0	2.41907	0	0	2.41907	3.45651	0	0	0	0		s1h_CCTCCAAGTTGCGGAA	0.745875
s3h_GTGTAACCAAAGGTTA	0	0.7785	1.21087	0	0	3.94474	1.01787	0	0	1.93022	0	0	1.01787	1.01787	0.463169	0.7785	1.21087	3.83645	0.7785	1.21087	0	1.74271		s3h_AAGACAAGTACGTGAG	0.785633
s1h_GCCAGTGAGATGCGAC	0	0	0	2.44271	0	4.15928	0	0	0	0	0	3.48163	3.09142	2.44271	0	2.44271	0	4.15928	0	0	2.44271	0		s1h_TCACAAGGTACGACTT	0.864978
s3h_AACCAACCAACCAACT	1.02139	0.465209	0	0	0	4.23584	0	1.37668	0	0	0	0.465209	2.34923	0.465209	1.02139	0	0.781476	3.98376	1.02139	1.21473	1.51602	0		s1h_GCGGATCGTGATTCTG	0.763218
s4h_AGAGAATTCTAGCATG	0.99843	0.356628	2.71738	3.61077	0	4.02264	0.618967	0	1.38618	2.0052	0	2.9666	0.99843	2.71738	1.66488	0.99843	0.99843	4.21091	1.14503	0.99843	1.66488	2.9666		s1h_GTGTTCCAGCCTATCA	1.06588
s3h_TATTCCACAGTGGTGA	1.4363	0	2.4582	0	0	3.93601	1.6627	1.4363	0	3.10761	2.4582	3.77815	2.83472	2.13755	2.4582	2.00287	0	3.67533	0	1.4363	0	1.14319		s1h_TACCCGTGTGCCGTAC	1.00475
s3h_ATTCCATCATCGGAGA	0	0	0	0	0	3.95064	0	0	1.80777	0	1.2665	2.79058	2.41535	0	2.41535	0	0	3.27655	1.2665	0	1.2665	2.15701		s1h_GATGAGGTCTCTCTAA	1.06861
s4h_CGTCAAAGTCCAACGC	0	0	0	1.33488	0	2.3794	0	0	1.33488	0.875375	0.875375	2.0793	3.45931	3.09089	1.33488	2.50129	0	2.50129	0	0.875375	0	0.875375		s1h_CTACTATCAACGACAG	0.980565
s2h_CGTGAATCAGTCTCTC	0	0	0	1.58927	0	2.54164	1.58927	0	1.58927	2.17479	0	0	0	2.17479	0	0	0	2.80944	1.58927	1.58927	0	0		s1h_AAAGGATGTCTGGTTA	0.828217
s1h_CGGGTCACAATGTGGG	0	0	0	0	0	3.9594	0	0	0	0	0	2.337	0	0	0	1.73608	0	4.04482	0	0	0	3.19357		s1h_TAGGGTTCAGTGTGGA	0.917909
s3h_CCTGCATAGCTTGTTG	0	1.95168	2.30864	0	0	1.95168	2.57116	1.39134	2.30864	2.57116	2.57116	1.39134	3.09746	1.39134	0	0	0	1.39134	0	0	0	1.95168		s1h_TGGTACATCAAGTTGC	0.846315
s1h_CATCCACTCTCTCTAA	0.743009	0.743009	0	0	0.312924	3.71475	1.37101	0.550912	0.904084	2.02992	1.04278	0.743009	1.75379	1.75379	0	0.312924	1.68807	3.5175	0.904084	0.904084	0	2.77659		s1h_TCGGATACAATTGTGC	0.900326
s4h_ATTCGTTCAGCGACAA	0.433981	0.240351	1.237	1.38345	0	3.92095	0.596132	0	0.735622	0.433981	0.240351	0.858015	1.51117	2.27153	0.735622	0.735622	1.15485	3.5773	0.858015	0.240351	0.596132	2.05315		s1h_GTTCCGTCAATACCCA	1.01693
s1h_CTACTATCAGATTCGT	0	0	0	0	0	2.97224	0	0	2.32902	0	0	0	0	0	2.32902	0	0	2.32902	0	0	0	2.32902		s1h_ATTCCCGTCATGGAGG	0.717069
s2h_CTATCTAGTCAAGTTC	0	0	0	0	0	3.89676	0	0	0	0	0	0	0	2.06582	0	0	0	2.69352	0	0	0	0		s1h_CAGTTCCGTCTACGTA	0.84391
s2h_TTCAATCTCCGATCTC	0	1.7357	0.939082	0.939082	0	2.17341	1.4147	0	0	0	0	0	1.7357	0.939082	0	2.17341	1.4147	0.939082	1.4147	0.939082	0	1.4147		s1h_GTCCCATAGTCGCCAC	0.754463
s1h_GAAATGATCAACACGT	0	0	0	0	0	2.02281	0	0	0	0	0	2.64753	1.4539	0	0	0	0	2.02281	0	0	0	1.4539		s1h_GACCAATCAGTCAGAG	0.862479
s3h_TTTGACTAGCAGAAAG	0	1.86794	1.31841	3.67185	0	3.9175	1.31841	1.86794	0	0	0	3.52193	0	0	1.31841	1.31841	1.86794	3.67185	1.86794	0	0	1.31841		s3h_GTGTCCTGTAACATCC	0.814829
s1h_CAGCACGTCCTTCTGG	0	0	0	0	0	4.37151	0	0	0	0	0	0	2.3768	1.77244	0	0	0	3.69092	0	0	0	0		s1h_AGAGCAGCAAGGTACG	0.76188
s1h_TAATTCCTCAAGGTGG	0	0	0	0	0	4.39577	0	0	0	0	0	0	0	0	0	0	0	3.32151	0	0	0	0		s1h_CATGAGTCAATAGGAT	0.836366
s2h_AACCCAAAGGACAGTC	0.419187	0	0	0.419187	0	3.80089	0	0	0	0.419187	0	1.12587	3.29718	1.90627	2.98296	0.419187	0.940856	4.04722	0.419187	0.71366	2.38819	1.53581		s1h_GTTGCGGTCATCAGTG	0.720448
s2h_TCAGGGCCATAGTCAC	0.576802	0.576802	0.576802	2.47861	0	2.98204	0	0	0	0	0.576802	2.17513	2.71111	0	0.940269	1.58958	0.576802	3.12892	0	0.940269	0.576802	0.576802		s1h_TTCACCGAGTGCCGAA	0.909068
s1h_TACCCGTAGAAACCCG	0	0	0	0	0	3.94831	0	2.24861	0	0	0	0	0	0	0	0	0	4.0997	0	0	0	0		s3h_CTTGATTAGGCTTTCA	0.710138
s1h_CGGGCATGTAACTAAG	0	0	0	0	0	4.2826	0	0	0	2.72692	0	0	0	0	0	0	2.72692	4.2826	0	0	2.72692	2.72692		s1h_ATCCATTAGGTAGCAC	1.02778
s1h_TTGGGATCACATACGT	0	0	0	4.27403	0	3.69732	0	0	2.18243	0	0	2.18243	0	2.18243	0	0	0	3.69732	2.81754	0	0	0		s3h_TATCAGGCAACCCTCT	0.814877
s1h_TGTCCACAGGTTCTTG	0	0	2.18034	0	0	3.47807	0	0	2.18034	0	2.18034	0	0	0	0	0	0	4.15566	0	0	0	0		s4h_CTCATTATCGGCTTCT	0.767349
s2h_TGGATGTAGATTGTGA	0	0.267765	0	0.267765	0	3.66543	0.801177	0	0	1.54426	0.478766	0.930273	1.40374	1.04459	1.04459	0.267765	1.04459	3.79082	0.652909	0.930273	0.267765	2.53904		s1h_GATAGCTGTAGACGGT	0.873578
s3h_GCTGGGTTCGCAACAT	0	0.89485	0	0	0	4.42457	0	0	0.89485	1.91514	0	0.89485	0	2.10837	1.6754	1.91514	0.89485	3.79344	0.89485	0.89485	0	1.35942		s1h_ACTTCGCGTAGCTGCC	0.846757
s3h_GCAGTTACAACGGGTA	0.699864	0	1.10756	1.39635	0	3.72664	0	0	0	0	1.39635	3.59654	3.19089	4.15631	1.9574	1.39635	0	3.59654	0.699864	1.62016	0.699864	1.62016		s3h_GACTTCCCACCAAAGG	0.687561
s4h_GGGTCACGTCAGGTGA	0.8482	0.200958	0	3.47763	0.200958	3.64786	0.200958	0.368211	0	0.8482	0.368211	0.511458	2.56641	2.7671	0.511458	0.636732	1.46755	3.59427	0.636732	0.8482	0	1.56522		s3h_TACATTCAGGTGAGCT	0.791734
s1h_CGAGGCTCATCCCGTT	0	1.52346	2.10122	0	0	4.18336	0	0	1.52346	0	1.52346	2.46507	2.10122	2.46507	2.10122	0	0	3.78549	1.52346	0	1.52346	3.50534		s1h_TCTATACAGACTAAGT	0.709512
s1h_CCAAGCGGTATCATGC	0.785367	0.91289	0.785367	1.45426	0	3.82959	1.02598	0.63917	0	2.64797	0.91289	1.45426	2.7094	1.64408	0	1.02598	1.3042	3.72736	1.89728	1.21977	0.91289	2.32702		s1h_AAGCATCGTTCCTTGC	0.795994
s1h_TGAGCATAGCACGATG	0	0	0	0	0	3.46223	0	0	0	0	0	0	3.18495	0	0	0	0	3.85719	0	2.16585	0	2.16585		s1h_ACGCACGGTGCTATTG	1.02007
s1h_AAAGAACTCTTGCAAG	0	0	0	0	0	3.31425	0	0	0	0	2.28584	0	0	0	0	0	0	2.9268	0	0	2.28584	0		s1h_GATTGGTCATAGTCGT	0.899678
s2h_TTCCAATGTGATGTAA	0	0.559049	1.83147	0	0	2.86095	0	0	0	1.17774	0	2.77135	4.3586	2.94318	0.559049	0.559049	0	2.3737	0	1.5571	0.559049	0.559049		s1h_ACCTGAATCGCTCTAC	0.77836
s1h_GTTGTAGCAGAATTCC	0	0	1.55745	0	0	3.43314	0	0	0	0	0	2.13929	2.77177	1.55745	0	0	1.55745	3.30421	0	0	0	0		s1h_AGCTTCCGTCTCCCTA	1.00142
s4h_AGATAGAAGCATCTTG	0	0	0	1.39819	0	3.62632	0	0	0	0	0	0	1.39819	0	0	0	0	3.70431	0	0	0	0		s1h_GCGAGAAGTCACTCAA	0.834011
s1h_AAAGGTATCCGGTTCT	0	0	1.624	2.58173	0	3.90962	0	0	0	2.21339	0	0	2.58173	1.624	0	0	2.21339	3.7313	2.58173	1.624	0	1.624		s1h_GAAGGACAGACTCCGC	0.989072
s3h_CATTGAGTCCCATAGA	0.345632	0	0.345632	0.345632	0.345632	4.09505	0.975136	0.345632	1.63488	1.35845	0.345632	1.97314	3.26522	2.22545	1.11985	0.805871	1.55095	3.65253	0.601998	0	0.345632	2.97449		s1h_GGGTGAAGTAACATCC	0.731837
s1h_TTCTGTATCCATCTAT	0	0	2.66135	0	0	4.10956	0	0	0	0	0	2.03572	0	3.31894	0	0	0	3.31894	2.66135	0	3.04325	3.04325		s1h_GGTAGAGTCGGCTGTG	0.973747
s3h_TCATGGATCTGCATGA	0.481858	0	0	0	0	4.38505	0	0.481858	1.40986	1.78383	0	1.88278	0.481858	2.3308	0	1.40986	1.24597	3.94671	1.04986	1.04986	0.805654	1.24597		s1h_TCCTCGAAGGCCTTCG	0.992565
s1h_GCACATAAGTCTGTAC	0	0	0	0	0	3.4715	0	0	0	0	0	0	0	0	0	0	0	3.4715	0	0	0	0		s1h_GTTGCTCTCAAGAATG	0.745634
s1h_GCTACAAGTACACGTT	0	0	1.66704	0	0	3.78338	1.14684	0	0	0	0	2.0075	2.4631	2.26102	2.0075	1.14684	1.14684	3.43641	0	2.0075	1.66704	2.90064		s1h_GTGTGATAGGATTTGA	1.00289
s1h_TCCCAGTAGTGAACAT	0	0	2.07369	0	0	4.25619	2.07369	2.07369	0	0	0	0	0	3.57712	0	0	0	4.15241	2.07369	0	0	0		s3h_TCACGGGGTGGTCTCG	0.756581
s3h_TGATGCACAGACAAAT	0	0.570144	0.570144	0	0	4.36463	0.570144	0.570144	0	2.06897	0	0.570144	0	0	1.96686	0.570144	0	3.85251	0.930999	0	0.930999	2.24641		s1h_CCTCCAAGTGCCTACG	1.09546
s1h_TCACATTAGCTGGTGA	0.728368	1.1453	1.84979	0	0	3.59363	2.14029	0	0.728368	0.728368	0.728368	1.1453	3.01015	2.54856	1.1453	1.1453	0.728368	3.53289	0	1.1453	1.1453	1.43867		s1h_CTATCCGAGAACAAGG	1.00553
s1h_ACCAAACTCTTCCCGA	0	0	0	0	0	2.67634	0	0	2.04974	0	0	2.67634	2.67634	3.33447	2.04974	2.04974	0	3.0586	0	0	0	3.33447		s1h_CGGACACCATCTGCGG	0.926232
s1h_AGGGTCCAGCGTATAA	0	0	0	0	0	4.04497	0	0	0	2.98078	0	2.60038	2.60038	0	0	0	1.97885	4.04497	0	0	0	2.60038		s1h_AACCTGAAGAAGCGCT	0.886706
s3h_TACAACGTCCGTGTCT	0	0	0	0	0	3.69226	0	0	0	1.51683	0	0.636282	0.636282	0	0	1.02205	0	3.35245	0	0.636282	0	0.636282		s1h_TTGAACGAGCACTGGA	0.937924
s1h_TTTGGAGTCCTCTAGC	1.48428	0	2.05715	1.48428	1.48428	3.45651	0	0	0	0	0	1.48428	1.48428	2.05715	0	0	0	3.88702	1.48428	1.48428	1.48428	2.05715		s3h_TTGAACGTCGCAATTG	0.902864
s2h_AAACGAAAGTGTTCCA	0.450267	0.250265	0.450267	1.71377	0	3.96024	0.616858	0	0.250265	0.759619	0.250265	0.250265	1.98183	1.54687	0.995543	0.616858	1.76374	3.83329	0.884523	0.995543	1.81133	1.09546		s2h_GTTAGTGTCTGAATGC	0.795145
s1h_CGAGTGCGTTCCTTGC	0.119025	0.409187	0.698725	1.88122	0	3.88729	0.633815	0.3215	0.633815	1.59297	0.871453	2.27434	1.4845	1.93741	1.4255	0.119025	0.698725	3.88988	0.3215	0.633815	1.45544	2.78302		s1h_CTAGGTAAGAGATTCA	0.788916
s3h_GGTTCTCAGAGTCGAC	0	0	0.541839	0	0	4.39675	0	0.541839	0.307178	0.307178	0	0.307178	1.25763	2.55461	0.307178	0.541839	1.35497	3.78759	0.731766	1.02887	0	1.96191		s1h_AGATGCTTCCATAAGC	1.13571
s2h_CCTATCGCACGGTGTC	0.745595	0	0	0	0	3.83763	0.745595	0	0	1.99732	0	0	1.58452	1.25056	0.440734	0.244454	1.25056	3.86122	2.13735	0.978906	0	1.52606		s1h_GGGACTCAGTTCCGGC	0.786966
s1h_AGTACCAGTCTCTCTG	0	0	0.817231	0	0	3.69364	0	0.817231	0	1.56709	0	0	1.8012	1.26086	0	1.26086	0	3.55917	1.26086	1.26086	0.817231	2.28743		s1h_TCTGTCGTCAGCTTGA	1.14531
s3h_CCCATTGCAGCGTTGC	0	0	0	0.866171	0	3.60611	0	0	0	2.06546	0	0	1.32324	0	0.866171	0.866171	0.866171	4.09842	0.866171	0	0.866171	2.36505		s1h_TTACTGTAGGGCCCTT	0.929952
s1h_GTGGGAAAGGATGGCT	0	0	0	0	0	3.5271	0	1.16367	1.68702	0	0	1.16367	1.16367	2.02881	0	0	1.68702	3.31128	0	1.16367	0	1.68702		s1h_TACCTGCTCTACTTCA	0.899923
s2h_CGGGCATTCAGGAAAT	0	0	0	2.61473	0	4.58586	0	0	0	0	0	2.24521	0	0	0	1.65273	0	4.09595	0	0	0	2.88395		s1h_GAGGCCTTCTGTGCGG	0.821979
s2h_TACTTGTAGCGTGTCC	2.2082	1.30827	0	0	0	2.67407	0	0	0	0	0	1.85623	2.46803	3.50848	0	1.30827	0	1.30827	1.30827	0	1.30827	1.85623		s1h_ACTACGACACAGGATG	0.980513
s2h_TGTAAGCGTTTAGACC	0	0	0	0	0	4.09403	0	0	0	0	0	0	0	1.85033	0	0	0	4.98204	0	1.85033	1.85033	0		s1h_CTACGGGGTGGACCTC	0.917776
s2h_TGGCGTGCAGACACAG	0	0	0.378438	0	0	3.60768	1.19393	0	0	0.378438	0	1.72277	1.94305	1.19393	1.04381	0.378438	0	3.58241	1.04381	0.378438	1.19393	0.867104		s1h_AGGCCACGTTTCGATG	0.814374
s1h_TGGGCGTCAGTTCTAG	0	1.92796	1.64803	0	0	3.26501	0.609412	0	0	0.985331	0.985331	0.609412	2.96865	0.985331	0.609412	1.25791	1.79776	3.12777	0.985331	0.609412	0	0.609412		s1h_TCGGGACGTTTACCAG	0.773573
s1h_ACCAAACAGCTCCCTT	0	0	0.561045	0	0	3.12775	1.38879	0	0.91829	0.91829	1.38879	1.70747	1.38879	2.14301	0.561045	1.38879	0	2.82153	0.561045	1.38879	1.70747	1.56077		s1h_GATAGCTAGACAGCGT	0.901214
s3h_GCCAGGTGTCCAGTTA	0.66186	0.384716	0.384716	0	0	3.96294	1.45498	0.384716	0	0.66186	0.66186	0.384716	2.24554	0.384716	0.384716	1.45498	0.878627	3.99799	0.384716	0.878627	0	2.29402		s1h_GGCGTCATCATCGTAG	0.999529
s3h_CATTCCGTCTTGTTAC	0	0	0	0	1.35524	2.2652	0	1.35524	0	1.35524	1.91034	1.35524	2.2652	0	0	0	1.35524	2.73362	0	0	0	0		s3h_ACCCTTGCACGTCGGT	0.868662
s2h_AGGATAAGTCGCAACC	0.952665	0.235416	0.425836	2.03286	0	3.64874	0.72355	0	0.235416	1.707	0.844655	1.22051	1.60574	1.13895	0.585732	1.22051	1.29592	3.48391	0.844655	0.425836	1.65765	2.79699		s1h_AGGGTCCAGATGAATC	0.810833
s2h_TATACCTAGTGTAGAT	0	0	0	0.828402	0	3.18692	0.828402	0	0.828402	0	1.58288	2.16767	0	0.828402	0	0	0	2.94734	1.58288	0.828402	0	0		s1h_TTCGATTTCCGACAGC	0.894535
s2h_CGGGACTCACATACTG	0	0	0	0	0	3.03757	0	0	0	0	2.03053	0	0	0	2.03053	2.65579	2.03053	3.98797	0	0	2.03053	2.03053		s1h_TAGACTGGTACGTGAG	0.71539
s3h_AACAAGACAACCCTCT	0	0.806408	0.806408	0.806408	1.05074	4.54975	1.55171	0	0.482379	1.41089	0	0.806408	2.76495	0.806408	1.78497	1.55171	0	4.08215	1.41089	1.88393	0.482379	0.806408		s1h_TCCATGCCATTCAGCA	0.893
s2h_CTGATCCTCGAGAACG	0.27052	0	0	0	0	3.7741	0.483223	0	0	1.3339	0	0.658523	1.97587	0.658523	0.27052	0.483223	1.15516	3.83631	1.05218	0.937359	0	0.27052		s1h_GTCGTAACAAGATGTA	0.898122
s1h_GTTCTATAGCGTGAGT	0	0	0	2.59005	0	3.24497	2.59005	0	0	0	0	4.91731	2.59005	0	0	0	0	2.59005	0	0	0	3.63736		s3h_GGGACTCTCACCATAG	0.74002
s3h_TCAGTGAAGATACGAT	0	0	0.982116	0	0	4.36159	2.10865	0.442568	0	2.90459	2.10865	1.33065	2.39977	2.70253	1.46792	1.17149	0.442568	4.1129	1.33065	0.982116	0.982116	3.86625		s1h_TATGTTCCAGCTGTGC	0.880478
s1h_AGAGCCCTCTGGTGGC	0	0	0.961259	0.339145	0	3.742	0	0	0.591941	0.591941	0.339145	0	0.961259	1.23037	2.54228	1.23037	0.591941	4.06615	0	0.793554	1.694	2.16001		s1h_TGTCAGAGTTGTCAGT	1.07552
s4h_ATGATCGTCGAGTACT	0	0	0	0	0	3.6117	0	0	0	0	0	0	0	0	0	0	0	3.80745	0	0	0	0		s3h_AGTCTCCTCACCGGGT	0.912129
s2h_TTGACCCGTGCCTACG	1.21624	1.39944	0.991793	3.45091	0	3.67201	0.701928	0	0.701928	1.31203	0	1.21624	2.00755	1.21624	1.74902	0.517856	1.21624	3.53348	1.74902	0.857327	1.31203	2.4138		s1h_CCTCATGGTCGTTCAA	1.01091
s2h_CCACGTTCAACTCCCT	1.37398	0.959219	1.76284	0.590466	0	4.14269	2.07633	0	0.959219	2.5286	1.1462	1.80784	1.93182	0.729048	1.61426	1.55938	1.1462	3.79461	1.50132	0.590466	1.30366	1.71572		s1h_GTCAAGTAGGGAACAA	0.886668
s1h_TACCCGTGTGCATGTT	0	1.8129	0	0.996728	0	2.05893	0	0.996728	0.996728	0.996728	0	0.996728	2.42094	0	0	0	0.996728	2.05893	0	0.996728	0	2.42094		s1h_TCTATACTCGCTGATA	0.970208
s1h_CCGGACATCGAGAGAC	0.533927	0.880138	0.880138	0.880138	0	3.961	0.533927	0.880138	0	1.65512	0.533927	0.533927	1.13682	0.533927	0	0.880138	0.880138	3.8321	1.3409	1.13682	1.13682	2.50878		s1h_TCAGCCTAGGTAGATT	0.76437
s3h_GCGTGCAAGCAATTAG	0	0	0	0	0	3.83759	0	0	0	0	0	0	0	0	0	0	0	2.31082	0	0	0	0		s3h_GAGTGAGCAAGAGGCT	0.972456
s2h_GTGTCCTAGGCAATGC	0.446688	0	0.754361	2.91544	0	4.04852	0	0	0.754361	1.17943	0	0	1.17943	0	1.17943	0	0.446688	4.19453	0	0.98931	0	1.47677		s3h_TTCATGTTCTGCTTTA	0.786674
s4h_AGTTCGAGTCTCAAGT	0	1.06274	0	2.78219	0	2.34866	0	0	0	1.56624	0	0	1.56624	0	0	1.06274	0	3.38149	2.14911	0	1.56624	0		s1h_ACCGTTCAGCAGGGAG	0.906561
s2h_CTGCTCATCCAACTAG	0	0	0	1.65034	0	3.76323	0	0	0	1.65034	0	0	1.65034	0	0	0	1.65034	3.66045	0	0	0	0		s1h_CCCTCAAGTTATGTGC	0.998031
s1h_TCAAGCACATGCGTGC	0	1.84224	0	0	0	4.24905	0	0	0	2.45284	2.45284	1.84224	1.84224	2.45284	0	0	0	3.99096	1.84224	1.84224	0	1.84224		s1h_TGTGAGTTCGAACTCA	1.13449
s1h_AGTGCCGCACAACGAG	0	0	0	0	0	3.89321	0	0	0	0	0	1.84703	2.09448	1.51746	0	0	1.84703	3.10744	0	1.51746	0	3.64771		s2h_GTAATGCTCTATCCAT	0.77221
s1h_GTTCCGTGTCTCCCTA	0.594951	0	0.594951	0	0	4.60696	0	0.594951	2.3754	1.9007	0	0.965418	0.594951	0	0.594951	0	0.594951	4.53984	0	0.594951	0	3.38279		s1h_AGGTTACAGAGGGTGG	0.957569
s3h_GAGACTTAGTAACGAT	0	0	0.425349	0	0	4.13931	1.54987	0	0.843854	0.585109	1.54987	3.14696	1.43049	2.74589	1.92152	0.843854	1.49196	3.87497	0	1.04922	0	3.2751		s1h_TCATTCAAGTGATCGG	0.807038
s2h_CTCAAGAGTGATTGGG	0.834995	1.08424	0.834995	2.43698	0	3.74008	0.502229	0.502229	0.834995	1.71682	0	2.17802	2.31586	2.545	0.502229	0.502229	0	3.32318	0	0.502229	1.08424	3.43432		s1h_TATTTCGGTTTGAAAG	0.940676
s3h_GTCAAGTAGTTGAATG	1.6917	1.6917	0	1.6917	0	3.31681	0	0	0	0	0	3.46576	0	0	1.6917	2.65929	0	3.81302	0	0	0	2.28822		s1h_TAGACCAAGCGCCTCA	0.953812
s1h_CGTAAGTTCAGACTGT	0	0	0	0	0	5.14432	0	0	0	0	0	0	2.72159	0	0	0	0	4.60948	0	0	0	2.72159		s1h_TGGTACAGTTCGAAGG	1.02839
s2h_CGCGTGATCAATGCAC	0	0	0	1.31451	0	3.89858	0	0	0	0	0	0	0	0	0	0	1.62618	3.9653	0.859284	0	0.519231	0		s1h_GTGGGAAAGAGTCAGC	0.70478
s1h_CCTCCAAAGTCTGCAT	2.03283	2.03283	0	0	0	3.31574	2.03283	0	0	0	0	0	2.03283	0	2.03283	2.65826	0	3.04009	0	0	0	2.65826		s1h_TCCGTGTGTTAAGACA	0.986837
s3h_GCACATATCAACTGAC	0	0	0	0	0	2.13369	0	0	3.15009	0	0	3.15009	0	3.427	0	0	0	3.15009	0	0	2.13369	3.15009		s1h_GGACGTCTCACCCATC	0.785018
s3h_TACTTACCAAGTGGAC	0	0	0	1.03668	0	4.59786	0	0	0	1.03668	0	2.74462	2.47814	0	0	0	1.03668	3.12843	0	0	2.11376	0		s1h_TCCTAATTCTCCCATG	0.853402
s3h_CTCCCTCTCACTACGA	0	1.45415	0	0	0	3.17663	1.45415	0	0	1.45415	0	0	1.45415	0	1.45415	0	0	2.02309	0	0	2.38348	2.64783		s1h_GTGCTTCCACACTTAG	0.798891
s1h_CTTCCGAAGTTTCGGT	0	1.53507	0	0	0	3.71499	2.47864	0	1.53507	0	2.95534	1.53507	2.47864	2.11424	0	0	0	3.71499	0	1.53507	0	2.11424		s1h_CTATAGGGTACGGATG	1.21493
s1h_TTTACCATCTGTCCCA	0	2.04856	0	0	0	4.22782	0	0	0	0	0	0	0	2.04856	0	0	0	3.54915	2.04856	0	0	0		s1h_TGGTTAGAGCACTGGA	0.768773
s2h_TCACAAGAGACGACGT	0	0	0	0.677379	0	3.90067	0.677379	0	0	0	0	0	1.07753	0	0.677379	0	0	3.4657	1.36255	0	0	0		s1h_AATCGTGGTATTTCGG	0.988229
s2h_TGCACGGGTTGGTGTT	1.20262	0	2.70625	2.40619	0	2.99667	0.77215	0	0	1.66194	0.327964	0.77215	1.20262	1.86159	2.37057	1.66194	1.07865	3.52612	0	0	0.937094	1.92016		s1h_CGTGATAAGCCTTGAT	0.937186
s3h_ACGTAACTCTTACACT	1.72881	0	0	3.11905	0	4.03613	0	0	0.933989	1.40837	0	3.3605	1.40837	1.40837	0	1.72881	0	3.75432	0	1.40837	0.933989	0		s1h_ACCGTTCGTTCTTAGG	1.08499
s1h_ACGTAGTCACCCAACG	0.764709	1.4918	1.19293	1.7216	0	3.42938	0	0	0	1.4918	1.19293	1.90833	1.19293	2.83774	1.19293	0	0.764709	3.12759	0	0	1.19293	3.07596		s2h_GTGCAGCGTGTCATGT	0.637197
s1h_TGTACAGCACATTGTG	0	1.58155	0	1.27396	0	2.00653	0.827459	0	0	0	1.58155	0.827459	1.27396	0	0.827459	0	0	1.58155	0	1.58155	0.827459	0		s1h_CTGGCAGTCTCTTGCG	0.801543
s3h_AGCGTATAGCGCCTTG	0	0	0	0	0	3.22171	0	0	2.30524	0	2.30524	0.918064	1.38851	1.38851	0	1.38851	1.38851	3.38724	0	0	0	1.94844		s1h_TTCTCTCCAATGAGCG	0.970029
s3h_CATCCCATCGGATACT	0	0	0.433522	3.94099	0	4.1915	0.734943	0.433522	1.94154	0.966241	1.94154	1.15396	2.84958	1.31195	1.44835	1.44835	0.966241	3.39324	0.433522	0.734943	0	1.56836		s1h_CTTTCGGGTCACAGAG	0.801629
s1h_ATTCACTGTCTCCCTA	0.939485	0.774265	1.20537	0	0	4.52376	0	0.329063	0	0.576238	0.329063	2.70991	2.68364	1.50563	0.939485	1.50563	1.50563	3.87431	0.329063	1.08124	0.576238	1.08124		s1h_TCTGCCAAGCCAAGGT	0.906677
s3h_TTTGTTGAGGGACACT	0	0	0	2.28425	0	2.92513	0	0	0	0	0	0	2.92513	0	0	0	2.28425	2.92513	2.92513	0	0	2.28425		s1h_TTAATCCGTTGACTAC	0.903931
s3h_CTGCCTACACACACGC	1.33002	1.04875	1.5493	0.655986	0	5.10084	0	0	1.04875	1.5493	0	0.655986	1.04875	2.63753	0.655986	0.655986	0.655986	4.29469	0.655986	0.655986	0	1.5493		s2h_GCCGTGAAGTGGCGAT	0.806512
s1h_ACATCCCTCTACTTCA	0.647668	0.265201	0.474609	0	0	3.5114	1.39548	0	1.0375	2.50443	0.647668	0.474609	1.65855	2.39988	1.59899	0.923649	1.31728	3.54703	0.795149	0.265201	0.265201	3.00234		s1h_CATCGGGCATGAAGGC	0.705945
s3h_CCTAACCTCTGCTCTG	0.737409	0	0	0.737409	0	3.51795	0	0	0	2.15566	0	1.1572	1.86448	1.67935	1.67935	1.45197	0	3.58064	0	0.737409	1.1572	1.67935		s1h_CGGGACTAGCAGGTCA	0.78453
s3h_GATGATCCAACAAGTA	1.40187	0	2.79202	0	0	2.79202	0	0	3.54647	1.96369	2.58408	2.32125	2.79202	4.02767	2.32125	0	0	2.32125	0	0	1.96369	1.40187		s1h_AGCGCCAGTACCCAGC	1.02927
s2h_ATAGGCTGTGACAACG	0	0	0	3.17868	0	2.90478	0	0	1.9101	1.9101	0	1.9101	2.90478	0	0	0	2.52633	3.17868	0	0	0	0		s1h_AGAAGTACATGCGTGC	0.974418
s3h_AGATAGAAGTGGTTAA	0	0	1.47929	1.47929	0	3.20797	0	0	0	2.67823	0	0	1.47929	2.05151	0	2.41319	0	2.88754	0	0	0	0		s1h_TCGGGACGTATCACGT	0.829539
s1h_ATTTACCCATTGGGAG	0.403954	0.913569	0.913569	0	0	3.73324	0.69088	0	0.913569	1.60581	0	0.913569	1.78798	1.78798	0	0.69088	0.913569	2.96611	1.24952	0.913569	0.69088	1.70104		s1h_TTCTGTAAGTCGGGAT	0.851598
s1h_GTGTGGCCAATCGAAA	0	1.27036	0	0	0	3.73753	0	0	0	1.27036	0	1.27036	0	2.42024	0	0	1.81226	3.3736	2.16176	0	0	1.81226		s1h_CACGAATTCTTTGGAG	0.800742
s4h_TCCTCGACACAGAAGC	0.615653	0	0.192863	0.82255	0	3.13156	0	0	1.52957	1.43288	0	1.52957	2.13358	2.60641	1.14013	0.354475	0.82255	3.5129	1.06968	0.192863	0.724443	1.57462		s3h_AACGTCACAGTGTATC	0.749166
s4h_TTTGTTGCATTGGCAT	1.17577	0.751568	0	0	0	2.67027	0.751568	0	0	0.751568	1.17577	2.17954	2.29884	1.17577	0.751568	1.17577	0	2.74497	0	0.751568	2.5017	0		s1h_TTTATGCAGTAGACCG	0.920273
s1h_AGTTCCCGTAGATCGG	0	1.16375	1.16375	0	0	4.15504	1.87254	0.742393	1.45928	0.742393	1.45928	2.16409	1.68711	2.72867	0	1.45928	0.742393	3.96547	0	0.742393	0.742393	1.45928		s1h_CCCTCAACAGCACAGA	1.11156
s1h_TCAAGCACAGATACTC	1.01825	2.08857	0	0	0	1.01825	0	0	0	1.01825	2.08857	1.01825	1.01825	1.01825	0	0	0	2.28663	0	0	1.01825	1.01825		s1h_TCAGGGCAGGAGTCTG	0.925375
s3h_TGTGTGATCTACTTCA	0.619026	0.619026	0	0	0	3.81925	0	1.48805	0	1.48805	0	0	1.48805	1.81527	0.619026	0.619026	0.619026	3.81925	0.619026	0	0.998511	2.42351		s1h_ATCGATGCAGCCTACG	0.750896
s1h_TCCGGGATCATTTCGT	0	0	0	0	0	0	2.51685	0	0	0	0	3.56015	0	2.51685	0	0	0	0	0	0	0	0		s1h_AGGACGACAGTCAGTT	0.644279
s1h_ACCAACATCTCGCTCA	0.928585	0.928585	1.40164	1.40164	0	3.88071	1.40164	0	1.72148	0	1.40164	1.96343	1.72148	2.461	0	0.928585	1.72148	3.58937	0.928585	1.40164	0.928585	2.5838		s1h_CCTCACAAGTATAGGT	0.958097
s1h_ATGACCAAGAACGCGT	0.786521	0	0.786521	0	0	4.16472	0	0.786521	0.786521	1.22127	0	0	1.52328	0	0	0	0.786521	4.42492	0	0.786521	0	0.786521		s1h_CTCTCAGCAACTTGGT	0.723421
s2h_CATTCTAGTCGAATTC	2.09417	1.84673	1.02233	1.84673	0	3.32126	1.84673	0	0	2.83422	0	0	2.09417	1.84673	0	1.02233	1.02233	2.45771	1.84673	1.02233	2.09417	0		s1h_AATTCCTCATGCACTA	1.04085
s1h_AATGAAGTCTCACCCA	0	0	2.28902	1.69242	0	4.07115	2.66011	0	3.31766	0	2.66011	0	0	2.28902	2.28902	0	1.69242	3.71097	0	0	0	0		s1h_TCCATGCGTGTTTACG	0.707447
s1h_CTATCTACAGGGTCTC	0	0	0	0	0	3.2373	1.62481	1.62481	1.11144	1.11144	0	1.62481	2.72597	1.96237	0	0	1.11144	3.31432	0	1.11144	0	0		s1h_GAAGGGTAGCAGGCTA	0.945706
s2h_TTTACTGTCTTACACT	1.06548	0	0	0	0	2.1528	0	0	0	1.06548	0	0	1.56954	0	0	0	0	1.56954	1.06548	0	0	0		s1h_CATGCTCAGCGTTCCG	1.14545
s1h_TCGCACTTCATTTCCA	0	0	2.57423	0	0	3.90167	0	0	3.6207	3.22853	0	0	0	0	0	0	0	2.57423	0	0	0	3.6207		s1h_CTTCCGAAGGGATCAC	0.919506
s2h_ACCCTCATCAAGAGTA	0	0	0	0	0	3.40587	0	0	0	1.76759	0	1.76759	1.76759	0	1.76759	0	1.76759	3.68522	0	0	0	2.3715		s1h_AGCATCATCAAGCCAT	0.947366
s2h_TCAGCAACAGAGCTAG	2.48097	0	0	4.11482	0	3.91777	0	0	0	2.85816	0	0	0	0	0	0	0	4.48439	1.86817	0	0	2.48097		s1h_AACTTCTGTTTACTGG	0.896142
s1h_TAGGGTTTCCGAAATC	1.28181	0	1.28181	0.501252	0	3.70618	1.82556	1.44784	1.08261	1.71479	2.49017	2.31363	2.01595	2.43472	1.82556	1.28181	1.28181	3.60532	0	0.501252	1.08261	2.09908		s1h_GTGTGGCGTCCACATA	0.897734
s3h_CTACGGGCATGAGTAA	0.501086	0.281606	1.77136	0	0.501086	4.20023	2.05801	0	2.92122	2.31325	2.79037	0	2.81014	3.08266	1.97128	1.08233	1.44752	4.2338	0.281606	1.08233	1.77136	2.01559		s1h_CACGTGGGTATCGTGT	0.795359
s1h_ACTATGGCAGCTCGGT	0	0	1.47929	0	0	4.18063	2.05151	0	2.41319	2.05151	2.67823	0	0	2.05151	0	1.47929	0	3.80817	0	0	0	2.05151		s1h_AAGCGTTCAAGTTTGC	0.975818
s1h_CCACGAGTCGGTTAGT	0.814874	0.814874	0.814874	0	0.48824	3.92644	0	1.06068	0	0.814874	1.42244	0	1.68753	2.77923	0.48824	0.814874	1.68753	3.79395	0	0.48824	0	0		s1h_TCGTCCACATGGAATA	0.786471
s1h_CGTCAAAGTCTAACTG	1.18633	0	0.75965	0	0	4.32424	0	0	0	2.72255	0.450288	0.995579	1.48446	2.41928	0.450288	0.995579	1.48446	4.24593	1.6057	0.75965	2.05734	3.47451		s1h_CTCCGATCATACTTTC	0.930077
s1h_TGCAGTAAGCGTTCCG	0	0	0	0	0	4.18739	0	0	0	2.63692	0	0	0	0	0	0	0	3.96804	0	3.29362	0	0		s1h_TATTCCATCCTAGCTC	0.981987
s3h_CATTGTTAGTTTAGGA	0.455103	0	0.76671	0	0	3.29343	0.455103	0.76671	0	2.26644	0	0.455103	2.13917	0.76671	0.455103	2.13917	1.00394	3.18028	1.61628	1.61628	0	0.455103		s1h_ATTTCTGGTACGTGTT	0.946477
s4h_GCTTGGGAGTCAGCCC	0.437035	0.740136	0.437035	0.242205	0	3.26626	0.972418	0	0.740136	1.6836	0.242205	1.57625	1.98832	0.863006	1.63136	0.972418	0.863006	3.05777	0.863006	1.07103	0.863006	1.57625		s1h_CCTTCAGAGGTACATA	0.891674
s3h_CGCATGGTCGTAACCA	0.757216	0.32023	0.562405	0	0	4.52549	0.32023	0	2.48039	1.95148	0.757216	0.562405	1.95148	2.34527	1.06029	0	1.18316	4.03396	1.06029	0.32023	0	1.63936		s1h_ATGCCTCAGACTAAGT	0.763579
s1h_GTCATTTGTGTTAGCT	0	1.36558	1.9222	0	0	3.66187	0	0	0	0	0	2.74663	1.9222	3.40718	2.5394	0	1.36558	3.40718	1.36558	0	1.36558	1.9222		s3h_AGGCATTCAGGTTACT	0.705837
s3h_GACGCTGAGATAGTCA	0	0	0	0	0	0	1.98262	0	1.98262	0	0	0	1.98262	1.98262	0	0	0	2.60443	0	2.60443	0	0		s1h_AGGTTGTTCAGTGTCA	0.975024
s2h_GAATCACAGGTTAAAC	0	0.362084	0	0.362084	0	2.07708	0	0	0	1.2859	0	0.362084	1.50198	0.362084	0.362084	1.15738	0.362084	2.4011	0.836796	0	0	0		s1h_TGCTCCATCTAAGCCA	0.942748
s1h_CTGCAGGCAGTCAGTT	0	0	0	0	0	4.13276	0	2.27873	0	2.27873	0	0	0	0	0	0	2.27873	4.13276	0	0	0	2.27873		s1h_ACAGGGAAGCCTATTG	0.842468
s3h_TTTGACTCAGAGTCTT	0.820611	0	1.73406	0	1.65625	4.35333	0.353443	0.991713	0.353443	2.48682	1.80625	0.353443	2.10503	1.47972	2.20335	0.991713	1.13777	4.10724	1.26519	1.26519	0.991713	0.820611		s3h_TTCGCTGGTCTCGGAC	0.850469
s3h_GCTTCACCATCGATAC	0.575284	1.0798	1.66336	0.328453	0	4.12156	0.328453	0.328453	0	0.938158	2.02945	1.41355	2.21541	1.58682	1.977	1.0798	0.938158	3.72417	1.0798	0.938158	1.0798	1.0798		s1h_TTCGGTCAGTCACTAC	0.774857
s1h_GATCACATCAGACATC	0	1.22622	0	0	0	4.23462	0	1.03185	0.471305	0.790349	0	0	1.85922	2.24381	0.471305	0	1.65146	4.07414	1.03185	0.790349	0.471305	0		s1h_AGTACTGCATGGACAG	0.970005
s1h_CAACGGCAGCCTTTCC	0	0	0	2.02766	0	2.65272	0	0	2.02766	0	0	2.02766	0	2.02766	2.02766	0	0	3.03442	0	2.02766	3.31	0		s1h_TCACGGGCAGAACGCA	0.883779
s1h_GATGACTGTCAGATTC	1.17053	0	0	0	1.17053	3.99579	0	1.17053	2.03746	2.03746	1.17053	1.17053	2.03746	2.03746	0	0	1.17053	3.95403	2.03746	0	0	0		s1h_CAGATCATCAAAGAAC	0.767357
s3h_CTTCGGTAGGGAGGTG	0	0	0	0	0	3.02195	0	0	0	2.01629	0	2.01629	0	2.01629	0	2.01629	0	3.69044	0	0	0	0		s1h_TGGATGTAGACTCCGC	0.901735
s1h_TCACAAGGTGACATCT	0	0	1.67422	0	0	4.65426	0	1.67422	3.12118	1.67422	0	0	1.67422	0	0	0	0	3.79203	2.26895	0	0	0		s3h_TGAGCGCGTCTGCCTT	0.848248
s3h_TCGCAGGAGGGCAGAG	0	1.04014	1.23532	0	2.04233	3.8446	1.95991	0	2.8946	2.99102	2.48304	3.83147	3.05049	2.99102	1.95991	0.476152	0.797388	4.45877	0	0.476152	1.23532	1.04014		s3h_GATTGGTAGCACGTCC	0.998176
s3h_GCCAACGGTAAGGCCA	2.03738	0	2.03738	0	1.06673	3.7815	1.35035	0.669328	3.53667	2.99865	2.25929	4.1866	3.75954	3.80298	2.84489	1.06673	0	3.73709	0.669328	0	0.669328	3.08942		s1h_CAACCTCGTCAGCTTA	0.853281
s2h_TTCTCTCTCGAAGCAG	0.500458	2.01421	0.832454	3.49117	0	3.85255	0	0	0	0.500458	0.500458	0.500458	1.82387	0.832454	1.28035	1.08127	1.58859	3.54884	0.500458	0.500458	1.82387	1.08127		s1h_TCAGGTAGTTTGACAC	0.793387
s3h_CTCGAGGCACAACGTT	0.886296	0.886296	0.727353	0.538283	0	3.70315	0.304931	0.727353	0	1.43717	0	0.886296	1.79033	1.25154	1.34866	1.14396	0.727353	3.76284	0.886296	1.25154	1.25154	0.727353		s1h_GATGTTGGTGGCTAGA	0.804769
s1h_CCACTTGAGATACATG	0	0	2.11041	0	0	3.12478	2.11041	2.11041	0	0	0	0	2.74105	0	0	0	0	0	2.11041	0	0	0		s1h_GTTCATTGTGCCTAAT	0.852033
s2h_CTCAATTTCGTCTCAC	0.79297	1.63195	0.991001	2.24809	0.216715	3.61895	1.95299	0.991001	1.91806	2.36834	1.53252	1.63195	3.02535	2.84568	1.53252	1.15622	1.36197	3.50209	0.89688	0.89688	2.27333	1.72238		s1h_TGTTCTAAGCCATGCC	0.739997
s1h_TTTACCAGTGTACAGG	0	0.601662	0.345414	0	0.80546	4.05218	0.974673	0.601662	0	1.55036	0.601662	2.35035	1.55036	1.24572	0.80546	0.80546	0.345414	4.06642	1.11935	0.345414	0	0.601662		s1h_ATACTTCTCCATTTCA	0.983292
s2h_AGGGAGTTCTCATTTG	0.793355	0	1.10459	3.42967	0	4.05185	1.23011	0	1.83207	1.34161	0	0.793355	1.76528	1.69371	0.961035	0.793355	0	3.77921	1.10459	1.10459	1.83207	1.9536		s1h_TCTCACGTCCAAGCTA	0.806835
s2h_CGAGTGCCATGGGTTT	0	2.38169	0	1.08675	0	1.59519	0	0	0	0	0	0	1.08675	0	0	0	0	0	0	0	2.18138	1.59519		s2h_TCGACGGCAGCTATAC	0.754443
s1h_TCGATTTAGTAGATCA	0	0	0	0	0	3.49962	0	0	0	0	0	4.17754	0	3.89496	0	0	2.83623	3.89496	0	0	0	0		s1h_CCCTCAAGTCAAATCC	1.03754
s3h_AACCACAGTATCCTTT	0	0	0	1.57423	0	4.19055	0	0	3.17647	2.15803	0	0	1.57423	4.30018	0	1.57423	0	3.84853	1.57423	0	0	2.52421		s1h_AGGAATAGTAGGAGGG	0.770014
s3h_ATCTTCATCTAGGCAT	0	0	1.17376	0	0	3.15023	0	0	0	1.17376	0	3.82172	2.66756	2.04153	1.17376	0	0	3.40266	0	0	1.17376	2.29622		s1h_TCTATACAGCGCCTCA	0.811145
s4h_TTCTGTAGTGGACCAA	0.552384	0	0.684705	0	0	3.65343	0.219775	0	2.12512	1.3736	0.399845	0.906152	1.30935	2.87437	0.552384	0.552384	1.89512	3.58083	1.08734	0.801546	1.24068	2.74097		s3h_GCAGTTACACGGTGAA	0.749592
s3h_CCGTTCATCTACCACC	0	0	0.846461	0	0	4.04161	0	0	1.46521	1.46521	0	1.09764	1.09764	3.36588	0	0	1.29822	4.28901	0.846461	0.846461	0.51024	3.24378		s1h_TGGGATTTCAGAGCGA	1.20657
s3h_GTTGTGACAGGTGTGA	0.657439	0.381802	1.73152	0	0	3.80003	0.873285	1.05071	0.381802	2.45901	1.20135	2.07616	1.73152	1.33224	1.64563	0.381802	1.44797	4.1552	0.381802	0	0.657439	2.73518		s1h_TTTCCTCTCTGTGCGG	0.878309
s3h_TAGGTACCAGGCTACC	0	0	0	0	0	4.2463	2.52368	0	0	2.52368	1.90765	2.90206	0	2.52368	0	2.52368	0	3.56737	0	1.90765	0	3.39068		s1h_GAGGCCTGTAATCAAG	1.02992
s1h_TATTTCGGTGTGGTCC	0	0	0	1.17284	0	3.47309	1.17284	1.17284	0	2.29502	1.69787	0	2.04037	2.04037	0	1.17284	0	3.86816	1.69787	0	0	1.69787		s1h_TCGACCTTCGGCCAAC	0.919656
s1h_GGGTCACGTATGAGAT	0	0	0	0	0	2.32069	0	0	0	0	0	2.96349	2.96349	0	0	0	0	4.02707	0	0	0	0		s1h_GACACGCAGGAGGTTC	0.90893
s3h_GGCTTGGGTGCCTTTC	0	0	0	0	0	3.02941	0	0	0	0	0	0	0	0	0	0	0	4.37877	0	2.38348	0	2.38348		s1h_ATTCTTGGTACTCAAC	1.18474
s1h_GTCACTCCAGAAGCGT	0	0	0	0	0	0	0	0	0	0	0	2.85147	2.85147	0	0	0	0	3.91082	0	0	0	2.85147		s1h_TGACTCCTCCGTACGG	1.12832
s1h_TGCTTCGTCTTCGGTC	0	0	0	0	0	4.26048	0	0	0	0	0	0	0	0	0	0	0	2.85841	0	0	0	1.6309		s1h_ATGTCCCAGTCGCGAA	1.1812
s3h_ACCATTTAGAGCTGAC	0	0.238954	1.30812	0.238954	0.593194	4.1007	0	0	1.93705	2.14684	0.238954	1.23235	1.7679	3.01721	0.593194	0.593194	0.732214	4.78327	0.593194	0.732214	0.593194	1.93705		s1h_TCATGAGCAAGTTTGC	0.827574
s1h_TTTACCATCCATCTGC	0.668771	0.668771	1.06598	0	0	3.66544	0	0	0	0.668771	0	0	0	0	0	0	1.06598	3.68951	0.668771	0.668771	1.7508	0		s1h_GTCTGTCCACCCTGAG	1.15491
s3h_ATACTTCCACGCACCA	0	0	0	0	0	4.48483	0	0	0	0	0	1.68326	0	0	0	0	0	3.70001	0	0	0	1.1605		s1h_CATACAGTCAAGTGGG	1.00547
s1h_GTGTGGCAGAGCGACT	0	0	0	0	0	4.07278	0	0	0	0	0	2.10596	0	0	2.10596	2.73631	0	4.18867	0	2.10596	2.10596	0		s1h_GTTCATTGTACCGCGT	1.01755
s1h_CTTTCAAAGATGTTGA	0	0	0	0	0	3.88402	2.05447	0	0	0	0	0	0	0	0	0	2.05447	3.06377	0	0	0	0		s1h_CAACAGTCAGTTCCAA	0.815455
s1h_TTGATGGCAAGATGTA	0	0	0	0	0	3.98862	0	0	0	2.65641	2.65641	0	2.65641	0	0	0	0	4.20805	0	2.65641	0	0		s1h_CTACCCAGTGAGTCAG	0.966709
s1h_CATTTCACACTAGTAC	0	0	0	0	0	3.59452	0	0	0	0	0	2.28743	0	2.28743	0	0	2.28743	2.92848	0	0	0	3.99079		s1h_GATGCTACACCCTCTA	0.921607
s1h_CTCTCAGCATGTTCGA	0	2.83171	0	0	0	0	0	0	0	0	0	3.49496	2.83171	0	0	0	2.83171	0	0	0	0	0		s1h_CTCCAACCACATCATG	0.946173
s1h_ACTATCTAGGCGATAC	0	1.58002	0	0	0	2.16448	0	0	0	0	0	1.58002	2.16448	2.16448	0	0	0	3.46074	0	0	0	3.0094		s3h_TCTTCCTTCTCTGCTG	0.704356
s1h_TTAGGGTTCCGTGTAA	0	0	0	0	0	3.20452	0.83878	0	0	0.83878	0.83878	1.28843	0	1.28843	0	1.28843	0	3.5216	1.28843	0	0	1.59749		s1h_TCATGTTTCGCAAGAG	0.647443
s3h_TCGTCCATCGTTTACT	0	0	0	0	0	3.8721	0	0	0	0	0	3.54392	2.04387	5.52008	0	0	0	2.67006	0	0	0	3.05217		s1h_ACCATTTAGAGCGACT	0.985716
s2h_GTGTAACAGGACACTG	1.30011	1.46721	1.09937	3.01334	0	3.27193	0	0	1.30011	1.73554	0	2.2697	1.46721	3.0456	0	0.847946	0.847946	3.69828	1.09937	1.09937	0	0		s1h_CATTGAGTCCGCACGA	0.885809
s3h_GCCCAGAAGGTCGTAG	0	0	0	0	0	4.46914	0	0	0	0	0	0	0	0	0	2.26469	0	4.36505	0	0	0	0		s1h_CATGCGGGTTGGGATG	0.861329
s2h_GGGTCACAGGGCAAGG	0	0	0	2.23583	0	0	0	0	0	2.23583	0	0	0	0	2.23583	2.23583	2.87404	3.53855	0	0	0	2.23583		s1h_CAGCGTGCAGGGACTA	0.941456
s2h_GCGGATCAGTCTCGTA	1.0613	1.0613	0.665293	1.56449	0.665293	3.19095	1.16476	0.273852	0	1.94382	0.488605	0.273852	0.945889	0.945889	1.16476	1.34422	0.273852	3.3242	0.273852	1.0613	1.7449	2.1833		s1h_TGCACGGAGCCTTGAT	0.840221
s1h_AACGTCAGTATTTCTC	0	0	0	0	0	3.65824	2.14693	0	0	0	2.14693	0	0	2.14693	0	0	0	3.83625	0	0	0	2.14693		s1h_CCTAACCTCGCCAGAC	0.783133
s1h_ATGGAGGTCACAATGC	0	0	1.26382	0	0	4.05531	0	0.613189	0.990515	1.47824	0.613189	1.80465	2.2474	2.05033	1.26382	0.613189	1.26382	3.97914	0.990515	0.613189	0.613189	3.27296		s1h_GAGGGATGTCCCAAAT	0.739572
s2h_CGAAGGATCCTCGCAT	0.861709	0.436241	0	3.24297	0.241722	4.10446	0.861709	0.241722	1.24155	1.38825	0.738963	0	2.21955	2.18939	0.738963	0.861709	1.73139	3.67076	1.24155	1.06956	0.861709	2.12619		s1h_CTAGGTAGTCATAGTC	0.752796
s1h_GCACTAAGTCTTCTAT	0	0	2.18663	0	0	3.20743	0	0	2.18663	0	0	0	0	0	0	0	0	3.70194	0	0	0	2.18663		s1h_TCAGGTATCCACAGCG	1.02826
s3h_GTGCTTCTCTTGTGCC	0	0	2.03457	2.03457	0	3.53353	2.66011	2.03457	0	3.04199	0	0	2.03457	2.03457	0	3.04199	0	2.03457	0	0	0	3.53353		s1h_CGCATAATCCATTCAT	1.00573
s1h_TGTGAGTGTTGCTCCT	1.28757	1.28757	0.628428	1.96328	0	3.9793	0	1.96328	0	1.83226	0	0.628428	2.27692	0	1.01135	1.01135	0.628428	4.04267	1.68144	1.28757	0.628428	1.28757		s1h_AAGTCGTAGTATGACA	0.776599
s4h_AGACCCGCATCGATCA	0.606705	0.606705	0.606705	0	0	3.04571	1.25366	0	2.14117	0.981611	0.981611	0.606705	1.7928	2.03797	0.981611	1.4673	0.606705	2.47207	0.606705	0	0.981611	1.4673		s1h_ATGTCCCTCGATTCCC	0.851402
s3h_GTATTTCTCTGCAGCG	0	0.723195	0	0	0	3.52316	0	0.723195	0	2.53932	0	1.43103	1.13848	0	0	0	1.13848	3.8421	1.13848	0.723195	0.723195	0		s1h_AGCGTCGTCGGCAGTC	0.673678
s4h_CTCAGGGCAACGCATT	0	0	0.855301	2.04904	0	3.33369	0	0	0	0.855301	0	2.04904	2.46951	2.04904	0	1.62062	1.30946	2.57785	0	0	0	1.30946		s1h_GCCCGAAGTTAGGAGC	0.934883
s4h_AAACCCAGTTAGCGGA	0	0	0	0	0	3.98214	0	0	0	0	0	0	0	0	0	0	2.44463	4.16135	0	0	0	0		s1h_AATGGAATCTGCTGAA	0.830247
s1h_TGCATCCAGCAAGCCA	0	0	0	0	0	0	0	0	0	0	0	0	0	2.94539	2.94539	0	0	0	0	0	0	0		s1h_CTTCTCTCATGTGCCG	0.922984
s1h_CATGCAAGTGCGCTCA	0	0	0	0	0	4.06854	2.41072	0	1.4772	0	2.04915	0	3.20537	2.04915	0	1.4772	1.4772	3.87804	1.4772	0	0	0		s1h_GTAACCAAGGTTGTTC	0.759247
s2h_GTCCCATCAACCGATT	0.7174	0.874967	0.7174	2.81759	0	3.56305	0	0	0.299882	1.64796	0.530274	0.530274	2.7749	1.50341	1.77424	1.23776	1.13082	3.2782	0.7174	1.13082	2.68364	3.2913		s1h_CCATCACAGAAGTCAT	0.966265
s3h_CATGCTCCACCGCTAG	0	0	0	0	0	3.7897	0	0	0	0	0	0	2.46902	0	0	0	0	3.7897	0	0	0	0		s1h_AGGTCATAGGATTACA	0.990716
s3h_GTGTAACAGCTAGAGC	0	0	1.47434	0	0	4.06489	0	0	0	0	0	0	1.47434	0	0	2.04592	0	3.63889	0	0	1.47434	0		s1h_AATGACCTCTTCGCTG	0.930309
s1h_CTGCCATGTCACCCTT	0	0	0	0	0	2.97488	0	0	0	0	0	2.33153	1.7311	0	0	0	1.7311	3.86006	2.33153	0	0	3.36319		s1h_GGGTTTAAGTATGAGT	0.820715
s1h_TTGTTGTCAGAGTAAT	1.11694	1.40689	0.706926	1.11694	0	3.71558	2.6645	0.706926	2.10343	1.40689	2.6645	2.42281	2.22159	3.24517	0	1.96942	1.11694	3.74028	2.10343	1.11694	0.706926	0		s1h_GGGCTACAGAGCAGAA	1.09539
s2h_AGAGCCCCACGTTGGC	1.41094	0	0	1.41094	0	3.12231	0	0	1.97403	0	1.41094	5.00924	3.36378	3.79318	1.97403	0	0	2.97547	0	0	0	1.97403		s1h_CTCAACCCAGGCGATA	0.776807
s2h_CACTGAATCTCCGAAA	0.731897	0.307245	0.431464	0.165376	0.962613	3.62452	0.641424	0	0.541944	1.44387	0.641424	0.307245	1.25781	2.51201	0.307245	0.731897	1.56372	3.25105	1.09132	0.641424	0.307245	2.52649		s1h_TGTTGAGGTAGCCAGA	1.23784
s2h_GAGCTGCCAGCGACAA	0.729757	0	0.729757	0	0	1.66739	1.14713	0	0	1.66739	0	0.729757	2.55103	0	0	1.44072	0.729757	2.63152	0.729757	0	1.85205	1.66739		s1h_GCCAGCACACAAGCCC	0.786086
s3h_ACGTACAAGACCAAGC	0.35357	0.820848	0.820848	0	0	4.21972	0.35357	0.35357	0.35357	1.93701	0.614258	3.19162	1.99635	2.52187	0.614258	0.614258	0.614258	4.02782	0.35357	0.820848	0	3.49075		s1h_CCTCTCCCAGCTCTGG	0.904219
s1h_GTTACCCCAGACCTGC	0	0	0	0	0	2.82796	0	0	0	1.60497	0	2.82796	0	1.60497	0	0	0	3.21352	0	2.19226	0	2.19226		s4h_CACCAAATCTGTCCGT	0.847482
s1h_ATCCTATAGACATAAC	0	0	0	0	0	4.0799	0	0	0	0	0	0	0	0	0	0	0	3.40352	0	0	0	0		s4h_CACGTTCAGTTACGAA	0.710385
s1h_CACCAAATCAAACCCA	0.717991	1.1316	0.717991	0	0	3.86574	0.717991	0.422096	0.717991	2.96426	1.42333	0.422096	2.44262	0.422096	0.94603	0.94603	1.54246	3.60306	0.422096	1.28807	1.28807	1.1316		s1h_TTGATGGCAGCCGTCA	1.19035
s1h_TGCAGTACAGTTCTAG	0.880221	0	1.13692	3.61069	0.533985	3.87708	1.13692	0.533985	0	2.24798	0.533985	2.56473	1.65523	0.533985	0.533985	1.341	1.341	4.18853	0.533985	0.880221	0.880221	1.13692		s2h_CTCCCTCAGCCGTCGT	0.74351
s1h_TTCCGGTTCTAGTTCT	1.61008	0	0	3.21964	0	3.80745	0	0	0	1.61008	2.19794	0	3.04528	2.56569	0	2.19794	0	4.2349	0	0	2.19794	0		s1h_AATCGTGCAGCTATAC	0.760832
s4h_GGGTAGAGTCGCAGTC	0	0	0	0	0	4.02383	0	0	0	0	0	0	0	0	0	0	0	1.87049	0	0	0	0		s1h_GGGCTCAAGTGCTCAT	0.774188
s1h_CCTCCTCTCTCATGCC	0	0	2.61905	0	0	2.61905	0	0	0	0	0	0	0	3.66786	0	0	0	3.27508	0	0	0	0		s1h_TCCGGGACAGGACTTT	0.81603
s3h_AGAAGCGAGGGTTAGC	1.02588	0	0	0	0	4.13899	1.02588	0.6391	0	1.5215	0	0	2.20309	0.6391	0	0	0.6391	4.38993	0	1.30409	0.6391	1.98285		s4h_ATCGCCTTCCGCAGTG	0.792438
s2h_ATGAGGGAGCCGTTGC	0.883351	0	0	0	0	3.72428	0.303616	0	0.303616	0.883351	0.303616	0.303616	1.84391	1.14055	0	0.724765	0.724765	3.54677	1.24796	0.724765	0.536199	1.51457		s1h_TAACGACAGCGCCTAC	1.00312
s2h_CATGAGTGTATCGTTG	0	1.06349	0	0	0	2.15011	1.56714	0	2.51598	1.06349	1.56714	3.38259	0	3.445	1.06349	0	0	2.51598	0	0	0	1.06349		s1h_TGGGATTGTATCCCAA	0.862815
s3h_TTCCGGTTCTCTGACC	2.12977	0	0	0	0	3.81722	0	0	0	0	0	0	0	0	2.12977	0	0	3.81722	0	0	0	2.76164		s3h_CATTTCAAGCATGATA	0.73861
s3h_GACTATGCAGAGAATT	0.411866	0	0.927783	0	0	4.29548	1.11137	0.411866	0	2.09616	0	1.11137	1.11137	0.411866	2.72587	1.51895	1.26643	4.03512	0.927783	0.927783	0	2.65679		s3h_CGATGCGAGTCACTAC	0.674772
s3h_CACCGTTTCGACACTA	0	0.361145	1.28366	1.28366	0	4.28731	0.361145	0.361145	1.39743	1.28366	0.361145	0.835044	2.07437	2.22619	0	1.00792	0.625908	4.39488	0.835044	0.625908	0.361145	2.12758		s1h_TGTTGGAAGATCGCTT	0.94893
s3h_CCCAACTTCGCAGTTA	0.687594	0.687594	1.0912	0.687594	0	4.69849	0	0	1.60054	2.4747	0	0.687594	1.37795	2.87986	0	1.78249	1.37795	4.14792	1.93637	1.37795	0	2.4747		s1h_AGAGAATAGACAGTCG	0.999811
s1h_AGTGACTGTACCGTGC	1.08875	0.504923	1.28852	0	0	4.01673	0.504923	0	1.28852	2.2554	0	1.93322	1.45495	0.504923	0	0.838855	0.838855	3.83564	0.504923	0.504923	0	0.838855		s3h_TGTTGGATCTGTCCGT	0.982914
s1h_CGTCAAAAGCGCTTCG	0	0	0	0	0	3.59194	0	0	0	0	2.28504	2.28504	2.28504	0	0	2.92597	0	4.13968	0	0	0	2.92597		s3h_ACAACCATCTGCTTTA	0.946155
s1h_GGTCACGGTGAGCTCC	1.63559	1.63559	1.74446	0	0	4.3226	1.74446	0	0.779649	2.71922	1.01923	2.96015	2.7574	2.59506	1.51339	1.01923	1.51339	4.013	0.463956	1.01923	1.21236	1.01923		s1h_GGTAGAGCATTCGATG	0.968847
s1h_CTTGATTGTATCGGTT	1.91749	0	0	0	0	4.25768	0	0	2.5343	0	2.5343	0	0	2.91298	1.91749	0	0	3.85927	0	0	0	1.91749		s3h_ATGATCGCATAATGCC	0.897411
s3h_AGCCAGCGTACTCAAC	0	0	2.25531	2.56137	0	4.10706	0	0	0.996081	2.05804	0.996081	1.48508	1.48508	0	0.996081	0	0.996081	3.65243	1.48508	2.05804	0	3.06767		s1h_GTTGCTCCAATTTCTC	0.834872
s1h_GTAGATCAGCTTTCCC	0	0	0	0	0	3.29362	0	0	0	0	0	0	2.63692	3.29362	0	0	0	2.63692	0	0	0	2.63692		s1h_GTCCTCATCTAACACG	1.05841
s1h_GCACGGTTCTATTCGT	0	0	0	0	0	3.79182	0	0	0	0	0	2.471	3.12098	3.51163	0	0	0	2.471	0	0	0	3.12098		s1h_CTTCCTTGTATGAGAT	0.806055
s1h_GATGGAGAGTCATCCA	0	1.97791	1.73532	2.59937	0	3.12661	0	0	0	0.938797	0	0	0	1.41435	0.938797	0	0.938797	3.12661	1.73532	0	1.41435	2.59937		s1h_TGGTAGTGTGCAGTGA	0.951892
s3h_AAGCATCAGAAACACT	0	1.96343	0	1.40164	0	3.11053	0	1.40164	0	1.40164	0	0	1.40164	2.5838	0	0	1.40164	1.40164	2.32097	0	0	0		s1h_TGGGAAGAGCTGTACT	0.98269
s1h_AGGAATAGTCAGGAGT	0.833741	0.833741	0.833741	0	0	4.18121	0.501355	0.833741	0.501355	2.17606	0	0	1.92551	1.715	2.17606	1.08278	1.82578	4.17121	1.08278	0.501355	0.501355	3.34428		s1h_GTTGTAGTCTGGACTA	0.970808
s1h_GATAGCTCAGTGGCTC	0	0	0	0	0	4.32057	0	0	0	2.45139	0	0	2.45139	2.45139	0	0	0	3.77087	0	2.45139	0	3.77087		s1h_CTTGAGACAACCAACT	1.02653
s3h_ACACGCGGTGGGATTG	0	0	1.23467	2.37481	0	2.57917	1.23467	0	0	2.37481	0	1.77062	0	1.77062	0	1.23467	0	3.90691	0	0	0	1.77062		s1h_TTCCTCTCATCATGAC	0.750237
s1h_GTGGAGAAGACATCCT	0	0	0	0	0	4.27508	0	0	3.05651	1.80225	0	1.80225	1.80225	2.40934	0	2.78439	0	3.27019	0	0	0	1.80225		s1h_CTGCGAGAGAGGACTC	0.808488
s3h_CTCATCGTCGTTCCCA	0	0	0	0	0	3.93223	0	0	0	0	0	1.64256	0	0	0	0	0	4.33114	0	0	0	0		s1h_GATAGCTGTTACGCCG	1.0197
s1h_GGGATCCGTCATCTAG	0.813159	0	0	0.813159	0.813159	3.83256	0	0.813159	0	2.1436	0.813159	2.1436	1.25563	1.25563	0.813159	1.25563	0.813159	4.17448	1.98446	1.25563	0	3.10617		s1h_CACACAAAGTAATTGG	1.04282
s3h_AGAGAGCGTACCATAC	0	0	0	2.10533	0	2.10533	2.10533	2.10533	2.10533	2.73564	3.39582	2.10533	0	0	0	0	0	2.73564	0	0	2.10533	2.10533		s1h_TCACAAGTCTGTAAGC	1.09866
s1h_AGATCCATCGATGCTA	0	2.19865	0	0	0	2.83472	0	0	0	0	0	0	0	0	0	0	0	4.04462	0	0	0	2.83472		s1h_TTGAGTGCAAAGGCTG	0.959816
s2h_CAGTTAGAGTTAACGA	0.313052	1.37137	0.313052	0	0.551115	3.93886	0.551115	0	0	1.75418	0	1.04309	1.37137	1.87394	1.6181	1.46055	1.27345	3.7504	0	0.551115	0.551115	1.92883		s2h_TTTGATCCACTACCCT	0.723208
s1h_GGCGTCAGTTCTCTCG	0	0	2.95915	0	0	3.62602	2.31656	0	0	0	2.31656	2.31656	2.31656	2.31656	0	0	0	3.34717	0	0	0	2.95915		s1h_CTTCCGAGTATTCTCT	0.827564
s1h_TGTCAGACAAGCAGGT	0	0	0	0	0	2.88515	0	0	0	0	0	0	2.24634	3.27182	2.24634	2.24634	0	4.44888	0	0	0	2.24634		s2h_TGGTTAGGTAAGTTAG	0.765876
s2h_TTGTTCAAGAAGGTAG	0.715031	0.578403	0.835216	0	0.420107	3.50771	1.69342	0	0.420107	1.59248	1.41894	1.82797	1.90856	0	0.420107	0.420107	0.578403	3.59744	1.4802	0.942494	0.420107	2.29012		s3h_CACGAATGTTACAGCT	0.778831
s3h_TCATGAGGTTTGTGGT	0	1.39521	1.95609	0	0	2.57591	0	1.95609	2.57591	0	0	1.39521	0	1.95609	1.39521	0	0	2.78372	0	0	0	0		s1h_GAGTTTGAGAGTTGCG	0.934923
s3h_AAGATAGAGCAGGGAG	0	0	1.67264	0.733112	0	4.35401	0.733112	0	0	0.733112	0	0.733112	1.67264	1.67264	0.733112	2.46941	1.44566	4.52016	1.15155	0.733112	0.733112	1.44566		s1h_AAGTCGTGTGGTCTCG	0.730709
s4h_GACCTTCGTGAGTCAG	0	0	0	0	0	3.8162	1.93502	0	0	0	0	0	0	0	0	0	0	4.09836	0	0	0	0		s1h_AGAAATGGTACCGGAA	1.03755
s3h_ACCAACACAAAGAACT	0	0.55152	0	2.65648	0.55152	3.90336	0	0	0.55152	1.16554	1.37208	0	2.03117	2.28551	0.55152	0.904938	0.904938	3.84214	0.904938	0	0	2.60344		s1h_CATCGGGAGTTAGTAG	0.864469
s3h_TCGCTTGCAAAGGGTC	0	0.65554	2.49438	1.04815	0	4.21487	0	0	0.65554	2.32843	0	1.32934	0.65554	0.65554	0	0.65554	1.32934	4.08344	0	1.04815	0	1.88055		s1h_AGTCTCCCAGCAATTC	0.938914
s3h_TACCGGGTCGTGGCTG	0	0	0.423876	0	0	3.45368	0.423876	0.423876	0.423876	1.74935	0	1.99258	2.24559	2.75877	0.720637	0.720637	0	3.62229	1.42725	0.423876	0.423876	2.24559		s1h_AAGTGAAAGGGTTTCT	0.980668
s3h_CTCTCGACAGGATCTT	0.892206	0.892206	2.01254	2.10444	0.542472	4.28089	0	0.892206	1.3561	0.892206	2.18861	2.7347	1.91132	2.01254	0	1.52633	0.892206	4.16484	1.52633	0.542472	0.542472	1.91132		s1h_GCTGAATCATCTGGGC	0.991462
s1h_AGCGTATCAATGGCCC	0	0	0	0	0	4.46828	0	0	0	1.85441	0	1.85441	0	0	0	0	0	4.33639	1.85441	0	0	0		s1h_CTCCTCCGTTTCGGCG	0.793973
s3h_GAGTCTAAGCTGAAGC	0.980309	0	0	0	0	1.4657	0	0.980309	0	2.39714	1.79107	0	2.23285	0.980309	0.980309	3.31943	0	2.96104	0	0	0.980309	0		s1h_AACAGGGCATAGAGGC	1.12354
s3h_AGGACGACACATATGC	0	2.00787	0	0	0	2.77534	1.14713	2.00787	0	0	0	0	2.00787	0	0	0	1.14713	2.26141	1.14713	0	0	1.14713		s1h_GGGCGTTGTCTCAAGT	0.763808
s3h_GGCACGTAGAGCAGAA	0	0.614472	2.15619	0	0	4.02828	0	1.26583	0	1.93741	1.26583	0	1.93741	0.614472	2.4145	1.65697	0.614472	3.71084	0.992274	0.992274	1.4804	0.992274		s2h_GATTCTTAGCAGGGAG	0.808246
s2h_AGTCATGGTGTAGGAC	2.83976	0	1.85169	0	0	3.32694	0	0	0	1.85169	0	1.85169	0	0	0	1.85169	0	3.6531	0	0	1.85169	0		s1h_TCATGTTGTTCTCTAT	0.81358
s1h_ACAACCATCGAGTTGT	0.551894	0.551894	1.16615	0	0	2.03194	0.551894	0	0	1.16615	0	0	1.16615	1.68996	0	0.551894	0	2.03194	1.16615	0.551894	0.551894	1.54387		s1h_CACAGATTCCCAGGAC	0.922516
s1h_GGAGGTATCAGGAACG	0	0	0	0	0	4.15042	0	0	0	0	1.98046	0	0	0	1.98046	0	1.98046	2.60211	0	0	0	1.98046		s1h_GGGCTACAGGAGTACC	0.898205
s1h_AGACAGGAGCAAATCA	0.377542	0.206483	0	0	0	3.81757	0.650964	0	1.25926	2.14809	0	0.650964	0.957598	1.19194	0.377542	0.650964	1.38166	3.51355	0.523569	1.04196	0.523569	1.67852		s1h_CATACTTGTTCTCTAT	0.959519
s1h_GTGTAACGTTTGGCTA	0	0.973493	3.18057	0	0	4.23928	0	0.973493	0.600806	2.02666	0.600806	1.4573	1.91178	3.6392	0.973493	1.63275	1.24437	3.7021	0.600806	1.24437	0	1.91178		s1h_CTATAGGGTGATTAGA	0.877112
s1h_GTTGCTCTCATAGGCT	0	0.378845	0	0	0	4.46212	2.00799	0.378845	2.22902	1.19483	0.378845	1.94416	2.63165	2.63165	2.32356	0.867851	0.867851	3.9268	0.652946	0	0.378845	0.378845		s1h_ACAAGCTGTTATTCCT	1.0512
s1h_CAGGTATAGGAAAGAC	0	0	0	1.79311	0	3.51312	0	0.811834	1.25392	1.9824	0.811834	2.27873	1.55943	1.25392	0.811834	0	0	3.35147	0.811834	1.25392	0	2.84934		s1h_TACTTCAAGATACGAT	0.9483
s1h_CATTGTTGTAGGGAGG	0	0	0	0	0	4.3214	0	0	0	2.76373	0	0	2.76373	0	0	0	0	2.76373	0	0	0	2.76373		s3h_TCCCACAAGATAGGGA	1.04086
s1h_TTTCACAGTTCCGTTC	1.95124	1.61442	0	0	0	1.95124	0	1.61442	1.10276	2.40355	1.10276	1.10276	3.66962	0	1.10276	0	1.10276	1.61442	0	0	1.95124	1.10276		s1h_TTTACTGTCACGAGGA	0.941387
s3h_GTTACGATCAACTGAC	0	1.55672	0	0	0	2.77089	0	1.05487	0	1.55672	1.05487	1.05487	1.88931	2.64626	1.55672	0	0	2.33776	0	1.05487	0	1.05487		s1h_GCCTGTTTCTTCGTGC	0.926829
s3h_AGCGATTGTAACCCTA	0	0	0	0	0	2.40842	1.80141	1.26104	1.26104	1.80141	3.94317	1.26104	2.15028	1.80141	1.26104	0	1.26104	2.40842	0	0	0	2.15028		s1h_GCACATACAGGACGAT	1.08132
s1h_TACCTGCCATATAGCC	0	0	1.90092	2.09372	0	3.77713	0.66715	0	1.21541	2.15053	0	0.885013	2.868	1.74805	1.46334	0.66715	0.885013	3.70977	0	0.885013	0.388209	2.72328		s1h_TGACCCTAGGCACCAA	0.839216
s1h_GCCAGCATCCGTTGGG	0.520004	0.520004	3.24077	0	0	4.22715	0.520004	0	1.31591	0.860385	0	3.49819	2.41864	2.53327	1.48391	1.48391	1.11386	3.70273	0	1.48391	0	2.05673		s3h_TCTTTGAAGACAGTCG	0.877711
s1h_TCAGTTTAGCGTCTCG	0	0	0	0	0	3.71007	0	0	1.60656	0	1.60656	2.19403	1.60656	0	1.60656	0	2.56163	3.71007	0	0	0	2.19403		s1h_CGCCAGACATTGCCTC	0.860119
s2h_AACCATGGTATCGAGG	1.03259	0	0	0	0	3.70827	0	0	0	1.52967	0	1.03259	0	0	0	0	1.52967	3.33665	1.03259	1.52967	0	1.03259		s1h_TGGAACTCATCAGCGC	1.04266
s1h_TGCTCCATCTCCGCAT	0	1.78389	0	3.03552	0	3.81939	0	0	0	0	1.78389	0	1.78389	1.78389	0	0	0	3.92256	0	0	0	0		s1h_CAGGCCAAGTGACCTT	0.877495
s1h_TATCTTGGTTCGTACA	0	0.737136	0.737136	0	0	3.62178	0.197201	0.503176	0	1.22315	0.197201	0.361845	2.10336	1.00938	1.34387	0.503176	0.926605	3.28551	0.503176	0.626983	1.28533	0		s1h_GGCTTTCAGTATGAGT	1.04091
s3h_ACCCTCAAGCCAGTAG	0.463913	1.21228	1.21228	2.71911	0	4.08494	1.21228	0.463913	0.463913	3.528	0	1.01915	2.59495	2.22613	1.74437	1.37407	1.37407	3.83842	0.463913	1.01915	1.37407	1.84254		s1h_TACCCGTGTCAAAGAT	0.977547
s3h_TGATTCTAGTGGAAAG	0.229125	0.415415	1.34352	0	0	4.19577	0.229125	0	2.13623	2.04057	0.415415	1.34352	1.89687	1.729	0.708035	1.19921	1.19921	4.73431	0.93413	0.415415	0.415415	2.59226		s4h_ACAAGCTTCACTTCTA	0.728443
s3h_TCATCCGAGTGTACAA	0	0	0.788938	2.94527	0	3.54471	0.788938	0	0.788938	0	0	1.75859	0	0.788938	0	1.94666	0	3.96358	0.788938	0	0	1.2244		s2h_ACAGCCGAGGGCGAGA	0.902027
s2h_TGAGGTTAGCCTGACC	0.429663	0	0.959434	1.30392	0	3.4184	0	0	0.429663	1.14644	0.429663	0.729228	1.76313	1.76313	0.429663	0.729228	0.429663	3.20342	0.429663	0.429663	0.429663	0		s1h_AAGGAATGTTAACCTG	0.821216
s1h_AATCACGTCTTTCCAA	0	0	0.916171	0	0.916171	3.15681	0.916171	1.38614	2.67396	0	0	1.94574	2.67396	4.42465	0.916171	0.916171	0	2.94425	0.916171	0.916171	0.916171	2.30241		s1h_GTGTGATCAAGTAGTA	0.74643
s2h_AAACCCAAGTGAATAC	1.07065	0.891158	2.26465	0	0	4.27582	0	0	3.27351	1.75668	0.672248	0.391581	1.35478	2.93038	1.07065	0	1.07065	4.38312	1.35478	0.672248	1.83617	3.09512		s1h_TGGTGATGTACTGACT	0.795996
s1h_CAGCAATCAAATGGCG	0	0	1.36017	0	0	3.973	1.36017	0	2.73983	0	1.916	1.36017	2.91133	1.916	1.36017	0	0	4.02608	1.36017	0	0	2.73983		s1h_CAGATCATCTCGACCT	1.19376
s3h_TGGGATTGTCAATGGG	0.520406	0.29368	0.995758	0	0.29368	3.8805	0.995758	0	0.705108	2.14122	0.860956	0	2.05759	1.11453	1.86589	1.48468	0.995758	3.79216	1.31663	0.29368	1.75423	0.29368		s3h_TCGAAGTCATGGGAAC	0.933862
s3h_TGGGTTACACTTGTGA	0.682205	0.682205	0.398183	0	0	3.21754	0	1.084	0	0.682205	0	0	1.77345	1.68678	0.398183	0.903145	0.398183	3.44442	0.903145	1.77345	0.398183	1.487		s1h_TACAGGTGTTGCCGCA	0.816376
s1h_ACACGCGTCCCGTTGT	0	0	2.65518	0	0	3.13749	0	0	0	0	1.6881	2.28425	2.28425	0	0	0	0	4.06593	2.28425	0	0	1.6881		s1h_GCTACCTGTACGATTC	0.898846
s3h_CCACGTTAGAATCCCT	0.310184	0.54659	0.310184	0	0	3.84638	0.54659	0.737656	0.54659	1.97165	1.26574	0.310184	2.50748	0.898006	1.91969	1.86488	1.15753	3.83858	0.737656	0.898006	2.59264	0.737656		s1h_CCTCAACGTTGTAGCT	0.831246
s1h_GTCATGATCGAGATAA	0	0.44485	1.17589	0	0	4.1637	2.17969	0	3.66606	2.17969	2.87963	3.40563	3.17682	3.05255	0.751657	0.986103	0.751657	4.00341	0	0	0	3.15317		s1h_GGGACTCCAACACAAA	0.986697
s2h_TGTTGAGGTGTATCCA	0	0.401227	0.401227	0.686783	0.401227	4.09832	1.78113	0	0.686783	0.401227	0.908649	1.09012	2.8212	0.908649	1.59924	0	0.908649	3.96715	0.686783	1.09012	0.686783	0.908649		s1h_GTGTCCTAGCCTTCTC	1.21217
s1h_ATGCCTCCAGAGATTA	0	0.562275	1.83779	0	0	3.36462	0.920012	0	0	0.562275	0	2.67992	3.25439	3.13049	2.30816	1.18295	0	4.09207	0.562275	1.18295	1.83779	2.30816		s1h_CGGGTGTGTCATCTAG	0.838713
s1h_AATGACCAGCAGAAAG	0	0	0	0	0	0	0	0	0	2.80214	2.80214	2.1679	0	2.1679	0	0	0	3.46448	0	0	0	0		s4h_CCATCACGTCGAAGCA	0.703718
s3h_TTTGTTGCACCTAAAC	0	0	0	0	0	4.11925	1.26889	0	2.15995	2.49154	1.26889	3.06596	0.994952	2.89292	1.26889	0.616426	1.26889	3.85066	0.616426	0	0	3.02543		s1h_CGGTCAGTCCGTTGAA	0.859276
s1h_GTCGTAAGTCTGTCCT	0	0	0	0	0	3.18452	0	0	0	0	0	2.03024	2.39095	0	0	0	0	2.39095	0	0	0	0		s1h_CTTCGGTAGTGACCTT	0.879571
s2h_TCCTCCCAGGGTACAC	0	0	0	0.81709	0	2.92824	0.81709	0	0	0.81709	2.51569	0	1.56689	0	0	0	0	3.26873	0	0	0	0		s1h_AAAGGATGTCCAAAGG	1.04547
s1h_TATACCTAGAGACAAG	0.308151	0.733675	2.43941	0	0	4.22668	0.893483	0	1.44649	1.15229	1.15229	2.01441	2.19053	2.52964	0.308151	0.308151	1.03124	3.68833	1.15229	0.893483	0.893483	2.52964		s1h_TGTTCCGCAACGCATT	0.814608
s1h_GTGGTTAGTATACGGG	0	0	0	0	0	3.34806	0	0	0	0	0	0	0	2.96002	0	0	0	2.96002	2.31739	2.31739	0	2.96002		s1h_TAAGCCAGTCCGAAAG	0.769892
s1h_TCTACATCAGCTTCCT	0	1.49627	2.07065	0	0	2.07065	0	1.49627	2.90827	2.07065	2.69867	0	0	2.07065	0	1.49627	0	2.07065	2.07065	0	0	2.43318		s3h_TGAGCATAGATTTGCC	0.787223
s3h_GTCAAGTAGCCAAGTG	0.455694	0.767575	0.455694	0	0.767575	4.43232	0.455694	0	0	0.767575	0.767575	0.455694	2.80857	1.19667	1.35747	0.455694	1.35747	4.08268	0.767575	1.19667	0	1.19667		s1h_TCTACCGCATACACCA	0.866811
s1h_TTCATGTAGCCAACCC	0	0	0	0	0	2.77988	0	0	0	0	0	0	0	0	0	0	2.14693	3.65824	0	0	0	0		s1h_AGGGTTTAGACTCTTG	0.918604
s1h_CTGGACGAGCCTAGGA	0.997591	1.48693	0	0	0	0.997591	0.997591	0	0	0	0.997591	0	1.81405	0	0	0.997591	0	0.997591	2.25745	0	1.81405	0.997591		s1h_TGCATGAGTTAAACAG	0.922991
s1h_ACGGTCGTCCACATAG	0.588427	0	1.75905	1.43618	0	3.67517	0.588427	1.43618	0.956398	1.22479	0.956398	0.588427	1.43618	2.00273	0.588427	0.956398	0.956398	3.52186	1.61059	1.43618	1.61059	1.43618		s3h_CATCGTCAGAATTCAG	0.901918
s2h_TGACGCGCATAACCCA	0	0	0	0	0	4.37064	0	0	0	0	0	0	0	0	0	0	0	3.94665	0	0	0	1.5902		s1h_GTGGCGTTCACGAACT	0.965624
s1h_GTATTGGCAGTCAACT	1.22678	1.52938	0.471599	0	0	3.88366	2.73834	0	3.76535	0.790777	2.41978	4.03309	2.84891	3.19866	0	0	0.790777	3.8328	0.790777	1.22678	0.471599	1.03235		s3h_GGCACGTAGTAGACAT	0.878185
s4h_CTCATTATCCACAAGT	0	0	0	0	0	4.18548	0	0	0	0	0	0	0	0	0	0	1.92921	3.87271	0	0	0	0		s1h_TTGGATGAGATAGCAT	0.919671
s3h_AAGACAAGTAGTGGCA	0	0	0	0	0	3.38062	0	0	2.09152	2.72093	0	0	3.10421	3.92554	0	0	0	2.72093	0	0	0	2.72093		s1h_ATTCACTTCTTTCAGT	0.896388
s4h_AAGTCGTCAGGAGGAG	0.723797	0	0	0	0	2.13248	0.723797	0	0	0.723797	0	0.723797	1.13927	1.43192	0	0	0.723797	3.3905	0	0	0	0		s1h_CATGCTCCAGCTACTA	1.13894
s3h_GATTCGAGTGTTGACT	0.357569	0	0.357569	3.50371	0	3.99455	0	0.357569	0	1.27511	0	0.620414	0.620414	2.63156	0	0.828354	1.27511	3.64798	0.357569	0.357569	0.620414	2.87718		s1h_TCACACCGTGCCCGTA	0.75289
s3h_ATGTCCCGTAACTAAG	0	0	2.89477	0	0	3.77731	2.25546	0	2.25546	0	0	2.89477	0	0	0	0	2.25546	0	0	0	0	2.25546		s1h_AGTAGTCAGTAATACG	1.13008
s1h_ACAGGGAAGACCATAA	0	1.81362	2.848	0	0	4.09476	0	0	0	0.997267	0	0.618118	1.9442	1.66339	0	0.997267	0.618118	4.02084	0.997267	0.618118	0	2.05968		s1h_TCAAGCAAGTGATAAC	0.984071
s1h_TCCTGCATCTCAACCC	0.470875	0.470875	1.22542	0.470875	0	3.83091	0.470875	0	0.470875	1.65054	0.789725	1.75978	2.10617	1.22542	0.789725	0.470875	0.789725	3.47422	1.22542	0.470875	0.789725	2.36296		s1h_ATCGCCTAGGGATCGT	0.887214
s3h_AGAACAACAGGGATAC	1.01676	0	1.6552	0	0.30221	3.88433	0.721996	0.533971	0.8802	0.533971	0	2.20997	2.41881	1.58541	1.24413	0.533971	1.01676	3.35067	0.721996	1.13689	0	1.01676		s1h_CGTTCTGAGCTTTCCC	0.784044
s1h_TCCGTGTTCTCGCAGG	0	0	0	0	2.15566	3.17391	0	0	0	2.15566	0	3.17391	2.15566	2.15566	2.15566	2.15566	2.15566	3.84592	0	0	0	2.15566		s1h_TCATATCCATGACAAA	0.947059
s1h_TGATCTTCAGTTGTTG	0	0.458543	0.255327	0	1.36324	3.8616	2.81587	0.255327	3.43273	1.43502	3.5139	4.20948	3.39442	2.93087	1.1106	0.627355	1.00989	3.63606	1.20209	1.20209	0	2.66588		s1h_CCCTAACAGCGTCAAG	0.978608
s2h_CGAAGGACATCAGCGC	0.47203	0.47203	1.22759	0	0	3.31574	1.03309	0	0	0.47203	0.47203	1.53028	1.95054	0	0	1.03309	1.39034	3.01081	0	1.03309	0.47203	0.47203		s3h_GACCAATGTGGTTCTA	0.766975
s3h_CGGAACCGTCACTACA	0.895107	0.895107	1.35974	0	0	3.99932	0	0	0.895107	1.35974	0	0.895107	2.82871	2.40993	1.35974	0	1.67575	4.40752	0.895107	1.67575	0.895107	2.10876		s2h_ATGTCTTAGCTCCACG	0.724401
s3h_CTGTACCCATGACGTT	0	0	0.890509	0	0	3.23547	0.890509	0	0	1.35396	0	0	0	0	0	0	0.890509	2.97924	0	1.35396	0	0.890509		s1h_TCGGATACACGTATAC	0.933766
s1h_ATCGCCTGTAGTCGTT	0	0	0	2.44415	0	3.63291	1.28929	0	0	0	1.83424	1.83424	2.44415	0	1.83424	1.28929	1.28929	3.56083	1.28929	0	1.28929	2.18499		s1h_TTCAATCAGGAAACGA	0.723994
s4h_GAGGCCTGTCCATACA	0	0	0	0	0	4.37528	0	0	0	0	0	0	0	0	0	0	0	4.09178	0	0	0	0		s1h_GTTACAGAGCACCCAC	1.07536
s1h_GTGTAACTCAGACCTA	0	0	1.82371	0	0	3.96931	1.82371	0	1.82371	0	0	0	1.82371	0	0	0	1.82371	3.29487	0	0	0	1.82371		s1h_CGATCGGAGGCGAAGG	1.06214
s2h_AGATGAATCTGACGCG	0.437356	2.09579	1.57697	0.437356	0	4.41573	0	0	0	0.437356	0.437356	1.68433	0.437356	0	1.16141	2.3347	1.57697	4.36821	0.740609	1.45667	1.45667	2.38646		s1h_GACTCTCAGCTATCCA	0.909981
s1h_CACGTGGGTAGACACG	0	0	0	0	0	2.96873	0	0	1.40557	0	1.40557	2.32568	0	1.96791	0	1.96791	1.40557	1.96791	0	0	0	0		s1h_TCCGATCCAACTTGGT	1.10864
s1h_CTTGATTGTACCCGAC	1.00438	0.76708	1.49524	0	0	4.21805	2.20544	0.455356	0.455356	2.3251	2.13978	2.06949	2.43196	2.4814	1.91211	0.76708	1.61684	3.65034	1.19602	1.19602	0	0.76708		s1h_ACTTCCGTCACTGATG	0.959002
s1h_GCAGTTAAGAACTTCC	0	0.882098	0.386614	0	0	3.18335	0.386614	0.386614	0	1.82324	0	0.386614	0.882098	0.664735	0.386614	0.664735	1.74395	3.37824	0.386614	1.06055	0.882098	3.79375		s1h_ATGGATCGTGCATCTA	0.92037
s3h_CACGAATAGCAACAGC	0	0	1.29701	0	0	4.61202	0.845511	0.509575	0	1.84319	0	0	0.845511	1.29701	0.509575	0.845511	1.46393	3.92876	1.29701	0.509575	0.509575	1.46393		s3h_TCAGCCTCAGGGATAC	0.740675
s2h_CTACCCATCTGTACAG	0	0	0	0	0	3.34102	0	0	0	0	0	0	0	0	0	0	0	3.19275	0	0	0	1.58772		s1h_CATAGACAGGGTGAAA	0.792011
s1h_CGATCGGCAAGGACAC	0	0	0	0	0	3.99645	0	0	2.66383	0	0	0	2.66383	0	0	0	0	2.66383	0	0	2.66383	0		s1h_CTGAGCGAGCATCAAA	0.973938
s4h_TTACGTTCATCGAAGG	0.424323	0.234501	0.234501	0	2.2184	3.58765	0	0	0	0.949983	0.721302	1.48966	1.919	1.65411	2.32725	0.424323	0.234501	3.84981	0	0.949983	0.721302	1.21743		s3h_TGAGCATAGCCGAATG	0.710839
s1h_AAGATAGGTTAGCTAC	0	0	0.980309	2.77181	0	3.93101	0.980309	0	0.980309	0	0.980309	1.79107	0.980309	0.980309	0	0	0.980309	3.71276	0.980309	0	0	2.39714		s3h_TGAACGTCAAAGTATG	0.798502
s3h_TAATTCCAGGCGTTAG	0	0	0	0	0	3.10016	0	0	0	0	2.0878	0	2.0878	0	0	0	0	2.71696	0	0	0	0		s1h_AAGCGAGCAGTATGAA	0.766103
s2h_TTGTTCATCATGAAAG	0	0	1.45971	2.39005	0	4.15558	0	0	0	1.45971	0	2.65456	2.02938	2.02938	0	1.45971	0	3.62038	2.02938	0	1.45971	2.39005		s1h_AACAAGAAGAGCTGCA	1.17733
s2h_CGTTCTGTCTAGGCCG	0	0	0	0	0	3.98732	0	0	0	0	0	0	2.65518	0	0	3.31255	0	3.98732	0	0	0	0		s1h_TGTCCTGCACAGCTGC	0.710296
s1h_TGATTTCGTGTTGATC	0.977026	0	1.16587	0	0	3.88131	1.87515	0	1.32466	0.977026	0	2.83399	1.95642	2.10149	0	0.744012	0.439661	3.54625	0.439661	0.439661	0	2.34056		s1h_AGTGACTTCGCAAGAG	0.923428
s3h_CAGTTCCTCTCATTAC	0	0	1.7951	0	0	2.1436	0	1.25563	0	1.25563	1.25563	0	3.16084	1.25563	0	1.25563	0	2.1436	1.7951	0	2.1436	0		s2h_TCGTGGGAGCATATGA	0.710313
s2h_GTGCTGGTCACAACCA	0	0.883039	1.34455	0	0	1.34455	1.34455	0	1.89806	0	0.883039	2.62207	0.883039	2.51332	1.34455	1.34455	0	1.89806	0.883039	0	0	0		s1h_GAGATGGGTAGGGTAC	0.771446
s3h_GCATCTCTCGACCACG	0.629942	0	0	0	0	4.10545	0	1.01342	0	1.68408	0	0	1.5063	1.01342	0	1.01342	1.5063	3.76399	1.01342	1.5063	0	1.96606		s1h_CCGTGAGCATCTCCCA	0.791373
s1h_TACCTGCGTAACGCGA	0	0	0	0	0	5.01104	0	0	0	0	0	0	2.01235	0	2.01235	0	0	4.87227	2.01235	0	0	2.01235		s1h_GAACACTAGTAGTCTC	0.840537
s3h_AGGCATTTCTCATTTG	0	0	1.7366	1.7366	0	4.08118	1.12464	1.12464	2.92705	2.33757	1.12464	2.33757	2.7443	3.0815	1.28062	1.41553	0.712732	4.00837	1.28062	0.712732	0	2.86977		s1h_TCATTCAGTCGAAACG	0.897403
s1h_AGGAATACAAATCGTC	0	0	3.09142	0	0	3.09142	0	0	0	0	0	3.76159	0	0	0	0	0	4.15928	0	0	0	0		s3h_AGTAGTCTCACTTGTT	0.815628
s1h_CATGGATAGAAGCCAC	0.445373	0.987017	1.47395	0.752428	0	3.90828	1.70267	0.752428	2.04548	2.35501	0	0.987017	2.40688	2.881	0	1.1769	0.445373	3.74996	1.47395	0.445373	0.987017	1.33641		s1h_TATCTGTAGGATCACG	0.796547
s1h_TGTGTGAAGCGCCTTG	0	0	1.90375	0	1.90375	3.38626	0	0	0	2.51947	0	2.89774	0	1.90375	0	0	0	3.38626	0	0	2.51947	2.51947		s1h_TCATTGTTCCTTATAC	0.935317
s3h_GTTGTGAAGATCGGTG	0	0	1.71803	0	0	3.26402	1.1899	0	2.31718	0	0	0	1.1899	4.42273	2.31718	0	0	2.68925	0	0	0	3.74151		s1h_TAAGCGTGTGATTGGG	0.842602
s4h_CGTGAATAGTGATAAC	0.919694	0	0	2.57018	0	3.80103	0	0	0	1.39055	0	0	0.919694	0	0	0	1.39055	3.43947	0.919694	0	0	0		s1h_TAGGTACCACCAGTTA	1.04826
s1h_TCTGGCTAGCGACCCT	0.6684	0.389035	1.97161	0	0.389035	3.73523	1.97161	1.21722	3.77964	1.46531	2.87042	3.57559	2.30614	2.69403	2.25759	0	1.46531	4.59476	0.389035	0.88652	1.21722	0		s1h_TTCCAATGTATAGGAT	1.12709
s1h_CATTGTTAGAGCATAT	1.04893	1.04893	0	2.63778	0	4.31994	0	0	1.04893	2.49548	0	2.702	1.04893	3.18563	1.04893	0.65612	0	4.0689	2.01372	1.33023	2.13042	2.92417		s1h_AGTCTCCAGGAAGAAC	0.929062
s1h_CACAGATCATCCGGTG	0.814138	0	1.98597	0	0	2.98863	0.814138	0.814138	0	0.814138	2.14516	2.69662	1.5627	3.05002	1.25689	0	0.814138	1.25689	0.814138	0.814138	0.814138	1.5627		s3h_AGGGAGTGTGTGTGTT	0.819148
s3h_TATCAGGAGTAGATCA	0	0.547556	1.1591	0	2.02303	3.83297	0.899366	0	0.547556	0.547556	2.19936	2.41648	1.53582	2.11508	2.02303	0.547556	0.547556	4.33191	0	0	0	0.547556		s1h_GCTCAAAGTGGACTAG	0.840071
s2h_TCACTCGAGCGTTACT	0	0	0	1.33612	0	3.968	0.876356	0	0.876356	0.876356	0	1.33612	0	0.876356	0.876356	0	0.876356	3.76269	0	0.876356	0	0		s3h_AGAGAATCACCATAAC	0.702157
s1h_TCGTAGATCGTGAGAG	0	0	0	0	0	4.46545	0	0	0	0	0	2.72959	2.72959	0	2.72959	0	0	3.38957	0	0	0	0		s1h_TGCTTGCCATATGCGT	0.968984
s1h_CTTCTCTCAATCGTCA	0	0	0	0	0	3.3026	0	0	2.20347	1.1033	0	2.57144	2.40428	3.50332	1.61506	0	0	3.67041	0	0	1.61506	2.40428		s1h_TAAGTCGCAAGTGTCT	0.931071
s1h_AGTACTGCACATGGTT	0	0	0.365969	2.28627	0	3.26534	0	0.633303	0.365969	1.60487	0	1.84101	1.16613	2.6878	0.365969	0.844035	0.633303	3.26534	0.365969	0.365969	0.633303	1.68993		s1h_CAATCGAAGTATAGAC	0.84928
s3h_GATTCGAAGACGAGCT	0	0.308276	0	0	0	3.75852	0.308276	0	0	1.73941	0	0.308276	1.35805	1.52839	0.308276	0.308276	1.35805	3.44459	0	1.03154	0	0.733919		s3h_GGCACGTAGTCAACAA	0.846887
s1h_CCCTAACAGAGAGCCT	1.95505	1.95505	0	0	0	3.62129	0	0	1.95505	0	0	1.95505	0	1.95505	0	1.95505	0	4.0178	2.57479	1.95505	0	0		s1h_CTGTATTAGTTCGGTT	0.848555
s3h_TAAGTCGCACTCTGCT	0	0	0	0	0	4.70854	0	0	0	0	2.31821	0	0	0	0	0	0	3.6278	0	0	0	0		s1h_GGGATCCCAGGAATAT	0.887404
s1h_CACACAAGTCAGACGA	0	0	2.03891	0	0	3.79402	0	1.46813	1.46813	0	0	1.46813	2.03891	2.03891	1.46813	0	0	3.86652	1.46813	0	0	0		s1h_GTATTGGTCACTACGA	1.1411
s1h_GGGAGTAGTTCTTGTT	0	0	0	0	0	4.05174	0	0	2.7163	0	2.7163	2.7163	0	0	0	0	0	2.7163	0	0	0	2.7163		s1h_CCTGCATGTAAGCAAT	0.802936
s4h_GACCTTCAGTCAGAGC	1.27443	1.81699	0	0	0	2.42539	0	0	1.81699	2.42539	0	3.28715	1.81699	3.37906	2.16676	3.68009	0	2.16676	0	0	2.42539	1.81699		s3h_ACGGTTACACAAGTGG	0.776591
s1h_GTAATGCTCGTGTTCC	0	1.83336	1.83336	0	0	3.09193	0	0	0	0	0	0	1.83336	0	0	0	0	2.44319	0	0	0	0		s1h_CGAGAAGAGCGTTCCG	0.770686
s1h_CTTCTAACAAGCTGCC	1.09552	0.69083	0.403921	0	0	3.01601	0	1.38282	0	1.60573	0.403921	1.38282	0.403921	1.38282	1.60573	1.24945	0.69083	3.41324	1.60573	0	0	2.48065		s1h_CAGTTAGAGCGATGGT	0.765187
s3h_CTCTCGAAGGAAAGGT	0	0	0	0	0	2.62319	0	0	0	0	2.0001	0	2.0001	0	0	0	0	2.0001	0	0	0	0		s1h_ATGACCACAGAGGCTA	0.787978
s3h_GAGACTTGTGCAACGA	0	0	0	0	0	3.34702	0.522031	0	0	1.11722	0	0.522031	0.863268	0.522031	1.11722	0.863268	0.863268	3.50303	0.522031	0.522031	0.522031	0.863268		s1h_CCTCTAGAGTCGAATA	0.78249
s1h_TTAATCCGTAGCTAAA	0	0	0	0	0	2.40154	0	0	0	3.04834	0	0	0	0	0	0	0	3.71748	0	0	0	0		s1h_GCATCGGTCTGCATAG	1.02099
s1h_CCGGTAGCAAATACAG	0	0	0	0	0	3.50291	0	0	3.11239	2.09902	2.72892	1.5215	2.09902	2.09902	0	0	1.5215	4.23415	0	0	0	0		s2h_AGACCATAGGAGCAAA	0.909635
s1h_CTTCGGTCAGCTTCCT	0	1.30749	0	0	0	4.05412	1.30749	0	0	0	0	1.30749	2.20724	2.20724	0	0	1.30749	3.22969	0	0	0	0		s1h_CGTAAGTCACTATCCC	0.871418
s1h_TTCCTAAAGCGTTAGG	0	0	0	0	0	3.24024	0	0	0	0	0	0	0	2.5855	0	0	0	4.13276	0	0	0	0		s1h_GATGATCAGGTTGCCC	0.764598
s2h_TAACACGTCGTGGAAG	0	0	0	0	0	4.15799	0	0	0	0	0	0	0	0	0	0	0	4.378	0	0	0	2.81754		s3h_ACTGTCCAGCTCTATG	0.918672
s2h_ATCACAGCACCTGAAT	0.285844	2.07299	1.72853	2.29595	0.507883	4.04743	1.83962	0.285844	0.843092	0.976228	0.285844	0.507883	1.60354	1.78562	0.689468	0.507883	1.19882	4.00614	1.46067	0.689468	2.22701	0.285844		s1h_CACTGAACATTAAAGG	0.854648
s3h_ACGTACATCCGTGACG	1.11833	1.11833	1.11833	1.11833	0	4.1721	0	0	0	0	1.11833	1.11833	0	1.11833	0	0	0	3.63956	0	1.11833	0	1.63305		s3h_GTGAGCCAGTAACGTA	0.905554
s1h_TACCCACAGTGACACG	0	0	1.43095	3.27569	0	3.58378	0	1.43095	0	2.61964	1.43095	0	1.43095	1.43095	1.43095	1.43095	0	3.88651	1.43095	1.43095	2.82811	0		s1h_AGGTCTATCTGTTCAT	0.825378
s1h_CTCTCGAGTAGCGATG	0.165245	0.814378	0.307016	0	0.165245	3.58955	0.307016	0.431162	0	1.52467	0.541584	0.307016	1.7033	0.165245	0.431162	0.541584	1.63563	3.36834	0.890954	1.02848	0	0.431162		s4h_TCATCCGTCGCTATTT	0.67964
s3h_ATCCACCCATCCGATA	0.327335	0.770941	0	0	0	3.91567	0	0	1.97356	2.16852	2.02598	2.80279	2.40414	3.47719	0.935727	0.573537	1.41053	3.44064	0.770941	0	0.327335	0.770941		s1h_AGGTCATAGGTTGCCC	0.868441
s1h_GCACGGTCAAATCAAG	0.447909	1.3416	1.47938	0	0.756155	3.82074	0.991438	0	0	2.36138	2.18723	2.30663	2.12172	1.47938	1.70843	0.447909	1.18177	3.89239	0	0.991438	0.447909	0.756155		s1h_CAATTTCAGCAATAAC	0.713297
s1h_TAGACCATCCGTATGA	0	0	0	0	0	4.49554	2.6833	0	3.06572	0	2.05625	3.06572	2.05625	0	0	2.05625	0	3.34168	2.05625	0	0	2.05625		s3h_TCCGTGTCATCGGAAG	0.776663
s2h_GGTCTGGTCTTACGTT	0	0	0	0	0	2.7069	0	0	0	1.20311	0	2.85147	0	4.22805	0	0	0	2.07836	0	1.20311	0	2.33426		s1h_TTGAGTGTCCCTTGTG	0.873285
s1h_ATCAGGTGTGGCTCTG	0.552802	0.552802	2.65929	0.552802	0	4.39094	0.552802	0.552802	0	0.552802	0	0.552802	2.0338	2.70966	1.16762	0	0.552802	4.16632	1.16762	0	2.0338	1.37434		s1h_TATATCCCAGACAAGC	0.794821
s3h_AGCCAATAGTTGGCTT	0.481527	1.54996	1.78311	3.48265	0.481527	3.93382	2.83803	1.40921	1.67332	1.04929	2.33002	1.40921	3.65664	2.13091	1.04929	2.49599	0.805175	3.65664	1.78311	0	1.97206	0.481527		s1h_TCCCACAAGCCGGAAT	0.805878
s1h_CACTGAACATCTAACG	0	0	0.692747	0	0.692747	4.18887	0	0	1.38569	0	0.692747	2.07874	2.30187	1.38569	0.692747	0	0.692747	4.02457	1.09808	0.692747	0	2.39717		s1h_TCCAGAATCCTTCAGC	0.709714
s1h_GTCGTTCTCTGTGCGG	0.717668	1.8323	0.717668	4.31047	0	3.95953	0	0.717668	0	2.68413	0	0	1.42285	2.68413	1.42285	0	0.717668	3.95953	1.13118	1.42285	1.42285	2.3463		s1h_GCCATTCCATAATCGC	0.801613
s1h_CTCATGCAGACTTCCA	0	0	0	2.19297	0	3.03996	0	0	0	2.56053	0	1.60561	2.19297	1.60561	0	0	1.60561	3.49186	2.19297	0	1.60561	1.60561		s1h_ACGATCAAGACAGCGT	0.875295
s1h_ACGGTCGGTGGCAGAT	0	0	0	0	0	3.28781	0	0	0	0	1.66721	1.66721	0	0	0	0	1.66721	3.56612	0	0	0	0		s1h_GATGCTACACGAGAAC	1.0386
s1h_TCACTCGTCACAGTGT	0	0	0	0	0	3.53855	2.23583	2.23583	0	2.23583	0	0	0	0	0	0	2.23583	3.75586	0	0	0	0		s1h_AGACAAAGTAGACTGG	0.919999
s1h_AATGACCAGTGACACG	0	0	0	1.98777	0	4.15876	0	0	0	0	0	0	1.98777	1.98777	1.42301	0	1.42301	3.6583	1.42301	0	0	2.34649		s3h_CATCCACCAAACGTGG	0.803222
s1h_CCCATTGAGACGCTCC	0.874417	0.529886	0.716917	0	0	3.35341	0.299637	0.299637	0.299637	1.33367	0	0.716917	0.716917	0.716917	0.529886	0	1.33367	3.47949	1.01045	1.01045	0	2.91606		s3h_TACTGCCAGATTCGAA	0.707252
s1h_TGGTGATGTGACAACG	0	1.11584	0	1.968	0	3.78634	0	0	0	1.11584	1.11584	1.63007	1.968	0	0	1.968	1.11584	3.39215	0	1.63007	0	1.11584		s1h_CTCCATGAGAAGCTCG	1.08348
s3h_GTTGTAGGTTTACTTC	0.468259	0.468259	1.12825	0	0	4.24818	1.02663	0	0.261291	0.913498	1.70094	1.12825	1.52241	0.913498	1.70094	0.468259	1.22049	3.37989	0.261291	0.785919	1.52241	2.0241		s1h_TGAGACTTCTGGGATT	0.836029
s1h_TTTGTTGCATGTTACG	0	0	0	0	0	1.43875	0	1.43875	3.28554	0	0	3.15734	2.36521	4.27304	0	2.00564	0	1.43875	2.00564	0	0	3.15734		s1h_CAGTTAGAGAACTTCC	0.980361
s1h_CCTCATGAGAACTTCC	0	0	2.06312	0	0	2.06312	0	0	2.69063	2.06312	1.48958	4.85284	1.48958	5.15192	2.42531	1.48958	0	2.06312	0	0	0	3.46315		s3h_CTACAGACAGTGTGGA	0.776119
s2h_ACGGGTCAGCGCCATC	0	0	0	0	0	3.44702	0	0	0	0	0	0	1.56879	0	0	0	0	3.75675	2.15196	1.56879	0	0		s3h_TCGAACATCCAGCTCT	0.734916
s2h_GAGGGATGTCCTTTGC	0	0.62508	0	0	0	3.95576	0.360605	0	0	1.00679	0	1.39609	1.49819	1.59082	0	0.834036	1.15404	3.4739	2.01663	0.360605	0.360605	1.49819		s1h_GTGGAAGAGCAGGGAG	0.671007
s1h_TTCACCGAGCAGCGAT	0.384926	1.0571	1.0571	0	0	3.85039	0.384926	1.0571	0	2.58076	0	1.20822	1.45548	2.29461	0.384926	0.662178	1.20822	3.66433	0	0.662178	1.33947	2.91081		s3h_TACACCCAGAGCTGAC	0.860976
s2h_CTCAATTAGCCGATCC	0	0	0	0	0	2.37547	1.77122	0	0	1.77122	2.37547	0	1.77122	1.77122	0	0	0	2.37547	2.74946	0	2.37547	0		s1h_TACCGGGCATATTCGG	1.05851
s4h_ACATCGAAGGAAAGTG	0	0.268481	0.932118	0.802856	0	4.19869	0.268481	0	1.32755	1.14925	0	2.41263	1.83028	3.05995	0.932118	1.32755	1.04657	4.16578	0.479925	0.932118	0.479925	2.43984		s1h_TACTTACAGTTGCGAG	0.701148
s4h_AAACGAAAGTCAGCCC	0	0	0	0	0	3.39354	0	0	0	0	0	0	0	0	0	0	1.40674	3.78774	0.706822	0	0	0		s1h_GGGTCTGAGAGTCTGG	0.796988
s3h_TCCTCTTAGGATTCCT	0	0	0	0	0	3.5161	0	1.73426	1.50375	2.07908	0	0.772966	1.20368	2.62669	0.772966	1.73426	1.20368	3.40633	0	0	0.772966	2.70766		s1h_GTGAGGATCGGAATTC	0.735879
s1h_TGAATGCAGAGCCTGA	0	0	0	0	0	3.46148	0	0	0	2.97136	0	0	2.97136	0	0	0	0	4.39749	0	0	0	0		s1h_GCCAACGAGGAGTACC	0.803817
s4h_ATGACCAAGCAAATGT	0.422006	0.161273	0.422006	0.717856	0	3.66743	0.530642	0	0.161273	1.01162	0	0.875488	1.93877	1.86022	0.422006	0.799775	0.875488	3.78932	0.628624	0.422006	0.628624	1.01162		s1h_AGACAAACATCCTCAC	0.737015
s1h_AGACAAAAGACGCCCT	0	1.52408	0.541268	0	0	3.86455	0.541268	0	0	1.90887	1.66942	0.890509	2.33567	0.890509	1.7963	0.890509	0.541268	3.50611	0.541268	0	0	0.541268		s1h_GTGCTTCGTTGCAAGG	0.867943
s3h_TCATCATTCTTCCGTG	0	0	0	0	0	4.05507	0	0	0	2.51267	0	0	0	0	0	0	0	0	0	0	0	2.51267		s1h_ATGAGTCAGAGTCAAT	1.03018
s1h_CGAGTTAAGACATCAA	0.467824	1.02588	1.38193	0	0	3.94553	1.38193	0.467824	2.09902	2.60468	0	1.75304	2.6892	3.05784	0	1.21967	1.5215	3.94553	0.467824	0.467824	0.467824	1.94092		s2h_GGGTTATGTTCACCGG	0.866324
s2h_GGTGAAGTCCCTCTCC	1.11545	0.343724	2.21961	3.83126	0	3.9874	0.599044	0	1.3536	1.90845	0	1.45431	2.38366	1.11545	0.343724	0.599044	0.802256	3.8489	0.971065	1.11545	0.343724	0.802256		s1h_TGTCCCATCACCATAG	0.981846
s1h_TTCAATCGTCACCGCA	0	0	0	0	0	3.65048	1.51969	1.02439	2.60252	1.51969	1.51969	3.11017	2.09698	2.72675	0	0	0	3.18677	1.51969	0	0	2.29526		s1h_GACCGTGAGGTTCAGG	0.873168
s2h_ATTACTCAGGCTCCCA	0	0	0	1.63355	0	1.63355	0	0	0	0	0	0	0	1.63355	0	0	0	2.59272	0	0	0	0		s1h_ATAGGCTGTATCTCTT	1.13043
s1h_TTACCGCAGACGCATG	0	0.936434	0.936434	0	0	1.73212	2.16955	0	0	1.41141	0.936434	1.97456	2.16955	0.936434	0	0.936434	1.41141	1.97456	0.936434	0	0	0		s1h_GTCATTTTCGAATGCT	0.842172
s3h_TAACTTCAGAGGTATT	0.568778	0	0	4.10687	0	3.83299	0	0	0.568778	0	0	0	1.85046	0	1.19341	1.57496	1.40227	4.10687	0	1.19341	0	1.57496		s1h_AATGCCACAAGAGCTG	0.949299
s1h_TCTTAGTTCCCGTGAG	0	0	0	0	0	4.12255	0	1.95609	2.95569	2.57591	0	1.95609	0	2.57591	0	0	1.95609	4.01899	0	0	0	0		s1h_TGCAGATCACGTCTCT	0.82361
s2h_AACCATGGTCTAACTG	1.16537	0.589221	0.337395	0	0	3.71183	0.471214	0	0.471214	1.10076	0	0.337395	1.4841	0.589221	0.694761	0.471214	1.38871	3.61406	1.28326	0.957497	0	1.97686		s1h_CAACAACTCATTGAGC	0.911292
s1h_CAGAGCCCACTCTAGA	0	0	0	0	0	3.22814	0	0	0	0	0	0	0	3.22814	3.22814	0	0	3.22814	0	0	2.2058	2.84229		s1h_CACAGATCAACCCTAA	0.95502
s4h_CACTGAAGTGTGATGG	0	0.796183	0.475322	0	0	3.23243	0.796183	0	0.475322	1.76956	0	1.66008	2.18728	0.796183	1.3969	1.23376	0.475322	3.4281	0	0.475322	0	1.23376		s1h_AGTTCCCTCACTGCTC	0.901221
s1h_CATGCCTAGCTCTATG	0	0	2.25241	0	0	3.27835	0	0	0	0	0	0	2.25241	0	2.89155	0	0	2.89155	0	0	0	2.25241		s1h_TCTAACTTCAGTGATC	0.842096
s4h_CTGGACGCAGTGAGCA	0.369737	0.261006	0.138995	0	0	3.83261	0	0	0	0.261006	0.639065	0.467796	1.17458	0.261006	0.557093	0.261006	0.851032	3.82613	0.369737	1.45409	0.138995	0		s3h_TGCTTCGGTGAGAACC	1.04325
s3h_AGACTCAGTTTAGACC	1.85532	0	0	0	0	3.78759	0	0	0	0	0	1.85532	0	0	0	1.85532	0	4.00619	1.85532	0	0	3.11684		s1h_GGGTCTGAGCTCGGCT	1.08594
s3h_GTCACTCGTAACTGCT	0	1.80649	0	0	0	1.80649	0	0	0	2.41396	0	0	0	0	0	0	1.80649	2.78915	0	0	0	1.80649		s1h_GCCATTCAGGTGATAT	0.75492
s1h_AGACCCGAGTTGGAGC	1.45844	0	2.38855	1.45844	0	3.78169	1.45844	0	0	0	0	2.38855	2.65303	2.38855	0	0	1.45844	3.85417	1.45844	0	0	2.65303		s1h_CTATAGGAGTCAGCGA	0.832705
s2h_ACGGGTCAGGTTGACG	1.28143	1.58978	1.28143	1.58978	0	3.81177	0	0	0	2.17536	0.833299	2.7285	2.31316	1.82513	0.833299	1.28143	0	4.15014	0	0.833299	2.0155	2.54224		s1h_CATGCTCTCTTAGTTC	1.0126
s1h_GTCGCGATCTGCCTGT	0	1.49319	1.82081	0	0	4.04953	0	0	1.19418	1.35481	0	1.0027	1.90985	0	0.765662	0.765662	1.35481	4.0086	1.35481	1.49319	0.765662	3.29155		s1h_CATGCGGTCCTGGTCT	0.812015
s2h_GACTGATGTTGTCCCT	0.349204	0.349204	0.349204	0	0	2.92065	0.607522	0	0.349204	0.349204	0.349204	2.63591	1.56055	0.982734	0.607522	0.607522	0.349204	3.17749	0.982734	0	0	0.349204		s1h_CCACAAACAGGTCCGT	1.01102
s1h_ATGGGTTAGTGATGGC	0	0	2.34541	0	0	2.34541	0	0	0	0	0	0	1.06039	1.8965	1.06039	0	0	1.06039	0	0	1.06039	0		s1h_TTGCCTGTCTAGTGTG	1.08369
s2h_TGTACAGCATCCTATT	1.19062	0.926667	0.567039	2.89968	0	4.1817	0.323184	0	0	1.84708	0	0	1.39925	0.323184	1.39925	0	0.323184	4.1875	1.19062	1.19062	1.71887	2.96077		s1h_TCATACTTCGCAGTGC	1.24344
s2h_AACAACCGTGGATCGA	0	0.565474	0.565474	0	1.1881	3.88973	0.924483	0	0	0	0.565474	1.56891	1.7159	0	0.924483	0.565474	0.924483	3.7745	0.924483	0.924483	0.565474	2.23678		s1h_ACCCTCAGTATCGTGT	0.941277
s1h_TGACCCTGTGTATTGC	1.47071	0	0	1.47071	0	3.63431	0	0	1.47071	0	0	3.43949	1.47071	0	1.47071	0	0	4.31417	0	1.47071	1.47071	0		s1h_AAGACAAGTCGATTAC	1.09264
s1h_AAGCCATTCGTTCCTG	0	0	0	2.22914	0	2.86698	0	0	0	0	2.22914	0	2.86698	0	0	2.22914	0	3.2533	0	0	2.22914	2.86698		s3h_TCCTGCAGTATCATGC	0.684515
s3h_ATTCCCGTCTTGTGCC	0	0	0	0	0	3.35766	1.25851	0	1.79846	0	1.25851	2.61013	1.25851	3.05217	0	0	0	3.9397	0	0	0	1.79846		s1h_TCAAGTGTCCTCTCTT	0.963088
s3h_ATTCATCTCATAGCAC	0	1.11391	0	1.11391	0	2.96611	0	0	0	0	0	1.11391	0	1.96554	0	0	1.11391	3.38938	0	0	0	1.11391		s1h_CACTGAACATCTAGAC	0.774656
s2h_AGTGCCGAGGCACTCC	1.03741	0.375334	1.18705	0	0	3.69315	0	0	0	0	0	1.31718	3.02459	2.31348	2.05824	0.647603	1.18705	3.93383	0	0.647603	0.861383	3.22447		s3h_TATATCCCATGTGGTT	0.84632
s1h_GAAGCCCAGCTTTCTT	0	0	0	0	0	3.37674	0	0	0	1.56235	0	1.34222	0.663979	3.46894	0.663979	0.663979	0.663979	3.526	1.34222	0	1.56235	1.74266		s1h_TGTTACTCACGTCGTG	0.757511
s3h_TTTCAGTCACAGTCCG	0	1.02695	1.64531	0.786195	1.38318	4.17337	1.22085	0.786195	1.8528	2.69076	2.41213	3.26177	3.14018	1.8528	2.17107	1.22085	1.22085	3.9812	1.22085	1.22085	1.8528	2.73049		s1h_CAATTTCCACCCTAGG	1.02087
s2h_CTGGCAGGTTGAGAGC	0	0	0	0	0	3.7482	0	0	1.37633	0	0	0	0	0	0	0	0	1.93451	0	0	0	0		s1h_CATTTCACAGATCCAT	0.951492
s2h_ACTGCAATCTAGGCCG	0	0.316863	0	1.38191	0	3.66426	0.912788	0	1.05224	1.28362	0.316863	0.912788	2.21941	1.28362	0.557115	1.17461	0.750681	3.71999	1.05224	0.316863	1.05224	1.38191		s1h_GAACACTGTTTAGACC	0.741839
s3h_AAGACAATCAGCTAGT	0.874315	0	2.23894	0	5.16053	2.37775	1.33354	0.874315	3.50063	0	3.15084	3.41253	3.36539	3.91008	2.87733	0.874315	1.64706	3.08915	0	1.33354	0	2.87733		s1h_GGTGATTAGACTCTAC	1.03822
s1h_TCACACCTCTTAAGGC	0	0	0	0	0	3.79197	0	0	0	0	0	1.97296	0	0	0	1.97296	0	3.79197	1.97296	0	0	1.97296		s1h_CAATGACCAGCGAACA	1.20926
[truncated: 28,462 more rows]

## Sheet: Fig. 5f
Fig. 5f The change of H3K27me3 (upper) and H3K4me3 (lower) signal at promoters and the expression change of their target genes post-transplantation.
[truncated: 286 more rows]

[truncated: 1 more sheets: Fig. 5g]
