# Supplementary material for: Impaired histone inheritance promotes tumor progression
Source: Nat Commun. 2023 Jun 10;14:3429. doi: 10.1038/s41467-023-39185-y (PMC10257670; doi:10.1038/s41467-023-39185-y)
Supplement: Supplementary file 4 — Source Data [file 41467_2023_39185_MOESM4_ESM.zip › source data -F/Fig6.xlsx]

## Sheet: Fig. 6a
Fig. 6a Percentage of cells distributed in clones containing 2–10, 11–20, or >20 cells in MCM2-2A mutant and WT tumors.
clone size	WT-4 weeks	MCM2-2A-4 weeks	WT-7 weeks	MCM2-2A-7 weeks
2–10	0.687295	0.340271	0.210875	0.0989647
11–20	0.179109	0.183379	0.191645	0.0617652
>20	0.133595	0.47635	0.59748	0.83927

## Sheet: Fig. 6c
Fig. 6c scRNA-seq showing MCM2-2A mutant and WT MCF-7 cells in vitro fell into five distinct clusters
Cell_ID	orig.ident	nCount_RNA	nFeature_RNA	sample	RNA_snn_res.0.2	seurat_clusters
AACACACAGAACGCTAGTTAAGTCGCT_s1	s1	27750	5347	WT	1	1
AACACACAGAATCCGGTGCGAAGGCAT_s1	s1	24305	4791	WT	5	5
AACACACAGAATCCGGTGCTGGTTGAG_s1	s1	24899	4943	WT	1	1
AACACACAGACAACAGGTGCGAGCTTA_s1	s1	20893	4494	WT	5	5
AACACACAGACCAGGTCATCGCATACT_s1	s1	27740	5465	WT	1	1
AACACACAGACCTCGACTTCACGTCAT_s1	s1	36346	6164	WT	1	1
AACACACAGACCTGCTACCTGTTCGGT_s1	s1	28317	5560	WT	1	1
AACACACAGACCTGCTACGACTATTCC_s1	s1	7175	2448	WT	1	1
AACACACAGACCTGCTACGTCTGATGC_s1	s1	37579	6165	WT	1	1
AACACACAGACGTTACGACCTTAGGTG_s1	s1	25271	5201	WT	1	1
AACACACAGAGATACGCATGTCACGCT_s1	s1	25120	5217	WT	1	1
AACACACAGAGTGGTGGTAAGATCTGC_s1	s1	9215	2931	WT	1	1
AACACACAGATACCAGTCACTGAAGCA_s1	s1	15661	3981	WT	1	1
AACACACAGATGCCTAAGCCATATCTC_s1	s1	26041	5539	WT	1	1
AACACACAGATGTGCAGCCTCTCAGGA_s1	s1	31394	5575	WT	1	1
AACACACAGATGTGCAGCTGCCAACAT_s1	s1	24555	5377	WT	5	5
AACACACAGCAATGCAACAGATCTCGT_s1	s1	14738	4049	WT	1	1
AACACACAGCACGCAATACTCAATCGT_s1	s1	37743	6131	WT	1	1
AACACACAGCACGCAATAGAAGCCATT_s1	s1	33840	6010	WT	1	1
AACACACAGCACTAGGCAACGGTGAAG_s1	s1	18074	4280	WT	1	1
AACACACAGCACTAGGCACTTGGAAGA_s1	s1	29619	5425	WT	1	1
AACACACAGCACTAGGCAGATGCACAT_s1	s1	25280	5118	WT	1	1
AACACACAGCATCGGTTCACGACGTAT_s1	s1	36937	6055	WT	1	1
AACACACAGCCAGTCCTAGAACACAGA_s1	s1	27999	5718	WT	1	1
AACACACAGCGCTGTAAGTCTCCAGAT_s1	s1	17079	4078	WT	1	1
AACACACAGCGGCTAGATGCGTCTAGT_s1	s1	24386	4755	WT	1	1
AACACACAGCGTACTGAAACACGGTAG_s1	s1	30252	5562	WT	1	1
AACACACAGCGTACTGAATAGTAGAGC_s1	s1	13478	4110	WT	5	5
AACACACAGCGTCATACCCGACCTTAT_s1	s1	31365	5672	WT	1	1
AACACACAGCGTCATACCCTCTGCTTA_s1	s1	29612	5863	WT	1	1
AACACACAGCGTCATACCTGGCAATTC_s1	s1	37413	6130	WT	1	1
AACACACAGCTCCTCAATACGTGTGTT_s1	s1	24993	5055	WT	1	1
AACACACAGCTCCTCAATTGGTTGTAC_s1	s1	15392	4039	WT	1	1
AACACACAGCTGTGGTATCTGATATCC_s1	s1	24481	5216	WT	5	5
AACACACAGGATAACCGCAGTCTACGC_s1	s1	18941	4690	WT	5	5
AACACACAGGCAACTTCAAACAGGAAC_s1	s1	24061	5036	WT	1	1
AACACACAGGGTGATCAGTATGCTCTC_s1	s1	22079	4525	WT	1	1
AACACACAGGTAATGGACACCTCTTGA_s1	s1	42631	6417	WT	1	1
AACACACAGGTAATGGACCTCTAACAC_s1	s1	27162	5403	WT	1	1
AACACACAGGTAGTGTTGCCATATCTC_s1	s1	23710	4927	WT	1	1
AACACACAGGTAGTGTTGGAGTGATCT_s1	s1	23426	5105	WT	1	1
AACACACAGGTATCCTTCCATTCCGCT_s1	s1	23016	5064	WT	5	5
AACACACAGTAATGGCCGAAGGAGTCT_s1	s1	7437	2526	WT	1	1
AACACACAGTAGCGATGACGTGGCTAT_s1	s1	17957	4160	WT	1	1
AACACACAGTAGCGATGATGCCAACAT_s1	s1	10857	3465	WT	1	1
AACACACAGTAGTCCGGAGCCACATTG_s1	s1	30037	5824	WT	1	1
AACACACAGTAGTCCGGATGAAGCTGA_s1	s1	20344	4665	WT	5	5
AACACACAGTATAGCGGTCTGATATCC_s1	s1	16253	4058	WT	1	1
AACACACAGTATAGCGGTGAACCTGTA_s1	s1	19764	4615	WT	1	1
AACACACAGTATAGCGGTGACATGGCT_s1	s1	33423	5822	WT	1	1
AACACACAGTATAGCGGTGGAGAGGAA_s1	s1	10371	3096	WT	1	1
AACACACAGTATCGTGCAGAACACAGA_s1	s1	19041	4312	WT	5	5
AACACACAGTCAGGTAGAATTCGAGCT_s1	s1	35167	6163	WT	1	1
AACACACAGTCAGGTAGAGACTATTCC_s1	s1	36516	6039	WT	1	1
AACACACAGTCGATGTGGCCGTGTCAA_s1	s1	17396	4176	WT	1	1
AACACACAGTCTTCTCAGCTGATATCC_s1	s1	22281	4849	WT	1	1
AACACACAGTGACTTCCGTTGTGTACG_s1	s1	30681	5551	WT	1	1
AACACACAGTGAGTAGTCAGAATGACC_s1	s1	38699	6425	WT	1	1
AACACACAGTGATCCTCTCTGAAGTGA_s1	s1	37525	6318	WT	1	1
AACACACAGTGGACTTGTACTGGTTCC_s1	s1	16304	4276	WT	1	1
AACACACAGTGGACTTGTTAAGCTTGG_s1	s1	19519	4467	WT	1	1
AACACACAGTGGTAACCGGACGTAGAG_s1	s1	6193	2306	WT	1	1
AACACACAGTGGTCAGTTCCAATACAG_s1	s1	31092	5976	WT	1	1
AACACACAGTTACACGACTCGAACTCC_s1	s1	18428	4501	WT	1	1
AACACACAGTTCGAGGATGTAGGTAAG_s1	s1	24319	4957	WT	1	1
AACACACAGTTCGAGGATTGTACGCCT_s1	s1	20421	4776	WT	1	1
AACACACAGTTGAGACAGGGCGGATAA_s1	s1	24076	5034	WT	1	1
AACACACAGTTGGTGACCATTAGCCTG_s1	s1	36406	5937	WT	1	1
AACACACAGTTGGTGACCTCGAACTCC_s1	s1	33880	6266	WT	1	1
AACACACAGTTGGTGACCTGACCAGCA_s1	s1	25197	5100	WT	5	5
AACACCGTTAACGCTAGTGCGTCTAGT_s1	s1	45910	6462	WT	1	1
AACACCGTTAAGGTGGTAAACCGTGAT_s1	s1	38436	6277	WT	1	1
AACACCGTTAAGGTGGTATGGCAATTC_s1	s1	17378	4247	WT	5	5
AACACCGTTACACCAACGGCGTCTAGT_s1	s1	33397	5799	WT	1	1
AACACCGTTACCGTACTCCTTCAGTCT_s1	s1	10823	3349	WT	1	1
AACACCGTTACCGTACTCGTCGCCTAT_s1	s1	29288	5602	WT	1	1
AACACCGTTACTCATCGTCAGTAAGAG_s1	s1	22535	4731	WT	1	1
AACACCGTTACTCATCGTGTTACCACG_s1	s1	36556	5892	WT	1	1
AACACCGTTACTCATCGTTGCCAACAT_s1	s1	18543	4542	WT	1	1
AACACCGTTAGATACGCACAGACACTC_s1	s1	22872	4814	WT	1	1
AACACCGTTAGCCACATAAGATCTCGT_s1	s1	20192	4970	WT	5	5
AACACCGTTAGCCACATACACACCTCA_s1	s1	31103	5733	WT	1	1
AACACCGTTAGTGGTGGTTGGCTCACA_s1	s1	16255	4098	WT	1	1
AACACCGTTATACCAGTCCTTAGCGAC_s1	s1	36496	6177	WT	1	1
AACACCGTTATAGCGTGTCCTCGATCA_s1	s1	36616	5904	WT	1	1
AACACCGTTATCCTTCCACGAAGGCAT_s1	s1	24637	4938	WT	1	1
AACACCGTTATGCCTAAGGCGATTCTG_s1	s1	23550	4790	WT	5	5
AACACCGTTATGCCTAAGTATGACACC_s1	s1	39796	6417	WT	1	1
AACACCGTTATGTGCAGCACCAATCCG_s1	s1	45709	6696	WT	1	1
AACACCGTTCAATGCAACACTATCGCC_s1	s1	40077	6282	WT	1	1
AACACCGTTCAATGCAACGGTAAGTTC_s1	s1	23056	4966	WT	1	1
AACACCGTTCACGCAATACACACCTCA_s1	s1	15763	4126	WT	1	1
AACACCGTTCACTAGGCATGAAGCTGA_s1	s1	31788	5732	WT	1	1
AACACCGTTCAGCCGAATAAGGAGTCT_s1	s1	7600	2740	WT	1	1
AACACCGTTCAGCCGAATAGAGAATGG_s1	s1	35133	6057	WT	1	1
AACACCGTTCCAGAAGATCTTAGCGAC_s1	s1	33766	5709	WT	5	5
AACACCGTTCCAGTCCTACCATCCTAA_s1	s1	22945	4699	WT	5	5
AACACCGTTCCTACAAGGTTAGCCGTA_s1	s1	34350	6022	WT	1	1
AACACCGTTCGAGTTGCATGCCAACAT_s1	s1	26251	5396	WT	1	1
AACACCGTTCGCTGTAAGACTATCGCC_s1	s1	29785	5774	WT	5	5
AACACCGTTCGCTGTAAGCCTCGATCA_s1	s1	19860	4539	WT	1	1
AACACCGTTCGCTGTAAGTCCAGACGA_s1	s1	23737	4957	WT	5	5
AACACCGTTCGGATCATCAGAATGACC_s1	s1	33715	5787	WT	1	1
AACACCGTTCGGATCATCCTCAATCGT_s1	s1	24301	5282	WT	1	1
AACACCGTTCGGCTAGATTCCTAAGCC_s1	s1	35639	6077	WT	1	1
AACACCGTTCGTACTGAACCGTTGATT_s1	s1	26282	5154	WT	1	1
AACACCGTTCGTCATACCCCATATCTC_s1	s1	6900	2662	WT	1	1
AACACCGTTCGTCATACCTTGTCGCTC_s1	s1	24180	5416	WT	1	1
AACACCGTTCTCCTCAATGTCAATGCA_s1	s1	26055	5193	WT	5	5
AACACCGTTGATAACCGCTAAGAGCGT_s1	s1	18297	4435	WT	1	1
AACACCGTTGATGTGTGTGCCGAATGT_s1	s1	24188	4837	WT	1	1
AACACCGTTGCCATAACCCTGCGTAGT_s1	s1	19757	4557	WT	5	5
AACACCGTTGCTTACAGGCTTCATGGA_s1	s1	27636	5271	WT	1	1
AACACCGTTGGAAGACTCGGCAACACT_s1	s1	26366	5126	WT	1	1
AACACCGTTGGTCCGTAATCTCACCTC_s1	s1	19597	4391	WT	1	1
AACACCGTTGGTGATCAGTTGTCGCTC_s1	s1	30924	5836	WT	5	5
AACACCGTTGTAGTTCCTGACATGGCT_s1	s1	10429	3251	WT	1	1
AACACCGTTTACTCACCACCGTGTCAA_s1	s1	23523	4805	WT	5	5
AACACCGTTTACTCACCAGATTGCGAG_s1	s1	40555	6355	WT	1	1
AACACCGTTTACTCACCAGTAGCACGA_s1	s1	34028	6102	WT	1	1
AACACCGTTTAGACCACTAGCGTGTAT_s1	s1	11291	3164	WT	5	5
AACACCGTTTAGACCACTGTCCTGGTA_s1	s1	16469	4272	WT	1	1
AACACCGTTTATAGCGGTACTCGGATT_s1	s1	27879	5549	WT	1	1
AACACCGTTTATCGTGCAGGCAACACT_s1	s1	24080	4901	WT	1	1
AACACCGTTTCAGGTAGATAGAAGGCG_s1	s1	30339	5364	WT	1	1
AACACCGTTTCGATGTGGCAGGAACCA_s1	s1	28469	5310	WT	1	1
AACACCGTTTCTGTCTGCGATTGCGAG_s1	s1	15181	3939	WT	1	1
AACACCGTTTGACTTCCGCTTCATGGA_s1	s1	36789	6019	WT	1	1
AACACCGTTTGACTTCCGGATTGCGAG_s1	s1	19598	4345	WT	1	1
AACACCGTTTGAGTAGTCGGCAACACT_s1	s1	24975	4968	WT	1	1
AACACCGTTTGATCCTCTAGAATCCGG_s1	s1	27694	5413	WT	1	1
AACACCGTTTGATGTGCCCAGGAACCA_s1	s1	6434	2373	WT	1	1
AACACCGTTTGATGTGCCTGCTGCAGT_s1	s1	16186	4024	WT	1	1
AACACCGTTTGTCGGTGTAGTCTACGC_s1	s1	35551	5689	WT	1	1
AACACCGTTTGTCGGTGTGCCGAATGT_s1	s1	17821	4370	WT	1	1
AACACCGTTTTACACGACACGTCCATA_s1	s1	32826	5756	WT	1	1
AACACCGTTTTGAGACAGGCATTAGCA_s1	s1	24648	5024	WT	1	1
AACGGACCTAACGCTAGTGCTAAGCAT_s1	s1	10925	3342	WT	1	1
AACGGACCTAACGTCCAAACTCTGTGA_s1	s1	18547	4486	WT	5	5
AACGGACCTAATCCGGTGCCATATCTC_s1	s1	33498	5941	WT	1	1
AACGGACCTACAACAGGTGACATGGCT_s1	s1	11358	3432	WT	5	5
AACGGACCTACCAGGTCAGACTAACGG_s1	s1	32198	5806	WT	1	1
AACGGACCTACCAGGTCAGGTGTCGTA_s1	s1	29444	5773	WT	1	1
AACGGACCTACCGTACTCAGTGCTACA_s1	s1	21936	4713	WT	1	1
AACGGACCTACCTCGACTAAGGCAGAC_s1	s1	39076	6308	WT	5	5
AACGGACCTACGTTACGACAAGGTGTT_s1	s1	29797	5809	WT	5	5
AACGGACCTATACCAGTCACCAATCCG_s1	s1	27993	5383	WT	1	1
AACGGACCTATACCAGTCGCGAGCTTA_s1	s1	9412	2922	WT	1	1
AACGGACCTATACCAGTCTTAGCATCC_s1	s1	17490	4218	WT	1	1
AACGGACCTATCCTTCCAACAGGCATC_s1	s1	28443	5865	WT	5	5
AACGGACCTCACGCAATACTTCATGGA_s1	s1	26567	5479	WT	1	1
AACGGACCTCATACGACCACATTGCTG_s1	s1	26086	5467	WT	1	1
AACGGACCTCCAGAAGATTTCAACAGC_s1	s1	22363	4799	WT	5	5
AACGGACCTCCAGTCCTACAGACACTC_s1	s1	50868	7105	WT	1	1
AACGGACCTCCAGTCCTAGAAGCCATT_s1	s1	23899	4855	WT	5	5
AACGGACCTCCAGTCCTAGTGAACCAA_s1	s1	6143	2206	WT	1	1
AACGGACCTCCATAATCGATTGAGAGC_s1	s1	16278	3954	WT	1	1
AACGGACCTCCTACAAGGTGTGCAAGT_s1	s1	29346	5599	WT	5	5
AACGGACCTCGATAAGGCAGATCTCGT_s1	s1	21828	4539	WT	1	1
AACGGACCTCGCTGTAAGCTACTATGG_s1	s1	23441	4951	WT	5	5
AACGGACCTCGCTGTAAGTCTGTGGTT_s1	s1	25455	5789	WT	5	5
AACGGACCTCGTACTGAACTCATGAGG_s1	s1	38059	6172	WT	1	1
AACGGACCTCGTACTGAAGAGATAGGA_s1	s1	22240	4868	WT	1	1
AACGGACCTCTGTGGTATCAAGGTGTT_s1	s1	27785	5425	WT	1	1
AACGGACCTGAAGAAGCCAGTGACGAC_s1	s1	24260	5076	WT	1	1
AACGGACCTGATCAGGACGTGAACCAA_s1	s1	15081	3958	WT	1	1
AACGGACCTGATGTGTGTGAAGCCATT_s1	s1	19132	4553	WT	1	1
AACGGACCTGCCATAACCGCCGAATGT_s1	s1	17775	4335	WT	1	1
AACGGACCTGCTGCGATAACTGGTTCC_s1	s1	33292	5765	WT	1	1
AACGGACCTGCTGCGATAGTCCTGGTA_s1	s1	35369	6012	WT	1	1
AACGGACCTGGAAGACTCCCTCTTAAG_s1	s1	5975	2303	WT	1	1
AACGGACCTGGCATGCAAAATTCTGGC_s1	s1	26939	5416	WT	1	1
AACGGACCTGGTCCGTAAACTGGTTCC_s1	s1	32953	5663	WT	1	1
AACGGACCTGGTCCGTAACGGAATGCT_s1	s1	14004	3821	WT	1	1
AACGGACCTGGTGATCAGTCTCACCTC_s1	s1	24140	5087	WT	1	1
AACGGACCTGTAATGGACGAGTGATCT_s1	s1	26561	5169	WT	1	1
AACGGACCTGTAGTGTTGTGTGCAAGT_s1	s1	16705	4114	WT	1	1
AACGGACCTGTATCCTTCGTCGCCTAT_s1	s1	23029	5080	WT	1	1
AACGGACCTGTATCCTTCTACTCCATC_s1	s1	28969	5175	WT	5	5
AACGGACCTTAGCGATGAGTGTCTGAA_s1	s1	21289	4651	WT	1	1
AACGGACCTTATAGCGGTATTCTCAGG_s1	s1	21839	5000	WT	1	1
AACGGACCTTCAGGTAGAACTGGTTCC_s1	s1	6210	2356	WT	1	1
AACGGACCTTCTGTCTGCAAGGCAGAC_s1	s1	29587	5819	WT	1	1
AACGGACCTTGAGTAGTCCTGGTTGAG_s1	s1	9358	3162	WT	1	1
AACGGACCTTGATGTGCCACCAATCCG_s1	s1	34993	5978	WT	1	1
AACGGACCTTGGTAACCGAGAATGACC_s1	s1	30224	5595	WT	5	5
AACGGACCTTTACACGACACCTCTTGA_s1	s1	21716	4833	WT	1	1
AACGGACCTTTCCAATCGTTCAAGCTG_s1	s1	27092	5436	WT	1	1
AACGGACCTTTCGAGGATCTGTACACA_s1	s1	17301	4644	WT	5	5
AACGGACCTTTGGTGACCACTATCGCC_s1	s1	33002	6085	WT	5	5
AACGGACCTTTGGTGACCGATCTCTTG_s1	s1	44029	6452	WT	1	1
AACTGGCGAAACGCTAGTGACCATCAA_s1	s1	14451	3816	WT	1	1
AACTGGCGAAATCCGGTGGACGTAGAG_s1	s1	45646	6576	WT	5	5
AACTGGCGAAATCCGGTGGGTGTCGTA_s1	s1	22672	4869	WT	1	1
AACTGGCGAACCTGCTACCCATATCTC_s1	s1	6918	2870	WT	1	1
AACTGGCGAACCTGCTACCCGATCGAA_s1	s1	24300	5146	WT	5	5
AACTGGCGAACGTTACGAACCAATCCG_s1	s1	47789	6762	WT	1	1
AACTGGCGAACTCATCGTCGACCTTAT_s1	s1	30739	5778	WT	1	1
AACTGGCGAAGACGAAGTGCACTATTC_s1	s1	20090	4624	WT	5	5
AACTGGCGAAGACGAAGTGCCGAATGT_s1	s1	19208	4739	WT	1	1
AACTGGCGAAGATACGCACCGATCGAA_s1	s1	17252	3498	WT	1	1
AACTGGCGAAGCATAGCGTCAGCACTG_s1	s1	27140	5363	WT	5	5
AACTGGCGAAGCATAGCGTGCTGCAGT_s1	s1	16098	3884	WT	1	1
AACTGGCGAAGCATAGCGTTAGCCGTA_s1	s1	19468	4629	WT	1	1
AACTGGCGAAGCCACATAGTGTCTGAA_s1	s1	17683	4588	WT	5	5
AACTGGCGAATAGCGTGTTCGTCATGC_s1	s1	17996	4293	WT	1	1
AACTGGCGAATCCTTCCACCGTTGATT_s1	s1	34238	5692	WT	5	5
AACTGGCGAATGCGATACGGTGGTATC_s1	s1	7091	2614	WT	5	5
AACTGGCGAATGTGCAGCCTTGTGCCA_s1	s1	27201	5493	WT	1	1
AACTGGCGACACGCAATAAGAGAATGG_s1	s1	37659	6088	WT	1	1
AACTGGCGACAGCCGAATGATTGCGAG_s1	s1	32189	5602	WT	1	1
AACTGGCGACAGCCGAATGTTACCACG_s1	s1	35383	5908	WT	1	1
AACTGGCGACATCGGTTCCACAACATG_s1	s1	43047	6638	WT	1	1
AACTGGCGACCAGTCCTAAAGGAGTCT_s1	s1	15226	3932	WT	1	1
AACTGGCGACCATAATCGTGGTTGTAC_s1	s1	29604	5525	WT	1	1
AACTGGCGACCTACAAGGACTGAAGCA_s1	s1	20440	4674	WT	1	1
AACTGGCGACGATAAGGCACTCTGTGA_s1	s1	15448	3908	WT	1	1
AACTGGCGACTGTGGTATCAGTAAGAG_s1	s1	37152	6016	WT	1	1
AACTGGCGAGAAGAAGCCACCTGAAGG_s1	s1	29152	5466	WT	5	5
AACTGGCGAGAAGAAGCCACTCGGATT_s1	s1	22472	4521	WT	5	5
AACTGGCGAGAAGAAGCCATTCGAGCT_s1	s1	26730	5185	WT	5	5
AACTGGCGAGAAGAAGCCCAGGAACCA_s1	s1	14005	3706	WT	1	1
AACTGGCGAGATGTGTGTAGCGTGTAT_s1	s1	33174	6014	WT	1	1
AACTGGCGAGCATGTTGGACGACGTAT_s1	s1	14662	3658	WT	5	5
AACTGGCGAGCTGCGATAAGCACATGC_s1	s1	16211	4075	WT	5	5
AACTGGCGAGGCATGCAATCCAGACGA_s1	s1	24684	5002	WT	1	1
AACTGGCGAGGTGATCAGACTCGGATT_s1	s1	23946	4903	WT	5	5
AACTGGCGAGTAGTTCCTCGTGGCTAT_s1	s1	40716	6336	WT	1	1
AACTGGCGATACTCACCAGAGACCTAG_s1	s1	34832	5639	WT	1	1
AACTGGCGATAGACCACTCATTCCGCT_s1	s1	19434	4686	WT	1	1
AACTGGCGATAGCGATGAACGTGTGTT_s1	s1	30564	5608	WT	1	1
AACTGGCGATAGCGATGAGACTAACGG_s1	s1	32120	5734	WT	5	5
AACTGGCGATAGCTACACGTCGCCTAT_s1	s1	7157	2646	WT	1	1
AACTGGCGATAGTCCGGACCGTTGATT_s1	s1	24986	4924	WT	1	1
AACTGGCGATCTGTCTGCAGAGAATGG_s1	s1	40758	6201	WT	1	1
AACTGGCGATGAGTAGTCACGCCACTT_s1	s1	23111	4999	WT	5	5
AACTGGCGATGATGTGCCGCTAAGCAT_s1	s1	25795	5025	WT	5	5
AACTGGCGATGGTAACCGAATTCTGGC_s1	s1	43168	6451	WT	1	1
AACTGGCGATGGTAACCGGATCTCTTG_s1	s1	26269	5432	WT	1	1
AACTGGCGATGGTAACCGTAAGTCGCT_s1	s1	25910	5279	WT	5	5
AACTGGCGATGTCGGTGTGGCGGATAA_s1	s1	23366	4924	WT	1	1
AACTGGCGATTCGAGGATATTGAGAGC_s1	s1	27839	5378	WT	5	5
AACTGGCGATTCGAGGATGTCTGATGC_s1	s1	30352	5473	WT	1	1
AACTGGCGATTGCCGTCACCAATACAG_s1	s1	31086	5543	WT	1	1
AAGCTTGCGAACGTCCAAGTACGGACT_s1	s1	14089	3826	WT	1	1
AAGCTTGCGACCGTACTCTTAGCATCC_s1	s1	6065	2330	WT	1	1
AAGCTTGCGACCTCGACTTCGAACTCC_s1	s1	16662	4151	WT	1	1
AAGCTTGCGACCTGCTACCCATCCTAA_s1	s1	18951	4575	WT	1	1
AAGCTTGCGACCTGCTACCTGGTTGAG_s1	s1	16690	4145	WT	5	5
AAGCTTGCGACGTTACGAGTAGCACGA_s1	s1	24930	5042	WT	1	1
AAGCTTGCGAGACGAAGTAGTTCGTCC_s1	s1	19053	4365	WT	1	1
AAGCTTGCGAGGCTGTTGAGAGAATGG_s1	s1	39846	6297	WT	1	1
AAGCTTGCGAGTGGTGGTCCTTAGGTG_s1	s1	21166	4766	WT	1	1
AAGCTTGCGATACCAGTCCAGACACTC_s1	s1	21066	4844	WT	1	1
AAGCTTGCGATAGCGTGTACGTCCATA_s1	s1	21026	4679	WT	1	1
AAGCTTGCGATCCTTCCACGAAGGCAT_s1	s1	23669	5139	WT	1	1
AAGCTTGCGATGCCTAAGACTATCGCC_s1	s1	16526	4243	WT	1	1
AAGCTTGCGATGCCTAAGAGTGACGAC_s1	s1	35089	5941	WT	5	5
AAGCTTGCGATGTATCGGTCCAGTTAG_s1	s1	19143	4386	WT	1	1
AAGCTTGCGATGTGCAGCCACACCTCA_s1	s1	16289	4113	WT	1	1
AAGCTTGCGATGTGCAGCCCATCCTAA_s1	s1	32977	5776	WT	1	1
AAGCTTGCGCAATGCAACTCTCCAGAT_s1	s1	33418	5779	WT	1	1
AAGCTTGCGCAATTGCGCTCCTAAGCC_s1	s1	32744	5609	WT	5	5
AAGCTTGCGCACGCAATAGAACCTGTA_s1	s1	23306	5229	WT	5	5
AAGCTTGCGCACGCAATATGCCTTGGA_s1	s1	14340	3773	WT	1	1
AAGCTTGCGCCAGAAGATACGTGTGTT_s1	s1	24648	5069	WT	5	5
AAGCTTGCGCCAGAAGATCGTGGCTAT_s1	s1	6697	2578	WT	1	1
AAGCTTGCGCCTACAAGGTGAAGCTGA_s1	s1	17872	4274	WT	1	1
AAGCTTGCGCGTACTGAAGAATCGCAA_s1	s1	12108	3561	WT	5	5
AAGCTTGCGCGTCATACCCCTCGATCA_s1	s1	49496	6629	WT	1	1
AAGCTTGCGCTAATCGCGACGTACTGT_s1	s1	26856	5335	WT	1	1
AAGCTTGCGCTGTGGTATCGGCTTCTA_s1	s1	16717	4198	WT	1	1
AAGCTTGCGCTGTGGTATGCGATTCTG_s1	s1	25544	5218	WT	1	1
AAGCTTGCGGATCAGGACACTCTGTGA_s1	s1	34702	6244	WT	5	5
AAGCTTGCGGATCAGGACGGTGGTATC_s1	s1	29478	5428	WT	5	5
AAGCTTGCGGATGTGTGTATTAGCCTG_s1	s1	25535	5131	WT	1	1
AAGCTTGCGGCCATAACCACTATCGCC_s1	s1	31308	5594	WT	1	1
AAGCTTGCGGGCATGCAAGTGGAATAG_s1	s1	22361	4789	WT	5	5
AAGCTTGCGGGCATGCAATGGCTCACA_s1	s1	17641	4080	WT	5	5
AAGCTTGCGGGTAGTCCAACTGAAGCA_s1	s1	14626	4030	WT	1	1
AAGCTTGCGGTAATGGACCTCTAACAC_s1	s1	18959	4732	WT	1	1
AAGCTTGCGTAATGGCCGACTCTGTGA_s1	s1	25124	5331	WT	5	5
AAGCTTGCGTACTCACCAAGAGAATGG_s1	s1	22207	4785	WT	1	1
AAGCTTGCGTAGCGATGAACTATCGCC_s1	s1	23820	5326	WT	1	1
AAGCTTGCGTCTTCTCAGAACAGGAAC_s1	s1	24143	5100	WT	1	1
AAGCTTGCGTCTTCTCAGTATGCTCTC_s1	s1	23919	5317	WT	1	1
AAGCTTGCGTGACTTCCGAGACTCTAC_s1	s1	27397	5373	WT	1	1
AAGCTTGCGTGAGGCCTTAGTGACGAC_s1	s1	22157	4896	WT	1	1
AAGCTTGCGTGATGTGCCGAGACCTAG_s1	s1	5846	2214	WT	1	1
AAGCTTGCGTGGACTTGTCTCTGCTTA_s1	s1	26850	5328	WT	5	5
AAGCTTGCGTGGACTTGTGTAGCACGA_s1	s1	18498	4486	WT	1	1
AAGCTTGCGTTCCAATCGGTCGCCTAT_s1	s1	20313	4570	WT	1	1
AATCGCCACAACGCTAGTCTCATGAGG_s1	s1	14515	3807	WT	5	5
AATCGCCACAACGTCCAAGTCTGATGC_s1	s1	36277	6116	WT	1	1
AATCGCCACAACGTCCAATGTACGCCT_s1	s1	27311	5305	WT	1	1
AATCGCCACAAGGTGGTACACACCTCA_s1	s1	18323	4121	WT	1	1
AATCGCCACACAACAGGTGACCATCAA_s1	s1	35325	5989	WT	1	1
AATCGCCACACACCAACGAACAAGTGG_s1	s1	20878	4616	WT	1	1
AATCGCCACACACCAACGTACTCCATC_s1	s1	42914	6600	WT	5	5
AATCGCCACACCTCGACTGTCCTGGTA_s1	s1	5820	2197	WT	1	1
AATCGCCACACCTGCTACTACGCGTAC_s1	s1	18041	5069	WT	1	1
AATCGCCACACCTGCTACTCTGTGGTT_s1	s1	20549	4598	WT	1	1
AATCGCCACACGTTACGAAATTCTGGC_s1	s1	5565	2145	WT	1	1
AATCGCCACACGTTACGACGGCTTCTA_s1	s1	22301	4751	WT	1	1
AATCGCCACAGACGAAGTACGTGTGTT_s1	s1	12463	3742	WT	5	5
AATCGCCACAGATACGCAAACCGTGAT_s1	s1	7417	2610	WT	1	1
AATCGCCACAGATACGCACAGACACTC_s1	s1	25232	5343	WT	5	5
AATCGCCACAGATACGCATGCACGAGA_s1	s1	37234	5899	WT	1	1
AATCGCCACAGCATAGCGGAAGCCATT_s1	s1	40698	6403	WT	1	1
AATCGCCACAGTGGTGGTTGTCACGCT_s1	s1	13093	3640	WT	5	5
AATCGCCACATACCAGTCCGTGTGATG_s1	s1	22347	4713	WT	1	1
AATCGCCACATACCAGTCTAGTAGAGC_s1	s1	27911	5240	WT	1	1
AATCGCCACATACCAGTCTGGCTCACA_s1	s1	36317	6074	WT	1	1
AATCGCCACATAGCGTGTCGTGTGATG_s1	s1	26894	5300	WT	1	1
AATCGCCACCAATTGCGCACTCTGTGA_s1	s1	19211	4633	WT	5	5
AATCGCCACCAATTGCGCCTACTATGG_s1	s1	6048	2141	WT	1	1
AATCGCCACCATCGGTTCCATTCCGCT_s1	s1	21085	4919	WT	1	1
AATCGCCACCCAGTCCTACCAAGGATG_s1	s1	18881	4373	WT	1	1
AATCGCCACCCATAATCGCCAATACAG_s1	s1	41518	6592	WT	1	1
AATCGCCACCCATAATCGCCGAGATGT_s1	s1	24197	5292	WT	1	1
AATCGCCACCCATAATCGCTCATGAGG_s1	s1	21103	4542	WT	5	5
AATCGCCACCGATAAGGCGTAGCACGA_s1	s1	21228	5016	WT	1	1
AATCGCCACCGGCTAGATCCATATCTC_s1	s1	24670	4915	WT	1	1
AATCGCCACCGGCTAGATTCTGTGGTT_s1	s1	30370	5617	WT	1	1
AATCGCCACCGTCATACCACGCCACTT_s1	s1	23186	4758	WT	1	1
AATCGCCACCGTCATACCCAGGAACCA_s1	s1	45120	6533	WT	1	1
AATCGCCACGATAACCGCCAGTAAGAG_s1	s1	32031	5675	WT	5	5
AATCGCCACGCAACTTCATAAGAGCGT_s1	s1	25342	5199	WT	1	1
AATCGCCACGCTGCGATAGAAGCCATT_s1	s1	42707	6324	WT	1	1
AATCGCCACGGTAGTCCAGTCTGATGC_s1	s1	6764	2565	WT	1	1
AATCGCCACGTAGTGTTGACTATCGCC_s1	s1	18854	4711	WT	5	5
AATCGCCACGTAGTGTTGTGCCAACAT_s1	s1	20968	4751	WT	5	5
AATCGCCACGTAGTTCCTACGTACTGT_s1	s1	18306	4463	WT	1	1
AATCGCCACGTATCCTTCCGACTGAGA_s1	s1	18831	4452	WT	5	5
AATCGCCACGTATCCTTCCGTGTGATG_s1	s1	34291	5951	WT	1	1
AATCGCCACGTTCTACCGGGTGTCGTA_s1	s1	8954	3138	WT	1	1
AATCGCCACTACTCACCATACGAAGGA_s1	s1	35715	6170	WT	1	1
AATCGCCACTAGACCACTTAGAAGGCG_s1	s1	31574	5712	WT	1	1
AATCGCCACTAGCGATGAGTGAACCAA_s1	s1	7248	2566	WT	1	1
AATCGCCACTAGCGATGATCCTAAGCC_s1	s1	38728	6387	WT	1	1
AATCGCCACTAGCTACACTCTCACCTC_s1	s1	45294	6645	WT	1	1
AATCGCCACTATAGCGGTGTGGAATAG_s1	s1	7378	2584	WT	5	5
AATCGCCACTATCGTGCAAGTGACGAC_s1	s1	6145	2414	WT	1	1
AATCGCCACTCTGTCTGCCCGTTGATT_s1	s1	15512	3996	WT	5	5
AATCGCCACTCTGTCTGCGACTAACGG_s1	s1	28541	5388	WT	1	1
AATCGCCACTCTTCTCAGTGTACGCCT_s1	s1	42843	6602	WT	1	1
AATCGCCACTGGACTTGTGAGATAGGA_s1	s1	19550	4770	WT	5	5
AATCGCCACTGGACTTGTGCGATTCTG_s1	s1	29959	5765	WT	1	1
AATCGCCACTGGTAACCGCACACCTCA_s1	s1	41337	6603	WT	5	5
AATCGCCACTGTCGGTGTACTATCGCC_s1	s1	24940	5119	WT	1	1
AATCGCCACTGTCGGTGTGGCAACACT_s1	s1	23744	4812	WT	5	5
AATCGCCACTTACACGACTGGCTCACA_s1	s1	17289	4309	WT	1	1
AATCGCCACTTCGAGGATACAGGCATC_s1	s1	33004	5867	WT	1	1
AATCGCCACTTCGAGGATGTGAACCAA_s1	s1	29083	5740	WT	5	5
ACACACCAAAACGCTAGTATTAGCCTG_s1	s1	26589	5116	WT	1	1
ACACACCAAACAACAGGTACTGGTTCC_s1	s1	34579	5808	WT	1	1
ACACACCAAACCAGGTCAGGTGTCGTA_s1	s1	27443	5338	WT	1	1
ACACACCAAACCAGGTCATGCCTTGGA_s1	s1	11335	3394	WT	5	5
ACACACCAAACCAGGTCATTGTCGCTC_s1	s1	17257	4337	WT	5	5
ACACACCAAACCTCGACTCCATCCTAA_s1	s1	34277	6048	WT	1	1
ACACACCAAACCTCGACTCTGTTCGGT_s1	s1	23449	4910	WT	1	1
ACACACCAAACGTTACGAACCTGAAGG_s1	s1	15303	4411	WT	1	1
ACACACCAAACGTTACGATAGTAGAGC_s1	s1	28582	5471	WT	1	1
ACACACCAAACTCATCGTTCAGCACTG_s1	s1	27632	5809	WT	1	1
ACACACCAAAGATACGCAACGTACTGT_s1	s1	28209	5268	WT	1	1
ACACACCAAAGATACGCAGAACCTGTA_s1	s1	18474	4617	WT	5	5
ACACACCAAAGGCTGTTGCTGCGTAGT_s1	s1	37755	5879	WT	1	1
ACACACCAAAGTGGTGGTCGCTTACCT_s1	s1	24472	5034	WT	5	5
ACACACCAAATAGCGTGTCGACCTTAT_s1	s1	36136	6212	WT	1	1
ACACACCAAATCCTTCCATCCAGTTAG_s1	s1	20307	4884	WT	1	1
ACACACCAAATGCCTAAGTAAGAGCGT_s1	s1	13196	3633	WT	5	5
ACACACCAAATGCCTAAGTGCACGAGA_s1	s1	56186	7529	WT	1	1
ACACACCAAATGTGCAGCACGTGTGTT_s1	s1	21507	4896	WT	1	1
ACACACCAACAATGCAACACGTGTGTT_s1	s1	23949	5295	WT	1	1
ACACACCAACAATTGCGCCGACTGAGA_s1	s1	22773	4958	WT	5	5
ACACACCAACACTAGGCATTCAACAGC_s1	s1	21107	4767	WT	1	1
ACACACCAACAGCCGAATAGATCTCGT_s1	s1	23618	4938	WT	1	1
ACACACCAACCAGAAGATAGATCTCGT_s1	s1	35969	6149	WT	1	1
ACACACCAACCATAATCGAACAAGTGG_s1	s1	24300	4988	WT	5	5
ACACACCAACCATAATCGGAACCTGTA_s1	s1	31964	5789	WT	1	1
ACACACCAACGAGTTGCAGGTTGGAAT_s1	s1	27814	5532	WT	1	1
ACACACCAACTAATCGCGACGTCCATA_s1	s1	19886	4500	WT	1	1
ACACACCAACTCCTCAATTTAGCCGTA_s1	s1	5651	2428	WT	1	1
ACACACCAACTGTGGTATCCGAGATGT_s1	s1	30692	5628	WT	1	1
ACACACCAAGAAGAAGCCACATTGCTG_s1	s1	6129	2373	WT	1	1
ACACACCAAGAAGAAGCCCTGATATCC_s1	s1	6505	2288	WT	1	1
ACACACCAAGAGTTGACAAAGGCAGAC_s1	s1	13713	3685	WT	1	1
ACACACCAAGAGTTGACACACCAAGTC_s1	s1	20805	4102	WT	5	5
ACACACCAAGATAACCGCAGAATCCGG_s1	s1	30411	5585	WT	1	1
ACACACCAAGATCAGGACGGTGTCGTA_s1	s1	18567	4646	WT	1	1
ACACACCAAGATGTGTGTACGACGTAT_s1	s1	17730	4294	WT	5	5
ACACACCAAGATGTGTGTAGTTCGTCC_s1	s1	5899	1935	WT	1	1
ACACACCAAGATGTGTGTATTAGCCTG_s1	s1	21975	5105	WT	1	1
ACACACCAAGCATGTTGGCCGAGATGT_s1	s1	27186	5804	WT	1	1
ACACACCAAGCATGTTGGTAAGCTTGG_s1	s1	37247	6242	WT	1	1
ACACACCAAGCCATAACCTTGTCGCTC_s1	s1	10995	3542	WT	1	1
ACACACCAAGGAAGACTCGAGTGATCT_s1	s1	22815	4882	WT	1	1
ACACACCAAGGTAGTCCATGAAGCTGA_s1	s1	20072	4815	WT	5	5
ACACACCAAGGTGATCAGGAATCGCAA_s1	s1	23334	4906	WT	1	1
ACACACCAAGTAGTGTTGTCACGTCAT_s1	s1	26004	5443	WT	1	1
ACACACCAAGTAGTTCCTTAAGAGCGT_s1	s1	18885	4436	WT	5	5
ACACACCAAGTATCCTTCGAGTGATCT_s1	s1	20693	4936	WT	5	5
ACACACCAAGTTCTACCGACCTCTTGA_s1	s1	21508	4638	WT	1	1
ACACACCAAGTTCTACCGGACTATTCC_s1	s1	34284	6094	WT	5	5
ACACACCAATAATGGCCGACATTGCTG_s1	s1	42298	6577	WT	1	1
ACACACCAATAGACCACTCTGATATCC_s1	s1	30626	5638	WT	1	1
ACACACCAATAGCGATGATACTCCATC_s1	s1	26196	5357	WT	1	1
ACACACCAATAGTCCGGAGCGTCTAGT_s1	s1	22081	4585	WT	5	5
ACACACCAATATAGCGGTGAACCTGTA_s1	s1	40738	6529	WT	1	1
ACACACCAATCAGGTAGATCTGTGGTT_s1	s1	17768	4519	WT	5	5
ACACACCAATCAGGTAGATGCTGCAGT_s1	s1	34386	6111	WT	1	1
ACACACCAATCTGTCTGCACCTGAAGG_s1	s1	40750	6615	WT	1	1
ACACACCAATGACTTCCGTCACGTCAT_s1	s1	21039	4539	WT	1	1
ACACACCAATGAGTAGTCTCAGCACTG_s1	s1	21018	4445	WT	5	5
ACACACCAATGGACTTGTAGTCTACGC_s1	s1	35758	6303	WT	1	1
ACACACCAATGTCGGTGTGGTGTCGTA_s1	s1	12947	3631	WT	1	1
ACACACCAATTACACGACTCTCACCTC_s1	s1	57300	7342	WT	1	1
ACACACCAATTCCAATCGAGGTTGGCT_s1	s1	34621	6238	WT	1	1
ACACACCAATTCCAATCGGGCGGATAA_s1	s1	23319	4877	WT	1	1
ACACACCAATTCCAATCGTGTGCAAGT_s1	s1	13287	3598	WT	5	5
ACACACCAATTCGAGGATGCGTCTAGT_s1	s1	20624	4487	WT	5	5
ACACACCAATTGAGACAGCTCTCAGGA_s1	s1	22434	4700	WT	1	1
ACACACCAATTGGTGACCATTAGCCTG_s1	s1	25127	5179	WT	1	1
ACACAGGCTAACGCTAGTACGTCCATA_s1	s1	31665	5748	WT	1	1
ACACAGGCTAACGTCCAAAAGATCTGC_s1	s1	17350	4174	WT	1	1
ACACAGGCTAAGGTGGTAGCACTATTC_s1	s1	19043	4091	WT	5	5
ACACAGGCTAAGGTGGTATAAGAGCGT_s1	s1	25728	5109	WT	1	1
ACACAGGCTACAACAGGTGTAGCACGA_s1	s1	6309	2407	WT	1	1
ACACAGGCTACCTCGACTCCTCTTAAG_s1	s1	15086	4569	WT	5	5
ACACAGGCTACGTTACGAGTCCTGGTA_s1	s1	32415	5851	WT	1	1
ACACAGGCTACGTTACGAGTGAACCAA_s1	s1	22932	5055	WT	5	5
ACACAGGCTAGACGAAGTATGAGTCCT_s1	s1	31697	5935	WT	1	1
ACACAGGCTAGACGAAGTCTCTGCTTA_s1	s1	52805	6992	WT	1	1
ACACAGGCTAGACGAAGTGACTATTCC_s1	s1	35015	5778	WT	1	1
ACACAGGCTAGCATAGCGGCATTAGCA_s1	s1	21984	4690	WT	5	5
ACACAGGCTAGCATAGCGTCCAGACGA_s1	s1	38499	6331	WT	1	1
ACACAGGCTAGGCTGTTGGGCCATGTT_s1	s1	25311	5224	WT	5	5
ACACAGGCTATGTATCGGCCTCTTAAG_s1	s1	35971	6154	WT	1	1
ACACAGGCTATGTATCGGTGACAGCTA_s1	s1	41168	6272	WT	1	1
ACACAGGCTATGTATCGGTTAAGAGGC_s1	s1	27503	5631	WT	1	1
ACACAGGCTATGTGCAGCGAGACCTAG_s1	s1	21820	4804	WT	1	1
ACACAGGCTCACGCAATATAAGCTTGG_s1	s1	12475	3597	WT	1	1
ACACAGGCTCACTAGGCAACTGAAGCA_s1	s1	18729	4196	WT	1	1
ACACAGGCTCAGCCGAATCAAGGTGTT_s1	s1	22532	4647	WT	1	1
ACACAGGCTCATCGGTTCAGACTCTAC_s1	s1	5877	1805	WT	5	5
ACACAGGCTCCAGAAGATTTAGCCGTA_s1	s1	26277	5424	WT	1	1
ACACAGGCTCCATAATCGTCGAACTCC_s1	s1	29089	5819	WT	1	1
ACACAGGCTCGCTGTAAGTGGTTGTAC_s1	s1	29621	5904	WT	1	1
ACACAGGCTCGCTGTAAGTTAGCCGTA_s1	s1	9990	3148	WT	5	5
ACACAGGCTCGTACTGAAAGAATGACC_s1	s1	36227	6177	WT	1	1
ACACAGGCTCGTACTGAAGACGTAGAG_s1	s1	29678	5261	WT	1	1
ACACAGGCTCGTCATACCTTCAACAGC_s1	s1	9033	3005	WT	1	1
ACACAGGCTCTCCTCAATTTCGGTCAA_s1	s1	42142	6530	WT	5	5
ACACAGGCTCTGTGGTATGACCATCAA_s1	s1	13845	3836	WT	1	1
ACACAGGCTGAAGAAGCCTGCCTTGGA_s1	s1	28303	5530	WT	1	1
ACACAGGCTGAGTTGACAATCGCTCTG_s1	s1	35546	5981	WT	1	1
ACACAGGCTGATCAGGACCCGATCGAA_s1	s1	22282	4846	WT	1	1
ACACAGGCTGCATGTTGGACAGGCATC_s1	s1	20104	4701	WT	1	1
ACACAGGCTGCTTACAGGCCTCGATCA_s1	s1	40505	6309	WT	1	1
ACACAGGCTGGCATGCAAAGACTCTAC_s1	s1	38643	6108	WT	1	1
ACACAGGCTGGTAGTCCAATTCGAGCT_s1	s1	30171	5589	WT	5	5
ACACAGGCTGTTCTACCGACGACGTAT_s1	s1	11406	3534	WT	1	1
ACACAGGCTGTTCTACCGCTTCAGTCT_s1	s1	31924	5833	WT	1	1
ACACAGGCTTAATGGCCGAGGCAGAAC_s1	s1	28718	5271	WT	1	1
ACACAGGCTTACTCACCATCGCATACT_s1	s1	12324	3745	WT	1	1
ACACAGGCTTAGACCACTGGTAAGTTC_s1	s1	33258	5758	WT	5	5
ACACAGGCTTAGCTACACTATGACACC_s1	s1	23611	4703	WT	1	1
ACACAGGCTTATAGCGGTCAGGAACCA_s1	s1	34037	5818	WT	1	1
ACACAGGCTTATCGTGCACTCTAACAC_s1	s1	24031	5304	WT	1	1
ACACAGGCTTCAGGTAGAAAGGAGTCT_s1	s1	27638	5456	WT	1	1
ACACAGGCTTCGATGTGGCAGACACTC_s1	s1	24378	5198	WT	1	1
ACACAGGCTTCTTCTCAGGAATCGCAA_s1	s1	49046	6993	WT	1	1
ACACAGGCTTGAGTAGTCCACCTAACG_s1	s1	26860	5004	WT	5	5
ACACAGGCTTGATCCTCTGTCGCCTAT_s1	s1	34549	6068	WT	1	1
ACACAGGCTTGATGTGCCAGCACATGC_s1	s1	28348	5615	WT	5	5
ACACAGGCTTGATGTGCCTAGTAGAGC_s1	s1	20296	4672	WT	1	1
ACACAGGCTTGGACTTGTTAAGCTTGG_s1	s1	22064	4687	WT	5	5
ACACAGGCTTGGACTTGTTGTCACGCT_s1	s1	29180	5583	WT	1	1
ACACAGGCTTGGTCAGTTGACGTAGAG_s1	s1	22946	4915	WT	5	5
ACACAGGCTTGTCGGTGTTTCGGTCAA_s1	s1	43797	6547	WT	5	5
ACACAGGCTTTGCCGTCACTATGACCA_s1	s1	13095	3568	WT	5	5
ACATCGGACAAGGTGGTAGTAGCACGA_s1	s1	29040	5180	WT	1	1
ACATCGGACAATCCGGTGACCTCTTGA_s1	s1	37134	6162	WT	1	1
ACATCGGACACCTCGACTCGGAATGCT_s1	s1	26751	5100	WT	1	1
ACATCGGACACCTCGACTGAGATAGGA_s1	s1	5891	2210	WT	1	1
ACATCGGACACTCATCGTTGTCACGCT_s1	s1	38808	6529	WT	1	1
ACATCGGACAGCATAGCGTCCTAAGCC_s1	s1	29336	5348	WT	1	1
ACATCGGACAGCCACATAACACGGTAG_s1	s1	6235	2325	WT	1	1
ACATCGGACAGGCTGTTGTAAGCTTGG_s1	s1	42956	6376	WT	1	1
ACATCGGACAGTGGTGGTAGTCTACGC_s1	s1	49235	6888	WT	5	5
ACATCGGACATCCTTCCAATGAGTCCT_s1	s1	28313	5727	WT	1	1
ACATCGGACATGCCTAAGCCGATCGAA_s1	s1	31175	5525	WT	1	1
ACATCGGACATGTGCAGCCACCAAGTC_s1	s1	13674	3782	WT	1	1
ACATCGGACCACGCAATAATTAGCCTG_s1	s1	37140	6312	WT	1	1
ACATCGGACCACTAGGCATCTGTGGTT_s1	s1	14307	3858	WT	1	1
ACATCGGACCAGCCGAATGGAACTAGC_s1	s1	28739	5262	WT	5	5
ACATCGGACCAGCCGAATTGCCTTGGA_s1	s1	28644	5364	WT	5	5
ACATCGGACCCAGAAGATGGAACTAGC_s1	s1	6618	2399	WT	1	1
ACATCGGACCCATAATCGAGACTCTAC_s1	s1	25665	5293	WT	1	1
ACATCGGACCCATAATCGAGGCAGAAC_s1	s1	10456	3339	WT	1	1
ACATCGGACCGAGTTGCATAGAGTCGC_s1	s1	36051	6133	WT	1	1
ACATCGGACCGATAAGGCGTGGAATAG_s1	s1	26845	5429	WT	1	1
ACATCGGACCGTACTGAAGACCATCAA_s1	s1	18199	4570	WT	5	5
ACATCGGACCTCCTCAATGGCGGATAA_s1	s1	17638	4255	WT	5	5
ACATCGGACGAAGAAGCCATTCGAGCT_s1	s1	19431	4518	WT	1	1
ACATCGGACGATGTGTGTGTGAACCAA_s1	s1	5572	2201	WT	1	1
ACATCGGACGCCATAACCTGCCTTGGA_s1	s1	32784	5886	WT	1	1
ACATCGGACGCTGCGATACCAATTGGC_s1	s1	34293	6072	WT	5	5
ACATCGGACGCTTACAGGAACAAGTGG_s1	s1	15062	4174	WT	1	1
ACATCGGACGGCATGCAAAATTCTGGC_s1	s1	31576	5739	WT	1	1
ACATCGGACGGCATGCAAATTGAGAGC_s1	s1	9905	3205	WT	1	1
ACATCGGACGGTAGTCCAATTCGAGCT_s1	s1	19595	4717	WT	1	1
ACATCGGACGGTCCGTAAAGGTTGGCT_s1	s1	30301	5661	WT	1	1
ACATCGGACGGTGATCAGACGTGTGTT_s1	s1	21407	5014	WT	1	1
ACATCGGACGTAGTGTTGATCGCTCTG_s1	s1	17974	4134	WT	1	1
ACATCGGACGTAGTTCCTCGTGTGATG_s1	s1	34009	5724	WT	1	1
ACATCGGACGTATCCTTCGATCTCTTG_s1	s1	6581	2462	WT	1	1
ACATCGGACTAATGGCCGCCATATCTC_s1	s1	7748	2684	WT	1	1
ACATCGGACTACTCACCAATCGCTCTG_s1	s1	7848	2770	WT	5	5
ACATCGGACTAGACCACTCAGTAAGAG_s1	s1	6842	2550	WT	1	1
ACATCGGACTAGACCACTTTAAGAGGC_s1	s1	34122	5968	WT	1	1
ACATCGGACTAGCGATGATTCAAGCTG_s1	s1	18514	4115	WT	5	5
ACATCGGACTAGCTACACGACTATTCC_s1	s1	22145	5030	WT	1	1
ACATCGGACTAGTCCGGAAGCGTGTAT_s1	s1	29289	5269	WT	1	1
ACATCGGACTCAGGTAGATACGCGTAC_s1	s1	41375	6378	WT	1	1
ACATCGGACTCGATGTGGCTCATGAGG_s1	s1	15910	4037	WT	1	1
ACATCGGACTCGATGTGGCTTGTGCCA_s1	s1	17856	4333	WT	1	1
ACATCGGACTCGATGTGGGTGGAATAG_s1	s1	12455	3428	WT	5	5
ACATCGGACTGACTTCCGGAGAGGAGT_s1	s1	29136	5501	WT	1	1
ACATCGGACTGAGGCCTTAGTGCTACA_s1	s1	14168	3901	WT	1	1
ACATCGGACTGATGTGCCTGACCAGCA_s1	s1	36922	6313	WT	1	1
ACATCGGACTGTCGGTGTCTGCGTAGT_s1	s1	46192	6586	WT	1	1
ACATCGGACTTACACGACTCTCACCTC_s1	s1	39409	6309	WT	1	1
ACATCGGACTTCGAGGATTTAGCCGTA_s1	s1	23095	4739	WT	5	5
ACATCGGACTTGAGACAGAACCGTGAT_s1	s1	15213	4033	WT	1	1
ACATCGGACTTGAGACAGCTGAAGTGA_s1	s1	20770	4467	WT	1	1
ACGAAGCTCAACGCTAGTTGACAGCTA_s1	s1	41851	6614	WT	1	1
ACGAAGCTCAACGTCCAAACTATCGCC_s1	s1	30448	5569	WT	1	1
ACGAAGCTCAAGGTGGTAGTTACCACG_s1	s1	29231	5630	WT	1	1
ACGAAGCTCAATCCGGTGGAATCGCAA_s1	s1	45811	6514	WT	1	1
ACGAAGCTCAATCCGGTGGTAGGTAAG_s1	s1	21611	4531	WT	5	5
ACGAAGCTCACAACAGGTTTAGCATCC_s1	s1	31607	5855	WT	1	1
ACGAAGCTCACCAGGTCAAGCGTGTAT_s1	s1	31695	5793	WT	1	1
ACGAAGCTCACCAGGTCACTCTCAGGA_s1	s1	26311	5466	WT	1	1
ACGAAGCTCACGTTACGATTAGCCGTA_s1	s1	34776	5621	WT	1	1
ACGAAGCTCAGGCTGTTGGGTAAGTTC_s1	s1	15050	3943	WT	1	1
ACGAAGCTCAGTGGTGGTACGTCCATA_s1	s1	22936	4797	WT	1	1
ACGAAGCTCATACCAGTCCACCAAGTC_s1	s1	21024	4814	WT	5	5
ACGAAGCTCATGCCTAAGACGTCCATA_s1	s1	34704	6177	WT	1	1
ACGAAGCTCATGTATCGGGGTGTCGTA_s1	s1	20909	4627	WT	1	1
ACGAAGCTCATGTGCAGCACAGGCATC_s1	s1	22188	4803	WT	5	5
ACGAAGCTCATGTGCAGCTGCTTATGG_s1	s1	32102	5684	WT	1	1
ACGAAGCTCCAATTGCGCAGTCTACGC_s1	s1	27120	5360	WT	1	1
ACGAAGCTCCAGCCGAATGAGAGGAGT_s1	s1	32043	5786	WT	5	5
ACGAAGCTCCATACGACCACTCTGTGA_s1	s1	26296	5447	WT	1	1
ACGAAGCTCCATACGACCGCGATTCTG_s1	s1	5863	2236	WT	1	1
ACGAAGCTCCATCGGTTCGAGTTCGTC_s1	s1	39284	6215	WT	1	1
ACGAAGCTCCCAGTCCTATCGAACTCC_s1	s1	25103	5216	WT	1	1
ACGAAGCTCCCATAATCGCCTTAGGTG_s1	s1	14779	3961	WT	1	1
ACGAAGCTCCGAGTTGCATAGTAGAGC_s1	s1	41550	6287	WT	1	1
ACGAAGCTCCGCTGTAAGTGAAGCTGA_s1	s1	25978	5311	WT	1	1
ACGAAGCTCCGGATCATCTGCTATCGC_s1	s1	49043	6557	WT	1	1
ACGAAGCTCCGTCATACCGGCCATGTT_s1	s1	5704	2316	WT	1	1
ACGAAGCTCCTAACCAGATCCAGACGA_s1	s1	13332	3809	WT	1	1
ACGAAGCTCCTGTGGTATCGGCTTCTA_s1	s1	14903	3865	WT	5	5
ACGAAGCTCCTGTGGTATCGTGTGATG_s1	s1	29245	5506	WT	1	1
ACGAAGCTCCTGTGGTATGGCGGATAA_s1	s1	35777	5970	WT	1	1
ACGAAGCTCGATAACCGCCGGCTTCTA_s1	s1	29612	5615	WT	1	1
ACGAAGCTCGATCAGGACCCTCGATCA_s1	s1	29215	5278	WT	1	1
ACGAAGCTCGCCATAACCGAGTTCGTC_s1	s1	16259	4101	WT	1	1
ACGAAGCTCGCTGCGATACGACCTTAT_s1	s1	22065	4905	WT	1	1
ACGAAGCTCGCTTACAGGCTGTACACA_s1	s1	23305	4949	WT	1	1
ACGAAGCTCGCTTACAGGGATCTCTTG_s1	s1	42194	6734	WT	1	1
ACGAAGCTCGGAAGACTCAGTGCTACA_s1	s1	24314	5039	WT	1	1
ACGAAGCTCGGAAGACTCGATGCACAT_s1	s1	16752	4080	WT	1	1
ACGAAGCTCGGAAGACTCTCCAGACGA_s1	s1	16437	3946	WT	5	5
ACGAAGCTCGGCATGCAAGTAAGATCG_s1	s1	25977	5229	WT	1	1
ACGAAGCTCGGTCCGTAAGCGATTCTG_s1	s1	38021	6145	WT	1	1
ACGAAGCTCGTAATGGACAAGGAGTCT_s1	s1	17555	4206	WT	1	1
ACGAAGCTCGTTCTACCGGATGCACAT_s1	s1	28045	5336	WT	1	1
ACGAAGCTCTAGCGATGAACGTGTGTT_s1	s1	34879	5902	WT	1	1
ACGAAGCTCTATAGCGGTCCAATACAG_s1	s1	21551	4827	WT	1	1
ACGAAGCTCTATCGTGCAGTTACCACG_s1	s1	23790	4937	WT	5	5
ACGAAGCTCTCAGGTAGAATTCTCAGG_s1	s1	45002	6555	WT	5	5
ACGAAGCTCTCTTCTCAGCTTGTGCCA_s1	s1	13720	3768	WT	1	1
ACGAAGCTCTGAGGCCTTTGTGCAAGT_s1	s1	15101	3795	WT	1	1
ACGAAGCTCTGAGTAGTCGTAGGTAAG_s1	s1	20948	4428	WT	5	5
ACGAAGCTCTGATGTGCCCACCTAACG_s1	s1	16118	3894	WT	5	5
ACGAAGCTCTGGACTTGTGAAGCCATT_s1	s1	7058	2505	WT	1	1
ACGAAGCTCTGGTAACCGACTATCGCC_s1	s1	44827	6529	WT	1	1
ACGAAGCTCTTCCAATCGGACTATTCC_s1	s1	38684	6578	WT	5	5
ACGAAGCTCTTCCAATCGGTAGGTAAG_s1	s1	24861	5339	WT	1	1
ACGAAGCTCTTCGAGGATTGGCAATTC_s1	s1	33485	6034	WT	1	1
ACGAAGCTCTTGGTGACCGAGACCTAG_s1	s1	32896	5747	WT	1	1
ACGAATGGAAACGCTAGTGTGGCAACT_s1	s1	20131	4559	WT	5	5
ACGAATGGAAACGTCCAACTCTCAGGA_s1	s1	30526	5572	WT	1	1
ACGAATGGAAATCCGGTGCTTGTGCCA_s1	s1	18684	4939	WT	5	5
ACGAATGGAACACCAACGAGAGAATGG_s1	s1	28662	5449	WT	1	1
ACGAATGGAACCAGGTCAGCCGAATGT_s1	s1	27485	5262	WT	1	1
ACGAATGGAACGTTACGAGAACCTGTA_s1	s1	24924	5132	WT	1	1
ACGAATGGAACTCATCGTAGTGACGAC_s1	s1	31105	5635	WT	1	1
ACGAATGGAAGATACGCACTATGACCA_s1	s1	23263	5040	WT	1	1
ACGAATGGAAGATACGCATGCTGCAGT_s1	s1	39195	6016	WT	5	5
ACGAATGGAAGGCTGTTGGCGATTCTG_s1	s1	7949	2691	WT	5	5
ACGAATGGAAGTGGTGGTACTATCGCC_s1	s1	7429	2541	WT	1	1
ACGAATGGAAGTGGTGGTCGGCTTCTA_s1	s1	19140	4515	WT	5	5
ACGAATGGAATACCAGTCACTATCGCC_s1	s1	33670	5854	WT	1	1
ACGAATGGAATAGCGTGTGATGCACAT_s1	s1	22534	4699	WT	5	5
ACGAATGGAATAGCGTGTGCCGAATGT_s1	s1	36285	6099	WT	1	1
ACGAATGGAATGCCTAAGCCTCTTAAG_s1	s1	24254	5065	WT	1	1
ACGAATGGAATGTATCGGTCACGTCAT_s1	s1	26839	5366	WT	1	1
ACGAATGGAATGTGCAGCCGAAGGCAT_s1	s1	46815	6753	WT	1	1
ACGAATGGACACGCAATACCAAGGATG_s1	s1	19949	4383	WT	5	5
ACGAATGGACACTAGGCACTCTGCTTA_s1	s1	32102	5705	WT	1	1
ACGAATGGACACTAGGCATCCTAAGCC_s1	s1	55512	7146	WT	5	5
ACGAATGGACATACGACCTCGTCATGC_s1	s1	23330	5019	WT	1	1
ACGAATGGACCATAATCGGTCTCGAAG_s1	s1	18919	4343	WT	1	1
ACGAATGGACCTACAAGGACGTGTGTT_s1	s1	35281	6129	WT	1	1
ACGAATGGACGAGTTGCACTTCAGTCT_s1	s1	26612	5186	WT	1	1
ACGAATGGACGATAAGGCCTCTGCTTA_s1	s1	30702	5587	WT	1	1
ACGAATGGACGATAAGGCTCGAACTCC_s1	s1	10048	3019	WT	5	5
ACGAATGGACGGCTAGATAGAGAATGG_s1	s1	21164	4766	WT	1	1
ACGAATGGACGGCTAGATCCAATACAG_s1	s1	23473	4796	WT	1	1
ACGAATGGACGTACTGAATCTGTGGTT_s1	s1	6076	2277	WT	1	1
ACGAATGGACGTACTGAATGTACGCCT_s1	s1	31228	5685	WT	1	1
ACGAATGGACTAACCAGAGACATGGCT_s1	s1	19811	4667	WT	1	1
ACGAATGGACTAATCGCGGGTGGTATC_s1	s1	21625	4992	WT	5	5
ACGAATGGACTAATCGCGTACTCCATC_s1	s1	26046	5707	WT	1	1
ACGAATGGACTAATCGCGTTAGCATCC_s1	s1	35377	5686	WT	1	1
ACGAATGGACTGTGGTATACCTCTTGA_s1	s1	35596	5974	WT	1	1
ACGAATGGACTGTGGTATAGTCTACGC_s1	s1	19453	4530	WT	5	5
ACGAATGGAGAAGAAGCCCTTCATGGA_s1	s1	11783	3538	WT	5	5
ACGAATGGAGAAGAAGCCGATCTCTTG_s1	s1	9785	3159	WT	5	5
ACGAATGGAGCTGCGATAGAGAGGAGT_s1	s1	50619	6514	WT	1	1
ACGAATGGAGCTTACAGGGACTATTCC_s1	s1	25891	5183	WT	1	1
ACGAATGGAGGTGATCAGTAGAAGGCG_s1	s1	26137	5062	WT	1	1
ACGAATGGAGTAGTGTTGCAAGGTGTT_s1	s1	25688	5122	WT	1	1
ACGAATGGAGTAGTGTTGCCGAGATGT_s1	s1	35594	5979	WT	1	1
ACGAATGGAGTAGTTCCTACTATCGCC_s1	s1	31386	5662	WT	1	1
ACGAATGGAGTTCTACCGCTCTCAGGA_s1	s1	36406	5850	WT	1	1
ACGAATGGATAATGGCCGATTAGCCTG_s1	s1	36317	6025	WT	1	1
ACGAATGGATACTCACCAAGTGCTACA_s1	s1	45439	6669	WT	1	1
ACGAATGGATAGACCACTTGTCACGCT_s1	s1	16988	4099	WT	5	5
ACGAATGGATAGCTACACACTCTGTGA_s1	s1	30939	5656	WT	1	1
ACGAATGGATAGCTACACGCCGAATGT_s1	s1	22454	4678	WT	1	1
ACGAATGGATAGCTACACGGCGGATAA_s1	s1	35239	5859	WT	1	1
ACGAATGGATAGTCCGGAGATGCACAT_s1	s1	22821	4943	WT	5	5
ACGAATGGATATAGCGGTTGCTATCGC_s1	s1	30464	5669	WT	1	1
ACGAATGGATATCGTGCACCAATTGGC_s1	s1	26151	5315	WT	5	5
ACGAATGGATATCGTGCACTGAAGTGA_s1	s1	14819	4015	WT	1	1
ACGAATGGATATCGTGCACTGTTCGGT_s1	s1	26578	5616	WT	1	1
ACGAATGGATATCGTGCATCTCACCTC_s1	s1	6938	2604	WT	1	1
ACGAATGGATCCTGGCTTCCGTTGATT_s1	s1	10800	3134	WT	5	5
ACGAATGGATGACTTCCGCACACCTCA_s1	s1	13843	3841	WT	5	5
ACGAATGGATGACTTCCGTGCTATCGC_s1	s1	29017	5407	WT	1	1
ACGAATGGATGATGTGCCAACAAGTGG_s1	s1	6262	2307	WT	1	1
ACGAATGGATGATGTGCCTGGTTGTAC_s1	s1	8537	2738	WT	1	1
ACGAATGGATGATGTGCCTTACAGAGG_s1	s1	26391	5230	WT	1	1
ACGAATGGATGGACTTGTGAGTGATCT_s1	s1	26067	5320	WT	1	1
ACGAATGGATGGTCAGTTCTTCAGTCT_s1	s1	27561	5810	WT	1	1
ACGAATGGATGGTCAGTTGTCTCGAAG_s1	s1	17193	4184	WT	1	1
ACGAATGGATGTCGGTGTAGAGAATGG_s1	s1	22370	4824	WT	1	1
ACGAATGGATTCCAATCGGGCAACACT_s1	s1	23719	4887	WT	1	1
ACGAATGGATTCGAGGATAACAAGTGG_s1	s1	39942	6445	WT	1	1
ACGAATGGATTGAGACAGGAGAGGAGT_s1	s1	33521	5950	WT	1	1
ACGAATGGATTGAGACAGGTGTCTGAA_s1	s1	21482	4739	WT	5	5
ACGAATGGATTGGTGACCGCCGAATGT_s1	s1	22223	5029	WT	1	1
ACGAATGGATTGGTGACCTACTCCATC_s1	s1	28477	5430	WT	1	1
ACTGCCTAGAACGCTAGTCCATATCTC_s1	s1	24550	5235	WT	1	1
ACTGCCTAGAACGCTAGTCTATGACCA_s1	s1	32950	6035	WT	1	1
ACTGCCTAGAACGTCCAATGCCAACAT_s1	s1	35782	6207	WT	1	1
ACTGCCTAGAAGGTGGTACTCAATCGT_s1	s1	25279	5145	WT	1	1
ACTGCCTAGACCGTACTCACGGTGAAG_s1	s1	27582	5150	WT	1	1
ACTGCCTAGACCGTACTCAGAGAATGG_s1	s1	31335	5679	WT	1	1
ACTGCCTAGACCGTACTCGATCTCTTG_s1	s1	31418	5634	WT	5	5
ACTGCCTAGACCTCGACTCGACTGAGA_s1	s1	30312	5400	WT	1	1
ACTGCCTAGACCTGCTACGTCGCCTAT_s1	s1	25259	5194	WT	1	1
ACTGCCTAGAGACGAAGTGCACTATTC_s1	s1	16835	4000	WT	1	1
ACTGCCTAGAGACGAAGTTATGACACC_s1	s1	27601	5272	WT	1	1
ACTGCCTAGAGCATAGCGAGCACATGC_s1	s1	35309	5849	WT	1	1
ACTGCCTAGAGCCACATAAGCGTGTAT_s1	s1	6126	2294	WT	5	5
ACTGCCTAGAGGCTGTTGCCTCTTAAG_s1	s1	23345	4841	WT	5	5
ACTGCCTAGATGCCTAAGGGTGGTATC_s1	s1	32105	5574	WT	1	1
ACTGCCTAGATGTGCAGCTTAAGAGGC_s1	s1	9893	3114	WT	1	1
ACTGCCTAGCAATTGCGCAGATCTCGT_s1	s1	30676	5768	WT	1	1
ACTGCCTAGCACGCAATAGTAGGTAAG_s1	s1	23381	4898	WT	1	1
ACTGCCTAGCATACGACCCTGTTCGGT_s1	s1	23346	4800	WT	5	5
ACTGCCTAGCATCGGTTCGGCCATGTT_s1	s1	21442	4851	WT	1	1
ACTGCCTAGCCATAATCGACTCGGATT_s1	s1	28788	5157	WT	5	5
ACTGCCTAGCCATAATCGTGCCAACAT_s1	s1	25571	5118	WT	1	1
ACTGCCTAGCCTACAAGGCAGGAACCA_s1	s1	18440	4350	WT	1	1
ACTGCCTAGCGTACTGAACTCTCAGGA_s1	s1	36695	6050	WT	1	1
ACTGCCTAGCTAACCAGACCATCCTAA_s1	s1	39813	6254	WT	1	1
ACTGCCTAGCTAATCGCGCACACCTCA_s1	s1	28499	5245	WT	5	5
ACTGCCTAGCTAATCGCGCTCAATCGT_s1	s1	22859	5054	WT	5	5
ACTGCCTAGGATCAGGACCGAAGGCAT_s1	s1	18243	4323	WT	1	1
ACTGCCTAGGATGTGTGTCTGGTTGAG_s1	s1	12851	4269	WT	1	1
ACTGCCTAGGCATGTTGGGTAGCACGA_s1	s1	21115	4763	WT	5	5
ACTGCCTAGGCATGTTGGTTCGGTCAA_s1	s1	24191	5038	WT	1	1
ACTGCCTAGGCCATAACCCTGGTTGAG_s1	s1	37173	6086	WT	1	1
ACTGCCTAGGCCATAACCCTTAGCGAC_s1	s1	23639	5163	WT	1	1
ACTGCCTAGGCTGCGATAACACGGTAG_s1	s1	27529	5441	WT	1	1
ACTGCCTAGGCTGCGATAGGTGTCGTA_s1	s1	21290	4796	WT	1	1
ACTGCCTAGGGTGATCAGGAGTGATCT_s1	s1	30032	5934	WT	1	1
ACTGCCTAGGTAATGGACATTCGAGCT_s1	s1	29208	5685	WT	1	1
ACTGCCTAGGTAGTTCCTCCGTGTCAA_s1	s1	30056	5750	WT	5	5
ACTGCCTAGGTAGTTCCTCTCATGAGG_s1	s1	10802	3394	WT	1	1
ACTGCCTAGGTATCCTTCCTTCCACGT_s1	s1	22780	4916	WT	5	5
ACTGCCTAGTAATGGCCGGTACGGACT_s1	s1	34045	5796	WT	1	1
ACTGCCTAGTACTCACCATCCTAAGCC_s1	s1	20138	4470	WT	1	1
ACTGCCTAGTAGACCACTTGTACGCCT_s1	s1	5512	2202	WT	1	1
ACTGCCTAGTAGCTACACAACCGTGAT_s1	s1	31715	5599	WT	1	1
ACTGCCTAGTAGCTACACTGCCAACAT_s1	s1	27407	5201	WT	1	1
ACTGCCTAGTATAGCGGTCTTCCACGT_s1	s1	26352	4843	WT	5	5
ACTGCCTAGTATAGCGGTGCGTCTAGT_s1	s1	38233	6357	WT	1	1
ACTGCCTAGTATAGCGGTTGACAGCTA_s1	s1	34516	5887	WT	1	1
ACTGCCTAGTCCTGGCTTGACCATCAA_s1	s1	30395	5644	WT	1	1
ACTGCCTAGTCCTGGCTTGCGAGCTTA_s1	s1	32503	5693	WT	1	1
ACTGCCTAGTCCTGGCTTGTCTCGAAG_s1	s1	34085	6068	WT	1	1
ACTGCCTAGTCGATGTGGGGAGAGGAA_s1	s1	15115	3771	WT	1	1
ACTGCCTAGTCGATGTGGGTCAATGCA_s1	s1	28332	5765	WT	1	1
ACTGCCTAGTGACTTCCGGTAGCACGA_s1	s1	22377	4837	WT	1	1
ACTGCCTAGTGAGGCCTTACAGGCATC_s1	s1	26976	5524	WT	5	5
ACTGCCTAGTGATGTGCCCGCTTACCT_s1	s1	31432	5682	WT	1	1
ACTGCCTAGTGATGTGCCTGAAGCTGA_s1	s1	22612	4844	WT	5	5
ACTGCCTAGTGGACTTGTATTAGCCTG_s1	s1	28933	5222	WT	1	1
ACTGCCTAGTGGTAACCGTGCACGAGA_s1	s1	34516	5988	WT	1	1
ACTGCCTAGTGTCGGTGTGCTAAGCAT_s1	s1	30273	5447	WT	1	1
ACTGCCTAGTTCGAGGATCGACCTTAT_s1	s1	32109	5693	WT	5	5
ACTGCCTAGTTCGAGGATCTGCGTAGT_s1	s1	41231	6502	WT	1	1
AGACGTTCAAACGTCCAAGAACGAATG_s1	s1	36602	6308	WT	1	1
AGACGTTCAAATCCGGTGCGTGTGATG_s1	s1	46921	6593	WT	1	1
AGACGTTCAAATCCGGTGGAAGCCATT_s1	s1	25332	5172	WT	1	1
AGACGTTCAACCAGGTCAACTATCGCC_s1	s1	36231	6038	WT	1	1
AGACGTTCAACCAGGTCAGGCCATGTT_s1	s1	32540	5806	WT	1	1
AGACGTTCAACCTCGACTCACCTAACG_s1	s1	25094	5149	WT	1	1
AGACGTTCAACCTCGACTCGGAATGCT_s1	s1	26583	5315	WT	5	5
AGACGTTCAAGACGAAGTACTCGGATT_s1	s1	19166	4748	WT	1	1
AGACGTTCAAGATACGCATAAGCTTGG_s1	s1	32862	5833	WT	1	1
AGACGTTCAAGCCACATAGGTGTCGTA_s1	s1	20903	4489	WT	5	5
AGACGTTCAATACCAGTCACCTCTTGA_s1	s1	19072	4429	WT	5	5
AGACGTTCAATAGCGTGTTGGCAATTC_s1	s1	34637	6281	WT	1	1
AGACGTTCAATGCCTAAGCCATATCTC_s1	s1	14092	4006	WT	5	5
AGACGTTCAATGTATCGGTTACAGAGG_s1	s1	22873	4812	WT	5	5
AGACGTTCACCATAATCGCCGTTGATT_s1	s1	23856	5111	WT	1	1
AGACGTTCACCATAATCGTACTCCATC_s1	s1	5439	2169	WT	1	1
AGACGTTCACGATAAGGCGAATCGCAA_s1	s1	34718	6135	WT	1	1
AGACGTTCACGGCTAGATGGCAACACT_s1	s1	28874	5493	WT	1	1
AGACGTTCACGTACTGAACTCTGCTTA_s1	s1	33956	6115	WT	1	1
AGACGTTCACTGTGGTATACGACGTAT_s1	s1	36279	6090	WT	1	1
AGACGTTCAGCCATAACCCGGCTTCTA_s1	s1	22991	4694	WT	5	5
AGACGTTCAGGCATGCAACGTGTGATG_s1	s1	14883	3667	WT	1	1
AGACGTTCAGGCATGCAACTCAATCGT_s1	s1	21307	4716	WT	1	1
AGACGTTCAGGCATGCAAGACTATTCC_s1	s1	20747	4733	WT	1	1
AGACGTTCAGGTCCGTAAATTAGCCTG_s1	s1	25014	5159	WT	1	1
AGACGTTCAGGTCCGTAACTCTGCTTA_s1	s1	47831	6674	WT	1	1
AGACGTTCAGGTCCGTAATGCTATCGC_s1	s1	39559	6333	WT	5	5
AGACGTTCAGGTGATCAGTTACAGAGG_s1	s1	21819	4751	WT	1	1
AGACGTTCAGTATCCTTCAGTCTACGC_s1	s1	15848	4469	WT	5	5
AGACGTTCAGTATCCTTCCGTCAACTG_s1	s1	22598	5053	WT	5	5
AGACGTTCAGTTCTACCGACTCTGTGA_s1	s1	36840	6056	WT	1	1
AGACGTTCAGTTCTACCGCTAGGTTGC_s1	s1	22341	4583	WT	1	1
AGACGTTCATAATGGCCGTAGAGTCGC_s1	s1	30250	5723	WT	1	1
AGACGTTCATAGCGATGACGGAATGCT_s1	s1	29390	5279	WT	1	1
AGACGTTCATATAGCGGTCGACTGAGA_s1	s1	31355	5556	WT	1	1
AGACGTTCATATAGCGGTCTGGTTGAG_s1	s1	31921	6186	WT	1	1
AGACGTTCATCAGGTAGAGTCCTGGTA_s1	s1	23223	4953	WT	5	5
AGACGTTCATCCTGGCTTTTACAGAGG_s1	s1	28137	5387	WT	1	1
AGACGTTCATCTTCTCAGTGCTTATGG_s1	s1	6305	2370	WT	1	1
AGACGTTCATGACTTCCGCTGCGTAGT_s1	s1	33442	5830	WT	1	1
AGACGTTCATGAGTAGTCGAGATAGGA_s1	s1	41911	6425	WT	1	1
AGACGTTCATGATCCTCTCAGGAACCA_s1	s1	10953	3447	WT	1	1
AGACGTTCATGATCCTCTCGAAGGCAT_s1	s1	6613	2346	WT	1	1
AGACGTTCATGATCCTCTGTGGAATAG_s1	s1	12437	3580	WT	1	1
AGACGTTCATGATCCTCTTCTCCAGAT_s1	s1	17768	4301	WT	5	5
AGACGTTCATGGACTTGTGTAGGTAAG_s1	s1	35103	6044	WT	1	1
AGACGTTCATGGTAACCGACTATCGCC_s1	s1	6818	2483	WT	1	1
AGACGTTCATGGTCAGTTAGGCAGAAC_s1	s1	41554	6363	WT	1	1
AGACGTTCATGGTCAGTTGAGACCTAG_s1	s1	29953	5420	WT	1	1
AGACGTTCATTCCAATCGCAAGGTGTT_s1	s1	34977	5896	WT	5	5
AGACGTTCATTGAGACAGCCAAGGATG_s1	s1	24929	5295	WT	1	1
AGCTCCTTGAAGGTGGTATGACAGCTA_s1	s1	33038	5881	WT	1	1
AGCTCCTTGACCAGGTCACTCTAACAC_s1	s1	21759	4980	WT	5	5
AGCTCCTTGACCAGGTCAGCGTCTAGT_s1	s1	14756	3920	WT	1	1
AGCTCCTTGACCGTACTCAACCGTGAT_s1	s1	32736	5730	WT	1	1
AGCTCCTTGACCGTACTCTCGCATACT_s1	s1	23556	5542	WT	1	1
AGCTCCTTGACCTCGACTTGTACGCCT_s1	s1	24820	5101	WT	1	1
AGCTCCTTGAGACGAAGTCCATCCTAA_s1	s1	18484	4230	WT	5	5
AGCTCCTTGAGCATAGCGCTACTATGG_s1	s1	17607	4124	WT	5	5
AGCTCCTTGAGCATAGCGTTGTCGCTC_s1	s1	20658	4506	WT	5	5
AGCTCCTTGAGGCTGTTGACGTCCATA_s1	s1	29511	5737	WT	1	1
AGCTCCTTGATAGCGTGTCAGTAAGAG_s1	s1	18117	4641	WT	1	1
AGCTCCTTGATGTATCGGACCAATCCG_s1	s1	29152	5532	WT	1	1
AGCTCCTTGCAATTGCGCGACCATCAA_s1	s1	45262	6543	WT	1	1
AGCTCCTTGCAATTGCGCTGGCAATTC_s1	s1	17977	4114	WT	5	5
AGCTCCTTGCAGCCGAATACGTGTGTT_s1	s1	30545	5683	WT	5	5
AGCTCCTTGCATACGACCTGTCACGCT_s1	s1	5608	2240	WT	1	1
AGCTCCTTGCCAGAAGATGGTTGGAAT_s1	s1	16432	4170	WT	1	1
AGCTCCTTGCCAGTCCTAAGCACATGC_s1	s1	24292	5009	WT	5	5
AGCTCCTTGCCTACAAGGAGAATCCGG_s1	s1	20969	4598	WT	1	1
AGCTCCTTGCGAGTTGCATGTACGCCT_s1	s1	7594	2713	WT	1	1
AGCTCCTTGCGGATCATCAATTCTGGC_s1	s1	35120	5956	WT	1	1
AGCTCCTTGCGTACTGAACTGATATCC_s1	s1	33987	5803	WT	5	5
AGCTCCTTGCGTCATACCTTCAAGCTG_s1	s1	29174	5648	WT	1	1
AGCTCCTTGCTAACCAGATAAGCTTGG_s1	s1	31102	5572	WT	1	1
AGCTCCTTGCTGTGGTATCTTCCACGT_s1	s1	29466	5571	WT	1	1
AGCTCCTTGGATCAGGACTGCACGAGA_s1	s1	9421	3013	WT	1	1
AGCTCCTTGGATGTGTGTTGCACGAGA_s1	s1	19962	4437	WT	1	1
AGCTCCTTGGCAACTTCAACGTACTGT_s1	s1	6504	2628	WT	1	1
AGCTCCTTGGGAAGACTCCTTCATGGA_s1	s1	46022	6735	WT	1	1
AGCTCCTTGGGCATGCAAACTATCGCC_s1	s1	30418	5519	WT	1	1
AGCTCCTTGGGTCCGTAACGTGTGATG_s1	s1	14744	3995	WT	1	1
AGCTCCTTGGGTGATCAGAGCGTGTAT_s1	s1	33557	5535	WT	1	1
AGCTCCTTGGGTGATCAGGGCGGATAA_s1	s1	20096	4705	WT	1	1
AGCTCCTTGGTAGTTCCTCACCAAGTC_s1	s1	19880	4700	WT	1	1
AGCTCCTTGTAGACCACTCTTGGAAGA_s1	s1	13410	3769	WT	5	5
AGCTCCTTGTAGCTACACGTCCTGGTA_s1	s1	5829	2268	WT	1	1
AGCTCCTTGTAGCTACACGTCTCGAAG_s1	s1	16395	4002	WT	5	5
AGCTCCTTGTAGTCCGGACGCTTACCT_s1	s1	25278	5156	WT	5	5
AGCTCCTTGTAGTCCGGATTGTGTACG_s1	s1	49298	6893	WT	1	1
AGCTCCTTGTATAGCGGTGACGTAGAG_s1	s1	44257	6585	WT	1	1
AGCTCCTTGTCTTCTCAGCATTCCGCT_s1	s1	31063	5576	WT	5	5
AGCTCCTTGTCTTCTCAGTGAAGCTGA_s1	s1	7943	2700	WT	1	1
AGCTCCTTGTGACTTCCGCTTCCACGT_s1	s1	18856	4366	WT	1	1
AGCTCCTTGTGAGGCCTTTGGTTGTAC_s1	s1	14387	3812	WT	1	1
AGCTCCTTGTGAGTAGTCTATGCTCTC_s1	s1	27983	5401	WT	1	1
AGCTCCTTGTTACACGACCGGAATGCT_s1	s1	39865	6295	WT	5	5
AGCTCCTTGTTACACGACCTACTATGG_s1	s1	15564	4040	WT	1	1
AGCTCCTTGTTCCAATCGCTACTATGG_s1	s1	6048	2193	WT	1	1
AGCTCCTTGTTCGAGGATCTACTATGG_s1	s1	25091	4953	WT	5	5
AGCTCCTTGTTCGAGGATGGTGGTATC_s1	s1	34021	5857	WT	1	1
AGCTCCTTGTTCGAGGATGGTTGGAAT_s1	s1	6887	2540	WT	1	1
AGCTCCTTGTTCGAGGATTAAGAGCGT_s1	s1	19863	4463	WT	1	1
AGCTGAGTCAAGGTGGTACTTGGAAGA_s1	s1	19267	5015	WT	5	5
AGCTGAGTCACCTCGACTGTCAATGCA_s1	s1	52423	6907	WT	1	1
AGCTGAGTCACCTCGACTTAAGAGCGT_s1	s1	13885	3544	WT	5	5
AGCTGAGTCACTCATCGTATTGAGAGC_s1	s1	17333	4191	WT	5	5
AGCTGAGTCAGACGAAGTTGCACGAGA_s1	s1	28731	5083	WT	1	1
AGCTGAGTCAGCCACATAACGTGTGTT_s1	s1	19242	4539	WT	1	1
AGCTGAGTCAGTGGTGGTACCTCTTGA_s1	s1	28430	4896	WT	5	5
AGCTGAGTCATCCTTCCAACCTCTTGA_s1	s1	5615	2239	WT	1	1
AGCTGAGTCATCCTTCCATACTCCATC_s1	s1	31504	5807	WT	1	1
AGCTGAGTCATGTATCGGACGCCACTT_s1	s1	27314	5013	WT	1	1
AGCTGAGTCATGTATCGGGTCGCCTAT_s1	s1	19184	4305	WT	5	5
AGCTGAGTCATGTGCAGCTCCAGACGA_s1	s1	31855	5338	WT	1	1
AGCTGAGTCCACTAGGCACGCTTACCT_s1	s1	20549	4566	WT	5	5
AGCTGAGTCCAGCCGAATGTTACCACG_s1	s1	32697	5470	WT	1	1
AGCTGAGTCCATCGGTTCATTCTCAGG_s1	s1	25299	4852	WT	1	1
AGCTGAGTCCATCGGTTCTACTCCATC_s1	s1	12695	3581	WT	1	1
AGCTGAGTCCGGATCATCTGTGCAAGT_s1	s1	15311	3945	WT	5	5
AGCTGAGTCCGTACTGAATCTCACCTC_s1	s1	29560	5561	WT	1	1
AGCTGAGTCCGTCATACCAACAGGAAC_s1	s1	6394	2227	WT	1	1
AGCTGAGTCCTAATCGCGCCGAGATGT_s1	s1	33996	5750	WT	1	1
AGCTGAGTCCTAATCGCGTAGAGTCGC_s1	s1	35309	5838	WT	1	1
AGCTGAGTCGATAACCGCGAATCGCAA_s1	s1	25513	4903	WT	5	5
AGCTGAGTCGATGTGTGTAGCGTGTAT_s1	s1	17653	4219	WT	1	1
AGCTGAGTCGATGTGTGTCCAAGGATG_s1	s1	18722	4551	WT	1	1
AGCTGAGTCGGAAGACTCGTAGGTAAG_s1	s1	34723	5600	WT	1	1
AGCTGAGTCGGCATGCAATCACGTCAT_s1	s1	21586	4649	WT	1	1
AGCTGAGTCGGTAGTCCACTGCGTAGT_s1	s1	5877	2091	WT	5	5
AGCTGAGTCGTAATGGACGGAGAGGAA_s1	s1	21768	4973	WT	1	1
AGCTGAGTCGTAGTGTTGCATTCCGCT_s1	s1	26480	5271	WT	1	1
AGCTGAGTCGTATCCTTCAGGCAGAAC_s1	s1	23083	5162	WT	1	1
AGCTGAGTCGTATCCTTCTAGAAGGCG_s1	s1	21324	4856	WT	1	1
AGCTGAGTCTAATGGCCGCACACCTCA_s1	s1	25605	5156	WT	1	1
AGCTGAGTCTAGCGATGACTTGGAAGA_s1	s1	21286	4961	WT	1	1
AGCTGAGTCTAGTCCGGAGCACTATTC_s1	s1	29635	5168	WT	1	1
AGCTGAGTCTATAGCGGTAACAGGAAC_s1	s1	17219	4098	WT	5	5
AGCTGAGTCTATAGCGGTATTAGCCTG_s1	s1	22078	4853	WT	1	1
AGCTGAGTCTATAGCGGTGGCAACACT_s1	s1	9885	3172	WT	1	1
AGCTGAGTCTCAGGTAGAGTAGGTAAG_s1	s1	39220	6224	WT	1	1
AGCTGAGTCTCCTGGCTTCCGATCGAA_s1	s1	12968	3710	WT	1	1
AGCTGAGTCTCCTGGCTTGTCCTGGTA_s1	s1	30062	5586	WT	1	1
AGCTGAGTCTCGATGTGGAGGTTGGCT_s1	s1	15068	3825	WT	5	5
AGCTGAGTCTCTGTCTGCAGAATGACC_s1	s1	7560	2661	WT	1	1
AGCTGAGTCTGAGTAGTCCCTCTTAAG_s1	s1	20057	4316	WT	1	1
AGCTGAGTCTGTCGGTGTCTCTAACAC_s1	s1	28309	5363	WT	1	1
AGCTGAGTCTTGAGACAGAGTCTACGC_s1	s1	38597	5845	WT	1	1
AGGACTCACAACGCTAGTGCGAGCTTA_s1	s1	27585	5190	WT	1	1
AGGACTCACAAGGTGGTACTGGTTGAG_s1	s1	16775	4218	WT	1	1
AGGACTCACAATCCGGTGTCACGTCAT_s1	s1	22518	4535	WT	5	5
AGGACTCACACACCAACGACTCTGTGA_s1	s1	26320	5233	WT	1	1
AGGACTCACACACCAACGGGCGGATAA_s1	s1	26454	5334	WT	5	5
AGGACTCACACCAGGTCATACTCCATC_s1	s1	25329	5274	WT	1	1
AGGACTCACACCTCGACTACTATCGCC_s1	s1	30171	5320	WT	1	1
AGGACTCACACCTCGACTCTTCATGGA_s1	s1	10697	4132	WT	5	5
AGGACTCACACGTTACGAACAGGCATC_s1	s1	27636	5279	WT	1	1
AGGACTCACACGTTACGATCAGCACTG_s1	s1	35416	6307	WT	1	1
AGGACTCACACGTTACGATGGCAATTC_s1	s1	29193	5886	WT	1	1
AGGACTCACAGACGAAGTTGCCTTGGA_s1	s1	7867	2089	WT	1	1
AGGACTCACAGCATAGCGTCCAGTTAG_s1	s1	31095	5783	WT	1	1
AGGACTCACATACCAGTCCAGTAAGAG_s1	s1	34564	5732	WT	1	1
AGGACTCACATACCAGTCGAATCGCAA_s1	s1	5627	2247	WT	1	1
AGGACTCACATCCTTCCACCAATACAG_s1	s1	15441	3788	WT	1	1
AGGACTCACATGCCTAAGTGACCAGCA_s1	s1	21403	4742	WT	5	5
AGGACTCACATGCGATACCTAGGTTGC_s1	s1	6433	2395	WT	1	1
AGGACTCACATGCGATACGATCTCTTG_s1	s1	29124	5391	WT	5	5
AGGACTCACCACGCAATAACATTGCTG_s1	s1	29762	5726	WT	1	1
AGGACTCACCACGCAATACACCTAACG_s1	s1	37296	6194	WT	1	1
AGGACTCACCACGCAATAGCACTATTC_s1	s1	27562	5385	WT	1	1
AGGACTCACCACTAGGCAGAAGCCATT_s1	s1	29658	5411	WT	1	1
AGGACTCACCATCGGTTCCGTGTGATG_s1	s1	31071	6151	WT	1	1
AGGACTCACCATCGGTTCGTCGCCTAT_s1	s1	22431	4790	WT	1	1
AGGACTCACCCAGAAGATCTGCGTAGT_s1	s1	38976	6090	WT	1	1
AGGACTCACCCAGTCCTATAGTAGAGC_s1	s1	25664	4972	WT	5	5
AGGACTCACCCTACAAGGTCTCCAGAT_s1	s1	24901	5183	WT	5	5
AGGACTCACCGAGTTGCATAAGCTTGG_s1	s1	26979	5377	WT	1	1
AGGACTCACCGATAAGGCAACAGGAAC_s1	s1	25596	5363	WT	1	1
AGGACTCACCGGATCATCGACATGGCT_s1	s1	7812	2554	WT	5	5
AGGACTCACGATAACCGCTAAGTCGCT_s1	s1	27932	5135	WT	5	5
AGGACTCACGATCAGGACACGTACTGT_s1	s1	24478	5074	WT	1	1
AGGACTCACGATGTGTGTTGCCAACAT_s1	s1	11871	3529	WT	1	1
AGGACTCACGATGTGTGTTGGCTCACA_s1	s1	5963	2271	WT	1	1
AGGACTCACGCCATAACCCTCTCAGGA_s1	s1	15404	4109	WT	1	1
AGGACTCACGCTTACAGGTCAGCACTG_s1	s1	7171	2635	WT	1	1
AGGACTCACGGAAGACTCTTCGGTCAA_s1	s1	19333	4357	WT	5	5
AGGACTCACGGCATGCAAGCGATTCTG_s1	s1	34856	5896	WT	1	1
AGGACTCACGGTAGTCCAGAACGAATG_s1	s1	8141	2829	WT	1	1
AGGACTCACGGTAGTCCATCGAACTCC_s1	s1	20582	4577	WT	5	5
AGGACTCACGGTCCGTAACTTAGCGAC_s1	s1	25804	4899	WT	5	5
AGGACTCACGGTGATCAGAGTGACGAC_s1	s1	33102	6093	WT	5	5
AGGACTCACGTAATGGACCCAAGGATG_s1	s1	38060	6229	WT	1	1
AGGACTCACGTAGTGTTGCTCAATCGT_s1	s1	29815	5638	WT	5	5
AGGACTCACGTAGTTCCTCTCTCAGGA_s1	s1	38586	6008	WT	1	1
AGGACTCACGTAGTTCCTGACCATCAA_s1	s1	16733	4413	WT	1	1
AGGACTCACGTATCCTTCAGGTTGGCT_s1	s1	20974	4841	WT	5	5
AGGACTCACGTTCTACCGATTCTCAGG_s1	s1	11629	3479	WT	5	5
AGGACTCACTAATGGCCGAGTGACGAC_s1	s1	24684	5252	WT	1	1
AGGACTCACTAATGGCCGATTAGCCTG_s1	s1	33145	5683	WT	1	1
AGGACTCACTACTCACCATGACAGCTA_s1	s1	44995	6452	WT	1	1
AGGACTCACTAGACCACTAGTGCTACA_s1	s1	36945	6195	WT	1	1
AGGACTCACTAGCGATGACCAATACAG_s1	s1	42229	6540	WT	1	1
AGGACTCACTAGCTACACCGGAATGCT_s1	s1	14264	3763	WT	1	1
AGGACTCACTAGCTACACTCGAACTCC_s1	s1	29587	5709	WT	1	1
AGGACTCACTAGTCCGGAGGAACTAGC_s1	s1	36168	6197	WT	1	1
AGGACTCACTATAGCGGTGAACCTGTA_s1	s1	38615	6504	WT	1	1
AGGACTCACTCAGGTAGAAAGATCTGC_s1	s1	22718	4808	WT	1	1
AGGACTCACTCAGGTAGAAGACTCTAC_s1	s1	24281	5012	WT	1	1
AGGACTCACTCAGGTAGAGTCTCGAAG_s1	s1	8772	3176	WT	1	1
AGGACTCACTCCTGGCTTGGCCATGTT_s1	s1	45944	6628	WT	1	1
AGGACTCACTCTTCTCAGACCAATCCG_s1	s1	29067	5826	WT	5	5
AGGACTCACTGACTTCCGCTGTTCGGT_s1	s1	58179	7239	WT	1	1
AGGACTCACTGAGGCCTTTCTGTGGTT_s1	s1	24455	5012	WT	1	1
AGGACTCACTGGACTTGTACCTGAAGG_s1	s1	19031	4580	WT	5	5
AGGACTCACTGGACTTGTCGGAATGCT_s1	s1	27053	5377	WT	1	1
AGGACTCACTGGACTTGTGTCTGATGC_s1	s1	23878	5138	WT	5	5
AGGACTCACTTACACGACACGACGTAT_s1	s1	5808	2280	WT	5	5
AGGACTCACTTACACGACGTGAACCAA_s1	s1	19844	4630	WT	1	1
AGGACTCACTTCCAATCGTCCAGTTAG_s1	s1	48430	6826	WT	1	1
AGGACTCACTTCCAATCGTTCAACAGC_s1	s1	14213	3755	WT	5	5
AGGACTCACTTGGTGACCCGCTTACCT_s1	s1	21229	4722	WT	1	1
AGGAGCAATAACGTCCAACGTCAACTG_s1	s1	19636	4434	WT	5	5
AGGAGCAATAACGTCCAATTACAGAGG_s1	s1	46085	6485	WT	1	1
AGGAGCAATAAGGTGGTATGTGCAAGT_s1	s1	6061	2457	WT	1	1
AGGAGCAATACAACAGGTCGAAGGCAT_s1	s1	19707	4840	WT	1	1
AGGAGCAATACACCAACGCTGCGTAGT_s1	s1	23812	5100	WT	5	5
AGGAGCAATACCTCGACTTCAGCACTG_s1	s1	11757	3166	WT	5	5
AGGAGCAATACCTGCTACACTATCGCC_s1	s1	32361	5911	WT	5	5
AGGAGCAATACCTGCTACCTCTCAGGA_s1	s1	15813	3929	WT	5	5
AGGAGCAATACGTTACGATGACAGCTA_s1	s1	39653	6138	WT	5	5
AGGAGCAATACTCATCGTACAGGCATC_s1	s1	20983	4641	WT	1	1
AGGAGCAATACTCATCGTGAGTTCGTC_s1	s1	31055	5863	WT	1	1
AGGAGCAATAGACGAAGTTGGCTCACA_s1	s1	18966	4362	WT	5	5
AGGAGCAATAGGCTGTTGACTCTGTGA_s1	s1	39846	6158	WT	1	1
AGGAGCAATAGGCTGTTGCCGATCGAA_s1	s1	6272	2313	WT	1	1
AGGAGCAATATGCGATACACTGGTTCC_s1	s1	23663	4973	WT	1	1
AGGAGCAATATGTATCGGACATTGCTG_s1	s1	27104	5649	WT	1	1
AGGAGCAATCAATGCAACTGGCAATTC_s1	s1	21248	4476	WT	1	1
AGGAGCAATCAATTGCGCGATTGCGAG_s1	s1	28749	5679	WT	1	1
AGGAGCAATCAGCCGAATTAGTAGAGC_s1	s1	33691	5397	WT	5	5
AGGAGCAATCCTACAAGGGCGTCTAGT_s1	s1	24342	5056	WT	1	1
AGGAGCAATCGCTGTAAGAGCGTGTAT_s1	s1	19531	4512	WT	5	5
AGGAGCAATCGCTGTAAGCTATGACCA_s1	s1	35416	5989	WT	1	1
AGGAGCAATCGCTGTAAGGAGATAGGA_s1	s1	31048	5841	WT	1	1
AGGAGCAATCGCTGTAAGTTGTCGCTC_s1	s1	17289	4097	WT	1	1
AGGAGCAATCGGCTAGATTCTGTGGTT_s1	s1	35715	6076	WT	1	1
AGGAGCAATCGTACTGAAAACCGTGAT_s1	s1	39802	6229	WT	1	1
AGGAGCAATCTAACCAGAACAGGCATC_s1	s1	12169	3506	WT	1	1
AGGAGCAATCTGTGGTATTTAAGAGGC_s1	s1	28068	5387	WT	1	1
AGGAGCAATGAGTTGACAACGGTGAAG_s1	s1	15888	4081	WT	1	1
AGGAGCAATGAGTTGACAGTAGCACGA_s1	s1	39568	6438	WT	1	1
AGGAGCAATGCAACTTCACCGTGTCAA_s1	s1	5951	2315	WT	1	1
AGGAGCAATGCATGTTGGCCATCCTAA_s1	s1	13899	3814	WT	5	5
AGGAGCAATGCTTACAGGGACGTAGAG_s1	s1	19115	4500	WT	5	5
AGGAGCAATGGCATGCAAAGTCTACGC_s1	s1	39404	6452	WT	1	1
AGGAGCAATGTAGTTCCTTCGTCATGC_s1	s1	24513	5181	WT	1	1
AGGAGCAATTATCGTGCATATGCTCTC_s1	s1	15985	4168	WT	5	5
AGGAGCAATTCGATGTGGCGGAATGCT_s1	s1	25847	5103	WT	1	1
AGGAGCAATTCTGTCTGCCGAAGGCAT_s1	s1	7245	2566	WT	1	1
AGGAGCAATTGAGGCCTTCTTAGCGAC_s1	s1	21627	4675	WT	1	1
AGGAGCAATTGAGGCCTTGTAGCACGA_s1	s1	28144	5365	WT	1	1
AGGAGCAATTGATCCTCTCTTAGCGAC_s1	s1	35811	6153	WT	1	1
AGGAGCAATTTGAGACAGTTACAGAGG_s1	s1	17510	4148	WT	1	1
AGTAGGAGGAACGCTAGTCCATATCTC_s1	s1	16823	4107	WT	1	1
AGTAGGAGGAACGCTAGTCTCTCAGGA_s1	s1	17721	4377	WT	1	1
AGTAGGAGGAACGTCCAACATTCCGCT_s1	s1	33185	5773	WT	1	1
AGTAGGAGGACACCAACGATTCGAGCT_s1	s1	27002	5304	WT	1	1
AGTAGGAGGACCTCGACTCCTTAGGTG_s1	s1	18405	4161	WT	1	1
AGTAGGAGGATAGCGTGTGAGTTCGTC_s1	s1	6382	2182	WT	5	5
AGTAGGAGGATAGCGTGTGTCCTGGTA_s1	s1	15970	4022	WT	1	1
AGTAGGAGGATCCTTCCACGGCTTCTA_s1	s1	28199	5485	WT	1	1
AGTAGGAGGATGCGATACGTAGGTAAG_s1	s1	46204	6495	WT	1	1
AGTAGGAGGATGTATCGGTCGCATACT_s1	s1	28403	5487	WT	1	1
AGTAGGAGGCACGCAATAGCCACATTG_s1	s1	35375	5847	WT	1	1
AGTAGGAGGCACTAGGCAATCGCTCTG_s1	s1	26687	5239	WT	1	1
AGTAGGAGGCAGCCGAATGTGGAATAG_s1	s1	11213	3239	WT	5	5
AGTAGGAGGCATCGGTTCACGCCACTT_s1	s1	13417	3630	WT	5	5
AGTAGGAGGCCAGAAGATTTAGCCGTA_s1	s1	20859	4687	WT	1	1
AGTAGGAGGCCTACAAGGACTATCGCC_s1	s1	26146	5234	WT	1	1
AGTAGGAGGCGAGTTGCAGATGCACAT_s1	s1	22934	4875	WT	5	5
AGTAGGAGGCGATAAGGCGAGTTCGTC_s1	s1	15466	3841	WT	1	1
AGTAGGAGGCGCTGTAAGGCGAGCTTA_s1	s1	26211	5252	WT	5	5
AGTAGGAGGCGGCTAGATCTCTGCTTA_s1	s1	19016	4706	WT	1	1
AGTAGGAGGCTAATCGCGACGTCCATA_s1	s1	15748	4044	WT	1	1
AGTAGGAGGCTGTGGTATCACACCTCA_s1	s1	38372	6296	WT	1	1
AGTAGGAGGGATAACCGCCCTCGATCA_s1	s1	20897	4705	WT	5	5
AGTAGGAGGGATAACCGCGATGCACAT_s1	s1	12813	3439	WT	1	1
AGTAGGAGGGATAACCGCTGGCTCACA_s1	s1	31077	5561	WT	5	5
AGTAGGAGGGCTGCGATACTCATGAGG_s1	s1	30808	5734	WT	1	1
AGTAGGAGGGCTGCGATATACGCGTAC_s1	s1	18656	4276	WT	1	1
AGTAGGAGGGGAAGACTCGAGAGGAGT_s1	s1	17339	4278	WT	1	1
AGTAGGAGGGGCATGCAAAACCGTGAT_s1	s1	42142	6550	WT	1	1
AGTAGGAGGGTAATGGACATTAGCCTG_s1	s1	38874	6462	WT	1	1
AGTAGGAGGGTAGTTCCTATGAGTCCT_s1	s1	22769	5103	WT	1	1
AGTAGGAGGGTAGTTCCTTCACGTCAT_s1	s1	32169	5548	WT	1	1
AGTAGGAGGTAATGGCCGTCACGTCAT_s1	s1	35760	6131	WT	1	1
AGTAGGAGGTAGTCCGGACGGCTTCTA_s1	s1	15681	4657	WT	5	5
AGTAGGAGGTCAGGTAGACGAAGGCAT_s1	s1	27906	5764	WT	5	5
AGTAGGAGGTCCTGGCTTGAACGAATG_s1	s1	52251	6792	WT	1	1
AGTAGGAGGTCTGTCTGCAGCACATGC_s1	s1	20483	4378	WT	1	1
AGTAGGAGGTGACTTCCGGGAACTAGC_s1	s1	20255	4600	WT	1	1
AGTAGGAGGTGAGGCCTTGGAACTAGC_s1	s1	29232	5664	WT	1	1
AGTAGGAGGTGAGGCCTTTAGAGTCGC_s1	s1	22800	4870	WT	5	5
AGTAGGAGGTGAGTAGTCGATTGCGAG_s1	s1	7969	2683	WT	1	1
AGTAGGAGGTGATGTGCCAGCACATGC_s1	s1	25271	5152	WT	5	5
AGTAGGAGGTGATGTGCCTGCCAACAT_s1	s1	19024	4483	WT	5	5
AGTAGGAGGTGGTAACCGCTGTTCGGT_s1	s1	21859	4853	WT	1	1
AGTAGGAGGTGGTAACCGTCAGCACTG_s1	s1	24595	5093	WT	1	1
AGTAGGAGGTTACACGACTAGAGTCGC_s1	s1	22863	4897	WT	1	1
AGTTCAGAGAACGTCCAACAGACACTC_s1	s1	29735	5359	WT	5	5
AGTTCAGAGAATCCGGTGATTGAGAGC_s1	s1	30918	5660	WT	1	1
AGTTCAGAGAATCCGGTGTGTACGCCT_s1	s1	21876	4788	WT	1	1
AGTTCAGAGACACCAACGCGTGTGATG_s1	s1	21169	4726	WT	1	1
AGTTCAGAGACCAGGTCACTGTTCGGT_s1	s1	17622	4400	WT	5	5
AGTTCAGAGACCTCGACTAGCACATGC_s1	s1	9802	3227	WT	1	1
AGTTCAGAGACTCATCGTGTCAATGCA_s1	s1	17722	4292	WT	1	1
AGTTCAGAGAGCATAGCGATTGAGAGC_s1	s1	26437	4980	WT	5	5
AGTTCAGAGATAGCGTGTGGCGGATAA_s1	s1	20958	4133	WT	1	1
AGTTCAGAGATGCCTAAGACGTCCATA_s1	s1	44467	6415	WT	1	1
AGTTCAGAGATGTATCGGATTAGCCTG_s1	s1	17219	4258	WT	1	1
AGTTCAGAGATGTATCGGTGCTTATGG_s1	s1	22774	4922	WT	1	1
AGTTCAGAGATGTGCAGCACTCGGATT_s1	s1	31221	5735	WT	1	1
AGTTCAGAGCAGCCGAATACCTGAAGG_s1	s1	17211	3870	WT	5	5
AGTTCAGAGCATCGGTTCACTATCGCC_s1	s1	31690	5686	WT	1	1
AGTTCAGAGCCAGAAGATCTGGTTGAG_s1	s1	27494	5445	WT	1	1
AGTTCAGAGCCAGAAGATGAGAGGAGT_s1	s1	22838	4900	WT	1	1
AGTTCAGAGCCAGAAGATTTCGGTCAA_s1	s1	50902	6730	WT	5	5
AGTTCAGAGCCATAATCGTCGAACTCC_s1	s1	6784	2306	WT	1	1
AGTTCAGAGCGCTGTAAGCGACTGAGA_s1	s1	23295	4994	WT	1	1
AGTTCAGAGCGTCATACCCACCAAGTC_s1	s1	43121	6471	WT	1	1
AGTTCAGAGCGTCATACCCTGTACACA_s1	s1	19049	4524	WT	1	1
AGTTCAGAGCTAACCAGATGCTATCGC_s1	s1	27769	5548	WT	1	1
AGTTCAGAGCTAATCGCGCCTCTTAAG_s1	s1	37391	5818	WT	5	5
AGTTCAGAGCTCCTCAATAATTCTGGC_s1	s1	14026	3785	WT	1	1
AGTTCAGAGGAAGAAGCCGCGAGCTTA_s1	s1	42379	6476	WT	1	1
AGTTCAGAGGAGTTGACACAAGGTGTT_s1	s1	28148	5571	WT	1	1
AGTTCAGAGGAGTTGACAGTACGGACT_s1	s1	9247	2723	WT	5	5
AGTTCAGAGGATCAGGACTGGTTGTAC_s1	s1	8244	2508	WT	1	1
AGTTCAGAGGCTGCGATACGACCTTAT_s1	s1	21033	4731	WT	1	1
AGTTCAGAGGCTGCGATATCGTCATGC_s1	s1	14441	3598	WT	1	1
AGTTCAGAGGCTGCGATATGGCAATTC_s1	s1	15495	4028	WT	1	1
AGTTCAGAGGGTAGTCCAGACTAACGG_s1	s1	9076	2996	WT	1	1
AGTTCAGAGGTAGTTCCTAGGTTGGCT_s1	s1	24376	5250	WT	1	1
AGTTCAGAGGTATCCTTCGTCCTGGTA_s1	s1	26065	5146	WT	1	1
AGTTCAGAGGTTCTACCGGAGTGATCT_s1	s1	35107	6050	WT	1	1
AGTTCAGAGTAATGGCCGCCGTGTCAA_s1	s1	19763	5140	WT	5	5
AGTTCAGAGTAGTCCGGAGACTATTCC_s1	s1	22736	5123	WT	1	1
AGTTCAGAGTATAGCGGTACTATCGCC_s1	s1	31601	5688	WT	1	1
AGTTCAGAGTCAGGTAGAGGCGGATAA_s1	s1	32085	5769	WT	1	1
AGTTCAGAGTCAGGTAGATTAAGAGGC_s1	s1	32333	5687	WT	1	1
AGTTCAGAGTCCTGGCTTCTGAAGTGA_s1	s1	25902	5694	WT	1	1
AGTTCAGAGTCTTCTCAGTAAGTCGCT_s1	s1	16778	4208	WT	1	1
AGTTCAGAGTCTTCTCAGTCTCCAGAT_s1	s1	20188	4406	WT	5	5
AGTTCAGAGTGACTTCCGCTTGTGCCA_s1	s1	17930	4294	WT	5	5
AGTTCAGAGTGGTCAGTTTGCTATCGC_s1	s1	22481	4789	WT	1	1
AGTTCAGAGTGTCGGTGTCTTGTGCCA_s1	s1	18999	4578	WT	1	1
AGTTCAGAGTTCCAATCGTCCAGACGA_s1	s1	18252	4028	WT	1	1
AGTTCAGAGTTCGAGGATGTCAATGCA_s1	s1	20706	4529	WT	1	1
AGTTCAGAGTTGAGACAGGTGTCTGAA_s1	s1	38571	6057	WT	1	1
AGTTCAGAGTTGCCGTCAGGAACTAGC_s1	s1	19483	4562	WT	1	1
ATACGCGGAACAACAGGTTACTCCATC_s1	s1	33065	6035	WT	1	1
ATACGCGGAACACCAACGGAACGAATG_s1	s1	39741	6237	WT	1	1
ATACGCGGAACCAGGTCATGGCAATTC_s1	s1	24299	4988	WT	1	1
ATACGCGGAACCGTACTCGAACCTGTA_s1	s1	29356	5825	WT	1	1
ATACGCGGAACGTTACGAAGCGTGTAT_s1	s1	13079	3696	WT	1	1
ATACGCGGAACTCATCGTTCCAGTTAG_s1	s1	6230	2273	WT	1	1
ATACGCGGAAGACGAAGTCGACCTTAT_s1	s1	23525	4884	WT	1	1
ATACGCGGAAGCATAGCGCCGTTGATT_s1	s1	24331	5078	WT	1	1
ATACGCGGAAGCCACATAGAAGCCATT_s1	s1	17158	4092	WT	1	1
ATACGCGGAATAGCGTGTAGAGAATGG_s1	s1	8603	2862	WT	1	1
ATACGCGGAATCCTTCCAACTGAAGCA_s1	s1	20097	4655	WT	1	1
ATACGCGGAATCCTTCCACCTCTTAAG_s1	s1	6024	2331	WT	1	1
ATACGCGGAATCCTTCCATAGAAGGCG_s1	s1	16694	4240	WT	1	1
ATACGCGGAATGCCTAAGAGAATGACC_s1	s1	69392	7700	WT	1	1
ATACGCGGAATGCCTAAGATTCTCAGG_s1	s1	26633	5397	WT	5	5
ATACGCGGAATGCCTAAGGCACTATTC_s1	s1	33124	5971	WT	1	1
ATACGCGGAATGTATCGGGTCTCGAAG_s1	s1	17674	4167	WT	1	1
ATACGCGGAATGTGCAGCAAGGCAGAC_s1	s1	31945	5485	WT	1	1
ATACGCGGACAATGCAACGAGAGGAGT_s1	s1	23085	4771	WT	5	5
ATACGCGGACAATTGCGCCTCATGAGG_s1	s1	31906	5740	WT	5	5
ATACGCGGACACTAGGCAACGGTGAAG_s1	s1	31168	5761	WT	1	1
ATACGCGGACACTAGGCAAGACTCTAC_s1	s1	16276	4342	WT	1	1
ATACGCGGACATCGGTTCGTAAGATCG_s1	s1	15828	4015	WT	1	1
ATACGCGGACCAGAAGATGGAGAGGAA_s1	s1	40870	6329	WT	1	1
ATACGCGGACCAGTCCTAGATGCACAT_s1	s1	6317	2369	WT	1	1
ATACGCGGACCAGTCCTATGCTATCGC_s1	s1	16980	4011	WT	1	1
ATACGCGGACCATAATCGCCTCGATCA_s1	s1	23728	5218	WT	5	5
ATACGCGGACCTACAAGGAGAATCCGG_s1	s1	7462	2692	WT	1	1
ATACGCGGACCTACAAGGTGACCAGCA_s1	s1	22462	4871	WT	1	1
ATACGCGGACCTACAAGGTGTCACGCT_s1	s1	8647	2736	WT	1	1
ATACGCGGACCTACAAGGTTCAACAGC_s1	s1	19347	4315	WT	5	5
ATACGCGGACGAGTTGCATGCTATCGC_s1	s1	47616	6873	WT	1	1
ATACGCGGACGCTGTAAGCCTCGATCA_s1	s1	22244	5049	WT	1	1
ATACGCGGACGGATCATCTAGAAGGCG_s1	s1	22936	5014	WT	1	1
ATACGCGGACGTACTGAAACGTCCATA_s1	s1	19809	4398	WT	1	1
ATACGCGGACTAACCAGAGATCTCTTG_s1	s1	20865	4831	WT	1	1
ATACGCGGAGAGTTGACAGATGCACAT_s1	s1	16159	3896	WT	5	5
ATACGCGGAGAGTTGACATGGCAATTC_s1	s1	26046	5388	WT	1	1
ATACGCGGAGATCAGGACCCGTTGATT_s1	s1	21280	4706	WT	1	1
ATACGCGGAGCAACTTCAGGCGGATAA_s1	s1	30254	5738	WT	1	1
ATACGCGGAGCAACTTCAGTAGGTAAG_s1	s1	28599	5399	WT	1	1
ATACGCGGAGCATGTTGGGTAAGATCG_s1	s1	8183	2797	WT	1	1
ATACGCGGAGCCATAACCACGGTGAAG_s1	s1	18780	4143	WT	5	5
ATACGCGGAGCCATAACCACTCTGTGA_s1	s1	37268	6076	WT	1	1
ATACGCGGAGCCATAACCTAGAAGGCG_s1	s1	35773	6096	WT	5	5
ATACGCGGAGCTTACAGGCCTCGATCA_s1	s1	42303	6649	WT	1	1
ATACGCGGAGGTAGTCCATTACAGAGG_s1	s1	6613	2351	WT	1	1
ATACGCGGAGGTCCGTAATTAGCCGTA_s1	s1	36627	6093	WT	1	1
ATACGCGGAGTAGTGTTGTACTCCATC_s1	s1	25053	5115	WT	5	5
ATACGCGGAGTATCCTTCACATTGCTG_s1	s1	24294	4950	WT	5	5
ATACGCGGAGTATCCTTCTATGACACC_s1	s1	22517	4824	WT	1	1
ATACGCGGAGTTCTACCGTCTCCAGAT_s1	s1	21221	4860	WT	1	1
ATACGCGGATAGACCACTTTAGCATCC_s1	s1	45254	6661	WT	1	1
ATACGCGGATAGCTACACCTTCATGGA_s1	s1	7729	2587	WT	5	5
ATACGCGGATAGTCCGGAAGTCTACGC_s1	s1	34261	5667	WT	1	1
ATACGCGGATAGTCCGGACAGACACTC_s1	s1	21051	4746	WT	1	1
ATACGCGGATAGTCCGGACTTCATGGA_s1	s1	72654	7932	WT	1	1
ATACGCGGATATCGTGCAAAGATCTGC_s1	s1	26283	5121	WT	5	5
ATACGCGGATATCGTGCACTCATGAGG_s1	s1	18727	4229	WT	5	5
ATACGCGGATCAGGTAGAGGTGTCGTA_s1	s1	22200	4548	WT	5	5
ATACGCGGATCAGGTAGATAAGAGCGT_s1	s1	9029	2846	WT	5	5
ATACGCGGATCCTGGCTTGGTAAGTTC_s1	s1	6405	2382	WT	1	1
ATACGCGGATCGATGTGGCCGAGATGT_s1	s1	7989	2725	WT	5	5
ATACGCGGATCTGTCTGCGGCGGATAA_s1	s1	39058	6663	WT	1	1
ATACGCGGATCTTCTCAGAGAGAATGG_s1	s1	32597	5834	WT	1	1
ATACGCGGATGAGTAGTCCCAATTGGC_s1	s1	30281	5751	WT	1	1
ATACGCGGATGATCCTCTTAGAGTCGC_s1	s1	35095	5992	WT	5	5
ATACGCGGATGATGTGCCTCTCCAGAT_s1	s1	30150	5536	WT	1	1
ATACGCGGATGGACTTGTCAGTAAGAG_s1	s1	22686	4795	WT	5	5
ATACGCGGATGGTAACCGGCTAAGCAT_s1	s1	25579	4977	WT	1	1
ATACGCGGATGGTCAGTTGAGATAGGA_s1	s1	5620	2167	WT	1	1
ATACGCGGATTGAGACAGTTGTGTACG_s1	s1	17149	4268	WT	1	1
ATACGCGGATTGCCGTCATGACCAGCA_s1	s1	36176	6058	WT	1	1
ATACGCGGATTGGTGACCTGCTATCGC_s1	s1	7133	2467	WT	5	5
ATCGACACGAACGCTAGTGATTGCGAG_s1	s1	31744	5684	WT	1	1
ATCGACACGACAACAGGTCTGATATCC_s1	s1	26419	5172	WT	1	1
ATCGACACGACCAGGTCATGCACGAGA_s1	s1	7549	2628	WT	5	5
ATCGACACGACCGTACTCCGGCTTCTA_s1	s1	36211	6273	WT	1	1
ATCGACACGACCTCGACTAGTCTACGC_s1	s1	25618	5104	WT	5	5
ATCGACACGACCTCGACTTCTCCAGAT_s1	s1	13076	3600	WT	5	5
ATCGACACGACCTGCTACTGCCAACAT_s1	s1	25406	5399	WT	1	1
ATCGACACGACTCATCGTACGTACTGT_s1	s1	22710	4838	WT	5	5
ATCGACACGAGCATAGCGTGCACGAGA_s1	s1	26292	5264	WT	1	1
ATCGACACGAGGCTGTTGTGACAGCTA_s1	s1	47906	6607	WT	1	1
ATCGACACGAGTGGTGGTGCGTCTAGT_s1	s1	34969	5758	WT	1	1
ATCGACACGAGTGGTGGTTCTCACCTC_s1	s1	17561	4029	WT	1	1
ATCGACACGATACCAGTCGAACCTGTA_s1	s1	18242	4452	WT	1	1
ATCGACACGATCCTTCCACTCATGAGG_s1	s1	46175	6760	WT	1	1
ATCGACACGCAATGCAACTAGAGTCGC_s1	s1	18316	4404	WT	1	1
ATCGACACGCACGCAATAAGAATGACC_s1	s1	6813	2853	WT	5	5
ATCGACACGCACGCAATACTATGACCA_s1	s1	20107	4368	WT	1	1
ATCGACACGCACTAGGCAAGGCAGAAC_s1	s1	22946	4938	WT	1	1
ATCGACACGCAGCCGAATTAGAAGGCG_s1	s1	26563	5282	WT	1	1
ATCGACACGCAGCCGAATTGCTTATGG_s1	s1	7489	2568	WT	1	1
ATCGACACGCAGCCGAATTGTGCAAGT_s1	s1	42791	6302	WT	1	1
ATCGACACGCATACGACCCAGGAACCA_s1	s1	34696	5803	WT	1	1
ATCGACACGCCAGAAGATTAAGTCGCT_s1	s1	32370	5621	WT	1	1
ATCGACACGCGGCTAGATGAACACAGA_s1	s1	14977	3908	WT	1	1
ATCGACACGCGTACTGAAGGAGAGGAA_s1	s1	15767	4182	WT	5	5
ATCGACACGCTCCTCAATATGAGTCCT_s1	s1	41553	6062	WT	1	1
ATCGACACGCTCCTCAATGTGGCAACT_s1	s1	20256	4530	WT	1	1
ATCGACACGCTGTGGTATAGCACATGC_s1	s1	21054	4663	WT	1	1
ATCGACACGGAAGAAGCCCAGTAAGAG_s1	s1	42575	6705	WT	1	1
ATCGACACGGAAGAAGCCCGACCTTAT_s1	s1	20185	4861	WT	5	5
ATCGACACGGAAGAAGCCGGCAACACT_s1	s1	23952	4824	WT	1	1
ATCGACACGGAGTTGACACTTAGCGAC_s1	s1	5622	2098	WT	1	1
ATCGACACGGATCAGGACTCTGTGGTT_s1	s1	8558	2863	WT	1	1
ATCGACACGGCCATAACCAGAATCCGG_s1	s1	30315	5654	WT	5	5
ATCGACACGGCTGCGATAGTAGGTAAG_s1	s1	34127	5919	WT	1	1
ATCGACACGGCTTACAGGAGAATCCGG_s1	s1	25896	5174	WT	5	5
ATCGACACGGCTTACAGGTATGACACC_s1	s1	14822	4001	WT	1	1
ATCGACACGGGCATGCAACACAACATG_s1	s1	24851	5136	WT	5	5
ATCGACACGGTAATGGACAGGCAGAAC_s1	s1	6508	2488	WT	1	1
ATCGACACGGTAATGGACATTGAGAGC_s1	s1	25094	5122	WT	1	1
ATCGACACGGTAGTGTTGCGGAATGCT_s1	s1	31953	5693	WT	5	5
ATCGACACGGTAGTTCCTCTGAAGTGA_s1	s1	19128	4351	WT	5	5
ATCGACACGTACTCACCACAAGGTGTT_s1	s1	28274	5610	WT	1	1
ATCGACACGTACTCACCATACGCGTAC_s1	s1	38996	6137	WT	1	1
ATCGACACGTAGCTACACTAGAAGGCG_s1	s1	25928	5166	WT	5	5
ATCGACACGTATAGCGGTCGACCTTAT_s1	s1	22880	4825	WT	1	1
ATCGACACGTGAGGCCTTAGCACATGC_s1	s1	20533	4635	WT	1	1
ATCGACACGTGAGGCCTTGAATCGCAA_s1	s1	18513	4370	WT	1	1
ATCGACACGTGAGTAGTCCTTGTGCCA_s1	s1	16457	4068	WT	1	1
ATCGACACGTGAGTAGTCTCGAACTCC_s1	s1	9598	3131	WT	1	1
ATCGACACGTGATCCTCTTAAGAGCGT_s1	s1	18902	4526	WT	1	1
ATCGACACGTGGTAACCGGAGTGATCT_s1	s1	6528	2520	WT	1	1
ATCGACACGTGGTAACCGGCCACATTG_s1	s1	29523	5674	WT	1	1
ATCGTTGGCAACGCTAGTCGCTTACCT_s1	s1	12536	3542	WT	1	1
ATCGTTGGCAACGCTAGTTTACAGAGG_s1	s1	14546	3799	WT	1	1
ATCGTTGGCAACGTCCAAAGTTCGTCC_s1	s1	15725	4185	WT	1	1
ATCGTTGGCAAGGTGGTACGGCTTCTA_s1	s1	32504	6002	WT	1	1
ATCGTTGGCAAGGTGGTATGTCACGCT_s1	s1	6992	2624	WT	1	1
ATCGTTGGCACCAGGTCACTATGACCA_s1	s1	27011	5445	WT	1	1
ATCGTTGGCACCTGCTACCCGTTGATT_s1	s1	28264	5435	WT	1	1
ATCGTTGGCACGTTACGAAACCGTGAT_s1	s1	22273	4767	WT	1	1
ATCGTTGGCACGTTACGACTGTACACA_s1	s1	34816	5991	WT	1	1
ATCGTTGGCAGCCACATAAGAGAATGG_s1	s1	21244	4847	WT	1	1
ATCGTTGGCAGCCACATAGAACACAGA_s1	s1	12206	3708	WT	1	1
ATCGTTGGCAGGCTGTTGCTGTACACA_s1	s1	29715	5721	WT	1	1
ATCGTTGGCAGGCTGTTGGCTAAGCAT_s1	s1	25341	5227	WT	1	1
ATCGTTGGCAGTGGTGGTCTCTGCTTA_s1	s1	42983	6695	WT	1	1
ATCGTTGGCAGTGGTGGTTCACGTCAT_s1	s1	25100	5167	WT	1	1
ATCGTTGGCATCCTTCCAGAACACAGA_s1	s1	16710	4581	WT	5	5
ATCGTTGGCATGCCTAAGATTAGCCTG_s1	s1	23679	4996	WT	1	1
ATCGTTGGCATGTATCGGTGACAGCTA_s1	s1	30015	5488	WT	1	1
ATCGTTGGCATGTGCAGCAGAATCCGG_s1	s1	36414	6253	WT	5	5
ATCGTTGGCATGTGCAGCTTAGCATCC_s1	s1	20195	4883	WT	1	1
ATCGTTGGCCAATTGCGCACTATCGCC_s1	s1	27743	5351	WT	1	1
ATCGTTGGCCAATTGCGCGAACCTGTA_s1	s1	26189	5253	WT	1	1
ATCGTTGGCCACTAGGCATCCAGACGA_s1	s1	11885	3460	WT	1	1
ATCGTTGGCCCAGAAGATGCTAAGCAT_s1	s1	17355	4366	WT	5	5
ATCGTTGGCCCAGAAGATTAGAAGGCG_s1	s1	22540	4926	WT	1	1
ATCGTTGGCCCATAATCGGCACTATTC_s1	s1	26961	5473	WT	5	5
ATCGTTGGCCCTACAAGGGTCTCGAAG_s1	s1	13808	4217	WT	1	1
ATCGTTGGCCGAGTTGCATAAGTCGCT_s1	s1	35851	6050	WT	5	5
ATCGTTGGCCGGATCATCACGGTGAAG_s1	s1	5618	2124	WT	5	5
ATCGTTGGCCGGATCATCATTAGCCTG_s1	s1	11120	3448	WT	1	1
ATCGTTGGCCGGATCATCGAACACAGA_s1	s1	27744	5429	WT	1	1
ATCGTTGGCCGGATCATCGAGACCTAG_s1	s1	32584	5747	WT	1	1
ATCGTTGGCCGGCTAGATGAACCTGTA_s1	s1	15442	3975	WT	1	1
ATCGTTGGCCGTACTGAAAGCACATGC_s1	s1	16599	3992	WT	1	1
ATCGTTGGCCGTCATACCTACGCGTAC_s1	s1	19198	4863	WT	5	5
ATCGTTGGCCTAACCAGAACTATCGCC_s1	s1	28228	5338	WT	1	1
ATCGTTGGCCTCCTCAATGTAACGCTT_s1	s1	11385	3006	WT	5	5
ATCGTTGGCGAAGAAGCCGCTAAGCAT_s1	s1	18350	4347	WT	1	1
ATCGTTGGCGAAGAAGCCTGCCTTGGA_s1	s1	24913	4963	WT	1	1
ATCGTTGGCGAGTTGACAATTCTCAGG_s1	s1	26792	5512	WT	5	5
ATCGTTGGCGAGTTGACACTTCATGGA_s1	s1	12684	3599	WT	5	5
ATCGTTGGCGCATGTTGGGTAGGTAAG_s1	s1	16558	4338	WT	1	1
ATCGTTGGCGCATGTTGGTGCTGCAGT_s1	s1	15857	3983	WT	1	1
ATCGTTGGCGCCATAACCGAACACAGA_s1	s1	26639	5285	WT	5	5
ATCGTTGGCGGCATGCAACCTCGATCA_s1	s1	10205	3364	WT	1	1
ATCGTTGGCGGTAGTCCAACAGGCATC_s1	s1	26619	5511	WT	1	1
ATCGTTGGCGGTCCGTAAATCGCTCTG_s1	s1	25447	5098	WT	1	1
ATCGTTGGCGGTCCGTAATACGAAGGA_s1	s1	16792	4234	WT	5	5
ATCGTTGGCGGTGATCAGGATGCACAT_s1	s1	15427	3927	WT	5	5
ATCGTTGGCGTAGTGTTGACCTCTTGA_s1	s1	30432	5797	WT	1	1
ATCGTTGGCGTAGTGTTGGTCCTGGTA_s1	s1	23508	5083	WT	1	1
ATCGTTGGCGTATCCTTCCTTCAGTCT_s1	s1	31334	5843	WT	5	5
ATCGTTGGCGTATCCTTCGAAGCCATT_s1	s1	34069	6228	WT	5	5
ATCGTTGGCTAGACCACTACAGGCATC_s1	s1	37704	6187	WT	1	1
ATCGTTGGCTAGACCACTTGAAGCTGA_s1	s1	38551	6465	WT	1	1
ATCGTTGGCTATCGTGCAATGAGTCCT_s1	s1	29642	5223	WT	1	1
ATCGTTGGCTCAGGTAGATGCACGAGA_s1	s1	46043	6675	WT	1	1
ATCGTTGGCTCGATGTGGAGATCTCGT_s1	s1	12354	3452	WT	1	1
ATCGTTGGCTCGATGTGGCTCAATCGT_s1	s1	24997	5103	WT	5	5
ATCGTTGGCTCGATGTGGTAGAGTCGC_s1	s1	20859	4492	WT	5	5
ATCGTTGGCTGAGTAGTCACACGGTAG_s1	s1	15085	3614	WT	5	5
ATCGTTGGCTGATGTGCCCCAATTGGC_s1	s1	21197	4970	WT	1	1
ATCGTTGGCTGGACTTGTTGCTTATGG_s1	s1	27603	5443	WT	1	1
ATCGTTGGCTGGTCAGTTGCGAGCTTA_s1	s1	17579	4182	WT	1	1
ATCGTTGGCTGGTCAGTTTGCTATCGC_s1	s1	17880	4573	WT	5	5
ATCGTTGGCTGTCGGTGTCCAAGGATG_s1	s1	9189	3280	WT	1	1
ATCGTTGGCTTCGAGGATAGCGTGTAT_s1	s1	23210	5069	WT	5	5
ATCGTTGGCTTGCCGTCAGTAAGATCG_s1	s1	7435	2554	WT	1	1
ATGACAGCAAACGCTAGTCCGTGTCAA_s1	s1	22530	4927	WT	5	5
ATGACAGCAAAGGTGGTACACCTAACG_s1	s1	5744	2324	WT	1	1
ATGACAGCAAAGGTGGTACTTGGAAGA_s1	s1	10133	3049	WT	5	5
ATGACAGCAAATCCGGTGCTAGGTTGC_s1	s1	10834	3381	WT	5	5
ATGACAGCAACAACAGGTCTGCGTAGT_s1	s1	7827	2746	WT	1	1
ATGACAGCAACACCAACGTTAAGAGGC_s1	s1	23276	4711	WT	5	5
ATGACAGCAACCAGGTCACCTTAGGTG_s1	s1	16858	4460	WT	5	5
ATGACAGCAACCGTACTCTCCAGACGA_s1	s1	21046	4695	WT	1	1
ATGACAGCAACCTGCTACGTAACGCTT_s1	s1	26970	5654	WT	5	5
ATGACAGCAACGTTACGAAATTCTGGC_s1	s1	15127	3994	WT	5	5
ATGACAGCAAGCCACATACGTCAACTG_s1	s1	9821	2928	WT	5	5
ATGACAGCAAGCCACATATCTCACCTC_s1	s1	38396	6220	WT	1	1
ATGACAGCAAGGCTGTTGGAGATAGGA_s1	s1	13646	3827	WT	1	1
ATGACAGCAATAGCGTGTCGTCAACTG_s1	s1	13467	4077	WT	5	5
ATGACAGCAATGCCTAAGAACCGTGAT_s1	s1	32516	5593	WT	5	5
ATGACAGCAATGCCTAAGGCGAGCTTA_s1	s1	14585	3806	WT	1	1
ATGACAGCAATGCGATACCTCATGAGG_s1	s1	21571	4793	WT	1	1
ATGACAGCACAATTGCGCTTAGCCGTA_s1	s1	31857	6110	WT	1	1
ATGACAGCACACTAGGCATAGTAGAGC_s1	s1	23963	4734	WT	5	5
ATGACAGCACCAGAAGATCTTGTGCCA_s1	s1	19247	4670	WT	1	1
ATGACAGCACCAGAAGATTGGTTGTAC_s1	s1	26379	5404	WT	5	5
ATGACAGCACCAGTCCTACTCTGCTTA_s1	s1	22999	4830	WT	1	1
ATGACAGCACCAGTCCTATTGTGTACG_s1	s1	29141	5499	WT	5	5
ATGACAGCACCATAATCGTGAAGCTGA_s1	s1	18305	4373	WT	1	1
ATGACAGCACGAGTTGCAAGAATGACC_s1	s1	61543	7543	WT	1	1
ATGACAGCACGGATCATCTCACGTCAT_s1	s1	29713	5628	WT	1	1
ATGACAGCACGTCATACCAACAGGAAC_s1	s1	20819	4883	WT	1	1
ATGACAGCACGTCATACCACAGGCATC_s1	s1	22007	4756	WT	1	1
ATGACAGCACGTCATACCCTAGGTTGC_s1	s1	37971	6118	WT	1	1
ATGACAGCACGTCATACCGAGTTCGTC_s1	s1	22759	4832	WT	5	5
ATGACAGCACTAACCAGATAAGCTTGG_s1	s1	20370	4569	WT	5	5
ATGACAGCACTAATCGCGCACAACATG_s1	s1	12421	3554	WT	1	1
ATGACAGCAGAAGAAGCCTACTCCATC_s1	s1	17627	4326	WT	1	1
ATGACAGCAGATAACCGCGAACACAGA_s1	s1	13751	3780	WT	1	1
ATGACAGCAGATCAGGACTCTCACCTC_s1	s1	25754	5326	WT	5	5
ATGACAGCAGCTGCGATACACACCTCA_s1	s1	28455	5346	WT	1	1
ATGACAGCAGTAGTGTTGAGTGACGAC_s1	s1	20058	4495	WT	1	1
ATGACAGCAGTTCTACCGTTAAGAGGC_s1	s1	7482	2631	WT	1	1
ATGACAGCATAATGGCCGGTACGGACT_s1	s1	25032	4924	WT	5	5
ATGACAGCATAGCGATGAGAGACCTAG_s1	s1	25099	5015	WT	1	1
ATGACAGCATAGCTACACCCGTTGATT_s1	s1	31997	5776	WT	1	1
ATGACAGCATATCGTGCACACCTAACG_s1	s1	46187	6522	WT	1	1
ATGACAGCATATCGTGCACTGCGTAGT_s1	s1	19763	4517	WT	1	1
ATGACAGCATCCTGGCTTGACATGGCT_s1	s1	7968	2790	WT	1	1
ATGACAGCATCCTGGCTTTGGCAATTC_s1	s1	12466	3640	WT	1	1
ATGACAGCATCTTCTCAGCCGTGTCAA_s1	s1	6637	2661	WT	5	5
ATGACAGCATGAGGCCTTTGACCAGCA_s1	s1	8949	2933	WT	1	1
ATGACAGCATGGTAACCGTTAGCCGTA_s1	s1	17525	4938	WT	5	5
ATGACAGCATGTCGGTGTACCAATCCG_s1	s1	18765	4434	WT	1	1
ATGACAGCATGTCGGTGTCGACCTTAT_s1	s1	27787	5281	WT	1	1
ATGACAGCATTCCAATCGTACGAAGGA_s1	s1	17428	4430	WT	1	1
ATGGTCTCAACAACAGGTCTCTAACAC_s1	s1	30736	5631	WT	1	1
ATGGTCTCAACACCAACGGGTGTCGTA_s1	s1	30057	5514	WT	1	1
ATGGTCTCAACCAGGTCACCAATACAG_s1	s1	23034	5070	WT	1	1
ATGGTCTCAACCAGGTCAGTAAGATCG_s1	s1	15807	4382	WT	1	1
ATGGTCTCAACCGTACTCGTCTCGAAG_s1	s1	22051	4818	WT	5	5
ATGGTCTCAACCTCGACTTACTCCATC_s1	s1	26289	5512	WT	5	5
ATGGTCTCAACGTTACGACTATGACCA_s1	s1	25789	5135	WT	1	1
ATGGTCTCAACGTTACGAGTCGCCTAT_s1	s1	37472	6202	WT	5	5
ATGGTCTCAACTCATCGTTAAGCTTGG_s1	s1	36030	5741	WT	5	5
ATGGTCTCAAGCATAGCGTGCTTATGG_s1	s1	30019	5760	WT	1	1
ATGGTCTCAAGGCTGTTGTCCAGTTAG_s1	s1	5674	2254	WT	1	1
ATGGTCTCAATACCAGTCTTGTGTACG_s1	s1	40606	6568	WT	1	1
ATGGTCTCAATCCTTCCAAGCACATGC_s1	s1	42508	6551	WT	5	5
ATGGTCTCAATGTATCGGCACACCTCA_s1	s1	11949	3282	WT	1	1
ATGGTCTCACAATTGCGCACGCCACTT_s1	s1	33378	5950	WT	1	1
ATGGTCTCACACGCAATACCGAGATGT_s1	s1	32178	5920	WT	5	5
ATGGTCTCACAGCCGAATCTTCCACGT_s1	s1	24246	5181	WT	1	1
ATGGTCTCACATCGGTTCAACCGTGAT_s1	s1	26479	5524	WT	1	1
ATGGTCTCACCAGAAGATTTGTGTACG_s1	s1	24487	4964	WT	1	1
ATGGTCTCACGAGTTGCATGCTATCGC_s1	s1	41923	6681	WT	1	1
ATGGTCTCACGCTGTAAGTGCACGAGA_s1	s1	26513	5056	WT	1	1
ATGGTCTCACGGATCATCAATTCTGGC_s1	s1	47906	6974	WT	1	1
ATGGTCTCACGTCATACCCTTGGAAGA_s1	s1	28541	5466	WT	1	1
ATGGTCTCACTAACCAGAGAGTGATCT_s1	s1	53287	7313	WT	1	1
ATGGTCTCACTAATCGCGACATTGCTG_s1	s1	32807	5681	WT	5	5
ATGGTCTCACTAATCGCGGTCCTGGTA_s1	s1	12475	3339	WT	1	1
ATGGTCTCACTCCTCAATACGTACTGT_s1	s1	24042	5120	WT	5	5
ATGGTCTCACTGTGGTATTCGCATACT_s1	s1	6856	2524	WT	1	1
ATGGTCTCACTGTGGTATTGACCAGCA_s1	s1	34717	5863	WT	1	1
ATGGTCTCACTGTGGTATTTAGCCGTA_s1	s1	31882	5863	WT	1	1
ATGGTCTCAGAGTTGACAAGCGTGTAT_s1	s1	22814	4778	WT	1	1
ATGGTCTCAGAGTTGACACTGTACACA_s1	s1	15252	3712	WT	5	5
ATGGTCTCAGATCAGGACACGTACTGT_s1	s1	15360	4056	WT	1	1
ATGGTCTCAGGCATGCAACTTCCACGT_s1	s1	25560	4984	WT	1	1
ATGGTCTCAGGTGATCAGTTAAGAGGC_s1	s1	23228	4960	WT	5	5
ATGGTCTCAGTAATGGACCCGAGATGT_s1	s1	16662	4111	WT	5	5
ATGGTCTCAGTTCTACCGGCCACATTG_s1	s1	16918	4313	WT	1	1
ATGGTCTCATAGACCACTCTTCAGTCT_s1	s1	25941	5320	WT	1	1
ATGGTCTCATAGACCACTGAAGCCATT_s1	s1	30951	5622	WT	1	1
ATGGTCTCATATAGCGGTCCATATCTC_s1	s1	36566	6066	WT	1	1
ATGGTCTCATATCGTGCAGCCGAATGT_s1	s1	21820	4975	WT	1	1
ATGGTCTCATCAGGTAGATTAAGAGGC_s1	s1	23616	5028	WT	1	1
ATGGTCTCATCCTGGCTTACGCCACTT_s1	s1	8797	2791	WT	5	5
ATGGTCTCATCGATGTGGAATTCTGGC_s1	s1	37355	6265	WT	1	1
ATGGTCTCATGACTTCCGACTCTGTGA_s1	s1	19040	4667	WT	5	5
ATGGTCTCATGACTTCCGAGTCTACGC_s1	s1	20406	4974	WT	1	1
ATGGTCTCATGACTTCCGGATGCACAT_s1	s1	18263	4208	WT	5	5
ATGGTCTCATGAGTAGTCCAGACACTC_s1	s1	48278	6746	WT	1	1
ATGGTCTCATGATCCTCTCGGCTTCTA_s1	s1	23522	4807	WT	1	1
ATGGTCTCATGATGTGCCAAGGAGTCT_s1	s1	21891	4677	WT	1	1
ATGGTCTCATGGTAACCGATTAGCCTG_s1	s1	26469	5011	WT	1	1
ATGGTCTCATGTCGGTGTGTGGCAACT_s1	s1	46171	6498	WT	1	1
ATGGTCTCATTACACGACACATTGCTG_s1	s1	32311	6074	WT	1	1
ATGGTCTCATTCCAATCGAAGGAGTCT_s1	s1	27443	5315	WT	1	1
ATGGTCTCATTGAGACAGGTAGCACGA_s1	s1	25795	4915	WT	1	1
ATGGTCTCATTGCCGTCAATTGAGAGC_s1	s1	28596	5544	WT	1	1
CAACATCGGAACGCTAGTCGACTGAGA_s1	s1	20390	4651	WT	1	1
CAACATCGGAAGGTGGTAGTAGCACGA_s1	s1	40162	6317	WT	5	5
CAACATCGGAATCCGGTGAACCGTGAT_s1	s1	26505	5040	WT	1	1
CAACATCGGAATCCGGTGAGCACATGC_s1	s1	20763	4784	WT	1	1
CAACATCGGACAACAGGTTGTCACGCT_s1	s1	14027	4049	WT	5	5
CAACATCGGACCGTACTCCTCTGCTTA_s1	s1	18217	4526	WT	5	5
CAACATCGGACGTTACGAGCGAGCTTA_s1	s1	35587	5899	WT	5	5
CAACATCGGACGTTACGATACTCCATC_s1	s1	24257	5214	WT	1	1
CAACATCGGAGACGAAGTTGCACGAGA_s1	s1	30802	5518	WT	1	1
CAACATCGGAGATACGCACCGTTGATT_s1	s1	35850	5933	WT	1	1
CAACATCGGAGATACGCAGACTAACGG_s1	s1	14942	3904	WT	5	5
CAACATCGGAGCCACATAGAGTGATCT_s1	s1	27604	5419	WT	1	1
CAACATCGGAGGCTGTTGCTGATATCC_s1	s1	38943	6373	WT	1	1
CAACATCGGAGTGGTGGTAAGGCAGAC_s1	s1	29679	5625	WT	5	5
CAACATCGGATACCAGTCCAAGAGTAG_s1	s1	40370	6329	WT	1	1
CAACATCGGATCCTTCCATTCAACAGC_s1	s1	21354	4651	WT	1	1
CAACATCGGATGTGCAGCTTGTGTACG_s1	s1	23058	4700	WT	5	5
CAACATCGGCAATGCAACACATTGCTG_s1	s1	12457	3509	WT	1	1
CAACATCGGCAATTGCGCGACCATCAA_s1	s1	47416	6878	WT	1	1
CAACATCGGCACGCAATATCGAACTCC_s1	s1	27204	5155	WT	1	1
CAACATCGGCAGCCGAATGATGCACAT_s1	s1	13164	3559	WT	1	1
CAACATCGGCATACGACCAGAATCCGG_s1	s1	20533	4646	WT	1	1
CAACATCGGCATACGACCGTCTGATGC_s1	s1	25927	5275	WT	1	1
CAACATCGGCATCGGTTCGTGAACCAA_s1	s1	14124	3684	WT	1	1
CAACATCGGCCAGAAGATGTGGCAACT_s1	s1	19992	4593	WT	1	1
CAACATCGGCCAGTCCTACTTGGAAGA_s1	s1	40531	6060	WT	5	5
CAACATCGGCCATAATCGGTCTGATGC_s1	s1	29313	5531	WT	1	1
CAACATCGGCGCTGTAAGAACCGTGAT_s1	s1	6239	2322	WT	1	1
CAACATCGGCGGCTAGATCTATGACCA_s1	s1	26424	5131	WT	1	1
CAACATCGGCGTACTGAACCTTAGGTG_s1	s1	14009	3906	WT	1	1
CAACATCGGCTAACCAGAGGTTGGAAT_s1	s1	19927	4743	WT	5	5
CAACATCGGCTAATCGCGAGGTTGGCT_s1	s1	20567	4067	WT	5	5
CAACATCGGGAGTTGACACAGTAAGAG_s1	s1	14055	3479	WT	1	1
CAACATCGGGAGTTGACACTTCATGGA_s1	s1	27798	5188	WT	1	1
CAACATCGGGATAACCGCCCGTGTCAA_s1	s1	17588	4308	WT	1	1
CAACATCGGGATAACCGCGTGTCTGAA_s1	s1	7085	2551	WT	1	1
CAACATCGGGATAACCGCTCGCATACT_s1	s1	38112	5857	WT	1	1
CAACATCGGGATGTGTGTTTAAGAGGC_s1	s1	16945	4128	WT	5	5
CAACATCGGGCAACTTCACTGCGTAGT_s1	s1	34679	5590	WT	5	5
CAACATCGGGCAACTTCAGAACGAATG_s1	s1	18083	4430	WT	5	5
CAACATCGGGCTGCGATACTTAGCGAC_s1	s1	14261	3755	WT	5	5
CAACATCGGGCTTACAGGCGACCTTAT_s1	s1	22642	5188	WT	1	1
CAACATCGGGGAAGACTCCCATCCTAA_s1	s1	35440	5840	WT	1	1
CAACATCGGGGCATGCAAACAGGCATC_s1	s1	16847	4213	WT	1	1
CAACATCGGGTATCCTTCCTTGGAAGA_s1	s1	26071	5117	WT	5	5
CAACATCGGGTTCTACCGGAATCGCAA_s1	s1	26502	5218	WT	5	5
CAACATCGGTAGACCACTACGTCCATA_s1	s1	30505	5567	WT	1	1
CAACATCGGTAGACCACTCTACTATGG_s1	s1	33458	5924	WT	5	5
CAACATCGGTAGCGATGACGACCTTAT_s1	s1	16968	4144	WT	5	5
CAACATCGGTATCGTGCAACGGTGAAG_s1	s1	19278	4428	WT	1	1
CAACATCGGTGAGTAGTCGCCACATTG_s1	s1	30618	5902	WT	1	1
CAACATCGGTGATCCTCTGGTGGTATC_s1	s1	33601	5730	WT	1	1
CAACATCGGTGATCCTCTTGCTATCGC_s1	s1	28783	5208	WT	1	1
CAACATCGGTGTCGGTGTTATGACACC_s1	s1	27896	5582	WT	1	1
CAACATCGGTTCGAGGATACTATCGCC_s1	s1	24394	4972	WT	1	1
CAACATCGGTTGAGACAGTTCAAGCTG_s1	s1	29217	5678	WT	1	1
CAACATCGGTTGCCGTCAGACCATCAA_s1	s1	28833	5463	WT	1	1
CAACATCGGTTGGTGACCTGAAGCTGA_s1	s1	31505	5688	WT	1	1
CACATTCACAACGCTAGTCGGAATGCT_s1	s1	22730	5002	WT	1	1
CACATTCACAACGCTAGTTAAGAGCGT_s1	s1	24006	5516	WT	5	5
CACATTCACAACGTCCAAAACCGTGAT_s1	s1	32337	5941	WT	1	1
CACATTCACACAACAGGTCCATATCTC_s1	s1	16789	4250	WT	1	1
CACATTCACACAACAGGTTTAAGAGGC_s1	s1	16570	4522	WT	1	1
CACATTCACACCTCGACTGGAACTAGC_s1	s1	53552	7142	WT	1	1
CACATTCACAGACGAAGTACGCCACTT_s1	s1	38097	6191	WT	1	1
CACATTCACAGACGAAGTAGCACATGC_s1	s1	48852	6518	WT	5	5
CACATTCACAGACGAAGTCCAATACAG_s1	s1	22109	4942	WT	1	1
CACATTCACAGATACGCAATTGAGAGC_s1	s1	9246	2885	WT	5	5
CACATTCACATACCAGTCACTATCGCC_s1	s1	31170	5890	WT	1	1
CACATTCACATAGCGTGTGTCTCGAAG_s1	s1	25410	5043	WT	1	1
CACATTCACATAGCGTGTGTGAACCAA_s1	s1	18735	4465	WT	5	5
CACATTCACATCCTTCCAACAGGCATC_s1	s1	29008	5600	WT	5	5
CACATTCACATGCGATACTCGTCATGC_s1	s1	31258	5362	WT	1	1
CACATTCACCAATGCAACCCTCGATCA_s1	s1	33519	5945	WT	1	1
CACATTCACCAATGCAACGCCACATTG_s1	s1	45413	6957	WT	1	1
CACATTCACCACGCAATAACTCTGTGA_s1	s1	19267	4540	WT	1	1
CACATTCACCACGCAATAGAGTGATCT_s1	s1	33771	6091	WT	5	5
CACATTCACCATCGGTTCCTGTACACA_s1	s1	43486	6404	WT	1	1
CACATTCACCCATAATCGACTCTGTGA_s1	s1	32583	5913	WT	1	1
CACATTCACCCTACAAGGACACGGTAG_s1	s1	35715	5670	WT	1	1
CACATTCACCGAGTTGCAAGTGACGAC_s1	s1	36848	5913	WT	5	5
CACATTCACCGAGTTGCACTGCGTAGT_s1	s1	6002	2278	WT	1	1
CACATTCACCGAGTTGCATTCAAGCTG_s1	s1	16875	3950	WT	5	5
CACATTCACCGTACTGAAGCACTATTC_s1	s1	40680	6420	WT	1	1
CACATTCACCGTCATACCGCACTATTC_s1	s1	24105	4872	WT	1	1
CACATTCACGAAGAAGCCCCTTAGGTG_s1	s1	37805	6003	WT	1	1
CACATTCACGAAGAAGCCCGAAGGCAT_s1	s1	27851	5261	WT	1	1
CACATTCACGAAGAAGCCGTACGGACT_s1	s1	31784	5721	WT	1	1
CACATTCACGAGTTGACAGTCAATGCA_s1	s1	19185	4631	WT	1	1
CACATTCACGAGTTGACATTAGCATCC_s1	s1	6600	2494	WT	1	1
CACATTCACGCAACTTCACTGTACACA_s1	s1	18383	4600	WT	1	1
CACATTCACGCATGTTGGGACTAACGG_s1	s1	7622	2671	WT	1	1
CACATTCACGCTGCGATACCGAGATGT_s1	s1	28367	5264	WT	1	1
CACATTCACGCTTACAGGCTGTACACA_s1	s1	32527	5999	WT	1	1
CACATTCACGCTTACAGGGCGAGCTTA_s1	s1	21897	4732	WT	1	1
CACATTCACGGCATGCAAACGGTGAAG_s1	s1	32416	5726	WT	1	1
CACATTCACGGCATGCAAACGTCCATA_s1	s1	20171	4369	WT	1	1
CACATTCACGGTCCGTAAGTCTCGAAG_s1	s1	29806	5743	WT	5	5
CACATTCACGGTGATCAGTAGAGTCGC_s1	s1	12184	4315	WT	1	1
CACATTCACGTAATGGACTGTACGCCT_s1	s1	20448	4426	WT	5	5
CACATTCACGTAGTGTTGGAACCTGTA_s1	s1	39205	6093	WT	1	1
CACATTCACGTAGTTCCTGAATCGCAA_s1	s1	15815	4025	WT	1	1
CACATTCACGTATCCTTCAACAGGAAC_s1	s1	12980	3762	WT	5	5
CACATTCACGTATCCTTCCTCTGCTTA_s1	s1	5609	2324	WT	1	1
CACATTCACTAATGGCCGGAACCTGTA_s1	s1	26949	5427	WT	1	1
CACATTCACTAATGGCCGGAGTTCGTC_s1	s1	49715	7177	WT	1	1
CACATTCACTAATGGCCGGTGGAATAG_s1	s1	22575	4925	WT	1	1
CACATTCACTAGCTACACCCGAGATGT_s1	s1	32874	5581	WT	1	1
CACATTCACTATAGCGGTACTATCGCC_s1	s1	22306	4805	WT	1	1
CACATTCACTATCGTGCATTCAAGCTG_s1	s1	21114	4842	WT	1	1
CACATTCACTCCTGGCTTCAAGAGTAG_s1	s1	30329	5468	WT	5	5
CACATTCACTCCTGGCTTCCTTAGGTG_s1	s1	26661	5198	WT	1	1
CACATTCACTCCTGGCTTTGTGCAAGT_s1	s1	22481	5030	WT	1	1
CACATTCACTGACTTCCGACGTCCATA_s1	s1	15538	4136	WT	5	5
CACATTCACTGAGGCCTTCGGCTTCTA_s1	s1	11459	3798	WT	1	1
CACATTCACTGAGGCCTTTGACAGCTA_s1	s1	31273	5527	WT	1	1
CACATTCACTGAGTAGTCGAGAGGAGT_s1	s1	7122	2298	WT	1	1
CACATTCACTGATCCTCTGACCATCAA_s1	s1	45460	6587	WT	1	1
CACATTCACTGATGTGCCCCAAGGATG_s1	s1	26662	5508	WT	1	1
CACATTCACTGATGTGCCTGCCAACAT_s1	s1	29287	5419	WT	1	1
CACATTCACTGGACTTGTACTATCGCC_s1	s1	8293	2749	WT	1	1
CACATTCACTGGACTTGTCACAACATG_s1	s1	6832	2560	WT	1	1
CACATTCACTGGACTTGTGAACCTGTA_s1	s1	32266	5958	WT	1	1
CACATTCACTGGTCAGTTCTCTCAGGA_s1	s1	10079	3264	WT	1	1
CACATTCACTGGTCAGTTTCTCACCTC_s1	s1	33968	6172	WT	1	1
CACATTCACTGGTCAGTTTGCACGAGA_s1	s1	6168	2269	WT	1	1
CACATTCACTGTCGGTGTCTGAAGTGA_s1	s1	16825	4591	WT	5	5
CACATTCACTTCCAATCGCAGGAACCA_s1	s1	5714	2324	WT	1	1
CACATTCACTTCCAATCGGTGGAATAG_s1	s1	32338	5827	WT	1	1
CACATTCACTTCGAGGATTCTCACCTC_s1	s1	6157	2609	WT	1	1
CACATTCACTTGCCGTCACGCTTACCT_s1	s1	26520	5406	WT	1	1
CACCTGTAAAACGCTAGTGGCGGATAA_s1	s1	42277	6517	WT	1	1
CACCTGTAAAACGTCCAACGGCTTCTA_s1	s1	35911	6091	WT	1	1
CACCTGTAAAAGGTGGTAAATTCTGGC_s1	s1	21730	5014	WT	5	5
CACCTGTAAACCGTACTCTGCTGCAGT_s1	s1	20490	4700	WT	1	1
CACCTGTAAACCTCGACTGTCTCGAAG_s1	s1	26967	5185	WT	1	1
CACCTGTAAACCTGCTACAGATCTCGT_s1	s1	24098	4993	WT	5	5
CACCTGTAAAGCCACATATCAGCACTG_s1	s1	43897	6827	WT	1	1
CACCTGTAAATAGCGTGTGTAAGATCG_s1	s1	26985	5383	WT	1	1
CACCTGTAAATCCTTCCAGGCAACACT_s1	s1	17956	4443	WT	1	1
CACCTGTAAATGCGATACAGACTCTAC_s1	s1	20315	4542	WT	1	1
CACCTGTAACACGCAATACCAAGGATG_s1	s1	33587	5826	WT	1	1
CACCTGTAACACGCAATAGCGAGCTTA_s1	s1	56141	7138	WT	1	1
CACCTGTAACACTAGGCAACTCGGATT_s1	s1	31214	5910	WT	5	5
CACCTGTAACACTAGGCACAAGAGTAG_s1	s1	22412	4695	WT	1	1
CACCTGTAACAGCCGAATTAGAGTCGC_s1	s1	25243	5508	WT	1	1
CACCTGTAACATACGACCATGAGTCCT_s1	s1	11228	3295	WT	1	1
CACCTGTAACCAGAAGATCATTCCGCT_s1	s1	43711	6581	WT	1	1
CACCTGTAACCATAATCGAGATCTCGT_s1	s1	42508	6475	WT	1	1
CACCTGTAACCTACAAGGAGACTCTAC_s1	s1	27376	5548	WT	5	5
CACCTGTAACCTACAAGGGTAGCACGA_s1	s1	26710	5306	WT	1	1
CACCTGTAACGATAAGGCTGTCACGCT_s1	s1	11725	3691	WT	1	1
CACCTGTAACGGCTAGATCGAAGGCAT_s1	s1	34499	5989	WT	1	1
CACCTGTAACGTACTGAAGGCAACACT_s1	s1	19349	4790	WT	5	5
CACCTGTAACTCCTCAATCTTGGAAGA_s1	s1	44580	6464	WT	1	1
CACCTGTAACTGTGGTATTGCTATCGC_s1	s1	36186	6466	WT	5	5
CACCTGTAAGAAGAAGCCCACAACATG_s1	s1	13439	3808	WT	1	1
CACCTGTAAGAGTTGACACCGTGTCAA_s1	s1	29413	5775	WT	1	1
CACCTGTAAGAGTTGACAGAACACAGA_s1	s1	23285	4947	WT	1	1
CACCTGTAAGATAACCGCGCGTCTAGT_s1	s1	21309	5015	WT	5	5
CACCTGTAAGATGTGTGTAACAAGTGG_s1	s1	27221	5356	WT	5	5
CACCTGTAAGATGTGTGTTAGAAGGCG_s1	s1	27518	5401	WT	1	1
CACCTGTAAGATGTGTGTTGTACGCCT_s1	s1	42127	6395	WT	1	1
CACCTGTAAGCATGTTGGCGGAATGCT_s1	s1	7875	2682	WT	1	1
CACCTGTAAGCTGCGATAGGTGGTATC_s1	s1	18810	4819	WT	5	5
CACCTGTAAGGAAGACTCAGAGAATGG_s1	s1	20075	4577	WT	5	5
CACCTGTAAGGAAGACTCAGTGCTACA_s1	s1	18366	4113	WT	5	5
CACCTGTAAGGAAGACTCCGTGTGATG_s1	s1	21181	4941	WT	1	1
CACCTGTAAGGAAGACTCTCAGCACTG_s1	s1	27451	5255	WT	1	1
CACCTGTAAGGCATGCAACGAAGGCAT_s1	s1	28533	5452	WT	1	1
CACCTGTAAGGTAGTCCATAAGAGCGT_s1	s1	20658	4827	WT	1	1
CACCTGTAAGGTAGTCCATCCAGTTAG_s1	s1	17438	4111	WT	5	5
CACCTGTAAGGTCCGTAAGATCTCTTG_s1	s1	26192	4917	WT	1	1
CACCTGTAAGGTCCGTAATCAGCACTG_s1	s1	35843	6342	WT	1	1
CACCTGTAAGGTCCGTAATTACAGAGG_s1	s1	39555	6306	WT	1	1
CACCTGTAAGGTGATCAGCAAGGTGTT_s1	s1	18020	4149	WT	1	1
CACCTGTAAGTAGTTCCTGAGACCTAG_s1	s1	27679	5256	WT	1	1
CACCTGTAAGTTCTACCGCTGTACACA_s1	s1	26871	5419	WT	1	1
CACCTGTAATAATGGCCGAATTCTGGC_s1	s1	18388	4347	WT	1	1
CACCTGTAATAGACCACTGTGAACCAA_s1	s1	29093	5521	WT	5	5
CACCTGTAATAGCGATGAGAGTTCGTC_s1	s1	21326	4564	WT	5	5
CACCTGTAATAGCGATGATTACAGAGG_s1	s1	30184	5551	WT	5	5
CACCTGTAATAGCTACACCTGGTTGAG_s1	s1	32663	5874	WT	1	1
CACCTGTAATAGCTACACTGTGCAAGT_s1	s1	16163	3805	WT	5	5
CACCTGTAATCCTGGCTTGTAACGCTT_s1	s1	27475	5367	WT	1	1
CACCTGTAATCGATGTGGCTCATGAGG_s1	s1	16716	4178	WT	1	1
CACCTGTAATGAGTAGTCACATTGCTG_s1	s1	21941	4950	WT	1	1
CACCTGTAATGAGTAGTCCGGCTTCTA_s1	s1	20134	4801	WT	5	5
CACCTGTAATGAGTAGTCGGCGGATAA_s1	s1	34274	5789	WT	1	1
CACCTGTAATGAGTAGTCGGTTGGAAT_s1	s1	26450	5347	WT	1	1
CACCTGTAATGGACTTGTATTCGAGCT_s1	s1	22913	4769	WT	1	1
CACCTGTAATGGACTTGTCTCTCAGGA_s1	s1	43345	6434	WT	1	1
CACCTGTAATGGTAACCGAACAAGTGG_s1	s1	11940	3621	WT	1	1
CACCTGTAATGGTAACCGCTTCATGGA_s1	s1	34397	6254	WT	1	1
CACCTGTAATGGTCAGTTTAAGCTTGG_s1	s1	36063	6154	WT	1	1
CACCTGTAATGTCGGTGTGTCGCCTAT_s1	s1	21870	4957	WT	1	1
CACCTGTAATTACACGACCTGGTTGAG_s1	s1	33092	5859	WT	1	1
CACCTGTAATTACACGACGCACTATTC_s1	s1	28260	5514	WT	1	1
CACCTGTAATTCGAGGATCAGTAAGAG_s1	s1	5571	2189	WT	1	1
CACTTCAGAAACGCTAGTGCGAGCTTA_s1	s1	26197	5305	WT	1	1
CACTTCAGAAACGTCCAAGAGATAGGA_s1	s1	20426	4628	WT	1	1
CACTTCAGAAAGGTGGTAATGAGTCCT_s1	s1	15600	3919	WT	5	5
CACTTCAGAACACCAACGGAGACCTAG_s1	s1	47076	6627	WT	1	1
CACTTCAGAACCAGGTCATAAGAGCGT_s1	s1	11937	3621	WT	1	1
CACTTCAGAACCGTACTCACCAATCCG_s1	s1	8276	2929	WT	1	1
CACTTCAGAACGTTACGACTTCAGTCT_s1	s1	29402	5604	WT	1	1
CACTTCAGAAGCCACATAAGCACATGC_s1	s1	57617	7483	WT	1	1
CACTTCAGAAGGCTGTTGCTCTAACAC_s1	s1	40466	6378	WT	5	5
CACTTCAGAAGTGGTGGTTCCTAAGCC_s1	s1	19150	4536	WT	5	5
CACTTCAGAATACCAGTCGTAGCACGA_s1	s1	33552	6013	WT	1	1
CACTTCAGAATAGCGTGTCAAGGTGTT_s1	s1	25219	5214	WT	1	1
CACTTCAGAATAGCGTGTCGTGGCTAT_s1	s1	27570	5206	WT	5	5
CACTTCAGAATCCTTCCAGCATTAGCA_s1	s1	21513	4887	WT	1	1
CACTTCAGAATCCTTCCATGTCACGCT_s1	s1	43819	6682	WT	1	1
CACTTCAGAATGTATCGGACGTGTGTT_s1	s1	15992	4205	WT	1	1
CACTTCAGAATGTATCGGATTCTCAGG_s1	s1	18061	4557	WT	5	5
CACTTCAGAATGTATCGGTGGCAATTC_s1	s1	21070	4768	WT	1	1
CACTTCAGACAATGCAACGGCGGATAA_s1	s1	32348	5797	WT	1	1
CACTTCAGACAATTGCGCCCGTTGATT_s1	s1	27120	5392	WT	1	1
CACTTCAGACACGCAATAAATTCTGGC_s1	s1	28586	5573	WT	1	1
CACTTCAGACAGCCGAATAGAATCCGG_s1	s1	26705	4997	WT	5	5
CACTTCAGACATACGACCGTGTCTGAA_s1	s1	24293	5097	WT	1	1
CACTTCAGACATACGACCTTGTGTACG_s1	s1	16363	4390	WT	5	5
CACTTCAGACATCGGTTCAGTGACGAC_s1	s1	15207	3619	WT	1	1
CACTTCAGACCATAATCGGAGTTCGTC_s1	s1	30566	5792	WT	1	1
CACTTCAGACGAGTTGCAACTGAAGCA_s1	s1	12670	3398	WT	1	1
CACTTCAGACGGATCATCGCCACATTG_s1	s1	26647	5265	WT	5	5
CACTTCAGACGGATCATCGTCGCCTAT_s1	s1	28228	5406	WT	5	5
CACTTCAGACGGCTAGATGTGAACCAA_s1	s1	36700	6240	WT	1	1
CACTTCAGACGTACTGAAATGAGTCCT_s1	s1	55920	7517	WT	1	1
CACTTCAGACGTCATACCCGTGTGATG_s1	s1	58927	7356	WT	1	1
CACTTCAGACTAACCAGAAGCACATGC_s1	s1	17584	4338	WT	1	1
CACTTCAGACTAATCGCGTACGAAGGA_s1	s1	28821	5359	WT	1	1
CACTTCAGACTAATCGCGTAGAGTCGC_s1	s1	36402	6366	WT	1	1
CACTTCAGACTCCTCAATTGTACGCCT_s1	s1	6363	2908	WT	5	5
CACTTCAGACTCCTCAATTTCGGTCAA_s1	s1	32102	5692	WT	1	1
CACTTCAGACTGTGGTATCTGTACACA_s1	s1	37324	6024	WT	1	1
CACTTCAGAGAAGAAGCCAGTTCGTCC_s1	s1	38509	6377	WT	1	1
CACTTCAGAGAAGAAGCCCACCAAGTC_s1	s1	31074	5770	WT	1	1
CACTTCAGAGAGTTGACACACAACATG_s1	s1	16329	4283	WT	5	5
CACTTCAGAGATAACCGCACATTGCTG_s1	s1	37035	6384	WT	1	1
CACTTCAGAGCATGTTGGGAACACAGA_s1	s1	33104	5733	WT	1	1
CACTTCAGAGCTGCGATACAAGAGTAG_s1	s1	11554	3435	WT	1	1
CACTTCAGAGCTTACAGGAACCGTGAT_s1	s1	14933	3954	WT	1	1
CACTTCAGAGGCATGCAACTTCATGGA_s1	s1	6510	2417	WT	5	5
CACTTCAGAGGTAGTCCAAAGATCTGC_s1	s1	29819	5494	WT	1	1
CACTTCAGAGGTAGTCCACCTCGATCA_s1	s1	29183	5757	WT	1	1
CACTTCAGAGGTAGTCCACTTCCACGT_s1	s1	33697	5970	WT	1	1
CACTTCAGAGGTAGTCCAGTCAATGCA_s1	s1	7178	2612	WT	1	1
CACTTCAGAGGTCCGTAACGGAATGCT_s1	s1	20751	4757	WT	1	1
CACTTCAGAGGTGATCAGAAGGCAGAC_s1	s1	19433	4510	WT	1	1
CACTTCAGAGGTGATCAGTACTCCATC_s1	s1	22952	5065	WT	1	1
CACTTCAGAGGTGATCAGTGGCAATTC_s1	s1	32457	5774	WT	1	1
CACTTCAGAGTAATGGACGATTGCGAG_s1	s1	24905	5614	WT	1	1
CACTTCAGAGTAGTGTTGGTCTGATGC_s1	s1	22914	4965	WT	1	1
CACTTCAGAGTATCCTTCTCGAACTCC_s1	s1	30844	6197	WT	1	1
CACTTCAGAGTATCCTTCTGTCACGCT_s1	s1	31371	5686	WT	1	1
CACTTCAGAGTTCTACCGCCAAGGATG_s1	s1	26713	5174	WT	1	1
CACTTCAGATACTCACCACCTCTTAAG_s1	s1	25754	5032	WT	1	1
CACTTCAGATAGACCACTGCATTAGCA_s1	s1	31413	5802	WT	1	1
CACTTCAGATAGACCACTGCCACATTG_s1	s1	58628	7225	WT	1	1
CACTTCAGATAGCGATGACAGTAAGAG_s1	s1	16938	4160	WT	1	1
CACTTCAGATATCGTGCAGAGAGGAGT_s1	s1	33750	5663	WT	1	1
CACTTCAGATCTTCTCAGCTCTAACAC_s1	s1	6570	2417	WT	1	1
CACTTCAGATCTTCTCAGTACGCGTAC_s1	s1	20943	4641	WT	1	1
CACTTCAGATGAGGCCTTAGTTCGTCC_s1	s1	21744	4926	WT	1	1
CACTTCAGATGAGGCCTTCCGAGATGT_s1	s1	10209	3155	WT	1	1
CACTTCAGATGAGGCCTTCTCTCAGGA_s1	s1	28385	5160	WT	1	1
CACTTCAGATGATCCTCTACTCGGATT_s1	s1	29585	5734	WT	1	1
CACTTCAGATGATCCTCTTGGTTGTAC_s1	s1	8279	2909	WT	1	1
CACTTCAGATGTCGGTGTAGTTCGTCC_s1	s1	37316	6020	WT	5	5
CACTTCAGATGTCGGTGTCCTTAGGTG_s1	s1	31078	5773	WT	1	1
CACTTCAGATGTCGGTGTCGACTGAGA_s1	s1	36329	6110	WT	5	5
CACTTCAGATTACACGACGAGACCTAG_s1	s1	22054	4557	WT	5	5
CACTTCAGATTACACGACGATGCACAT_s1	s1	33012	5856	WT	5	5
CACTTCAGATTACACGACGCGATTCTG_s1	s1	26710	5445	WT	5	5
CACTTCAGATTACACGACGGTAAGTTC_s1	s1	31483	5769	WT	5	5
CACTTCAGATTCCAATCGACTATCGCC_s1	s1	9212	2945	WT	1	1
CACTTCAGATTCGAGGATAGGTTGGCT_s1	s1	17210	4247	WT	1	1
CACTTCAGATTCGAGGATCAAGGTGTT_s1	s1	7105	2619	WT	1	1
CACTTCAGATTCGAGGATCTCAATCGT_s1	s1	32690	6037	WT	1	1
CACTTCAGATTCGAGGATGACTATTCC_s1	s1	27948	5373	WT	1	1
CACTTCAGATTCGAGGATTACGAAGGA_s1	s1	5543	2421	WT	1	1
CACTTCAGATTGAGACAGGGTTGGAAT_s1	s1	32374	5802	WT	5	5
CACTTCAGATTGCCGTCAGCTAAGCAT_s1	s1	30570	5680	WT	1	1
CACTTCAGATTGGTGACCTGCTGCAGT_s1	s1	20328	4547	WT	1	1
CAGAGTACAAACGCTAGTACGTCCATA_s1	s1	21799	4855	WT	1	1
CAGAGTACAAAGGTGGTAGACATGGCT_s1	s1	32251	5970	WT	1	1
CAGAGTACAACAACAGGTAACCGTGAT_s1	s1	20241	4593	WT	5	5
CAGAGTACAACGTTACGATACTCCATC_s1	s1	8234	3052	WT	5	5
CAGAGTACAACTCATCGTTACGAAGGA_s1	s1	31781	5924	WT	5	5
CAGAGTACAACTCATCGTTCGAACTCC_s1	s1	28326	5560	WT	1	1
CAGAGTACAAGACGAAGTCCAATTGGC_s1	s1	23377	5027	WT	1	1
CAGAGTACAAGACGAAGTTAAGAGCGT_s1	s1	19753	4722	WT	1	1
CAGAGTACAAGCATAGCGCAAGGTGTT_s1	s1	38243	6359	WT	1	1
CAGAGTACAATACCAGTCGTTACCACG_s1	s1	23814	5124	WT	1	1
CAGAGTACAATACCAGTCTACGCGTAC_s1	s1	34289	5646	WT	5	5
CAGAGTACAATAGCGTGTCCGATCGAA_s1	s1	47748	6642	WT	1	1
CAGAGTACAATAGCGTGTGAACACAGA_s1	s1	28479	5235	WT	1	1
CAGAGTACAATGCCTAAGAGTGACGAC_s1	s1	26813	5574	WT	1	1
CAGAGTACAATGTATCGGCTCTAACAC_s1	s1	44747	6739	WT	1	1
CAGAGTACAATGTATCGGGAATCGCAA_s1	s1	21937	4822	WT	1	1
CAGAGTACAATGTATCGGGTAACGCTT_s1	s1	18608	4416	WT	5	5
CAGAGTACAATGTATCGGGTACGGACT_s1	s1	7507	2543	WT	1	1
CAGAGTACAATGTGCAGCGACATGGCT_s1	s1	29043	5313	WT	5	5
CAGAGTACACACGCAATAGTAACGCTT_s1	s1	39787	6303	WT	1	1
CAGAGTACACATACGACCGGAGAGGAA_s1	s1	15897	4053	WT	1	1
CAGAGTACACATCGGTTCCTGATATCC_s1	s1	18282	4318	WT	1	1
CAGAGTACACCAGAAGATCAAGAGTAG_s1	s1	7905	2648	WT	1	1
CAGAGTACACCAGTCCTAGACCATCAA_s1	s1	38345	6530	WT	5	5
CAGAGTACACCATAATCGTGCTATCGC_s1	s1	38295	6150	WT	5	5
CAGAGTACACCTACAAGGCCGTTGATT_s1	s1	38447	6379	WT	1	1
CAGAGTACACGTCATACCCCGTGTCAA_s1	s1	26880	5357	WT	1	1
CAGAGTACACGTCATACCGGTGTCGTA_s1	s1	31821	5764	WT	5	5
CAGAGTACACTAACCAGAATTCTCAGG_s1	s1	19076	4325	WT	5	5
CAGAGTACACTAACCAGAGCACTATTC_s1	s1	24421	5223	WT	1	1
CAGAGTACACTAACCAGAGTCTGATGC_s1	s1	38686	6360	WT	1	1
CAGAGTACACTAATCGCGAGAATGACC_s1	s1	48017	6915	WT	1	1
CAGAGTACACTGTGGTATCGTCAACTG_s1	s1	25937	5239	WT	1	1
CAGAGTACACTGTGGTATGATGCACAT_s1	s1	7927	2763	WT	1	1
CAGAGTACAGAGTTGACAGTCTCGAAG_s1	s1	39083	6391	WT	1	1
CAGAGTACAGATAACCGCGCCGAATGT_s1	s1	5634	2188	WT	5	5
CAGAGTACAGATCAGGACCTCTCAGGA_s1	s1	36173	5958	WT	1	1
CAGAGTACAGCATGTTGGTGGCTCACA_s1	s1	31003	5828	WT	1	1
CAGAGTACAGCCATAACCCTCTCAGGA_s1	s1	31723	5872	WT	1	1
CAGAGTACAGCTGCGATACCTCTTAAG_s1	s1	35982	6083	WT	1	1
CAGAGTACAGGCATGCAACGACTGAGA_s1	s1	37194	6053	WT	1	1
CAGAGTACAGGCATGCAATCGTCATGC_s1	s1	23792	5249	WT	5	5
CAGAGTACAGGTAGTCCATCCAGACGA_s1	s1	36844	6206	WT	1	1
CAGAGTACAGGTCCGTAAACCTGAAGG_s1	s1	8587	2676	WT	5	5
CAGAGTACAGGTCCGTAACCGTTGATT_s1	s1	33209	5852	WT	1	1
CAGAGTACAGGTGATCAGCTTCAGTCT_s1	s1	28120	5678	WT	1	1
CAGAGTACAGGTGATCAGTCGAACTCC_s1	s1	30222	5618	WT	1	1
CAGAGTACAGTAATGGACCCAATACAG_s1	s1	31501	5923	WT	1	1
CAGAGTACAGTAATGGACGTAGCACGA_s1	s1	35017	5982	WT	1	1
CAGAGTACAGTAGTTCCTAACCGTGAT_s1	s1	19833	4445	WT	5	5
CAGAGTACATAATGGCCGTGTCACGCT_s1	s1	18213	4513	WT	5	5
CAGAGTACATATAGCGGTTATGACACC_s1	s1	18868	4544	WT	1	1
CAGAGTACATCTGTCTGCCGTCAACTG_s1	s1	7941	2628	WT	5	5
CAGAGTACATCTTCTCAGATTGAGAGC_s1	s1	7795	2713	WT	1	1
CAGAGTACATGAGGCCTTGTGGAATAG_s1	s1	31339	5738	WT	1	1
CAGAGTACATGATCCTCTGATTGCGAG_s1	s1	36478	6084	WT	5	5
CAGAGTACATGGACTTGTTCTGTGGTT_s1	s1	28173	5418	WT	1	1
CAGAGTACATTGGTGACCGTAGCACGA_s1	s1	16945	4287	WT	1	1
CAGGACTTCAACGTCCAAAGCACATGC_s1	s1	22895	4881	WT	1	1
CAGGACTTCAACGTCCAACTCTAACAC_s1	s1	25633	5273	WT	1	1
CAGGACTTCACACCAACGCCGTTGATT_s1	s1	22465	5271	WT	5	5
CAGGACTTCACCAGGTCACTTCAGTCT_s1	s1	23418	5019	WT	1	1
CAGGACTTCACCAGGTCATGCTATCGC_s1	s1	7937	2905	WT	1	1
CAGGACTTCACCGTACTCGGAGAGGAA_s1	s1	9003	3020	WT	5	5
CAGGACTTCACCGTACTCTACGAAGGA_s1	s1	21547	4823	WT	1	1
CAGGACTTCACCTCGACTACGTGTGTT_s1	s1	17524	4328	WT	5	5
CAGGACTTCACCTGCTACAGACTCTAC_s1	s1	12349	3675	WT	5	5
CAGGACTTCACCTGCTACGAACGAATG_s1	s1	18852	4363	WT	1	1
CAGGACTTCACTCATCGTACTCTGTGA_s1	s1	21950	4678	WT	1	1
CAGGACTTCACTCATCGTCTGATATCC_s1	s1	22919	4866	WT	1	1
CAGGACTTCACTCATCGTTTAGCCGTA_s1	s1	29890	5881	WT	1	1
CAGGACTTCAGGCTGTTGGCGTCTAGT_s1	s1	49705	7124	WT	1	1
CAGGACTTCAGGCTGTTGTGGTTGTAC_s1	s1	23553	5109	WT	1	1
CAGGACTTCATAGCGTGTTACGAAGGA_s1	s1	25737	5235	WT	1	1
CAGGACTTCATGCCTAAGGTACGGACT_s1	s1	31912	6082	WT	5	5
CAGGACTTCCACTAGGCATGCCAACAT_s1	s1	25070	5196	WT	1	1
CAGGACTTCCAGCCGAATAGCACATGC_s1	s1	20502	4682	WT	1	1
CAGGACTTCCATCGGTTCAAGGCAGAC_s1	s1	17050	4356	WT	1	1
CAGGACTTCCCAGAAGATACGTACTGT_s1	s1	25871	5103	WT	1	1
CAGGACTTCCCATAATCGTTCAAGCTG_s1	s1	27930	5493	WT	1	1
CAGGACTTCCCTACAAGGAGATCTCGT_s1	s1	36045	5882	WT	1	1
CAGGACTTCCGAGTTGCAAATTCTGGC_s1	s1	20745	4759	WT	1	1
CAGGACTTCCGAGTTGCAATGAGTCCT_s1	s1	10027	3227	WT	1	1
CAGGACTTCCGCTGTAAGTGCTGCAGT_s1	s1	17085	4353	WT	1	1
CAGGACTTCCTAACCAGATGAAGCTGA_s1	s1	27549	5321	WT	1	1
CAGGACTTCCTAATCGCGGTCAATGCA_s1	s1	7439	2693	WT	1	1
CAGGACTTCCTCCTCAATGCTAAGCAT_s1	s1	33389	5802	WT	5	5
CAGGACTTCGAAGAAGCCGTCTGATGC_s1	s1	8639	3235	WT	5	5
CAGGACTTCGAGTTGACATTGTGTACG_s1	s1	10873	3329	WT	5	5
CAGGACTTCGATAACCGCCCGAGATGT_s1	s1	13697	4003	WT	5	5
CAGGACTTCGATAACCGCCTGTTCGGT_s1	s1	19349	4420	WT	5	5
CAGGACTTCGATAACCGCTCTCACCTC_s1	s1	19719	4590	WT	1	1
CAGGACTTCGATGTGTGTAACAAGTGG_s1	s1	6533	2464	WT	1	1
CAGGACTTCGCATGTTGGCTATGACCA_s1	s1	26237	5231	WT	1	1
CAGGACTTCGCCATAACCAACAGGAAC_s1	s1	19431	4616	WT	1	1
CAGGACTTCGGAAGACTCACAGGCATC_s1	s1	21872	5035	WT	1	1
CAGGACTTCGGAAGACTCCGACTGAGA_s1	s1	5562	2246	WT	1	1
CAGGACTTCGGAAGACTCCTCTAACAC_s1	s1	11969	3277	WT	5	5
CAGGACTTCGGTAGTCCAGTAGCACGA_s1	s1	28003	5399	WT	1	1
CAGGACTTCGGTGATCAGCATTCCGCT_s1	s1	33383	5719	WT	1	1
CAGGACTTCGTAGTGTTGTCTGTGGTT_s1	s1	24684	5079	WT	1	1
CAGGACTTCGTAGTGTTGTTAGCATCC_s1	s1	25239	5106	WT	5	5
CAGGACTTCGTATCCTTCCTACTATGG_s1	s1	18207	4200	WT	1	1
CAGGACTTCTAATGGCCGAGAATGACC_s1	s1	23352	4997	WT	1	1
CAGGACTTCTACTCACCAAGCACATGC_s1	s1	7027	2582	WT	5	5
CAGGACTTCTAGACCACTAGTGACGAC_s1	s1	12901	3572	WT	1	1
CAGGACTTCTAGACCACTGGCGGATAA_s1	s1	11473	3345	WT	1	1
CAGGACTTCTAGCGATGAACCAATCCG_s1	s1	21905	4616	WT	1	1
CAGGACTTCTAGCGATGAACGACGTAT_s1	s1	26375	5317	WT	1	1
CAGGACTTCTAGCGATGATGGCTCACA_s1	s1	20788	4768	WT	1	1
CAGGACTTCTAGCTACACACTGGTTCC_s1	s1	26305	5604	WT	1	1
CAGGACTTCTATCGTGCAGACGTAGAG_s1	s1	33204	5966	WT	1	1
CAGGACTTCTATCGTGCATGTACGCCT_s1	s1	27261	5420	WT	1	1
CAGGACTTCTCGATGTGGGTAGCACGA_s1	s1	41856	6265	WT	1	1
CAGGACTTCTCTGTCTGCGAACGAATG_s1	s1	47833	6729	WT	1	1
CAGGACTTCTGAGTAGTCTGCACGAGA_s1	s1	27715	5377	WT	1	1
CAGGACTTCTGATGTGCCCCAATACAG_s1	s1	26879	5580	WT	1	1
CAGGACTTCTGATGTGCCTCCAGACGA_s1	s1	6570	2351	WT	1	1
CAGGACTTCTGGACTTGTCGGCTTCTA_s1	s1	25077	5225	WT	1	1
CAGGACTTCTGTCGGTGTGTAGGTAAG_s1	s1	30463	5653	WT	1	1
CAGGACTTCTTGAGACAGACTGGTTCC_s1	s1	33086	5657	WT	1	1
CAGGACTTCTTGAGACAGGTGTCTGAA_s1	s1	24059	5074	WT	1	1
CAGGACTTCTTGCCGTCAAGTGACGAC_s1	s1	15552	3848	WT	1	1
CAGTCTTCGAACGCTAGTACGTGTGTT_s1	s1	15598	4029	WT	1	1
CAGTCTTCGAACGCTAGTATTAGCCTG_s1	s1	31528	5576	WT	5	5
CAGTCTTCGACAACAGGTGACGTAGAG_s1	s1	27195	5489	WT	1	1
CAGTCTTCGACCAGGTCAACACGGTAG_s1	s1	19363	4487	WT	5	5
CAGTCTTCGACCGTACTCTCAGCACTG_s1	s1	44262	6644	WT	1	1
CAGTCTTCGACCTCGACTACCTGAAGG_s1	s1	41606	6628	WT	1	1
CAGTCTTCGAGATACGCAAACCGTGAT_s1	s1	14090	3921	WT	1	1
CAGTCTTCGAGCATAGCGGATGCACAT_s1	s1	40569	6077	WT	5	5
CAGTCTTCGAGGCTGTTGGTGGAATAG_s1	s1	27716	5281	WT	1	1
CAGTCTTCGATGTATCGGACCAATCCG_s1	s1	14949	4016	WT	1	1
CAGTCTTCGATGTGCAGCGATCTCTTG_s1	s1	20938	5031	WT	1	1
CAGTCTTCGCACTAGGCACCGATCGAA_s1	s1	28722	5646	WT	1	1
CAGTCTTCGCCATAATCGATTGAGAGC_s1	s1	21887	4916	WT	1	1
CAGTCTTCGCGATAAGGCGAAGCCATT_s1	s1	19306	4355	WT	1	1
CAGTCTTCGCGATAAGGCTGCTTATGG_s1	s1	30398	5657	WT	1	1
CAGTCTTCGCGGATCATCTGCTGCAGT_s1	s1	21802	5211	WT	1	1
CAGTCTTCGCGGCTAGATGTCAATGCA_s1	s1	5465	2142	WT	5	5
CAGTCTTCGCGTACTGAAGCCACATTG_s1	s1	29764	5773	WT	1	1
CAGTCTTCGCTCCTCAATAGAGAATGG_s1	s1	19606	4464	WT	5	5
CAGTCTTCGCTCCTCAATGTAGCACGA_s1	s1	21463	4759	WT	1	1
CAGTCTTCGCTGTGGTATACGCCACTT_s1	s1	17271	4209	WT	5	5
CAGTCTTCGGAAGAAGCCCACCTAACG_s1	s1	23648	4879	WT	5	5
CAGTCTTCGGAAGAAGCCGTAAGATCG_s1	s1	8327	2887	WT	1	1
CAGTCTTCGGAAGAAGCCTGCACGAGA_s1	s1	59572	7608	WT	1	1
CAGTCTTCGGAGTTGACAAATTCTGGC_s1	s1	19055	4268	WT	1	1
CAGTCTTCGGATAACCGCACATTGCTG_s1	s1	31348	5827	WT	1	1
CAGTCTTCGGATAACCGCCTGAAGTGA_s1	s1	10677	3177	WT	1	1
CAGTCTTCGGATCAGGACGAATCGCAA_s1	s1	23535	5075	WT	5	5
CAGTCTTCGGCAACTTCATTCAAGCTG_s1	s1	24836	5107	WT	1	1
CAGTCTTCGGCATGTTGGCGTGTGATG_s1	s1	29226	5672	WT	1	1
CAGTCTTCGGCCATAACCCAAGGTGTT_s1	s1	10113	3273	WT	1	1
CAGTCTTCGGGAAGACTCTGTCACGCT_s1	s1	17471	4573	WT	1	1
CAGTCTTCGGGTGATCAGAGAGAATGG_s1	s1	6269	2338	WT	1	1
CAGTCTTCGGTAATGGACATGAGTCCT_s1	s1	28044	5299	WT	1	1
CAGTCTTCGGTAATGGACGCACTATTC_s1	s1	28516	5569	WT	1	1
CAGTCTTCGTAATGGCCGTCCTAAGCC_s1	s1	30907	5684	WT	1	1
CAGTCTTCGTAGCTACACGACGTAGAG_s1	s1	23839	5063	WT	1	1
CAGTCTTCGTAGTCCGGACTGTACACA_s1	s1	45137	6679	WT	5	5
CAGTCTTCGTATAGCGGTGATCTCTTG_s1	s1	25118	5116	WT	1	1
CAGTCTTCGTATAGCGGTGTAGGTAAG_s1	s1	24871	5224	WT	1	1
CAGTCTTCGTATCGTGCAACCTGAAGG_s1	s1	30547	5509	WT	1	1
CAGTCTTCGTCAGGTAGACAAGGTGTT_s1	s1	25095	5160	WT	5	5
CAGTCTTCGTGAGGCCTTCTTCAGTCT_s1	s1	16166	4405	WT	1	1
CAGTCTTCGTGATGTGCCGATCTCTTG_s1	s1	25864	5316	WT	1	1
CAGTCTTCGTGGACTTGTAGAATCCGG_s1	s1	13871	3617	WT	5	5
CAGTCTTCGTGGTAACCGTACGAAGGA_s1	s1	26446	5332	WT	5	5
CAGTCTTCGTTCCAATCGGCGATTCTG_s1	s1	17468	4238	WT	1	1
CAGTCTTCGTTCCAATCGTGACAGCTA_s1	s1	26087	5306	WT	1	1
CATGTAGGCAACGTCCAAGGTAAGTTC_s1	s1	13752	3676	WT	5	5
CATGTAGGCAACGTCCAAGTCTGATGC_s1	s1	25056	5376	WT	1	1
CATGTAGGCAACGTCCAATTCAAGCTG_s1	s1	24342	5426	WT	5	5
CATGTAGGCAATCCGGTGAACAAGTGG_s1	s1	19568	5081	WT	5	5
CATGTAGGCAATCCGGTGAGAGAATGG_s1	s1	25152	4955	WT	1	1
CATGTAGGCACAACAGGTTGCTTATGG_s1	s1	14981	3976	WT	1	1
CATGTAGGCACTCATCGTACGCCACTT_s1	s1	22503	4902	WT	5	5
CATGTAGGCACTCATCGTCGCTTACCT_s1	s1	18437	4327	WT	1	1
CATGTAGGCAGATACGCAGAATCGCAA_s1	s1	20302	4735	WT	1	1
CATGTAGGCAGATACGCAGAGATAGGA_s1	s1	7861	2921	WT	1	1
CATGTAGGCAGCATAGCGGTCAATGCA_s1	s1	17694	4339	WT	1	1
CATGTAGGCATGCCTAAGGCCGAATGT_s1	s1	12878	3553	WT	1	1
CATGTAGGCATGCGATACGTCGCCTAT_s1	s1	21075	4668	WT	1	1
CATGTAGGCATGTATCGGGGCAACACT_s1	s1	23287	5026	WT	1	1
CATGTAGGCATGTATCGGTGCTGCAGT_s1	s1	19300	4449	WT	1	1
CATGTAGGCATGTATCGGTTAGCCGTA_s1	s1	36963	6231	WT	1	1
CATGTAGGCCCATAATCGAGTGACGAC_s1	s1	25069	4997	WT	1	1
CATGTAGGCCCTACAAGGCAGACACTC_s1	s1	14866	4305	WT	1	1
CATGTAGGCCGAGTTGCACTCATGAGG_s1	s1	19649	4548	WT	1	1
CATGTAGGCCGATAAGGCGTTACCACG_s1	s1	15293	3755	WT	5	5
CATGTAGGCCGGATCATCACTCGGATT_s1	s1	26472	5420	WT	1	1
CATGTAGGCCGGCTAGATTGTCACGCT_s1	s1	17187	4372	WT	1	1
CATGTAGGCGAGTTGACAAGCGTGTAT_s1	s1	28376	5075	WT	5	5
CATGTAGGCGATGTGTGTTAAGTCGCT_s1	s1	21912	4810	WT	1	1
CATGTAGGCGCAACTTCAATCGCTCTG_s1	s1	21388	4951	WT	1	1
CATGTAGGCGCCATAACCGCACTATTC_s1	s1	16301	4106	WT	1	1
CATGTAGGCGCTGCGATAACTGAAGCA_s1	s1	12312	3531	WT	1	1
CATGTAGGCGCTGCGATAGTAGCACGA_s1	s1	12507	3401	WT	1	1
CATGTAGGCGCTTACAGGACCTGAAGG_s1	s1	15938	4366	WT	1	1
CATGTAGGCGGAAGACTCACGTGTGTT_s1	s1	25425	5498	WT	1	1
CATGTAGGCGGTAGTCCAGATTGCGAG_s1	s1	18607	4340	WT	5	5
CATGTAGGCGGTCCGTAAGCTAAGCAT_s1	s1	12483	3396	WT	5	5
CATGTAGGCGGTGATCAGCCATATCTC_s1	s1	22843	4838	WT	1	1
CATGTAGGCGTAGTTCCTACATTGCTG_s1	s1	23505	4990	WT	1	1
CATGTAGGCGTATCCTTCGAGTTCGTC_s1	s1	16873	4161	WT	1	1
CATGTAGGCTACTCACCAAGAATGACC_s1	s1	19236	4523	WT	1	1
CATGTAGGCTAGACCACTCGACCTTAT_s1	s1	29632	5807	WT	1	1
CATGTAGGCTAGCGATGAACTGAAGCA_s1	s1	10118	3127	WT	1	1
CATGTAGGCTAGCTACACCACCAAGTC_s1	s1	37678	6219	WT	1	1
CATGTAGGCTAGCTACACCTGAAGTGA_s1	s1	23781	5194	WT	1	1
CATGTAGGCTAGCTACACTGGTTGTAC_s1	s1	17244	4288	WT	1	1
CATGTAGGCTATAGCGGTTTGTGTACG_s1	s1	21499	4926	WT	1	1
CATGTAGGCTCTTCTCAGACGTCCATA_s1	s1	24935	5137	WT	5	5
CATGTAGGCTCTTCTCAGTGCTATCGC_s1	s1	25063	5059	WT	1	1
CATGTAGGCTGAGGCCTTCTTCAGTCT_s1	s1	10954	3544	WT	1	1
CATGTAGGCTGGTAACCGGACTATTCC_s1	s1	12872	3817	WT	1	1
CATGTAGGCTGGTCAGTTCACCTAACG_s1	s1	32432	5722	WT	1	1
CATGTAGGCTGGTCAGTTCTCTCAGGA_s1	s1	23516	4756	WT	1	1
CATGTAGGCTTACACGACGTGGCAACT_s1	s1	24994	5227	WT	1	1
CATGTAGGCTTGAGACAGCCTCGATCA_s1	s1	26566	5574	WT	1	1
CATGTAGGCTTGCCGTCATTCGGTCAA_s1	s1	28686	5456	WT	1	1
CATGTAGGCTTGGTGACCATTAGCCTG_s1	s1	17094	4444	WT	5	5
CCAATGTCTAAGGTGGTACCTCTTAAG_s1	s1	26309	5572	WT	5	5
CCAATGTCTACAACAGGTGACCATCAA_s1	s1	17803	4489	WT	1	1
CCAATGTCTACCGTACTCAGCGTGTAT_s1	s1	15678	4076	WT	1	1
CCAATGTCTACCGTACTCGAATCGCAA_s1	s1	25636	5022	WT	5	5
CCAATGTCTACCTCGACTGATGCACAT_s1	s1	44815	6552	WT	1	1
CCAATGTCTACCTGCTACAACAGGAAC_s1	s1	31178	5715	WT	1	1
CCAATGTCTACCTGCTACCAAGGTGTT_s1	s1	19312	4175	WT	1	1
CCAATGTCTACTCATCGTTACTCCATC_s1	s1	21877	4871	WT	1	1
CCAATGTCTAGATACGCATAAGAGCGT_s1	s1	21737	5126	WT	1	1
CCAATGTCTAGTGGTGGTCTGATATCC_s1	s1	42217	6236	WT	1	1
CCAATGTCTATACCAGTCGCTAAGCAT_s1	s1	23893	5140	WT	1	1
CCAATGTCTATAGCGTGTGAAGCCATT_s1	s1	25193	5228	WT	1	1
CCAATGTCTATCCTTCCAACCAATCCG_s1	s1	27501	5370	WT	1	1
CCAATGTCTATGCCTAAGGCGATTCTG_s1	s1	35994	6087	WT	1	1
CCAATGTCTATGTGCAGCTGCACGAGA_s1	s1	16212	4014	WT	1	1
CCAATGTCTCACTAGGCATAGAGTCGC_s1	s1	19265	4518	WT	1	1
CCAATGTCTCAGCCGAATCCAATTGGC_s1	s1	26550	5403	WT	1	1
CCAATGTCTCATACGACCAACCGTGAT_s1	s1	20757	4693	WT	5	5
CCAATGTCTCATACGACCCAGGAACCA_s1	s1	13315	3724	WT	1	1
CCAATGTCTCATCGGTTCGAGAGGAGT_s1	s1	6172	2377	WT	1	1
CCAATGTCTCCAGAAGATGACTAACGG_s1	s1	15752	3926	WT	5	5
CCAATGTCTCCAGTCCTATGCTGCAGT_s1	s1	10672	3297	WT	5	5
CCAATGTCTCGAGTTGCACTTCATGGA_s1	s1	21008	4547	WT	5	5
CCAATGTCTCGAGTTGCAGTGGAATAG_s1	s1	23382	5067	WT	1	1
CCAATGTCTCGCTGTAAGCACCAAGTC_s1	s1	24653	5277	WT	5	5
CCAATGTCTCGGATCATCATCGCTCTG_s1	s1	20844	4946	WT	1	1
CCAATGTCTCGGATCATCCAGGAACCA_s1	s1	31788	5733	WT	1	1
CCAATGTCTCGGCTAGATAGAGAATGG_s1	s1	30212	5627	WT	1	1
CCAATGTCTCGTACTGAACTCTGCTTA_s1	s1	22473	4690	WT	5	5
CCAATGTCTCGTACTGAATCTCACCTC_s1	s1	19056	4815	WT	1	1
CCAATGTCTCGTACTGAATGCCAACAT_s1	s1	21222	4946	WT	1	1
CCAATGTCTCGTACTGAATGGCAATTC_s1	s1	12793	3321	WT	1	1
CCAATGTCTCTCCTCAATTATGACACC_s1	s1	24264	5050	WT	5	5
CCAATGTCTGAAGAAGCCGAACCTGTA_s1	s1	25039	5439	WT	5	5
CCAATGTCTGATAACCGCTGTCACGCT_s1	s1	29300	5572	WT	5	5
CCAATGTCTGCTGCGATACTAGGTTGC_s1	s1	22054	4920	WT	5	5
CCAATGTCTGCTGCGATAGAATCGCAA_s1	s1	40830	6673	WT	1	1
CCAATGTCTGCTTACAGGTCCAGACGA_s1	s1	24754	4932	WT	1	1
CCAATGTCTGGAAGACTCACAGGCATC_s1	s1	22205	5028	WT	1	1
CCAATGTCTGGCATGCAAGTAGCACGA_s1	s1	31043	5786	WT	1	1
CCAATGTCTGGTAGTCCACCAAGGATG_s1	s1	22300	5122	WT	5	5
CCAATGTCTGGTAGTCCATCCAGTTAG_s1	s1	27047	5452	WT	1	1
CCAATGTCTGGTGATCAGCAAGGTGTT_s1	s1	21391	4698	WT	1	1
CCAATGTCTGTATCCTTCAATTCTGGC_s1	s1	18672	4786	WT	1	1
CCAATGTCTTAGCGATGACCGTTGATT_s1	s1	34602	6106	WT	1	1
CCAATGTCTTAGTCCGGACACCAAGTC_s1	s1	21796	4814	WT	1	1
CCAATGTCTTATCGTGCATAGAGTCGC_s1	s1	34307	6001	WT	1	1
CCAATGTCTTCAGGTAGAGTACGGACT_s1	s1	44000	6591	WT	1	1
CCAATGTCTTCCTGGCTTGTCTCGAAG_s1	s1	28066	5319	WT	1	1
CCAATGTCTTCGATGTGGACACGGTAG_s1	s1	6444	2333	WT	1	1
CCAATGTCTTCGATGTGGACGTGTGTT_s1	s1	16169	4404	WT	5	5
CCAATGTCTTGATCCTCTGTTACCACG_s1	s1	7457	2572	WT	5	5
CCAATGTCTTGGACTTGTTTGTCGCTC_s1	s1	6938	2520	WT	1	1
CCAATGTCTTTACACGACGGTGGTATC_s1	s1	22893	5129	WT	1	1
CCAATGTCTTTGCCGTCACCAAGGATG_s1	s1	29075	5713	WT	1	1
CCACACATTAATCCGGTGCGGAATGCT_s1	s1	26353	5241	WT	5	5
CCACACATTACACCAACGGATCTCTTG_s1	s1	19721	4678	WT	1	1
CCACACATTACCTCGACTGTAGGTAAG_s1	s1	26178	5471	WT	1	1
CCACACATTACGTTACGAAACCGTGAT_s1	s1	32145	5615	WT	1	1
CCACACATTAGGCTGTTGTAAGTCGCT_s1	s1	17780	4649	WT	1	1
CCACACATTATGCCTAAGGAGTTCGTC_s1	s1	21379	5087	WT	5	5
CCACACATTATGCGATACAGCGTGTAT_s1	s1	7972	2708	WT	1	1
CCACACATTATGTATCGGTGTCACGCT_s1	s1	29781	5685	WT	1	1
CCACACATTATGTGCAGCACCTCTTGA_s1	s1	9233	3073	WT	1	1
CCACACATTCATCGGTTCTAAGTCGCT_s1	s1	25381	5349	WT	5	5
CCACACATTCCATAATCGATGAGTCCT_s1	s1	20663	4785	WT	1	1
CCACACATTCGAGTTGCAAGAGAATGG_s1	s1	34084	6089	WT	1	1
CCACACATTCGAGTTGCATCTCACCTC_s1	s1	49346	7020	WT	1	1
CCACACATTCGGATCATCATCGCTCTG_s1	s1	16912	4357	WT	1	1
CCACACATTCGGCTAGATCTCTAACAC_s1	s1	29961	5670	WT	1	1
CCACACATTCGTACTGAACCGATCGAA_s1	s1	46157	6874	WT	5	5
CCACACATTCGTCATACCACGTGTGTT_s1	s1	43954	6474	WT	1	1
CCACACATTCGTCATACCGGTTGGAAT_s1	s1	36841	5909	WT	1	1
CCACACATTCTAACCAGAAGAGAATGG_s1	s1	10445	3357	WT	1	1
CCACACATTCTAACCAGACTGTTCGGT_s1	s1	8964	2979	WT	1	1
CCACACATTCTAATCGCGCTTCAGTCT_s1	s1	11196	3143	WT	5	5
CCACACATTCTAATCGCGTTCAACAGC_s1	s1	15450	3712	WT	1	1
CCACACATTGAAGAAGCCGGCAACACT_s1	s1	20586	4737	WT	1	1
CCACACATTGAAGAAGCCTCGCATACT_s1	s1	35224	6108	WT	1	1
CCACACATTGATCAGGACACGTCCATA_s1	s1	19401	4626	WT	5	5
CCACACATTGCAACTTCATAGAGTCGC_s1	s1	15158	4133	WT	5	5
CCACACATTGGAAGACTCTGCTTATGG_s1	s1	31619	5651	WT	1	1
CCACACATTGGTAGTCCACATTCCGCT_s1	s1	7974	2815	WT	1	1
CCACACATTGTAATGGACAGACTCTAC_s1	s1	36196	5997	WT	1	1
CCACACATTGTAATGGACCCAATACAG_s1	s1	14515	3769	WT	1	1
CCACACATTGTAGTGTTGCTTGTGCCA_s1	s1	15662	3862	WT	5	5
CCACACATTGTATCCTTCCCGTGTCAA_s1	s1	28152	5609	WT	1	1
CCACACATTGTATCCTTCTGAAGCTGA_s1	s1	22852	5046	WT	1	1
CCACACATTGTTCTACCGGTAGCACGA_s1	s1	18039	4164	WT	1	1
CCACACATTGTTCTACCGTAAGCTTGG_s1	s1	15301	4089	WT	1	1
CCACACATTTAATGGCCGTGCTGCAGT_s1	s1	17369	4380	WT	5	5
CCACACATTTAGCTACACATTCGAGCT_s1	s1	23406	4817	WT	5	5
CCACACATTTAGCTACACCTCAATCGT_s1	s1	33831	5770	WT	5	5
CCACACATTTAGCTACACGTGAACCAA_s1	s1	31696	5833	WT	1	1
CCACACATTTAGCTACACTCAGCACTG_s1	s1	26606	5260	WT	1	1
CCACACATTTAGCTACACTGCACGAGA_s1	s1	35851	6089	WT	5	5
CCACACATTTAGTCCGGACTCTCAGGA_s1	s1	15322	4047	WT	1	1
[truncated: 10,371 more rows]

## Sheet: Fig. 6d
Fig. 6d Gene ontology enrichment analysis for marker genes of cluster 2 in vitro
Category	CategoryID	GO	Description	PARENT_GO	LogP	-log10pvalue	Enrichment	Z-score	#TotalGeneInLibrary	#GeneInGO	#GeneInHitList	#GeneInGOAndHitList	%InGO	STDV %InGO	GeneID	Hits	Log(q-value)	GeneList
GO Biological Processes	19	GO:0006260	DNA replication	19_GO:0008152 metabolic process	-29	29	23	24	30182	196	190	28	15	2.6	990|1854|2237|3159|4171|4172|4173|4174|4175|4176|4678|5111|5763|5982|5985|6241|8318|9134|9768|10036|10189|23594|51053|51659|54962|81620|201254|374393	CDC6|DUT|FEN1|HMGA1|MCM2|MCM3|MCM4|MCM5|MCM6|MCM7|NASP|PCNA|PTMS|RFC2|RFC5|RRM2|CDC45|CCNE2|PCLAF|CHAF1A|ALYREF|ORC6|GMNN|GINS2|TIPIN|CDT1|CENPX|FAM111B	-25	MyList
GO Biological Processes	19	GO:0051276	chromosome organization	19_GO:0009987 cellular process	-24	24	11	18	30182	477	190	33	17	2.7	2146|2237|3005|3021|3070|3146|3148|3159|3326|4171|4172|4173|4174|4175|4176|4436|4678|5111|5982|5985|8243|8318|8364|9126|9134|51115|51659|64105|64858|64946|81620|84057|201254	EZH2|FEN1|H1-0|H3-3B|HELLS|HMGB1|HMGB2|HMGA1|HSP90AB1|MCM2|MCM3|MCM4|MCM5|MCM6|MCM7|MSH2|NASP|PCNA|RFC2|RFC5|SMC1A|CDC45|H4C3|SMC3|CCNE2|RMDN1|GINS2|CENPK|DCLRE1B|CENPH|CDT1|MND1|CENPX	-20	MyList
GO Biological Processes	19	GO:0006281	DNA repair	19_GO:0050896 response to stimulus	-20	20	9.7	15	30182	493	190	30	16	2.6	2237|3146|3148|4171|4172|4173|4174|4175|4176|4436|4521|4869|5111|5982|5985|7336|8243|8318|9126|9768|10036|29089|51659|54969|55215|63967|64858|84153|201254|286257	FEN1|HMGB1|HMGB2|MCM2|MCM3|MCM4|MCM5|MCM6|MCM7|MSH2|NUDT1|NPM1|PCNA|RFC2|RFC5|UBE2V2|SMC1A|CDC45|SMC3|PCLAF|CHAF1A|UBE2T|GINS2|HPF1|FANCI|CLSPN|DCLRE1B|RNASEH2C|CENPX|PAXX	-17	MyList
GO Biological Processes	19	GO:0000278	mitotic cell cycle	19_GO:0009987 cellular process	-16	16	7.3	12	30182	610	190	28	15	2.6	801|990|1978|2146|3925|4171|4172|4173|4175|4436|5111|7443|8089|8243|8318|9088|9126|9134|10376|10776|51115|54962|55872|63967|64105|64946|81620|203068	CALM1|CDC6|EIF4EBP1|EZH2|STMN1|MCM2|MCM3|MCM4|MCM6|MSH2|PCNA|VRK1|YEATS4|SMC1A|CDC45|PKMYT1|SMC3|CCNE2|TUBA1B|ARPP19|RMDN1|TIPIN|PBK|CLSPN|CENPK|CENPH|CDT1|TUBB	-12	MyList
GO Biological Processes	19	GO:0006338	chromatin remodeling	19_GO:0009987 cellular process	-10	10	7.6	10	30182	378	190	18	9.5	2.1	1786|2146|3005|3021|3070|3146|3148|3159|4171|4678|4869|7913|8089|8364|10036|10541|23234|55723	DNMT1|EZH2|H1-0|H3-3B|HELLS|HMGB1|HMGB2|HMGA1|MCM2|NASP|NPM1|DEK|YEATS4|H4C3|CHAF1A|ANP32B|DNAJC9|ASF1B	-7.6	MyList
GO Biological Processes	19	GO:0006334	nucleosome assembly	19_GO:0009987 cellular process	-9.6	9.6	15	12	30182	118	190	11	5.8	1.7	3005|3021|3148|4171|4678|4869|8364|10036|10541|23234|55723	H1-0|H3-3B|HMGB2|MCM2|NASP|NPM1|H4C3|CHAF1A|ANP32B|DNAJC9|ASF1B	-6.9	MyList
GO Biological Processes	19	GO:0006325	chromatin organization	19_GO:0009987 cellular process	-6.9	6.9	4.5	7.1	30182	633	190	18	9.5	2.1	1786|2146|3005|3021|3070|3146|3148|3159|4171|4678|4869|7913|8089|8364|10036|10541|23234|55723	DNMT1|EZH2|H1-0|H3-3B|HELLS|HMGB1|HMGB2|HMGA1|MCM2|NASP|NPM1|DEK|YEATS4|H4C3|CHAF1A|ANP32B|DNAJC9|ASF1B	-4.2	MyList
GO Biological Processes	19	GO:0051301	cell division	19_GO:0009987 cellular process	-6	6	4.7	6.7	30182	509	190	15	7.9	2	990|3070|3925|3993|7443|8243|9126|9134|10376|10776|54962|81620|115106|201254|203068	CDC6|HELLS|STMN1|LLGL2|VRK1|SMC1A|SMC3|CCNE2|TUBA1B|ARPP19|TIPIN|CDT1|HAUS1|CENPX|TUBB	-3.5	MyList
GO Biological Processes	19	GO:0006119	oxidative phosphorylation	19_GO:0008152 metabolic process	-6	6	11	8.3	30182	121	190	8	4.2	1.5	1537|1738|4436|4512|4715|4717|4725|9551	CYC1|DLD|MSH2|COX1|NDUFB9|NDUFC1|NDUFS5|ATP5MF	-3.5	MyList
GO Biological Processes	19	GO:0032200	telomere organization	19_GO:0009987 cellular process	-5.7	5.7	9.8	8	30182	130	190	8	4.2	1.5	2146|2237|3021|3326|5111|8364|9134|64858	EZH2|FEN1|H3-3B|HSP90AB1|PCNA|H4C3|CCNE2|DCLRE1B	-3.3	MyList
GO Biological Processes	19	GO:0007059	chromosome segregation	19_GO:0009987 cellular process	-5.7	5.7	5.6	6.8	30182	339	190	12	6.3	1.8	292|8243|9126|9134|51115|64105|64946|81620|84057|115106|201254|203068	SLC25A5|SMC1A|SMC3|CCNE2|RMDN1|CENPK|CENPH|CDT1|MND1|HAUS1|CENPX|TUBB	-3.3	MyList
GO Biological Processes	19	GO:0006335	DNA replication-dependent chromatin assembly	19_GO:0009987 cellular process	-5.3	5.3	79	15	30182	6	190	3	1.6	0.9	4678|10036|55723	NASP|CHAF1A|ASF1B	-2.9	MyList
GO Biological Processes	19	GO:0031507	heterochromatin formation	19_GO:0048519 negative regulation of biological process	-4.1	4.1	12	7	30182	68	190	5	2.6	1.2	1786|2146|3005|3070|3146	DNMT1|EZH2|H1-0|HELLS|HMGB1	-1.9	MyList
GO Biological Processes	19	GO:0070828	heterochromatin organization	19_GO:0009987 cellular process	-3.8	3.8	10	6.4	30182	79	190	5	2.6	1.2	1786|2146|3005|3070|3146	DNMT1|EZH2|H1-0|HELLS|HMGB1	-1.7	MyList
GO Biological Processes	19	GO:0045787	positive regulation of cell cycle	19_GO:0048518 positive regulation of biological process	-3.4	3.4	4	4.6	30182	354	190	9	4.7	1.5	990|1978|2146|2237|4869|5902|6241|26471|81620	CDC6|EIF4EBP1|EZH2|FEN1|NPM1|RANBP1|RRM2|NUPR1|CDT1	-1.3	MyList

## Sheet: Fig. 6e
Fig. 6e Barcode abundance (clone size) in the tumor cell population prior to engraftment (in vitro) and in tumors 4 weeks post-transplantation (in vivo)
Clone_ID	Clone size in vitro WT	Clone size in vivo WT	Clone size in vitro MCM2-2A	Clone size in vivo MCM2-2A
clone_1	5	1	16	1
clone_2	3	7	13	1
clone_3	3	2	11	4
clone_4	3	2	10	23
clone_5	3	5	8	4
clone_6	3	2	8	16
clone_7	3	2	8	3
clone_8	3	1	8	2
clone_9	3	2	8	2
clone_10	2	5	7	21
clone_11	2	2	7	1
clone_12	2	3	7	2
clone_13	2	43	7	3
clone_14	2	2	6	44
clone_15	2	1	6	3
clone_16	2	1	6	1
clone_17	2	6	5	4
clone_18	2	4	5	1
clone_19	2	4	5	5
clone_20	2	1	5	1
clone_21	2	10	5	5
clone_22	2	3	5	5
clone_23	2	9	4	3
clone_24	2	3	4	3
clone_25	2	4	4	1
clone_26	2	2	4	3
clone_27	2	2	4	12
clone_28	2	1	4	2
clone_29	2	5	4	1
clone_30	2	4	4	1
clone_31	2	2	4	43
clone_32	2	3	4	10
clone_33	2	9	4	12
clone_34	2	1	4	19
clone_35	2	2	4	1
clone_36	2	3	4	2
clone_37	2	6	4	2
clone_38	2	2	4	6
clone_39	2	1	4	3
clone_40	2	7	4	3
clone_41	2	1	4	7
clone_42	2	2	4	6
clone_43	2	1	4	1
clone_44	2	5	4	5
clone_45	2	1	4	1
clone_46	2	1	4	1
clone_47	2	1	4	12
clone_48	2	3	4	9
clone_49	2	3	4	1
clone_50	2	1	3	1
clone_51	2	8	3	3
clone_52	2	1	3	12
clone_53	2	2	3	3
clone_54	2	1	3	3
clone_55	2	1	3	1
clone_56	2	1	3	4
clone_57	2	1	3	5
clone_58	2	1	3	9
clone_59	2	1	3	39
clone_60	2	2	3	2
clone_61	2	2	3	1
clone_62	2	2	3	4
clone_63	2	1	3	4
clone_64	2	2	3	1
clone_65	2	1	3	1
clone_66	2	2	3	1
clone_67	2	1	3	1
clone_68	2	2	3	1
clone_69	2	1	3	2
clone_70	2	1	3	1
clone_71	2	1	3	1
clone_72	2	1	3	1
clone_73	2	1	3	6
clone_74	2	1	3	1
clone_75	2	1	3	9
clone_76	2	1	3	12
clone_77	1	5	3	1
clone_78	1	1	3	3
clone_79	1	4	3	1
clone_80	1	3	3	1
clone_81	1	1	3	8
clone_82	1	4	3	2
clone_83	1	1	2	1
clone_84	1	6	2	4
clone_85	1	2	2	3
clone_86	1	6	2	4
clone_87	1	1	2	3
clone_88	1	23	2	3
clone_89	1	1	2	5
clone_90	1	1	2	1
clone_91	1	9	2	4
clone_92	1	3	2	1
clone_93	1	3	2	7
clone_94	1	4	2	1
clone_95	1	2	2	3
clone_96	1	2	2	1
clone_97	1	12	2	3
clone_98	1	2	2	1
clone_99	1	4	2	9
clone_100	1	3	2	11
clone_101	1	2	2	2
clone_102	1	2	2	28
clone_103	1	2	2	4
clone_104	1	1	2	3
clone_105	1	3	2	2
clone_106	1	1	2	1
clone_107	1	1	2	3
clone_108	1	2	2	1
clone_109	1	2	2	1
clone_110	1	3	2	14
clone_111	1	3	2	2
clone_112	1	8	2	4
clone_113	1	1	2	1
clone_114	1	2	2	2
clone_115	1	3	2	1
clone_116	1	5	2	6
clone_117	1	1	2	1
clone_118	1	1	2	9
clone_119	1	2	2	1
clone_120	1	2	2	5
clone_121	1	1	2	3
clone_122	1	1	2	1
clone_123	1	3	2	15
clone_124	1	3	2	1
clone_125	1	1	2	20
clone_126	1	2	2	1
clone_127	1	10	2	1
clone_128	1	1	2	1
clone_129	1	3	2	2
clone_130	1	1	2	5
clone_131	1	1	2	4
clone_132	1	1	2	1
clone_133	1	5	2	1
clone_134	1	2	2	20
clone_135	1	2	2	3
clone_136	1	3	2	1
clone_137	1	1	2	1
clone_138	1	1	2	1
clone_139	1	1	2	6
clone_140	1	3	2	2
clone_141	1	2	2	1
clone_142	1	2	2	22
clone_143	1	4	2	2
clone_144	1	8	2	9
clone_145	1	1	2	1
clone_146	1	1	2	6
clone_147	1	2	2	1
clone_148	1	1	2	1
clone_149	1	2	2	7
clone_150	1	1	2	1
clone_151	1	5	2	1
clone_152	1	49	2	1
clone_153	1	3	2	4
clone_154	1	1	2	1
clone_155	1	8	2	5
clone_156	1	3	2	1
clone_157	1	2	2	2
clone_158	1	3	2	1
clone_159	1	7	2	9
clone_160	1	3	2	1
clone_161	1	3	2	13
clone_162	1	1	2	4
clone_163	1	1	2	3
clone_164	1	4	2	5
clone_165	1	2	2	13
clone_166	1	4	2	3
clone_167	1	1	2	11
clone_168	1	4	2	3
clone_169	1	1	2	3
clone_170	1	1	2	3
clone_171	1	6	2	7
clone_172	1	2	2	4
clone_173	1	1	2	2
clone_174	1	1	2	3
clone_175	1	1	2	3
clone_176	1	1	2	2
clone_177	1	2	2	9
clone_178	1	2	2	5
clone_179	1	1	2	1
clone_180	1	1	2	1
clone_181	1	5	2	4
clone_182	1	1	2	2
clone_183	1	1	2	1
clone_184	1	1	2	3
clone_185	1	3	2	1
clone_186	1	1	1	24
clone_187	1	9	1	3
clone_188	1	2	1	11
clone_189	1	1	1	7
clone_190	1	2	1	26
clone_191	1	2	1	9
clone_192	1	1	1	2
clone_193	1	3	1	13
clone_194	1	4	1	3
clone_195	1	1	1	20
clone_196	1	1	1	13
clone_197	1	1	1	2
clone_198	1	2	1	15
clone_199	1	8	1	9
clone_200	1	1	1	9
clone_201	1	1	1	2
clone_202	1	1	1	5
clone_203	1	2	1	11
clone_204	1	4	1	5
clone_205	1	3	1	2
clone_206	1	1	1	8
clone_207	1	5	1	18
clone_208	1	1	1	13
clone_209	1	1	1	3
clone_210	1	1	1	8
clone_211	1	1	1	21
clone_212	1	1	1	7
clone_213	1	1	1	16
clone_214	1	1	1	13
clone_215	1	1	1	2
clone_216	1	13	1	4
clone_217	1	10	1	2
clone_218	1	2	1	11
clone_219	1	1	1	2
clone_220	1	1	1	1
clone_221	1	1	1	14
clone_222	1	4	1	15
clone_223	1	1	1	1
clone_224	1	2	1	1
clone_225	1	1	1	37
clone_226	1	2	1	12
clone_227	1	1	1	1
clone_228	1	15	1	6
clone_229	1	1	1	2
clone_230	1	3	1	3
clone_231	1	1	1	2
clone_232	1	1	1	5
clone_233	1	1	1	3
clone_234	1	1	1	7
clone_235	1	2	1	4
clone_236	1	1	1	5
clone_237	1	3	1	2
clone_238	1	1	1	5
clone_239	1	1	1	8
clone_240	1	1	1	1
clone_241	1	1	1	5
clone_242	1	1	1	1
clone_243	1	1	1	4
clone_244	1	1	1	1
clone_245	1	1	1	4
clone_246	1	1	1	1
clone_247	1	1	1	3
clone_248	1	1	1	4
clone_249	1	1	1	2
clone_250	1	1	1	1
clone_251	1	4	1	1
clone_252	1	1	1	2
clone_253	1	1	1	4
clone_254	1	1	1	1
clone_255	1	1	1	1
clone_256	1	5	1	2
clone_257	1	1	1	1
clone_258	1	1	1	3
clone_259	1	1	1	1
clone_260	1	1	1	1
clone_261	1	1	1	1
clone_262	1	2	1	10
clone_263	1	11	1	1
clone_264	1	1	1	3
clone_265	1	1	1	1
clone_266	1	1	1	1
clone_267	1	1	1	1
clone_268	1	1	1	3
clone_269	1	2	1	6
clone_270	1	1	1	8
clone_271	NAN	NAN	1	6
clone_272	NAN	NAN	1	1
clone_273	NAN	NAN	1	2
clone_274	NAN	NAN	1	1
clone_275	NAN	NAN	1	2
clone_276	NAN	NAN	1	1
clone_277	NAN	NAN	1	4
clone_278	NAN	NAN	1	1
clone_279	NAN	NAN	1	7
clone_280	NAN	NAN	1	8
clone_281	NAN	NAN	1	5
clone_282	NAN	NAN	1	7
clone_283	NAN	NAN	1	1
clone_284	NAN	NAN	1	10
clone_285	NAN	NAN	1	4
clone_286	NAN	NAN	1	1
clone_287	NAN	NAN	1	1
clone_288	NAN	NAN	1	2
clone_289	NAN	NAN	1	1
clone_290	NAN	NAN	1	1
clone_291	NAN	NAN	1	1
clone_292	NAN	NAN	1	4
clone_293	NAN	NAN	1	2
clone_294	NAN	NAN	1	2
clone_295	NAN	NAN	1	1
clone_296	NAN	NAN	1	3
clone_297	NAN	NAN	1	1
clone_298	NAN	NAN	1	11
clone_299	NAN	NAN	1	2
clone_300	NAN	NAN	1	2
clone_301	NAN	NAN	1	2
clone_302	NAN	NAN	1	1
clone_303	NAN	NAN	1	1
clone_304	NAN	NAN	1	1
clone_305	NAN	NAN	1	1
clone_306	NAN	NAN	1	2
clone_307	NAN	NAN	1	1
clone_308	NAN	NAN	1	1
clone_309	NAN	NAN	1	1
clone_310	NAN	NAN	1	2
clone_311	NAN	NAN	1	1
clone_312	NAN	NAN	1	1
clone_313	NAN	NAN	1	1
clone_314	NAN	NAN	1	5
clone_315	NAN	NAN	1	2
clone_316	NAN	NAN	1	5
clone_317	NAN	NAN	1	1
clone_318	NAN	NAN	1	1
clone_319	NAN	NAN	1	1
clone_320	NAN	NAN	1	1
clone_321	NAN	NAN	1	1
clone_322	NAN	NAN	1	1
clone_323	NAN	NAN	1	1
clone_324	NAN	NAN	1	2
clone_325	NAN	NAN	1	2
clone_326	NAN	NAN	1	4
clone_327	NAN	NAN	1	3
clone_328	NAN	NAN	1	1
clone_329	NAN	NAN	1	2
clone_330	NAN	NAN	1	1
clone_331	NAN	NAN	1	1
clone_332	NAN	NAN	1	5
clone_333	NAN	NAN	1	3
clone_334	NAN	NAN	1	1
clone_335	NAN	NAN	1	2
clone_336	NAN	NAN	1	3
clone_337	NAN	NAN	1	1
clone_338	NAN	NAN	1	1
clone_339	NAN	NAN	1	1
clone_340	NAN	NAN	1	1
clone_341	NAN	NAN	1	6
clone_342	NAN	NAN	1	1
clone_343	NAN	NAN	1	1
clone_344	NAN	NAN	1	1
clone_345	NAN	NAN	1	2
clone_346	NAN	NAN	1	2
clone_347	NAN	NAN	1	1
clone_348	NAN	NAN	1	1
clone_349	NAN	NAN	1	1
clone_350	NAN	NAN	1	1
clone_351	NAN	NAN	1	2
clone_352	NAN	NAN	1	2
clone_353	NAN	NAN	1	6
clone_354	NAN	NAN	1	1
clone_355	NAN	NAN	1	1
clone_356	NAN	NAN	1	1
clone_357	NAN	NAN	1	1
