# Supplementary material for: Impaired histone inheritance promotes tumor progression
Source: Nat Commun. 2023 Jun 10;14:3429. doi: 10.1038/s41467-023-39185-y (PMC10257670; doi:10.1038/s41467-023-39185-y)
Supplement: Supplementary file 4 — Source Data [file 41467_2023_39185_MOESM4_ESM.zip › source data -F/Supplementary Fig. 1.xlsx]

## Sheet: Supplementary Fig. 1b
Supplementary Fig. 1b Immunoblots of MCM2 in MCM2-2A mutant and WT MCF-7 cells.

## Sheet: Supplementary Fig. 1c
Supplementary Fig. 1c EdU staining of MCM2-2A and WT MCF-7 cells.
sample	ID	number of DAPI+ cells	number of EdU+ cells	percentage of EdU+ cells
WT#1	1	632	286	0.452532
	2	968	427	0.441116
	3	1050	455	0.433333
	4	788	356	0.451777
	5	733	305	0.416098
	6	570	247	0.433333
WT#2	1	439	145	0.330296
	2	430	133	0.309302
	4	429	144	0.335664
	5	498	157	0.315261
	6	428	167	0.390187
	7	373	139	0.372654
	8	505	165	0.326733
MCM2-2A #1	1	570	224	0.392982
	-1	952	352	0.369748
	2	466	182	0.390558
	3	521	196	0.3762
	4	648	236	0.364198
	5	554	215	0.388087
MCM2-2A #2	1	642	283	0.44081
	2	548	227	0.414234
	3	643	249	0.387247
	4	563	232	0.412078
	5	919	368	0.400435
	6	678	274	0.40413

## Sheet: Supplementary Fig. 1g
Supplementary Fig. 1g H3K36me3 eSPAN of MCM2-2A mutant and WT 293T cells
Aligned_position	Average_signal_WT	Average_signal_MCM2-2A
-200000	-0.0115109	-0.0355437
-199900	-0.0115004	-0.0354853
-199800	-0.0114272	-0.0353637
-199700	-0.0112738	-0.0352189
-199600	-0.011263	-0.035092
-199500	-0.0112552	-0.0350448
-199400	-0.011346	-0.0351153
-199300	-0.0112735	-0.0350825
-199200	-0.0113077	-0.0348772
-199100	-0.0113296	-0.0347991
-199000	-0.0113335	-0.0347444
-198900	-0.0113838	-0.0347897
-198800	-0.0113227	-0.0350094
-198700	-0.0112391	-0.0352227
-198600	-0.0111795	-0.0353574
-198500	-0.0111201	-0.0355
-198400	-0.0112331	-0.0355474
-198300	-0.0112164	-0.0356241
-198200	-0.0111433	-0.0356631
-198100	-0.0108244	-0.0359325
-198000	-0.0109008	-0.0359964
-197900	-0.0108361	-0.036158
-197800	-0.0107599	-0.0362336
-197700	-0.0107764	-0.0362914
-197600	-0.0107919	-0.0365212
-197500	-0.0107671	-0.0367648
-197400	-0.0108916	-0.0368085
-197300	-0.0108174	-0.0367083
-197200	-0.010615	-0.0366344
-197100	-0.0105164	-0.0364241
-197000	-0.0105066	-0.0363762
-196900	-0.0104336	-0.0363623
-196800	-0.0104385	-0.0363708
-196700	-0.0105004	-0.0365359
-196600	-0.0105268	-0.0365942
-196500	-0.0105952	-0.0367474
-196400	-0.0106239	-0.0369033
-196300	-0.0106674	-0.0370217
-196200	-0.0108841	-0.0372077
-196100	-0.0107741	-0.0372017
-196000	-0.010839	-0.0372264
-195900	-0.0108308	-0.0371638
-195800	-0.010774	-0.0372951
-195700	-0.0107385	-0.0373211
-195600	-0.0108662	-0.0373804
-195500	-0.0108432	-0.0374084
-195400	-0.0109853	-0.037534
-195300	-0.0110039	-0.0375071
-195200	-0.0110135	-0.0375062
-195100	-0.0111517	-0.037589
-195000	-0.011112	-0.0377723
-194900	-0.0109844	-0.0378761
-194800	-0.0108332	-0.0381025
-194700	-0.0107707	-0.0379484
-194600	-0.0109123	-0.0379223
-194500	-0.0109453	-0.0378983
-194400	-0.0109423	-0.0379143
-194300	-0.010824	-0.0380399
-194200	-0.010844	-0.0380664
-194100	-0.0108758	-0.0379469
-194000	-0.0108744	-0.0381028
-193900	-0.0108928	-0.0382424
-193800	-0.0109438	-0.0382838
-193700	-0.0110694	-0.0383026
-193600	-0.0111041	-0.0384202
-193500	-0.0111482	-0.0384676
-193400	-0.0112537	-0.0385917
-193300	-0.0114014	-0.0383873
-193200	-0.0115325	-0.0383742
-193100	-0.0114316	-0.038286
-193000	-0.0114133	-0.0383329
-192900	-0.0113423	-0.0383635
-192800	-0.011312	-0.0383816
-192700	-0.0113967	-0.0383734
-192600	-0.0114048	-0.0382203
-192500	-0.0113196	-0.0382096
-192400	-0.0112503	-0.0381953
-192300	-0.0113537	-0.0382067
-192200	-0.0112251	-0.0382215
-192100	-0.0111293	-0.0381559
-192000	-0.0110514	-0.0381561
-191900	-0.0109869	-0.0381227
-191800	-0.0109901	-0.0381481
-191700	-0.0110456	-0.0381251
-191600	-0.0111423	-0.0380533
-191500	-0.0111713	-0.037982
-191400	-0.0111427	-0.0379975
-191300	-0.0111774	-0.0379764
-191200	-0.0112289	-0.037967
-191100	-0.011346	-0.0380114
-191000	-0.0114567	-0.0380569
-190900	-0.0115064	-0.0381017
-190800	-0.0114839	-0.0381803
-190700	-0.0114431	-0.0380518
-190600	-0.0116252	-0.0381184
-190500	-0.0117703	-0.0381523
-190400	-0.0118423	-0.0381847
-190300	-0.0119115	-0.0381629
-190200	-0.0120762	-0.0383633
-190100	-0.0122045	-0.0385156
-190000	-0.0121762	-0.0385534
-189900	-0.0122818	-0.0387577
-189800	-0.0122711	-0.0388588
-189700	-0.0122325	-0.0386781
-189600	-0.0121982	-0.0386963
-189500	-0.0121516	-0.0386965
-189400	-0.0121239	-0.0386125
-189300	-0.0121118	-0.0385937
-189200	-0.0121083	-0.0385684
-189100	-0.0120846	-0.038633
-189000	-0.0121035	-0.0387205
-188900	-0.0121146	-0.0387335
-188800	-0.0121371	-0.0387485
-188700	-0.0121356	-0.0386951
-188600	-0.0120865	-0.0387269
-188500	-0.0120421	-0.0387492
-188400	-0.0120759	-0.0387138
-188300	-0.01212	-0.03876
-188200	-0.012066	-0.0388267
-188100	-0.0121387	-0.0387837
-188000	-0.0121425	-0.0387364
-187900	-0.0121265	-0.0386654
-187800	-0.0121574	-0.0386534
-187700	-0.0121431	-0.0386241
-187600	-0.0120706	-0.0385313
-187500	-0.0120396	-0.0384525
-187400	-0.0120645	-0.0384405
-187300	-0.0119871	-0.0384056
-187200	-0.0120342	-0.0382935
-187100	-0.0120487	-0.0382949
-187000	-0.012035	-0.0382705
-186900	-0.0119937	-0.038403
-186800	-0.0119733	-0.038316
-186700	-0.0118984	-0.0383155
-186600	-0.0119583	-0.0383038
-186500	-0.0118855	-0.0383141
-186400	-0.0118435	-0.0382704
-186300	-0.0118471	-0.0382493
-186200	-0.0117613	-0.0381127
-186100	-0.0117406	-0.0381048
-186000	-0.0117752	-0.0380835
-185900	-0.0117021	-0.0380021
-185800	-0.0118325	-0.0381127
-185700	-0.0118934	-0.0381588
-185600	-0.0119062	-0.0382556
-185500	-0.0118128	-0.0383111
-185400	-0.011733	-0.0382687
-185300	-0.0116587	-0.038245
-185200	-0.0115925	-0.0383963
-185100	-0.0116843	-0.0384405
-185000	-0.0115639	-0.0385935
-184900	-0.0113105	-0.0386443
-184800	-0.0112329	-0.0386122
-184700	-0.0112546	-0.0385988
-184600	-0.0112647	-0.0385722
-184500	-0.0110905	-0.0387182
-184400	-0.0112701	-0.038736
-184300	-0.0112963	-0.0386351
-184200	-0.0111762	-0.0386543
-184100	-0.0111284	-0.0386713
-184000	-0.0110057	-0.0387688
-183900	-0.0110283	-0.0388405
-183800	-0.0110911	-0.0388513
-183700	-0.0112241	-0.0388691
-183600	-0.0112029	-0.0388074
-183500	-0.0111903	-0.0387447
-183400	-0.0111878	-0.0386453
-183300	-0.0111918	-0.0385183
-183200	-0.0111977	-0.0385004
-183100	-0.0111711	-0.038427
-183000	-0.0111402	-0.0383358
-182900	-0.011102	-0.0382245
-182800	-0.0110791	-0.038112
-182700	-0.0110753	-0.0380983
-182600	-0.0110897	-0.0380736
-182500	-0.0111385	-0.0380449
-182400	-0.0111826	-0.0380172
-182300	-0.0111436	-0.0381739
-182200	-0.0111177	-0.0381522
-182100	-0.0110718	-0.0382376
-182000	-0.0110692	-0.0381456
-181900	-0.0110685	-0.0381667
-181800	-0.0109324	-0.0381982
-181700	-0.0109013	-0.0381278
-181600	-0.0109331	-0.0380704
-181500	-0.0109409	-0.0380466
-181400	-0.0109183	-0.0380151
-181300	-0.0109719	-0.037974
-181200	-0.0110019	-0.038032
-181100	-0.0111156	-0.0380347
-181000	-0.0110335	-0.0380768
-180900	-0.0109482	-0.0379488
-180800	-0.0110117	-0.037977
-180700	-0.011061	-0.0380104
-180600	-0.0110779	-0.0380128
-180500	-0.011029	-0.037932
-180400	-0.0109782	-0.0378545
-180300	-0.0108633	-0.0377805
-180200	-0.0107961	-0.0377074
-180100	-0.0107425	-0.0377295
-180000	-0.0107062	-0.0377387
-179900	-0.0106437	-0.0378824
-179800	-0.0104504	-0.0378776
-179700	-0.010381	-0.0378987
-179600	-0.0103125	-0.0379198
-179500	-0.0102669	-0.0378959
-179400	-0.010257	-0.0378346
-179300	-0.0101905	-0.0377267
-179200	-0.0100943	-0.0376198
-179100	-0.0100094	-0.0375519
-179000	-0.0099202	-0.0375693
-178900	-0.00996918	-0.0375935
-178800	-0.00988722	-0.0376257
-178700	-0.00985041	-0.0376828
-178600	-0.00973675	-0.0376861
-178500	-0.00987613	-0.0378075
-178400	-0.00984964	-0.0378074
-178300	-0.00988381	-0.0379358
-178200	-0.0100105	-0.0380064
-178100	-0.0100887	-0.0381014
-178000	-0.010156	-0.0380774
-177900	-0.0101938	-0.0380936
-177800	-0.0101876	-0.0380152
-177700	-0.0101987	-0.037941
-177600	-0.0101612	-0.0379117
-177500	-0.0101202	-0.037902
-177400	-0.010112	-0.0378137
-177300	-0.0100301	-0.0377437
-177200	-0.0100567	-0.037783
-177100	-0.0100894	-0.0378861
-177000	-0.0101021	-0.0379656
-176900	-0.0101224	-0.0381277
-176800	-0.0101213	-0.038148
-176700	-0.0102166	-0.0381223
-176600	-0.0103234	-0.0379834
-176500	-0.0103155	-0.0380531
-176400	-0.010391	-0.0381477
-176300	-0.0104364	-0.0382764
-176200	-0.0105308	-0.0384226
-176100	-0.0105724	-0.0383885
-176000	-0.010614	-0.0384419
-175900	-0.0106733	-0.0383327
-175800	-0.0106903	-0.038457
-175700	-0.010693	-0.038296
-175600	-0.010714	-0.0382798
-175500	-0.010742	-0.0383394
-175400	-0.0108615	-0.0384959
-175300	-0.0108756	-0.0386403
-175200	-0.0109006	-0.0387906
-175100	-0.0109079	-0.0389017
-175000	-0.0109138	-0.0390028
-174900	-0.0109294	-0.0390239
-174800	-0.010945	-0.0392234
-174700	-0.0109823	-0.0392571
-174600	-0.0108866	-0.0393091
-174500	-0.0109316	-0.0393614
-174400	-0.0110257	-0.0393347
-174300	-0.0109773	-0.0393386
-174200	-0.0110288	-0.0393366
-174100	-0.0110601	-0.0392881
-174000	-0.0111214	-0.0393219
-173900	-0.011042	-0.0393939
-173800	-0.0110155	-0.0394457
-173700	-0.01113	-0.0394371
-173600	-0.0109979	-0.0393882
-173500	-0.0109763	-0.0393742
-173400	-0.0109504	-0.0394155
-173300	-0.01094	-0.0396557
-173200	-0.0109652	-0.0397601
-173100	-0.0110236	-0.0396685
-173000	-0.0110668	-0.0397437
-172900	-0.0109441	-0.039835
-172800	-0.0110751	-0.0400048
-172700	-0.0110501	-0.040122
-172600	-0.010988	-0.0401332
-172500	-0.0109407	-0.040125
-172400	-0.010891	-0.0399839
-172300	-0.0108415	-0.0398891
-172200	-0.010841	-0.0398423
-172100	-0.0108457	-0.0398508
-172000	-0.0107891	-0.0398838
-171900	-0.010854	-0.0399153
-171800	-0.0109155	-0.0399146
-171700	-0.010885	-0.0398894
-171600	-0.0108613	-0.0399008
-171500	-0.0108285	-0.0400132
-171400	-0.0106714	-0.040064
-171300	-0.0106581	-0.0399274
-171200	-0.0106382	-0.0399012
-171100	-0.0107973	-0.0398448
-171000	-0.010766	-0.0398021
-170900	-0.0107769	-0.0397895
-170800	-0.010765	-0.03987
-170700	-0.0107975	-0.0399355
-170600	-0.0108933	-0.0399777
-170500	-0.0111385	-0.0400055
-170400	-0.0111534	-0.0400535
-170300	-0.0111207	-0.0400675
-170200	-0.0111392	-0.0400018
-170100	-0.0111816	-0.0400351
-170000	-0.0111426	-0.0400562
-169900	-0.0111788	-0.040109
-169800	-0.0112343	-0.0400785
-169700	-0.0112551	-0.0400672
-169600	-0.0112318	-0.0400606
-169500	-0.011216	-0.0401177
-169400	-0.0110497	-0.0401805
-169300	-0.0108609	-0.0402323
-169200	-0.0108998	-0.0403322
-169100	-0.0109273	-0.0403897
-169000	-0.0109567	-0.040429
-168900	-0.0110036	-0.0404359
-168800	-0.0110609	-0.0403225
-168700	-0.0110988	-0.0403553
-168600	-0.0111642	-0.0402784
-168500	-0.0111506	-0.0402133
-168400	-0.0111594	-0.0401571
-168300	-0.0111288	-0.040164
-168200	-0.0111768	-0.0401629
-168100	-0.0112751	-0.0402902
-168000	-0.0113944	-0.0402587
-167900	-0.0111682	-0.0401995
-167800	-0.0112744	-0.0401387
-167700	-0.0113066	-0.0399228
-167600	-0.011463	-0.039898
-167500	-0.0114595	-0.0398674
-167400	-0.0114387	-0.0399814
-167300	-0.0115667	-0.0400045
-167200	-0.0116242	-0.0400314
-167100	-0.0117173	-0.0400336
-167000	-0.0119134	-0.0400404
-166900	-0.0119987	-0.0400992
-166800	-0.0120345	-0.040168
-166700	-0.0120476	-0.0402271
-166600	-0.012097	-0.0402705
-166500	-0.0121101	-0.040294
-166400	-0.0121031	-0.0402741
-166300	-0.0120652	-0.0403071
-166200	-0.0120718	-0.0403344
-166100	-0.0119669	-0.0403144
-166000	-0.0120321	-0.0403047
-165900	-0.0120314	-0.0403227
-165800	-0.0120155	-0.0403026
-165700	-0.0121425	-0.0403336
-165600	-0.0122106	-0.0404025
-165500	-0.012293	-0.0403496
-165400	-0.0123784	-0.0403671
-165300	-0.0123836	-0.0403947
-165200	-0.0123892	-0.0404166
-165100	-0.0123151	-0.0405036
-165000	-0.0122426	-0.0404803
-164900	-0.0122364	-0.0404535
-164800	-0.0120928	-0.040403
-164700	-0.0120915	-0.0403365
-164600	-0.0118074	-0.040405
-164500	-0.0118438	-0.0403799
-164400	-0.0119042	-0.0403063
-164300	-0.0119428	-0.0402223
-164200	-0.0119189	-0.0401181
-164100	-0.0120033	-0.0400815
-164000	-0.0120201	-0.0402244
-163900	-0.0119843	-0.0402356
-163800	-0.0119447	-0.0402877
-163700	-0.0118999	-0.0403821
-163600	-0.0119127	-0.0404512
-163500	-0.0118868	-0.0404919
-163400	-0.0118951	-0.0405364
-163300	-0.0118877	-0.0405411
-163200	-0.011769	-0.0405625
-163100	-0.0117774	-0.0405986
-163000	-0.0117854	-0.0406688
-162900	-0.0118047	-0.0407746
-162800	-0.011822	-0.0408794
-162700	-0.0118652	-0.0409638
-162600	-0.0118971	-0.0410076
-162500	-0.0118475	-0.0409808
-162400	-0.0117754	-0.040928
-162300	-0.0117142	-0.0408623
-162200	-0.0116705	-0.0407893
-162100	-0.0116123	-0.0407748
-162000	-0.0116394	-0.040801
-161900	-0.0116557	-0.0408558
-161800	-0.0117227	-0.0409221
-161700	-0.011769	-0.0409124
-161600	-0.0118745	-0.0408846
-161500	-0.012076	-0.0408467
-161400	-0.0118576	-0.040723
-161300	-0.0118175	-0.0409141
-161200	-0.0117709	-0.0409323
-161100	-0.0116716	-0.0409998
-161000	-0.0116126	-0.0410263
-160900	-0.0115897	-0.0410968
-160800	-0.0116958	-0.0410957
-160700	-0.011798	-0.0410852
-160600	-0.011842	-0.0411364
-160500	-0.011923	-0.0412096
-160400	-0.0118018	-0.0412151
-160300	-0.011758	-0.0411741
-160200	-0.0117385	-0.0411416
-160100	-0.0116656	-0.0411344
-160000	-0.011645	-0.0411376
-159900	-0.0115775	-0.0411207
-159800	-0.0114845	-0.0410768
-159700	-0.0114076	-0.0410321
-159600	-0.0113879	-0.0410241
-159500	-0.0114072	-0.0410629
-159400	-0.0114291	-0.041126
-159300	-0.0114894	-0.0410996
-159200	-0.0115198	-0.0409438
-159100	-0.011534	-0.0410014
-159000	-0.0115209	-0.0410965
-158900	-0.0115572	-0.0411618
-158800	-0.0115197	-0.041168
-158700	-0.0114846	-0.0411963
-158600	-0.0114879	-0.0412643
-158500	-0.011583	-0.041295
-158400	-0.0116789	-0.0413231
-158300	-0.0117459	-0.0413553
-158200	-0.0117486	-0.0414151
-158100	-0.0117307	-0.0415649
-158000	-0.0116814	-0.0415766
-157900	-0.0116722	-0.0416238
-157800	-0.0116835	-0.0416557
-157700	-0.0116901	-0.0417066
-157600	-0.0117929	-0.0417041
-157500	-0.0118925	-0.0416883
-157400	-0.0119611	-0.041637
-157300	-0.0120211	-0.0416071
-157200	-0.012055	-0.0415948
-157100	-0.0120661	-0.0416465
-157000	-0.0120731	-0.0417091
-156900	-0.0121292	-0.0418148
-156800	-0.0121371	-0.0419066
-156700	-0.0121705	-0.0419437
-156600	-0.0122187	-0.0420132
-156500	-0.0123051	-0.0420207
-156400	-0.0123589	-0.04201
-156300	-0.0123554	-0.0420019
-156200	-0.0123464	-0.0419634
-156100	-0.0123198	-0.0419757
-156000	-0.0123259	-0.0419486
-155900	-0.01247	-0.041955
-155800	-0.0124808	-0.0421057
-155700	-0.0125174	-0.0421528
-155600	-0.0126316	-0.0422089
-155500	-0.012684	-0.0419966
-155400	-0.0127373	-0.0420169
-155300	-0.0126918	-0.0420335
-155200	-0.012614	-0.0420367
-155100	-0.0125938	-0.0420178
-155000	-0.0125547	-0.0419888
-154900	-0.0125178	-0.0420917
-154800	-0.0124885	-0.0421697
-154700	-0.0124683	-0.0422937
-154600	-0.0124683	-0.04238
-154500	-0.0125005	-0.0424177
-154400	-0.0125203	-0.0424392
-154300	-0.0125289	-0.0424277
-154200	-0.012687	-0.0424052
-154100	-0.0126858	-0.0423702
-154000	-0.0127242	-0.0423218
-153900	-0.0127562	-0.0422662
-153800	-0.0127355	-0.0422971
-153700	-0.0128336	-0.0422855
-153600	-0.0127843	-0.0423001
-153500	-0.0127328	-0.0422662
-153400	-0.0126936	-0.0422639
-153300	-0.0128028	-0.0422761
-153200	-0.0127792	-0.0422982
-153100	-0.0127719	-0.0423173
-153000	-0.0127651	-0.0422763
-152900	-0.0127408	-0.0422389
-152800	-0.0127208	-0.042208
-152700	-0.0128542	-0.0421918
-152600	-0.012794	-0.0422122
-152500	-0.0127803	-0.0422695
-152400	-0.0127428	-0.0423504
-152300	-0.0127286	-0.0423952
-152200	-0.0127108	-0.0424074
-152100	-0.0126791	-0.042347
-152000	-0.0127559	-0.0422848
-151900	-0.0127352	-0.042285
-151800	-0.0127137	-0.0423702
-151700	-0.012661	-0.0424731
-151600	-0.0126474	-0.042569
-151500	-0.0127889	-0.0425264
-151400	-0.0128078	-0.0424524
-151300	-0.0128368	-0.0424431
-151200	-0.0129198	-0.0424681
-151100	-0.0130469	-0.0424969
-151000	-0.0131444	-0.0425516
-150900	-0.0132277	-0.0426115
-150800	-0.0132714	-0.0426939
-150700	-0.0133495	-0.0427305
-150600	-0.0133697	-0.0427863
-150500	-0.0134241	-0.0428759
-150400	-0.0134708	-0.042932
-150300	-0.0135434	-0.0428194
-150200	-0.0135848	-0.0428216
-150100	-0.0135995	-0.0428323
-150000	-0.0136086	-0.0428567
-149900	-0.0134843	-0.0428938
-149800	-0.0134977	-0.0429064
-149700	-0.0134993	-0.0427612
-149600	-0.0135253	-0.0427352
-149500	-0.0135763	-0.0427282
-149400	-0.0136114	-0.0427721
-149300	-0.0135913	-0.0428353
-149200	-0.0134731	-0.0428744
-149100	-0.0133906	-0.0427926
-149000	-0.0134088	-0.04283
-148900	-0.0133246	-0.0428138
-148800	-0.0133026	-0.0428017
-148700	-0.0132786	-0.0427849
-148600	-0.0132054	-0.0427949
-148500	-0.0131272	-0.0428194
-148400	-0.0129509	-0.0429003
-148300	-0.0128466	-0.0429046
-148200	-0.0128039	-0.042888
-148100	-0.0127949	-0.042892
-148000	-0.0127844	-0.0428948
-147900	-0.0127725	-0.0429116
-147800	-0.0127511	-0.0429623
-147700	-0.0127347	-0.0430282
-147600	-0.012718	-0.0430012
-147500	-0.0126942	-0.0429207
-147400	-0.0126918	-0.0428825
-147300	-0.0126856	-0.0428801
-147200	-0.0126903	-0.0428759
-147100	-0.0127431	-0.0426958
-147000	-0.012818	-0.0426825
-146900	-0.0129436	-0.0426276
-146800	-0.0130542	-0.0425991
-146700	-0.0131556	-0.0427087
-146600	-0.0132414	-0.0426969
-146500	-0.0132664	-0.0427152
-146400	-0.0132972	-0.0427022
-146300	-0.0133081	-0.0427036
-146200	-0.0133043	-0.0427003
-146100	-0.0133045	-0.0426888
-146000	-0.0133406	-0.0426538
-145900	-0.0133708	-0.0425841
-145800	-0.0133615	-0.0425184
-145700	-0.0133347	-0.042456
-145600	-0.0133275	-0.042388
-145500	-0.0133798	-0.04235
-145400	-0.0134099	-0.042351
-145300	-0.0133656	-0.0423167
-145200	-0.0132451	-0.0423207
-145100	-0.0132856	-0.042225
-145000	-0.0132752	-0.0421964
-144900	-0.0131978	-0.0421982
-144800	-0.0130959	-0.0421052
-144700	-0.0129981	-0.0420205
-144600	-0.0128887	-0.0420207
-144500	-0.0128292	-0.0420978
-144400	-0.0128044	-0.0422191
-144300	-0.0127958	-0.0423215
-144200	-0.0129424	-0.0424093
-144100	-0.0129537	-0.0424906
-144000	-0.0129547	-0.0425433
-143900	-0.0129337	-0.0425552
-143800	-0.0129334	-0.0425398
-143700	-0.0129127	-0.0425331
-143600	-0.0128921	-0.0425281
-143500	-0.0128758	-0.0425415
-143400	-0.0128967	-0.0425536
-143300	-0.0128647	-0.0425785
-143200	-0.0127935	-0.0425767
-143100	-0.012781	-0.042538
-143000	-0.0129465	-0.0425021
-142900	-0.0129974	-0.0424293
-142800	-0.0130421	-0.0423699
-142700	-0.0130845	-0.0423084
-142600	-0.0131154	-0.0422318
-142500	-0.0131652	-0.0422224
-142400	-0.0132119	-0.0422302
-142300	-0.0132224	-0.0422487
-142200	-0.0133169	-0.0425018
-142100	-0.0133695	-0.0425278
-142000	-0.0134139	-0.0425512
-141900	-0.013399	-0.0425788
-141800	-0.0134074	-0.0425598
-141700	-0.0134458	-0.042549
-141600	-0.0134611	-0.04254
-141500	-0.0135966	-0.0425552
-141400	-0.0136177	-0.0426989
-141300	-0.0136199	-0.0427281
-141200	-0.0135859	-0.0427511
-141100	-0.0135194	-0.0427706
-141000	-0.0134802	-0.0427957
-140900	-0.0134769	-0.0428259
-140800	-0.0135328	-0.0430254
-140700	-0.0135592	-0.0430341
-140600	-0.013587	-0.0429436
-140500	-0.0135925	-0.0429023
-140400	-0.0135107	-0.0428552
-140300	-0.0134249	-0.0428471
-140200	-0.013387	-0.0428429
-140100	-0.0133619	-0.0428464
-140000	-0.0134035	-0.0428466
-139900	-0.013427	-0.0428387
-139800	-0.0134379	-0.0428117
-139700	-0.0134207	-0.0427412
-139600	-0.0135145	-0.0426888
-139500	-0.0135065	-0.0426238
-139400	-0.0135354	-0.0426006
-139300	-0.0135735	-0.0426093
-139200	-0.0135892	-0.0425684
-139100	-0.0135909	-0.0426075
-139000	-0.0135926	-0.0426836
-138900	-0.0135861	-0.0427173
-138800	-0.0135182	-0.0427774
-138700	-0.0134623	-0.0428741
-138600	-0.0135414	-0.0429932
-138500	-0.0135854	-0.0431056
-138400	-0.0136065	-0.0431892
-138300	-0.0135542	-0.0431909
-138200	-0.0135634	-0.0431974
-138100	-0.0135547	-0.0431171
-138000	-0.0135442	-0.0431503
-137900	-0.0135378	-0.0431869
-137800	-0.0135451	-0.0431896
-137700	-0.0135518	-0.0431635
-137600	-0.0135657	-0.0431526
-137500	-0.0136204	-0.0431391
-137400	-0.0136732	-0.043136
-137300	-0.013684	-0.0432074
-137200	-0.0136163	-0.0432593
-137100	-0.0136006	-0.043294
-137000	-0.0135965	-0.043365
-136900	-0.0136131	-0.0434224
-136800	-0.0136175	-0.0435806
-136700	-0.0136782	-0.0435985
-136600	-0.0137317	-0.0436214
-136500	-0.0139088	-0.0436138
-136400	-0.0139149	-0.0436034
-136300	-0.0138953	-0.0435885
-136200	-0.0138652	-0.043594
-136100	-0.0138114	-0.0435916
-136000	-0.0137715	-0.0436293
-135900	-0.0137368	-0.0437015
-135800	-0.0137261	-0.043735
-135700	-0.013694	-0.0437686
-135600	-0.013684	-0.0437651
-135500	-0.0136768	-0.0437513
-135400	-0.0136974	-0.0437326
-135300	-0.0137361	-0.043686
-135200	-0.0137537	-0.0436212
-135100	-0.0137909	-0.0435375
-135000	-0.0139684	-0.0435945
-134900	-0.0139867	-0.043493
-134800	-0.0138776	-0.0434265
-134700	-0.0138472	-0.0432968
-134600	-0.0137825	-0.0430649
-134500	-0.0138435	-0.0429799
-134400	-0.0138055	-0.0430204
-134300	-0.0138016	-0.0430603
-134200	-0.0138153	-0.0432329
-134100	-0.0138684	-0.0432397
-134000	-0.0139091	-0.0432313
-133900	-0.0139156	-0.0432293
-133800	-0.0138971	-0.0432442
-133700	-0.0139031	-0.0432793
-133600	-0.0138873	-0.0432891
-133500	-0.0139209	-0.0433373
-133400	-0.0139437	-0.0433581
-133300	-0.0139815	-0.0434194
-133200	-0.0140021	-0.0434284
-133100	-0.0140206	-0.0434116
-133000	-0.0140268	-0.0433991
-132900	-0.014026	-0.0434218
-132800	-0.0140397	-0.043436
-132700	-0.0140636	-0.0434669
-132600	-0.0140399	-0.0435155
-132500	-0.0140023	-0.0435384
-132400	-0.0139611	-0.043545
-132300	-0.0139342	-0.0435447
-132200	-0.013937	-0.0435642
-132100	-0.0139472	-0.0435817
-132000	-0.0139728	-0.0435982
-131900	-0.014037	-0.0435975
-131800	-0.0140904	-0.0435512
-131700	-0.014139	-0.0435075
-131600	-0.014166	-0.0434369
-131500	-0.0141621	-0.043432
-131400	-0.0141424	-0.043408
-131300	-0.0141001	-0.0434409
-131200	-0.0141057	-0.0434471
-131100	-0.0142268	-0.043476
-131000	-0.0142692	-0.0434616
-130900	-0.0142996	-0.0434307
-130800	-0.0143283	-0.0434168
-130700	-0.014336	-0.0433906
-130600	-0.0143382	-0.0434288
-130500	-0.0143176	-0.0434968
-130400	-0.0143093	-0.0435227
-130300	-0.0142466	-0.0435131
-130200	-0.0141777	-0.043463
-130100	-0.0140909	-0.0434344
-130000	-0.0138974	-0.0434405
-129900	-0.0138396	-0.0435721
-129800	-0.0138055	-0.0435293
-129700	-0.0138479	-0.0433667
-129600	-0.013866	-0.04336
-129500	-0.0138379	-0.0433845
-129400	-0.0138389	-0.0433654
-129300	-0.0138968	-0.0433466
-129200	-0.0139545	-0.0433388
-129100	-0.0140266	-0.0433108
-129000	-0.0140284	-0.0433376
-128900	-0.0141056	-0.0433735
-128800	-0.0140623	-0.0434177
-128700	-0.0140322	-0.0434331
-128600	-0.0140145	-0.0434667
-128500	-0.0140402	-0.0435595
-128400	-0.0141157	-0.0437095
-128300	-0.0140833	-0.0438508
-128200	-0.0141117	-0.0439819
-128100	-0.0140855	-0.044096
-128000	-0.0140897	-0.0441489
-127900	-0.014135	-0.0442035
-127800	-0.0141794	-0.0442272
-127700	-0.0141814	-0.0442689
-127600	-0.0141824	-0.0442717
-127500	-0.0141843	-0.0442691
-127400	-0.0141288	-0.0442835
-127300	-0.0140753	-0.0442838
-127200	-0.0140534	-0.0442868
-127100	-0.014064	-0.0442743
-127000	-0.0141221	-0.0442359
-126900	-0.0141569	-0.0441708
-126800	-0.0142089	-0.0441032
-126700	-0.0142154	-0.0440946
-126600	-0.0142597	-0.0441964
-126500	-0.0142957	-0.0443546
-126400	-0.0142817	-0.0444446
-126300	-0.0142485	-0.0444771
-126200	-0.014229	-0.044495
-126100	-0.0142493	-0.0445288
-126000	-0.0142526	-0.0445942
-125900	-0.0141137	-0.0446519
-125800	-0.013982	-0.0447038
-125700	-0.0139746	-0.0447772
-125600	-0.0139914	-0.0448485
-125500	-0.0140508	-0.0448836
-125400	-0.0141298	-0.0449039
-125300	-0.0142952	-0.0448891
-125200	-0.014387	-0.0449129
-125100	-0.0144883	-0.0449812
-125000	-0.0145466	-0.0451371
-124900	-0.0145551	-0.0451363
-124800	-0.0145621	-0.0451493
-124700	-0.0145071	-0.0451441
-124600	-0.0145196	-0.0451587
-124500	-0.0145341	-0.0450712
-124400	-0.0145201	-0.0450565
-124300	-0.0144987	-0.0450029
-124200	-0.0144954	-0.0450148
-124100	-0.0145179	-0.0450262
-124000	-0.0145779	-0.045034
-123900	-0.0147904	-0.0450702
-123800	-0.014843	-0.0451172
-123700	-0.0148578	-0.0451486
-123600	-0.0148652	-0.0452032
-123500	-0.0148502	-0.0452363
-123400	-0.014827	-0.0452816
-123300	-0.0148338	-0.0454543
-123200	-0.0148605	-0.0454521
-123100	-0.0148996	-0.0454534
-123000	-0.0149207	-0.0454158
-122900	-0.0149336	-0.045401
-122800	-0.0149478	-0.0453453
-122700	-0.0149826	-0.0452755
-122600	-0.0149429	-0.0452178
-122500	-0.0149086	-0.0451443
-122400	-0.0148333	-0.0451477
-122300	-0.0147799	-0.045165
-122200	-0.0147702	-0.0451779
-122100	-0.0146417	-0.045192
-122000	-0.0146596	-0.0450469
-121900	-0.014655	-0.045076
-121800	-0.0146419	-0.0450948
-121700	-0.0147024	-0.0451255
-121600	-0.0147997	-0.045112
-121500	-0.0148699	-0.045068
-121400	-0.0149461	-0.0449855
-121300	-0.0150413	-0.0448731
-121200	-0.0151048	-0.044803
-121100	-0.0151565	-0.0447553
-121000	-0.0151405	-0.0447508
-120900	-0.015115	-0.0448006
-120800	-0.0151043	-0.0448733
-120700	-0.0150637	-0.0449222
-120600	-0.0150199	-0.0449259
-120500	-0.0149915	-0.0449349
-120400	-0.0149501	-0.044893
-120300	-0.0149516	-0.0448469
-120200	-0.0149543	-0.0448022
-120100	-0.0149341	-0.0447565
-120000	-0.0149108	-0.044612
-119900	-0.0148941	-0.0446359
-119800	-0.0149129	-0.0446481
-119700	-0.0147888	-0.0446539
-119600	-0.0148072	-0.0446997
-119500	-0.0147692	-0.04472
-119400	-0.0147571	-0.0447237
-119300	-0.0147421	-0.0447381
-119200	-0.0147736	-0.0447458
-119100	-0.0148013	-0.0447396
-119000	-0.0148049	-0.044734
-118900	-0.0148137	-0.0447606
-118800	-0.0148319	-0.0447667
-118700	-0.014839	-0.0447841
-118600	-0.0148096	-0.0447774
-118500	-0.0147832	-0.0448094
-118400	-0.0147327	-0.0448308
-118300	-0.0145367	-0.0448546
-118200	-0.0145126	-0.0448747
-118100	-0.0145244	-0.0449422
-118000	-0.0145176	-0.0449392
-117900	-0.0145108	-0.044965
-117800	-0.0144834	-0.0450377
-117700	-0.0144671	-0.0450897
-117600	-0.0144646	-0.0451272
-117500	-0.0145813	-0.0451921
-117400	-0.0144433	-0.0452321
-117300	-0.0143887	-0.0452194
-117200	-0.014329	-0.0452304
-117100	-0.0142918	-0.0452066
-117000	-0.0142801	-0.0451798
-116900	-0.0142712	-0.0451491
-116800	-0.0142331	-0.0451834
-116700	-0.0142077	-0.0451975
-116600	-0.0141866	-0.0451927
-116500	-0.0141416	-0.045212
-116400	-0.0141113	-0.0452702
-116300	-0.0140756	-0.0453235
-116200	-0.0140166	-0.0453751
-116100	-0.013949	-0.0454491
-116000	-0.0138944	-0.0455477
-115900	-0.0138583	-0.0456462
-115800	-0.0138455	-0.0457146
-115700	-0.0138256	-0.0457745
-115600	-0.0138006	-0.0458138
-115500	-0.0137981	-0.0458712
-115400	-0.0138207	-0.0459207
-115300	-0.0138868	-0.0459762
-115200	-0.0138797	-0.0460363
-115100	-0.0138309	-0.0461185
-115000	-0.0138462	-0.0461763
-114900	-0.0138553	-0.0462374
-114800	-0.0138804	-0.0463159
-114700	-0.0138816	-0.0464132
-114600	-0.0139034	-0.0464728
-114500	-0.0138623	-0.0465085
-114400	-0.0137885	-0.046552
-114300	-0.0137043	-0.0465751
-114200	-0.0136422	-0.0465957
-114100	-0.013634	-0.0465906
-114000	-0.0136545	-0.0466151
-113900	-0.0136442	-0.0466767
-113800	-0.0136169	-0.0467231
-113700	-0.013581	-0.0467828
-113600	-0.013548	-0.0467971
-113500	-0.0134481	-0.046837
-113400	-0.0133996	-0.0468703
-113300	-0.0133701	-0.0469112
-113200	-0.0133672	-0.0469073
-113100	-0.0133796	-0.0469146
-113000	-0.0134261	-0.0469072
-112900	-0.0134258	-0.0468887
-112800	-0.0133926	-0.0468982
-112700	-0.0134107	-0.0469354
-112600	-0.0134097	-0.0469587
-112500	-0.0132945	-0.0469428
-112400	-0.0132831	-0.0469684
-112300	-0.0133236	-0.0470348
-112200	-0.0136108	-0.047294
-112100	-0.0136147	-0.0473009
-112000	-0.0136554	-0.0473488
-111900	-0.0136264	-0.0473956
-111800	-0.013609	-0.0473317
-111700	-0.0136273	-0.0472728
-111600	-0.0136343	-0.0472927
-111500	-0.0137077	-0.0473406
-111400	-0.013685	-0.0473541
-111300	-0.0136677	-0.0473274
-111200	-0.0136502	-0.0473153
-111100	-0.0136676	-0.0473167
-111000	-0.0137257	-0.0473204
-110900	-0.0136416	-0.0472986
-110800	-0.0136749	-0.0470971
-110700	-0.0137168	-0.0470864
-110600	-0.0137844	-0.0470551
-110500	-0.0138362	-0.0470139
-110400	-0.0137646	-0.046952
-110300	-0.0138153	-0.0469014
-110200	-0.0138139	-0.0467208
-110100	-0.0138284	-0.0466881
-110000	-0.0138294	-0.0466778
-109900	-0.0138128	-0.0466667
-109800	-0.013738	-0.0466053
-109700	-0.013672	-0.0465272
-109600	-0.0136155	-0.0464594
-109500	-0.0135875	-0.0464167
-109400	-0.0135995	-0.0463841
-109300	-0.0136016	-0.0464174
-109200	-0.0135728	-0.0464048
-109100	-0.0135674	-0.0463651
-109000	-0.0135829	-0.0463275
-108900	-0.0136214	-0.0463365
-108800	-0.0136851	-0.0463166
-108700	-0.0137082	-0.0462731
-108600	-0.0137571	-0.0462032
-108500	-0.013793	-0.0461554
-108400	-0.0138235	-0.0461327
-108300	-0.0138893	-0.0461255
-108200	-0.0139152	-0.0459908
-108100	-0.0139415	-0.0460196
-108000	-0.013955	-0.0460576
-107900	-0.0139909	-0.0461046
-107800	-0.0141521	-0.0461387
-107700	-0.0141629	-0.0461774
-107600	-0.0141421	-0.04621
-107500	-0.0141031	-0.0462316
-107400	-0.0140587	-0.0461674
-107300	-0.0140295	-0.0461448
-107200	-0.014025	-0.0461618
-107100	-0.0140166	-0.0461689
-107000	-0.0140368	-0.0461761
-106900	-0.0140645	-0.0461771
-106800	-0.0140469	-0.046207
-106700	-0.0140337	-0.0462058
-106600	-0.0140068	-0.0462209
-106500	-0.0139803	-0.0462126
-106400	-0.0139809	-0.0461957
-106300	-0.0138744	-0.0461821
-106200	-0.0138923	-0.0461885
-106100	-0.0139398	-0.0460976
-106000	-0.0139581	-0.0460712
-105900	-0.0139977	-0.0460815
-105800	-0.0140084	-0.0461015
-105700	-0.0139923	-0.0461166
-105600	-0.0140219	-0.0461378
-105500	-0.0140565	-0.0461636
-105400	-0.0141434	-0.0460985
-105300	-0.0141558	-0.0461036
-105200	-0.0141471	-0.0461277
-105100	-0.0140745	-0.0461642
-105000	-0.0140351	-0.0461577
-104900	-0.0139759	-0.0461349
-104800	-0.013968	-0.0460886
-104700	-0.0139771	-0.0461081
-104600	-0.0139802	-0.0461509
-104500	-0.0140072	-0.0461444
-104400	-0.014021	-0.0460924
-104300	-0.0140333	-0.0460341
-104200	-0.0140588	-0.0459745
-104100	-0.0141074	-0.0459085
-104000	-0.0141659	-0.0458533
-103900	-0.0142954	-0.0458122
-103800	-0.0143053	-0.0457826
-103700	-0.0143181	-0.0458393
-103600	-0.0143026	-0.0458759
-103500	-0.0141596	-0.0459155
-103400	-0.0140768	-0.0459214
-103300	-0.0140418	-0.0458676
-103200	-0.0140866	-0.0458515
-103100	-0.0141217	-0.0459726
-103000	-0.0141654	-0.0459901
-102900	-0.0141572	-0.0459902
-102800	-0.0141386	-0.0461454
-102700	-0.0140857	-0.046023
-102600	-0.0141	-0.0459973
-102500	-0.0141444	-0.0459943
-102400	-0.0142679	-0.045935
-102300	-0.0143368	-0.0459256
-102200	-0.0143308	-0.0459204
-102100	-0.0143493	-0.0459062
-102000	-0.0143434	-0.045939
-101900	-0.0143448	-0.045982
-101800	-0.0143764	-0.0459623
-101700	-0.0143292	-0.0459628
-101600	-0.0142987	-0.045925
-101500	-0.0142884	-0.0458757
-101400	-0.0142425	-0.0458753
-101300	-0.0140894	-0.0459116
-101200	-0.0141692	-0.0460296
-101100	-0.0142075	-0.0461652
-101000	-0.0140314	-0.0461306
-100900	-0.0138243	-0.0460622
-100800	-0.0137609	-0.0459345
-100700	-0.0138499	-0.0458792
-100600	-0.0139105	-0.0458278
-100500	-0.013783	-0.0457482
-100400	-0.0138213	-0.0458155
-100300	-0.0138086	-0.0457985
-100200	-0.0140597	-0.0454876
-100100	-0.0138884	-0.0453082
-100000	-0.0136944	-0.0450426
-99900	-0.0133781	-0.0449768
-99800	-0.0132661	-0.0449963
-99700	-0.0132581	-0.0448575
-99600	-0.0132523	-0.0447725
-99500	-0.0133753	-0.0446305
-99400	-0.0133898	-0.0445893
-99300	-0.0133784	-0.0445248
-99200	-0.0133596	-0.0445133
-99100	-0.0133084	-0.0445064
-99000	-0.0132807	-0.0444511
-98900	-0.0132454	-0.0444718
-98800	-0.013179	-0.0444437
-98700	-0.0130288	-0.044339
-98600	-0.01293	-0.0442743
-98500	-0.0128586	-0.0442198
-98400	-0.0127499	-0.0442949
-98300	-0.0126689	-0.0442943
-98200	-0.0126891	-0.0442766
-98100	-0.0126917	-0.0442531
-98000	-0.0127445	-0.0442183
-97900	-0.0127561	-0.044131
-97800	-0.0127662	-0.044016
-97700	-0.0128265	-0.0439353
-97600	-0.0128457	-0.0438342
-97500	-0.0128363	-0.0437971
-97400	-0.0127975	-0.0437719
-97300	-0.0127566	-0.0437361
-97200	-0.0127202	-0.0436194
-97100	-0.0126647	-0.0435348
-97000	-0.0125479	-0.0434328
-96900	-0.0124068	-0.0433434
-96800	-0.0123034	-0.0431513
-96700	-0.0122698	-0.042935
-96600	-0.0122599	-0.0427836
-96500	-0.0121938	-0.0426314
-96400	-0.0121323	-0.0424948
-96300	-0.0120778	-0.0423718
-96200	-0.0119628	-0.0422127
-96100	-0.0118889	-0.0420441
-96000	-0.0118205	-0.0420154
-95900	-0.0117828	-0.0419
-95800	-0.0117607	-0.0417781
-95700	-0.0116849	-0.0415404
-95600	-0.0116164	-0.0414467
-95500	-0.0114561	-0.0413835
-95400	-0.0113326	-0.0413314
-95300	-0.0112477	-0.0412568
-95200	-0.0112283	-0.041156
-95100	-0.0112165	-0.041099
-95000	-0.011238	-0.0410526
-94900	-0.0112312	-0.0410166
-94800	-0.0112141	-0.0409288
-94700	-0.0112109	-0.0409215
-94600	-0.0112008	-0.0408182
-94500	-0.0112202	-0.0407629
-94400	-0.011198	-0.0406299
-94300	-0.0112031	-0.0405067
-94200	-0.0112042	-0.0404634
-94100	-0.0111932	-0.0404135
-94000	-0.0111754	-0.0403287
-93900	-0.0111575	-0.040253
-93800	-0.0111682	-0.0402016
-93700	-0.0111341	-0.0400822
-93600	-0.0110865	-0.0399288
-93500	-0.0110313	-0.039821
-93400	-0.0109918	-0.0397134
-93300	-0.0109178	-0.0396894
-93200	-0.0107937	-0.0396106
-93100	-0.0107143	-0.0395082
-93000	-0.0106398	-0.0394052
-92900	-0.0106077	-0.0393171
-92800	-0.0105892	-0.0392294
-92700	-0.0105518	-0.0392046
-92600	-0.0105127	-0.0391281
-92500	-0.0104796	-0.0390256
-92400	-0.0104945	-0.0389511
-92300	-0.010498	-0.0388645
-92200	-0.0104909	-0.038766
-92100	-0.0104851	-0.0387038
-92000	-0.0105211	-0.0386311
-91900	-0.0106091	-0.0385809
-91800	-0.0106514	-0.0385096
-91700	-0.0106908	-0.0383968
-91600	-0.0106999	-0.0382844
-91500	-0.0107284	-0.038149
-91400	-0.0107622	-0.0380327
-91300	-0.0107621	-0.0379986
-91200	-0.0107922	-0.0380293
-91100	-0.0108198	-0.038069
-91000	-0.0108196	-0.0381074
-90900	-0.0108082	-0.0381448
-90800	-0.0107509	-0.0381528
-90700	-0.0107227	-0.0381545
-90600	-0.0107341	-0.0381416
-90500	-0.0107137	-0.0381025
-90400	-0.01069	-0.0380366
-90300	-0.0106663	-0.0379876
-90200	-0.0106463	-0.0379806
-90100	-0.0106447	-0.0378859
-90000	-0.0106381	-0.0378112
-89900	-0.0106137	-0.0377475
-89800	-0.0105873	-0.0376402
-89700	-0.0105525	-0.0375467
-89600	-0.0105248	-0.0373538
-89500	-0.0104991	-0.0371792
-89400	-0.0104779	-0.0370655
-89300	-0.0104914	-0.0369672
-89200	-0.0104773	-0.0368603
-89100	-0.0104675	-0.0367714
-89000	-0.0104914	-0.0366944
-88900	-0.0104778	-0.0366471
-88800	-0.0104611	-0.036556
-88700	-0.0104795	-0.0365059
-88600	-0.0104975	-0.036488
-88500	-0.0105435	-0.0365254
-88400	-0.0105957	-0.0365815
-88300	-0.0107742	-0.0366417
-88200	-0.0108047	-0.0366658
-88100	-0.0108231	-0.0366819
-88000	-0.0108304	-0.0366942
-87900	-0.0108453	-0.0366895
-87800	-0.0108611	-0.0366523
-87700	-0.0108519	-0.0366766
-87600	-0.0108492	-0.0366739
-87500	-0.0108229	-0.0367009
-87400	-0.0108127	-0.0366683
-87300	-0.0107809	-0.0365966
-87200	-0.0107846	-0.0365181
-87100	-0.0107573	-0.0364042
-87000	-0.0107417	-0.0363622
-86900	-0.0107109	-0.0363435
-86800	-0.010698	-0.0363329
-86700	-0.0106957	-0.0363039
-86600	-0.0106973	-0.0362635
-86500	-0.0107358	-0.0362122
-86400	-0.0107887	-0.036151
-86300	-0.0108275	-0.0360941
-86200	-0.010858	-0.0361295
-86100	-0.0108851	-0.0361614
-86000	-0.0109081	-0.0361777
-85900	-0.0109712	-0.0361547
-85800	-0.011032	-0.0361876
-85700	-0.0110476	-0.0362232
-85600	-0.0110314	-0.0361915
-85500	-0.0110021	-0.0361561
-85400	-0.0109542	-0.0361101
-85300	-0.0109445	-0.0361125
-85200	-0.0109388	-0.0360811
-85100	-0.0109303	-0.0360833
-85000	-0.0109299	-0.036072
-84900	-0.0109427	-0.0360183
-84800	-0.010959	-0.0359682
-84700	-0.0109065	-0.0358694
-84600	-0.010913	-0.0358153
-84500	-0.0109358	-0.0357248
-84400	-0.0109664	-0.0356649
-84300	-0.0109773	-0.0355991
-84200	-0.0109979	-0.0355574
-84100	-0.0109958	-0.0355249
-84000	-0.0110072	-0.0354675
-83900	-0.0110122	-0.0353877
-83800	-0.0109857	-0.0353142
-83700	-0.0109384	-0.0352466
-83600	-0.0109412	-0.0351698
-83500	-0.0109507	-0.0350987
-83400	-0.0109462	-0.0350626
-83300	-0.0109149	-0.0350342
-83200	-0.0108351	-0.034967
-83100	-0.0107844	-0.034929
-83000	-0.0107476	-0.0348756
-82900	-0.0107224	-0.0349076
-82800	-0.0106701	-0.0348914
-82700	-0.0106309	-0.0348907
-82600	-0.0106557	-0.0348767
-82500	-0.0106785	-0.0348435
-82400	-0.0106653	-0.0348098
-82300	-0.0106448	-0.0347204
-82200	-0.0106197	-0.0346186
-82100	-0.0105957	-0.0345607
-82000	-0.0105526	-0.0344521
-81900	-0.0104821	-0.0344784
-81800	-0.0104183	-0.0343588
-81700	-0.0103702	-0.0343166
-81600	-0.0103282	-0.0343654
-81500	-0.0103035	-0.0344557
-81400	-0.0102758	-0.0345434
-81300	-0.0102476	-0.0345462
-81200	-0.0102505	-0.0345433
-81100	-0.0102967	-0.0345163
-81000	-0.0103091	-0.0344635
-80900	-0.0103398	-0.0343917
-80800	-0.0103389	-0.0343871
-80700	-0.0103187	-0.0343973
-80600	-0.010271	-0.0344
-80500	-0.0102224	-0.0343881
-80400	-0.0102005	-0.034386
-80300	-0.0101451	-0.0343849
-80200	-0.0100985	-0.0343485
-80100	-0.0100632	-0.0343016
-80000	-0.0100262	-0.034205
-79900	-0.0100107	-0.0341567
-79800	-0.00999236	-0.0340802
-79700	-0.00997877	-0.0340137
-79600	-0.00998493	-0.0340063
-79500	-0.0100031	-0.0340075
-79400	-0.0100447	-0.0339689
-79300	-0.0100991	-0.0339171
-79200	-0.010112	-0.0338416
-79100	-0.0100914	-0.0338065
-79000	-0.0100633	-0.0337147
-78900	-0.0100158	-0.0336668
-78800	-0.00994854	-0.0336206
-78700	-0.00989658	-0.0335653
-78600	-0.00983042	-0.0334531
-78500	-0.00978515	-0.0333387
-78400	-0.00973216	-0.0332159
-78300	-0.00971602	-0.0331271
-78200	-0.00969872	-0.0330539
-78100	-0.00967167	-0.0329516
-78000	-0.00964971	-0.0327907
-77900	-0.00962836	-0.0326134
-77800	-0.00960318	-0.0324611
-77700	-0.00957219	-0.0323326
-77600	-0.00955409	-0.0322243
-77500	-0.00948679	-0.0321051
-77400	-0.0094151	-0.0320402
-77300	-0.00934875	-0.0319748
-77200	-0.00932123	-0.0319552
-77100	-0.00929708	-0.0319548
-77000	-0.00924709	-0.031924
-76900	-0.00922238	-0.0318833
-76800	-0.00920332	-0.0318009
-76700	-0.0092223	-0.0317401
-76600	-0.0092026	-0.0316985
-76500	-0.00917313	-0.0316136
-76400	-0.00912026	-0.0315585
-76300	-0.00907011	-0.0314685
-76200	-0.00898514	-0.0313874
-76100	-0.00893885	-0.0312939
-76000	-0.00904086	-0.0311986
-75900	-0.00900967	-0.0311468
-75800	-0.00902124	-0.0310755
-75700	-0.00900707	-0.0310272
-75600	-0.00912507	-0.0309238
-75500	-0.00909298	-0.0308205
-75400	-0.00904761	-0.0307344
-75300	-0.00899307	-0.0306682
-75200	-0.00889501	-0.0306004
-75100	-0.0088432	-0.0305388
-75000	-0.00879662	-0.0304765
-74900	-0.00874982	-0.0303799
-74800	-0.00869826	-0.0302968
-74700	-0.00868737	-0.0302353
-74600	-0.00865856	-0.0301615
-74500	-0.00864926	-0.0301251
-74400	-0.00862925	-0.0300895
-74300	-0.00861955	-0.0300394
-74200	-0.0086091	-0.0299292
-74100	-0.00859058	-0.0298457
-74000	-0.00860352	-0.0297573
-73900	-0.0086069	-0.0297151
-73800	-0.00861891	-0.0297225
-73700	-0.00860934	-0.0297076
-73600	-0.00856181	-0.0296675
-73500	-0.00853258	-0.0296357
-73400	-0.0084906	-0.029622
-73300	-0.00841489	-0.0296798
-73200	-0.00847863	-0.0297153
-73100	-0.00842045	-0.0297327
-73000	-0.00839212	-0.029739
-72900	-0.00834566	-0.0297568
-72800	-0.00828162	-0.0297442
-72700	-0.00825648	-0.029713
-72600	-0.00827336	-0.0296319
-72500	-0.00830907	-0.0295381
-72400	-0.00830667	-0.0294724
-72300	-0.00824467	-0.0294339
-72200	-0.00820743	-0.0294296
-72100	-0.00815409	-0.029398
-72000	-0.00809897	-0.0294202
-71900	-0.00804367	-0.0294641
-71800	-0.00805523	-0.0294431
-71700	-0.00809618	-0.0294338
-71600	-0.00813395	-0.0294055
-71500	-0.0081683	-0.0293865
-71400	-0.00822466	-0.0294257
-71300	-0.0082673	-0.0294461
-71200	-0.00828775	-0.0294482
-71100	-0.00832261	-0.0293925
-71000	-0.00815515	-0.0293149
-70900	-0.0081041	-0.0291655
-70800	-0.00807198	-0.0290685
-70700	-0.00806226	-0.0289723
-70600	-0.0080274	-0.0289022
-70500	-0.00801755	-0.0288296
-70400	-0.00803076	-0.0287495
-70300	-0.00802437	-0.0286904
-70200	-0.00804104	-0.0286564
-70100	-0.00804232	-0.0286257
-70000	-0.00801456	-0.0285352
-69900	-0.00799995	-0.0285168
-69800	-0.00795618	-0.0284772
-69700	-0.00790186	-0.0284315
-69600	-0.00786883	-0.0283643
-69500	-0.00782384	-0.0283137
-69400	-0.00776306	-0.0282974
-69300	-0.00772379	-0.0283198
-69200	-0.00773927	-0.0283353
-69100	-0.00772642	-0.0283592
-69000	-0.0077067	-0.0283791
-68900	-0.00767437	-0.0283699
-68800	-0.00766266	-0.0283588
-68700	-0.00764946	-0.0283063
-68600	-0.00765544	-0.0282218
-68500	-0.00763584	-0.0281708
-68400	-0.00764914	-0.0281386
-68300	-0.00763549	-0.0281389
-68200	-0.007614	-0.0280886
-68100	-0.00759029	-0.0280262
-68000	-0.00755609	-0.0280181
-67900	-0.0075663	-0.0279903
-67800	-0.00755734	-0.0279906
-67700	-0.0075183	-0.0279753
-67600	-0.0074684	-0.0279346
-67500	-0.00740618	-0.0278566
-67400	-0.00737436	-0.0277647
-67300	-0.00734129	-0.027754
-67200	-0.00727498	-0.0277251
-67100	-0.00711312	-0.0277109
-67000	-0.00707619	-0.0276569
-66900	-0.00703048	-0.0276288
-66800	-0.00697242	-0.027566
-66700	-0.00687596	-0.0274904
-66600	-0.00680465	-0.0274233
-66500	-0.00678499	-0.0273603
-66400	-0.00680788	-0.0273124
-66300	-0.00685559	-0.0272843
-66200	-0.00685794	-0.0272256
-66100	-0.00683217	-0.027177
-66000	-0.00682229	-0.0271611
-65900	-0.00695696	-0.0272077
-65800	-0.0069119	-0.0272533
-65700	-0.00689282	-0.0271751
-65600	-0.00685733	-0.0270882
-65500	-0.00683495	-0.0269669
-65400	-0.00682767	-0.0268711
-65300	-0.00684142	-0.0267875
-65200	-0.00684597	-0.0267352
-65100	-0.00682276	-0.0266974
-65000	-0.00682247	-0.0267112
-64900	-0.00679697	-0.0267321
-64800	-0.00681445	-0.0267507
-64700	-0.00681693	-0.0267319
-64600	-0.00685828	-0.0267513
-64500	-0.00690437	-0.0267295
-64400	-0.00692735	-0.0266583
-64300	-0.00690248	-0.0265539
-64200	-0.00689649	-0.0264624
-64100	-0.00688608	-0.0263459
-64000	-0.00685405	-0.0262146
-63900	-0.00677953	-0.0260984
-63800	-0.00669066	-0.0259768
-63700	-0.00660605	-0.0258728
-63600	-0.00652029	-0.0258134
-63500	-0.00646829	-0.0257569
-63400	-0.00640839	-0.0257095
-63300	-0.00640961	-0.0256675
-63200	-0.00640721	-0.0256359
-63100	-0.00640136	-0.0256206
-63000	-0.00640459	-0.0256064
-62900	-0.00641101	-0.025605
-62800	-0.00647836	-0.0256098
-62700	-0.00652994	-0.0256276
-62600	-0.0065332	-0.025603
-62500	-0.00648995	-0.0255192
-62400	-0.00647254	-0.0254016
-62300	-0.00644338	-0.0253645
-62200	-0.00642588	-0.0253393
-62100	-0.00640809	-0.0253034
-62000	-0.00641503	-0.0252623
-61900	-0.00636953	-0.0251944
-61800	-0.00632238	-0.0251314
-61700	-0.00633568	-0.0250773
-61600	-0.00637074	-0.025054
-61500	-0.00638653	-0.0250208
-61400	-0.00636953	-0.0249633
-61300	-0.00632705	-0.0248798
-61200	-0.0062814	-0.0247601
-61100	-0.00622867	-0.0246138
-61000	-0.00622096	-0.0244995
-60900	-0.00620081	-0.0244284
-60800	-0.00619435	-0.0243506
-60700	-0.00621038	-0.0243067
-60600	-0.00621371	-0.0242388
-60500	-0.00622768	-0.0241766
-60400	-0.00621984	-0.0241253
-60300	-0.00620812	-0.0240465
-60200	-0.00618234	-0.0239795
-60100	-0.00615441	-0.0239495
-60000	-0.006151	-0.0239306
-59900	-0.00616165	-0.0238513
-59800	-0.00615566	-0.0237706
-59700	-0.00616767	-0.023701
-59600	-0.00614611	-0.0236794
-59500	-0.00613999	-0.0236604
-59400	-0.00612409	-0.0236619
-59300	-0.00612131	-0.0236491
-59200	-0.00612015	-0.0235971
-59100	-0.00610214	-0.0235486
-59000	-0.00607216	-0.0234916
-58900	-0.00602295	-0.0234435
-58800	-0.00598642	-0.0233697
-58700	-0.00598792	-0.0233038
-58600	-0.00602838	-0.0232636
-58500	-0.0060816	-0.023233
-58400	-0.00609974	-0.0232048
-58300	-0.00612527	-0.0231816
-58200	-0.00616028	-0.0230736
-58100	-0.0061659	-0.0229648
-58000	-0.00616723	-0.0228893
-57900	-0.00616068	-0.0228285
-57800	-0.00616965	-0.0227927
-57700	-0.00614174	-0.022766
-57600	-0.00613081	-0.0227153
-57500	-0.0061204	-0.0226243
-57400	-0.00611876	-0.0225452
-57300	-0.00609274	-0.0225245
-57200	-0.00607933	-0.0225345
-57100	-0.00606174	-0.0225003
-57000	-0.00603083	-0.0224844
-56900	-0.0060022	-0.0224569
-56800	-0.00599692	-0.0224073
-56700	-0.00599662	-0.0224047
-56600	-0.00599495	-0.0223622
-56500	-0.00598524	-0.0222633
-56400	-0.00601056	-0.0221582
-56300	-0.0060654	-0.0220789
-56200	-0.00614005	-0.0220243
-56100	-0.00623042	-0.0219402
-56000	-0.00630527	-0.0218352
-55900	-0.00635948	-0.0216897
-55800	-0.00634132	-0.0215321
-55700	-0.00632905	-0.0214274
-55600	-0.00631255	-0.0213858
-55500	-0.00630677	-0.0213144
-55400	-0.00629813	-0.0212388
-55300	-0.00628279	-0.0211551
-55200	-0.00626412	-0.0210657
-55100	-0.00613184	-0.0209875
-55000	-0.00614453	-0.0209374
-54900	-0.00622832	-0.0209535
-54800	-0.00625363	-0.0209721
-54700	-0.00626942	-0.0209627
-54600	-0.00626919	-0.0209333
-54500	-0.00629464	-0.0209043
-54400	-0.00629881	-0.0208409
-54300	-0.00631532	-0.0207653
-54200	-0.00634577	-0.0206833
-54100	-0.0063835	-0.0206305
-54000	-0.00639724	-0.0206006
-53900	-0.00641832	-0.0205491
-53800	-0.00640929	-0.0204841
-53700	-0.0063939	-0.020379
-53600	-0.00637636	-0.0203517
-53500	-0.00635944	-0.0203218
-53400	-0.00637157	-0.0202898
-53300	-0.00635384	-0.0202555
-53200	-0.0063295	-0.020213
-53100	-0.00630358	-0.0202072
-53000	-0.00626082	-0.0201891
-52900	-0.00623578	-0.0201584
-52800	-0.0062125	-0.0201153
-52700	-0.00616134	-0.0200982
-52600	-0.00608181	-0.0199532
-52500	-0.00603932	-0.0199528
-52400	-0.00602424	-0.0199566
-52300	-0.0060116	-0.0199854
-52200	-0.00599005	-0.0199995
-52100	-0.00596634	-0.0200221
-52000	-0.00591879	-0.0200135
-51900	-0.00586967	-0.0200013
-51800	-0.00588579	-0.0199912
-51700	-0.00588145	-0.0199432
-51600	-0.00585307	-0.0198839
-51500	-0.00584045	-0.0197452
-51400	-0.00583304	-0.0196145
-51300	-0.00583305	-0.0195147
-51200	-0.00583493	-0.0194836
-51100	-0.00580048	-0.0194623
-51000	-0.00581012	-0.0194328
-50900	-0.00581821	-0.0193651
-50800	-0.00582963	-0.0192724
-50700	-0.00580394	-0.0192152
-50600	-0.00576385	-0.019176
-50500	-0.00571509	-0.01916
-50400	-0.00569101	-0.019172
-50300	-0.00569077	-0.0191859
-50200	-0.00571717	-0.0191641
-50100	-0.00575032	-0.0191253
-50000	-0.00578488	-0.0190924
-49900	-0.00584868	-0.0190303
-49800	-0.00589106	-0.018971
-49700	-0.0059365	-0.0189335
-49600	-0.0061237	-0.0188785
-49500	-0.00613775	-0.0188311
-49400	-0.00610686	-0.0187625
-49300	-0.00606196	-0.0186815
-49200	-0.00602618	-0.0186029
-49100	-0.0059937	-0.0185295
-49000	-0.00595436	-0.0184978
-48900	-0.00584286	-0.0185399
-48800	-0.00584312	-0.0185549
-48700	-0.00581631	-0.0185227
-48600	-0.00579328	-0.0184659
-48500	-0.00577559	-0.0184013
-48400	-0.00579898	-0.0183249
-48300	-0.00582787	-0.0182666
-48200	-0.00583062	-0.0182372
-48100	-0.00579582	-0.0182085
-48000	-0.00572925	-0.0182229
-47900	-0.00567187	-0.0181975
-47800	-0.00565976	-0.0182338
-47700	-0.00564884	-0.0182628
-47600	-0.0055639	-0.0182918
-47500	-0.005471	-0.018283
-47400	-0.00541786	-0.0182771
-47300	-0.00540488	-0.0182377
-47200	-0.00543764	-0.0181849
-47100	-0.00544839	-0.0180943
-47000	-0.00547469	-0.018021
-46900	-0.00550602	-0.0179457
-46800	-0.00550176	-0.0178698
-46700	-0.0054481	-0.0178045
-46600	-0.0053951	-0.0176825
-46500	-0.00539634	-0.0176051
-46400	-0.00540539	-0.0175337
-46300	-0.00538409	-0.0174403
-46200	-0.00535308	-0.0173729
-46100	-0.00531777	-0.0173009
-46000	-0.00528619	-0.0172933
-45900	-0.0052665	-0.0173205
-45800	-0.00523244	-0.0173116
-45700	-0.00522603	-0.0172518
-45600	-0.00523823	-0.017239
-45500	-0.00530908	-0.0172272
-45400	-0.00533303	-0.0172205
-45300	-0.0053638	-0.0172196
-45200	-0.00538776	-0.0171894
-45100	-0.00540359	-0.0171466
-45000	-0.00537237	-0.0170697
-44900	-0.0053398	-0.0169893
-44800	-0.00531987	-0.016944
-44700	-0.00532293	-0.0169074
-44600	-0.00532198	-0.0168397
-44500	-0.00531814	-0.0167371
-44400	-0.0052827	-0.0166648
-44300	-0.0052594	-0.016595
-44200	-0.00525743	-0.0165572
-44100	-0.00523805	-0.0165257
-44000	-0.00521585	-0.0164856
-43900	-0.00522707	-0.0164182
-43800	-0.00522765	-0.016336
-43700	-0.00522311	-0.0163301
-43600	-0.00525197	-0.0162912
-43500	-0.00526917	-0.0162865
-43400	-0.00529465	-0.0163028
-43300	-0.00530652	-0.0163199
-43200	-0.00535812	-0.0163855
-43100	-0.00537111	-0.0163292
-43000	-0.00537562	-0.0163008
-42900	-0.0054128	-0.0162441
-42800	-0.00542904	-0.0161818
-42700	-0.0054344	-0.0161226
-42600	-0.00543723	-0.0160415
-42500	-0.00547571	-0.0159725
-42400	-0.00551748	-0.0158984
-42300	-0.00550203	-0.0158184
-42200	-0.00547103	-0.0157424
-42100	-0.00538891	-0.015667
-42000	-0.00533594	-0.0156114
-41900	-0.00530533	-0.0155917
-41800	-0.00529382	-0.0155726
-41700	-0.00529104	-0.0156092
-41600	-0.00528488	-0.0156312
-41500	-0.00526964	-0.01555
-41400	-0.00523893	-0.0155133
-41300	-0.00508033	-0.0155132
-41200	-0.00507781	-0.0155167
-41100	-0.00505653	-0.0154693
-41000	-0.00505148	-0.0154195
-40900	-0.00507475	-0.0154703
-40800	-0.00508787	-0.0154025
-40700	-0.00522239	-0.0153884
-40600	-0.00532625	-0.0153905
-40500	-0.00529494	-0.0153603
-40400	-0.00524532	-0.0153463
-40300	-0.0051797	-0.0153309
-40200	-0.00516736	-0.015328
-40100	-0.00514864	-0.0153545
-40000	-0.00510945	-0.0153559
-39900	-0.00509137	-0.0153464
-39800	-0.0050849	-0.0153058
-39700	-0.00510423	-0.0152664
-39600	-0.00514235	-0.0152293
-39500	-0.00520283	-0.0151974
-39400	-0.00526079	-0.0151432
-39300	-0.00539794	-0.0151054
-39200	-0.00539823	-0.0150659
-39100	-0.00537399	-0.0150439
-39000	-0.00533955	-0.0150091
-38900	-0.00533851	-0.0149167
-38800	-0.00538237	-0.0148363
-38700	-0.00542515	-0.0147427
-38600	-0.00545984	-0.014651
-38500	-0.00547135	-0.0145538
-38400	-0.00547558	-0.0145027
-38300	-0.00549734	-0.0144867
-38200	-0.00553499	-0.0144648
-38100	-0.00553836	-0.0144467
-38000	-0.00557142	-0.0144247
-37900	-0.00557693	-0.0143854
-37800	-0.00555596	-0.0143155
-37700	-0.00552912	-0.0142321
-37600	-0.00552592	-0.0141488
-37500	-0.00549447	-0.0140476
-37400	-0.00547573	-0.0139461
-37300	-0.00547527	-0.0139182
-37200	-0.00545874	-0.0138979
-37100	-0.00542847	-0.0138792
-37000	-0.00545105	-0.0138377
-36900	-0.00547084	-0.0137936
-36800	-0.00545164	-0.0137644
-36700	-0.00540079	-0.0137434
-36600	-0.00535431	-0.0137718
-36500	-0.00533644	-0.0137844
-36400	-0.0053646	-0.0137801
-36300	-0.00536408	-0.0137499
-36200	-0.00537557	-0.0137182
-36100	-0.00533185	-0.0137069
-36000	-0.00526151	-0.0136936
-35900	-0.00517473	-0.0136855
-35800	-0.00514863	-0.0136524
-35700	-0.00515186	-0.0136042
-35600	-0.00515258	-0.0137082
-35500	-0.00515933	-0.0137004
-35400	-0.00514236	-0.0136849
-35300	-0.00516155	-0.0137147
-35200	-0.00515564	-0.0137131
-35100	-0.00514921	-0.0137069
-35000	-0.00512239	-0.0137081
-34900	-0.00509651	-0.0136748
-34800	-0.0050313	-0.0136253
-34700	-0.00496779	-0.0135678
-34600	-0.00493782	-0.0134975
-34500	-0.00489173	-0.0134615
-34400	-0.00487165	-0.0135081
-34300	-0.00491897	-0.0135238
-34200	-0.00497409	-0.0135675
-34100	-0.00502292	-0.0135827
-34000	-0.00505531	-0.0135674
-33900	-0.00504388	-0.0135331
-33800	-0.00502475	-0.0134524
-33700	-0.00498538	-0.0134091
-33600	-0.00496738	-0.013382
-33500	-0.0049607	-0.0134017
-33400	-0.00494122	-0.0133479
-33300	-0.00493674	-0.0132467
-33200	-0.00489658	-0.0131458
-33100	-0.00484717	-0.0130684
-33000	-0.004829	-0.0130459
-32900	-0.0047836	-0.0130593
-32800	-0.00474075	-0.0130309
-32700	-0.00471874	-0.0129833
-32600	-0.00469234	-0.0129313
-32500	-0.00465267	-0.0128445
-32400	-0.00458246	-0.0128377
-32300	-0.00452164	-0.0128647
-32200	-0.00449517	-0.0128423
-32100	-0.00447906	-0.012825
-32000	-0.00447561	-0.012804
-31900	-0.00448902	-0.0127644
-31800	-0.00452662	-0.0127706
-31700	-0.00453292	-0.0127802
-31600	-0.00454711	-0.0128033
-31500	-0.00456881	-0.0127604
-31400	-0.00459732	-0.0127644
-31300	-0.00459582	-0.0127328
-31200	-0.00459082	-0.0127016
-31100	-0.00457163	-0.0126619
-31000	-0.00449595	-0.0126349
-30900	-0.00443065	-0.0126063
-30800	-0.00438007	-0.0125599
-30700	-0.00434414	-0.0125453
-30600	-0.00431099	-0.0124955
-30500	-0.00429223	-0.0124366
-30400	-0.00427263	-0.0123713
-30300	-0.0042368	-0.0123236
-30200	-0.00418812	-0.0122815
-30100	-0.00415321	-0.0120592
-30000	-0.00405467	-0.0119532
-29900	-0.0039824	-0.0118739
-29800	-0.00391495	-0.0118022
-29700	-0.00384406	-0.0117263
-29600	-0.00384237	-0.0116756
-29500	-0.00384347	-0.0116816
-29400	-0.0038191	-0.0116929
-29300	-0.00384008	-0.0117207
-29200	-0.00386167	-0.0117301
-29100	-0.00386752	-0.0117187
-29000	-0.00385632	-0.0116967
-28900	-0.00384726	-0.0116538
-28800	-0.00379713	-0.0116217
-28700	-0.00376778	-0.0115679
-28600	-0.00373587	-0.0115576
-28500	-0.00371778	-0.0115698
-28400	-0.00371244	-0.0115624
-28300	-0.00372606	-0.0115025
-28200	-0.00373844	-0.011446
-28100	-0.00374395	-0.0113766
-28000	-0.00370525	-0.0112717
-27900	-0.00370488	-0.0111598
-27800	-0.00371995	-0.0110659
-27700	-0.0037157	-0.0110359
-27600	-0.0036881	-0.0110179
-27500	-0.00368161	-0.0109814
-27400	-0.00364679	-0.0109175
-27300	-0.00363601	-0.0108421
-27200	-0.00361569	-0.0107638
-27100	-0.00354247	-0.0107332
-27000	-0.00350197	-0.0107158
-26900	-0.00347962	-0.0106383
-26800	-0.00344775	-0.0105039
-26700	-0.00341902	-0.0103994
-26600	-0.0034036	-0.0103012
-26500	-0.00336413	-0.0102721
-26400	-0.00332562	-0.010248
-26300	-0.00330379	-0.0102149
-26200	-0.00329071	-0.0101623
-26100	-0.00327407	-0.0101231
-26000	-0.00325724	-0.0100836
-25900	-0.00325341	-0.0100675
-25800	-0.00324477	-0.0100324
-25700	-0.00322888	-0.0100078
-25600	-0.00321086	-0.00998154
-25500	-0.00320039	-0.00993961
-25400	-0.00317315	-0.00988829
-25300	-0.00316281	-0.00982893
-25200	-0.00316163	-0.00972832
-25100	-0.00317356	-0.00958952
-25000	-0.00318239	-0.00951921
-24900	-0.00317887	-0.00947972
-24800	-0.00316399	-0.00942202
-24700	-0.0031538	-0.00933284
-24600	-0.00311862	-0.00926111
-24500	-0.00310528	-0.00922228
-24400	-0.00307894	-0.00918714
-24300	-0.00304491	-0.00914245
-24200	-0.00301394	-0.00909912
-24100	-0.00296648	-0.00903431
-24000	-0.00292362	-0.00904347
-23900	-0.00288848	-0.00904133
-23800	-0.00285269	-0.00904324
-23700	-0.00282442	-0.00899806
-23600	-0.00274777	-0.00893711
-23500	-0.00267478	-0.00886682
-23400	-0.00262485	-0.00881013
-23300	-0.00258324	-0.0087377
-23200	-0.00254241	-0.00867128
-23100	-0.0025026	-0.00863628
-23000	-0.00247618	-0.00863813
-22900	-0.0024423	-0.00861084
-22800	-0.00244864	-0.00860276
-22700	-0.00244944	-0.00856041
-22600	-0.00247459	-0.00849888
-22500	-0.00249186	-0.00839827
-22400	-0.00247543	-0.00827993
-22300	-0.00247051	-0.00820835
-22200	-0.00250076	-0.00816226
-22100	-0.00253461	-0.00814477
-22000	-0.00258211	-0.00814926
-21900	-0.00259878	-0.00817628
-21800	-0.0026083	-0.00819183
-21700	-0.00264256	-0.00812438
-21600	-0.00266707	-0.00804264
-21500	-0.00263996	-0.00798091
-21400	-0.00262079	-0.00792914
-21300	-0.00261139	-0.00790145
-21200	-0.0025867	-0.00789221
-21100	-0.0025646	-0.00786674
-21000	-0.00252441	-0.00781487
-20900	-0.00247883	-0.00776849
-20800	-0.00243797	-0.00775791
-20700	-0.00242116	-0.00777041
-20600	-0.00240788	-0.00769565
-20500	-0.00238242	-0.0076605
-20400	-0.00242196	-0.00761068
-20300	-0.00257635	-0.00756766
-20200	-0.00257349	-0.00749029
-20100	-0.00255361	-0.00742711
-20000	-0.00250781	-0.00731259
-19900	-0.00248299	-0.00725877
-19800	-0.00247212	-0.0072099
-19700	-0.00244439	-0.00720469
-19600	-0.00243528	-0.00721073
-19500	-0.00228237	-0.00719584
-19400	-0.00225694	-0.00711336
-19300	-0.00224544	-0.00705697
-19200	-0.00227366	-0.00704154
-19100	-0.00231479	-0.00705768
-19000	-0.0023554	-0.00706377
-18900	-0.00240433	-0.00711316
-18800	-0.00244429	-0.00712304
-18700	-0.00246318	-0.00713461
-18600	-0.00241657	-0.0071113
-18500	-0.00237295	-0.00709239
-18400	-0.0023596	-0.00705747
-18300	-0.00233162	-0.0070062
-18200	-0.00231848	-0.007013
-18100	-0.00228779	-0.00701628
-18000	-0.00227581	-0.00702699
-17900	-0.0022684	-0.00705258
-17800	-0.00224083	-0.00701659
-17700	-0.0022151	-0.00693085
-17600	-0.00217419	-0.00684209
-17500	-0.00216754	-0.00676616
-17400	-0.00215512	-0.00672641
-17300	-0.00213122	-0.00672334
-17200	-0.00209754	-0.00670893
-17100	-0.00207401	-0.00666514
-17000	-0.00203246	-0.00658985
-16900	-0.00197361	-0.00652966
-16800	-0.00190266	-0.00648708
-16700	-0.00185023	-0.00646575
-16600	-0.0018123	-0.00648641
-16500	-0.00177538	-0.00647341
-16400	-0.0015694	-0.00643757
-16300	-0.00153051	-0.00635045
-16200	-0.00148821	-0.00624923
-16100	-0.00140349	-0.0061616
-16000	-0.00133999	-0.00606528
-15900	-0.00129971	-0.00596947
-15800	-0.00123984	-0.00591068
-15700	-0.00118211	-0.00582244
-15600	-0.00112672	-0.00575698
-15500	-0.00109449	-0.00569777
-15400	-0.00107556	-0.00562513
-15300	-0.0011225	-0.0055678
-15200	-0.00112213	-0.00551337
-15100	-0.00112715	-0.00548804
-15000	-0.00116194	-0.00544685
-14900	-0.00118646	-0.00537911
-14800	-0.00119456	-0.00528998
-14700	-0.00116916	-0.00524294
-14600	-0.0011661	-0.00517824
-14500	-0.00117764	-0.00514637
-14400	-0.00111394	-0.00517222
-14300	-0.00108427	-0.00522163
-14200	-0.00106104	-0.00525198
-14100	-0.00104786	-0.00525118
-14000	-0.000992197	-0.00520292
-13900	-0.000933754	-0.00515688
-13800	-0.000871788	-0.00512614
-13700	-0.000869476	-0.0051342
-13600	-0.000852519	-0.00509704
-13500	-0.00082994	-0.00497408
-13400	-0.000802679	-0.00491628
-13300	-0.000724751	-0.00484785
-13200	-0.000696818	-0.00479383
-13100	-0.000640612	-0.00477455
-13000	-0.00058483	-0.00473648
-12900	-0.000567556	-0.00472952
-12800	-0.000580126	-0.00471412
-12700	-0.000587461	-0.00466271
-12600	-0.000559041	-0.00456184
-12500	-0.000522644	-0.00440927
-12400	-0.00047136	-0.00427818
-12300	-0.000438245	-0.0041581
-12200	-0.000454284	-0.00407171
-12100	-0.000481034	-0.00402132
-12000	-0.000514163	-0.00402983
-11900	-0.000551878	-0.00403741
-11800	-0.000552647	-0.00407803
-11700	-0.000528378	-0.00406276
-11600	-0.00046586	-0.00402297
-11500	-0.000411045	-0.00395769
-11400	-0.000366972	-0.00391994
-11300	-0.00030718	-0.00386305
-11200	-0.000234554	-0.0038172
-11100	-0.000155338	-0.00378265
-11000	-0.000106071	-0.00374842
-10900	-7.6973e-05	-0.00370922
-10800	-3.90206e-05	-0.0036619
-10700	-2.53138e-05	-0.00357558
-10600	5.41289e-06	-0.0035004
-10500	4.57687e-05	-0.00343599
-10400	7.33877e-05	-0.00340696
-10300	6.61809e-05	-0.00335973
-10200	5.03537e-05	-0.00332423
-10100	7.49332e-05	-0.0032947
-10000	8.80422e-05	-0.00328117
-9900	7.05272e-05	-0.00330242
-9800	4.97172e-05	-0.00332412
-9700	3.36319e-05	-0.0033104
-9600	9.45661e-05	-0.00326442
-9500	0.000166935	-0.00319634
-9400	0.000179084	-0.00315535
-9300	0.000158509	-0.00311895
-9200	8.9232e-05	-0.00310067
-9100	3.06813e-05	-0.00304897
-9000	-1.93167e-05	-0.00304807
-8900	-6.03893e-05	-0.003034
-8800	-8.77812e-05	-0.00302756
-8700	-7.38532e-05	-0.00300814
-8600	-1.42239e-05	-0.00301105
-8500	5.31427e-05	-0.00302019
-8400	0.000101203	-0.00300591
-8300	0.000108755	-0.00296259
-8200	0.000100512	-0.00288122
-8100	-6.76774e-06	-0.00281093
-8000	-3.41247e-05	-0.00272605
-7900	-1.48632e-05	-0.00265216
-7800	3.72725e-05	-0.00257846
-7700	8.96151e-05	-0.00252757
-7600	0.000127998	-0.00247451
-7500	0.000158727	-0.00243537
-7400	0.000186409	-0.00238732
-7300	0.000199852	-0.00235042
-7200	0.000171377	-0.00235341
-7100	0.000151626	-0.00233129
-7000	0.000110152	-0.00227597
-6900	9.05375e-05	-0.00221447
-6800	0.000132976	-0.00213857
-6700	0.000159162	-0.00202946
-6600	0.000147354	-0.00199559
-6500	0.000128526	-0.00192172
-6400	8.00109e-05	-0.00186455
-6300	2.57753e-05	-0.0018003
-6200	-5.64883e-06	-0.00172469
-6100	0.00011288	-0.00165676
-6000	0.000124152	-0.00153996
-5900	0.000134248	-0.00145101
-5800	0.000140558	-0.00137249
-5700	0.000168033	-0.00131237
-5600	0.000178545	-0.00129926
-5500	0.000197694	-0.00127857
-5400	0.000217653	-0.00128466
-5300	0.000245321	-0.00124918
-5200	0.000255066	-0.00120845
-5100	0.000296934	-0.00113114
-5000	0.000327833	-0.00108048
-4900	0.00034604	-0.00104433
-4800	0.000356083	-0.0010578
-4700	0.000369029	-0.00106146
-4600	0.000378707	-0.00106003
-4500	0.000396851	-0.00102639
-4400	0.000440038	-0.00100485
-4300	0.000543128	-0.00099081
-4200	0.000492776	-0.000988932
-4100	0.000542654	-0.000979344
-4000	0.000570403	-0.000960143
-3900	0.000627882	-0.000959378
-3800	0.000682052	-0.000982756
-3700	0.00070388	-0.00102791
-3600	0.000732868	-0.00104898
-3500	0.000630419	-0.00108537
-3400	0.000634479	-0.00110961
-3300	0.00061614	-0.00109316
-3200	0.000602078	-0.00108665
-3100	0.00060111	-0.00108879
-3000	0.000617134	-0.00105768
-2900	0.000638081	-0.000990407
-2800	0.000646493	-0.000928119
-2700	0.000628763	-0.000909077
-2600	0.000609852	-0.000878923
-2500	0.000600089	-0.000874407
-2400	0.000614159	-0.000890885
-2300	0.00063194	-0.000891684
-2200	0.000604912	-0.000900197
-2100	0.000553225	-0.000899231
-2000	0.000567155	-0.000867444
-1900	0.000636635	-0.000819121
-1800	0.000704817	-0.000711772
-1700	0.000814586	-0.000581425
-1600	0.000863616	-0.00044096
-1500	0.000881292	-0.000365096
-1400	0.000897718	-0.000321011
-1300	0.00089498	-0.00030218
-1200	0.000898387	-0.000260321
-1100	0.000930171	-0.000243617
-1000	0.000972967	-0.000250949
-900	0.00102456	-0.000227382
-800	0.00106406	-0.00017691
-700	0.00109239	-0.000141497
-600	0.00108434	-0.000155237
-500	0.00107109	-0.000166221
-400	0.00106557	-0.000129861
-300	0.00108673	-8.38974e-05
[truncated: 2,002 more rows]

## Sheet: Supplementary Fig. 1h
Supplementary Fig. 1h H3K36me3 eSPAN of MCM2-90A mutant and WT T47D cells
Aligned_position	Average_signal_WT	Average_signal_MCM2-90A
-200000	-0.00486757	-0.010899
-199900	-0.00478295	-0.0110677
-199800	-0.00471214	-0.0111649
-199700	-0.00466797	-0.0112165
-199600	-0.00471774	-0.0112443
-199500	-0.00474886	-0.0112215
-199400	-0.00479087	-0.0110577
-199300	-0.00481624	-0.0110398
-199200	-0.00487998	-0.0110535
-199100	-0.00489186	-0.011089
-199000	-0.00489715	-0.0113412
-198900	-0.00488272	-0.0114437
-198800	-0.00485177	-0.0114031
-198700	-0.00481284	-0.0114571
-198600	-0.00479976	-0.0114402
-198500	-0.00481064	-0.0114759
-198400	-0.0048131	-0.0114858
-198300	-0.00481982	-0.0114816
-198200	-0.00482943	-0.0114996
-198100	-0.0048436	-0.011414
-198000	-0.004867	-0.0114748
-197900	-0.00493036	-0.0115477
-197800	-0.00493225	-0.0116048
-197700	-0.00496922	-0.0116398
-197600	-0.00498337	-0.01168
-197500	-0.0049756	-0.0116797
-197400	-0.00498173	-0.0116832
-197300	-0.004985	-0.0116612
-197200	-0.00491565	-0.0115873
-197100	-0.00489356	-0.011515
-197000	-0.00501132	-0.0115089
-196900	-0.00516371	-0.0114648
-196800	-0.0053027	-0.0113996
-196700	-0.00539141	-0.0115632
-196600	-0.00544233	-0.0116503
-196500	-0.00543291	-0.0117113
-196400	-0.00546161	-0.0117594
-196300	-0.00546379	-0.0118123
-196200	-0.00545624	-0.0117572
-196100	-0.00538241	-0.0118227
-196000	-0.00530965	-0.0118479
-195900	-0.00524472	-0.0117217
-195800	-0.00516848	-0.0116487
-195700	-0.00517353	-0.0115969
-195600	-0.00523926	-0.0115552
-195500	-0.00530937	-0.0114526
-195400	-0.00538468	-0.0113578
-195300	-0.00539778	-0.0112955
-195200	-0.00542683	-0.0113887
-195100	-0.00541698	-0.0116181
-195000	-0.00538744	-0.0116907
-194900	-0.00539971	-0.011782
-194800	-0.00541138	-0.0118977
-194700	-0.00541579	-0.0120042
-194600	-0.00535584	-0.0120868
-194500	-0.00527991	-0.01214
-194400	-0.00523299	-0.0121495
-194300	-0.00519812	-0.0121551
-194200	-0.00514451	-0.0120235
-194100	-0.00513603	-0.0120175
-194000	-0.00517656	-0.0120677
-193900	-0.00514467	-0.0121014
-193800	-0.00508373	-0.0121006
-193700	-0.00500506	-0.0121076
-193600	-0.00494476	-0.0120883
-193500	-0.00486248	-0.0121251
-193400	-0.00476239	-0.0121278
-193300	-0.00469896	-0.0121524
-193200	-0.00463126	-0.0121181
-193100	-0.00460054	-0.0120446
-193000	-0.00459641	-0.012055
-192900	-0.00464804	-0.0121093
-192800	-0.00469778	-0.0121788
-192700	-0.0047662	-0.0120122
-192600	-0.00483567	-0.0120114
-192500	-0.00486542	-0.0120702
-192400	-0.00485947	-0.0121701
-192300	-0.00488469	-0.0122002
-192200	-0.00493989	-0.0122359
-192100	-0.00501796	-0.0122925
-192000	-0.00510047	-0.0123815
-191900	-0.00517319	-0.0124368
-191800	-0.00519686	-0.0124526
-191700	-0.00518668	-0.0124308
-191600	-0.00516273	-0.0124228
-191500	-0.0051256	-0.0125774
-191400	-0.00507984	-0.0125926
-191300	-0.00504503	-0.0126058
-191200	-0.00500605	-0.0127187
-191100	-0.00499012	-0.0128003
-191000	-0.00499506	-0.0128694
-190900	-0.00500508	-0.0128988
-190800	-0.00502622	-0.0129287
-190700	-0.00505023	-0.0129423
-190600	-0.00503458	-0.0129737
-190500	-0.00498044	-0.0130021
-190400	-0.00495053	-0.0130286
-190300	-0.00497786	-0.0129841
-190200	-0.00505559	-0.0129754
-190100	-0.00513692	-0.0130795
-190000	-0.00521727	-0.0130109
-189900	-0.00528571	-0.0130185
-189800	-0.00532151	-0.0130416
-189700	-0.00535857	-0.0130969
-189600	-0.00538236	-0.0132004
-189500	-0.00536115	-0.0132229
-189400	-0.00530683	-0.0132352
-189300	-0.00525382	-0.0131901
-189200	-0.00522606	-0.0131404
-189100	-0.00524488	-0.0130611
-189000	-0.00534876	-0.0129592
-188900	-0.00543776	-0.0128556
-188800	-0.0054836	-0.0127927
-188700	-0.00547372	-0.0127543
-188600	-0.00547565	-0.0127409
-188500	-0.00549309	-0.0127352
-188400	-0.0055387	-0.0127999
-188300	-0.00559853	-0.0128678
-188200	-0.00564063	-0.0128843
-188100	-0.00565873	-0.0129062
-188000	-0.00564713	-0.0128792
-187900	-0.00563761	-0.0128702
-187800	-0.00564402	-0.0128642
-187700	-0.00554688	-0.0128764
-187600	-0.00544511	-0.0128629
-187500	-0.0053156	-0.0128495
-187400	-0.00521317	-0.0128348
-187300	-0.00515697	-0.0128729
-187200	-0.00508254	-0.0129599
-187100	-0.00501131	-0.013056
-187000	-0.00494432	-0.0130626
-186900	-0.00483914	-0.0130814
-186800	-0.00479535	-0.0130224
-186700	-0.00475574	-0.0130117
-186600	-0.00475606	-0.0130405
-186500	-0.00476297	-0.0130907
-186400	-0.00476509	-0.013149
-186300	-0.00476204	-0.0132023
-186200	-0.00475127	-0.0132664
-186100	-0.00474799	-0.0132864
-186000	-0.00474386	-0.0133313
-185900	-0.0047701	-0.0133945
-185800	-0.00479002	-0.0133933
-185700	-0.00481648	-0.013331
-185600	-0.0048466	-0.0132555
-185500	-0.00489022	-0.0131891
-185400	-0.00495805	-0.0131741
-185300	-0.00503755	-0.0131818
-185200	-0.00507286	-0.013208
-185100	-0.00509419	-0.0132722
-185000	-0.00507992	-0.0133372
-184900	-0.00503929	-0.0133305
-184800	-0.00497624	-0.0132645
-184700	-0.00496635	-0.0132546
-184600	-0.00496196	-0.0132779
-184500	-0.00492828	-0.0133022
-184400	-0.00475256	-0.0133798
-184300	-0.00473705	-0.013384
-184200	-0.00469795	-0.0134064
-184100	-0.00465945	-0.0133808
-184000	-0.00461602	-0.013377
-183900	-0.0045626	-0.013349
-183800	-0.0045281	-0.0133405
-183700	-0.00451471	-0.0133094
-183600	-0.00452074	-0.0133091
-183500	-0.00454972	-0.0133428
-183400	-0.00455703	-0.0133985
-183300	-0.00454235	-0.0135302
-183200	-0.00452739	-0.0136084
-183100	-0.0045119	-0.0136887
-183000	-0.00446602	-0.0136872
-182900	-0.00448152	-0.0136521
-182800	-0.00450793	-0.0136359
-182700	-0.00457019	-0.0136766
-182600	-0.00456999	-0.0137347
-182500	-0.004554	-0.0138248
-182400	-0.00448156	-0.0138933
-182300	-0.00440971	-0.0139236
-182200	-0.0043097	-0.0139621
-182100	-0.004249	-0.0139616
-182000	-0.00420997	-0.0139312
-181900	-0.00420796	-0.0138909
-181800	-0.00420001	-0.0138993
-181700	-0.00417688	-0.0140684
-181600	-0.00418048	-0.0140799
-181500	-0.0041852	-0.0140524
-181400	-0.00417698	-0.0140237
-181300	-0.00419556	-0.0139883
-181200	-0.00419343	-0.013966
-181100	-0.00417676	-0.0140452
-181000	-0.00415635	-0.0141201
-180900	-0.00417398	-0.0141842
-180800	-0.00419952	-0.0142447
-180700	-0.00417504	-0.0142829
-180600	-0.00415564	-0.0144404
-180500	-0.00418277	-0.0144715
-180400	-0.00418939	-0.01449
-180300	-0.00418073	-0.014516
-180200	-0.00416335	-0.0145346
-180100	-0.00419382	-0.0145704
-180000	-0.0042269	-0.0145803
-179900	-0.00423547	-0.0146043
-179800	-0.00422964	-0.01457
-179700	-0.004231	-0.0145954
-179600	-0.00420287	-0.014604
-179500	-0.00420511	-0.0146756
-179400	-0.00420634	-0.0147733
-179300	-0.00419823	-0.0148445
-179200	-0.00417799	-0.0148298
-179100	-0.00418834	-0.0148569
-179000	-0.0041816	-0.0148272
-178900	-0.00414403	-0.01477
-178800	-0.00412747	-0.0147837
-178700	-0.00415964	-0.0147659
-178600	-0.00419703	-0.0147219
-178500	-0.00426598	-0.0147419
-178400	-0.00431648	-0.0148398
-178300	-0.00436665	-0.0149393
-178200	-0.00445696	-0.0149431
-178100	-0.00456623	-0.0149121
-178000	-0.00464433	-0.0150871
-177900	-0.00470201	-0.0151299
-177800	-0.00471322	-0.0151548
-177700	-0.00468848	-0.0152104
-177600	-0.00466239	-0.0152416
-177500	-0.0046427	-0.0152467
-177400	-0.00464354	-0.015256
-177300	-0.00466918	-0.0152857
-177200	-0.00467731	-0.0152401
-177100	-0.00470031	-0.015288
-177000	-0.00474167	-0.0153531
-176900	-0.00478412	-0.0153768
-176800	-0.00482867	-0.0154155
-176700	-0.00492961	-0.0154712
-176600	-0.00497955	-0.0154973
-176500	-0.00502464	-0.0154984
-176400	-0.00506861	-0.015477
-176300	-0.00507008	-0.0155112
-176200	-0.00507287	-0.0155279
-176100	-0.00505725	-0.015526
-176000	-0.00507827	-0.0155518
-175900	-0.00507789	-0.0156193
-175800	-0.00510948	-0.0156596
-175700	-0.00511542	-0.0156494
-175600	-0.0051305	-0.0156226
-175500	-0.00518071	-0.0156215
-175400	-0.00520092	-0.0156521
-175300	-0.00524012	-0.015687
-175200	-0.00523273	-0.0157404
-175100	-0.00523403	-0.015594
-175000	-0.00524794	-0.0155768
-174900	-0.00528674	-0.0155768
-174800	-0.00528042	-0.0156487
-174700	-0.00527577	-0.0158401
-174600	-0.00528299	-0.0159457
-174500	-0.00527741	-0.0160833
-174400	-0.00526488	-0.0161157
-174300	-0.0052985	-0.0161212
-174200	-0.00533159	-0.0161256
-174100	-0.00534041	-0.016103
-174000	-0.00533049	-0.0160925
-173900	-0.00534619	-0.0160945
-173800	-0.00538921	-0.0161882
-173700	-0.00542986	-0.0162398
-173600	-0.00543282	-0.0162467
-173500	-0.0054455	-0.0162515
-173400	-0.00544605	-0.0162311
-173300	-0.00543577	-0.0162188
-173200	-0.00543248	-0.0162263
-173100	-0.00545269	-0.0162515
-173000	-0.00545713	-0.0162541
-172900	-0.00548988	-0.0162619
-172800	-0.00555605	-0.0163045
-172700	-0.00559856	-0.0163403
-172600	-0.00564156	-0.0163986
-172500	-0.00568671	-0.0164951
-172400	-0.00571582	-0.0165726
-172300	-0.00571771	-0.0166206
-172200	-0.00571529	-0.0166384
-172100	-0.00575386	-0.0166545
-172000	-0.00577199	-0.0166529
-171900	-0.00579014	-0.0166794
-171800	-0.00578529	-0.0167164
-171700	-0.00578555	-0.0167317
-171600	-0.00574861	-0.0167631
-171500	-0.00572355	-0.0167974
-171400	-0.00572516	-0.0168197
-171300	-0.0057393	-0.0167881
-171200	-0.00575182	-0.0167607
-171100	-0.00574215	-0.016615
-171000	-0.00574327	-0.016612
-170900	-0.00574605	-0.0166353
-170800	-0.00577312	-0.0166791
-170700	-0.0057833	-0.016784
-170600	-0.00579573	-0.0168872
-170500	-0.00577984	-0.0169662
-170400	-0.00576186	-0.0170086
-170300	-0.00574759	-0.0169912
-170200	-0.00575255	-0.01699
-170100	-0.0057814	-0.0169561
-170000	-0.00580003	-0.0169267
-169900	-0.00583007	-0.0168914
-169800	-0.00584012	-0.016869
-169700	-0.00583185	-0.0168437
-169600	-0.00584206	-0.0168069
-169500	-0.00586124	-0.0167885
-169400	-0.00586552	-0.0168031
-169300	-0.0058934	-0.0168172
-169200	-0.00592495	-0.0168345
-169100	-0.00598262	-0.0168193
-169000	-0.00604118	-0.0167824
-168900	-0.00607528	-0.01675
-168800	-0.00605555	-0.0167743
-168700	-0.00604019	-0.0168057
-168600	-0.00602618	-0.0167992
-168500	-0.00600033	-0.0168082
-168400	-0.00601992	-0.0168548
-168300	-0.00601611	-0.0168761
-168200	-0.00597872	-0.0168847
-168100	-0.00594846	-0.0169556
-168000	-0.00603744	-0.0172172
-167900	-0.00595668	-0.0172717
-167800	-0.0058979	-0.0172929
-167700	-0.00583116	-0.0173101
-167600	-0.00579286	-0.0173278
-167500	-0.00578854	-0.0173223
-167400	-0.00578345	-0.0173076
-167300	-0.00579345	-0.0172929
-167200	-0.00577491	-0.017301
-167100	-0.00575893	-0.0172965
-167000	-0.00574248	-0.0172864
-166900	-0.00571777	-0.0172866
-166800	-0.00572498	-0.0172417
-166700	-0.00572923	-0.0172039
-166600	-0.00572423	-0.0171908
-166500	-0.00570686	-0.0171675
-166400	-0.00567719	-0.0171613
-166300	-0.00567886	-0.0171896
-166200	-0.00567653	-0.0172248
-166100	-0.00567823	-0.017288
-166000	-0.00564852	-0.0173192
-165900	-0.00564771	-0.0172962
-165800	-0.00564734	-0.0172554
-165700	-0.00563578	-0.0171865
-165600	-0.00562963	-0.0171463
-165500	-0.00560791	-0.01716
-165400	-0.00559024	-0.0173666
-165300	-0.00556851	-0.0174175
-165200	-0.00556835	-0.0174438
-165100	-0.00559032	-0.0174379
-165000	-0.00559562	-0.0174464
-164900	-0.00555787	-0.0174852
-164800	-0.00551484	-0.0175125
-164700	-0.00561252	-0.0175238
-164600	-0.00560014	-0.0175258
-164500	-0.00558673	-0.0175351
-164400	-0.00557548	-0.0175561
-164300	-0.00554261	-0.017531
-164200	-0.00550498	-0.0174605
-164100	-0.00547072	-0.0173922
-164000	-0.00541085	-0.0173547
-163900	-0.0053311	-0.0173271
-163800	-0.00529578	-0.0173183
-163700	-0.00526512	-0.0172781
-163600	-0.00521971	-0.0172462
-163500	-0.00518511	-0.0172405
-163400	-0.00514713	-0.0172233
-163300	-0.00511749	-0.0172211
-163200	-0.00512272	-0.0171837
-163100	-0.00512904	-0.0171536
-163000	-0.00511896	-0.0171514
-162900	-0.00508177	-0.017152
-162800	-0.00505229	-0.0171757
-162700	-0.00502902	-0.0172829
-162600	-0.00503525	-0.0174258
-162500	-0.00502592	-0.0176809
-162400	-0.00504378	-0.0177722
-162300	-0.00506918	-0.0177868
-162200	-0.00508545	-0.0178576
-162100	-0.00509434	-0.0179416
-162000	-0.00507169	-0.0180783
-161900	-0.00505108	-0.0181433
-161800	-0.00505578	-0.0181666
-161700	-0.005069	-0.0181995
-161600	-0.00503831	-0.0182193
-161500	-0.00514948	-0.0182257
-161400	-0.00515659	-0.0182374
-161300	-0.00516361	-0.0182575
-161200	-0.00518897	-0.0182368
-161100	-0.0052019	-0.018231
-161000	-0.00522148	-0.0182433
-160900	-0.00524694	-0.0182704
-160800	-0.00527723	-0.0183089
-160700	-0.00531287	-0.0183385
-160600	-0.00537054	-0.0183701
-160500	-0.00538515	-0.0183574
-160400	-0.00535762	-0.0183321
-160300	-0.00535794	-0.0181538
-160200	-0.00534098	-0.0181043
-160100	-0.00534651	-0.01807
-160000	-0.00539162	-0.0180739
-159900	-0.00543324	-0.0180688
-159800	-0.00546385	-0.0180634
-159700	-0.00550551	-0.0180496
-159600	-0.00553573	-0.0180373
-159500	-0.00559213	-0.0179859
-159400	-0.00567014	-0.0179653
-159300	-0.00572328	-0.0179669
-159200	-0.00577198	-0.0179566
-159100	-0.00578658	-0.0179832
-159000	-0.00577791	-0.0180458
-158900	-0.00575846	-0.0181245
-158800	-0.005756	-0.0183203
-158700	-0.00575316	-0.0183327
-158600	-0.00573025	-0.0183825
-158500	-0.00571697	-0.0183821
-158400	-0.00569624	-0.0183822
-158300	-0.00567889	-0.0183687
-158200	-0.00567299	-0.0183899
-158100	-0.00567072	-0.0183883
-158000	-0.00568158	-0.0183917
-157900	-0.00571934	-0.0184364
-157800	-0.00575648	-0.018449
-157700	-0.00577693	-0.0184548
-157600	-0.00574167	-0.0184405
-157500	-0.0056842	-0.0184121
-157400	-0.00562462	-0.0184312
-157300	-0.00562156	-0.0184534
-157200	-0.0056352	-0.0184934
-157100	-0.00563329	-0.018535
-157000	-0.00564876	-0.0185467
-156900	-0.00565852	-0.0185587
-156800	-0.00567528	-0.0185648
-156700	-0.00565546	-0.0185424
-156600	-0.00562641	-0.0185245
-156500	-0.00558476	-0.0185111
-156400	-0.00552748	-0.0185373
-156300	-0.0054859	-0.0185912
-156200	-0.00546521	-0.0186407
-156100	-0.00546323	-0.0186666
-156000	-0.00546276	-0.0186648
-155900	-0.00545693	-0.0186704
-155800	-0.005475	-0.018651
-155700	-0.00549268	-0.0186494
-155600	-0.00551096	-0.018669
-155500	-0.00553402	-0.0186839
-155400	-0.00555797	-0.0187258
-155300	-0.0056061	-0.0187687
-155200	-0.00562854	-0.0188274
-155100	-0.00562422	-0.0188537
-155000	-0.0055742	-0.0188885
-154900	-0.00553916	-0.0189379
-154800	-0.00550354	-0.0189583
-154700	-0.00548777	-0.0190422
-154600	-0.00545613	-0.0190819
-154500	-0.00544879	-0.0191123
-154400	-0.00548054	-0.0190961
-154300	-0.0055195	-0.0190555
-154200	-0.00554984	-0.0190065
-154100	-0.00556492	-0.0189496
-154000	-0.00556585	-0.0189546
-153900	-0.0055694	-0.0189754
-153800	-0.00556887	-0.0189999
-153700	-0.00556829	-0.0190078
-153600	-0.00556807	-0.0190224
-153500	-0.00555206	-0.0190109
-153400	-0.00554162	-0.0190182
-153300	-0.00547457	-0.0190348
-153200	-0.00542218	-0.0190675
-153100	-0.00541593	-0.019061
-153000	-0.0054501	-0.0190838
-152900	-0.00549908	-0.0190755
-152800	-0.00551616	-0.0190362
-152700	-0.00549909	-0.0190157
-152600	-0.00548727	-0.0190016
-152500	-0.00547505	-0.0189965
-152400	-0.00548515	-0.0190156
-152300	-0.00548699	-0.0190532
-152200	-0.00549985	-0.0190716
-152100	-0.00551983	-0.0191227
-152000	-0.00553513	-0.0191748
-151900	-0.0055517	-0.0192039
-151800	-0.00556269	-0.0191958
-151700	-0.00556541	-0.0191895
-151600	-0.00554863	-0.0190287
-151500	-0.00550773	-0.019038
-151400	-0.00549416	-0.0190739
-151300	-0.00546616	-0.0191144
-151200	-0.0054446	-0.0191247
-151100	-0.00541529	-0.0191502
-151000	-0.00539221	-0.019171
-150900	-0.00535923	-0.0191769
-150800	-0.00534028	-0.0192188
-150700	-0.00534724	-0.0192379
-150600	-0.00536554	-0.0192377
-150500	-0.00538444	-0.0192269
-150400	-0.00540632	-0.0192414
-150300	-0.00545223	-0.0192402
-150200	-0.0054924	-0.0191297
-150100	-0.00549764	-0.019154
-150000	-0.00550667	-0.019285
-149900	-0.0055068	-0.0192863
-149800	-0.00549435	-0.019337
-149700	-0.00549725	-0.0193791
-149600	-0.00547972	-0.019411
-149500	-0.00547382	-0.0194235
-149400	-0.00547747	-0.0194438
-149300	-0.00553111	-0.0194626
-149200	-0.00555596	-0.0195099
-149100	-0.00554556	-0.0195143
-149000	-0.0055227	-0.0194947
-148900	-0.00547704	-0.0194821
-148800	-0.00547018	-0.0195072
-148700	-0.00545774	-0.019549
-148600	-0.00547451	-0.0195583
-148500	-0.00547964	-0.0195299
-148400	-0.0055195	-0.0195258
-148300	-0.00558202	-0.0195415
-148200	-0.00564053	-0.019533
-148100	-0.00566896	-0.0195342
-148000	-0.00565195	-0.0195484
-147900	-0.00563866	-0.0195141
-147800	-0.00566046	-0.0194011
-147700	-0.00566354	-0.0193271
-147600	-0.00567689	-0.0192659
-147500	-0.00568821	-0.0192225
-147400	-0.0056978	-0.0192546
-147300	-0.0056899	-0.0192961
-147200	-0.0056953	-0.0193213
-147100	-0.00568774	-0.0193443
-147000	-0.00570019	-0.019325
-146900	-0.00571763	-0.0192861
-146800	-0.00572066	-0.0192662
-146700	-0.00572287	-0.0192572
-146600	-0.0057157	-0.0192383
-146500	-0.0057064	-0.0192409
-146400	-0.00571213	-0.0192376
-146300	-0.00573476	-0.0192484
-146200	-0.00577097	-0.0192654
-146100	-0.00578074	-0.0192821
-146000	-0.00577669	-0.019285
-145900	-0.00577927	-0.0192771
-145800	-0.00577942	-0.0192528
-145700	-0.00578167	-0.0192166
-145600	-0.00578051	-0.0191591
-145500	-0.0057844	-0.0191401
-145400	-0.00578397	-0.0191372
-145300	-0.00581773	-0.0191733
-145200	-0.00585801	-0.0192456
-145100	-0.00588173	-0.0192829
-145000	-0.00591453	-0.0192742
-144900	-0.00597421	-0.0192698
-144800	-0.00600688	-0.0192649
-144700	-0.0060142	-0.0191095
-144600	-0.00603895	-0.019071
-144500	-0.00607657	-0.0190613
-144400	-0.00613244	-0.019082
-144300	-0.00613973	-0.0191078
-144200	-0.0061343	-0.0191484
-144100	-0.0061007	-0.0191562
-144000	-0.00607124	-0.0191365
-143900	-0.0060535	-0.0191074
-143800	-0.00605257	-0.0191
-143700	-0.00607363	-0.0191028
-143600	-0.00607567	-0.019117
-143500	-0.00608223	-0.0190281
-143400	-0.0060541	-0.0190096
-143300	-0.00604623	-0.0190284
-143200	-0.00604314	-0.0191153
-143100	-0.00601643	-0.0192137
-143000	-0.00600276	-0.0192367
-142900	-0.00599787	-0.0191837
-142800	-0.00600896	-0.0191565
-142700	-0.00601579	-0.0191194
-142600	-0.00602527	-0.0190978
-142500	-0.00602743	-0.0190831
-142400	-0.00603102	-0.0190575
-142300	-0.00603619	-0.019045
-142200	-0.00615568	-0.0191566
-142100	-0.00612653	-0.0191509
-142000	-0.00614519	-0.019144
-141900	-0.00614361	-0.0191377
-141800	-0.00615429	-0.0191264
-141700	-0.00615745	-0.0190909
-141600	-0.00613715	-0.0190407
-141500	-0.00610089	-0.0190229
-141400	-0.00608066	-0.01901
-141300	-0.00606393	-0.0190021
-141200	-0.00606724	-0.0189801
-141100	-0.00607203	-0.0190067
-141000	-0.00608691	-0.0190067
-140900	-0.00607364	-0.0190183
-140800	-0.00603233	-0.0190174
-140700	-0.0060166	-0.0190051
-140600	-0.00599766	-0.0189992
-140500	-0.00597073	-0.0190019
-140400	-0.00595605	-0.0189773
-140300	-0.0059415	-0.018924
-140200	-0.00592084	-0.0188565
-140100	-0.005912	-0.0187761
-140000	-0.00590424	-0.0187228
-139900	-0.00591178	-0.0186812
-139800	-0.00592862	-0.0186513
-139700	-0.00595526	-0.018633
-139600	-0.00596661	-0.018592
-139500	-0.00597561	-0.0185774
-139400	-0.00598104	-0.0185628
-139300	-0.00596919	-0.018568
-139200	-0.00599146	-0.0185598
-139100	-0.00601394	-0.0185297
-139000	-0.00604072	-0.0185612
-138900	-0.0060912	-0.0185895
-138800	-0.00614687	-0.0186523
-138700	-0.00618303	-0.0187046
-138600	-0.00620922	-0.0187438
-138500	-0.00623019	-0.0187499
-138400	-0.00623642	-0.0187371
-138300	-0.00619751	-0.0186966
-138200	-0.00615504	-0.0186317
-138100	-0.00612523	-0.0186207
-138000	-0.0061006	-0.0186313
-137900	-0.00606775	-0.0186315
-137800	-0.00605291	-0.018635
-137700	-0.00607189	-0.0186464
-137600	-0.00612042	-0.0186542
-137500	-0.00614303	-0.0186541
-137400	-0.0061387	-0.0187006
-137300	-0.00612091	-0.0187526
-137200	-0.00610551	-0.0188193
-137100	-0.0060837	-0.0187316
-137000	-0.00607971	-0.0187234
-136900	-0.00607372	-0.0186903
-136800	-0.00608996	-0.0186411
-136700	-0.00610966	-0.0186276
-136600	-0.00614369	-0.0186347
-136500	-0.00616549	-0.0186423
-136400	-0.00618486	-0.0186508
-136300	-0.00622654	-0.0186772
-136200	-0.00622711	-0.0187019
-136100	-0.00620785	-0.0187792
-136000	-0.00617957	-0.0188616
-135900	-0.00614009	-0.0189227
-135800	-0.00609897	-0.0189085
-135700	-0.00606173	-0.018858
-135600	-0.00602291	-0.0187971
-135500	-0.00600792	-0.018755
-135400	-0.00598237	-0.0187434
-135300	-0.00596067	-0.0187459
-135200	-0.00592804	-0.0187621
-135100	-0.005924	-0.0188755
-135000	-0.00604558	-0.0188313
-134900	-0.00604676	-0.0187979
-134800	-0.00602611	-0.0187996
-134700	-0.0060067	-0.0188353
-134600	-0.00598409	-0.018847
-134500	-0.00598777	-0.0188825
-134400	-0.00600069	-0.0189242
-134300	-0.00603471	-0.0190885
-134200	-0.00605708	-0.0190638
-134100	-0.0060472	-0.0190376
-134000	-0.0060379	-0.0190879
-133900	-0.00604463	-0.0191388
-133800	-0.00607145	-0.0191713
-133700	-0.0061126	-0.0191648
-133600	-0.00616915	-0.0191709
-133500	-0.00619659	-0.0191861
-133400	-0.00619055	-0.0191922
-133300	-0.00618272	-0.0192372
-133200	-0.00618664	-0.019257
-133100	-0.0061777	-0.0192717
-133000	-0.0061754	-0.0192787
-132900	-0.00615377	-0.0192935
-132800	-0.00615267	-0.0193042
-132700	-0.00615662	-0.0192906
-132600	-0.00618151	-0.0192768
-132500	-0.00617938	-0.0192382
-132400	-0.00617575	-0.0192046
-132300	-0.00616258	-0.0191913
-132200	-0.00615492	-0.0191921
-132100	-0.00610591	-0.0191747
-132000	-0.00606657	-0.0191751
-131900	-0.00604123	-0.0191671
-131800	-0.00603363	-0.0191854
-131700	-0.00604914	-0.019237
-131600	-0.00605548	-0.0192642
-131500	-0.00606439	-0.0192624
-131400	-0.00609051	-0.0192422
-131300	-0.00612463	-0.0192575
-131200	-0.00615021	-0.0192988
-131100	-0.00618811	-0.0193404
-131000	-0.00622774	-0.019356
-130900	-0.00626932	-0.0194005
-130800	-0.00631647	-0.0194077
-130700	-0.00637125	-0.0194078
-130600	-0.00639125	-0.019392
-130500	-0.00638999	-0.0194042
-130400	-0.00635066	-0.019424
-130300	-0.00630955	-0.0194257
-130200	-0.00627973	-0.0194497
-130100	-0.00625989	-0.0194372
-130000	-0.00623953	-0.0193991
-129900	-0.00624003	-0.0193737
-129800	-0.00624298	-0.0193662
-129700	-0.00622982	-0.0193619
-129600	-0.00620955	-0.019367
-129500	-0.0061934	-0.0193856
-129400	-0.00619595	-0.0194002
-129300	-0.00620866	-0.0194069
-129200	-0.00624496	-0.019411
-129100	-0.00627057	-0.019441
-129000	-0.00632158	-0.0194436
-128900	-0.00635007	-0.0194338
-128800	-0.00635891	-0.0194406
-128700	-0.00635086	-0.0194539
-128600	-0.00636472	-0.0194917
-128500	-0.00640017	-0.0195298
-128400	-0.00643925	-0.0195545
-128300	-0.00646756	-0.0195699
-128200	-0.00647708	-0.0195867
-128100	-0.0064938	-0.0196344
-128000	-0.00649572	-0.0196853
-127900	-0.00651238	-0.0197243
-127800	-0.00651114	-0.0197696
-127700	-0.00651136	-0.0197938
-127600	-0.00650474	-0.0197948
-127500	-0.00649883	-0.0197707
-127400	-0.00651171	-0.0198296
-127300	-0.00653634	-0.0198777
-127200	-0.00653877	-0.0199291
-127100	-0.00652831	-0.0199494
-127000	-0.00650995	-0.0199558
-126900	-0.00648545	-0.0199555
-126800	-0.00649002	-0.0199626
-126700	-0.00650454	-0.0199453
-126600	-0.00654262	-0.0199121
-126500	-0.00659495	-0.0198963
-126400	-0.00661874	-0.0198819
-126300	-0.0066154	-0.0198977
-126200	-0.00660585	-0.0198868
-126100	-0.00658802	-0.0198897
-126000	-0.00658116	-0.0198962
-125900	-0.00656905	-0.019906
-125800	-0.00655174	-0.0199305
-125700	-0.00656162	-0.0199447
-125600	-0.00657748	-0.0199225
-125500	-0.00661749	-0.0198832
-125400	-0.00662493	-0.0198287
-125300	-0.00662703	-0.0197477
-125200	-0.0066451	-0.0196474
-125100	-0.00666608	-0.0195806
-125000	-0.00667183	-0.0195459
-124900	-0.00665968	-0.019527
-124800	-0.00668587	-0.0195383
-124700	-0.00673463	-0.0195908
-124600	-0.00675783	-0.0196387
-124500	-0.0067911	-0.0196817
-124400	-0.00682599	-0.0197228
-124300	-0.00683859	-0.0197559
-124200	-0.00684746	-0.019791
-124100	-0.00687194	-0.0198185
-124000	-0.0068888	-0.0198539
-123900	-0.00687168	-0.0198855
-123800	-0.00683691	-0.0199217
-123700	-0.00681628	-0.0199444
-123600	-0.0067902	-0.0199585
-123500	-0.0067895	-0.0199783
-123400	-0.00678598	-0.0199771
-123300	-0.00681416	-0.0199672
-123200	-0.00683046	-0.0199731
-123100	-0.00683856	-0.0199894
-123000	-0.00684838	-0.0200658
-122900	-0.00682365	-0.0201147
-122800	-0.00680737	-0.0201714
-122700	-0.00679826	-0.0202158
-122600	-0.00677963	-0.0202382
-122500	-0.00676923	-0.0202395
-122400	-0.00674364	-0.0202517
-122300	-0.0066925	-0.0203808
-122200	-0.00663498	-0.0203824
-122100	-0.00659039	-0.0202446
-122000	-0.00658362	-0.0202015
-121900	-0.00657058	-0.0201993
-121800	-0.00654855	-0.0202192
-121700	-0.00652806	-0.0202271
-121600	-0.00648936	-0.0202488
-121500	-0.00646737	-0.0202953
-121400	-0.00645033	-0.0203265
-121300	-0.00644704	-0.0203656
-121200	-0.00644787	-0.0204262
-121100	-0.00642881	-0.0204426
-121000	-0.00643613	-0.0204609
-120900	-0.00646473	-0.0204976
-120800	-0.00648484	-0.020528
-120700	-0.00647835	-0.0205573
-120600	-0.00646628	-0.020588
-120500	-0.00645671	-0.0206165
-120400	-0.00643875	-0.0206648
-120300	-0.00644161	-0.0206904
-120200	-0.00645583	-0.0207242
-120100	-0.00645657	-0.0207451
-120000	-0.00645974	-0.0207684
-119900	-0.00645751	-0.0207733
-119800	-0.00646242	-0.0207793
-119700	-0.00646904	-0.0208134
-119600	-0.00648195	-0.0208627
-119500	-0.0064934	-0.0208916
-119400	-0.00650181	-0.0209165
-119300	-0.00652981	-0.0209155
-119200	-0.00656429	-0.0209095
-119100	-0.00659228	-0.0209287
-119000	-0.0066178	-0.0209201
-118900	-0.00662255	-0.0209231
-118800	-0.00660778	-0.020936
-118700	-0.00662388	-0.0209442
-118600	-0.0066354	-0.0209122
-118500	-0.00665483	-0.0208887
-118400	-0.00668801	-0.020849
-118300	-0.00671778	-0.0208199
-118200	-0.00677187	-0.0206849
-118100	-0.00681753	-0.0207037
-118000	-0.00686306	-0.0207182
-117900	-0.00688634	-0.0207076
-117800	-0.00689704	-0.0206983
-117700	-0.00689671	-0.0206926
-117600	-0.00689813	-0.0206843
-117500	-0.00688958	-0.0206561
-117400	-0.00688031	-0.0206118
-117300	-0.00688728	-0.0205986
-117200	-0.00689487	-0.0206071
-117100	-0.00694322	-0.0206411
-117000	-0.00698414	-0.0206653
-116900	-0.00702522	-0.0206787
-116800	-0.00704618	-0.0207034
-116700	-0.00706098	-0.0207719
-116600	-0.00707133	-0.0208182
-116500	-0.00707623	-0.0208812
-116400	-0.00709388	-0.0208841
-116300	-0.00713612	-0.020873
-116200	-0.00717608	-0.0208736
-116100	-0.00720692	-0.02087
-116000	-0.00724682	-0.0208695
-115900	-0.00725696	-0.0208845
-115800	-0.00725365	-0.0208948
-115700	-0.00724734	-0.0209119
-115600	-0.00726885	-0.0209567
-115500	-0.00729561	-0.0210061
-115400	-0.00732373	-0.02106
-115300	-0.00732422	-0.0211376
-115200	-0.00730205	-0.0211813
-115100	-0.00729049	-0.0211948
-115000	-0.00727659	-0.0211771
-114900	-0.00725127	-0.0211751
-114800	-0.00724287	-0.0212391
-114700	-0.00724539	-0.0212672
-114600	-0.00725101	-0.0212676
-114500	-0.00726961	-0.0212409
-114400	-0.00728418	-0.0212077
-114300	-0.00729903	-0.0211714
-114200	-0.00732378	-0.0211399
-114100	-0.00734111	-0.021105
-114000	-0.00736549	-0.0210666
-113900	-0.00738775	-0.0210328
-113800	-0.00740969	-0.021038
-113700	-0.00745054	-0.0210331
-113600	-0.00748078	-0.0210428
-113500	-0.00749912	-0.0210492
-113400	-0.00750945	-0.0210577
-113300	-0.00751259	-0.0210411
-113200	-0.0075147	-0.0210107
-113100	-0.00752415	-0.0209945
-113000	-0.00754955	-0.0209779
-112900	-0.00757542	-0.0209819
-112800	-0.00760212	-0.0209674
-112700	-0.00762137	-0.0209586
-112600	-0.00764711	-0.0209564
-112500	-0.00767627	-0.020976
-112400	-0.00769605	-0.0209909
-112300	-0.00770044	-0.0210136
-112200	-0.00777704	-0.0211488
-112100	-0.00779413	-0.0211884
-112000	-0.00783254	-0.0212338
-111900	-0.00788059	-0.0212413
-111800	-0.00791395	-0.0212809
-111700	-0.00792963	-0.0213008
-111600	-0.00791988	-0.0213219
-111500	-0.00791728	-0.0213173
-111400	-0.00791434	-0.0213096
-111300	-0.00791278	-0.0212905
-111200	-0.00793442	-0.021274
-111100	-0.00799349	-0.0212513
-111000	-0.00803644	-0.0212461
-110900	-0.00806865	-0.021225
-110800	-0.00807345	-0.0212634
-110700	-0.00807753	-0.02129
-110600	-0.00809138	-0.0213252
-110500	-0.00811693	-0.0213783
-110400	-0.00813565	-0.0213932
-110300	-0.00813771	-0.0214053
-110200	-0.00813187	-0.0213822
-110100	-0.00813633	-0.0213446
-110000	-0.00814506	-0.0213598
-109900	-0.00815481	-0.0213603
-109800	-0.00816898	-0.0213655
-109700	-0.00820703	-0.0213674
-109600	-0.00822295	-0.0213781
-109500	-0.00822901	-0.0213925
-109400	-0.00822777	-0.0214195
-109300	-0.0082224	-0.0214615
-109200	-0.0082341	-0.0214906
-109100	-0.00824604	-0.0214647
-109000	-0.00826172	-0.0214163
-108900	-0.00825913	-0.0213788
-108800	-0.00824617	-0.0213658
-108700	-0.00822969	-0.0213624
-108600	-0.00820057	-0.0213595
-108500	-0.00817879	-0.0213838
-108400	-0.00814786	-0.0213682
-108300	-0.00811776	-0.0213573
-108200	-0.00808093	-0.0214055
-108100	-0.00803839	-0.0214552
-108000	-0.00799061	-0.0214683
-107900	-0.00793666	-0.0214838
-107800	-0.00790243	-0.0214881
-107700	-0.00788885	-0.0214869
-107600	-0.0078666	-0.0214778
-107500	-0.00786535	-0.0214788
-107400	-0.00785237	-0.0214234
-107300	-0.00786121	-0.0213965
-107200	-0.00785496	-0.0213871
-107100	-0.00785246	-0.0213802
-107000	-0.00784419	-0.0213543
-106900	-0.00784764	-0.0213284
-106800	-0.00785047	-0.0213066
-106700	-0.00786733	-0.0213212
-106600	-0.00787451	-0.0213214
-106500	-0.00789656	-0.021313
-106400	-0.00791196	-0.0213272
-106300	-0.0079192	-0.0213813
-106200	-0.00791754	-0.0214259
-106100	-0.00791665	-0.0214459
-106000	-0.00788998	-0.0214194
-105900	-0.00788076	-0.0214098
-105800	-0.00785603	-0.0214119
-105700	-0.00783185	-0.02143
-105600	-0.00783106	-0.0214606
-105500	-0.00783665	-0.0214709
-105400	-0.00786109	-0.0214782
-105300	-0.00787815	-0.0214881
-105200	-0.00789262	-0.0215035
-105100	-0.00788799	-0.0215209
-105000	-0.00789353	-0.0215087
-104900	-0.00790146	-0.0214973
-104800	-0.00789963	-0.021467
-104700	-0.00789757	-0.0214204
-104600	-0.00791986	-0.0213599
-104500	-0.00794287	-0.0213201
-104400	-0.00793959	-0.0213039
-104300	-0.00794785	-0.0213028
-104200	-0.00795937	-0.0213235
-104100	-0.0079439	-0.0213399
-104000	-0.00793375	-0.0213361
-103900	-0.00792948	-0.0212763
-103800	-0.00794355	-0.0212451
-103700	-0.00792562	-0.0212145
-103600	-0.00791985	-0.0212009
-103500	-0.00791684	-0.0212001
-103400	-0.00792311	-0.0211926
-103300	-0.00792343	-0.0211844
-103200	-0.00790813	-0.0211855
-103100	-0.00790867	-0.0211753
-103000	-0.00790219	-0.0211533
-102900	-0.00790073	-0.0210906
-102800	-0.0079001	-0.0210312
-102700	-0.00789492	-0.0209656
-102600	-0.00788243	-0.0209372
-102500	-0.00788106	-0.0209033
-102400	-0.00798109	-0.0209682
-102300	-0.00798192	-0.0209217
-102200	-0.00795802	-0.02088
-102100	-0.00792378	-0.0208718
-102000	-0.0079203	-0.0208693
-101900	-0.00791678	-0.0208419
-101800	-0.00791238	-0.0208223
-101700	-0.00792238	-0.0208146
-101600	-0.00792076	-0.020822
-101500	-0.00791361	-0.0208562
-101400	-0.00790511	-0.0209164
-101300	-0.00790414	-0.0209685
-101200	-0.00790944	-0.0210249
-101100	-0.00792026	-0.0210368
-101000	-0.0079203	-0.0210252
-100900	-0.00791677	-0.0210144
-100800	-0.00791023	-0.0210118
-100700	-0.00792818	-0.0210024
-100600	-0.00795104	-0.0209945
-100500	-0.00796856	-0.0209972
-100400	-0.00797635	-0.0209732
-100300	-0.0079668	-0.0209186
-100200	-0.00794334	-0.0208171
-100100	-0.00791116	-0.0207422
-100000	-0.00789028	-0.0206558
-99900	-0.00787206	-0.0206607
-99800	-0.00787069	-0.0206169
-99700	-0.0078611	-0.0205882
-99600	-0.00786627	-0.0205309
-99500	-0.00786714	-0.0204735
-99400	-0.00785855	-0.0204349
-99300	-0.00784242	-0.0203503
-99200	-0.00782427	-0.0203088
-99100	-0.00783353	-0.0202345
-99000	-0.00782432	-0.0202114
-98900	-0.00783161	-0.0202364
-98800	-0.00783152	-0.0202816
-98700	-0.00786147	-0.0202659
-98600	-0.00785772	-0.0202203
-98500	-0.00785596	-0.0201399
-98400	-0.0078467	-0.0200928
-98300	-0.00783765	-0.0201113
-98200	-0.00781928	-0.0200802
-98100	-0.00782138	-0.0200319
-98000	-0.00782948	-0.019948
-97900	-0.00782566	-0.0199178
-97800	-0.007818	-0.0198958
-97700	-0.00781384	-0.0198517
-97600	-0.00785534	-0.019836
-97500	-0.00789773	-0.0197498
-97400	-0.00790211	-0.0196718
-97300	-0.00790935	-0.019632
-97200	-0.0079084	-0.0195313
-97100	-0.00791602	-0.019477
-97000	-0.00796014	-0.0194599
-96900	-0.00797669	-0.0194432
-96800	-0.00797823	-0.0193862
-96700	-0.00794514	-0.0193136
-96600	-0.00791138	-0.0192384
-96500	-0.00787197	-0.0191577
-96400	-0.00785938	-0.0190855
-96300	-0.00786843	-0.0190095
-96200	-0.0078544	-0.0189432
-96100	-0.00786125	-0.0188801
-96000	-0.00786988	-0.0188051
-95900	-0.00788225	-0.0187205
-95800	-0.00789384	-0.0186064
-95700	-0.00791386	-0.0185206
-95600	-0.00792304	-0.0184707
-95500	-0.00794076	-0.0184577
-95400	-0.00796949	-0.0184544
-95300	-0.00799247	-0.018443
-95200	-0.00799882	-0.018428
-95100	-0.00799137	-0.0184137
-95000	-0.00797092	-0.0184051
-94900	-0.0079235	-0.0183538
-94800	-0.00788235	-0.0182581
-94700	-0.00786441	-0.0181317
-94600	-0.00782378	-0.0180098
-94500	-0.00775966	-0.0179118
-94400	-0.00766349	-0.0178366
-94300	-0.00757552	-0.0177709
-94200	-0.00751927	-0.0177193
-94100	-0.00748175	-0.0177105
-94000	-0.00747523	-0.0176691
-93900	-0.00746332	-0.0176262
-93800	-0.00743488	-0.0175495
-93700	-0.00741276	-0.0174383
-93600	-0.00740888	-0.0173244
-93500	-0.00741871	-0.017253
-93400	-0.00741367	-0.0172132
-93300	-0.00739104	-0.0171822
-93200	-0.00735766	-0.0171519
-93100	-0.0073163	-0.0170879
-93000	-0.00729297	-0.0170487
-92900	-0.00727581	-0.0170283
-92800	-0.00724751	-0.0169955
-92700	-0.00723956	-0.0169793
-92600	-0.00724842	-0.0169903
-92500	-0.00722039	-0.0170186
-92400	-0.00720013	-0.0170307
-92300	-0.00716174	-0.0170089
-92200	-0.00711211	-0.0169419
-92100	-0.00707336	-0.016838
-92000	-0.00704093	-0.0167693
-91900	-0.00702522	-0.0167308
-91800	-0.00703583	-0.0166759
-91700	-0.00705308	-0.0166271
-91600	-0.00706763	-0.0166284
-91500	-0.00709254	-0.01664
-91400	-0.00706927	-0.0166613
-91300	-0.00702385	-0.0166732
-91200	-0.00698944	-0.0166847
-91100	-0.00700113	-0.016724
-91000	-0.00702914	-0.0167449
-90900	-0.00707155	-0.0166984
-90800	-0.00711958	-0.0166475
-90700	-0.00715537	-0.0166034
-90600	-0.00717001	-0.0165417
-90500	-0.00716481	-0.0164709
-90400	-0.00715098	-0.0164454
-90300	-0.00713762	-0.016415
-90200	-0.00715347	-0.0163981
-90100	-0.00717525	-0.0163561
-90000	-0.00722434	-0.0163831
-89900	-0.00728375	-0.0163926
-89800	-0.00732793	-0.0163977
-89700	-0.00736236	-0.0164025
-89600	-0.00737979	-0.0163766
-89500	-0.00735322	-0.0163215
-89400	-0.00731435	-0.0162627
-89300	-0.00730047	-0.0162239
-89200	-0.00727794	-0.0161829
-89100	-0.00725113	-0.0161516
-89000	-0.00721564	-0.0160683
-88900	-0.00719783	-0.0161199
-88800	-0.00717435	-0.0160459
-88700	-0.00716183	-0.015985
-88600	-0.00713625	-0.0159311
-88500	-0.00710648	-0.0158993
-88400	-0.0070885	-0.0158631
-88300	-0.00708429	-0.0158492
-88200	-0.007054	-0.0158169
-88100	-0.00701366	-0.0157644
-88000	-0.00696729	-0.0157085
-87900	-0.00688276	-0.0156224
-87800	-0.00681134	-0.0155476
-87700	-0.00675102	-0.0154913
-87600	-0.00670139	-0.0154143
-87500	-0.0066591	-0.0153407
-87400	-0.00663719	-0.0152841
-87300	-0.00662257	-0.0152646
-87200	-0.00660757	-0.0152763
-87100	-0.00657307	-0.0152903
-87000	-0.00657286	-0.0153162
-86900	-0.00659662	-0.0153236
-86800	-0.00664468	-0.0153195
-86700	-0.00665344	-0.0152853
-86600	-0.00665007	-0.0152806
-86500	-0.00667457	-0.0153127
-86400	-0.00671672	-0.0153233
-86300	-0.00671427	-0.0153493
-86200	-0.0066896	-0.0153649
-86100	-0.00666632	-0.015395
-86000	-0.00666425	-0.0154347
-85900	-0.00668044	-0.0154376
-85800	-0.00672264	-0.0154421
-85700	-0.00677955	-0.0154476
-85600	-0.00681783	-0.0154792
-85500	-0.00681841	-0.0154875
-85400	-0.00680037	-0.0154926
-85300	-0.00677615	-0.0155203
-85200	-0.00675843	-0.0155248
-85100	-0.00675333	-0.0155243
-85000	-0.0067414	-0.0154735
-84900	-0.00672792	-0.0153789
-84800	-0.00670399	-0.0153129
-84700	-0.00671289	-0.0152812
-84600	-0.00672707	-0.0152312
-84500	-0.00674102	-0.0151955
-84400	-0.00676088	-0.0151816
-84300	-0.0067709	-0.0151742
-84200	-0.0067856	-0.0151878
-84100	-0.00677434	-0.0151751
-84000	-0.00674106	-0.0151741
-83900	-0.00669283	-0.0151936
-83800	-0.0066604	-0.0152052
-83700	-0.00664507	-0.0152416
-83600	-0.00663414	-0.0152828
-83500	-0.00660088	-0.0152996
-83400	-0.00657708	-0.015344
-83300	-0.00656751	-0.0153479
-83200	-0.00657124	-0.0153484
-83100	-0.00657559	-0.0153344
-83000	-0.00658988	-0.0153026
-82900	-0.00660123	-0.0152742
-82800	-0.00660254	-0.0152574
-82700	-0.00660134	-0.0152429
-82600	-0.00659986	-0.015219
-82500	-0.00659104	-0.0151817
-82400	-0.00658312	-0.0151346
-82300	-0.00657708	-0.0150681
-82200	-0.00655879	-0.0150462
-82100	-0.00652198	-0.015032
-82000	-0.00651509	-0.015033
-81900	-0.00649999	-0.0150277
-81800	-0.0064609	-0.0150202
-81700	-0.00643663	-0.0150171
-81600	-0.00641017	-0.0149993
-81500	-0.00640279	-0.0149514
-81400	-0.0064209	-0.0149263
-81300	-0.00642598	-0.0148571
-81200	-0.00642141	-0.0147676
-81100	-0.00641753	-0.0146718
-81000	-0.00641588	-0.0146071
-80900	-0.00642367	-0.0145582
-80800	-0.00645066	-0.0145555
-80700	-0.00644472	-0.0145633
-80600	-0.00644348	-0.0145283
-80500	-0.00641294	-0.0145101
-80400	-0.0064037	-0.0144751
-80300	-0.00640376	-0.014443
-80200	-0.00639084	-0.0144236
-80100	-0.00637358	-0.0143771
-80000	-0.00639502	-0.0143184
-79900	-0.0064222	-0.014276
-79800	-0.00644894	-0.0142384
-79700	-0.00646277	-0.0142087
-79600	-0.00650261	-0.0142071
-79500	-0.00654495	-0.0141892
-79400	-0.0065544	-0.0141616
-79300	-0.00655155	-0.0141382
-79200	-0.00655584	-0.0141353
-79100	-0.00655142	-0.0141206
-79000	-0.00652617	-0.0141073
-78900	-0.00651354	-0.0141108
-78800	-0.00651738	-0.0141221
-78700	-0.00651841	-0.0141589
-78600	-0.00650567	-0.0141877
-78500	-0.00648853	-0.0141717
-78400	-0.00649878	-0.0141331
-78300	-0.00651783	-0.0140846
-78200	-0.00652492	-0.0140172
-78100	-0.00651085	-0.0139497
-78000	-0.0064825	-0.0138825
-77900	-0.00644864	-0.0138568
-77800	-0.0064131	-0.0138344
-77700	-0.00639575	-0.0137975
-77600	-0.00639018	-0.0138949
-77500	-0.00638815	-0.0138459
-77400	-0.00638904	-0.0137745
-77300	-0.00638234	-0.0137582
-77200	-0.0063999	-0.0137329
-77100	-0.00641797	-0.0137109
-77000	-0.00644021	-0.0136909
-76900	-0.00646247	-0.0136738
-76800	-0.00649462	-0.0136841
-76700	-0.00649417	-0.0136817
-76600	-0.00648125	-0.0136665
-76500	-0.00647276	-0.0136319
-76400	-0.00646344	-0.0135915
-76300	-0.00640738	-0.0135685
-76200	-0.00634317	-0.0135272
-76100	-0.0063105	-0.0135115
-76000	-0.00631078	-0.0135182
-75900	-0.00632199	-0.0135408
-75800	-0.00630868	-0.0135589
-75700	-0.00629893	-0.0135632
-75600	-0.00629707	-0.0135669
-75500	-0.00631576	-0.0136164
-75400	-0.00632727	-0.0136276
-75300	-0.00632279	-0.013641
-75200	-0.0063156	-0.0136025
-75100	-0.00630634	-0.013593
-75000	-0.00629004	-0.0135661
-74900	-0.00628965	-0.0135676
-74800	-0.00628462	-0.0135718
-74700	-0.00628205	-0.0135747
-74600	-0.00628422	-0.0135329
-74500	-0.00627094	-0.013495
-74400	-0.00624767	-0.013404
-74300	-0.00622659	-0.0133445
-74200	-0.00621141	-0.0132999
-74100	-0.00619824	-0.0132764
-74000	-0.00616609	-0.0132422
-73900	-0.00613761	-0.0132518
-73800	-0.00611853	-0.0132543
-73700	-0.00609552	-0.0132508
-73600	-0.0061059	-0.0132345
-73500	-0.00612008	-0.0132205
-73400	-0.00612779	-0.013216
-73300	-0.00615115	-0.0131994
-73200	-0.00616392	-0.0131992
-73100	-0.00615543	-0.0131928
-73000	-0.00614194	-0.0131938
-72900	-0.00613554	-0.0132
-72800	-0.00613239	-0.0132126
-72700	-0.0061271	-0.0131742
-72600	-0.00609288	-0.0131246
-72500	-0.00609691	-0.0131146
-72400	-0.00610141	-0.0131151
-72300	-0.00611004	-0.0131229
-72200	-0.00613262	-0.0131609
-72100	-0.00610945	-0.013171
-72000	-0.00606719	-0.0131834
-71900	-0.00604881	-0.0131944
-71800	-0.00602752	-0.0131915
-71700	-0.00601421	-0.0131478
-71600	-0.00602922	-0.0130902
-71500	-0.00603411	-0.0130569
-71400	-0.00606182	-0.0130313
-71300	-0.00605706	-0.0130163
-71200	-0.00606747	-0.0129655
-71100	-0.00606695	-0.0129395
-71000	-0.00607995	-0.0129321
-70900	-0.00605017	-0.0129084
-70800	-0.0059968	-0.0129043
-70700	-0.00599188	-0.0128951
-70600	-0.00600249	-0.0128491
-70500	-0.00601472	-0.0127862
-70400	-0.00601298	-0.0127355
-70300	-0.00596972	-0.0126823
-70200	-0.00594719	-0.0126641
-70100	-0.00595526	-0.0126502
-70000	-0.00599275	-0.0126515
-69900	-0.00601374	-0.0126778
-69800	-0.0060011	-0.0126769
-69700	-0.0060021	-0.0126755
-69600	-0.00601189	-0.0126386
-69500	-0.00600345	-0.0126088
-69400	-0.00599602	-0.0126086
-69300	-0.00601771	-0.012598
-69200	-0.00603992	-0.0125894
-69100	-0.00606262	-0.012589
-69000	-0.00606919	-0.0125695
-68900	-0.00607209	-0.0125169
-68800	-0.00609385	-0.0124845
-68700	-0.00610957	-0.0124764
-68600	-0.00609829	-0.0124907
-68500	-0.00608279	-0.0125105
-68400	-0.00606818	-0.0125485
-68300	-0.00606511	-0.0126196
-68200	-0.00605758	-0.012649
-68100	-0.00604303	-0.0126797
-68000	-0.00604522	-0.0127009
-67900	-0.0060537	-0.012698
-67800	-0.00606485	-0.0126841
-67700	-0.00605137	-0.0126765
-67600	-0.00604297	-0.0126663
-67500	-0.00603882	-0.0126386
-67400	-0.00602897	-0.0126122
-67300	-0.00600106	-0.0125508
-67200	-0.00599095	-0.0124822
-67100	-0.00598528	-0.0124324
-67000	-0.00596081	-0.0123954
-66900	-0.00591866	-0.0123329
-66800	-0.00588794	-0.0122669
-66700	-0.00587847	-0.0122221
-66600	-0.00585781	-0.0121817
-66500	-0.0058286	-0.0121782
-66400	-0.00578858	-0.0121307
-66300	-0.00575484	-0.01205
-66200	-0.00572596	-0.0119919
-66100	-0.0057272	-0.0119397
-66000	-0.00573354	-0.0118968
-65900	-0.00573025	-0.0118963
-65800	-0.00571855	-0.0118874
-65700	-0.0057431	-0.0118305
-65600	-0.00576585	-0.0118005
-65500	-0.00577067	-0.011796
-65400	-0.00576025	-0.0117916
-65300	-0.00576134	-0.0117824
-65200	-0.00576737	-0.0117702
-65100	-0.00576889	-0.0117392
-65000	-0.00578953	-0.0117341
-64900	-0.00581138	-0.0116851
-64800	-0.00584194	-0.0116513
-64700	-0.00585906	-0.0116252
-64600	-0.00586687	-0.0116287
-64500	-0.00587203	-0.0116443
-64400	-0.00585041	-0.0116351
-64300	-0.00583752	-0.0116316
-64200	-0.00583728	-0.0116393
-64100	-0.00583763	-0.0116106
-64000	-0.00583156	-0.0116067
-63900	-0.00581707	-0.0115675
-63800	-0.00581472	-0.0115285
-63700	-0.00582637	-0.0115194
-63600	-0.00585502	-0.0115197
-63500	-0.00589068	-0.0115284
-63400	-0.00593002	-0.0115353
-63300	-0.00596489	-0.0115276
-63200	-0.00596549	-0.0115208
-63100	-0.005941	-0.0115135
-63000	-0.00588887	-0.0114575
-62900	-0.00583781	-0.0113887
-62800	-0.00579374	-0.0113477
-62700	-0.00574013	-0.011295
-62600	-0.00569399	-0.0112611
-62500	-0.00565964	-0.0112683
-62400	-0.00563493	-0.0112671
-62300	-0.0056312	-0.0112418
-62200	-0.00563651	-0.0112148
-62100	-0.00562226	-0.0111959
-62000	-0.00562194	-0.0111703
-61900	-0.00566217	-0.0111375
-61800	-0.00569531	-0.0111101
-61700	-0.0057265	-0.0110735
-61600	-0.00574617	-0.0110185
-61500	-0.00574429	-0.0109719
-61400	-0.00573808	-0.0109195
-61300	-0.00574303	-0.0108591
-61200	-0.00574898	-0.0107832
-61100	-0.0057496	-0.0107285
-61000	-0.00574244	-0.0106762
-60900	-0.00574686	-0.0106631
-60800	-0.00575638	-0.0106158
-60700	-0.00576017	-0.0105398
-60600	-0.00576705	-0.0104845
-60500	-0.00577371	-0.0104279
-60400	-0.00579914	-0.0103866
-60300	-0.00582304	-0.0103518
-60200	-0.00583681	-0.0103539
-60100	-0.00583742	-0.0103609
-60000	-0.00583774	-0.0103647
-59900	-0.00580746	-0.0103384
-59800	-0.00577243	-0.0103097
-59700	-0.00573935	-0.0102375
-59600	-0.00572546	-0.0101574
-59500	-0.00573835	-0.0100428
-59400	-0.00571475	-0.00993836
-59300	-0.00568322	-0.00983134
-59200	-0.00565568	-0.0097271
-59100	-0.005631	-0.00962442
-59000	-0.00557789	-0.00951855
-58900	-0.00551332	-0.00944094
-58800	-0.00545629	-0.00938358
-58700	-0.00542115	-0.00937155
-58600	-0.00540468	-0.00937758
-58500	-0.00539788	-0.0093701
-58400	-0.00540314	-0.00933411
-58300	-0.00541859	-0.00929192
-58200	-0.00545523	-0.00925247
-58100	-0.00547485	-0.00920009
-58000	-0.00546246	-0.00916126
-57900	-0.00544688	-0.00911501
-57800	-0.00543711	-0.00908614
-57700	-0.00542166	-0.00904655
-57600	-0.00539232	-0.00900828
-57500	-0.00536417	-0.00895389
-57400	-0.00535732	-0.00891579
-57300	-0.0053557	-0.00888903
-57200	-0.00535933	-0.0088901
-57100	-0.00535369	-0.00890987
-57000	-0.00535251	-0.00892428
-56900	-0.00532386	-0.00894918
-56800	-0.00532596	-0.0089665
-56700	-0.00531801	-0.00893125
-56600	-0.00529416	-0.00886444
-56500	-0.00526743	-0.00883024
-56400	-0.00524883	-0.00880059
-56300	-0.00525142	-0.00876685
-56200	-0.00526616	-0.00873837
-56100	-0.00525506	-0.00869828
-56000	-0.00522865	-0.0086215
-55900	-0.00519598	-0.0085165
-55800	-0.00517385	-0.00842351
-55700	-0.0051799	-0.00839432
-55600	-0.00519102	-0.00837096
-55500	-0.00520749	-0.00838977
-55400	-0.0052076	-0.00840056
-55300	-0.00519934	-0.00838865
-55200	-0.00520489	-0.00835479
-55100	-0.00517036	-0.00832043
-55000	-0.00512487	-0.00827982
-54900	-0.00507382	-0.00822054
-54800	-0.00502168	-0.00820672
-54700	-0.00499444	-0.0081939
-54600	-0.00497862	-0.00819558
-54500	-0.00496187	-0.00821357
-54400	-0.00494449	-0.00821968
-54300	-0.00492533	-0.00822156
-54200	-0.00489089	-0.00820321
-54100	-0.00484441	-0.00822014
-54000	-0.00481347	-0.00821255
-53900	-0.00480192	-0.00817994
-53800	-0.00478945	-0.00816265
-53700	-0.00477005	-0.00814857
-53600	-0.00477815	-0.00816541
-53500	-0.00478138	-0.00818522
-53400	-0.00479451	-0.00819728
-53300	-0.00480729	-0.00820308
-53200	-0.00480952	-0.00821714
-53100	-0.00482124	-0.00825218
-53000	-0.0048281	-0.00825689
-52900	-0.00482059	-0.00821974
-52800	-0.0048094	-0.00819393
-52700	-0.00478257	-0.00817101
-52600	-0.00476216	-0.00814199
-52500	-0.00472103	-0.00811219
-52400	-0.00469496	-0.00807098
-52300	-0.00467844	-0.00806373
-52200	-0.00465939	-0.00804141
-52100	-0.00463039	-0.00799868
-52000	-0.0045919	-0.00794825
-51900	-0.00455368	-0.00793673
-51800	-0.00451437	-0.00792477
-51700	-0.00450018	-0.00792511
-51600	-0.00451541	-0.00793065
-51500	-0.00456284	-0.00791891
-51400	-0.00460369	-0.0079201
-51300	-0.00463513	-0.00789501
-51200	-0.00463598	-0.0078535
-51100	-0.00462209	-0.0078199
-51000	-0.00461361	-0.00781307
-50900	-0.0046155	-0.00779153
-50800	-0.00461143	-0.00775862
-50700	-0.00461288	-0.00774201
-50600	-0.00459671	-0.00773796
-50500	-0.00458946	-0.00771331
-50400	-0.00459384	-0.00768138
-50300	-0.00460046	-0.00768305
-50200	-0.00459569	-0.00765084
-50100	-0.00458181	-0.00762486
-50000	-0.00455548	-0.00763111
-49900	-0.00453072	-0.00767514
-49800	-0.00450899	-0.00773954
-49700	-0.00446834	-0.00770398
-49600	-0.00443771	-0.00767244
-49500	-0.00440731	-0.00761974
-49400	-0.00439355	-0.00757085
-49300	-0.00438443	-0.00754111
-49200	-0.00439543	-0.00750795
-49100	-0.00441542	-0.00746325
-49000	-0.0044254	-0.00743988
-48900	-0.00444849	-0.00744651
-48800	-0.00443619	-0.00742143
-48700	-0.00443593	-0.00740851
-48600	-0.00442367	-0.00739604
-48500	-0.00442374	-0.00738619
-48400	-0.00441899	-0.00737964
-48300	-0.00441639	-0.00737134
-48200	-0.00441574	-0.00725907
-48100	-0.004399	-0.00723773
-48000	-0.00436177	-0.00721128
-47900	-0.00433662	-0.00720105
-47800	-0.00430186	-0.00717515
-47700	-0.00425421	-0.00714709
-47600	-0.00421798	-0.00718571
-47500	-0.00421507	-0.00722222
-47400	-0.00421429	-0.00726353
-47300	-0.00423082	-0.00732721
-47200	-0.00423024	-0.00731982
-47100	-0.00421651	-0.0073235
-47000	-0.00417949	-0.00736278
-46900	-0.004137	-0.00736225
-46800	-0.00410422	-0.00732558
-46700	-0.00408268	-0.0072643
-46600	-0.00406247	-0.00721344
-46500	-0.00404502	-0.00717221
-46400	-0.00404245	-0.00712907
-46300	-0.00403713	-0.00710694
-46200	-0.00402114	-0.00710444
-46100	-0.00399198	-0.00712198
-46000	-0.00396592	-0.00712436
-45900	-0.00396408	-0.00712226
-45800	-0.00395279	-0.00706612
-45700	-0.00393541	-0.00703299
-45600	-0.003935	-0.00702415
-45500	-0.00393877	-0.00701859
-45400	-0.00394102	-0.0069817
-45300	-0.00393139	-0.00697759
-45200	-0.00392266	-0.00695437
-45100	-0.00390857	-0.00691401
-45000	-0.00389284	-0.00685679
-44900	-0.0038573	-0.00680429
-44800	-0.00382921	-0.00676925
-44700	-0.00377953	-0.00671777
-44600	-0.00373039	-0.0066904
-44500	-0.00368841	-0.00667826
-44400	-0.00364684	-0.00668537
-44300	-0.00361207	-0.00671249
-44200	-0.00356672	-0.0067214
-44100	-0.00353879	-0.00670204
-44000	-0.00353123	-0.00666181
-43900	-0.00353841	-0.00660983
-43800	-0.00354788	-0.00656591
-43700	-0.00355423	-0.00650178
-43600	-0.00357551	-0.00641046
-43500	-0.00359601	-0.00632826
-43400	-0.00358632	-0.00626229
-43300	-0.00358585	-0.00617502
-43200	-0.00360507	-0.00609205
-43100	-0.00361909	-0.00601861
-43000	-0.00359178	-0.00596155
-42900	-0.00357776	-0.00592191
-42800	-0.00359033	-0.00590141
-42700	-0.003571	-0.00591887
-42600	-0.00355318	-0.00592305
-42500	-0.00353002	-0.00593472
-42400	-0.00352487	-0.00591734
-42300	-0.00353807	-0.00588382
-42200	-0.00355257	-0.00583696
-42100	-0.00357842	-0.00579509
-42000	-0.00358411	-0.00574067
-41900	-0.00360705	-0.00569437
-41800	-0.00362229	-0.00566784
-41700	-0.00362527	-0.00565947
-41600	-0.00362024	-0.00565652
-41500	-0.00359617	-0.00566935
-41400	-0.00356766	-0.00567668
-41300	-0.00355044	-0.00570408
-41200	-0.00354696	-0.00573351
-41100	-0.00351574	-0.00577606
-41000	-0.00349194	-0.00583455
-40900	-0.00348307	-0.00585834
-40800	-0.00347361	-0.00581044
-40700	-0.00346	-0.00578181
-40600	-0.00343785	-0.0057541
-40500	-0.00341553	-0.00573951
-40400	-0.00338908	-0.00571885
-40300	-0.00336872	-0.00570355
-40200	-0.00334924	-0.00570023
-40100	-0.00333157	-0.0056821
-40000	-0.00331418	-0.00566889
-39900	-0.00330106	-0.00563429
-39800	-0.00329268	-0.00556892
-39700	-0.00325195	-0.00552818
-39600	-0.00322041	-0.00552473
-39500	-0.0031866	-0.00554329
-39400	-0.0031846	-0.00553668
-39300	-0.00320519	-0.0055069
-39200	-0.00320293	-0.00551817
-39100	-0.00318773	-0.00552029
-39000	-0.00318475	-0.00549425
-38900	-0.00318472	-0.00552085
-38800	-0.00318473	-0.0055281
-38700	-0.00319069	-0.00554866
-38600	-0.0031874	-0.00557165
-38500	-0.00317809	-0.0056136
-38400	-0.00316902	-0.00563
-38300	-0.00318106	-0.0056492
-38200	-0.00317671	-0.00567127
-38100	-0.00318101	-0.0056848
-38000	-0.00316133	-0.00571244
-37900	-0.00312723	-0.00574204
-37800	-0.00308366	-0.00575508
-37700	-0.00306851	-0.0057408
-37600	-0.00304311	-0.00574939
-37500	-0.003033	-0.00575433
-37400	-0.00303037	-0.00576523
-37300	-0.00303353	-0.00573011
-37200	-0.00305459	-0.00566944
-37100	-0.00307408	-0.00561459
-37000	-0.0030921	-0.00559156
-36900	-0.00308581	-0.00555186
-36800	-0.00306264	-0.0055307
-36700	-0.00306289	-0.00550433
-36600	-0.00307578	-0.00549406
-36500	-0.00306568	-0.00549091
-36400	-0.00306395	-0.00549296
-36300	-0.0030356	-0.00549986
-36200	-0.00299004	-0.00553002
-36100	-0.00294082	-0.00551089
-36000	-0.00287835	-0.00552046
-35900	-0.00283043	-0.00549859
-35800	-0.00282307	-0.00550547
-35700	-0.00279802	-0.00551458
-35600	-0.00278544	-0.00555818
-35500	-0.00276545	-0.00558989
-35400	-0.00277675	-0.00562278
-35300	-0.00278525	-0.00566399
-35200	-0.00281252	-0.00567419
-35100	-0.00283143	-0.00564714
-35000	-0.00282465	-0.00560902
-34900	-0.0028046	-0.00555888
-34800	-0.00279199	-0.00553103
-34700	-0.00280495	-0.00549038
-34600	-0.00281635	-0.0054605
-34500	-0.00280332	-0.00545588
-34400	-0.00280976	-0.00546659
-34300	-0.00281412	-0.00545291
-34200	-0.00279991	-0.00544979
-34100	-0.00280653	-0.00543473
-34000	-0.0027934	-0.00538963
-33900	-0.00275742	-0.0053586
-33800	-0.00272674	-0.00534884
-33700	-0.00273616	-0.00534354
-33600	-0.00273456	-0.00533891
-33500	-0.00273481	-0.00531466
-33400	-0.00270758	-0.00527593
-33300	-0.00269164	-0.00520457
-33200	-0.00268066	-0.0051751
-33100	-0.00264776	-0.00514933
-33000	-0.00259871	-0.00513873
-32900	-0.00258136	-0.00513268
-32800	-0.00258502	-0.00509741
-32700	-0.00259214	-0.00508376
-32600	-0.00260161	-0.00503022
-32500	-0.00264235	-0.00498222
-32400	-0.00268265	-0.00498281
-32300	-0.00269787	-0.00498195
-32200	-0.00272672	-0.00498158
-32100	-0.00274184	-0.00500773
-32000	-0.0027309	-0.00503872
-31900	-0.00274769	-0.00509406
-31800	-0.00276963	-0.0051337
-31700	-0.00278008	-0.00514338
-31600	-0.00279293	-0.00515168
-31500	-0.00280389	-0.00514829
-31400	-0.00281496	-0.00512344
-31300	-0.00281105	-0.00512446
-31200	-0.00282075	-0.00509838
-31100	-0.0028433	-0.00506667
-31000	-0.00286295	-0.00502767
-30900	-0.00286418	-0.00498118
-30800	-0.00287925	-0.00492754
-30700	-0.00287903	-0.00486569
-30600	-0.00287441	-0.00481474
-30500	-0.00287189	-0.00476257
-30400	-0.0028769	-0.00475464
-30300	-0.00285951	-0.00472555
-30200	-0.00285406	-0.00472139
-30100	-0.00285504	-0.00471983
-30000	-0.00287213	-0.0046827
-29900	-0.00285681	-0.0046468
-29800	-0.0028219	-0.00457679
-29700	-0.00280727	-0.00451354
-29600	-0.0027754	-0.00444294
-29500	-0.00274479	-0.00439513
-29400	-0.00270843	-0.00435485
-29300	-0.00267909	-0.00431503
-29200	-0.00270144	-0.00424993
-29100	-0.00275753	-0.00417372
-29000	-0.00281589	-0.00411762
-28900	-0.0028303	-0.00406635
-28800	-0.00283975	-0.00402751
-28700	-0.00281549	-0.00398239
-28600	-0.00276808	-0.00390707
-28500	-0.00271518	-0.00389227
-28400	-0.00266601	-0.0038603
-28300	-0.0026503	-0.00383761
-28200	-0.00261576	-0.00381616
-28100	-0.00259479	-0.00380311
-28000	-0.00257877	-0.0037727
-27900	-0.00256749	-0.00371363
-27800	-0.00255125	-0.00366836
-27700	-0.00252539	-0.00361299
-27600	-0.00251073	-0.00357376
-27500	-0.00250967	-0.00353943
-27400	-0.00251665	-0.00352012
-27300	-0.00251963	-0.00350349
-27200	-0.00248585	-0.00349923
-27100	-0.00245198	-0.00346927
-27000	-0.00242042	-0.00346209
-26900	-0.00239335	-0.00349923
-26800	-0.00238667	-0.00353422
-26700	-0.00239174	-0.00353783
-26600	-0.00240797	-0.00352935
-26500	-0.00241226	-0.00349562
-26400	-0.00241824	-0.00349661
-26300	-0.00238762	-0.00347567
-26200	-0.00233531	-0.00344457
-26100	-0.00228794	-0.00341023
-26000	-0.00225584	-0.00339733
-25900	-0.00223808	-0.00336375
-25800	-0.00222943	-0.00332597
-25700	-0.00221886	-0.00327458
-25600	-0.0022183	-0.00320894
-25500	-0.00220586	-0.00312637
-25400	-0.00220205	-0.0030657
-25300	-0.00221475	-0.00302261
-25200	-0.00224859	-0.00299019
-25100	-0.0022785	-0.0029349
-25000	-0.00229162	-0.00289672
-24900	-0.00226237	-0.0028358
-24800	-0.00220562	-0.00277508
-24700	-0.00218416	-0.00271675
-24600	-0.00214093	-0.00264915
-24500	-0.00210441	-0.00260482
-24400	-0.0020607	-0.00257889
-24300	-0.00203456	-0.00256285
-24200	-0.00202128	-0.00252988
-24100	-0.0020192	-0.00250721
-24000	-0.00204116	-0.00246954
-23900	-0.0020297	-0.00244312
-23800	-0.00201229	-0.00244233
-23700	-0.001999	-0.0024487
-23600	-0.00198736	-0.00243399
-23500	-0.00197238	-0.00241304
-23400	-0.00195853	-0.00237629
-23300	-0.00192339	-0.00235455
-23200	-0.00193288	-0.00233173
-23100	-0.00192282	-0.00230707
-23000	-0.00191346	-0.00224825
-22900	-0.00190375	-0.00222996
-22800	-0.00191491	-0.00222189
-22700	-0.00190268	-0.00219754
-22600	-0.0018954	-0.00216474
-22500	-0.0018691	-0.00214046
-22400	-0.0018346	-0.00210901
-22300	-0.0017798	-0.00210421
-22200	-0.00170783	-0.00210179
-22100	-0.00165569	-0.00212527
-22000	-0.00163318	-0.00213593
-21900	-0.00161203	-0.00212857
-21800	-0.00159457	-0.00211222
-21700	-0.00156091	-0.00209574
-21600	-0.00154342	-0.00207613
-21500	-0.00152958	-0.0020693
-21400	-0.00153593	-0.00205845
-21300	-0.00149483	-0.00203144
-21200	-0.00145616	-0.0018766
-21100	-0.00144327	-0.00184995
-21000	-0.00144695	-0.00183855
-20900	-0.00145999	-0.00180251
-20800	-0.00148482	-0.00177565
-20700	-0.00150027	-0.00174651
-20600	-0.00153773	-0.00176346
-20500	-0.00155412	-0.00176515
-20400	-0.001551	-0.00177964
-20300	-0.00152215	-0.001814
-20200	-0.00149421	-0.00182802
-20100	-0.00145288	-0.00181955
-20000	-0.00139793	-0.00181828
-19900	-0.00137491	-0.0018041
-19800	-0.00137725	-0.00181708
-19700	-0.00138228	-0.00181944
-19600	-0.00138096	-0.00181818
-19500	-0.001369	-0.00180748
-19400	-0.0013556	-0.00179178
-19300	-0.00136364	-0.00178977
-19200	-0.00135883	-0.00178133
-19100	-0.00136797	-0.00177741
-19000	-0.00139518	-0.00171918
-18900	-0.00142886	-0.00165785
-18800	-0.00144806	-0.00163262
-18700	-0.00142803	-0.0015874
-18600	-0.00141872	-0.00154876
-18500	-0.00141241	-0.00152269
-18400	-0.00143201	-0.00151741
-18300	-0.00144662	-0.00150509
-18200	-0.00144786	-0.00151524
-18100	-0.00143261	-0.00151897
-18000	-0.00141097	-0.00155382
-17900	-0.00139128	-0.00159514
-17800	-0.00136652	-0.00159994
-17700	-0.00135691	-0.00158744
-17600	-0.00135142	-0.00152758
-17500	-0.00134503	-0.00148699
-17400	-0.00132923	-0.00141261
-17300	-0.00132238	-0.00134945
-17200	-0.00131648	-0.00131035
-17100	-0.00131039	-0.00129621
-17000	-0.00132522	-0.00128229
-16900	-0.00133252	-0.001259
-16800	-0.00131555	-0.00120755
-16700	-0.00128623	-0.00116482
-16600	-0.00125218	-0.00111633
-16500	-0.00122687	-0.00109104
-16400	-0.00122067	-0.00108544
-16300	-0.00121468	-0.00108685
-16200	-0.00123498	-0.0010937
-16100	-0.00123736	-0.00108127
-16000	-0.00124496	-0.00104942
-15900	-0.00124139	-0.00103468
-15800	-0.00120599	-0.00103611
-15700	-0.00118972	-0.00102058
-15600	-0.00116952	-0.000971341
-15500	-0.00116744	-0.000943563
-15400	-0.00118199	-0.000915442
-15300	-0.00118633	-0.000875234
-15200	-0.00117177	-0.000828503
-15100	-0.00114655	-0.000796687
-15000	-0.0011482	-0.000760486
-14900	-0.00117974	-0.000710275
-14800	-0.00120581	-0.000660094
-14700	-0.0012319	-0.000633895
-14600	-0.00128685	-0.000632152
-14500	-0.00134438	-0.000613994
-14400	-0.0013887	-0.000598376
-14300	-0.00141352	-0.000555387
-14200	-0.00143072	-0.000490763
-14100	-0.00143963	-0.000433553
-14000	-0.00145348	-0.000384757
-13900	-0.00147788	-0.000313249
-13800	-0.00149478	-0.000285747
-13700	-0.001494	-0.000234596
-13600	-0.00152933	-0.000217001
-13500	-0.00155389	-0.000189827
-13400	-0.00155545	-0.000143761
-13300	-0.00153624	-0.000108198
-13200	-0.00151472	-8.47169e-05
-13100	-0.00149663	-6.06417e-05
-13000	-0.00148005	-2.40053e-05
-12900	-0.00148809	2.00347e-05
-12800	-0.00149383	7.02558e-05
-12700	-0.00148523	0.000125273
-12600	-0.00148459	0.000158082
-12500	-0.00145945	0.000191565
-12400	-0.00143699	0.000228989
-12300	-0.00140818	0.000272837
-12200	-0.00135675	0.000311129
-12100	-0.00134975	0.000338107
-12000	-0.00135008	0.000395162
-11900	-0.00136257	0.000441283
-11800	-0.00138978	0.000467573
-11700	-0.00140396	0.000498248
-11600	-0.00141183	0.000515439
-11500	-0.0014244	0.00050872
-11400	-0.00142505	0.000486935
-11300	-0.00143456	0.000502122
-11200	-0.00143903	0.00052016
-11100	-0.00146636	0.000541377
-11000	-0.00149996	0.000565549
-10900	-0.00152089	0.000619218
-10800	-0.00153805	0.000681621
-10700	-0.00152268	0.000747301
-10600	-0.00150961	0.000790581
-10500	-0.00150776	0.000830729
-10400	-0.0015113	0.000867426
-10300	-0.00151565	0.000883365
-10200	-0.00151624	0.000873847
-10100	-0.00152546	0.000892988
-10000	-0.00152794	0.000907615
-9900	-0.00154226	0.000904474
-9800	-0.0015547	0.000954857
-9700	-0.00157755	0.00102189
-9600	-0.00160622	0.00107351
-9500	-0.00160849	0.00111051
-9400	-0.00159091	0.00114955
-9300	-0.00158181	0.00118193
-9200	-0.00160033	0.0011774
-9100	-0.00160624	0.00116218
-9000	-0.00159253	0.0011808
-8900	-0.00159659	0.00123997
-8800	-0.00157637	0.00125668
-8700	-0.00152605	0.00125999
-8600	-0.00146654	0.00127109
-8500	-0.00138607	0.0013236
-8400	-0.00134452	0.00135486
-8300	-0.0013059	0.00137565
-8200	-0.00130816	0.00138438
-8100	-0.00131374	0.00142799
-8000	-0.00131066	0.00145644
-7900	-0.00128848	0.00149106
-7800	-0.00125603	0.00153011
-7700	-0.0012294	0.00155838
-7600	-0.00122283	0.00154705
-7500	-0.00121863	0.00152874
-7400	-0.00118302	0.00149282
-7300	-0.00114285	0.00144883
-7200	-0.00112353	0.00143812
-7100	-0.00110514	0.00147858
-7000	-0.00105758	0.00156643
-6900	-0.00101466	0.0016727
-6800	-0.000996881	0.00176169
-6700	-0.000987847	0.00178084
-6600	-0.000978397	0.00177925
-6500	-0.000946238	0.0017677
-6400	-0.000918306	0.00178958
-6300	-0.000891772	0.00182035
-6200	-0.000872093	0.00186557
-6100	-0.000856587	0.00190584
-6000	-0.000821126	0.00195883
-5900	-0.000756794	0.00202747
-5800	-0.00068241	0.0021218
-5700	-0.000636946	0.00220883
-5600	-0.00063759	0.00228114
-5500	-0.000673972	0.00231384
-5400	-0.000717958	0.00229802
-5300	-0.000763805	0.00225064
-5200	-0.000793554	0.00218898
-5100	-0.000804265	0.0021211
-5000	-0.000812741	0.00204742
-4900	-0.000822078	0.00204598
-4800	-0.000790935	0.0020728
-4700	-0.000780584	0.00210911
-4600	-0.000773331	0.00211571
-4500	-0.000776143	0.00213164
-4400	-0.000764151	0.0021434
-4300	-0.000764734	0.00216084
-4200	-0.000751356	0.00218801
-4100	-0.000734882	0.00220101
-4000	-0.000713342	0.00221946
-3900	-0.000696221	0.00221986
-3800	-0.000667305	0.00219704
-3700	-0.000653716	0.00218742
-3600	-0.000618413	0.00217412
-3500	-0.000590751	0.0021456
-3400	-0.000601628	0.00210938
-3300	-0.000600348	0.00207987
-3200	-0.000595954	0.00206152
-3100	-0.000591556	0.00205608
-3000	-0.0005892	0.00203793
-2900	-0.000586313	0.00202034
-2800	-0.000573933	0.00202283
-2700	-0.000571233	0.00204226
-2600	-0.000558108	0.00203708
-2500	-0.000539015	0.00204271
-2400	-0.00054001	0.0020471
-2300	-0.0005381	0.00204145
-2200	-0.000530407	0.00205328
-2100	-0.000507937	0.00206366
-2000	-0.000497222	0.00206359
-1900	-0.000484196	0.00208556
-1800	-0.000516054	0.00211964
-1700	-0.000518902	0.00216053
-1600	-0.000538763	0.0021827
-1500	-0.000526986	0.00219932
-1400	-0.00050991	0.00220857
-1300	-0.000502678	0.00222645
-1200	-0.000516735	0.00224935
-1100	-0.000529771	0.00226666
-1000	-0.000518093	0.00229517
-900	-0.000494144	0.00232421
-800	-0.000464351	0.00233599
-700	-0.000422868	0.00233332
-600	-0.000371069	0.00230275
-500	-0.000306462	0.00228957
-400	-0.000292377	0.00225538
-300	-0.000309847	0.00219662
[truncated: 2,002 more rows]

## Sheet: Supplementary Fig. 1i
Supplementary Fig. 1i Western blot analysis showing select histone marks and histone variant H3.3 in MCM2-2A mutant and WT HEK293T cells, as well as in MCM2-90A and WT T47D cells.
