# Supplementary material for: Impaired histone inheritance promotes tumor progression
Source: Nat Commun. 2023 Jun 10;14:3429. doi: 10.1038/s41467-023-39185-y (PMC10257670; doi:10.1038/s41467-023-39185-y)
Supplement: Supplementary file 4 — Source Data [file 41467_2023_39185_MOESM4_ESM.zip › source data -F/Supplementary Fig. 10.xlsx]

## Sheet: Supplementary Fig. 10a
Supplementary Fig. 10a H3K27ac signal in WT MCF-7cells, at H3K27ac peaks that were upregulated, stable, or downregulated in MCM2-2A mutant MCF-7 cells.
ID	WT#1	WT#2	State
pk_20825	0	0	Up
pk_20828	0	0.08	Up
pk_20826	0	0	Up
pk_20827	0	0	Up
pk_20829	0.09	0.08	Up
pk_19090	0.09	0.32	Up
pk_23507	0.18	0	Up
pk_15329	0.09	0	Up
pk_8566	0	0	Up
pk_27504	2.25	2.32	Up
pk_26306	0.09	0	Up
pk_8555	0	0	Up
pk_23508	0.18	0.08	Up
pk_8553	0	0	Up
pk_20567	0.09	0	Up
pk_20561	0.18	0	Up
pk_16141	0	0.08	Up
pk_8556	0	0	Up
pk_11971	0.09	0	Up
pk_8541	0	0	Up
pk_26819	0	0	Up
pk_8557	0	0	Up
pk_20406	0.36	0.32	Up
pk_27498	7.65	4.88	Up
pk_11716	0.09	0.16	Up
pk_8546	0	0	Up
pk_7800	0.09	0.08	Up
pk_24883	0.27	0.08	Up
pk_20505	0	0.16	Up
pk_8543	0	0	Up
pk_3002	0.18	0	Up
pk_2220	0.18	0	Up
pk_24731	0.36	0.24	Up
pk_7801	0	0.16	Up
pk_18360	0.45	0.4	Up
pk_13543	0.54	0.8	Up
pk_16487	0.18	0.08	Up
pk_8539	0	0	Up
pk_8558	0	0	Up
pk_8560	0	0	Up
pk_25586	0.09	0.8	Up
pk_21625	0.18	0.16	Up
pk_14497	0.09	0.24	Up
pk_8544	0	0	Up
pk_13087	1.17	0.48	Up
pk_8563	0	0	Up
pk_16138	0.99	1.28	Up
pk_27499	6.03	4	Up
pk_8545	0	0	Up
pk_1676	1.08	1.36	Up
pk_8542	0	0	Up
pk_3273	0.09	0	Up
pk_12698	0.36	0	Up
pk_8439	1.17	1.04	Up
pk_14482	0.63	0.48	Up
pk_12840	1.98	2.8	Up
pk_8540	0	0	Up
pk_27502	5.58	2.72	Up
pk_17131	0.36	0.64	Up
pk_18845	0.45	0.24	Up
pk_27505	8.19	4.16	Up
pk_16139	0.36	0.24	Up
pk_20873	55.98	38	Up
pk_8538	0	0	Up
pk_24709	0.09	0.16	Up
pk_13705	0.27	0.4	Up
pk_14069	1.44	0.72	Up
pk_8561	0	0	Up
pk_13539	0.45	0.32	Up
pk_20408	0.63	0.08	Up
pk_8537	0	0	Up
pk_26821	0	0	Up
pk_17719	1.26	1.68	Up
pk_3507	0.18	0.16	Up
pk_8551	0	0	Up
pk_27510	1.8	2.72	Up
pk_2940	0	0.8	Up
pk_27507	0.72	1.2	Up
pk_27506	2.88	1.52	Up
pk_16140	0.27	0.16	Up
pk_5198	0.09	0.16	Up
pk_8275	0.63	1.36	Up
pk_21057	7.65	4.8	Up
pk_8547	0	0	Up
pk_16258	0.27	0.4	Up
pk_27081	0.27	0.48	Up
pk_27500	5.85	3.12	Up
pk_14071	1.08	0.64	Up
pk_20407	1.17	1.04	Up
pk_8549	0	0	Up
pk_17720	0.54	0.32	Up
pk_5439	0.09	0.16	Up
pk_22701	0.81	0	Up
pk_3927	0.45	0.16	Up
pk_25541	0.72	0.48	Up
pk_26818	0	0	Up
pk_14072	0.72	0.4	Up
pk_8559	0	0	Up
pk_23387	1.53	3.84	Up
pk_11107	1.62	1.36	Up
pk_19672	0.09	0.4	Up
pk_1215	0.45	0.32	Up
pk_16260	0.36	0.08	Up
pk_19682	0.99	1.04	Up
pk_27501	3.69	2.64	Up
pk_26823	0	0	Up
pk_4752	0	0.24	Up
pk_17993	0.72	0.64	Up
pk_8548	0	0	Up
pk_27503	5.85	4.72	Up
pk_8564	0	0	Up
pk_20862	0.45	0.48	Up
pk_26816	0	0	Up
pk_4583	0.36	0.32	Up
pk_19856	0.63	0.16	Up
pk_25453	4.05	3.36	Up
pk_12179	0.36	0.72	Up
pk_20401	0.27	0.32	Up
pk_8458	0.54	0.56	Up
pk_5441	0.99	0.64	Up
pk_21105	0.18	0.48	Up
pk_20855	0.36	0.16	Up
pk_7158	0.45	0.16	Up
pk_27511	1.98	2.24	Up
pk_26817	0	0	Up
pk_7588	0.45	0.16	Up
pk_8552	0	0	Up
pk_24189	0.27	0.56	Up
pk_26815	0	0	Up
pk_24955	1.08	0.96	Up
pk_14481	0.81	0	Up
pk_13722	3.06	4.64	Up
pk_8860	0.63	0.32	Up
pk_8550	0	0	Up
pk_24361	0.27	0.24	Up
pk_20513	0.63	0.32	Up
pk_8568	0	0	Up
pk_14483	0.99	1.36	Up
pk_1491	0.36	0.24	Up
pk_12946	0.45	0.32	Up
pk_8567	0	0	Up
pk_6257	0.18	0.32	Up
pk_7730	0.72	0.32	Up
pk_1490	0.36	0.32	Up
pk_24980	0.36	0.24	Up
pk_27509	2.34	2.16	Up
pk_21154	1.44	3.2	Up
pk_27508	3.24	5.92	Up
pk_23375	0.27	0.16	Up
pk_9845	2.25	1.36	Up
pk_7904	0.54	1.44	Up
pk_12948	2.07	1.44	Up
pk_12384	0.45	0.32	Up
pk_11290	0.18	0.24	Up
pk_22078	0.18	0.24	Up
pk_16137	1.62	1.44	Up
pk_3052	0.72	0.8	Up
pk_24605	0.18	0.48	Up
pk_15485	2.52	5.52	Up
pk_16426	0.09	0.8	Up
pk_4754	0.81	0.4	Up
pk_26822	0	0	Up
pk_5261	0.63	0.24	Up
pk_8227	0.81	0.96	Up
pk_22426	0.09	0.32	Up
pk_20856	0.63	0.24	Up
pk_20861	0.99	0.8	Up
pk_25566	0.09	0.24	Up
pk_21239	0.54	0.4	Up
pk_22427	0.45	0.72	Up
pk_11590	0.36	0.16	Up
pk_23150	0.9	0.8	Up
pk_23374	0.63	0.4	Up
pk_23732	0.45	1.44	Up
pk_21054	0.36	0.24	Up
pk_4469	1.8	0.56	Up
pk_20863	0.36	0.32	Up
pk_11818	0.18	0.16	Up
pk_22526	0.27	0.4	Up
pk_24957	0.54	0.8	Up
pk_15412	0.36	0.88	Up
pk_17347	0.18	0.64	Up
pk_19442	0.81	0.4	Up
pk_24411	2.52	0.72	Up
pk_5195	2.97	1.04	Up
pk_16143	3.33	4.4	Up
pk_13646	1.26	1.2	Up
pk_16428	5.67	4.8	Up
pk_8034	0.9	1.68	Up
pk_8861	0.99	0.64	Up
pk_20404	2.7	2.32	Up
pk_6776	0.27	0.24	Up
pk_24342	0.99	0.8	Up
pk_24725	0.36	0.24	Up
pk_25169	0.81	0.24	Up
pk_13048	0.27	0.16	Up
pk_21153	2.34	5.44	Up
pk_8360	0.54	1.12	Up
pk_4592	0.45	0.08	Up
pk_22425	0.18	0.56	Up
pk_18923	1.8	3.12	Up
pk_18541	0.72	0.24	Up
pk_25113	0.81	0.4	Up
pk_20075	0.81	3.44	Up
pk_14576	5.94	5.04	Up
pk_4171	0.27	0.96	Up
pk_15840	0.36	0.24	Up
pk_14306	2.7	2.8	Up
pk_12323	6.84	11.68	Up
pk_19980	1.17	0.96	Up
pk_20673	0.9	0.4	Up
pk_20294	1.44	2.16	Up
pk_27317	0.99	0.64	Up
pk_8111	0.18	0.48	Up
pk_8554	0	0	Up
pk_4451	0.36	0.32	Up
pk_24409	1.08	0.32	Up
pk_24730	0.99	0.32	Up
pk_13706	0.81	0.16	Up
pk_6950	2.43	1.36	Up
pk_20400	0.72	0.88	Up
pk_17906	0.9	0.96	Up
pk_20507	0.36	0.4	Up
pk_3113	0.54	0.16	Up
pk_11972	0.27	0.8	Up
pk_2708	0.72	0.88	Up
pk_14979	0.45	0.64	Up
pk_20731	0.54	0.16	Up
pk_16483	1.26	0.64	Up
pk_13708	0.45	0.08	Up
pk_20884	4.5	2.56	Up
pk_23938	0.27	1.36	Up
pk_6989	2.7	1.12	Up
pk_7523	0.36	0.24	Up
pk_21701	1.71	2	Up
pk_23528	0.09	0.48	Up
pk_21395	1.44	0.48	Up
pk_27309	1.53	1.28	Up
pk_8811	2.25	1.28	Up
pk_16261	0.45	0.72	Up
pk_8562	0	0	Up
pk_27233	0.36	0.48	Up
pk_17435	2.25	1.2	Up
pk_25454	3.42	3.68	Up
pk_21988	0.54	1.04	Up
pk_12469	0.45	0.64	Up
pk_22115	1.26	0.88	Up
pk_20144	0.81	1.6	Up
pk_26801	0.36	1.2	Up
pk_25473	0.27	0.56	Up
pk_19763	1.89	1.6	Up
pk_17425	0.27	0.64	Up
pk_25075	0.72	0.48	Up
pk_25311	1.44	0.8	Up
pk_6551	2.61	0.72	Up
pk_14107	0.72	1.76	Up
pk_13852	1.8	1.36	Up
pk_4178	0.45	0.32	Up
pk_21250	8.91	7.28	Up
pk_17671	5.67	3.44	Up
pk_13363	1.98	0.88	Up
pk_7005	0.63	0.24	Up
pk_10826	0.54	0.4	Up
pk_8469	0.9	0.56	Up
pk_19894	0.54	0.56	Up
pk_23643	0.36	0.24	Up
pk_12744	0.09	0.48	Up
pk_2750	1.26	1.44	Up
pk_15250	0.81	0.96	Up
pk_11005	3.33	5.52	Up
pk_7259	0.9	1.84	Up
pk_8091	0.63	0.4	Up
pk_21339	0.81	0.16	Up
pk_21338	1.35	0.72	Up
pk_22806	0.54	0.4	Up
pk_7589	0.27	0.32	Up
pk_4182	0.36	0.48	Up
pk_3131	0.54	0.48	Up
pk_24155	0.27	0.32	Up
pk_26645	0.36	0.56	Up
pk_20865	7.11	2.64	Up
pk_21890	0.45	0.56	Up
pk_19084	3.96	5.76	Up
pk_21329	0.45	0.64	Up
pk_11974	0.45	0.32	Up
pk_15151	0.45	0.32	Up
pk_12325	0.9	4.32	Up
pk_2219	0.81	0.56	Up
pk_19284	1.44	1.84	Up
pk_8436	0.18	0.48	Up
pk_23369	0.63	0.64	Up
pk_24252	1.53	1.04	Up
pk_17540	0.99	0.24	Up
pk_18798	0.18	0.72	Up
pk_12004	1.17	1.28	Up
pk_24879	4.86	2.4	Up
pk_3959	2.16	2.4	Up
pk_20389	0.63	0.88	Up
pk_10183	2.61	0.8	Up
pk_14660	0.36	0.72	Up
pk_15914	0.72	0.24	Up
pk_25518	4.86	8	Up
pk_492	0.72	0.88	Up
pk_11541	0.27	0.32	Up
pk_20169	0.72	0.64	Up
pk_20698	11.34	6.24	Up
pk_24344	1.17	1.04	Up
pk_20430	1.98	1.04	Up
pk_389	0.9	0.72	Up
pk_204	0.54	0.48	Up
pk_12952	1.44	6.88	Up
pk_10444	4.14	2.16	Up
pk_22150	1.53	6.16	Up
pk_16142	1.17	0.8	Up
pk_8266	4.41	1.04	Up
pk_23731	0.63	2.64	Up
pk_3907	0.54	0.48	Up
pk_22591	11.07	3.6	Up
pk_1233	0.27	0.4	Up
pk_13691	0.27	0.64	Up
pk_13710	0.63	0.4	Up
pk_23678	0.45	0.32	Up
pk_24732	4.32	3.2	Up
pk_25634	5.76	7.84	Up
pk_20553	0.72	0.16	Up
pk_18674	1.17	0.64	Up
pk_20729	0.45	0.4	Up
pk_24144	0.45	0.4	Up
pk_24552	1.71	1.68	Up
pk_20845	1.17	1.36	Up
pk_24668	0.18	0.56	Up
pk_20857	1.35	0.56	Up
pk_20842	0.99	1.44	Up
pk_25565	0.63	0.16	Up
pk_2996	2.16	2.88	Up
pk_21610	1.08	1.04	Up
pk_23593	1.35	0.72	Up
pk_20853	17.91	16.08	Up
pk_21788	0.63	1.44	Up
pk_14556	0.63	1.04	Up
pk_19082	16.56	8.64	Up
pk_20854	0.81	0.32	Up
pk_21702	0.72	0.88	Up
pk_19216	0.63	0.96	Up
pk_214	2.34	0.88	Up
pk_24905	0.36	1.04	Up
pk_24412	0.36	0.16	Up
pk_26911	0.54	0.96	Up
pk_8166	2.7	0.56	Up
pk_2974	0.54	0.24	Up
pk_22672	1.08	1.44	Up
pk_13364	9.9	7.28	Up
pk_21422	0.72	0.64	Up
pk_14652	4.68	2.72	Up
pk_9764	0.81	0.24	Up
pk_8818	0.72	0.4	Up
pk_18072	0.36	1.04	Up
pk_24022	0.36	0.8	Up
pk_12747	1.08	2.32	Up
pk_2486	2.79	6.88	Up
pk_15074	1.44	0.56	Up
pk_25516	8.91	4.88	Up
pk_24880	2.34	0.8	Up
pk_23688	1.98	2.72	Up
pk_16413	0.27	0.64	Up
pk_12878	1.53	2.08	Up
pk_22459	1.26	1.68	Up
pk_24915	1.8	1.12	Up
pk_22424	0.09	0.96	Up
pk_17542	0.63	0.24	Up
pk_20331	1.35	2.72	Up
pk_23618	0.36	0.48	Up
pk_23738	0.45	0.32	Up
pk_20365	2.25	1.12	Up
pk_22878	0.72	0.16	Up
pk_8033	1.44	0.72	Up
pk_26820	0	0	Up
pk_7200	0.81	0.8	Up
pk_11883	0.45	0.4	Up
pk_24724	3.51	2.96	Up
pk_18160	2.7	4	Up
pk_20722	0.27	0.4	Up
pk_11973	0.54	1.36	Up
pk_21092	2.7	2.96	Up
pk_4804	0.45	0.56	Up
pk_4008	1.98	2.56	Up
pk_9228	1.35	0.72	Up
pk_20511	1.44	0.4	Up
pk_8927	1.53	2.4	Up
pk_14928	0.99	1.12	Up
pk_19639	0.63	0.32	Up
pk_12901	9.18	5.84	Up
pk_9679	11.7	11.6	Up
pk_6264	0.72	1.6	Up
pk_12879	0.36	0.32	Up
pk_24711	0.63	0.88	Up
pk_24913	0.54	0.4	Up
pk_6951	9.63	6.96	Up
pk_24414	2.43	2.4	Up
pk_26674	3.51	1.92	Up
pk_27271	0.36	0.32	Up
pk_21784	0.81	1.6	Up
pk_8269	6.48	2	Up
pk_13196	0.63	0.56	Up
pk_16263	4.59	7.52	Up
pk_20849	0.99	0.4	Up
pk_10409	0.9	1.28	Up
pk_8065	3.15	3.6	Up
pk_19931	1.53	2	Up
pk_23545	0.45	0.72	Up
pk_8230	1.53	1.84	Up
pk_8468	0.72	0.16	Up
pk_6552	1.62	1.04	Up
pk_4791	0.99	0.56	Up
pk_20696	4.32	3.2	Up
pk_24151	0.45	0.64	Up
pk_7352	1.53	1.36	Up
pk_16541	2.52	0.64	Up
pk_8926	4.95	7.68	Up
pk_23739	2.79	1.68	Up
pk_25578	1.98	3.68	Up
pk_19505	4.86	8.16	Up
pk_7159	2.61	0.8	Up
pk_16427	8.1	9.68	Up
pk_4247	4.32	10.08	Up
pk_16283	0.63	0.48	Up
pk_16225	1.17	1.84	Up
pk_20638	1.71	3.36	Up
pk_24894	1.89	1.2	Up
pk_22482	0.81	0.16	Up
pk_20431	1.62	1.12	Up
pk_8032	1.71	1.36	Up
pk_21116	2.79	2.48	Up
pk_25256	1.35	0.48	Up
pk_3109	2.79	2.72	Up
pk_14857	1.17	1.04	Up
pk_11591	0.36	0.32	Up
pk_21118	1.08	0.64	Up
pk_4849	7.92	7.04	Up
pk_19945	0.81	1.36	Up
pk_24394	4.77	4.24	Up
pk_4753	4.95	1.92	Up
pk_20409	2.88	1.28	Up
pk_13492	1.98	1.6	Up
pk_7886	19.08	36.8	Up
pk_21443	0.9	0.72	Up
pk_20768	0.99	0.64	Up
pk_11378	0.81	0.32	Up
pk_19350	0.27	0.8	Up
pk_3928	0.72	0.72	Up
pk_25017	0.72	0.48	Up
pk_25979	2.43	3.28	Up
pk_23317	0.72	0.96	Up
pk_21248	2.25	2.08	Up
pk_26714	0.72	0.64	Up
pk_20618	3.6	4.8	Up
pk_24630	1.17	2.56	Up
pk_6646	5.04	2.24	Up
pk_15195	1.08	2.56	Up
pk_25401	1.71	0.72	Up
pk_26865	4.32	6.16	Up
pk_20784	1.71	1.76	Up
pk_26799	8.91	7.36	Up
pk_26713	1.44	1.2	Up
pk_12319	0.99	1.28	Up
pk_15598	1.26	1.2	Up
pk_16422	6.03	10.8	Up
pk_16511	2.25	0.56	Up
pk_11375	1.26	1.04	Up
pk_20870	0.45	0.72	Up
pk_25323	1.98	0.72	Up
pk_6155	0.99	0.8	Up
pk_20663	1.53	2.32	Up
pk_25216	4.41	2.56	Up
pk_19683	4.77	3.2	Up
pk_26161	0.9	0.72	Up
pk_27465	1.98	2.64	Up
pk_16561	0.63	0.24	Up
pk_26708	2.43	2.4	Up
pk_17462	1.08	3.76	Up
pk_9619	0.81	0.72	Up
pk_20358	0.81	0.56	Up
pk_8508	3.06	3.84	Up
pk_15998	2.52	4.4	Up
pk_3705	0.54	0.72	Up
pk_16475	0.9	0.48	Up
pk_10596	7.2	5.6	Up
pk_18131	0.36	0.4	Up
pk_8251	1.35	0.48	Up
pk_15183	2.25	1.68	Up
pk_5098	1.08	0.56	Up
pk_22662	0.9	1.04	Up
pk_25228	5.22	3.92	Up
pk_26752	0.72	1.84	Up
pk_21580	3.33	4.08	Up
pk_23808	1.44	2.8	Up
pk_8963	1.8	0.96	Up
pk_5040	0.63	0.64	Up
pk_25520	18.72	32	Up
pk_8628	0.27	0.4	Up
pk_19215	0.81	1.36	Up
pk_25610	1.8	1.68	Up
pk_25587	0.54	1.36	Up
pk_22993	1.26	1.44	Up
pk_20402	1.62	3.84	Up
pk_4799	0.36	0.72	Up
pk_23689	0.72	0.96	Up
pk_5764	5.31	5.92	Up
pk_12371	1.62	0.72	Up
pk_21115	11.52	6.96	Up
pk_21210	16.38	12.08	Up
pk_24360	0.99	0.8	Up
pk_12467	0.9	0.24	Up
pk_3595	1.71	0.88	Up
pk_13877	0.27	0.88	Up
pk_17669	0.72	0.64	Up
pk_17592	0.81	0.88	Up
pk_16695	2.34	1.2	Up
pk_4106	1.35	1.36	Up
pk_4246	89.82	79.68	Up
pk_19601	0.9	0.56	Up
pk_19644	1.98	2.24	Up
pk_4408	4.05	2.08	Up
pk_11350	6.84	2.96	Up
pk_19659	8.37	5.44	Up
pk_7156	3.96	5.2	Up
pk_3847	0.72	2.4	Up
pk_6470	0.72	0.72	Up
pk_23619	1.08	0.56	Up
pk_15252	0.54	0.88	Up
pk_13143	0.63	0.8	Up
pk_26238	1.62	1.12	Up
pk_24606	0.45	2.56	Up
pk_7483	2.25	1.84	Up
pk_18161	1.26	3.04	Up
pk_14948	0.63	0.32	Up
pk_24341	0.36	0.48	Up
pk_8311	2.7	1.2	Up
pk_24027	0.81	0.56	Up
pk_2852	1.08	1.12	Up
pk_24248	1.08	1.52	Up
pk_9965	2.07	7.04	Up
pk_12318	3.24	3.84	Up
pk_7157	3.15	2.4	Up
pk_17667	11.43	10.48	Up
pk_6451	4.86	4.4	Up
pk_5622	1.26	1.52	Up
pk_16937	0.81	0.56	Up
pk_12180	1.98	3.2	Up
pk_8043	6.39	3.44	Up
pk_15194	1.26	1.92	Up
pk_14059	1.17	2.24	Up
pk_23326	1.71	2	Up
pk_21254	27.27	26.24	Up
pk_19117	2.34	0.64	Up
pk_9570	3.15	3.12	Up
pk_11401	7.74	12.88	Up
pk_20700	0.72	0.32	Up
pk_8293	0.36	0.48	Up
pk_22141	4.32	1.92	Up
pk_10975	2.34	2	Up
pk_12348	0.72	0.56	Up
pk_12923	4.41	11.44	Up
pk_2567	1.89	1.68	Up
pk_8787	0.63	0.56	Up
pk_14293	4.41	5.28	Up
pk_2949	18.45	19.6	Up
pk_17571	9.18	3.04	Up
pk_26056	0.63	0.48	Up
pk_10830	4.05	1.92	Up
pk_26866	1.44	1.28	Up
pk_6063	8.1	3.44	Up
pk_14073	0.9	0.56	Up
pk_21180	0.99	0.88	Up
pk_6336	1.44	1.76	Up
pk_7954	0.45	0.64	Up
pk_21203	0.45	0.8	Up
pk_13173	0.63	1.44	Up
pk_8149	5.31	8.24	Up
pk_6809	1.98	2	Up
pk_4028	0.81	1.68	Up
pk_745	3.42	9.76	Up
pk_2964	10.62	7.76	Up
pk_1098	0.81	1.68	Up
pk_16259	1.26	0.88	Up
pk_21151	0.81	1.36	Up
pk_23925	2.79	6.48	Up
pk_20351	0.63	0.48	Up
pk_23704	2.88	2.8	Up
pk_22054	0.45	0.48	Up
pk_16421	4.05	7.6	Up
pk_4946	34.47	21.2	Up
pk_20616	0.9	0.8	Up
pk_6335	0.45	0.56	Up
pk_19095	0.9	0.64	Up
pk_23717	3.15	3.04	Up
pk_16266	1.62	1.28	Up
pk_20810	5.13	4.88	Up
pk_6627	1.8	2.96	Up
pk_8812	1.62	2.08	Up
pk_19219	2.97	4.08	Up
pk_19920	2.61	4.32	Up
pk_16565	2.16	3.28	Up
pk_17371	1.89	1.12	Up
pk_8313	6.66	4.24	Up
pk_5451	2.79	2.56	Up
pk_8941	2.7	5.28	Up
pk_21457	1.08	0.24	Up
pk_24192	0.81	0.72	Up
pk_8870	1.08	2.16	Up
pk_22702	4.32	1.92	Up
pk_18847	2.79	1.84	Up
pk_19097	3.15	1.76	Up
pk_15411	1.71	2.32	Up
pk_26718	2.16	4.96	Up
pk_8629	0.63	0.96	Up
pk_22306	1.71	0.72	Up
pk_14101	0.99	0.48	Up
pk_18137	0.72	2	Up
pk_15802	0.81	0.8	Up
pk_21081	23.13	19.44	Up
pk_20323	0.63	1.28	Up
pk_12461	2.16	1.6	Up
pk_14732	0.72	1.04	Up
pk_18806	1.08	0.72	Up
pk_6741	8.01	12.48	Up
pk_3029	7.83	10.64	Up
pk_15831	0.99	0.24	Up
pk_19652	3.6	4.16	Up
pk_21152	1.26	3.28	Up
pk_6550	0.81	0.48	Up
pk_20533	2.88	1.84	Up
pk_7888	0.36	0.48	Up
pk_22209	0.99	0.8	Up
pk_8464	1.17	2.56	Up
pk_15828	3.6	3.28	Up
pk_17595	1.98	1.84	Up
pk_6261	12.42	8.4	Up
pk_20455	1.53	2.4	Up
pk_12370	1.71	0.88	Up
pk_12324	2.34	4.16	Up
pk_13347	5.67	4.96	Up
pk_10806	0.81	0.8	Up
pk_8262	2.34	1.36	Up
pk_26241	29.79	12	Up
pk_21114	10.98	5.28	Up
pk_8265	6.39	4.08	Up
pk_22961	3.24	6.4	Up
pk_4026	1.17	1.6	Up
pk_14675	3.33	1.6	Up
pk_16430	0.63	2.48	Up
pk_20625	2.79	0.96	Up
pk_934	4.05	1.76	Up
pk_24343	0.99	1.68	Up
pk_20680	11.97	4.72	Up
pk_25514	39.87	86.48	Up
pk_2950	1.53	1.68	Up
pk_12971	1.44	0.72	Up
pk_10829	17.01	14.4	Up
pk_6512	0.99	0.72	Up
pk_8194	0.45	0.88	Up
pk_23316	0.72	0.4	Up
pk_22008	0.81	1.28	Up
pk_486	0.72	0.56	Up
pk_8442	2.61	3.2	Up
pk_15057	7.83	7.28	Up
pk_7818	1.62	0.96	Up
pk_8823	0.9	0.72	Up
pk_26239	1.62	0.48	Up
pk_9405	0.45	0.4	Up
pk_2222	0.45	0.32	Up
pk_24399	0.9	1.44	Up
pk_867	1.35	1.28	Up
pk_25011	1.89	1.84	Up
pk_20723	2.97	3.52	Up
pk_9985	3.06	1.2	Up
pk_22869	0.54	0.56	Up
pk_18296	5.31	4.88	Up
pk_24387	1.8	1.12	Up
pk_8962	2.52	5.04	Up
pk_20626	1.17	0.48	Up
pk_13734	0.45	0.4	Up
pk_20785	0.72	1.28	Up
pk_25547	1.35	1.28	Up
pk_7802	2.52	1.28	Up
pk_10447	4.41	4.24	Up
pk_4006	0.54	0.56	Up
pk_7389	6.3	1.52	Up
pk_19840	1.26	0.96	Up
pk_20850	1.17	1.6	Up
pk_8257	4.59	3.92	Up
pk_11720	5.31	2.88	Up
pk_8509	1.44	2.08	Up
pk_7436	2.07	1.84	Up
pk_1133	1.08	0.64	Up
pk_17394	1.17	0.56	Up
pk_14939	0.63	0.4	Up
pk_17566	1.26	0.88	Up
pk_20568	0.72	0.56	Up
pk_19671	3.69	2	Up
pk_5442	0.81	0.64	Up
pk_741	1.8	2.72	Up
pk_21286	0.63	1.04	Up
pk_20804	50.4	38.8	Up
pk_22460	3.42	3.6	Up
pk_8836	2.61	3.04	Up
pk_22852	0.63	1.36	Up
pk_8743	1.08	0.56	Up
pk_21246	1.71	1.44	Up
pk_26916	1.08	1.84	Up
pk_18292	8.28	4.08	Up
pk_10235	3.33	10.88	Up
pk_9240	1.53	0.72	Up
pk_11870	2.7	2.88	Up
pk_1309	0.63	0.88	Up
pk_13397	2.16	1.76	Up
pk_6170	0.45	0.88	Up
pk_15244	0.72	1.36	Up
pk_4506	0.63	1.04	Up
pk_18807	0.81	1.12	Up
pk_13362	1.35	2.08	Up
pk_19168	1.44	1.12	Up
pk_3713	4.59	2.88	Up
pk_4434	1.8	0.72	Up
pk_22283	1.71	0.8	Up
pk_9332	4.95	10.96	Up
pk_20874	1.17	3.04	Up
pk_22316	2.88	2.08	Up
pk_12373	2.16	3.2	Up
pk_20767	0.63	0.48	Up
pk_14242	1.71	3.2	Up
pk_20755	0.45	0.4	Up
pk_10758	2.34	2.64	Up
pk_16159	0.9	1.04	Up
pk_25926	1.62	1.04	Up
pk_1097	1.17	1.2	Up
pk_3459	0.81	1.04	Up
pk_27284	2.25	2	Up
pk_21341	2.07	1.68	Up
pk_17545	2.97	0.96	Up
pk_10858	2.34	3.28	Up
pk_9149	1.08	1.28	Up
pk_12068	8.46	16.24	Up
pk_23936	1.26	0.72	Up
pk_11892	1.26	0.96	Up
pk_11235	1.98	2.32	Up
pk_10515	0.81	0.48	Up
pk_20403	9.99	9.36	Up
pk_4409	1.53	3.04	Up
pk_24006	0.99	1.36	Up
pk_1070	0.99	0.56	Up
pk_24882	1.17	0.48	Up
pk_6164	1.08	0.48	Up
pk_25292	4.05	2.32	Up
pk_26242	6.66	2.32	Up
pk_7388	1.17	1.36	Up
pk_26234	0.72	1.6	Up
pk_11769	0.63	2.08	Up
pk_27466	5.22	8.8	Up
pk_21103	2.25	1.6	Up
pk_23552	0.72	0.56	Up
pk_24631	5.22	14.4	Up
pk_1217	0.72	0.4	Up
pk_7162	0.36	0.64	Up
pk_7351	13.86	16.32	Up
pk_7951	1.17	2.64	Up
pk_21080	9.27	7.28	Up
pk_20176	0.63	0.4	Up
pk_25923	0.81	1.04	Up
pk_23836	10.44	4	Up
pk_13464	4.41	2.72	Up
pk_10322	1.17	0.64	Up
pk_18002	5.4	6	Up
pk_13826	1.44	0.4	Up
pk_16264	9	5.04	Up
pk_6750	0.63	1.04	Up
pk_12362	11.61	13.6	Up
pk_25517	33.3	45.12	Up
pk_22291	0.45	1.12	Up
pk_6574	1.44	0.88	Up
pk_5722	1.98	1.04	Up
pk_1482	10.53	2.24	Up
pk_24054	1.62	3.04	Up
pk_5978	0.36	0.56	Up
pk_22118	1.71	1.84	Up
pk_8863	6.12	5.68	Up
pk_15196	3.24	3.84	Up
pk_16127	1.71	1.04	Up
pk_24720	1.35	2.16	Up
pk_19301	1.26	2.72	Up
pk_1778	7.92	9.52	Up
pk_8309	1.53	0.56	Up
pk_1906	4.77	1.6	Up
pk_12235	1.8	1.2	Up
pk_22582	1.26	1.04	Up
pk_13092	1.44	0.48	Up
pk_15652	16.65	9.52	Up
pk_26305	2.79	1.76	Up
pk_24721	1.35	2.24	Up
pk_20695	0.81	0.56	Up
pk_25613	10.17	7.52	Up
pk_2947	45.27	44.24	Up
pk_1156	3.33	3.52	Up
pk_14463	2.43	2.48	Up
pk_6696	3.51	1.92	Up
pk_11621	1.35	1.2	Up
pk_23616	10.89	10.8	Up
pk_24190	0.99	0.96	Up
pk_24388	2.16	2.64	Up
pk_939	0.63	0.72	Up
pk_13171	2.16	2.56	Up
pk_24315	4.41	5.68	Up
pk_6415	0.9	1.04	Up
pk_15829	2.43	2.64	Up
pk_9157	2.7	1.2	Up
pk_20501	3.87	4.24	Up
pk_20781	1.35	0.88	Up
pk_13902	6.12	6.24	Up
pk_21783	6.03	4.48	Up
pk_26047	1.44	1.92	Up
pk_16202	1.71	3.68	Up
pk_8336	0.54	0.88	Up
pk_9569	3.24	3.76	Up
pk_8752	1.26	1.6	Up
pk_24884	0.54	0.4	Up
pk_5618	1.35	1.84	Up
pk_13726	8.64	7.92	Up
pk_2909	3.42	3.6	Up
pk_21536	4.77	4.16	Up
pk_909	4.68	1.6	Up
pk_8066	1.26	1.12	Up
pk_23667	1.35	1.28	Up
pk_9307	1.62	1.04	Up
pk_20745	1.53	2.32	Up
pk_1544	1.71	1.52	Up
pk_21652	18.81	14.96	Up
pk_16865	1.44	1.52	Up
pk_13673	0.99	0.96	Up
pk_7480	0.54	0.56	Up
pk_3434	2.25	3.2	Up
pk_25612	1.08	0.96	Up
pk_4459	5.58	6.96	Up
pk_25006	6.57	5.12	Up
pk_20742	1.71	1.68	Up
pk_8119	1.08	1.04	Up
pk_8298	2.43	1.04	Up
pk_26679	2.88	2.08	Up
pk_16012	0.99	1.04	Up
pk_5379	1.08	0.88	Up
pk_1860	8.01	4.32	Up
pk_10239	12.78	10.72	Up
pk_21158	0.81	1.6	Up
pk_23916	2.25	1.04	Up
pk_21398	2.07	1.68	Up
pk_19083	39.33	30.64	Up
pk_6751	1.17	1.84	Up
pk_16570	3.6	3.92	Up
pk_26272	2.61	3.12	Up
pk_22731	0.72	0.96	Up
pk_24156	3.24	2.08	Up
pk_8476	13.32	15.12	Up
pk_19650	2.61	2.32	Up
pk_19169	1.35	1.68	Up
pk_23009	1.98	0.64	Up
pk_14103	1.08	0.96	Up
pk_24413	4.59	3.2	Up
pk_13439	1.17	1.04	Up
pk_12553	2.7	0.96	Up
pk_21921	2.25	2.24	Up
pk_8862	6.93	4.8	Up
pk_1234	3.51	2.56	Up
pk_17670	6.21	4.96	Up
pk_24771	3.42	7.12	Up
pk_6107	2.34	3.52	Up
pk_10104	0.45	0.72	Up
pk_25238	0.9	0.88	Up
pk_18	3.96	2.16	Up
pk_20325	1.62	1.76	Up
pk_18714	3.15	1.84	Up
pk_7887	16.47	30	Up
pk_8161	2.25	3.04	Up
pk_11064	0.99	1.76	Up
pk_5296	5.49	3.6	Up
pk_7893	8.82	14.16	Up
pk_12517	2.25	1.28	Up
pk_22484	6.12	5.92	Up
pk_13097	1.53	0.72	Up
pk_26759	7.11	6.08	Up
pk_11234	0.9	1.04	Up
pk_14966	0.9	0.72	Up
pk_24911	8.19	9.44	Up
pk_13195	0.81	0.64	Up
pk_5371	0.9	0.96	Up
pk_11796	2.52	1.36	Up
pk_8503	13.32	28.08	Up
pk_8126	0.63	0.64	Up
pk_8153	10.17	12.4	Up
pk_19818	1.35	1.36	Up
pk_25341	2.97	8.24	Up
pk_22072	1.35	1.2	Up
pk_12882	3.42	3.84	Up
pk_20860	8.01	5.52	Up
pk_24954	6.75	6.8	Up
pk_9358	0.99	1.12	Up
pk_13718	1.17	1.04	Up
pk_20852	11.79	14	Up
pk_8268	6.12	3.52	Up
pk_25293	3.69	2.24	Up
pk_10028	2.61	1.44	Up
pk_14733	0.9	1.04	Up
pk_8271	1.35	0.64	Up
pk_23297	1.98	1.6	Up
pk_25737	1.08	1.04	Up
pk_18273	1.53	2	Up
pk_14640	16.65	8.24	Up
pk_25542	1.26	0.48	Up
pk_3925	0.45	0.96	Up
pk_24910	1.17	0.64	Up
pk_7732	1.71	1.04	Up
pk_13314	0.81	0.8	Up
pk_556	0.72	0.48	Up
pk_18676	1.08	0.64	Up
pk_9241	1.53	1.2	Up
pk_3623	1.89	1.52	Up
pk_10602	3.51	2.8	Up
pk_14783	1.26	0.72	Up
pk_16443	1.89	3.28	Up
pk_11515	0.63	0.72	Up
pk_2684	2.43	3.2	Up
pk_20831	4.41	7.04	Up
pk_25431	2.88	1.04	Up
pk_9878	3.87	4.88	Up
pk_4591	3.78	3.28	Up
pk_24975	14.22	12.56	Up
pk_7077	0.9	0.8	Up
pk_9986	5.4	2	Up
pk_24995	1.35	1.04	Up
pk_21414	6.75	4.32	Up
pk_7774	2.25	2.96	Up
pk_5964	1.89	1.92	Up
pk_20324	4.95	3.04	Up
pk_14676	16.74	12.4	Up
pk_20697	1.8	0.96	Up
pk_12466	3.51	1.76	Up
pk_2085	6.48	9.76	Up
pk_4003	12.87	11.6	Up
pk_15501	2.16	2.24	Up
pk_6996	24.21	25.52	Up
pk_5113	1.08	0.64	Up
pk_21791	0.9	0.48	Up
pk_3161	3.87	2.48	Up
pk_4769	2.43	1.68	Up
pk_10461	0.99	0.64	Up
pk_25227	5.58	3.6	Up
pk_23505	0.81	0.64	Up
pk_19651	2.16	1.36	Up
pk_20532	4.14	2.32	Up
pk_7256	22.5	22.8	Up
pk_9984	2.25	0.88	Up
pk_20619	1.08	0.88	Up
pk_6029	0.81	0.48	Up
pk_13190	2.79	2.32	Up
pk_19670	2.97	2.32	Up
pk_18677	1.89	2.24	Up
pk_24162	4.05	2.16	Up
pk_8507	1.98	3.52	Up
pk_5443	3.87	2.4	Up
pk_8835	0.99	1.36	Up
pk_19584	4.05	2	Up
pk_22539	1.62	1.84	Up
pk_12160	1.26	1.28	Up
pk_306	1.26	1.92	Up
pk_20506	3.15	6.24	Up
pk_22445	0.9	0.56	Up
pk_20330	1.98	2.96	Up
pk_5917	1.89	1.92	Up
pk_12450	2.07	1.76	Up
pk_5144	3.42	2.48	Up
pk_593	1.44	0.72	Up
pk_15162	1.8	1.36	Up
pk_11045	1.89	1.6	Up
pk_1131	1.17	0.8	Up
pk_12326	0.99	1.52	Up
pk_24744	5.94	4.08	Up
pk_2242	2.61	2.32	Up
pk_24640	3.42	3.44	Up
pk_22583	1.89	1.44	Up
pk_10603	4.77	6.08	Up
pk_18711	5.04	3.6	Up
pk_7000	1.71	1.76	Up
pk_7482	7.65	7.44	Up
pk_16629	1.08	1.68	Up
pk_22111	5.58	2.8	Up
pk_7094	2.88	2.08	Up
pk_25513	23.58	24.72	Up
pk_22862	1.98	1.2	Up
pk_3958	2.61	2.88	Up
pk_26631	4.95	6.88	Up
pk_18588	2.34	3.52	Up
pk_21691	4.05	4.96	Up
pk_4850	39.78	35.76	Up
pk_24019	1.17	1.28	Up
pk_11722	2.16	2.32	Up
pk_17386	3.51	5.2	Up
pk_19270	2.25	1.12	Up
pk_23577	2.16	3.04	Up
pk_12743	1.44	1.52	Up
pk_24821	1.62	2.8	Up
pk_2765	1.71	1.6	Up
pk_21787	3.42	5.2	Up
pk_20536	1.26	0.88	Up
pk_20694	8.55	6.64	Up
pk_21205	9.9	7.2	Up
pk_9284	14.76	10.24	Up
pk_6262	8.46	7.76	Up
pk_1210	2.79	1.28	Up
pk_7481	1.44	0.64	Up
pk_24052	8.19	7.2	Up
pk_11127	5.22	3.2	Up
pk_21249	39.6	38.8	Up
pk_6742	6.39	3.04	Up
pk_20405	3.78	2.88	Up
pk_26308	2.16	1.92	Up
pk_8277	50.58	46.56	Up
pk_16495	2.88	2.56	Up
pk_23223	8.73	16.48	Up
pk_2250	0.81	1.04	Up
pk_17737	2.25	1.6	Up
pk_20688	0.63	1.52	Up
pk_11734	3.33	2.88	Up
pk_12589	1.98	2.32	Up
pk_2575	1.44	0.8	Up
pk_14060	5.13	9.44	Up
pk_24723	49.05	53.6	Up
pk_19404	5.04	4.56	Up
pk_20765	1.35	0.8	Up
pk_8337	3.78	2.08	Up
pk_14056	2.7	3.44	Up
pk_25980	3.6	2.72	Up
pk_7278	0.63	0.8	Up
pk_14921	1.26	1.44	Up
pk_4011	2.79	2.8	Up
pk_5201	2.43	4.08	Up
pk_24176	1.08	0.8	Up
pk_8041	27.63	26.24	Up
pk_5925	2.07	2.4	Up
pk_25625	28.8	24.48	Up
pk_25079	2.97	1.44	Up
pk_23687	7.92	5.36	Up
pk_25935	1.44	1.36	Up
pk_20588	0.9	0.64	Up
pk_21697	3.15	3.04	Up
pk_19870	1.71	1.36	Up
pk_8837	4.68	6.32	Up
pk_20534	2.43	3.04	Up
pk_21242	6.12	3.2	Up
pk_12006	4.5	4	Up
pk_27475	14.13	7.36	Up
pk_6704	4.68	5.12	Up
pk_25478	85.95	102.48	Up
pk_8093	2.7	2.08	Up
pk_27304	2.52	1.6	Up
pk_6200	36.45	67.36	Up
pk_21256	10.17	10.16	Up
pk_792	1.53	0.96	Up
pk_9463	1.8	0.72	Up
pk_8687	2.52	3.28	Up
pk_4797	18.81	35.28	Up
pk_24728	1.62	1.12	Up
pk_12455	3.06	3.92	Up
pk_5092	2.43	3.04	Up
pk_1036	2.25	3.92	Up
pk_20632	1.17	0.96	Up
pk_4706	11.43	7.6	Up
pk_7964	3.69	3.6	Up
pk_23099	2.79	1.68	Up
pk_21149	1.62	0.96	Up
pk_23324	1.35	2.4	Up
pk_14653	2.07	1.68	Up
pk_3159	3.6	2	Up
pk_12213	2.88	2.32	Up
pk_24238	9.54	5.68	Up
pk_16195	2.52	0.88	Up
pk_4578	11.79	5.84	Up
pk_17600	6.39	4	Up
pk_22641	0.9	0.8	Up
pk_8521	2.16	1.92	Up
pk_8193	2.07	2	Up
pk_8438	2.43	2.96	Up
pk_16011	10.44	6.4	Up
pk_12710	1.71	1.36	Up
pk_17537	2.16	3.36	Up
pk_24525	2.16	3.44	Up
pk_24912	21.51	18	Up
pk_20867	4.86	6.32	Up
pk_9110	4.32	3.28	Up
pk_115	0.99	0.96	Up
pk_20192	1.17	0.72	Up
pk_18882	2.16	2.48	Up
pk_24722	2.97	5.6	Up
pk_24948	12.78	9.36	Up
pk_18284	2.52	1.44	Up
pk_17276	1.71	0.96	Up
pk_2830	1.08	2.24	Up
pk_27082	5.04	2.72	Up
pk_7073	2.61	5.04	Up
pk_16420	9.36	9.28	Up
pk_1547	1.35	1.44	Up
pk_21510	0.9	0.96	Up
pk_17372	2.25	1.52	Up
pk_2989	1.62	3.68	Up
pk_8079	5.76	8.72	Up
pk_23348	1.71	1.92	Up
pk_1189	6.3	5.28	Up
pk_11139	0.63	0.88	Up
pk_13006	1.35	1.76	Up
pk_8280	6.66	4.8	Up
pk_20202	0.99	1.04	Up
pk_13819	2.25	1.92	Up
pk_8745	6.03	4	Up
pk_24898	4.68	3.68	Up
pk_17674	1.35	2.24	Up
pk_22110	1.89	0.88	Up
pk_8159	4.5	6.96	Up
pk_11432	4.14	3.84	Up
pk_17275	5.04	3.2	Up
pk_6209	46.89	107.6	Up
pk_4816	1.35	1.44	Up
pk_15841	2.79	1.6	Up
pk_24100	2.52	5.36	Up
pk_12194	2.88	1.92	Up
pk_18146	1.62	1.28	Up
pk_24107	0.72	0.8	Up
pk_24209	6.66	3.28	Up
pk_20441	4.32	3.92	Up
pk_12855	8.55	19.28	Up
pk_742	3.96	5.36	Up
pk_19886	2.61	1.92	Up
pk_21347	1.71	1.36	Up
pk_22152	4.23	6.64	Up
pk_16622	1.71	0.88	Up
pk_17385	3.33	4.64	Up
pk_17583	4.14	4.88	Up
pk_2998	112.23	84.88	Up
pk_8261	13.23	9.6	Up
pk_18512	0.9	0.88	Up
pk_8183	8.82	16.32	Up
pk_2491	3.42	2.24	Up
pk_5130	22.23	16.4	Up
pk_21101	12.96	14.56	Up
pk_4269	2.07	2.8	Up
pk_26937	1.08	0.72	Up
pk_8775	1.26	0.64	Up
pk_18093	1.35	1.2	Up
pk_8577	9.63	6.24	Up
pk_15575	1.62	2.56	Up
pk_14522	2.7	3.52	Up
pk_23224	1.98	4	Up
pk_23937	6.12	3.92	Up
pk_6208	8.82	21.44	Up
pk_10483	2.88	3.44	Up
pk_8081	6.84	16.4	Up
pk_5530	5.49	4.08	Up
pk_22428	0.72	1.2	Up
pk_8931	1.71	3.44	Up
pk_7622	0.99	1.2	Up
pk_25252	17.19	13.92	Up
pk_20816	0.9	1.28	Up
pk_18506	1.8	2.24	Up
pk_22498	3.33	2.96	Up
pk_27079	10.26	12	Up
pk_20799	14.67	19.76	Up
pk_1988	3.78	4.64	Up
pk_24077	1.62	1.44	Up
pk_10323	1.8	2	Up
pk_8621	11.07	18.16	Up
pk_324	2.34	1.68	Up
pk_13216	11.25	10.8	Up
pk_7453	2.52	2	Up
pk_24395	10.17	8.08	Up
pk_15660	2.97	5.84	Up
pk_19504	2.25	1.44	Up
pk_17567	2.43	1.52	Up
pk_6002	4.68	4	Up
pk_9259	1.35	1.36	Up
pk_8472	30.6	44.48	Up
pk_6752	3.33	2.8	Up
pk_21375	8.19	8.16	Up
pk_8510	6.84	7.84	Up
pk_13653	1.53	1.12	Up
pk_15847	3.6	2	Up
pk_3160	12.51	6	Up
pk_17586	45.72	28.48	Up
pk_25446	5.22	3.44	Up
pk_12193	7.38	7.6	Up
pk_11891	1.53	1.52	Up
pk_20293	1.26	1.2	Up
pk_1101	3.6	1.44	Up
pk_25070	14.04	12	Up
pk_868	5.13	4.56	Up
pk_22121	2.16	1.68	Up
pk_7664	3.96	3.44	Up
pk_25310	18.99	20.08	Up
pk_897	1.53	1.2	Up
pk_14661	3.06	3.36	Up
pk_14848	1.53	2.4	Up
pk_24026	3.6	3.44	Up
pk_8397	1.17	1.2	Up
pk_9060	24.93	21.12	Up
pk_24167	8.46	6.08	Up
pk_8267	28.8	13.68	Up
pk_21394	4.14	2.32	Up
pk_12749	4.59	5.52	Up
pk_21255	2.52	1.68	Up
pk_15251	8.1	5.28	Up
pk_24902	1.89	1.12	Up
pk_14254	1.62	1.12	Up
pk_8993	1.62	0.8	Up
pk_7052	0.9	1.12	Up
pk_19510	3.06	5.84	Up
pk_4873	4.86	5.84	Up
pk_16357	4.59	2.88	Up
pk_25551	5.13	4.48	Up
pk_20797	1.71	2.96	Up
pk_26680	0.99	1.6	Up
pk_4949	30.33	30.56	Up
pk_16400	0.99	1.12	Up
pk_8250	6.39	6.16	Up
pk_12321	71.64	74.56	Up
pk_19282	10.44	9.68	Up
pk_3251	2.43	1.92	Up
pk_2946	53.91	40.48	Up
pk_22832	1.71	1.44	Up
pk_7835	4.23	2.96	Up
pk_12196	48.51	28.72	Up
pk_3090	4.95	6.32	Up
pk_13320	6.39	7.76	Up
pk_6267	19.53	24.24	Up
pk_25501	20.16	12.4	Up
pk_8617	2.79	6.08	Up
pk_23933	2.16	2	Up
pk_27272	6.48	5.2	Up
pk_24845	1.71	0.88	Up
pk_7957	1.89	2.08	Up
pk_20866	4.23	1.84	Up
pk_1826	8.55	11.12	Up
pk_23728	1.89	2.72	Up
pk_24579	8.28	9.92	Up
pk_22077	3.15	3.28	Up
pk_23917	3.15	1.52	Up
pk_5369	7.02	5.04	Up
pk_8272	2.34	1.92	Up
pk_20725	4.68	4.88	Up
pk_4179	12.33	7.6	Up
pk_8432	4.68	4.64	Up
pk_5887	1.62	1.36	Up
pk_18453	10.35	15.68	Up
pk_6265	22.5	25.36	Up
pk_25660	6.84	6.4	Up
pk_22831	13.14	6.64	Up
pk_24425	3.15	6.16	Up
pk_16693	1.89	1.36	Up
pk_20679	11.79	4.88	Up
pk_25632	17.55	10.32	Up
pk_10031	4.32	2.8	Up
pk_20840	1.35	1.12	Up
pk_16557	1.62	1.04	Up
pk_24878	37.17	12.72	Up
pk_12386	3.15	2.88	Up
pk_6553	4.23	2.96	Up
pk_20732	1.35	1.84	Up
pk_20681	18.45	11.6	Up
pk_20412	1.53	1.76	Up
pk_13637	5.49	5.6	Up
pk_18716	3.69	4.64	Up
pk_3195	6.21	5.36	Up
pk_12774	4.77	5.44	Up
pk_12103	38.43	40	Up
pk_14651	15.66	12.48	Up
pk_18101	3.78	5.2	Up
pk_25308	23.04	16.08	Up
pk_18110	28.44	21.36	Up
pk_5370	5.4	3.52	Up
pk_24859	8.01	5.44	Up
pk_27372	2.97	1.84	Up
pk_24953	8.82	10	Up
pk_6439	1.35	1.52	Up
pk_1633	2.07	1.12	Up
pk_23606	3.15	1.6	Up
pk_24166	10.89	7.68	Up
pk_18211	12.51	9.92	Up
pk_16618	25.29	24.8	Up
pk_20666	1.89	1.76	Up
pk_22584	10.17	10.8	Up
pk_8211	1.08	1.28	Up
pk_24860	1.35	1.28	Up
pk_10182	2.43	1.6	Up
pk_16227	3.42	3.12	Up
pk_16153	2.34	1.12	Up
pk_12218	1.62	2.4	Up
pk_18441	5.85	5.12	Up
pk_8186	12.6	20.56	Up
pk_27286	8.19	3.44	Up
pk_8187	19.98	22.96	Up
pk_6111	10.44	13.6	Up
pk_7314	1.44	1.12	Up
pk_24297	1.71	1.2	Up
pk_12347	9.63	10.56	Up
pk_8930	47.16	76.32	Up
pk_6163	19.53	15.6	Up
pk_26793	2.25	1.52	Up
pk_24154	1.35	0.88	Up
pk_11383	12.24	10.16	Up
pk_17051	2.43	2.8	Up
pk_9511	10.26	7.12	Up
pk_22527	4.23	3.28	Up
pk_6092	11.52	17.68	Up
pk_22133	3.96	2.96	Up
pk_3528	12.33	13.6	Up
pk_21109	1.44	1.12	Up
pk_8031	1.17	1.92	Up
pk_20858	25.92	21.68	Up
pk_22272	2.97	1.68	Up
pk_11316	2.25	4.16	Up
pk_19452	2.61	3.52	Up
pk_6080	14.85	35.2	Up
pk_8506	12.24	15.76	Up
pk_8914	3.69	3.28	Up
pk_23952	2.79	2.72	Up
pk_17624	2.97	2	Up
pk_3000	1.08	1.04	Up
pk_19232	1.26	1.04	Up
pk_24178	4.05	2.24	Up
pk_25255	10.98	10.96	Up
pk_14990	76.5	63.28	Up
pk_27238	2.16	2.8	Up
pk_21238	13.5	13.2	Up
pk_5924	5.31	2.64	Up
pk_24835	1.8	3.44	Up
pk_13447	4.23	3.44	Up
pk_18559	3.87	3.04	Up
pk_24226	2.61	3.28	Up
pk_12061	14.49	21.68	Up
pk_8839	7.38	5.6	Up
pk_22495	2.43	2.72	Up
pk_21902	1.8	1.6	Up
pk_1244	28.89	13.52	Up
pk_23180	9.63	8.96	Up
pk_1321	7.56	9.04	Up
pk_13109	1.62	1.28	Up
pk_8932	1.8	1.12	Up
pk_14710	22.32	25.52	Up
pk_23290	3.24	7.6	Up
pk_6263	7.11	11.68	Up
pk_25506	39.15	55.36	Up
pk_13521	5.85	6.32	Up
pk_17541	87.12	42	Up
pk_21121	5.58	6.72	Up
pk_23065	11.34	9.04	Up
pk_11374	2.79	3.12	Up
pk_21282	1.98	2.72	Up
pk_20564	12.15	11.92	Up
pk_19299	1.08	1.04	Up
pk_10215	2.97	2.96	Up
pk_21405	6.39	4.24	Up
pk_22240	5.13	3.76	Up
pk_2094	2.43	2.64	Up
pk_13552	4.59	6.32	Up
pk_22211	9.45	17.28	Up
pk_19649	4.23	2.96	Up
pk_12190	2.79	4.4	Up
pk_7877	7.47	5.28	Up
pk_20639	4.77	3.44	Up
pk_22186	2.07	2.4	Up
pk_8578	4.32	2.64	Up
pk_6181	14.31	20.8	Up
pk_21157	6.39	6.64	Up
pk_22188	5.22	6.08	Up
pk_18158	2.79	3.28	Up
pk_832	4.32	4.16	Up
pk_8840	1.98	3.36	Up
pk_8953	3.51	1.92	Up
pk_6753	2.07	1.2	Up
pk_21223	3.15	4.8	Up
pk_1334	7.92	5.76	Up
pk_22288	1.98	2.16	Up
pk_11946	11.7	12.72	Up
pk_2948	43.47	32.96	Up
pk_16007	5.13	4.4	Up
pk_18881	4.86	5.92	Up
pk_26613	12.33	13.04	Up
pk_12750	3.51	5.6	Up
pk_574	20.61	17.6	Up
pk_24079	9.27	11.92	Up
pk_8488	50.04	53.52	Up
pk_4955	36.63	34.16	Up
pk_5544	2.16	3.2	Up
pk_20396	3.87	5.36	Up
pk_751	6.12	7.92	Up
pk_7414	3.42	3.68	Up
pk_22605	6.03	4.72	Up
pk_17599	4.41	5.76	Up
pk_23817	4.32	6.08	Up
pk_23944	1.89	2.32	Up
pk_2910	8.82	9.28	Up
pk_22593	6.39	8	Up
pk_22485	2.16	1.92	Up
pk_12158	25.83	15.52	Up
pk_17165	1.26	1.28	Up
pk_20823	1.35	1.52	Up
pk_20622	1.26	1.2	Up
pk_21220	3.33	4.08	Up
pk_18302	2.25	1.76	Up
pk_19256	4.41	2.8	Up
pk_21671	7.56	4.16	Up
pk_3135	18	23.12	Up
pk_2844	6.84	5.44	Up
pk_22090	31.95	45.04	Up
pk_25512	114.12	81.92	Up
pk_19507	18.9	22.64	Up
pk_7537	2.43	3.28	Up
pk_491	1.62	1.92	Up
pk_24741	7.38	3.36	Up
pk_21096	2.79	3.44	Up
pk_8923	3.06	4.88	Up
pk_23963	2.25	1.92	Up
pk_7231	1.44	2.16	Up
pk_20127	3.24	4.56	Up
pk_24001	2.07	3.6	Up
pk_6105	7.47	13.28	Up
pk_5760	3.15	1.6	Up
pk_14965	4.86	3.2	Up
pk_6506	1.8	1.12	Up
pk_20329	17.73	17.68	Up
pk_6115	12.6	14.48	Up
pk_6952	4.05	4.24	Up
pk_20741	3.96	5.36	Up
pk_22562	7.11	11.2	Up
pk_26739	13.77	17.6	Up
pk_26266	28.98	26.88	Up
pk_12457	3.51	3.28	Up
pk_20547	8.82	8.08	Up
pk_21102	10.71	7.12	Up
pk_25559	2.61	1.6	Up
pk_14859	4.14	4.72	Up
pk_7862	6.03	4.4	Up
pk_562	13.59	13.28	Up
pk_19866	29.25	34.56	Up
pk_12366	226.98	198.08	Up
pk_16201	1.71	2.56	Up
pk_19617	20.16	25.12	Up
pk_15150	1.71	2.08	Up
pk_25711	3.42	4.72	Up
pk_6832	1.35	1.76	Up
pk_9166	12.24	12.8	Up
pk_20721	3.42	2	Up
pk_10865	1.98	1.76	Up
pk_24497	1.53	2	Up
pk_14952	2.34	1.6	Up
pk_22274	4.68	2.16	Up
pk_19436	1.53	2.32	Up
pk_8148	7.02	10.8	Up
pk_23274	12.6	13.68	Up
pk_7258	4.59	4.88	Up
pk_3783	2.52	2.88	Up
pk_2221	17.37	16.72	Up
pk_9947	12.24	5.76	Up
pk_9392	3.24	2.8	Up
pk_6804	1.44	1.36	Up
pk_26165	28.26	11.84	Up
pk_14650	35.01	33.52	Up
pk_4619	3.96	6.56	Up
pk_21851	10.8	22.64	Up
pk_24676	7.56	6	Up
pk_20830	3.87	5.36	Up
pk_4707	2.88	2.48	Up
pk_7943	4.86	5.2	Up
pk_19643	4.14	3.84	Up
pk_19846	1.98	2.72	Up
pk_11458	5.49	5.52	Up
pk_24205	4.77	3.6	Up
pk_7160	6.03	3.2	Up
pk_18473	1.89	1.36	Up
pk_26401	1.26	1.84	Up
pk_9360	3.33	3.04	Up
pk_20472	7.56	3.76	Up
pk_16049	2.97	2.88	Up
pk_24659	5.4	5.52	Up
pk_13466	12.78	13.52	Up
pk_13400	3.6	4	Up
pk_25589	3.51	4.56	Up
pk_6513	8.91	16.72	Up
pk_17969	4.41	2.64	Up
pk_20419	4.95	5.12	Up
pk_8815	19.44	10.8	Up
pk_21138	5.67	3.28	Up
pk_15793	1.8	1.44	Up
pk_3660	2.34	3.12	Up
pk_22151	9.45	10.16	Up
pk_9334	1.89	1.84	Up
pk_10674	3.96	2.8	Up
pk_21718	2.07	3.44	Up
pk_15804	2.07	1.84	Up
pk_20738	22.77	27.36	Up
pk_22688	2.43	2.56	Up
pk_11768	8.1	8.08	Up
pk_20490	7.29	13.04	Up
pk_9575	18.81	19.6	Up
pk_20555	1.62	2.16	Up
pk_23342	1.8	2.32	Up
pk_24039	3.78	3.04	Up
pk_25983	2.43	2.48	Up
pk_21883	13.05	22.96	Up
pk_13056	6.48	4.96	Up
pk_25986	1.44	1.92	Up
pk_13888	2.43	2.88	Up
pk_906	4.32	3.12	Up
pk_13832	14.22	19.44	Up
pk_23277	2.16	1.68	Up
pk_7761	2.07	1.44	Up
pk_13493	18.99	10.88	Up
pk_20503	2.97	3.68	Up
pk_25316	4.41	3.12	Up
pk_24849	25.38	26.48	Up
pk_25692	0	0	Up
pk_23964	3.51	2.24	Up
pk_8435	3.06	4.8	Up
pk_26795	10.89	10.4	Up
pk_2467	4.77	8.24	Up
pk_308	5.85	10.24	Up
pk_20803	2.7	3.04	Up
pk_21258	58.95	55.76	Up
pk_9041	5.76	8.16	Up
pk_18176	1.35	1.6	Up
pk_3053	5.67	6	Up
pk_8465	4.23	6.16	Up
pk_262	4.05	3.52	Up
pk_17668	1.44	2.16	Up
pk_20009	5.58	7.36	Up
pk_22119	11.88	12.4	Up
pk_15044	3.6	2.48	Up
pk_15561	1.71	1.44	Up
pk_8372	5.85	5.04	Up
pk_17494	2.88	2.08	Up
pk_16423	13.5	20	Up
pk_24392	2.97	3.12	Up
pk_20812	29.52	36.96	Up
pk_4618	46.44	46.64	Up
pk_25680	6.75	8	Up
pk_9023	12.78	12.72	Up
pk_4022	2.97	3.36	Up
pk_21263	3.06	2.24	Up
pk_20624	2.79	2.16	Up
pk_6173	11.97	17.6	Up
pk_26025	3.15	2.88	Up
pk_10621	26.01	22.8	Up
pk_3674	2.52	2.16	Up
pk_11957	24.12	15.36	Up
pk_22436	4.68	6	Up
pk_12343	6.57	7.12	Up
pk_25071	6.84	5.68	Up
pk_16262	27.45	25.6	Up
pk_25333	1.98	2.16	Up
pk_7085	4.41	5.12	Up
pk_10944	2.43	2.56	Up
pk_27431	22.68	11.44	Up
pk_5761	6.57	6.72	Up
pk_5877	1.98	1.84	Up
pk_13366	2.43	4.16	Up
pk_9673	18	15.6	Up
pk_18270	6.75	6.8	Up
pk_8620	8.19	8.56	Up
pk_7393	4.77	4	Up
pk_14541	7.83	7.12	Up
pk_5965	11.79	10.88	Up
pk_21243	7.92	5.28	Up
pk_18929	3.6	2.16	Up
pk_26756	2.61	3.28	Up
pk_10027	7.74	5.84	Up
pk_20550	62.37	60.64	Up
pk_13484	7.47	4.16	Up
pk_2466	4.05	3.28	Up
pk_27078	14.04	14.72	Up
pk_5501	11.07	8	Up
pk_13194	1.98	2.16	Up
pk_6088	13.95	27.84	Up
pk_20557	38.25	61.2	Up
pk_5148	2.97	2.08	Up
pk_5313	12.6	9.68	Up
pk_17584	7.83	5.68	Up
pk_25552	4.05	2.72	Up
pk_24672	26.1	26.8	Up
pk_803	5.76	7.12	Up
pk_13438	3.87	3.44	Up
pk_26403	41.22	67.76	Up
pk_6480	2.7	2.32	Up
pk_25761	3.87	2.96	Up
pk_16574	3.78	4.32	Up
pk_21077	5.13	4.08	Up
pk_13114	5.4	3.2	Up
pk_16237	1.8	1.6	Up
pk_12861	60.3	59.04	Up
pk_22435	23.76	24.16	Up
pk_23298	15.12	28.8	Up
pk_19654	3.96	2.24	Up
pk_24855	6.12	6.08	Up
pk_1888	6.93	6.96	Up
pk_27383	3.24	3.12	Up
pk_19278	4.41	5.12	Up
pk_26730	8.1	3.92	Up
pk_25215	28.35	15.12	Up
pk_254	6.39	5.12	Up
pk_11122	9.54	11.76	Up
pk_24198	57.33	59.68	Up
pk_1087	27.99	30.72	Up
pk_10497	4.68	5.44	Up
pk_25426	79.11	64.32	Up
pk_27358	24.21	20.24	Up
pk_23697	5.22	6.08	Up
pk_15033	3.42	3.52	Up
pk_2999	15.12	15.2	Up
pk_23051	5.04	5.6	Up
pk_23677	1.71	1.84	Up
pk_15077	6.12	3.2	Up
pk_27056	3.06	2.56	Up
pk_20691	81	104.4	Up
pk_1232	6.39	6.88	Up
pk_15622	6.39	5.68	Up
pk_18501	16.29	9.68	Up
pk_26020	6.21	3.36	Up
pk_16857	2.43	3.12	Up
pk_620	14.04	16.16	Up
pk_9576	43.11	39.2	Up
pk_18671	4.59	5.12	Up
pk_20410	18.63	16.88	Up
pk_24950	51.75	38	Up
pk_4519	3.51	3.68	Up
pk_4010	18.45	20.24	Up
pk_9371	9.45	5.52	Up
pk_12974	4.5	5.6	Up
pk_23924	2.16	2.56	Up
pk_27089	3.69	4.24	Up
pk_2831	2.97	3.44	Up
pk_9014	35.91	45.76	Up
pk_259	2.34	3.12	Up
pk_4642	39.33	17.44	Up
pk_27083	22.05	24.4	Up
pk_8473	18.72	34	Up
pk_13687	2.61	3.68	Up
pk_18359	5.58	7.04	Up
pk_13485	4.41	3.04	Up
pk_12201	41.04	31.44	Up
pk_21104	3.96	3.2	Up
pk_15814	4.77	3.2	Up
pk_23388	2.25	2.08	Up
pk_10184	49.23	50.64	Up
pk_12280	18.81	22.56	Up
pk_8249	9.09	7.28	Up
pk_8809	3.06	4.08	Up
pk_15241	10.71	6.96	Up
pk_4585	12.78	15.76	Up
pk_23197	5.04	7.68	Up
pk_25324	18.9	15.28	Up
pk_3250	9.63	4.48	Up
pk_27371	5.22	4.16	Up
pk_12353	26.46	28.96	Up
pk_25337	8.91	10.88	Up
pk_14153	4.95	5.92	Up
pk_23999	2.43	2.08	Up
pk_3836	5.76	5.36	Up
pk_8368	5.13	4.8	Up
pk_992	2.34	2.72	Up
pk_12468	5.04	3.28	Up
pk_12330	21.69	19.04	Up
pk_13253	9.09	6.88	Up
pk_4704	6.84	5.28	Up
pk_21317	18.72	17.12	Up
pk_5621	3.69	3.52	Up
pk_17711	82.35	45.68	Up
pk_743	12.69	19.36	Up
pk_17986	3.6	3.36	Up
pk_20869	7.92	9.6	Up
pk_24259	2.97	3.36	Up
pk_21228	11.97	13.84	Up
pk_24754	12.42	16.88	Up
pk_23353	16.92	14.8	Up
pk_23828	4.86	7.76	Up
pk_20682	61.2	53.52	Up
pk_20740	12.06	10.72	Up
pk_13550	8.64	10.32	Up
pk_15197	8.73	7.28	Up
pk_20762	8.73	7.52	Up
pk_14986	8.1	6.72	Up
pk_23201	9	13.36	Up
pk_20397	2.43	2.24	Up
pk_17591	5.49	7.28	Up
pk_575	5.85	5.92	Up
pk_10420	12.96	8.08	Up
pk_8371	5.94	6.88	Up
pk_21850	8.37	15.2	Up
pk_25623	3.96	4.64	Up
pk_21418	11.97	9.6	Up
pk_8493	3.33	3.68	Up
pk_17793	19.62	17.6	Up
pk_8517	8.64	12.64	Up
pk_1791	12.69	14.88	Up
pk_19477	33.57	25.68	Up
pk_2972	6.21	4.8	Up
pk_2157	20.25	25.68	Up
pk_14991	53.01	49.76	Up
pk_1106	2.88	2.24	Up
pk_6426	9.9	9.76	Up
pk_22015	13.77	16.4	Up
pk_5042	7.2	5.6	Up
pk_6235	71.28	100.88	Up
pk_6504	13.5	6.88	Up
pk_22639	11.25	12	Up
pk_4584	28.08	39.2	Up
pk_4438	17.73	17.36	Up
pk_10418	30.69	21.6	Up
pk_3369	3.42	2.88	Up
pk_23149	16.83	11.84	Up
pk_11351	15.66	16.24	Up
pk_23956	5.76	6.56	Up
pk_7878	9.54	9.12	Up
pk_806	4.32	5.84	Up
pk_20805	17.37	16.08	Up
pk_13932	3.87	4.64	Up
pk_10423	19.35	13.52	Up
pk_4439	5.04	3.36	Up
pk_16198	5.04	6.24	Up
pk_3607	9	9.28	Up
pk_6073	4.23	3.68	Up
pk_19508	15.66	20.48	Up
pk_10539	27.72	21.2	Up
pk_22586	21.33	18.88	Up
pk_19257	4.95	4.48	Up
pk_3210	12.33	11.44	Up
pk_20796	56.61	51.04	Up
pk_8358	8.73	12.64	Up
pk_25989	10.17	11.68	Up
pk_22284	10.44	11.92	Up
pk_17675	2.79	2.88	Up
pk_20535	36.54	38.32	Up
pk_9433	16.38	11.2	Up
pk_8496	5.76	5.12	Up
pk_8120	4.14	5.44	Up
pk_2953	25.2	25.44	Up
pk_2956	2.88	2.8	Up
pk_19502	6.75	7.28	Up
pk_17550	4.59	4.8	Up
pk_4550	14.85	10.64	Up
pk_1071	9	7.84	Up
pk_4983	3.51	2.96	Up
pk_21078	3.6	4.16	Up
pk_8853	3.15	4.08	Up
pk_24943	8.64	8.64	Up
pk_20001	5.76	7.6	Up
pk_24228	5.49	5.2	Up
pk_11382	5.85	4.56	Up
pk_12677	4.86	3.44	Up
pk_22879	10.53	7.28	Up
pk_5479	9.45	12.4	Up
pk_5295	31.68	19.6	Up
pk_25069	39.15	25.12	Up
pk_19217	6.75	10.08	Up
pk_17666	4.23	4.56	Up
pk_8046	5.94	4.64	Up
pk_7942	30.42	27.68	Up
pk_16088	8.55	12.72	Up
pk_2993	27.99	26	Up
pk_22292	18.54	23.76	Up
pk_8810	5.76	7.28	Up
pk_24053	44.1	45.92	Up
pk_22730	12.69	7.12	Up
pk_10026	9.9	11.28	Up
pk_3888	34.56	39.84	Up
pk_25515	99	66.56	Up
pk_8924	47.43	89.6	Up
pk_7487	3.33	3.76	Up
pk_13820	3.51	3.04	Up
pk_18490	9	9.68	Up
pk_25666	31.05	29.12	Up
pk_2441	22.32	21.44	Up
pk_21244	13.05	22.4	Up
pk_22528	24.57	26.32	Up
pk_7236	5.85	5.92	Up
pk_14636	3.78	3.76	Up
pk_22123	11.25	7.6	Up
pk_24204	6.03	4.32	Up
pk_6786	8.73	8.64	Up
pk_20883	7.47	10.48	Up
pk_21385	8.01	9.2	Up
pk_20789	14.22	25.76	Up
pk_6234	32.94	44.4	Up
pk_9555	19.62	13.52	Up
pk_991	11.7	11.92	Up
pk_361	12.6	9.76	Up
pk_8985	13.05	10.88	Up
pk_3722	8.1	9.12	Up
pk_8248	45.36	41.92	Up
pk_11885	3.87	4.88	Up
pk_8016	19.26	32.16	Up
pk_5916	7.83	6.24	Up
pk_8829	29.52	26.72	Up
pk_4065	13.41	20.8	Up
pk_6199	33.93	42.88	Up
pk_20790	21.51	28.96	Up
pk_20844	6.39	6.96	Up
pk_26329	14.22	8	Up
pk_2350	8.19	9.6	Up
pk_24850	22.23	22.56	Up
pk_19509	22.86	29.6	Up
pk_8952	10.8	10	Up
pk_14727	15.3	9.6	Up
pk_23802	8.55	7.04	Up
pk_26767	5.13	5.44	Up
pk_927	6.21	4.24	Up
pk_25020	5.22	6.16	Up
pk_4705	11.79	12.56	Up
pk_5762	5.22	5.6	Up
pk_20191	20.25	13.04	Up
pk_26942	14.13	15.2	Up
pk_17987	15.57	15.52	Up
pk_13008	22.59	29.04	Up
pk_7861	7.29	7.44	Up
pk_21281	6.57	8.16	Up
pk_14725	20.43	20.72	Up
pk_19403	15.12	14.72	Up
pk_2988	6.57	11.44	Up
pk_240	16.38	15.28	Up
pk_6091	11.16	8.32	Up
pk_22585	28.44	33.36	Up
pk_19440	8.1	10.8	Up
pk_17590	3.6	3.12	Up
pk_24060	9.18	7.84	Up
pk_21251	67.05	60.96	Up
pk_11300	5.67	8.08	Up
pk_20705	18.36	16.72	Up
pk_20392	29.97	28.88	Up
pk_8308	5.94	4	Up
pk_18307	4.59	4.16	Up
pk_8067	13.59	9.44	Up
pk_8826	6.48	4.16	Up
pk_11431	35.91	36.08	Up
pk_8365	7.74	8.88	Up
pk_12385	17.19	14.56	Up
pk_22496	5.13	5.84	Up
pk_11767	6.3	6.32	Up
pk_6237	8.64	11.28	Up
pk_15877	36.36	19.36	Up
pk_1207	4.14	4.24	Up
pk_11719	21.87	12.64	Up
pk_24280	90	61.84	Up
pk_17021	39.24	41.68	Up
pk_22083	4.77	5.6	Up
pk_19947	16.74	18.08	Up
pk_16083	7.2	6.4	Up
pk_23579	9.54	9.2	Up
pk_12320	31.68	32.48	Up
pk_4982	8.91	10.16	Up
pk_22185	12.33	14.8	Up
pk_8492	60.39	87.92	Up
pk_21782	10.44	12.08	Up
pk_19337	7.02	5.92	Up
pk_8489	17.73	22.88	Up
pk_20761	30.15	35.68	Up
pk_22455	7.56	10.48	Up
pk_24533	36.72	26.24	Up
pk_25558	9	13.6	Up
pk_11279	6.57	7.84	Up
pk_13569	13.86	17.44	Up
pk_16462	8.46	8.96	Up
pk_1889	221.4	281.04	Up
pk_24649	27.18	29.36	Up
pk_22493	35.28	38.4	Up
pk_27088	42.75	43.04	Up
pk_8937	19.35	27.36	Up
pk_6124	5.67	4.08	Up
pk_20847	23.85	21.52	Up
pk_12345	36.09	43.76	Up
pk_26777	12.51	12.56	Up
pk_15081	6.48	6.08	Up
pk_8684	9.54	8.08	Up
pk_6198	140.04	158.8	Up
pk_4388	11.52	18.56	Up
pk_12197	41.04	37.92	Up
pk_12273	8.1	7.52	Up
pk_25721	16.92	11.92	Up
pk_8814	29.52	26.32	Up
pk_22652	16.29	11.6	Up
pk_12642	11.79	10.08	Up
pk_4975	11.25	9.6	Up
pk_26354	11.25	13.44	Up
pk_8202	6.66	4.56	Up
pk_1886	4.05	4.72	Up
pk_6064	7.74	6.96	Up
pk_8986	4.68	4.56	Up
pk_6236	42.57	55.76	Up
pk_12350	15.3	23.44	Up
pk_27084	29.52	25.92	Up
pk_3723	7.11	10.16	Up
pk_8514	5.49	5.84	Up
pk_18489	11.88	10.56	Up
pk_26395	14.67	21.12	Up
pk_24952	27.81	22.96	Up
pk_8915	5.85	6.96	Up
pk_12349	19.8	19.28	Up
pk_17801	20.61	28.8	Up
pk_8678	15.84	20.88	Up
pk_8364	12.15	10.96	Up
pk_22479	8.91	12.08	Up
pk_22212	5.22	5.44	Up
pk_26076	50.22	25.28	Up
pk_11735	11.07	9.36	Up
pk_8288	8.19	6.96	Up
pk_24757	21.06	35.52	Up
pk_4973	35.82	31.2	Up
pk_11161	20.52	24.72	Up
pk_24338	83.97	98.64	Up
pk_23722	7.74	6.4	Up
pk_20537	5.85	4.88	Up
pk_25334	119.43	155.2	Up
pk_19571	8.01	6.56	Up
pk_12941	8.64	7.52	Up
pk_481	14.76	16	Up
pk_22444	61.65	43.28	Up
pk_27080	12.51	14.4	Up
pk_24088	15.03	19.28	Up
pk_23889	64.17	78.16	Up
pk_8110	6.48	6.24	Up
pk_8857	17.91	20.48	Up
pk_20800	28.98	33.12	Up
pk_6500	7.2	5.6	Up
pk_4004	50.76	49.44	Up
pk_9193	12.51	22.8	Up
pk_9005	7.2	6.64	Up
pk_14154	8.28	7.92	Up
pk_5624	6.21	8.24	Up
pk_8122	6.21	5.28	Up
pk_21197	5.13	5.76	Up
pk_3084	11.7	12	Up
pk_23284	0	0	Stable
pk_20463	0.9	2.32	Stable
pk_19673	0.63	0	Stable
pk_14102	0.54	0.24	Stable
pk_19096	0.81	0	Stable
pk_9168	1.53	0.16	Stable
pk_2025	0.99	1.76	Stable
pk_11903	0.9	1.36	Stable
pk_20754	2.79	0.24	Stable
pk_5919	0.36	0.4	Stable
pk_4851	0.81	0.08	Stable
pk_23725	0.63	0	Stable
pk_1063	1.98	0.64	Stable
pk_23747	0.45	0.88	Stable
pk_21117	0.99	0.08	Stable
pk_8082	0.27	0.56	Stable
pk_16449	0.27	2.08	Stable
pk_10326	0.45	0.16	Stable
pk_5639	0.09	0.96	Stable
pk_7895	0.27	2.08	Stable
pk_5368	0.72	0.16	Stable
pk_4206	0.27	2.64	Stable
pk_24628	0.63	1.76	Stable
pk_5491	0.45	0.24	Stable
pk_4255	0.18	4.64	Stable
pk_17561	0.27	1.04	Stable
pk_22044	0.72	1.12	Stable
pk_8928	0.27	1.2	Stable
pk_911	0.81	0.32	Stable
pk_21314	1.71	0.4	Stable
pk_8933	0	1.28	Stable
pk_2404	0.27	0.56	Stable
pk_5415	0.18	0.32	Stable
pk_7428	0.54	0.32	Stable
pk_25697	0.72	0.24	Stable
pk_6416	1.71	0.8	Stable
pk_22937	0.63	0.32	Stable
pk_1194	0.18	1.12	Stable
pk_14647	0.27	0.8	Stable
pk_20372	1.17	0.32	Stable
pk_20445	0.36	1.68	Stable
pk_23679	0.27	1.04	Stable
pk_21897	0.9	2.48	Stable
pk_22020	0.72	1.04	Stable
pk_4372	0.09	0.4	Stable
pk_6594	0.54	0.32	Stable
pk_25976	0.9	0.16	Stable
pk_11474	0.45	0.32	Stable
pk_9490	2.61	0.48	Stable
pk_20672	0.27	0.88	Stable
pk_2691	0.54	0.24	Stable
pk_4005	0.45	0.32	Stable
pk_24700	2.16	6.24	Stable
pk_22273	1.62	0.16	Stable
pk_10099	0.27	0.96	Stable
pk_10578	0.63	0.24	Stable
[truncated: 25,513 more rows]

## Sheet: Supplementary Fig. 10b
Supplementary Fig. 10b Chromatin accessibility (ATAC-seq signal) in WT MCF-7 cells, at H3K27ac peaks that were upregulated, stable, or downregulated in MCM2-2A mutant MCF-7 cells.
WT#1_up	WT#2_up	WT#1_down	WT#2_down	WT#1_stable	WT#2_stable
0	0	1.6	0.2	6.32	6.16
0.08	0.07	2.33	2.31	7.48	7.61
0	0	1.01	0	6.32	6.37
0	0	1.25	1.29	5.33	5.41
0.78	0.38	1.93	0	5.25	5.28
1.66	1.66	2.76	2.7	4.37	4.18
1.18	0.68	1.77	1.2	5.7	5.7
1.32	1.23	4.01	3.84	7.33	7.46
1.29	1.04	3.2	3.57	6.06	6.1
1.58	1.7	2.06	1.81	6.46	6.3
0.31	0.14	2.61	2.46	5.38	5.6
1.42	1.35	2.22	2.15	5.53	5.44
2.81	2.39	3.55	2.32	5.35	5.25
2.28	1.79	2.96	3.05	4.14	4.23
1.49	1.51	2.76	2.67	5.72	5.72
1.18	0.63	4.55	4.45	5.25	5.1
0.38	0.32	3.19	3.37	4.88	4.96
3.2	3.3	2.44	2.15	5.22	5.21
0.88	1.43	1.14	1.54	5.26	4.74
3.41	3.1	1.29	2.64	5.02	5
1.74	1.54	4.65	4.69	5.95	6.08
2.1	1.96	2.54	1.93	4.77	4.73
0.31	0.38	3.33	3.33	4.58	4.74
3.4	3.48	3.58	3.82	5.66	5.58
2.14	2.05	3.21	3.89	4.57	5.02
2.72	2.86	2.62	2.67	5.95	5.99
0.44	0.58	1.32	1.94	5.26	5.45
1.39	1.23	3.45	3.01	4.98	4.84
1.06	1.17	3.77	4.4	5.1	5.42
2.7	2.42	3.05	3.08	6.32	6.52
2.44	2.35	2.57	2.84	5.03	5.27
0.24	0.32	1.25	1.32	6.62	6.79
1.18	0.89	2.31	2.99	3.8	4.17
1.36	1.14	2.38	2.14	6.13	6.02
0.38	0.38	1.1	1.77	5.33	5.34
1.01	1.98	2.24	1.49	4.69	4.76
0.38	0.54	1.6	1.61	6.13	6.12
2.59	2.57	3.71	4.53	4.25	4.24
3.71	3.32	0.97	0.63	5.28	5.35
3.39	3.22	2.87	2.7	5.09	5.21
1.71	1.7	2.49	2.28	6.06	6.1
1.06	1.17	3.62	3.73	4.57	4.44
0.51	1.1	3.41	2.49	4.48	4.44
3.37	3.06	3.82	3.54	6.37	6.42
1.66	1.72	1.93	1.58	4.92	5.07
3.83	3.47	2.48	2.66	4.79	4.84
0.44	0.81	2.96	2.63	5.45	5.53
2.55	2.46	1.21	1.07	4.48	4.44
1.58	1.51	2.08	2.35	5.71	5.65
1.55	2.19	1.89	1.43	4.82	5.01
2.82	2.63	3.54	1.7	3.74	3.63
1.06	1.1	3.12	2.45	4.98	5.02
0.31	0.32	2.43	2.26	5.89	5.78
1.14	1.74	1.14	1.49	4.17	3.88
1.06	1.04	2.78	2.85	6.9	6.7
2.29	2.86	4.73	5.11	6.74	6.74
3.6	3.37	1.06	0.96	3.75	3.68
2.59	2.46	2.46	2.35	3.01	2.57
1.45	1.66	3.49	3.88	3.29	3.36
2.26	1.07	0.73	1.58	5.46	5.4
3.1	2.94	5.45	6.15	4.01	4.05
0.97	0.43	3.4	2.25	4.79	4.79
5.56	5.42	4.41	5.16	5.88	5.65
2.84	2.52	4.11	4.02	6.12	6.15
1.49	1.14	2.46	2.47	5.03	5.24
0.97	1.2	2.38	2.69	5.71	5.75
2.31	2	4.19	4	4.97	5.24
3.07	2.79	0.83	1.07	5.31	5.26
1.25	1.46	2.86	2.34	6.94	7.07
1.06	0.43	2.1	2.12	5.14	5.19
3.32	3.23	2.12	1.26	6.15	5.8
3.34	3.04	1.91	2.32	4.17	4.15
2	1.93	2.96	3.08	7.44	7.5
1.36	1.54	2.74	1.74	5.57	5.52
1.69	1.58	1.93	1.63	3.99	4.44
2.44	2.05	2.02	2.31	6.64	6.7
1.21	1.23	1.91	2.61	6.21	6.3
1.69	1.41	3.71	2.67	5.61	5.7
2.33	2.17	1.1	1.61	5.09	5.04
0.08	0.26	2.26	2.46	3.57	3.46
0.88	0.54	2.18	2.43	5.38	5.48
0.93	1.7	2.77	2.63	3.19	3.45
3.05	3.15	4.06	2.79	5.92	5.92
3.52	2.92	3.55	3.63	5.65	5.49
0.93	1.17	4	3.93	5.26	5.38
0.73	0.58	3.65	2.41	5.73	5.75
2.97	2.64	3.55	3.43	4.08	4.17
1.91	1.93	4.15	2.14	4.35	4.27
1.29	1.1	2.22	2.32	5.26	5.29
3.07	2.63	2.14	1.2	4.67	4.84
1.21	1.14	1.96	2.8	4.28	4.33
1.29	1.54	3.25	2.87	5.16	5.26
1.18	1.1	3.38	3.68	5.63	5.49
2.02	2.05	3.33	3.66	5.63	5.65
0.97	0.68	4.94	5.16	6.24	6.33
3.78	3.63	3.3	4.09	4.38	4.66
1.96	1.85	2.16	2.19	5.29	5.39
4.05	3.9	4.01	3.81	5	5.08
1.18	1.85	3.98	4.37	4.15	4.51
2.79	2.57	3.3	2.19	5.36	5.23
1.49	1.23	1.82	2.95	5.54	5.45
1.01	0.72	2.51	2.09	6.1	6.29
0.68	1.2	2.34	2.29	5.8	5.49
2.49	2.61	3.16	3.47	5.19	5.21
2.54	2.47	1.55	2.5	5.33	5.34
3.38	3.42	2.22	2.82	4.79	4.79
0.78	1.2	2.76	2.77	5.2	5.1
1.6	1.98	3.95	3.02	5.49	5.57
4.79	4.53	3.72	3.73	5.07	5.05
2.33	2.31	2.28	1.66	5.7	5.58
3.25	3.1	1.71	2.28	4.85	4.77
1.55	1.14	3.08	3.67	4.05	4.27
1.86	2	2.04	2.89	3.97	3.91
0.68	0.54	3.79	3.89	5.74	5.72
0.88	0.49	1.63	2.05	7.38	7.19
2.36	2.2	3.3	3.29	6.25	6.44
1.06	1.54	2.62	2.51	5.5	5.48
0.44	0.93	2.29	2.55	4.51	4.56
0.51	0.2	2.73	2.58	6.32	6.22
2.7	2.43	2.72	3.21	5.41	5.55
0.62	0.68	3.08	3.15	3.95	4.05
0.44	0.26	2.28	2.38	5.21	5.32
0.62	0.63	1.14	2.17	4.85	4.93
2.44	2.07	2.46	1.49	5.36	5.45
2.16	1.85	2.18	2.36	4.55	4.37
0.93	0.63	4.3	4.36	3.5	3.45
1.91	1.56	2.43	3.22	5.64	5.51
2.28	2.12	2.16	2.32	4.62	4.73
1.71	1.41	3.94	4.79	6.26	6.3
1.52	1.7	0.62	1.83	5.69	5.31
0.51	0.2	5.13	4.93	4.89	5.14
2.16	2.35	1.74	2.05	4.21	4.1
0.93	1.1	3.63	5.14	7.72	7.98
3.39	3.11	4.62	4.44	5.3	5.29
0.62	1.66	2.94	2	6.75	6.82
0.97	0.58	2.26	2.2	4.76	4.83
1.82	1.63	3.18	2.91	5.6	5.58
1.91	1.51	2.46	2.94	6.67	6.84
1.06	1.38	2.66	2.71	6.9	7.01
1.55	1.87	1.14	2.64	5.04	5.19
1.52	1.14	1.01	0.72	4.43	4.55
1.06	0.93	1.69	1.58	4.22	4.13
1.79	2	6.23	6.03	3.86	3.73
0.83	0.77	2	1.32	5.43	5.41
1.82	1.66	1.98	1.51	4.58	4.38
1.79	1.74	5.73	5.94	4.29	4.7
1.36	1.7	3.52	2.22	5.8	5.98
2.65	2.66	4.47	4.43	5.19	5.63
1.14	1.1	2.61	2.1	4.98	5.16
1.71	1.7	4.67	4.97	5.29	5.46
2.04	2.04	3.63	3.87	4.76	4.95
2.74	2.15	2.84	2.45	4.41	4.49
1.39	1.66	3.35	4.24	4.67	4.53
0.68	0.68	2.18	2.34	4.93	5.05
0.88	0.68	2.79	2.61	4.81	4.77
1.63	1.46	4.61	5.72	5.34	5.34
2.29	2.04	0.44	1.17	5.97	6.02
1.18	1.56	2.65	2.41	3.71	3.76
3.45	4.06	2.24	2.79	4.21	4.07
0.44	0.93	6.16	6.15	4.6	4.73
2.02	2.35	2.83	2.97	7.12	7.18
4.29	4.1	2.36	2.19	5.23	5.42
1.63	1.74	2.64	2.67	5.47	5.47
1.91	1.79	2.41	2.1	5.5	5.55
1.29	1.54	3.16	3.42	4.89	4.93
0.78	0.77	3.85	3.77	6.13	6.2
1.89	1.26	2.62	3.75	4.21	4.23
0.38	0.49	1.79	2.1	4.83	4.97
2.06	1.83	1.32	1.17	4.57	4.61
2.36	2.55	1.71	2.26	4.8	4.7
0.97	0.72	2.18	2.29	7.79	7.98
1.42	1.58	3.76	3.74	4.9	4.91
1.96	1.26	3.49	3.86	6.67	6.8
0.88	1.58	2.93	2.81	7.27	7.33
2.33	2.23	5.17	4.61	5.55	5.46
1.93	0.85	1.82	2.71	5.7	5.75
0.51	0.38	3.2	2.77	5.97	6.03
1.42	1.66	4.19	5.18	5.4	5.51
1.55	1.81	1.52	1.49	4.63	4.84
1.66	1.49	2.26	1.63	5.59	5.71
1.79	2.15	3.73	3.68	4.34	4.34
1.06	0.89	3.98	4.07	5.55	5.66
0.24	0.49	3.61	1.32	5.41	5.64
0.88	1.04	2.2	3.43	4.89	5.15
2.06	1.58	4.17	3.61	5.43	5.37
2.65	2.2	0.73	0.68	6.75	6.81
2.62	2.45	4.77	4.73	5.23	5.27
1.14	0.72	2.08	2.23	4.67	4.65
2.06	2.43	3.08	3.55	4.82	4.89
1.55	1.1	2.59	2.67	5.32	5.12
2.43	2.51	2.04	2.26	4.67	5.2
1.82	0.96	3.43	3.17	6.03	6.13
3.49	3.39	2.64	3.13	3.87	4.18
0.38	0.43	4.65	4.42	4.7	4.94
2.2	1.98	2.87	2.86	5.45	5.6
0.16	0.38	4.58	4.85	6.55	6.69
2.14	2.83	3.76	4.19	7.14	6.99
1.01	0.85	0.73	2.19	5.2	5.32
0.62	0.77	2.49	2.83	4.14	4.46
0.93	1.61	2.93	2.02	5.87	5.82
1.52	1.41	2.49	1.7	4.73	4.8
1.82	1.17	2.14	1.61	4.1	4.05
3.38	2.64	2	1.58	5.53	5.62
1.77	2.19	3.89	4.32	3.86	4.19
1.49	1.89	2.43	2.42	6.01	5.92
1.49	1.72	1.36	0.89	4.97	4.83
0.57	0.72	2.1	1.38	5.93	5.91
2.99	2.94	2.91	2.72	5.24	5.18
2.86	2.77	3.28	1.72	4.54	4.5
1.63	1.63	2.34	1.46	4.59	4.71
2.08	2.07	1.86	2.23	3.98	3.98
1.32	2.1	2.7	2.49	3.58	3.45
1.91	2.26	1.84	1.51	3.6	3.73
0.68	0.26	1.06	1.14	6.5	6.42
3.89	3.79	3.92	3.23	5.81	5.77
1.69	1.56	2.59	3.15	4.94	4.96
1.49	1.38	2.29	2.07	4.14	4.22
0.68	1.14	3.1	3.54	6.12	6.06
0.38	0.49	3.1	3.53	4.79	4.87
2.26	2.14	2.14	2.32	5.18	5.35
0.88	0.85	1.49	1.23	4.86	4.97
2.43	2.87	2.43	2.61	5.42	5.46
0.78	1.04	2.26	2.41	4.08	4.14
0.68	0.63	2.33	2.47	3.24	3.4
0.38	0.72	3.11	3.89	4.81	4.67
1.63	1.51	2.16	1.51	4.79	4.78
1.52	1.41	2.2	1.54	6.36	6.57
1.42	1.68	1.6	1.83	5.57	5.74
2.58	2.28	1.21	2.99	4.8	4.76
0.16	0.2	1.42	1.14	5.82	5.93
2.76	2.31	2.04	2.56	5.53	5.76
2.24	2.62	2.28	2.29	4.52	4.48
2.61	2.02	5.17	5.33	5.7	5.11
0.57	0.43	1.42	1.23	3.01	2.95
2.54	2.61	3.72	3.46	5.11	4.88
2.08	1.89	2.48	2.61	4.42	4.49
1.98	1.49	1.42	0.72	4.83	4.93
2.79	2.93	2.68	4.15	4.66	4.51
1.84	1.81	3.6	3.36	5.48	5.45
1.29	1.14	3.08	3.04	7.19	6.55
3.28	3.1	4.65	3.7	5.59	5.64
0.68	1.41	2.65	2.89	4.98	4.86
2.7	2.43	2.52	2.35	4.83	4.74
2.26	2.23	2.73	3.97	3.96	3.97
1.69	1.85	3.65	3.86	6.66	6.7
2.51	2.6	2.33	2.64	3.86	3.98
1.69	1.56	3.19	3.01	4.32	4.19
2.18	3.68	3.06	3.57	4.93	5
0.83	2.12	2.1	2.47	5.69	5.86
0.51	0.58	1.98	2.68	4.44	4.27
3.15	2.77	3.83	4.42	5.71	5.88
2.02	1.79	3.14	3.25	5.77	5.75
2.4	2.7	2.93	3.37	5.81	5.83
1.21	0.89	5.37	5.65	4.24	4.16
2.93	2.35	1.71	1.79	5.93	5.82
0.73	0.58	2.46	2.36	4.93	4.94
3.5	3.55	3.56	4	4.96	5.21
0.62	0.68	2.58	2.15	4.74	4.94
3.94	3.51	2.48	1.56	4.42	4.23
4.2	4.16	1.66	1.87	4.83	4.75
2	1.35	1.14	0.81	5.53	5.62
1.32	0.96	5.8	4.53	4.22	4.22
1.32	1.46	3.01	2.64	4.74	4.94
2.04	1.7	7	8	5.29	4.97
2.52	2.94	3.4	4.12	4.84	4.64
1.77	1.89	1.96	1.7	5.39	5.31
1.21	1.2	2.14	2.23	5	4.92
2.08	2.8	2.12	2.39	6.49	6.57
2.12	1.38	2.73	2.61	5.37	5.44
2.4	2.58	2.08	2.88	5.75	5.67
0.57	0.89	1.84	1.29	4.44	4.35
1.84	1.51	3.8	3.81	4.96	4.91
1.21	1.66	2.74	2.64	5.32	5.16
1.29	1.58	2.18	2.12	5.01	5
3.09	2.45	2.12	2.09	5.6	5.71
0.68	1.38	3.76	3.65	5.71	5.81
0.88	0.68	4.52	4.77	5.42	5.36
1.1	0.58	2.57	2.43	5.32	5.29
1.93	1.49	3.07	3.21	3.81	3.72
3.17	3.47	3.43	3.58	3.87	4.14
2.99	2.68	2.83	2.66	4.47	4.36
3.71	2.92	4.46	4.94	4.36	5.07
3.58	3.55	2.24	2.49	5.68	5.65
0.93	1.04	3.34	3.68	6.06	6.22
1.71	1.94	4.52	4.66	3.65	3.7
0.88	0.85	4.89	5.63	5.36	5.5
0.93	1.7	0.97	0.58	6.49	6.35
2.62	2.91	4.67	4.59	5.5	5.24
1.63	1.85	2.58	2.72	4.88	4.99
0.68	1.43	4.23	4.16	5.89	5.88
2.16	2.54	1.39	0.93	5.36	5.3
3.17	3.2	2.74	3.07	5.06	5.1
0.88	0.72	4.08	4.07	5.24	5.45
1.14	1.04	3.67	3.19	3.82	3.86
1.71	1.14	1.86	2.41	4.44	4.46
2.69	2.34	3.27	3.24	4.97	4.88
3.21	2.8	0.93	0.49	4.8	4.82
2.48	2.81	1.25	1.35	6.37	6.5
1.49	1.56	3.62	3.5	5.82	5.92
1.77	1.74	1.93	1.83	4.18	3.93
2.91	2.46	2.83	4.11	6.48	6.44
0.78	0.72	5.12	5.19	4.44	4.45
1.91	1.87	1.79	2.05	4.6	4.51
0.93	1.17	2.29	2.43	5.68	5.6
2.2	1.35	3.21	3.07	6.15	6.08
3.31	3.41	2.87	2.91	4.53	4.52
2.22	2.12	2.33	3.47	6.51	6.55
1.63	1.74	0.78	1.2	5.19	5.15
1.93	1.89	4.54	4.13	4.96	4.96
1.21	1.83	2.88	2.63	3.84	4.16
0.44	1.26	3.41	3.95	3.56	3.19
3.77	3.31	4.46	5.21	4.26	4.35
1.01	1.98	4.14	3.91	6.15	5.71
2.12	1.89	0.68	0.58	4.96	5.34
2.12	1.74	2.57	2.7	6.59	6.73
1.96	2.71	1.29	0.89	2.81	2.62
1.66	1.07	2.91	3.3	3	2.95
4.54	4.26	4.58	5.11	3.31	3.26
1.69	1.54	3.46	3.47	4.12	4.39
0.97	1.23	1.42	1.85	4.72	4.92
0.73	0.81	5.39	5.14	4.65	4.74
2.69	2.71	2.51	3.57	4.35	4.12
2.72	2.54	0.73	0.49	4.24	4.61
3.23	3.21	1.6	1.98	4.9	4.97
0.88	0.58	2.02	1.51	6.34	6.3
2.2	1.91	1.98	1.83	3.73	4.07
2.55	2.67	2.96	3.17	7.27	6.98
3.2	3.18	3.71	3.84	5.1	5.21
2.82	2.45	2.44	2.26	5.1	5.18
1.69	1.51	1.49	1.32	4.64	4.6
1.6	1.72	2.44	2.25	4.62	4.68
1.55	1.85	1.79	2.5	4.31	4.62
1.55	1.2	2.52	3.06	3.56	3.74
2.68	2.47	0.73	0.77	4.4	4.27
1.49	1.56	2.66	2.94	4.05	4.34
1.45	1.54	2.48	3.85	3.55	3.55
2.1	1.49	2.69	2.86	5.06	4.87
3.24	2.94	4.71	5.24	7.36	7.49
2.49	2.49	2.52	2.05	3.44	3.45
3.22	2.5	3.54	4.04	4.7	4.79
5.12	4.86	1.49	1.81	4.97	5.16
1.52	1.51	5.26	4.51	4.46	4.49
1.01	1.32	3.7	3.58	5.92	6.02
1.58	1.46	4.34	4.87	4.05	4.01
1.39	1.2	4.9	4.42	4.93	4.49
1.36	1.49	5.52	5.81	7.25	7
1.71	1.32	4.1	3.87	3.67	3.57
1.58	1.89	1.39	2.04	4.21	4.4
1.98	1.61	4.49	4.61	4.36	4.55
2.52	1.98	2.54	3.04	6.16	6.24
1.55	1.83	3.05	3.17	3.43	4.06
3.44	3.22	4.88	5.58	4.24	4.31
1.74	1.66	1.29	1.46	7.55	7.68
1.06	0.63	2.29	2.6	4.78	4.85
2.22	2.42	1.79	1.58	6.72	6.8
1.84	1.85	3.58	4.21	5.14	5.21
1.36	1.26	4.22	3.77	5.47	5.6
3.37	3.14	2.57	3.05	4.89	4.63
2.34	2.83	4.24	3.88	5.67	5.61
1.14	1.72	3.36	2.88	4.27	4.35
1.79	1.29	3.63	3.54	5.41	5.59
1.1	0.89	1.36	2.47	4.52	4.52
1.49	1.49	3.59	3.89	4.42	4.54
1.91	1.96	2.52	2.14	5.11	4.91
0.83	0.85	2.18	2.12	4.44	4.78
1.1	1.04	3.13	2.5	4.74	4.75
2.48	3.04	2.65	2.8	4.63	4.51
1.66	2.2	4.54	5.12	5.73	5.81
0.16	1.2	3.71	3.58	3.92	4.15
0.88	0.68	2.43	2.96	2.91	2.67
3.43	3.43	2.1	1.38	5.61	5.6
1.06	1	2.28	2.04	4.53	4.63
1.01	1.51	1.45	1.38	5.57	5.51
1.82	1.17	4.58	4.61	2.04	2.14
0.68	0.63	4.44	4.66	4.23	4.91
2.26	2.32	0.97	1.07	5.8	5.3
3.67	3.44	3.45	3.6	5.55	5.67
2.46	2.6	2.31	1.54	5.38	5.49
2.66	2.67	1.42	1.79	4.39	4.39
1.74	1.32	3.8	4.33	4.15	4.15
1.98	2.36	2.43	2.25	4.04	4.09
1.89	2	3.9	3.47	5.51	5.49
2.22	2.23	4.64	3.94	5.12	5.23
3	3.08	3.59	3.5	4.87	4.96
1.89	1.29	1.42	1.1	4.42	4.38
2.9	2.87	2.72	2.68	5.16	5.16
2.26	2.36	2.76	2.82	4.31	4.23
1.93	1.77	1.93	1.91	6.16	6.07
1.74	1.93	3.66	3.9	4.56	4.03
2.73	2.56	3.19	2.9	4.41	4.37
2.2	1.79	2.14	2.22	4.66	4.85
2.38	2.34	2.34	2.14	4.42	4.09
3.74	3.5	2.4	2.52	6.42	6.49
2.96	3.63	3.36	3.7	5.16	5.11
1.55	1	2.48	1.85	3.97	4.07
1.06	1.14	4.23	4.44	4.41	4.47
1.42	1.43	2.38	2.5	4.77	4.85
2.91	2.61	2.69	2.98	3.14	3.01
3.26	3.37	3.59	3.67	5.8	5.9
2.06	1.98	2.66	2.2	1.93	1.85
0.68	0.58	2.96	2.99	5.12	5.11
1.96	1.63	1.32	1.07	4.96	4.83
1.45	1.26	3.18	3.47	5.05	5.08
1.29	1.66	3.44	3.42	4.86	4.88
2.04	2.14	3.52	4.26	4.8	4.66
2.12	2.41	1.06	1.85	4.53	4.71
3.18	3.43	3.15	2.98	5.71	5.64
2.84	2.5	3.52	3.58	4.48	4.5
1.74	1.56	4.74	4.66	4.42	4.69
1.14	0.96	2.82	3.49	6.11	6.24
3.55	3.63	3.46	2.9	5.14	4.89
1.36	0.93	2.24	3.12	3.72	3.9
1.36	1.68	5.44	5.74	6.05	6.03
1.89	1.07	3.04	3.04	4.59	4.58
1.71	1.17	2.57	2.67	5.39	5.42
3.15	3.57	2.88	2.47	4.31	4.53
2.9	3.02	3.05	2.78	6.16	6.15
3.05	2.69	4.23	2.84	5.25	5.35
2.68	2.83	2.74	2.77	4.25	4.18
2.24	1.94	1.14	2.39	5.33	5.4
1.79	1.29	2.95	3.23	4.96	5.13
1.71	1.79	3.01	3.23	4.63	4.75
1.32	1.56	1.89	1.68	6.03	5.96
3.01	3.26	0.44	1.2	5.48	5.37
2.41	2.74	3.53	3.42	5.49	5.6
0.31	0.43	2.66	2.1	4.81	4.69
2.79	2.47	2.59	2.79	3.49	3.65
2.33	2.46	3.01	3.04	3.3	3.18
0.97	1.41	3.46	2.84	6.88	6.64
2.51	2.56	1.84	1.89	5	5.23
1.14	0.93	2.99	3.09	4.85	5.15
2.02	2.39	1.98	2.39	4.95	4.88
2.72	2.94	4.58	4.41	3.29	4.1
2.72	2.58	2.06	1.93	4.86	4.84
2.04	2.43	1.52	1.43	4.34	4.47
2.44	2.6	0.93	0.77	6.39	6.44
1.96	1.87	3.1	3.31	5.64	5.62
1.36	1	1.63	2.09	4.38	4.47
4.06	4.09	3.67	3.55	5.2	5.21
1.77	1.58	2	1.2	4.68	4.58
4.07	4.26	3.24	2.85	3.99	4.06
2.66	2.2	4.5	4.49	3.32	3.22
0.73	0.2	2.96	3.12	4.57	4.95
3.23	2.75	2.91	3.41	5.11	5.31
4.22	4.66	1.01	1.77	4.61	4.49
2.74	2.68	1.01	0.81	5.26	5.32
2.34	2.23	3.78	4.45	5.38	5.39
1.89	2.02	2.93	3.04	5.52	5.51
1.21	1.26	3.28	2.91	6.63	6.64
3.36	2.98	1.52	1.54	5.1	4.81
1.74	1.46	2.04	3.09	4.06	4.06
2.04	2.28	3.95	4.03	4.96	5.1
0.68	1.2	2.72	2.7	4.71	4.71
2.1	1.83	1.96	1.98	3.45	3.76
2.18	2.1	3.82	3.99	4.82	4.88
1.93	2.28	3.24	3.05	4.48	4.8
3.01	3.27	5.45	5.1	6.15	6.1
3.11	3.04	2.48	2.41	5.5	5.48
2.9	2.98	1.42	1.54	4.36	4.15
1.36	0.63	1.66	1.14	3.84	3.67
1.45	2.1	3.48	3.05	4.04	4.06
2.64	2.47	1.14	1.91	3.85	3.84
3.1	3.26	3.37	3.45	2.98	2.87
3.06	2.89	1.74	3.27	5.21	4.57
1.45	2.02	4.16	3.81	4.67	4.82
3.43	3.43	3.78	3.71	5.2	5.15
2.7	3.05	1.69	2.14	3.94	3.94
2.79	0.32	4.67	4.88	5.05	4.97
2.86	2.88	3.27	3	5.08	5.23
1.39	1.14	4.53	4.25	5.43	5.52
2.83	2.07	2.52	2.61	6.16	6.25
2.14	1.96	2.43	1.63	6.52	6.54
1.29	1.79	3.87	3.37	5.17	5.33
3.28	2.86	3.56	4.29	5.16	5.16
3.18	3.01	3.32	3.5	5.18	4.66
2.22	2.05	3.29	3.6	5.46	5.57
0.93	1.41	1.39	1.04	3.55	3.54
0.93	0.81	1.18	1.41	5.52	5.62
2.14	2.04	2.7	2.97	5.23	5.23
2.06	2.6	2.64	2.64	6.14	6.15
1.49	1.93	3.28	3.36	5.33	5.08
0.88	1.38	1.96	1.94	3.9	3.77
2.77	2.57	1.84	1.72	3.98	3.84
2.04	2.7	3.31	2.95	4.81	5.13
2.97	2.82	4.75	4.71	4.11	4.13
1.1	1.38	5	5.21	4.38	4.5
5.07	4.85	3.34	3.75	3.52	3.57
0.73	0.77	2.24	2.58	4.7	4.41
3.08	2.12	2.24	1.94	5.89	5.99
4.22	3.93	4.22	4.3	4.72	4.62
2.64	1.87	1.32	2.09	4.34	4.13
3.23	3.13	2.52	2.6	4.08	4.19
3.6	3.98	2.69	2.89	3.67	3.69
1.18	1.26	2.41	2.84	3.4	2.89
2.72	2.92	1.66	1.72	5.38	5.11
2.65	2.43	4.38	3.94	4.62	4.73
3.45	3.13	1.36	1.51	5.22	5.04
1.42	1.46	4.9	4.93	6.27	6.45
3.08	3.57	3.65	3.63	4.91	4.85
1.82	1.41	4.41	3.72	5.2	5.32
0.78	0.85	4.39	3.98	5.97	6.16
2.9	2.86	3.73	2.92	4.48	4.62
1.42	2.1	1.6	1.7	3.88	4.17
1.63	2.1	3.19	2.88	3.55	3.37
1.66	1.83	1.1	1.1	3.82	4
1.93	2.1	2.52	2.07	5.69	5.68
3.26	3.19	2.16	2.15	3.71	3.71
3.43	3.56	2.94	3.31	4.14	4.14
2.68	2.97	2.68	1.66	2.65	2.58
2.66	2.39	5.06	5.44	5.63	5.56
3.93	3.77	3.32	3.35	6.07	6.02
0.68	1.17	4.63	4	5.07	5.28
1.93	1.23	2.33	2.5	3.98	4.31
3.81	3.79	2.36	2.66	4.52	4.67
0.57	0.49	2.02	2.71	3.73	3.65
2.52	2.7	2.51	2.55	5.01	4.98
1.6	2.2	2.62	2.31	4.66	4.7
2.33	2.46	0.97	0.89	3.86	3.98
2.26	2.05	3.29	3.75	4.65	4.64
5.84	5.67	1.74	1.56	4.63	4.63
2.31	1.61	3.82	4.06	6.43	6.31
3.89	4.23	4.55	4.32	5.08	4.99
1.45	1.38	2.04	3	3.07	3.22
3.97	2.78	0.51	0.68	5.3	5.17
3.97	3.45	2	1.96	4.55	4.51
4.6	4.69	2.84	2.43	5.3	5.31
2.22	2.38	0.88	1	6.09	6.05
3	3.04	3.2	3.56	4.09	4.39
2.91	2.41	3.3	3.31	6.19	6.21
2.98	3.14	1.86	2.38	5.34	5.42
1.6	1.43	4.55	4.59	5.87	5.44
2.51	2.41	0.62	0.58	6.37	6.28
2	3.48	2.57	2.26	5.64	5.62
1.93	0.85	3.08	3.25	3.01	3.1
2	1.89	3	2.63	5.79	5.78
2.12	1.68	3.03	3.04	4.81	4.82
1.21	1.54	3.82	3.97	3.64	3.84
3.09	2.6	3.5	3.66	6.3	6.18
0.78	0.63	4.14	3.21	3.57	3.15
4.12	4.32	4.76	4.1	3.72	3.52
2.89	3.12	5.15	4.56	6.03	6.02
1.91	2.51	1.89	2.94	5	4.82
2.36	2.46	1.69	1.41	5.04	4.98
4.15	4.34	3.63	4.02	3.63	3.9
4.63	4.66	1.36	1.38	4.45	4.55
3.91	3.85	2.79	2.8	6.55	6.57
1.36	1.29	2.99	2.9	4.81	4.83
2.31	2.39	1.06	0.68	4.69	4.71
3.08	3.49	3.17	3.19	4.75	4.81
3.05	2.49	1.6	1.41	4.83	4.76
2.55	2.47	4.61	4.22	4.11	4.03
2.26	2.29	2.51	2.71	3.98	3.97
2.9	2.64	2.7	2.77	3.49	3.77
5.02	4.71	2.86	2.73	4.32	4.22
1.6	1.46	2.84	2.38	4.72	4.38
1.63	1.93	3.45	3.44	5.1	5.02
4.12	3.91	4.4	4.73	3.36	3.43
2.24	1.81	3.66	4.03	3.71	3.53
1.52	2.05	3.22	3.61	6.81	6.54
1.66	0.96	3.75	3.79	4.24	4.26
1.25	1.61	5.56	5.73	4.74	4.5
1.66	1.49	1.71	2	4.04	4
2.31	2.19	1.6	2.09	4.21	4.36
1.63	1.61	2.1	2.51	4.29	4.47
3.89	3.55	3.27	2.68	3.68	3.66
1.21	1.17	2.28	1.87	3.93	4.23
4.37	4.48	3.32	3.88	6.93	6.95
2.18	1.38	4.28	4.23	4.58	4.78
2.87	3.28	2.81	2.98	5.47	5.22
1.79	1.49	2.49	2.62	3.31	3.35
0.93	1.17	3.57	3.94	5.97	6.09
3.04	2.95	1.89	1.46	5.23	5.31
1.77	1.98	4.99	5.01	5.79	5.7
1.36	1.1	2.14	1.58	5.04	4.93
2.9	3.3	3.51	2.89	4.78	4.66
2.82	3.1	2.22	2.34	4.91	5.08
3.12	3.33	2.58	2.2	5.43	5.5
2.1	1.98	1.69	1.43	7.87	7.64
2.54	2.87	3.47	3.63	6.09	6.11
3.15	3.36	4.2	3.97	4.76	4.83
2.52	2.41	2.41	2.38	5.71	5.83
1.63	2.91	4.55	4.48	3.34	3.31
3.77	3.5	2.12	2.05	2.34	2.29
3.33	3.72	3.82	3.45	5.48	5.43
1.18	1.43	2.72	3.32	5.36	5.39
2.54	2.64	3.34	2.83	3.92	3.85
3.16	3.87	1.74	2.75	4.76	4.59
2.46	2.39	2.87	1.94	5.13	4.93
1.74	1.7	3.47	4.81	5.92	5.95
1.42	1.66	4.64	4.33	5.26	5.07
2.69	3.05	4.42	4.59	5.75	5.55
3.51	3.27	3.85	3.68	4.44	4.85
2.29	1.68	1.71	2.12	4.38	4.6
2.59	3.01	4.8	5.24	4.95	5.08
1.74	0.93	3.29	3.29	3.83	3.83
2.87	3.26	4.84	5.2	6.81	6.94
2.93	3	1.29	1.74	3.22	3.38
3.9	4.1	3.31	2.9	5.2	5.25
2.55	2.85	4.23	4.45	5.62	5.53
2.28	2.5	2.29	2.42	5.2	5.36
2.22	2.29	1.01	1.63	5.19	5.31
2.04	2.5	4	4.42	4.57	4.77
3.14	3.47	1.63	1.89	3.62	3.67
2.99	3.04	3.7	3.78	3.42	3.59
4.71	4.39	2.68	3.1	5.49	5.52
3.25	3.3	4.38	4.3	4.3	4.16
1.74	2.52	1.52	0.93	6.15	6.19
0.68	0.49	4.79	4.99	4.31	4.4
0.73	0.81	2.08	2.62	4.08	4.08
2.54	3.29	4.6	5.19	5.29	5.25
3.28	2.8	3.73	3.67	4.5	4.24
2.7	2.82	4.09	3.89	5.07	5.23
2.54	2.38	2.49	2.72	4.65	4.68
3.52	3.93	2.81	2.62	3.48	3.55
4.29	4.62	3.59	3.27	3.38	3.62
3.18	3.22	3.35	3.89	6.14	5.88
0.93	0.63	4.83	5.16	3.47	3.48
1.89	1.56	3.33	2.69	4.48	4.78
0.38	1	5.47	5.59	5.01	4.83
2.22	1.94	2.65	2.23	5.15	5.06
4.31	4.21	4.87	4.74	5.34	5.38
1.18	1.66	3.83	4.52	4.78	4.82
2	2.04	2.24	1.94	3.97	4.13
1.06	1.41	3.11	3.22	3.9	3.7
1.82	1.68	2.18	3.29	3.77	3.6
2.48	2.67	3.21	3.46	3.86	4.23
3.6	3.72	3.12	3.84	4.39	4.51
1.74	2	1.45	2.14	5.02	5.03
3.2	3.46	4.44	4.49	5.32	4.7
1.96	2.2	4.92	5.14	5.01	4.7
1.79	1.68	2.83	3.78	5.08	5.17
3.73	3.68	2.12	2.31	5.26	5.49
2.76	3.34	3.68	3.46	5.17	4.93
1.84	1.66	2.72	3.45	6.51	6.68
1.96	1.98	4.34	4.37	4.73	4.51
2.54	2.61	1.89	1.26	4.28	4.23
3.04	2.87	3.61	4.31	5.33	5.27
4.03	3.86	3.62	3.26	4.27	4.31
3.63	3.74	4.58	4.71	5.03	4.99
3.68	3.42	2.74	2.35	4.45	4.51
0.16	0.49	2.73	2.64	3.52	3.18
3.82	3.82	3.19	3.55	5.41	5.42
2.16	2.26	3.38	3.39	4.07	4.11
1.52	1.38	4.41	4.25	6.19	6.33
4.31	3.88	2.61	2.68	3.23	3.14
2.14	1.72	1.66	1.89	4.61	4.61
2.78	2.75	2.28	1.83	3.33	3.27
2.7	2.69	3.84	4.19	5.67	5.66
2.7	2.56	1.63	1.74	6.27	6.17
2.98	3.13	3.19	2.99	3.9	3.98
1.66	1.96	3.33	3.71	2.87	2.93
1.14	1.2	0.68	0.72	5.84	5.92
2.02	1.63	1.91	2.26	5.36	5.48
2.48	2.77	2.02	2.26	5.17	5.13
0.93	0.89	4.22	4.22	6.49	6.59
4.11	4.78	2.7	2.63	5.44	5.66
2.4	2.46	3.77	3.67	4.34	4.68
2.22	2.2	1.66	1.68	6.7	6.75
3.94	3.77	3.61	4.32	3.99	4.14
1.52	1.63	2.51	2.32	4.29	4.21
3.13	3.41	2.73	2.97	1.93	1.83
1.6	1.32	2.52	1.94	4.5	4.76
2.48	2.32	4.31	3.97	3.71	3.98
0.97	1.14	2.79	2.64	4.23	4.3
2.28	2.15	2.89	3.15	3.77	3.72
4.78	4.95	3.61	3.8	5.39	5.41
3.38	3.28	2.24	2.29	6.7	6.43
0.83	0.58	2.16	2.04	4.77	4.69
1.98	2	2.04	2.57	4.86	4.99
1.6	2.12	2.58	2.86	4.47	4.29
2.57	2.87	2.41	3.1	5.94	6.03
2.24	2.32	3.38	2.66	2.66	2.72
2.22	2.73	3.24	3.51	6.45	6.42
2.34	2.29	4.01	3.9	4.24	4.14
3.28	3.58	4.11	4.31	4.45	4.54
3.41	3.49	4.37	4.42	6.01	5.98
2.1	2.1	3.43	2.77	3.8	3.97
3.68	3.67	3.06	3.19	4.52	4.43
2.59	2.5	2.4	1.91	3.52	3.18
2.54	2.69	4.11	3.91	4.93	4.8
3.35	3.29	3.21	3.37	4.9	5.01
0.68	1.2	5.42	5.84	4.05	3.88
1.21	1.7	0.44	0.81	4.55	4.27
2.59	2.61	3.26	3.87	4.2	4.18
2.7	2.58	2.36	2.45	4.29	4.16
2.26	2.42	2.84	2.55	4.8	4.82
0.68	0.72	4.05	4.27	5.36	5.44
1.86	1.7	3.49	3.74	4.28	4.37
1.96	2.32	3.01	3.73	5.55	5.36
2.46	2.15	4.54	4.8	4.7	4.97
2.81	2.85	2.89	3.57	3.92	3.68
2.62	2.38	3.3	3.38	4.83	4.81
2.89	2.95	4.54	4.6	1.96	2.07
2.86	2.75	2.52	2.51	3.62	3.6
1.1	0.54	3.54	3.9	4.47	4.55
2.7	3.47	5.44	5.49	6.48	6.58
2.7	2.84	2.26	2.52	5.22	5.2
2.02	2.49	3.5	3.23	4.51	4.56
2.91	3.04	3.3	3.12	6.34	6.43
2.49	2.09	4.26	3.92	4.63	4.69
1.06	1.07	3.24	3.16	5.04	4.96
2.2	2.69	2.08	1.89	4.39	4.2
0.88	1.58	2.79	2.56	4.91	4.58
3.53	3.6	1.93	1.74	4.93	4.71
3.23	3.48	3.49	3.29	6.06	6.12
3.32	3.44	4.07	3.67	5.11	4.84
1.01	2.02	3.31	2.94	3.3	3.36
1.18	0.89	1.58	1.43	5.24	5.4
1.84	1.74	2.74	3.19	3.82	3.72
0.83	1.2	2.54	3.19	5.15	5.1
3.49	3.6	4.24	4.69	3.74	3.52
1.39	2.85	3.47	3.95	5.29	5.3
1.77	1.81	4.12	4.24	4.04	4.38
4.02	4.16	1.49	1.49	3.99	4.22
2.87	2.79	1.98	2.61	5.23	5.35
2.73	3.18	2.04	3.15	4.5	4.41
1.91	2.23	3.03	2.88	4.05	4.27
0.97	1.26	3.05	3.68	5.63	5.83
2.64	2.5	2.7	3.11	5.18	5.12
2.98	3.24	3.63	4.33	3	2.78
2.18	2.14	4.52	4.69	3.01	3.15
2.59	2.2	2.51	2.86	3.68	3.86
2.46	2.23	2.16	2.52	3.66	3.96
1.82	1.63	0.68	1.07	5.59	5.67
1.52	1.87	4.27	4.5	3.88	2.95
1.63	2.41	4.43	4.17	4.89	4.83
2.74	2.87	3.88	3.61	3.63	3.89
1.74	1.35	2.99	3.15	4.98	4.58
3.29	3.15	3.29	2.88	6.35	6.3
2.1	2.78	3.65	3.73	3.71	3.79
2.34	2.49	5.49	5.59	4.09	4.19
2.34	2.14	1.32	1.38	5.71	5.74
2.14	2.54	3.62	3.3	4.66	4.8
2.55	2.97	2.54	2.25	5.18	5.03
2.94	3.19	2.83	2.71	4.34	4.45
3.36	3.23	2.31	1.81	6.63	6.59
1.45	1.54	4.22	4.02	5.01	5.13
1.66	1.32	0.83	1.17	4.64	4.59
1.98	2.04	3.78	3.74	5.52	4.96
2.83	2.14	3.97	3.77	3.73	3.85
2.86	2.74	2.36	2.64	5.13	5.12
3.74	3.6	1.93	2.15	5.26	5.47
4.01	4.49	4.99	5.06	4.85	5.05
3.62	3.45	2.24	2.42	4.01	4.23
2.04	2.04	2.55	3.22	4.85	5.09
3.49	3.34	3.5	3.81	3.66	3.6
1.32	1.38	3.55	3.5	2.44	2.34
2.04	2.02	3.93	4.05	3.11	2.88
1.45	1.89	2.24	2.32	4.57	4.52
1.63	1.77	2.76	3.75	4.05	4.15
1.06	1.17	3.2	3.53	5.21	5.25
1.82	1.7	4.03	3.61	4.54	4.88
2.28	2.6	3.27	3.06	4.14	4.08
2.76	2.75	2.77	2.39	3.21	3.39
3.58	3.03	2.96	3.39	5.04	5.1
1.6	1.7	3.63	4.24	5.32	5.25
1.45	1.91	1.77	2.28	4.4	4.4
2.08	2.29	4.06	4.28	5	5.1
1.98	2.94	3.49	3.66	7.28	7.09
2.12	1.87	2.91	2.94	5.27	5.29
0.31	0.14	2.72	2.97	3.85	3.66
2.95	3.21	4.73	4.85	4.88	5.02
1.93	2.15	2.58	3.31	4.24	4.1
2.61	2.54	2.26	2.29	5.7	5.93
5.04	5.1	2.44	2.94	5.58	5.6
1.77	2.05	1.06	0.58	3.76	4.1
3.05	3.19	3.72	3.68	3.97	3.8
3.2	3.54	1.98	1.74	4.95	5.12
1.69	2.22	2.43	3.09	3.8	4.24
3.76	3.03	2.14	3.03	4.36	4.44
2.18	2.02	1.96	1.77	4.5	4.34
1.6	0.93	3.14	3.16	4.69	4.9
4.08	4.1	1.77	1.38	3.1	3.3
1.42	1.17	3.71	3.78	4.57	4.73
3.11	2.84	3.51	2.8	3.78	3.78
1.86	1.23	4.74	4.62	4.89	4.8
3.1	2.89	2.31	2.63	5.03	5.04
3.96	4.23	0.73	1.07	5.5	5.54
0.08	0.96	4.59	5.05	4.3	4.49
1.21	1.54	1.96	2.43	6.81	6.81
2.58	2.55	1.39	2.38	3.88	4.52
2.89	1.83	3.67	3.19	4.92	5.44
1.82	1.74	2.06	1.87	5.04	5.05
1.86	1.83	4.98	5.06	5.12	4.94
2.51	2.12	0.51	0.58	4.2	4.32
2.38	2.25	3.03	3.5	6	5.64
3.42	3.35	4.62	4.79	5.93	5.75
2.1	1.89	3.1	2.81	4.99	5.12
2.08	1.96	2.51	2.32	5.69	5.62
3.52	3.77	4.27	4.21	4.87	4.99
2.08	2.2	2.36	2.45	4.83	5.05
2.78	2.38	3.41	4.19	5.12	5.2
1.45	0.58	3.1	3.45	5.5	5.5
3.75	3.01	1.14	1.38	5.18	4.92
1.89	1.58	1.93	2.66	5.91	5.99
1.63	1.56	4.05	4.27	4.62	4.52
3.78	3.46	4.17	4.21	5.5	5.43
4.78	4.84	3.04	2.78	5.46	5.52
2.64	2.6	1.74	1.74	4.76	4.72
1.49	1.89	3.5	4.08	4.06	4.1
4.82	4.54	1.58	1.54	4.16	4.2
5.28	4.7	2.89	3.41	5.31	5.49
1.79	1.32	2.73	2.31	5.51	5.19
2.99	2.98	1.39	1.26	4.53	4.58
2.41	2.15	3.71	3.63	5.36	5.36
2.24	2.15	3.58	3.73	4.09	3.89
3.92	3.8	1.77	1.56	4.55	4.61
3.34	3.72	3.41	3.37	3.9	3.97
3.8	3.94	2.87	3.2	3.73	3.57
1.69	2.19	6.6	6.52	4.92	5
1.96	2.54	1.86	0.93	3.89	4.15
2.38	2.62	2.1	2.26	4.53	4.53
2.26	1.93	2.57	2.93	5.07	5.04
2.55	2.83	2	1.68	5.49	4.92
3.11	3.1	3.04	3.69	5.02	5.17
4.09	4.16	2.7	3.41	4.05	4.2
1.71	0.89	3.06	2.89	4.71	4.73
2.79	3.18	2.14	2.02	5.64	5.56
3.25	3.21	3.06	2.97	3.25	3.36
2.78	2.92	2.66	2.46	5.04	5.17
1.84	2.23	2.59	2.43	3.23	3.48
2.79	3.03	2.91	2.83	3.51	3.59
2	2.1	3.59	3.61	4.51	5.11
3.14	2.96	4.47	4.27	4.11	4
1.18	1.07	1.25	1.72	6.36	6.2
1.77	2.23	2.66	2.45	5.8	5.73
3.63	3.71	2.18	2.09	4.85	4.87
2.84	3.11	3.37	3.67	3.87	3.76
2.62	2.42	3.15	3.19	3.49	3.31
3.37	3.28	2.2	2.15	3.78	3.55
1.18	1.29	3.69	4.43	3.88	4
3.08	3.12	5.54	5.61	5.1	5.16
1.84	1.81	3.97	3.47	4.66	4.54
2.48	2.66	1.77	1.35	2.14	2.28
1.86	1.56	5	5.21	6.01	5.92
4.94	4.7	3.34	3.14	4.52	4.59
2.16	2	4.84	4.75	5.04	4.77
1.84	1.81	3.49	3.8	4.69	4.48
1.14	1.29	4.58	4.31	3.89	3.74
1.82	1.89	1.89	2.79	5.38	5.4
1.66	1.38	1.63	1.61	3.45	3.37
3.7	3.9	3.97	3.97	4.74	5.39
2.88	2.96	2.7	2.34	5.27	5.22
2.55	2.71	2.29	1.79	4.97	4.61
2.12	2.36	2.76	2.54	2.46	2.5
2.02	1.79	2.34	2.61	4.72	4.56
4	3.84	2.64	2.74	2.48	3.02
3.81	4.1	2.81	3.1	3.93	4.15
1.86	1.93	4.55	4.46	4.33	4.35
3.48	3.15	2.34	2.2	6.26	6.1
3.09	3.36	1.6	1.56	3.71	3.95
2.78	2.28	4.3	3.57	4.29	4.24
2.43	2.38	3.52	3.84	4.22	4.22
2.73	2.73	2.66	2.39	4.08	4.07
6.53	6.75	3.35	3.29	5.39	5.33
3.3	3.26	1.39	1.79	5.83	5.86
2.76	2.72	5.07	4.23	4.55	5.17
2.08	1.87	3.12	2.83	3.51	3.66
1.84	1.87	3.82	4.54	4.31	4.43
3.11	2.51	2.94	2.79	6.11	5.89
3.93	4.4	2.49	2.92	5.04	4.99
3.15	3	1.14	1.49	4.11	4.2
3.2	3.33	1.25	1.2	6.07	5.9
3.24	3.27	2.33	2.75	2.06	2.43
2.55	2.02	4.94	5.64	3.11	3.21
2.97	3.15	3.86	3.58	2.26	2.39
2.08	2.31	2.59	3.09	5.8	5.69
3	2.38	2.51	2.09	5.12	5.3
4.03	4.22	2.62	2.32	5.29	5.3
2.68	3.21	1.32	1.35	4.45	4.54
2.46	2.55	1.84	2	5.29	5.25
3.55	3.58	3.14	3.95	4.87	4.95
2.69	2.7	4.21	4.6	5.08	5.2
2.97	3.02	2	2.05	3.41	3.74
1.1	1.23	2.43	3.1	4.99	5.03
1.49	1.66	2.59	2.66	3.93	4.01
2.81	1.26	2.28	2.26	3.48	3.68
3.27	3.23	4.67	4.53	6.55	6.67
3.87	3.84	3.91	4.28	4.04	4.68
4.72	5.27	2.91	2.41	3.89	3.94
2.64	2.73	2.29	2.1	5.62	5.71
1.45	1.68	3.06	2.51	3.91	3.97
3.71	3.49	2.54	3.27	3.05	3.15
3.13	3.49	4.87	5.15	4.54	4.34
3.3	3.14	2.29	1.96	3.91	4.04
3.58	3.82	3.91	3.51	3.15	3.41
1.79	1.41	2.33	2.31	5.75	6
3.65	3.64	2.89	3.26	4.49	4.38
2.55	2.17	3.14	3.72	5.89	5.92
2.08	2.02	2.33	2.38	6.8	6.82
2.31	2.17	2.2	2.29	4.82	4.81
0.83	0.93	3.15	3.55	4.75	4.53
2.34	2.67	2.49	2.41	2.98	2.74
3.33	3.26	3.6	3.19	4.56	4.63
2.06	2.31	4.28	4.5	3.68	3.55
0.83	0.96	5.11	4.69	4.33	4.35
2.93	3.13	2.89	2.84	6.14	6.07
2.29	2.78	4.82	4.85	4.95	4.96
2.51	2.73	3.45	3.36	4.62	4.64
2.88	3	4.19	4.22	5.65	5.5
1.71	1.79	3.46	3.79	3.14	3.02
3.04	2.87	4.04	4.22	2.29	3.19
1.77	2	2.72	3.1	4.09	4.09
1.96	1.79	2.58	3.23	4.66	4.72
2.02	2.31	3.86	3.61	4.22	4.03
2.65	2.67	2.59	3.09	5.42	5.45
0.68	0.77	3.55	3.64	4.85	5.4
4.04	3.5	3.11	3.27	4.79	4.64
1.14	0.63	2.36	2.68	4.7	5.12
1.55	1.94	2.29	2.14	4.25	3.92
1.91	1.96	2.04	3.31	5.05	5.21
1.49	1.49	3.77	3.67	3.85	3.58
1.42	1.41	2.33	2.75	3.67	3.72
1.21	1.93	1.69	1.85	5.14	5.24
3.95	4.02	1.55	1.49	6.64	6.74
2.54	2.2	3.29	3.34	4.16	4.73
1.6	2	4.42	4.46	4.24	4.14
1.6	1.2	1.6	1.77	5.56	5.53
3.48	3.6	2.65	2.39	6.24	5.71
2.7	2.62	2.33	2.56	3.73	4.3
0.73	0.81	5.22	5.42	3.76	3.72
1.39	0.85	4.86	5.09	4.76	4.83
1.52	1.77	1.66	2.12	5.3	5.47
2.1	1.51	3.45	3.74	5.88	4.71
3.89	4.33	1.25	1.35	4.04	3.75
2.51	2.34	2.98	2.7	4.32	4.31
1.96	2.62	5.76	5.67	6.03	5.57
1.06	1.66	2.69	2.45	4.77	4.72
3.2	3.78	3.78	3.9	3.94	4.26
2.4	2.78	2.41	2.2	3.26	3.43
3.74	3.54	4.39	4.71	5.42	5.43
3.5	3.5	2.87	3.09	4	4.19
2.54	2.26	3.62	3.47	3.52	3.51
3.83	3.97	2.76	2.58	6.77	6.23
2.76	2.46	3.41	3.21	3.98	4.03
3.41	3.02	2.24	2.2	4.62	4.9
1.98	1.58	3.01	3.22	5.24	5.15
2.51	2.42	3.51	2.83	2.69	2.81
3.04	3.1	3.06	3.71	4.18	4.11
2.96	3.35	0.78	0.54	4.02	4.07
2.76	1.96	2	2.29	4.14	3.98
4.93	4.49	3.83	3.81	4.84	4.91
1.21	1.04	3.52	3.41	3.9	3.64
3.28	2.73	4.01	3.6	5.41	5.54
2.89	3	2.93	3.3	5.31	5.31
3.8	4.04	3.08	3.17	4.83	4.56
2.48	3.05	2.31	2.46	3.91	4.23
3.34	2.91	2.26	1.98	4.3	4.29
3.71	3.68	2.69	3.05	7.68	7.31
3.37	3.85	2.16	2.39	5.11	4.95
3.06	3.19	1.01	1.29	3.93	4.09
2.7	2.57	3.42	3.8	3.56	3.71
3.61	3.38	3.03	2.73	7.56	7.31
1.79	1.38	3.5	3.77	4.11	4.26
2.36	2.52	5.07	5.18	3.28	3.41
2.82	2.87	2.29	2.12	3.66	3.61
1.42	1.58	3.82	3.23	5.61	5.74
2.68	2.83	3.42	3.46	4.18	4.22
2.72	2.19	3.62	3.6	3.31	3.45
2.55	2.54	2.95	3.37	6.35	6.45
1.06	1.04	2.65	3.3	3.95	3.89
2.95	2.88	3.45	3.59	3.48	3.65
3.45	3.36	1.52	1.2	4.83	5.03
2.65	2.99	1.55	1.83	3.94	4.12
1.45	1.38	1.98	2.19	4.66	4.96
2.84	2.98	4.11	4.17	5.01	5.19
3.01	3.05	3.03	3.22	3.93	4.19
1.77	1.87	1.84	1.89	3.84	4.05
2.51	1.89	3.27	2.91	4.51	4.63
3	2.94	3.1	3.6	4.76	4.82
1.06	1.91	2.93	3.17	3.16	3.1
2.06	2.38	3.24	2.63	4.9	4.36
2.41	2.6	1.77	2.15	3.93	3.74
2.28	2.43	3.99	3.86	4.86	4.76
2.87	2.89	2.49	2.61	4.01	3.88
1.6	1.68	4.25	4.35	4.47	4.36
1.86	2.39	3.42	3.53	4.64	4.64
2.74	2.86	2.26	1.49	3.39	3.39
2.73	2.8	4.36	3.88	3.52	3.74
1.71	1.38	3.8	3.79	5.69	5.76
2.64	2.89	1.93	2.36	5.41	5.47
0.97	0.63	3.42	2.63	5.1	5.02
2.96	3.16	4.69	5.14	4.62	4.79
2.88	2.47	3.75	4.47	3.96	4.13
3.12	3.31	2.28	1.66	4.13	4.07
2.93	2.83	3.19	3.35	6.13	6.16
2.48	2.12	2.14	2.32	5.55	5.47
1.86	1.58	3.33	2.77	3.88	4.08
3.22	3.26	2.33	2.49	4.3	4.29
1.49	1.58	1.96	2.41	4.41	4.51
4.34	4.21	2.38	1.98	5.1	5.03
1.49	1.68	1.96	1.74	5.07	5.3
2.24	2	4.91	3.84	3.75	4.1
4.25	4.06	3.65	3.39	5.32	5.18
3.6	3.72	2.9	3.01	4.38	4.22
2.43	2.34	2.87	2.92	4.86	4.78
3.16	3.45	4.36	4.02	2.81	3.16
4.51	4.58	2.96	2.93	4.47	4.8
3.49	3.55	2.16	2.2	3.22	3.54
3.18	3.34	4.55	4.61	3.8	3.82
4.81	4.84	3.07	3.19	5.15	5.17
3.17	2.86	1.42	1.49	4.48	4.55
3.6	3.5	3.36	3.07	4.57	4.52
3.04	2.97	1.29	1.23	3.86	3.83
0.88	0.54	2.69	2.93	3.05	2.89
3.4	3.56	3.82	4.3	5.39	5.62
1.1	1.26	3	2.54	6.11	6.22
2.08	2.28	4.14	4.17	4.98	5.15
2.68	3.22	2	1.91	3.95	4.18
4.43	4.43	3.06	3.56	4.83	4.88
2.46	2.34	0.97	1.07	5.44	5.52
2.52	2.71	3.4	3.59	4.17	4.17
3.41	3.26	4.24	2.94	5.1	5.37
3.52	3.23	4.1	4.33	3.94	4.08
4.91	4.72	3.15	3.43	4.44	4.64
2.87	2.71	2.73	2.78	4.98	4.79
1.14	0.68	2.43	2.55	4.78	4.86
3.73	3.67	2.7	2.45	5.31	5.18
1.71	1.32	2.48	2.29	6.07	6.13
5.33	5.29	4.7	4.71	5.47	5.48
1.79	0.96	3.16	3.22	3.16	3.55
3.09	3.05	4.42	4.36	5.01	5
4.22	4.35	3.86	3.77	6.09	6.12
4.78	4.81	4.62	4.44	3.93	4.03
1.63	1.61	3.83	4.3	3.79	3.54
2.76	3.15	2.34	2.2	4.71	4.52
2.24	2.66	3.57	3.64	5.46	5.79
2.77	3.24	2.97	2.98	4.75	4.99
2.57	3.19	4.4	4.27	5.9	5.94
3.36	3.34	3.58	4	3.6	3.64
2.7	2.73	4.19	4.21	3.55	3.43
1.06	1.23	2.84	3.04	4.74	4.58
3.83	4.12	1.69	1.41	5.25	5.2
4.22	4.3	3.77	3.68	3.5	3.65
2.97	2.93	2.62	2.12	5.29	5.08
2.04	2.07	2.94	3.05	4.65	4.77
2.9	2.2	5.33	5.08	4.87	4.57
1.89	1.56	4.69	4.73	5.21	5.13
2.38	2.09	2.55	2.63	6.52	6.61
2.08	2.71	2	2.2	2.95	3.04
1.96	2.64	3.73	3.73	4.65	4.91
2.95	2.36	3.75	4.04	6.44	6.35
3.5	3.35	4.1	4.61	5.11	5.28
2.61	2.97	2.38	2.47	4.21	4.35
3.86	4	2.48	2.72	3.2	3.48
2.14	2.45	2.73	2.54	3.96	4.08
5	4.82	3.18	3.03	5.49	5.72
1.49	1.49	3.72	3.56	2.49	2.43
3.31	3.16	4.54	4.33	4.12	4.48
1.69	1.56	1.71	1.7	6.7	7.1
2.02	2.07	2.72	2.25	4.72	4.62
3.69	3.72	3.7	3.71	5.66	5.65
2	1.81	4.04	3.94	3.88	4.05
3.36	3.23	2.1	2.12	5.34	5.63
2.24	2.46	1.36	1.46	6.15	6.25
2.74	2.5	3.09	3.19	6.82	6.61
3.36	2.72	3.87	4.27	5.36	5.33
3.2	1.41	5.15	4.92	4.71	5
3.85	3.92	3.53	3.14	5.23	5.37
5.12	5.41	5.09	5.87	5.22	5.23
3.57	3.43	2.98	3.48	4.4	4.62
1.79	1.58	3.98	3.96	5.92	5.9
1.79	2.14	3.26	2.91	4.29	4.27
3.57	3.5	2.82	2.74	5.88	5.9
1.93	2.05	2.44	2.79	4.16	4.31
2.51	2.75	2.57	2.56	6.5	6.59
2.55	2.52	3.63	3.98	4.55	4.58
4.12	4.58	1.93	1.94	3.57	3.43
2.84	2.64	2.69	2.28	5.7	5.76
1.77	1.72	2.69	2.55	4.07	4.17
3.05	3.26	3.44	3.38	2.91	3.04
3.49	4.07	3.7	3.32	4.49	4.59
2.98	3.27	3.97	3.75	4.51	4.45
2.82	2.78	6.08	6.15	4.9	4.96
4.05	4.66	3.78	4.14	4.27	4.22
3.28	3.09	3.17	3.34	4.08	4.23
2.41	2.38	3.18	2.42	6.72	6.74
3.15	3.2	5.03	5.59	4.75	4.79
2.69	2.35	1.93	2	3.66	3.86
1.91	2.14	4.02	3.08	5.07	5.07
2.76	2.8	2.48	2.17	3.03	3.35
3.91	3.52	3.7	3.6	2.99	2.78
2.73	2.51	3.77	4.12	4.34	4.49
3.67	3.43	3.23	3.45	3.98	4.17
3.93	3.97	3.98	4.19	3.35	3.4
3.45	3.39	5.65	5.65	4.24	4.2
3.32	3.57	3.36	3.52	4.14	3.76
3.37	3.47	5.45	5.25	4.43	4.42
4.19	4.44	4.83	4.32	4.7	4.82
3.37	3.07	3.38	4.05	4.73	4.57
0.44	1	3.93	4.02	3.93	4.21
3.05	2.94	3.31	3.72	7.22	6.78
1.91	2.34	3.16	3.12	3.8	3.81
3.56	3.29	2.58	2.42	5.06	5.22
2.14	2.66	4.48	4.46	4.49	4.31
3.05	3.15	1.36	1.32	4.68	4.76
2.86	2.62	3.11	4.27	4.95	5.1
0.93	0.49	3.24	3.52	4.77	4.64
1.96	1.77	2.72	2.86	3.34	3.24
3.06	2.69	2.82	3.05	4.57	5.55
2.54	2.75	3.13	2.68	5.91	5.87
2.26	2.12	2.91	3.35	5.33	5.29
3.38	3.6	4.73	4.43	4.89	4.78
2.41	2.52	2.98	3.03	4.06	4.15
2.68	2.51	3.37	3.69	5.74	5.89
4.4	4.41	2.26	2.32	7.08	6.48
2.49	2.52	2.33	2.32	4.79	4.8
2.44	2.73	3.3	2.91	4.99	4.96
2.04	1.81	3.14	3.49	4.56	4.1
2.31	2.42	1.36	1.56	3.36	4.14
0.51	1.98	3.35	4.07	5	5.16
2.89	3.04	3.78	3.98	4.11	4.1
3.11	2.61	3.76	3.84	5.47	5.43
2.22	1.98	3.03	2.55	4.02	4.08
0.88	0.77	3.86	4.02	5.02	5.3
2.26	2.63	3.82	4.4	2.22	2.57
3.14	2.79	3.72	3.95	3.81	4.21
1.69	1.66	4.38	4.8	3.9	3.92
2.83	2.82	4.34	4.45	4.93	5.05
2.68	2.41	3.49	3.72	2.99	2.83
2.55	2.46	4.59	4.52	6.26	6.1
3.69	3.71	2.64	2.22	5.95	5.97
2.94	2.83	5.15	5.19	6.49	6.71
2.93	3.07	3.83	4.24	2.41	2.6
3.25	3.2	5.73	6.17	4.35	4.27
4.55	4.81	2.41	2.87	5.68	5.67
4.24	4.58	4.68	4.43	4.65	4.74
4.79	4.92	5.14	5.99	4.79	4.87
2.64	2.36	6.03	6.07	3.52	3.41
2.81	3.5	2.62	3.45	3.45	3.25
3	2.9	2.14	2.28	5.5	5.73
1.06	1.35	2.87	3	3.96	4.1
2.57	3.12	4.79	4.57	5.65	5.82
1.74	2.05	0.97	1.07	4.65	4.61
2.29	2.07	3.13	3.71	4.71	4.64
1.82	2.1	2.33	2.05	2.34	2.56
3.65	3.88	3.12	3.55	2.9	3.12
2.34	2.83	3.12	2.83	3.88	3.75
3.64	3.67	5.05	4.63	3.95	3.84
2.61	2.75	4.11	3.26	3.1	2.91
1.06	1.23	1.71	1.23	4.88	4.86
3.01	3.13	2.1	2.31	2.14	2.25
3.04	3.54	4.1	3.94	2.98	2.42
4.55	4.46	2.82	2.95	2.62	3.36
4.9	4.85	3.67	3.68	5.01	4.93
1.25	1.35	2.22	2.46	3.7	3.57
2.79	3.04	3.07	3.3	2.89	2.75
2.78	2.61	5.19	4.91	1.58	1.66
4.65	4.62	1.89	2.61	3.52	4.42
3.69	3.73	3.86	3.71	2.82	2.89
1.06	1.46	4.38	4.58	3.76	3.72
0.73	1.2	2.2	2.68	3.25	3.43
2.98	2.92	1.32	1.32	2.55	2.39
1.74	1.83	2.54	2.29	5.39	5.34
2.82	2.35	3.44	4	4.3	4.5
2.2	2.41	2.48	2.72	5.83	5.87
1.91	2.34	3.21	3.27	3.75	3.7
1.1	1.23	4.38	4.19	2.1	2.26
4.28	4.18	4.26	4.38	2.73	2.41
3.44	3.59	5.24	5.32	5.72	5.42
1.96	2.35	1.32	2.02	2.31	1.68
1.71	2.42	4.47	4.59	4.79	4.76
2.83	1.93	5.89	6.09	3.43	3.95
1.91	2.35	2.41	3.09	4.25	4.43
3.72	3.98	2.4	2.19	3.74	3.49
2.43	2.64	1.74	1.43	3.25	3.52
4.18	4.17	2.87	2.55	2.06	2.15
2.26	2.32	3.74	4	2.1	1.63
3.93	3.82	2.22	2.05	5.45	5.66
2.22	2.22	4.57	4.5	1.55	2.09
3.32	3.34	3.08	3.36	3.52	4.14
3.58	3.89	3.21	3.35	4.31	4.37
2.66	3.11	2.76	2.61	5.46	5.22
2.33	2.75	2.28	2.28	2.12	2.35
1.52	1.61	3.42	3.58	2.26	2.19
4.29	4.55	3.2	3.15	4.03	4.23
1.69	1.96	3.3	3.06	0.51	0.93
4.37	4.43	3.91	4.03	1.77	1.14
2.31	2.34	1.14	1.54	1.63	2.09
4.56	4.26	3.19	3.57	4.44	4.41
3.11	3.4	2.61	2.36	5.16	5.12
2.58	2.36	4.49	4.96	0.38	0.77
2.4	1.93	3.8	3.6	4.04	4.33
2.14	2.15	5.44	5.39	2.44	2.2
2.9	3.1	1.71	1.04	3.34	3.63
4.31	4.13	2.52	2.81	0.83	1.49
2.69	2.74	3.83	3.93	1.93	1.77
1.18	1.83	3.38	3.16	3.23	3.66
3.73	3.75	3.79	3.59	1.21	0.68
3.57	3.72	4.19	4.49	5.97	6.11
3.69	2.95	2.44	2.1	4.17	4.39
3.18	3.03	3.3	3.48	2.65	2.39
4.5	4.29	4.86	4.97	5.17	5.2
2.83	2.66	3.57	3.16	3.75	3.57
3.68	3.93	4.52	4.3	1.58	1.29
2.12	2.46	2.88	3.48	2.79	2.05
2.29	2.56	2.34	2.52	5.94	5.94
2.28	2.46	5.29	5.56	1.14	1.93
4.49	4.27	4.57	4.53	1.79	2
3.75	3.92	3.41	3.32	4.83	4.81
1.66	1.46	4.37	5.5	4.82	4.83
3.48	3.25	2.38	2.36	2.76	2.22
2.84	3.41	3.2	3.19	2.64	3.41
3.23	3.4	3.1	3.6	3.43	3.39
2.65	3.16	4.25	4.33	2.88	2.99
2.59	2.93	4.66	4.69	4.14	4.36
3.73	3.23	4.53	4.65	3.46	1.93
2.81	2.32	3.89	4.12	3.32	3.59
2.66	2.45	3.54	3.22	3.78	4.11
3.08	2.79	3.62	3.74	2.9	3.6
3.79	3.91	2.66	2.62	4.66	4.57
3.92	3.62	2.93	3.44	4.94	4.78
2.2	2.02	4.24	3.93	3.41	3.48
2.9	3.03	4.98	4.93	2.64	2.45
4.56	4.28	3.19	3.33	3.79	4.17
1.71	1.46	2.38	2.39	3.25	2.55
2.59	2.72	2.46	2.8	2.26	2.14
2	1.43	3.52	4.16	3.73	4.26
2.43	2.8	3.82	3.5	4.06	4.13
3.08	3.25	2.52	2.64	2.41	2.88
2.68	3.59	2.52	2.78	3.04	3.28
2.57	2.22	1.84	1.94	4.77	4.93
4.24	4.25	4.78	4.97	3.08	3.64
1.14	1.81	3.2	3.38	6.03	6
3.23	3.48	4.45	4.04	3.55	3.63
3.46	3.48	2.81	2.77	1.36	1.41
2.72	2.52	5.31	5.18	2.31	2.2
3.7	3.58	2.91	3.34	0.73	1.2
4.37	4.09	4.54	4.49	4.62	4.62
3.63	3.77	3.65	3.17	6.86	6.65
2.24	2.28	2.84	2.74	4.36	3.24
4.95	4.21	3.53	3.57	1.91	2.05
2.54	2.82	4.22	4.26	4.57	4.74
3.06	2.78	3.58	3.85	3.22	3.15
3.39	3.26	2.77	2.71	2.77	2.72
2.31	2.35	4.37	4.56	3.94	4.07
3.82	3.97	3.31	3.04	1.79	1.83
3.41	3.64	1.32	1.26	4.55	3.71
2.41	2.35	1.6	1.23	1.42	1.56
2.88	3.14	4.86	4.84	4.16	4.18
2.82	2.97	1.58	1.83	2.61	3.1
3.9	3.83	3.78	3.87	5.2	5.1
2.64	2.58	3.72	3.79	4.01	4.26
4.04	4.43	2.52	3.43	1.42	1.72
1.66	1.41	3.89	3.8	0.57	1.1
4.83	4.86	1.93	1.85	2.65	2.32
3.06	3.13	5.03	4.98	4.13	4.23
2.1	2.26	4.59	4.64	4.21	3.84
3.55	3.52	4.08	3.89	4.47	4.5
4	3.89	3.18	2.78	2.55	2.61
2.4	2.55	3.38	3.41	3.19	2.99
2.69	2.77	2.02	1.72	3.71	3.51
2.44	2.51	3.52	3.48	2.52	2.79
3.88	3.84	2.08	2.34	2.94	2.63
2.65	2.87	5.47	5.68	1.42	1.93
2.22	2.41	4.53	4.77	4.87	4.96
2.29	2.89	3.73	3.99	4.04	3.97
4.94	5.06	3.19	3.24	4.79	4.59
4.02	3.75	3.01	3.32	4.35	3.75
3.4	3.47	2.02	2.34	3.81	4
2.69	3.67	4.58	4.36	3.18	3.25
2.93	2.88	2.46	1.41	2.84	2.07
1.39	1.46	1.63	1.66	1.39	1.29
4.43	3.79	2.78	3.14	5.63	5.7
2.02	1.2	4.31	4.44	2.29	2.14
2.04	2.09	4.86	4.91	3.41	3.29
2.65	2.54	2.16	2.52	1.86	2.1
3.72	3.08	3.77	3.92	1.55	1.87
3.27	3.14	3.66	3.7	1.74	1.96
2.86	2.66	3.61	4.38	4.88	4.86
3.74	3.82	3.49	3.23	5.28	5.65
1.45	1.41	3.3	3.26	5.14	5.03
2.73	2.83	2.38	2.47	3.33	3.38
3.8	4.05	4.57	4.68	4.08	4.56
4.08	3.97	4.57	4.43	3.31	3.28
1.74	1.91	3.88	3.78	3.51	4.12
2.61	2.29	2.36	1.96	3.38	3.12
5.17	5.06	3.21	2.98	4.96	4.66
2.58	2.34	4.81	4.67	4.16	4.34
2.65	2.82	4.25	4.58	3.52	3.66
4.01	3.64	4.97	5.18	3.42	3.29
4.34	4.29	3.24	2.94	1.69	1.85
2.18	2.36	3.26	3.19	4.57	4.52
3.07	3.17	2.68	3.17	4.28	4.37
1.55	1.54	4.15	3.88	4.77	4.54
3.08	3.36	5.28	5.61	4.55	4.04
1.21	1.85	4.59	4.71	4.61	5.15
2.16	2.17	3.97	3.74	3.44	3.44
2.44	2.6	3.58	3.86	5.21	5.35
3.01	2.94	5.66	5.24	2.57	2.54
1.52	1.2	2.9	2.94	2.33	2.74
3.7	3.58	2.91	2.91	2.57	2.41
0.62	0.63	3.65	3.63	2.14	2.71
3.84	3.74	1.55	1.91	3.76	3.92
3.91	4.07	2.74	2.82	6.05	6.18
2	1.94	3.67	3.95	4.69	4.93
2.79	3.51	1.84	2.88	4.58	4.73
3.31	3.08	4.26	4.21	1.36	2.12
1.14	1.61	3.75	4.1	3.31	3.13
3.04	3.08	2.86	3.47	1.66	2.1
1.21	1.14	3.41	3.47	5.88	6.03
2.94	2.97	1.55	1.79	2.46	2.75
2.46	1.66	4.01	4.11	1.84	1.58
3.37	3.31	3.77	3.64	5.14	5.29
4.97	5.02	4.5	4.44	2.2	0.38
2.68	2.85	2.72	2.84	2.93	3.01
1.79	1.56	2.33	2.35	5.52	5.57
4.86	4.86	3.87	4.19	4.12	4.48
3.92	4.06	3.54	3.86	4.95	5.04
3.97	3.81	3.57	3.46	1.74	2
3.18	3.36	4.22	4.53	2.2	2.62
3.65	4.14	4.67	5.18	5.14	5.02
3.92	3.78	3.44	3.96	3.82	4.61
3.09	3.54	3.97	3.85	2.43	3.04
3.25	2.82	3.2	3.49	4.2	4.23
3.4	3.51	4.57	4.87	5.54	5.09
2.49	2.97	3.72	3.87	3.29	3.36
2.06	2.38	3.07	3.36	3.14	3.5
3.24	3.28	4.21	4.49	4.48	4.21
2.06	2.09	2.74	3.92	2.7	2.95
0.83	1	2.81	2.57	5.41	5.7
3.83	3.76	2.22	2.36	3.45	3.47
4.1	4.07	2.9	2.51	1.21	1.14
4.07	4.34	2.64	2.04	6.49	6.57
3.62	4.04	2.97	3.31	6.21	6.44
3.76	3.94	2.55	2.71	3.99	3.95
5.29	5.61	5.13	5.14	4.8	4.82
3.15	3.04	2.24	2.36	2.06	1.83
3.13	3.34	3.39	3.29	2.36	2.05
3.03	2.94	5.3	5.52	2.93	3.29
1.21	0.96	5.68	5.92	2.69	2.9
3.97	4	2.78	2.34	4.23	4.4
3.74	3.52	3.28	3.66	2.77	2.94
3.63	3.39	5.9	6.09	3.78	3.71
4.93	5.12	3.83	4	2.22	1.04
3.63	3.18	4.83	4.85	2.02	2.43
3.47	3.55	4.66	4.22	2.06	2.05
2.69	2.32	2.12	2.36	3.6	3.73
1.66	2.17	3.2	3.38	5.77	5.84
2.76	3.24	5.85	5.88	5.81	5.79
2.9	2	4.81	4.91	4.76	4.63
3.98	3.99	4.95	5.06	2.82	3.19
4.22	4.34	3.28	3.39	1.6	2.22
2.66	2.43	3.68	3.52	3.14	3.29
4.42	4.41	3.69	3.87	5.75	5.61
4.25	4.47	3.6	3.26	2.76	2.56
3.74	3.35	4.19	4.11	2.81	2.07
4.1	3.99	5.31	4.83	4.39	4.3
2.16	2.6	3.3	3.58	5.5	5.47
1.91	2.02	3.05	2.87	3.69	3.86
2.68	2.94	3.65	3.62	5.2	5.25
5.05	4.94	4.09	4.18	4.39	4.48
2.36	2.32	3.53	3.4	2.54	2.41
3.82	4.15	3.75	3.61	2.58	2.63
3.56	4.22	3.8	3.77	2.33	1.54
3.22	2.78	2	2.41	3.69	3.69
4.66	3.52	2.06	2.29	1.29	1.07
4.27	4.04	2.34	2.66	2.38	2.95
3.58	3.48	4.13	4.11	2.08	1.93
2.91	2.86	4.05	3.92	4.79	4.78
3.69	3.55	5.71	5.8	5.64	5.07
4.29	4.06	2.74	2.63	2.24	2.45
3.53	3.16	4.61	4.09	3.55	4.21
2.44	2.57	4.28	5.06	4.42	4.47
2.58	2.56	2.69	2.45	1.96	2.02
3.36	3.42	4.03	3.59	2.66	3.26
2.2	2.68	4.41	4.66	5.82	5.81
1.55	1.7	4.32	3.74	4.87	4.79
2.7	3.04	2.74	2.77	2.14	1.94
3.1	3.32	4.29	4.77	1.91	1.85
4.38	4.49	4.17	4.38	4.55	4.55
1.32	1.87	3.71	3.94	5.34	5.48
3.65	3.46	4.09	4.47	3.12	3.4
2.04	2.35	6.34	6.26	3.05	2.81
1.39	1.49	3.95	4.32	3.43	3.43
4.13	4.36	1.66	1.74	4.09	4
3.17	2.88	3.8	4.17	1.82	1.87
4.01	3.85	4.56	4.58	4.95	4.85
3.21	2.99	4.8	4.81	3.25	3.63
1.93	2.5	3.83	3.43	4.63	4.83
1.91	2.19	3.71	3.49	2.14	2.39
2.08	2.05	6.54	6.72	4.86	4.54
3.17	3.07	1.66	1.81	4.16	4.37
2.36	2.41	2.95	4.13	3.08	2.88
2.69	2.49	4.64	5.26	4.59	4.41
1.82	2.41	3.48	3.8	3.28	3.14
4.33	4.34	2.84	3.17	5.16	5.06
4.88	5	2.1	1.96	1.39	1.81
3.14	3.08	2.89	2.99	2.46	2.66
2.18	2.15	5.15	5.29	5.21	5.22
5.59	5.5	0.83	0.49	2.26	2.41
2.26	2.25	4.88	5.34	4.53	4.59
3.94	3.91	2.84	3.25	4.48	5.09
5.8	6	4.07	4.67	1.79	1.93
4.42	4.19	2.91	3.57	1.29	1.41
5.37	5.33	2.22	2.49	3.28	3.21
3.67	3.79	2.91	2.74	3.46	3.47
1.42	1.7	1.29	1.89	4.02	3.88
2.95	3.26	3.35	3.15	2.81	3.04
2.16	2.64	4.76	4.62	3.88	3.71
3.37	3.05	4.1	4.21	3.06	2.66
4.06	3.75	2.26	1.83	1.79	1.79
3.4	3.84	3.47	3.94	3.77	4.19
1.82	1.83	2.82	2.75	5.45	5.83
3.52	3.6	3.5	3.79	4.32	4.33
3.94	3.79	2.76	2.79	3.8	3.92
2.33	2.67	3.4	4.03	0.31	1.14
3.81	3.33	5.63	6.07	4.47	3.5
3.1	3.11	4.22	4.09	5.01	5.08
2.68	2.61	3.32	3.55	2.18	2.12
1.45	1.87	4.28	4.15	3.99	3.42
3.73	3.86	2.91	2.93	4.42	4.36
2.38	2.29	1.84	2.45	2.08	3.41
3.38	3.26	2.76	3.22	4.91	5.12
1.98	1.98	5.63	5.57	1.25	1.41
4.33	4.26	2.61	2.52	3.59	3.5
1.89	1.49	3.54	3.9	4.23	4.36
4.68	4.9	4.1	4.34	2.1	2.05
5.39	5	3.92	3.8	3.2	3.03
1.69	2.15	4.79	4.79	2.74	2.54
2.26	2.25	4.81	4.71	3.85	3.97
2.77	3.17	5.86	5.89	2.46	2.92
2.38	1.46	2.55	2.61	2.64	2.42
4.05	4.02	2.87	2.8	3.51	3.98
4.07	4.29	4.03	4.15	4.99	5.07
3.52	3.47	2.49	2.57	3.45	2.32
4.23	4.19	4.04	4.38	2.28	2.72
3.28	3.54	5.07	5.48	2.18	2.02
3.2	3.74	2.16	2.41	4.09	4.26
4.02	4.55	4.79	5.39	1.69	3.23
2.34	2.34	4.21	4.37	5.06	5.27
2.87	1.56	3.14	3.31	5.03	5.15
2.77	2.54	5.33	5.3	2.87	2.75
3.6	4.16	1.84	1.91	4.29	3.69
4.98	5.07	3.8	3.95	4	4.41
2.55	2.28	3.53	3.39	3.01	2.94
3.07	3.1	2.34	1.87	5.28	5.27
2.2	2.64	2.16	1.51	3.19	3.18
3.57	3.86	4.58	4.35	1.89	2.5
4.62	4.36	3.59	3.92	5.03	4.97
2.31	2.77	2.46	2.96	2.81	2.5
3.12	3.25	2.97	3.39	1.71	2.61
3.06	2.66	2.77	2.51	1.84	2.28
1.77	1.68	4.26	3.59	2.4	2.07
2.99	3.04	4.07	4.39	4.09	3.8
2.91	3.63	4.02	3.82	3.99	3.93
3.3	3.26	4.23	4.38	3.26	3.11
3.18	3.49	4.59	4.56	2.16	2.05
6.64	6.39	5.57	5.72	4.04	4.17
2.87	2.96	2.74	2.39	2.1	2.22
4.73	4.92	2.82	3.01	5.16	5.16
2.24	2.39	4.36	4.45	0.93	0.43
2.51	2.8	5.28	5.7	3.32	2.93
1.77	1.35	3.35	3.31	6.23	6.23
3.31	3.04	2.73	2.64	2.7	3.15
4.13	3.96	3.32	3.41	4.93	5.06
3.01	2.88	4.29	4.56	3.11	3.1
2.22	2.05	2.82	2.97	5.74	5.67
2.96	2.62	4.39	3.71	3.03	3.21
3.6	3.51	3.75	3.9	2.44	3.26
2.72	3.04	6.45	6.8	4.49	3.82
4.15	4.43	4.05	4.07	3.64	3.47
4.98	5.31	3.41	3.68	1.29	2.15
2.4	2.68	3.06	2.86	4.07	4.34
2.4	2.63	4.31	4.35	3.55	3.84
3.41	3.63	1.82	1.68	3.21	3.39
3.33	3.15	4.33	4.51	4.31	3.75
2.69	2.72	3.22	2.96	2.04	1.87
2.52	2.19	3.65	3.92	3.94	4.61
3.83	3.27	4.1	3.93	4.15	4.46
4.57	4.69	4.54	4.68	3.03	3.11
2.74	3.3	2.52	2.56	2.24	2.2
3.9	4.26	2.88	3.21	4.38	4.13
3.74	4	5.42	5.59	3.22	3.93
2.14	2.09	4.87	5.03	3.78	3.51
2.36	2.52	5.6	5.57	5.08	5.26
3.77	3.86	3.83	4.29	3.42	3.74
2.59	2.51	4.65	4.62	2.08	2.17
2.02	2.31	5.17	5.11	3.23	3.26
2.73	2.39	2.68	2.57	4.38	4.44
2.65	2.87	4.32	4.23	3.03	3.6
1.71	1.54	4.18	4.44	1.86	2.23
2.33	2.14	3.29	3.42	3.52	3.94
2.26	2.14	3.63	4.5	4.64	4.72
3.27	3.45	3.3	3	4.57	4.58
2.86	2.69	4.09	4.32	5.23	5.13
3.78	3.53	5.16	4.59	3.47	3.05
3.01	2.96	2.99	2.94	2	2.26
4.11	4.38	5.44	4.83	4.96	4.88
2.74	2.95	3.62	3.55	4.13	3.96
3.54	3.46	4.43	4.29	4.77	4.97
3.33	3.98	4.04	4.09	5.84	5.69
1.63	1.2	4.54	4.6	3.26	3.29
1.98	1.79	3.01	2.91	3.53	3.78
2.26	1.74	3.96	3.98	3.61	3.8
2.62	2.89	2.52	2.75	1.1	0.93
1.52	1.79	5.64	5.85	1.71	1.61
2.78	2.9	1.63	1.83	3.45	3.88
2.55	2.79	4.87	4.99	2.72	2.84
2.98	3.2	4.55	4.64	2.62	2.67
2.88	3.04	3.63	3.62	3.83	3.91
0.88	1.14	3.89	4.01	5	4.84
3.43	3.57	3.8	3.58	2.4	3.19
4.71	4.8	3.95	3.89	4.53	4.72
2.43	2.83	5.22	5.25	4.09	4.26
4.59	4.8	5.81	6.01	1.29	1.83
2.82	3.39	5.16	5.21	4.01	3.91
3.56	3.64	4.54	4.6	3.6	3.96
1.84	2.09	7.87	7.36	3.25	3.74
3.18	3.06	4.35	4.03	4.39	4.39
4.2	4.43	4.3	4.27	3.65	3.95
2.72	3.45	3.37	3.1	2.84	4.34
3.58	4.1	3.37	3.22	4.3	4.54
3.08	2.86	2.89	2.94	3.78	4.21
3.92	4.15	3.78	3.67	5.79	5.71
2.97	3.31	4.64	4.63	3.08	3.3
2.81	2.36	4.95	4.73	1.39	2.02
4.85	4.85	4.23	3.94	2.96	3.49
1.6	1.81	2.64	2.54	3.43	3.24
2.12	2.52	4.03	4.07	5.06	5.22
4.13	3.89	3.78	3.65	3.64	3.69
3.69	3.74	3.9	4.33	2.04	2.17
2.16	1.68	4.81	4.72	2.72	2.88
3.92	3.84	4.31	4.64	5.24	5.17
2.4	2.6	2.54	2.42	2.36	2.07
4.12	3.96	4.97	5.02	2.59	3.5
4.25	4.38	3.97	4.3	3	3.28
3.62	3.58	3.32	3.49	5.24	5.21
3.89	4.44	3.66	3.69	2.74	2.86
3.39	3.85	3.34	3.41	4.74	4.64
3.26	3.29	5.25	5.48	2.12	2.71
4.67	4.75	1.45	1.61	5.4	5.53
4.03	4.22	5.29	5.17	4.94	5.12
2.48	2.77	3.86	3.91	4.09	4.19
3.99	4.17	3.9	3.8	2.69	2.39
2.91	3.36	7.18	7.06	2.81	3.04
2.31	2.02	3.68	3.49	4.94	4.76
4.14	4.04	3.89	4.33	4.03	4.25
4.22	4.52	5.11	5.14	5.59	5.44
3.2	3.46	1.29	1.66	2.4	2.19
2.77	1.98	4.1	3.79	0.57	0.89
1.45	1.35	5.5	5.6	4.17	3.95
2.97	3.15	3.74	4.55	4.52	4.22
1.91	2.41	3.55	3.02	1.63	1.61
4.58	4.81	3.97	3.15	2.58	2.6
3.21	3.54	2.49	2.66	2.41	2.85
4.84	4.8	4.33	4.36	3.9	3.77
4.95	5.12	2.62	3	3.42	3.61
3.87	3.73	3.28	2.84	2.54	2.8
4.22	4.41	3.32	3.36	3.59	3.82
2.76	3.04	4.51	4.41	2.46	2.61
2.74	2.54	4.99	5.51	3.12	2.68
1.32	1.61	3.5	3.58	5.03	4.96
4.04	4.18	5.09	4.99	1.71	1
2.82	2.79	3.07	3.29	1.91	2.14
4.77	4.79	3.94	3.82	3.19	3.2
2.59	2.69	3.91	4.19	5.76	5.81
5	4.83	5.95	5.67	3.69	3.44
3.73	3.53	3.52	3.29	3.21	2.92
3.17	3.79	3.52	3.58	0.73	1.14
2.18	2.47	3.93	4	3.63	3.64
3.71	3.98	5.52	5.66	3.14	3.08
2.91	2.9	4.1	3.57	2.95	3.09
5.2	5.31	3.56	3.79	2.12	2.68
2.88	2.7	2.89	2.96	4.81	4.85
3.41	3.16	3.65	3.23	1.25	1.89
3.89	3.97	3.43	3.75	3.3	3.42
2.65	2.47	4.12	3.97	3.47	3.54
3.33	3.75	4.45	4.56	3.17	2.92
5.44	5.5	6.06	6.14	4.61	4.32
2.02	2.45	1.06	1.77	3.1	3.13
1.96	2.2	4.86	5.43	3	2.64
3.23	3.48	3.78	4.18	1.55	1.54
3.94	3.93	3.73	3.84	5.85	5.81
4.08	4.04	4.89	5	4.59	4.73
2.06	1.81	4.22	4.43	2.69	2.88
3.06	3.21	4.03	3.72	2.14	2.05
1.55	1.79	4.52	5	4.3	4.49
3.1	2.91	4.96	5.04	4.62	4.33
4.11	4.1	4.19	4.45	3.31	3.63
3.61	3.08	5.46	5.5	4.69	4.61
3.39	3.34	4.65	4.68	3.62	3.39
3.49	3.61	3.86	3.94	5.09	5.25
2.46	2.45	3.48	3.06	4.83	4.82
4.2	4.18	4.12	3.79	3.47	3.67
3.37	3.66	4.83	4.86	5.38	5.34
3.43	3.78	3.97	4.52	2.69	2.1
2.12	2.15	4.12	4.14	3.61	3.34
3.3	3.33	4.41	4.24	1.96	2.58
3.04	3.06	3.71	4.02	1.93	2.47
3.17	3.5	4.27	4.25	1.29	1.07
3.48	3.56	4.91	4.94	2.81	2.62
2.89	2.96	4.61	4.5	5.01	5.04
4.07	4.21	6.1	5.98	2.38	2.62
5.58	5.89	3.51	3.08	4.55	4.51
4.02	4.19	4.04	3.86	2.58	2.69
3.81	3.63	5.58	5.6	2.04	1.85
2.83	2.84	1.25	1.17	1.32	1.41
3.73	3.64	3.89	4.21	4.13	4.38
3.73	3.05	4.37	4.61	2.49	2.1
3.28	3.5	3.25	3.26	2.86	2.91
4.19	3.82	4.19	4.18	1.74	2.51
3.76	3.92	5.25	5.28	1.86	1.72
2.86	3.05	4.36	4.34	3.52	3.36
1.21	1.51	5.51	5.58	2.46	2.84
4.35	4.36	3.44	3.83	2.84	2.84
4.16	4.35	3.99	4.23	2.4	2.57
1.91	1.54	2.51	2.71	1.01	2.22
3.16	3.18	4.8	4.96	4.32	4.46
3.71	2.57	3.67	4.23	3.56	3.55
4.45	4.36	3.35	3.54	1.52	1.56
2.26	1.89	3.55	3.55	4.38	4.57
2.77	2.95	5.14	5.32	3.31	3.34
5.3	5.44	4.18	4.13	3.98	4.32
4.37	4.42	3.38	3.6	4.11	4.2
3.63	3.54	6.76	6.67	1.77	1.7
6.46	6.23	3.94	3.55	1.18	1.14
3.35	2.79	5.21	4.7	5.15	4.98
2.46	2.2	5.03	5.03	4.44	4.22
3.49	3.07	3.49	3.59	1.32	1.14
2.78	2.92	4.05	3.78	4.3	4.75
3.37	3.4	4.41	4.16	3.13	3.57
2.7	2.85	3.27	3.39	4.72	4.83
4.01	3.84	3.69	3.99	4.91	4.89
2.59	2.89	3.51	3.63	3.3	3.22
4.84	4.99	3.9	3.87	6.57	6.69
4.11	4.23	5.93	6.16	4.87	5.01
4.31	4.13	2.62	2.89	2.04	2.81
4.49	4.29	4.21	4.34	1.74	2.05
2.46	1.98	4.21	4.15	3.35	3.45
2.22	2.7	3.89	4.06	4.95	4.87
3.3	3.46	3.81	4.07	2.33	2.17
4.73	4.64	5.26	5.48	4.33	4.35
2.65	2.82	5.11	5.54	2.26	2.55
2.95	2.7	6	6.14	3.67	3.81
4.83	4.85	3.98	4.03	2.58	2.81
3.35	3.02	5.38	5.34	2.55	2.61
3.79	4.26	5.44	5.63	3.57	3.77
0.68	0.93	4.06	4.21	2.36	2.25
2.16	2.63	4.4	4.34	5.9	6.03
3.32	2.83	4.51	4.57	2.31	2.32
2.41	2.62	4.46	4.33	1.29	1.66
1.29	2.5	2.48	2.84	1.63	2
4.03	4.38	4.33	4.91	2.44	2.87
1.18	0.96	3.24	2.69	3.34	3.5
3.9	3.59	3.45	4.2	4.34	4
3.83	3.89	3.93	3.82	4.49	4.77
5.11	5.19	5.21	5.3	2.41	2.49
1.98	2.58	5.47	5.57	1.96	2.04
2.65	2.85	4.08	4.09	3.52	3.73
3.36	3.03	7.66	7.45	1.42	1.74
4.16	4.02	3.76	4.01	3.89	4.09
2.82	2.57	5.44	5.21	1.39	1.46
2.1	2.28	2.93	3.27	6.55	6.51
3.43	3.61	6.03	6.81	2.59	2.87
4.42	4.64	4.15	4.33	2.08	3.02
4.39	4.38	3.21	3.21	5.36	5.46
2.94	2.97	2.94	2.81	5.67	5.6
3.1	2.84	5.06	5.16	0.51	0.89
1.74	1.56	4.65	5.16	4.25	4.06
3.77	3.96	4.51	4.61	1.25	1.85
3.5	3.77	5.88	5.91	5.38	5.26
4.81	4.69	3.2	3.34	3.22	2.97
2.79	3.04	3.98	4.12	2.51	1.63
2.87	3.2	4.64	4.5	1.84	2.07
3.67	3.34	3.79	3.43	5.71	5.72
4.31	4.21	4.13	3.58	3.75	3.75
2.69	2.92			1.45	1.43
3.77	4.02			4.27	4.26
1.36	1.29			1.18	1.41
2.69	3.03			3.88	3.71
2.34	2.22			3.61	4.11
3.67	3.41			1.96	1.51
4.06	4.04			6.24	5.81
2.58	1.83			4.14	4.77
3.25	3.42			2.46	2.5
3.82	3.78			4.82	4.81
3.36	3.34			3.13	3.39
4.07	4.1			1.74	1.94
3.15	3.23			2.91	2.71
2.51	3.04			1.1	1.17
2.87	2.56			2.1	2.15
4.37	4.48			2	2.66
3.92	4.17			5.35	5.21
2.94	3.28			1.82	1.68
4.55	4.6			2.18	1.83
2.58	2.84			6.05	6.09
3.49	3.66			2.83	1.93
3.3	3.47			1.71	1.68
4.35	4.38			1.98	1.81
3.79	3.57			6.73	6.92
2.65	2.9			5.87	5.77
3.14	3.1			3.12	3.08
3.05	3.39			2.48	2.91
0.88	1.23			3.16	3.37
4.35	4.49			3.46	3.54
3.69	3.95			2.24	1.85
4.71	4.81			2.48	2.49
4.22	4.18			2.31	2.15
4.45	4.8			3.7	3.76
3.58	3.36			3.3	3.12
3.42	3.34			4.23	4.43
2.48	2.55			2.04	2.45
5.16	5.16			2.87	2.83
2.84	3			1.86	1.87
3.73	3.84			2.54	2.8
4.48	3.92			4.66	4.88
4.62	4.64			3.2	3.08
4.53	4.88			4.61	4.38
4.31	4.33			0.44	1.17
2.02	1.68			4.07	4.02
3.65	3.5			2.59	2.52
2.82	3.17			4	4.1
3.16	2.95			5.42	5.51
5.13	5.45			2.58	2.1
2.64	2.45			4.69	4.83
4.55	4.44			2.51	2.86
2.38	2.73			5.2	5.46
3.61	3.84			3.3	3.03
4.61	4.41			3.25	3.15
3.03	2.72			2.06	1.87
3.1	3.45			4.08	3.7
4.19	4.15			3.16	3.46
4.35	4.69			3.98	3.86
2.41	2.54			3.22	3.56
2	2.42			1.39	0.85
4.31	4.1			2.55	2.23
2.76	3.05			3.55	3.88
3.52	3.43			5.28	5.37
3.27	2.81			3.24	3.43
4.07	4.02			2.2	2.28
4.79	4.83			2.49	3.51
3.71	3.77			1.36	1.58
2.06	2.28			1.29	1.41
5.06	4.48			4.91	4.93
4.66	4.5			0.44	0.68
3.14	3.04			2.24	2.12
3.73	4.04			1.58	1.98
4.8	4.78			2.2	1.94
3.4	3.62			4.71	5
3.75	3.63			3.65	3.87
3.9	4.37			3.2	3.75
2.95	3.68			3.65	3.76
3.36	3.43			5.84	6.05
4.1	3.75			2.1	1.77
3.65	3.53			3.41	3.1
3.5	3.67			4.81	4.95
2.82	3.12			1.45	1.17
4.23	4.12			1.29	1.38
2.76	2.74			3.78	4.46
2.29	2.91			2.68	2.99
3.18	3.14			2.66	3.07
2.87	2.72			3.69	3.41
2.72	2.51			3.99	3.87
3.95	4.03			2.84	2.95
4.32	4.53			4.67	4.49
3.61	3.54			3.06	2.87
2.84	3.04			2.28	2.17
4.47	4.64			0.73	1.89
3.34	3.07			1.74	1.89
2.69	2.68			3.33	3.57
2.2	2.25			4.17	3.98
4.08	4.19			0.51	0.26
4.37	4.21			3.69	4.29
4.17	3.92			1.69	1.79
3.11	3.6			4.32	4.41
4.68	4.87			2.43	2.29
4.01	4.07			1.74	1.72
4.43	4.5			3.52	3.57
3.92	4.13			2.96	2.36
3.8	3.78			6.27	6.22
3.97	4.45			3.62	3.68
1.79	2.23			5.45	5.44
6.36	6.46			4.62	4.56
4.36	3.94			6.47	6.47
5.04	5.11			3.05	2.28
4.34	4.45			4.49	4.74
4.84	4.45			5.29	5.38
5.26	5.67			2.24	2.89
3.39	3.47			4.29	4.24
3.41	3.12			1.36	1.61
4.03	3.56			2.89	2.42
4.13	3.91			4.32	4.32
4.9	4.93			3.47	3.31
3.07	3.22			2.76	2.22
5.02	4.98			2.73	2.73
4.28	4.35			1.86	1.49
4.79	4.84			1.98	1.79
2.28	2.05			0.24	0.26
3.62	3.81			3	3.17
3.53	3.44			2.77	2.96
3.73	4.01			4.22	4.61
3.88	3.96			3.34	3.34
2.59	3.07			2.2	2.56
4.63	4.69			5.73	5.57
3.08	3.08			5.06	5.17
4.33	4.47			5.33	5.28
4.4	4.45			3.85	3.79
4.54	4.61			1.69	2.12
2.94	2.81			2.08	2.63
4.92	5.01			1.42	1.43
4.63	4.73			3.52	3.79
3.73	4.15			4.82	4.83
3.1	3.34			4.52	4.47
3.71	3.57			3.23	3.15
3.25	3.6			2.79	3.49
2.78	2.63			2.55	2.86
2.95	2.95			1.42	1.35
2.83	2.91			3.29	3.34
4.56	4.04			4.62	4.88
3.5	3.42			1.63	1.66
5.07	4.87			0.73	1.32
3.3	3.14			1.77	1.79
4.06	3.95			3.92	4.07
3.94	3.52			5.53	5.72
2.99	2.85			3.54	4.3
2.41	2.61			2.08	2.62
3.9	3.78			5.16	5.26
3.61	3.74			1.74	1.23
3	4.05			1.89	0.93
4.42	4.5			4.05	4.21
2.18	1.79			4.94	4.76
2.12	2.74			3.36	3.23
3.69	4.02			3.36	3.58
3.77	3.97			2.26	2.04
3.73	4.2			3.25	3.68
3.57	3.59			3.55	3.58
4.18	4.39			3.99	3.93
4.86	5.09			3.45	3.5
1.63	2.56			2.59	2.93
4.29	4.12			4.27	4.07
2.83	2.29			5.61	5.73
4.13	4.19			3.35	3.71
3.94	4.16			3.28	3.03
4.66	4.69			6.49	6.16
4.41	4.43			5.39	5.3
4.54	4.57			2	1.14
3.44	3.47			2.4	2.32
3.25	3.09			3.82	3.78
4.21	4.15			0.62	0.81
2.36	2.29			6.25	6.26
2.55	2.64			4.43	4.58
3.82	3.47			2.06	1.89
3.55	3.2			3.13	3.21
5.45	5.62			5.72	5.36
3.58	4.23			2.74	2.87
4.72	4.55			3.11	2.91
3.41	3.6			1.39	1.85
4.29	4.27			3.69	3.77
3.47	3.45			5.07	5.27
4.69	4.61			4.54	4.42
2.54	2.6			5.57	5.94
3.75	3.54			2.29	2.93
4.91	4.64			3.31	3.02
4.81	4.97			3.25	3.5
2.4	2.52			2.31	2.32
4.69	4.61			5.28	5.22
3.19	3.31			2.86	2.69
4.77	4.8			5.05	5.05
4.15	4.27			5.76	5.74
4.15	4.17			4.28	4.8
2.46	2.66			4.22	5.26
4.71	4.79			2.94	2.19
4.37	4.35			4.28	4.32
4.78	5.09			5.29	5.11
3.67	4.03			2.12	2.15
4.76	4.94			6.13	6.03
2.06	2.22			3.1	3.26
5.45	5.27			2.88	3.01
4.73	4.61			5.96	5.94
3.31	3.41			2.7	2.35
3.96	3.88			4.6	4.64
3.65	3.97			4.03	3.96
5.15	5.29			5.12	5.09
3.18	3.71			3.17	3.43
4.48	4.59			3.06	2.89
3.83	3.83			5.39	5.47
4.47	4.54			2.65	2.51
4.19	4.3			3.26	3.48
3.75	3.71			5.53	5.56
3.83	3.83			2.2	2.32
3.15	3.44			2.82	2.86
2.69	2.9			4.03	4.06
4.46	4.35			1.77	1.38
4.94	4.83			5.06	5.03
3.2	4.24			4.02	4.27
3.57	3.45			6.57	6.68
1.74	2			4.26	4.29
2.95	2.97			3.23	3.34
3.24	3.41			2.98	2.98
3.8	3.89			6.08	6.11
3.96	3.82			4.05	4.27
3.85	3.98			2.66	3.02
3.9	4.09			2.43	2.07
1.79	2			4.06	4.11
2.96	3.34			1.69	0.58
3.45	3.36			2.57	2.46
2.72	2.71			3.99	3.97
4.98	5.16			4.99	4.73
3.79	3.77			3.98	4.14
3.97	3.74			2.22	2.31
4.19	4.19			3.24	2.86
3.26	3.4			5.77	5.68
3.82	3.5			3.35	3.82
4.95	5.04			3.63	3.6
3.13	2.89			2.79	4.02
2.57	2.92			1.89	2.63
3.45	3.69			2.43	2.34
4.39	5.11			3.49	3.22
4.04	4.15			1.18	1.14
4.23	4.35			1.89	1.81
4.75	4.82			1.36	1.56
2.22	2.38			3.4	3.5
4.2	4.3			5.71	5.68
2.95	3.15			3.65	3.67
4.55	4.69			2.12	2.04
4.48	4.5			3.94	3.82
4.17	4.1			3.73	3.66
4.2	4.44			3.51	4.01
4.26	4.35			4.36	4
2.68	2.82			2.91	2.41
3.41	3.49			4.77	4.97
6.24	6.3			4.67	4.6
2.86	2.84			4.88	4.78
2.93	2.68			4.98	4.78
4.14	4.04			4.69	4.58
5.22	5.18			2.83	2.84
3.45	3.63			1.49	1.72
4.58	4.66			2.14	2.58
5.42	5.52			4.91	4.82
3.78	3.58			3.6	3.73
3.83	4.2			5.44	5.24
3.68	3.98			4.31	4.58
2.87	3.16			2.43	3.15
4.66	4.69			2.33	2.9
4.93	5.06			4.69	4.8
2.7	2.99			3.12	1.35
3.3	3.29			2.69	2.73
2.98	2.55			2.74	3.05
3.57	3.13			2.82	2.66
3.98	4.22			2.31	2.57
2.96	2.75			2	1.79
				4.13	4.28
				3.66	3.88
				4.64	4.84
				1.63	1.1
				3.08	3.17
				3.6	3.58
				4.13	4.25
				5.34	5.34
				3.63	3.73
				4.77	4.79
				2.9	3.31
				3.27	3.5
				3.28	3.44
				1.01	0.93
				4.2	4.45
				4.32	4.2
				5.44	5.48
				4.41	4.1
				2.88	3.08
				0.93	0.72
				4.54	4.51
				2.31	2.23
				2.52	3
				2.61	3.04
				0.83	0.77
				3.52	3.89
				2.29	2.29
				2.43	2.96
				2.02	1.63
				3.73	3.5
				3.3	3.3
				2.18	1.87
				2.06	2.54
				1.45	1.85
				5.39	5.45
				5.02	5.04
				5	4.55
				6.82	6.86
				4.53	4.36
				4.69	5.01
				3.03	3.11
				4.8	4.89
				4.32	4.36
				3.13	3.3
				2.86	3.3
				3.85	3.88
				1.42	1.35
				5.79	5.87
				3.86	3.69
				3.31	3.67
				4.02	4.08
				3.96	3.89
				2.41	2.51
				4.22	4.39
				1.89	1.51
				3.05	3.19
[truncated: 21,904 more rows]

## Sheet: Supplementary Fig. 10c
Supplementary Fig. 10c H3.3 levels in WT MCF-7 cells, at H3K27ac peaks that were upregulated, stable, or downregulated in MCM2-2A mutant MCF-7 cells.
Up	Down	Stable
0	0.18	3.7
0	1.12	5.4
0	0	4.18
0	0.33	2.78
0	0.18	2.93
0.48	0.93	3.74
1.28	0.6	3.77
0.93	2.57	3.62
0	0.48	3.58
2.91	0.48	4.56
0.6	1.36	3.05
0	1.2	3.24
0.48	1.5	3.35
0	1.2	2.17
1.28	1.68	4.1
0.18	1.5	4.56
0	2.83	3.48
0	1.2	3.94
0.83	0.72	2.96
0	1.12	3.59
0	3.58	3.28
0	2	2.75
0.48	0.6	2.78
4.95	1.28	4.5
1.79	2.21	3.09
0	2.33	4.83
1.03	0.6	4.05
0.93	2.17	3.78
0.48	3.51	2.83
0	1.56	4.09
0.6	1.43	3.51
0.18	0.48	5.23
0.33	2.33	1.5
1.5	0.48	3.65
1.74	1.74	3.9
1.79	1.03	3.95
0.33	0.33	3.07
0	1.74	2.13
0	0.18	3.51
0	1.03	3.82
1.62	2.33	3.34
0.18	2.29	2.8
0.18	0.93	2.37
0	1.95	4.28
2.51	1.28	1.9
0	2.44	3.07
0.18	0.83	3.24
4	0.83	3.46
0	0	3.09
1.12	0.6	3.58
0	1.9	1.95
0	2.4	3.81
1.2	1.2	4.18
3	0.6	3.75
0.93	0.93	3.82
2.86	4.49	5.06
0	0.48	1.03
4.03	0.93	3
1.9	0.83	1.95
1.28	1.12	3.2
4.87	3.09	2.69
0.18	2.17	2.98
7.5	1.43	3.16
0	2.66	3.18
0.93	1.5	3.71
0.93	1.85	3.37
1.56	3.98	4.38
0	1.2	3.16
2.33	1.2	4.93
0.33	1.79	3.96
0	1.68	4.57
0	1.28	3.46
3.16	1.85	6.01
1.79	0.72	4.17
0	1.03	1.36
2.6	1.2	4.96
1.43	2.98	3.83
0.93	2.57	3.83
5.51	0.83	3.35
0	3.7	2.54
1.43	1.28	3.67
1.9	1.5	2.25
5.62	2.4	4.06
0	1.36	2.6
0.33	1.79	4.14
1.2	2.57	4.02
4.5	2.75	3.43
1.9	2.72	3.58
0	0.83	3.97
0	1.36	3.39
3.28	1.2	3.14
0.6	2.6	3.49
0.33	1.62	3.68
1.9	1.74	4.79
1.5	2.63	2.72
0	2.6	4.76
1.43	1.03	2.4
0	2.86	2.63
2.51	2.44	2.4
3.14	2.6	4.17
1.36	1.62	3.46
0.48	1.03	4.06
1.12	1.03	2
1.43	0.93	2.47
4.02	2.72	2.88
0	3.56	3.32
0	2.69	3.97
2.47	4.23	2.98
0	0.6	3.46
4.25	1.43	3.16
0	1.03	4
0.48	0.72	3.22
0	2.37	2.54
0.72	2.54	4.03
1.03	1.68	3.51
2.29	0.93	3.09
1.2	1.36	3.22
0.6	0.83	3.14
2.13	1.79	3.79
1.62	0.6	2.8
0.18	1.36	2
0	0.72	3.18
1.12	0	3.62
3.2	0.72	4.21
0	0.33	3.22
2.09	3.18	2.13
0	2.4	4
1.68	1.03	3.97
0	2.78	4.71
0.18	0	4.11
0.48	3.46	3.91
1.12	1.95	3.05
1.56	2.66	5.91
0	3.3	3.32
0.18	0.83	4.4
0.33	0.83	3.28
0	1.68	3
1.28	2.69	4.73
1.2	1.62	4.52
0.93	1.36	2.88
0	0.72	3.24
0.83	0.48	2.66
0.6	4.08	2.25
1.28	0	3.77
1.03	0.93	3.86
1.9	4.34	2.86
0.93	1.74	3.32
2.78	2.96	3.49
1.2	1.95	4.15
1.68	2.04	4.61
0.83	0.72	2.66
2.04	2.13	3.7
0.6	0.93	4.58
0.18	1.12	3.12
1.62	1.03	3.77
0.48	3.51	2.91
1.12	0.72	3.85
1.95	2.72	3.89
2.72	0.48	4.81
0.33	4.09	2.66
1.03	1.79	4.87
0	0.93	3.37
2.04	0.48	3.87
0.6	1.03	4.51
0.33	1.9	2.98
0	1.36	4.41
0.72	2.37	3.05
1.03	1.79	4.02
1.12	1.12	1.68
0.33	0.72	1.79
1.03	0.33	5.5
1.9	3.16	2.51
1.56	1.74	5.2
0.48	0.48	5.25
0.93	3.95	3.49
0.83	0.48	3.75
0.83	0.93	3.16
0.48	4.2	3.67
1.43	0.83	3.05
1.56	1.62	3.12
2.29	1.68	2.86
1.95	4.29	3.43
1.9	2.13	4.16
0.72	0.83	3.22
2.98	1.56	3.22
1.79	0.18	4.42
2.78	4.35	3.12
0.93	2.21	2.63
0.72	1.5	3.54
0.83	0.33	3.83
0.48	1.43	4.16
0.18	2.47	3.43
2.04	2.6	2.37
0.18	2.04	3.58
0.48	1.12	3.37
1.68	1.62	4.81
1.68	4.3	4.54
0.48	1.36	2.4
0.72	1.12	2.54
0	2.09	2.29
2.75	1.03	3.89
1.43	0.6	2.37
1.36	0.6	3.18
2.09	1.36	3.18
2.17	0.83	4.49
0.18	2.17	3.09
0.83	0.18	4.2
2.6	2.33	3.92
2.86	2.37	3.03
3.2	2.04	3.32
0.72	1.12	2.78
0.83	2.09	2.47
1.03	0.18	2.66
1.36	0.6	4.32
0	4.29	3.83
0	1.36	3.85
1.2	2.13	3.07
0	2.04	4.62
0.33	1.2	2.57
1.5	0.72	4.57
0	1.9	3.14
2.04	1.56	3.48
0.18	2.78	2.51
1.12	1.2	4.56
0.33	3.61	3.46
2.57	0.48	2.69
1.28	0.83	5.18
0.33	1.56	3
1.56	1.2	2.63
1.36	1.5	3.18
4.13	2.4	3.39
1.12	1.2	2.86
2.04	4.36	3.09
0.33	0	2.44
1.85	2.4	3.9
1.36	0.93	1.12
0.72	0.72	4.59
2.6	1.5	4.21
0.83	1.9	3.14
0.83	1.03	4.51
0	0.72	3.44
0.72	1.36	4.71
2.33	1.12	3.24
0.93	3	1.43
1.2	0.83	4.19
0.72	0.33	3.34
0.93	2.21	3.43
3.67	1.28	2.72
3.07	1.56	5.62
1.28	1.79	2.66
2.4	3.22	3.43
0.18	0.72	3.56
0.93	2.17	1.79
1.56	2.88	1.85
1.43	1.12	4.19
0.83	0.72	2.78
3.03	1.68	3.05
0.18	1.56	2.96
1.28	1.43	3.12
2.33	1.28	2.13
2.88	0.83	3.43
1.36	3.61	4
2.51	1.79	3
2.96	4.75	3.3
0.83	2.25	2.4
2.17	1.2	4.09
0.93	1.12	3.07
1.62	0.83	3.44
2.04	2.54	3.44
1.28	2.4	4.54
0.6	0.83	1.12
0.72	0	3.51
1.2	1.28	4.58
0	0.48	2.72
0.83	1.28	3.2
1.95	2.51	3.51
1.03	3.65	4.06
0.6	2.25	4.75
1.03	1.62	2.37
2.86	2.66	1.9
0.83	3.2	2.6
1.62	3.89	2.83
1.79	0.33	3.79
0.48	2.86	3.91
0.33	2	1.36
0.48	4.05	3.56
1.85	0.33	3.64
1.62	1.5	4.18
1.36	2.8	2.6
2	2.33	3.03
3.05	0	3.32
0.18	1.2	3.65
0.72	3.82	3.58
0.48	1.12	2.86
2.4	1.2	1.36
0.33	1.28	3.54
2.54	0.48	2.47
0.72	0.93	3.91
2.83	3.03	3.61
2	1.03	3.89
1.85	2.69	3.81
0.93	3.87	2.78
1.03	0.83	3.75
0.93	1.85	2.96
0.6	1.62	3.81
1.5	1.03	4.03
1.43	1.5	3.74
0.83	0.6	3.44
0.93	1.62	2.57
1.03	1.12	3.71
2.09	3.14	1.9
2.33	3.44	3.34
0.18	3.71	5.51
0.33	1.43	2.86
2.75	1.74	4.73
1.12	0.83	1.74
1.5	0.72	3.35
3.56	4.55	2.47
1.28	2.47	2.69
0.33	1.12	3.78
0.48	2.78	2.6
1.03	1.56	2.63
0.83	0.6	2.57
4.02	3.53	2.17
0.83	0.93	3.05
1.2	1.36	2.69
1.2	0.48	5.16
1.56	1.56	2.57
3.95	1.03	3.07
0.33	1.2	3.51
0.83	1.43	2.54
0.83	2.57	2.04
0.72	0.48	2.25
1.85	0.18	3.26
0.93	0.18	2.51
2.47	2.09	2.51
0.72	1.79	3.3
1.62	4.89	5.03
0.83	1.12	1.2
1.5	2	2.93
3.7	4.17	2.13
0	2.13	3.18
0.48	1.2	3.72
0.33	3.05	1.74
0.93	3.65	3.34
0.6	4.58	3.97
1.28	1.68	2.8
1.36	0.83	4.05
0.6	2.04	2.21
1.5	2.37	4.09
2.25	1.12	0.93
3.35	4.48	1.36
1.56	0.33	5.43
0.93	0.33	2.75
0.93	0	5.24
0.48	3.46	3.61
1.43	1.85	3.12
2.21	0.33	2.8
0.6	3.03	3.85
1.43	1.5	2.21
1.12	1.68	3.43
1.43	1.28	3.48
1.12	3.16	2.8
1.9	0.6	3.24
0.6	1.12	4.1
2.13	1.79	2.17
1.68	1.03	2.86
1.03	4.12	3.05
0.18	2	2.6
0	2.09	2.25
1.36	1.43	2.47
0.33	2.17	4.21
0.93	4	3.49
0.48	3.68	1.56
0.18	1.28	3.14
1.36	1.43	2.83
0	2.66	3.18
1.74	1.85	3.91
2.09	2.17	3
0.93	1.68	2.66
1.36	1.28	2.04
1.62	0.72	4.14
1.03	1.74	3.26
1.2	2.96	3.39
1.56	1.56	2.78
0.72	2	2.96
1.2	1.95	1.85
0.83	2.6	3.12
1.74	1.03	3.35
1.5	1.12	2.47
1.28	1.43	3.97
1.79	2.33	2.13
3.9	2.25	4.4
1.12	1.9	3.92
1.5	1.74	2.51
1.03	1.62	2.78
0.6	3.3	2.66
2.54	1.56	1.74
1.56	2.6	3.35
3.28	0.6	1.85
0.48	1.74	2.72
0.6	0	4.2
2.88	2.8	2.51
1.9	3.03	2.44
1.12	3.05	3.03
1.12	0.83	3.03
2	1.5	3.37
1.79	3.22	3.39
1.5	2.93	2.69
1.12	3.22	4.75
2.44	1.68	2.54
1.74	1.5	2.51
0.6	3.79	4.54
1.74	0.6	1.68
1.03	1.5	3.41
2	0.6	3.94
0.93	0.72	3.51
0.93	2.8	2.83
3.09	3.32	2.21
2.04	0.6	2.54
0.93	2.47	4.12
2.09	1.68	2.44
1.68	2.04	3.92
0.83	1.36	3.92
1.68	2.54	4.2
0.18	0.72	2.96
3.18	1.12	2.6
1.12	1.95	1.9
0.33	2.8	3.68
1.56	2.13	3.2
0.48	1.9	3.28
1.2	2.21	4.09
1.12	3.05	2.86
1.79	1.68	3.77
1.36	1.2	3.03
1.12	1.5	4.06
1.36	0.93	3.91
0.72	0.33	2.57
2.66	2.91	2.86
1.2	0.18	3.64
2.29	1.9	1.9
1.12	3.26	0.72
0.6	2.88	3.72
1.9	0.83	2.78
3.05	0.72	2.78
0.48	0.93	2.4
0.72	3.81	4.45
1.5	0.83	2.91
1.12	1.74	5.27
2.17	2.96	2.69
0.48	2.54	2.66
0.6	2	4.56
2.47	1.5	3.22
2.09	0.48	1.43
2.72	1.9	2.86
1.03	1.56	3.26
1.12	5.4	3.9
0.83	1.68	3.92
2.66	1.28	3.37
0.48	0.72	2.09
0.6	1.36	1.2
0.83	0.93	2.83
3.67	2.09	1.85
2.8	1.74	3.68
1.79	3.68	2.75
2.57	2.17	3.18
0.93	1.5	3.14
1.85	3.22	3.16
1.85	0.93	3.35
0	3.41	2.78
1.36	0.83	4.35
1.12	1.28	3.18
0.83	3.48	3.87
2	2.17	3.09
1.5	1.62	3.98
1.5	1.68	3.26
1.5	0.33	3.26
0.33	0.72	2.21
2.86	1.36	4.2
1.56	1.68	3.48
1.12	0.6	1.68
0	0.6	2.37
2.25	0.93	1.79
0.72	2.6	3.71
0.48	2.8	2.78
1.28	3.32	1.79
3.64	2.37	3.87
0.93	3.44	2.54
2.09	1.5	4.15
1.43	3.75	3.49
2.54	0.48	3.07
0.93	0.93	2.63
2.09	1.43	2.25
2.17	2.17	0.93
2.63	1.56	2.96
0.6	1.56	2.44
1.68	2.29	4.46
1.12	3.71	3.61
1.62	2.91	3.54
1.56	1.2	3.03
0.33	2.54	3.98
4.31	1.62	2.57
3.2	0.48	2.78
0.33	4.61	3.03
0.6	1.03	3.09
2.33	1.43	3.34
2.21	3.43	1.43
2.75	2.47	1.68
1.5	0.18	1.79
0.72	4.72	4.78
2	1.74	3.51
0.83	2.47	3.71
1.12	2.04	3.98
2.17	2.13	2.93
0.33	1.56	3.16
2.21	0.93	3.05
1.85	1.03	3.09
2.4	1.95	2.21
2	1.28	2.21
7.72	1.28	2.66
1.9	0.72	3.56
1.62	2.21	4.72
0.83	2.04	0.83
1.2	0.33	2.47
1.28	1.12	1.5
3.58	0.18	4.19
0.6	0.33	4.88
0.6	1.36	2.25
0.6	0.93	3.41
1.5	1.28	3
0.83	4.04	4.39
1.68	2.29	3.9
1.68	1.56	3.09
1.36	1.12	1.68
0.93	1.2	4.47
0.6	1.9	2.47
1.95	3.2	2.4
2.69	2	4.05
0.6	2.69	2.4
1.2	2.33	2.37
1.28	2.91	4.82
2.44	1.36	4.12
2.33	2.29	3.28
3.71	2.33	2.96
3.64	0.33	2.44
2.04	0.6	3.7
1.56	1.85	2.78
0.33	0	4.96
2.13	1.62	3.71
2.04	0.33	3.65
1.03	2.75	2.75
1.74	1.79	3.32
2.6	1.2	0.6
2.51	2.78	2.37
0.72	1.85	3.64
2.69	1.95	3.3
4.63	3.81	2.33
0.48	3.81	2.69
0.48	1.43	4.71
0.72	1.2	2.17
1.2	3.18	2.8
2.04	0.6	2.63
1.79	0.83	1.12
0.6	1.28	3.26
2.51	1.36	1.79
2.4	1.43	1.43
3.7	3.37	3.77
1.36	4.25	4.31
1.5	1.28	3.18
1.85	3.74	2.44
0.48	1.62	4.5
3.28	0.83	3
1.12	2.86	2.93
0.93	0.93	2.93
2.09	3.2	3.85
1.68	2.6	3.97
0.93	1.62	4.51
0.72	1.03	5.38
1.56	1.79	3.35
1.56	1.28	3.03
1.03	1.5	3.49
0.93	4.51	1.62
2.91	2.8	1.74
2.6	3.16	3.16
0.48	2.72	2.17
2	2.4	2.63
1.03	0.48	2.98
0.48	2.17	3.67
1.43	3.28	3.43
1.5	2.04	3.16
1.03	2.13	2.09
2.29	3.24	3.09
0.33	1.43	2.88
1.62	4.52	3.12
0.6	2.04	2.09
0.72	3.03	4.72
0.72	1.85	1.03
1.2	1.79	4.6
1.43	0.83	3.09
1.28	0.93	4.18
1.85	0.6	3.24
2.69	2.83	4.2
2.37	1.36	2.17
2.33	1.56	2.69
2.37	1.68	4.06
1.5	3.74	2.21
1.68	0.93	3.32
0.33	4	2.51
0	1.62	2.78
2.04	2.98	2.51
1.9	2.09	4.89
1.36	3.26	3.61
1.12	0.83	2.91
3.54	0.83	2.69
3.85	1.79	1.36
1.43	1.85	4.8
0.48	3.82	3.72
1.5	1.2	2.72
1.68	3.44	2.63
0.6	2.4	4.03
2.47	3.44	3.34
0.83	4.66	2.33
0.48	1.68	0.83
1.62	1.9	1.36
0.33	1.9	1.56
2.57	0.83	2.63
3	2.6	4.04
0.72	0.93	1.62
0.93	2.33	3.28
0.33	4.23	3.87
1.5	2.6	2.47
1.36	1.79	4.03
1.79	2	2.88
0.48	2.04	3.74
2	2.33	2.98
1.62	2.96	3.49
2	2.47	3.46
2	1.85	2.04
2.09	3.24	3.37
1.68	1.68	2.63
1.36	2.72	2.09
2.04	3.83	2.86
2.04	2.17	2
0.83	2.6	5.05
2.91	1.68	1.56
0.93	0.72	2.66
2.96	1.36	2.72
1.62	2.21	3.3
1.03	1.5	4.93
0.72	0.72	3.2
0.83	1.9	2.29
1.03	0.33	3.44
1.12	1.85	3.72
1.62	0.18	3.94
1.68	2.69	3.22
2.69	1.68	2
1.36	1.12	2.29
2.17	1.5	5.1
3.61	2.66	3.48
0.33	1.2	2.83
1.85	2.17	1.74
2.86	2.96	2.4
1.95	2.13	2.83
2.17	2.09	3.16
1.28	2.17	2.86
2.51	3.59	4.37
0.93	1.85	3.82
0.6	1.56	3.32
1.28	0.18	2.29
1.28	3.09	2.72
0.93	2.09	3.28
1.12	2.72	1.43
1.12	2.54	3.81
1.03	1.68	2.98
1.5	2.4	3.09
1.2	2.44	3.87
0.6	2.25	2.75
3.14	2.93	2.8
0.48	0.6	2.04
1.56	2.44	3.12
1.28	2.33	3.78
0	5.01	2.25
0	0.72	3.09
1.85	4.27	3.89
1.03	0.83	2.25
3.81	1.5	1.5
0.48	0.93	4.13
1.12	1.28	2.6
1.9	1.36	4.28
1.2	1.74	3.91
2.17	0.6	3.61
3.03	3.28	3.81
1.43	2.09	2
0.72	1.68	2.8
0.33	2.91	4.58
3.14	3.58	3.62
1.12	2	3.67
1.2	1.2	2.93
1.03	1.03	4.54
1.36	1.74	3.89
0	2.75	3.03
1.56	1.12	2.17
0	1.5	2.57
2	0.18	3.2
2.93	2.25	3.62
0.33	3.35	2.44
0.93	2.25	2.04
1.56	2.25	3.18
0.83	2.25	2.17
0	1.56	2.91
2.57	5.3	2.8
1.28	3.58	2.44
0.48	1.95	2.04
3.53	3.35	3.92
1.2	2.25	4.44
2.4	2.83	2.57
0.33	3.05	2.4
1.2	3.14	5.03
1.56	1.28	4.44
0.83	1.28	2.13
2.04	2.6	2.47
1.03	2.4	2.66
1.43	0.48	2.04
1.2	1.03	3.56
1.03	3.37	2.72
1.43	3.78	4.09
2.75	2.29	2.66
0.33	1.03	3.53
1.43	0.72	4.08
0.48	3.43	1.56
1.43	3.18	2.17
0.93	0.6	2.51
1.5	1.12	3.78
1.12	2.09	3
0.93	3.44	1.74
2.72	0.18	4.15
1.03	2.13	2.98
0.6	1.28	2.69
1.12	1.28	3.3
1.56	1.79	2.78
2.25	0	4.23
2.29	0.83	3.67
4.24	2.63	3.07
1.56	0.48	3.89
3.37	1.56	4.43
1.62	1.28	2.86
2.33	2.21	1.95
0.33	1.85	2.63
0.6	0.93	3.32
0.33	1.03	3.9
0.48	0.18	3.48
0.48	2.8	2.98
1.5	1.79	2.37
1.36	1.28	2.51
1.12	1.74	3.3
1.03	4.04	2.6
0.83	2.93	3.81
1.85	2.09	3.61
2.09	2.69	3.71
0.72	1.03	3.86
0.6	3	3.9
3.35	5.26	4.12
0.72	4.53	2.04
1.95	1.36	3.44
3.87	0.93	3.18
1.43	1.56	1.5
0.93	3.05	2.98
1.28	1.56	4.37
1.03	2.69	3.32
1.85	2.63	3.12
2.6	1.12	3.2
0.93	0.6	2.4
1.62	1.85	0.6
2.21	2.4	3.2
1.12	2.13	2.91
0.33	2.54	3.43
4.34	0.93	2.78
2.04	1.79	4.02
0.33	4.98	2.37
1.2	0.48	4.36
1.68	0.48	2.91
2.13	3.14	2.8
1.9	2.04	4.45
1.12	4.52	2.21
1.2	1.03	1.79
1.62	1.79	3.85
2.21	3.98	3.68
0.83	0.83	4.48
0.72	3.35	4.31
1.2	3.49	3.49
1.68	2.37	3.72
1.36	1.28	2.25
0.48	1.2	2.47
2.29	0.83	2.37
1.62	0.18	3.43
0.72	5.48	1.36
3.2	4.39	3.09
1.5	2.47	2.78
0.72	2.47	3.24
1.03	1.5	2.75
3.85	0.33	2.09
3.07	1.12	2.44
0.93	0.83	4.46
2.09	0.18	4.63
2.44	2.91	3.05
1.68	3.91	3.28
1.79	0.72	1.9
1.62	2.57	1.95
1.74	1.2	1.9
1.2	3.14	4.61
1.95	1.68	3.07
2.17	1.56	3.81
0.48	1.85	3.98
0.93	1.62	4.6
1.85	2.98	4
2.6	1.95	3.07
0.6	3.09	1.95
1.85	1.36	2.88
0.93	1.28	2.13
0.93	1.68	2.88
1.95	0.6	0.72
1.5	2.04	2.29
3.24	2	3.12
1.5	3.64	3.24
0.18	0.93	4.86
0.18	1.5	2.83
1.2	2.13	4.3
1.74	2.09	2.37
2.29	1.43	1.43
1.12	3	1.79
1.43	2.09	2.47
2	4.43	3
1.56	2.75	2.21
1.95	0.6	1.9
0.93	2.17	3.77
4.64	0.48	2.66
0.72	2.83	3.94
1.68	1.68	3.03
0.72	4.16	3.22
1.28	1.36	4.27
2.29	0.18	2.09
2.17	1.36	2.98
2.29	0.6	3.18
1.85	2.09	4.54
0.93	1.36	1.95
0.33	0.83	3.3
3.18	2.13	1.79
1.12	0.72	1.79
0.83	2.21	3.44
3	2.13	4.26
3.28	2.6	2.17
1.56	1.9	2.6
0.72	2.63	2.57
0.83	0.6	2.98
3.58	2.21	3.64
0.83	1.56	3.71
2.37	1.79	2.8
1.95	2.25	2.83
1.12	2.33	2.83
2.04	2.04	2.63
4.13	1.68	4.43
0	0.6	3.07
0.93	2.54	4.96
0.93	2.13	0.72
1.68	3.95	2.54
2.17	1.95	1.74
1.2	0.18	3.07
0.6	1.9	1.79
3.24	0.33	3.51
2.8	0.83	3.16
1.95	1.56	4.36
4.3	2.04	2.47
2.17	3.26	3.22
1.43	2.13	2.04
1.56	0.83	2.37
0.6	2	1.9
2.37	1.56	3.18
2.04	1.56	4.84
2.98	2.25	3.59
2.13	1.56	2.86
1.36	3	3.56
1.5	1.79	2.21
1.85	1.12	2.04
2.69	2.91	3
1.79	1.85	2.72
2.57	2.13	2.25
0.33	1.03	3.64
3.53	1.56	3.16
0.72	1.56	2.37
0.6	1.95	5.03
1.43	1.56	1.62
1.43	0.72	3.58
0.72	1.28	1.79
3.05	1.03	2.93
1.56	2.63	3.95
0.18	2.44	2.4
3.16	1.79	4.8
1.2	3.32	2.8
1.79	3.83	2.4
1.74	2.88	3.85
1.85	1.36	1.95
1.62	3.48	1.12
1.68	2.37	2.13
0.18	3.79	2.63
0.18	1.2	2.69
1.68	0.93	2.8
2.09	3	2.96
2.93	0.93	1.5
1.43	0.93	2.69
2.17	1.2	2.72
1.95	3.62	3.43
1.85	2.51	3.07
0.6	1.36	1.43
1.2	1.74	2.29
2.17	2.83	4.79
0.72	1.74	3.32
1.43	3	2.57
0.48	0.6	3.89
1.12	0.93	4.37
1.12	2	3.61
0.33	3.24	3.14
0.93	3.24	2.21
1.03	1.56	4.27
2.21	1.68	2.69
3.43	1.28	3.74
0.6	2.4	2.47
3.79	3.9	4.51
2.04	2	3.05
1.43	2.29	2.4
1.2	1.36	2.57
3.05	4.27	2.66
1.62	1.12	2.09
0.83	2.37	2.04
1.9	1.5	4.17
2.44	1.68	4.4
1.2	0.6	3.43
1.85	2.66	3.7
1.62	2.17	0.6
1.36	1.12	3.74
0.6	1.79	3.44
0.6	0.93	2.51
1.43	1.79	3.71
0.72	2.8	2.86
2.04	3.7	3.81
0.6	1.36	2.98
1.9	2.25	4.34
1.5	1.85	2.13
3.51	0.83	4.03
2.17	1.5	6.02
1.12	1.36	3.92
1.5	2.72	1.5
2.21	3.22	2.44
1.79	1.95	4.62
2.21	1.28	2.44
1.36	3.82	1.56
0.33	1.68	2.75
1.12	2.8	3.32
0	1.79	2.51
0.48	1.9	2.51
0.6	1.5	5.17
0	1.28	0.83
1.74	1.56	1.28
2	2	4.67
0.72	0.72	3.07
0.93	0.6	3.87
2.44	2.51	2.72
0.6	2.69	3.28
0.72	1.12	2.04
1.85	2	3.16
2.17	3.85	3.81
2.09	2.44	3.07
1.79	2.63	1.68
0.6	1.36	2.37
2.63	2.98	1.12
1.12	3	2.69
0.6	0.93	3.03
2.21	1.5	2.83
2.09	0.33	1.9
1.2	3.53	1.85
1.12	1.74	4.17
2.17	1.03	2.83
1.5	1.2	3.37
1.85	2.93	3.2
1.03	3.56	2.86
0.93	1.9	2.98
0.93	1.56	4.38
1.12	2.21	3.54
1.36	1.9	2.33
1.85	1.74	2.25
2.4	0.33	2.29
2.04	2.44	4.38
1.2	1.56	3.22
1.28	1.85	3.12
3.22	1.43	2.8
2.75	2	2.72
2.17	2.33	3.85
1.56	3.14	2.13
3.16	3.16	3.07
1.03	1.56	1.62
1.9	3.54	2.29
3.92	2.25	3.87
1.28	2.63	3.05
2.88	1.68	2.33
3.74	1.12	1.5
1.03	2.54	1.28
1.85	1.5	4.05
1.36	1.28	4.02
1.12	2.09	2.98
2.54	0.6	2.4
1.43	1.85	3.24
0.93	1.56	2.57
0.93	2.72	2.8
2.44	2.72	2.93
2.4	1.36	2.57
1.56	1.68	3.12
1.85	1.03	3.16
0.72	2.69	1.74
2.44	1.12	5.19
2.09	0.6	4.32
2.54	2.25	3.07
1.28	0.72	1.03
0.48	2.54	2.6
1.03	1.2	3.3
2.63	3.18	1.2
2.04	3.48	2.54
2.21	2.91	2.13
0.33	1.9	3.22
2.09	2.21	3.51
1.43	2.93	4.52
0.93	2.69	2.4
3.14	1.95	1.9
0.18	1.9	2.96
2.91	1.28	2.25
2.37	3.28	1.36
1.9	2.25	3.26
0.93	1.62	2.51
1.68	1.74	3.37
2	1.5	2.54
0.83	1.2	4.81
0.33	0.48	1.9
1.36	3.53	3.24
1.9	1.2	3.92
2.09	3.9	2.57
2.04	0.83	2
1.79	1.2	1.43
1.12	0.93	2.44
2.98	2.47	3.83
1.03	2.78	1.95
2.25	3.05	3.2
0.93	0.83	5.13
0.83	1.28	4.57
1.95	2.57	3.24
1.5	1.74	2.51
1.62	1.12	3.2
1.03	1.36	4.67
1.85	0.72	5.11
1.36	1.9	4.34
1.12	5.23	3.97
3.68	1.68	3.91
3.92	5.13	3.48
1.2	2.44	2.93
1.36	3.3	4.39
2.72	1.79	2.25
2	0.72	3.56
2.04	1.2	2.21
3.58	3.28	4.62
1.95	1.85	3.37
4.15	1.2	3.67
1.2	0.93	3.95
1.5	1.68	1.36
1.85	1.43	1.36
2.04	1.68	3.82
1.03	1.95	3
2.37	3.46	3.32
3.14	2.47	2.13
2.17	2.96	1.62
0.83	2.21	4.49
2.83	3.43	3.77
1.95	0.6	3.64
1.56	3.64	4.84
2.17	1.28	2.54
2	2.21	3.12
1.68	1.43	2.29
2.29	1.43	1.12
2.04	2.6	2.69
2	4.01	3.18
2.25	2.91	2.86
2.78	3.49	3.3
3.28	2.91	3.82
1.85	3.74	2.8
0.6	3.14	3.26
1.43	0	4.12
1.43	1.5	3.12
1.36	0.33	4.06
1.74	2.37	3.39
2.04	0.6	2.91
2.98	3.61	2.86
0.83	1.28	2.78
0.83	2.13	1.43
1.43	2.25	2.8
2.86	2.13	2.47
1.28	2.13	3.16
3.46	4.04	4.36
0.93	2.75	2.78
2.63	2.96	3.12
2.8	1.79	3.05
0.72	2.13	3.28
1.43	0.72	3.35
0.93	1.62	2.17
2.51	0.48	3
0.18	3.24	3.39
1.85	2.29	3.89
2.44	2.21	2.86
0	0.93	3.26
1.12	1.62	3.03
2.21	4.82	0.6
2.78	3.9	1.28
1.5	4.38	2.91
1.03	3.68	2.66
2.04	1.28	2.63
2.09	3.89	5.7
2.44	1.28	2.66
1.85	4.06	3.87
1.56	1.56	1.36
2.72	3.85	3.05
4.48	1.79	4.17
3.71	2.21	4.06
2	3.51	2.47
1.28	4.35	1.56
1.62	1.43	1.95
3.2	1.62	2.33
1.12	1.85	2.47
0.83	1.85	4
1.68	1.12	0.72
1.43	1.62	3.85
2.37	1.62	1.03
2.33	3.2	1.28
2.17	2.17	2.47
0.83	4.01	3.54
1.36	4.17	3
0.72	0.33	3.78
3.98	1.12	1.95
2.44	3.03	2.4
2	1.62	1.68
2	2.29	3.59
1.36	1.2	2.47
2.33	1.43	1.68
2.29	4.8	1.43
3.89	1.74	4.3
0.72	2.04	2.04
2.09	4.86	1.9
0.33	1.68	2
2	1.36	0.83
2.44	2	2.63
0.18	3.46	2
2.21	2	3.09
0.72	1.79	1.28
0.83	2.83	2.51
2.88	2.66	1.2
3.18	3.2	2.72
2.09	0.6	1.03
0.83	4.03	3.75
2.57	4.15	2.83
0.6	2.09	2.88
2.09	3.78	2.25
1.62	1.12	1.56
3.34	1.79	1.2
0.48	3.28	1.36
0.83	3.35	3.82
2.4	2.4	0.48
1.68	2.09	2.09
1.9	1.68	2.6
1.43	1.74	3.77
2.13	2.04	1.28
0.18	1.03	1.36
2.37	2.66	1.9
0.83	1.36	0.48
2.96	2.33	1.28
0.18	0.6	0.18
2.37	0.6	3.71
2	1.74	1.79
1.12	3.56	0.93
1.12	2.4	2.51
1.03	4.96	0.6
2.37	1.68	3.35
4.33	2.13	0.72
1.9	2.86	2.51
1.79	2.54	2.13
2.33	1.56	0.33
2.37	2.29	3.37
1.5	0.48	2.47
1.62	0.93	0.72
3.79	2.25	3.49
2.54	2.69	2.09
2.37	4.73	1.5
1.36	1.85	0.6
0.48	1.2	3.48
2.13	3.14	2.4
1.56	2.8	1.28
2.29	0.93	3.09
0.18	5.27	2.57
1.95	1.28	2.4
2.09	1.95	1.68
1.85	3.12	1.68
2.09	2.86	0.93
1.74	4.59	3.32
2.4	2.66	3.09
3	1.5	1.85
2.98	2.63	2.54
1.03	1.68	3.37
2.47	0.6	3.09
0.83	3.34	4.27
1.95	1.79	0.83
0.33	2.25	0.6
2.8	0.83	2.54
1.2	0.48	2.57
2.29	1.03	1.85
1.36	3.3	2.69
1.68	2.86	2.96
1.43	0.83	1.68
4.42	2	0.93
1.5	1.36	3.97
2.51	3.32	1.9
1.12	2.51	2.91
2.33	3.48	2.25
2.51	2	1.43
1.2	4.62	1.28
3.39	1.36	1.68
3.2	4.45	3.53
2	1.36	5.88
0.83	0.6	3.58
2.57	1.9	1.03
0.93	2.98	3.54
1.68	1.95	2.21
3.83	1.28	3.34
2.25	1.68	2.86
2.96	2.17	0.33
3	0.93	3.32
1.68	0.72	0.83
3.18	2.93	1.2
1.95	0.6	2.47
1.56	2.96	3.81
0.72	0.83	2.09
1.9	0.72	0.33
0.6	2.04	0.48
1.03	0.93	2.29
1.36	2.54	3.58
2.51	1.43	1.62
1.03	1.5	2.66
1.85	2.88	0.93
0.48	1.79	2.4
1.68	3.75	1.56
1.36	1.28	1.12
1.12	0.72	1.62
1.74	3.05	2.54
0	4.16	3.37
4.09	3.96	3.39
2.69	2.93	3.94
2.4	2.66	2.09
1.03	1.28	3.37
1.56	2.75	1.95
1.79	2.88	1.68
0.33	1.03	0.72
2.66	1.12	4.17
1.56	3.56	1.2
0.33	4.01	1.9
1.79	1.03	1.2
1.56	4.84	0.83
2.13	1.56	0.6
0.83	4.29	3.37
1.12	1.43	2.6
0.72	2.69	1.68
0.33	1.03	1.43
3.98	4.11	2.21
4.01	3.82	2
1.36	2.88	1.9
3.24	1.03	3.3
4.2	1.12	2.63
1.2	4.84	2.33
2.6	4.76	1.95
2.83	3.53	1.12
3.77	2.4	0.72
0.6	1.5	3.2
2	0.83	2.29
0.93	1.12	2.6
2	3.58	2.96
1.28	3.16	4.03
1.12	1.2	3.98
1.2	0.72	3.24
1.85	3.22	0.48
3.22	1.95	0.6
2.88	1.85	1.68
0.6	1.56	1.95
2.04	0.6	3.43
1.74	3.43	4.38
1.2	3.16	3.24
2.51	3.05	2.83
2.47	2	0.18
0.6	3.89	1.28
1.85	2.75	0.6
1.36	3.41	4.36
1.9	2.91	0.48
0.48	2.33	1.2
2.21	2.13	4.57
4.24	2.29	1.43
0.83	0.93	1.43
1.2	1.5	3.34
2.4	2.63	4.3
3.16	1.28	2.8
2.54	1.12	0.48
3.22	3.96	0.93
1.43	2.57	2.88
1.12	3.54	2.51
3.81	3.97	2.54
2.25	1.85	2.54
1.95	3.7	3.46
2.37	2.78	1.74
1.5	1.03	3.28
2.44	3.2	2.63
0.18	3.43	0.72
0.93	0.83	4.3
2.13	1.85	1.5
1.56	5	0.6
2.33	1.56	3.65
2.69	2.66	4.98
2.47	3.26	2.66
4.44	2.21	2.57
1.95	2.13	1.2
0.93	0.93	1.03
2.25	4.36	2.4
0.33	2.98	1.9
1.12	1.74	1.62
2.17	1.43	0.33
2.21	4.39	1.9
2.88	2.8	0.33
1.28	2.88	1.03
2.04	3.51	0.83
0.72	1.85	2.72
1.36	3.24	4.48
2.8	5.43	4.05
1.68	4.31	3.24
1.79	3.82	1.2
3.68	2.29	0.48
1.2	2.04	1.74
1.56	1.36	2.13
2.8	2.6	1.56
2.13	1.74	1.28
1.56	3.18	3.43
1.62	3.18	3.28
2.25	1.36	2.86
2	2.86	3.53
1.79	1.56	2.51
1.56	2.98	0.83
1.74	2.29	1.12
2.04	2.75	0.18
3.37	0.6	1.85
1.2	1.28	0.83
2.04	3.41	1.79
1.03	4.37	0.6
1.62	1.12	3.37
1.28	3.09	1.62
1.62	2.57	0.83
1.03	2.54	3.75
2.93	3.07	3.14
0.48	1.03	0.33
0.93	2.63	2.93
0.93	3.78	4.64
1.74	2.13	2.13
0.72	1.36	0.83
0.6	3.9	2.37
2.33	2.47	1.36
1.68	2.21	3.12
1.03	2.86	2.25
0.18	6.06	1.95
0.48	4.26	2.57
2.93	1.62	1.36
1.74	3.05	1.56
2.17	3.09	2.8
1.28	3.07	1.5
1.56	2.86	3.07
1.74	1.56	1.36
1.43	4.77	5.01
2.25	1.2	3.07
0.72	1.62	4.08
1.74	2.25	2.47
0.72	2.78	2.17
2.75	2.63	2.93
3.48	2.4	1.03
1.74	2.8	1.12
0.72	3.98	3.14
3.75	0.72	1.5
1.9	3.41	3.39
2.37	2.29	2.44
4.09	1.74	1.28
3.46	1.28	0.48
5.17	0.72	1.5
2.29	2.51	2.37
1.68	0.93	0.83
2.63	3.48	1.2
0.6	4.1	3.35
3.2	3.03	1.68
1.79	1.03	0.48
1.68	1.28	3.34
0.48	0.18	2.93
2.6	2.09	3.39
3.03	0.33	3.49
1.03	2.93	0.33
3.26	3.67	3.64
1.95	3.03	2.86
0.72	1.68	0.6
1.36	1.62	3.03
1.74	0.72	3.12
1.03	2.37	1.03
1.2	2.54	2.33
0.93	4.29	0.18
2	1.36	3.49
1.12	1.5	2.47
2.09	2.21	0.83
3.12	2.33	1.5
1.62	3.85	0.6
1.95	3.44	3.07
2.4	5.62	2.33
2.04	4.08	2.51
2.33	2.6	2.6
3.2	1.62	2.09
1.28	0.93	2.29
1.85	3.83	2.98
2.66	3.24	0.72
2.83	1.85	3.64
2.21	5.28	2.37
3.2	2.29	4.23
0.93	2.54	2.25
1.28	3.39	2
2.04	1.28	3.32
3.53	3.87	2.13
1.12	3.14	1.12
1.28	0.93	3.44
0.72	0.6	1.68
3.9	2.47	2.37
3.56	3.43	2.51
1.03	1.12	2.8
1.03	1.36	0.93
1.28	2.91	0.93
1.12	1.43	1.74
2.83	1.36	2.78
0.83	2.69	1.9
1.85	4.31	4.58
1.74	1.68	0.72
8.53	4.28	2.57
1.74	0.6	2.21
3.41	1.9	3.77
0.48	3.26	0.72
0.93	4.93	1.36
1.36	3.12	4.97
1.74	1.36	2.6
2.13	1.85	1.79
2.72	3.35	1.36
1.74	3.16	3.7
1.03	3.46	2.09
1.5	1.5	3.54
2.29	2.98	3.24
1.85	1.79	1.79
3.53	3.56	1.62
1.62	2.47	3.54
0.83	3	1.74
0.93	0.48	2.09
2.17	2.4	2.6
0.83	2.21	1.12
1.28	3.2	2.44
3.79	2.17	2
2.75	3.05	2.21
2.13	1.56	0.33
2.93	2.21	1.9
1.5	3.61	2.4
1.43	3.98	1.9
1.36	2.57	4.48
1.12	4.05	1.12
1.03	3.07	0.83
1.5	4.91	2.93
1.85	1.5	3
2.75	3.43	3.43
0.72	3.81	0.33
2	4.21	2.63
2.6	2.57	3.85
1.79	0.72	3.18
1.5	2.29	3.54
0.83	2.25	3.09
1.62	1.36	1.62
2.63	4.02	3.77
3.12	1.36	2.8
2.57	3.41	3.22
0.72	3.24	2.72
2.88	2.51	2.17
1.5	1.79	1.12
0.72	3.3	2.91
1.12	2.09	1.03
0.6	5.24	2.44
1.36	1.74	3.49
0.18	3.61	2.33
0.83	2.25	1.74
3.82	2.4	1.43
0	3.09	2.6
2.09	1.68	1.95
2.91	3.46	3.07
0.48	2.78	2.37
3.41	4.21	1.62
2.57	3.62	2.47
3.67	3.09	2.75
0.33	6.74	1.79
2.21	2.78	4.69
2.21	2.96	1.56
1.2	1.79	2.33
2.29	2.29	3.78
2.25	2.69	2.98
2	2.37	2.13
1.2	2.69	2.04
1.12	4.23	1.03
2.57	3.89	1.03
3.65	1.03	3.95
2.66	2.4	2.47
2.91	2.04	2.75
1.36	1.85	0
2.04	3.87	0.6
2.4	4.08	5.14
0	2.33	1.36
2.13	3.37	2.75
2.4	4.9	3.37
4.29	0.93	2.69
4.37	2.98	2.66
2.09	3.82	3.37
1.12	4.43	1.2
3	0.6	3.54
3.35	3.64	4.04
0.83	3.39	1.56
2.75	3.51	1.12
2.98	5.57	2
2.63	3.24	3.72
2.47	2.6	3.07
3.35	3.37	3.35
0.93	0.83	2.13
1.74	0.72	0.6
0.33	3.3	3.16
3.09	4.94	2.93
0.48	1.9	0.83
2.09	2.04	1.12
2.29	1.2	1.85
2.57	2.8	2.04
3.34	1.56	3.46
4	2.86	2.21
2.25	3.14	2.51
1.03	3.67	1.68
0.18	2.4	1.62
0.33	1.79	2.91
2.83	3.58	1.43
1.36	1.85	1.36
3.09	2.25	1.03
2	2.13	4.11
4.35	4.61	2.13
3.82	1.62	1.12
2.17	2.75	1.62
1.03	3	2.91
0.83	3.07	1.62
2.25	3.74	1.56
2.98	1.28	1.12
2.4	2.17	3
1.28	3.61	0.48
2.25	1.85	2.51
0.6	2.4	1.36
2.66	2.37	1.28
1.9	4.84	3.34
1.56	0.6	2.8
2.13	5.4	2.54
1.28	3.32	1.62
2.72	1.79	4.29
1.43	2.29	3.09
2.4	3.37	0.72
2.37	1.43	0.48
2.66	2.88	2.4
1.68	3.12	2.17
2.33	3.62	1.36
1.56	3.03	2.54
3.09	2.86	2.13
1.2	1.03	2.75
0.83	1.5	3.03
1.68	1.5	2.54
3.67	3.51	3.79
2.37	2.96	0.72
2	2.75	2.37
3.14	1.79	1.5
2.33	2.88	1.74
2.33	3.12	0.93
2.54	2.69	3.41
2.37	3.68	2.54
2.17	3.95	2.04
4.51	1.95	2.69
1.68	3.03	2.78
1.56	3.65	0.93
2.57	1.5	0.18
2.93	3	2.09
3.07	3.12	2.04
2.44	2.93	0.6
2.57	3.05	0.6
4.2	3.81	1.5
2.25	2.33	2.44
0.6	5.02	2.21
2.04	3.28	1.2
1.43	1.62	2.21
0.83	1.85	0.72
1.79	2.33	3.14
2.96	1.43	1.9
3.16	3.35	1.28
1.36	2.66	3.05
3.09	4.45	0.72
3.34	2.44	3.14
2.47	3.85	2.4
3.24	4.78	0.6
4.81	2.44	0.33
3.18	3.24	2.78
1.5	2.66	2.57
2.33	3.44	0.72
0.72	2.54	3.03
1.28	2.21	2.17
0.6	2.54	2.88
2.54	0.93	2.88
2.66	2.09	1.2
3.43	2.33	3.97
2.17	4.12	2.83
2	1.56	1.43
1.12	2.04	1.12
1.36	4.1	0.6
2.6	2.8	2.86
3.22	2.51	0
3.34	3.92	2.63
1.28	5.01	1.85
1.56	4.35	1.5
2.33	3.7	3.34
1.2	4.48	1.62
2.17	3.24	2.8
1.62	3.74	1.36
1.9	2.91	4.74
0.93	3.12	0.33
1.5	1.95	1.03
0.93	1.5	1.28
2.33	2.66	1.79
0.93	1.36	1.62
3.24	0.33	2.57
1.79	1.74	4.23
4.04	3.05	3.34
1.12	4.59	0.93
2.57	3.07	1.79
1.62	5.73	1.2
3.78	2.44	2.13
0.6	4.83	1.12
0.93	0.6	4.02
3.61	2.75	1.2
3.14	1.43	0.83
2.29	2.37	3.67
3.14	1.95	5.15
0.72	2.21	0
1.43	2.66	2.83
2.21	2.96	1.36
1.74	4.31	2.83
1.9	3	2.09
0.6	1.85	1.79
0.33	2.37	2.17
2.63	2.88	4.45
2.37	3.54	1.62
1.9		0.83
2.57		3.07
0.72		0
2.6		2.37
1.74		2.09
1.79		1.43
1.9		3.72
2.33		3.7
1.2		1.9
2.17		4.86
2		2
4.41		0.72
2.57		0.93
1.68		1.79
0.6		0.93
1.43		1.2
1.56		2.13
2.93		0.93
2.83		1.2
1.5		2.51
1.43		2.54
1.85		0.72
3.86		3.12
1.85		5.1
1.12		3.28
1.9		2.75
2.21		0.6
0.48		2
3.77		0.48
1.85		0.48
0.83		1.28
3.28		0.18
3.16		3.28
3.81		1.12
1.68		4.01
4.78		1.95
3.95		0.72
2.6		1.56
2.69		0.83
3.18		3.35
1.43		1.85
3.64		3.24
2.13		0.6
0.72		2.47
1.43		2.47
1.79		3.85
1.68		2.88
5.13		1.5
0.83		3.41
2.25		0.6
2.29		3.71
2.78		2.17
2.13		3.26
1.62		1.2
2.72		2.75
2.4		2.09
2.33		2.4
2.29		1.9
1.12		1.36
1.95		1.28
2.54		1.03
2.21		2.29
1.62		2.04
1.74		2.09
2.13		1.68
1.68		1.03
1.28		2
3.46		3.75
3.34		0.6
1.68		2.57
1.2		1.68
2.04		0.83
2.4		2.37
2.69		1.36
2.13		1.9
2.6		2.66
2.04		5.14
2.96		2.25
3.28		0.93
2.51		3.7
3.51		0.83
2.47		0.83
1.03		2.13
0.33		1.2
1.85		1.36
1.36		2.47
2.83		2.63
2.17		2.91
2.13		2.51
2.13		2.75
3.09		1.03
1.03		0.18
0.93		0.83
1.62		2.66
0.72		2.04
1.56		0.33
4.13		1.28
2.57		1.95
1.28		3.35
3.32		1.56
2.66		0.6
3.61		2.66
3		0.72
1.2		4.32
1.5		2.88
0.6		2.98
3.72		2.98
2.72		4.77
2.21		2.21
3.53		3.14
3.12		2.66
3.7		1.03
1.5		3.18
2.47		0.6
1.2		0.93
3.44		1.95
4.09		2.54
2.54		1.79
2.86		1.28
2.6		2.78
1.62		0.6
1.62		0.83
1.36		0.48
1.9		1.28
3.56		4.45
1.95		1.56
1.03		2.13
3.59		3.22
2.93		2.86
2.86		3.77
3		1.62
2.21		0.72
1.74		1.5
4.25		0.48
3.77		2.86
4.06		2.29
1.62		2.66
1.2		1.85
2.66		0.6
2.69		2.44
2.04		1.56
0.48		3.59
2.51		3.61
2.86		1.79
2.44		0.6
1.28		0.6
2.33		2.51
2.66		3.87
2.44		4.29
3.14		0.33
2.8		3.18
1.12		0.83
2.93		1.5
2		2
2		2.09
1.68		1.85
1.62		3.32
2.78		1.85
1.03		3.62
1.43		3.24
2.09		3.71
1.56		2.4
1.12		1.79
3.7		3.59
1.5		3.87
2.51		2.09
2.47		1.5
2.98		4.11
3.24		3.32
3.34		1.68
2.57		1.12
1.12		2.63
2.69		1.28
1.95		4.14
1.79		1.5
2.6		1.56
1.12		1.85
3.12		4.54
1.74		2.09
2.21		2.29
2		2.44
2.66		1.95
2.93		4.02
2.57		1.5
1.36		3.87
4.29		3.75
3.9		1.62
3.46		0.93
0.93		1.85
3.34		3.82
2.29		2
2.21		3.43
2.25		4.18
2.96		3.91
0.48		2.54
4.33		1.74
1.12		2.72
4.08		2.86
4.68		1.56
2.33		3.96
0.93		3.61
4.65		1.62
2.86		3.77
1.68		1.56
2.54		3.28
2.47		3.12
4.16		3.94
2.04		1.79
3.48		1.36
2.4		3.22
2.13		1.79
2.54		2.63
1.95		2.57
2.09		2.54
3.49		2.04
1.56		2.72
3.18		0.83
4.38		3.61
1.74		3
3.28		3.98
1.2		2.25
2.44		2.21
1.28		3.05
2.44		3
1.2		2.29
1.12		2.63
2.09		2.98
1.03		2.54
2.78		1.28
2.51		1.68
1.56		2.44
4.13		3.16
2.17		3.35
2.37		0.93
1.36		1.56
3.09		4.46
1.43		1.68
2.09		2.69
2.4		2.57
2.13		1.5
2.13		0.6
4.15		2.29
2.6		0.72
1.62		0.48
1.79		1.03
0.6		2.47
2.51		3.26
2.69		1.95
1.74		0.48
4.42		2.69
3.26		2.37
2.25		2.33
3.09		2.47
1.12		1.03
2.25		2.47
4.22		3.48
1.2		2.33
3.41		2.6
2.88		1.79
3.64		1.43
2.21		0.93
3.79		3.71
3.28		2.98
1.68		1.68
2.98		3.67
1.62		3.3
0.48		3.14
3.03		0.93
2.93		3.61
1.43		1.36
2.75		0.6
2.21		2.29
2.44		1.9
1.36		0.6
1.03		1.03
		2.88
		1.56
		3.46
		1.79
		1.56
		3
		1.5
		3.05
		2.21
		4.05
		1.74
		3.35
		1.68
		2.96
		3.81
		1.74
		2.98
		2.63
		3.05
		0.33
		3.77
		0.72
		0.33
		1.62
		0.83
		1.62
		1.5
		2.13
		1.36
		2.75
		2.8
		2.98
		0.6
		1.2
		3.12
		3.2
		3.22
		5.19
		2
		4.3
		2.37
		2.98
		2.98
		3.49
		1.43
		1.68
		1.2
		4.08
		1.68
		2.51
		3.09
		2.13
		0
		2
		0.93
		1.79
[truncated: 21,904 more rows]

## Sheet: Supplementary Fig. 10d
Supplementary Fig. 10d Expression of genes with H3K27ac upregulated, stable, or downregulated promoters in MCM2-2A mutant and WT MCF-7 cells.
WT MCF-7 cells						MCM2-2A MCF-7 cells
Expression for gene with upregulated H3K27ac promoter		Expression for gene with downregulated H3K27ac promoter		Expression for gene with stable H3K27ac promoter		Expression for gene with upregulated H3K27ac promoter		Expression for gene with downregulated H3K27ac promoter		Expression for gene with stable H3K27ac promoter
WT#1	WT#2	WT#1	WT#2	WT#1	WT#2	MCM2-2A#1	MCM2-2A#2	MCM2-2A#1	MCM2-2A#2	MCM2-2A#1	MCM2-2A#2
1.83	2.49	2.47	3.38	2.55	3.02	1.5	1.84	1.81	1.86	3.23	2.98
1.32	1.41	3.87	4.13	2.55	3.02	2.69	2.71	4.05	4.24	3.23	2.98
1.32	1.41	3.57	3.74	1.83	1.96	2.69	2.71	3.88	3.93	2.12	2.17
1.32	1.41	3.27	3.5	6.51	6.44	2.69	2.71	2.26	2	6.23	6.21
1.32	1.41	1.45	1.07	1.9	2.43	2.69	2.71	0.77	0.49	2.25	2.43
1.32	1.41	2.97	3.17	0.43	0.34	2.69	2.71	2.2	1.93	1.03	0.94
0.92	0.73	2.23	2.3	0.43	0.34	1.29	1.25	1.46	1.9	1.03	0.94
3.69	3.73	2.23	2.3	2.79	3.36	4.68	4.88	1.46	1.9	3.66	3.74
2.65	2.7	1.9	1.96	3.42	3.8	3.58	3.29	1.51	1.71	6.08	5.68
2.65	2.7	1.9	1.96	5.47	5.51	3.58	3.29	1.51	1.71	5.67	5.33
5.53	5.57	0	0	5.47	5.51	5.99	5.82	0	0	5.67	5.33
0.76	0.94	0	0.09	3.97	4	2.54	2.22	0	0	3.5	3.31
0.04	0.07	0	0.09	0.21	0.1	0.16	0	0	0	0.08	0
0	0	5.16	4.44	0.21	0.1	0	0	1.63	1.65	0.08	0
1.21	1.41	4.32	4.05	0	0	1.75	1.41	3.15	2.58	0	0
4.61	4.27	4.32	4.05	3.83	4.24	5.12	5.33	3.15	2.58	3.95	4.04
0.15	0.28	3.8	3.83	5.86	5.84	0.55	0.55	3.11	3.35	5.72	5.7
1.82	1.18	3.29	3.48	0.26	0.12	2.07	2.08	3.45	3.45	0.19	0.18
1.82	1.18	3.29	3.48	4.13	3.99	2.07	2.08	3.45	3.45	3.97	3.97
3.1	3.45	2.23	2.1	0.28	0.35	3.47	3.58	1.86	2.16	0.3	0.2
1.51	1.16	2.23	2.1	4.72	4.61	2.9	2.92	1.86	2.16	4.49	4.14
0.78	0.63	2.43	2.53	4.72	4.61	1.09	1.18	0.8	0.86	4.49	4.14
0.78	0.63	2.43	2.53	2.95	2.6	1.09	1.18	0.8	0.86	3.33	3.16
4.93	4.91	3.42	3.64	3.81	3.72	5.24	4.94	1.55	1.58	3.71	3.57
0.69	0.57	5.89	6.62	4.6	4.72	0.62	0.92	5.1	4.97	4.71	4.64
0	0	5.66	5.52	4.6	4.72	0	0	3.67	3.33	4.71	4.64
0.17	0	5.66	5.52	0	0.17	0.17	0.53	3.67	3.33	0.18	0.09
1.1	1.77	0.07	0	5.03	5.05	1.87	1.92	0	0.05	4.53	4.44
0.42	0.59	4.83	4.89	0.1	0.16	3.08	3.35	3.97	3.69	0	0
3.01	2.79	0.62	0.42	0.1	0.16	3.74	3.84	0.42	0.25	0	0
2.26	2.25	4.27	4.12	0.1	0.16	2.39	2.62	3.68	3.68	0	0
0.67	0.8	6.13	5.8	0.1	0.16	1.73	1.47	3.85	3.81	0	0
0.67	0.8	7.03	6.98	0.1	0.16	1.73	1.47	7.08	7.17	0	0
0.14	0.03	6.98	7.01	6.67	6.69	0.13	0.3	6.47	6.67	6.19	6.2
0.14	0.03	6.98	7.01	4.27	4.21	0.13	0.3	6.47	6.67	4.2	4.23
0.14	0.03	6.98	7.01	4.27	4.21	0.13	0.3	6.47	6.67	4.2	4.23
0.69	0.54	7.18	7.04	4.27	4.21	2.3	3.25	6.36	6.25	4.2	4.23
1.05	0.6	1	0.17	5.92	5.63	1.8	1.73	0	0	5.48	5.53
1.05	0.6	1.2	1.96	0.15	0.08	1.8	1.73	0.64	0.57	0.21	0.07
1.05	0.6	3.26	3.57	0.15	0.08	1.8	1.73	1.86	1.43	0.21	0.07
1.05	0.6	3.26	3.57	0	0	1.8	1.73	1.86	1.43	0	0
1.05	0.6	2.87	3.62	3.08	3.25	1.8	1.73	2.05	2.44	3.03	3.08
0.43	0.4	2.87	3.62	2.98	2.69	1.79	1.35	2.05	2.44	2.58	2.57
0.43	0.4	2.14	2	2.98	2.69	1.79	1.35	1.73	1.36	2.58	2.57
1.76	1.52	0.21	0.13	4.13	4.31	0.71	0.53	0.11	0.2	4.32	4.15
1.61	1.91	0.21	0.13	4.13	4.31	3.09	2.86	0.11	0.2	4.32	4.15
3.6	3.44	3.34	3.37	0	0	3.62	3.66	0.23	0.28	0	0.13
0.63	0.63	4	3.23	5.95	5.8	1.86	1.55	3.69	3.83	5.45	5.65
2.65	3.53	4	3.23	3.13	3.31	3.56	3.48	3.69	3.83	3.57	3.71
2.65	3.53	1.09	1.01	2.57	2.55	3.56	3.48	0.79	0.46	2.89	2.56
2.65	3.53	5.16	5.03	2.57	2.55	3.56	3.48	2.68	2.38	2.89	2.56
0.67	0.29	2.71	3.64	2.57	2.55	1.96	1.62	0.08	0	2.89	2.56
0.67	0.29	2.24	1.93	0	0	1.96	1.62	1.15	0.92	0.28	0
0.67	0.29	1.83	1.48	2.96	3.04	1.96	1.62	1.04	1.12	3.1	3.12
0.77	0.74	1.83	1.48	3.52	3.57	0.86	0.83	1.04	1.12	3.92	3.83
0.77	0.74	1.83	1.48	1.91	1.94	0.86	0.83	1.04	1.12	1.83	2.19
4.42	4.61	0	0.05	2.23	2.45	4.54	4.54	0	0	2.66	2.73
3.6	3.3	2.46	1.81	4.39	4.46	4.34	4.13	0.13	0.13	4.26	4.12
3.6	3.3	2.46	1.81	4.39	4.46	4.34	4.13	0.13	0.13	4.26	4.12
3.6	3.3	2.46	1.81	4.39	4.46	4.34	4.13	0.13	0.13	4.26	4.12
3	2.38	2.46	1.81	4.39	4.46	4.69	4.55	0.13	0.13	4.26	4.12
3	2.38	0.23	0.07	6.8	6.94	4.69	4.55	0	0	6.82	6.79
0	0	1.3	1.19	6.8	6.94	0	0.03	0.37	0.13	6.82	6.79
0	0	0.23	0.07	0	0.48	0	0.03	0	0	0	0
4.47	4.39	0.21	0.09	1.42	2.06	4.97	5	0	0	0.22	0.21
4.47	4.39	3.57	3.52	0	0	4.97	5	2.94	3.11	0	0
4.47	4.39	3.57	3.52	3.87	4.13	4.97	5	2.94	3.11	4.05	4.24
4.47	4.39	0.7	0.74	3.87	4.13	4.97	5	0.21	0.14	4.05	4.24
0.06	0.05	4.04	4	3.87	4.13	0.44	0.91	3.63	3.61	4.05	4.24
0.48	0.28	3.67	3.9	4.32	4.69	0.65	0.63	3.79	3.56	4.18	4.3
5.18	5.01	4.12	3.75	4.32	4.69	5	5.16	2.37	1.83	4.18	4.3
4.8	5.4	4.12	3.75	4.32	4.69	6.17	6.03	2.37	1.83	4.18	4.3
1.87	3.88	2.92	3.06	4.32	4.69	5.51	5.05	2.68	2.61	4.18	4.3
0.04	0.03	2.92	3.06	3.98	4.07	0	0	2.68	2.61	4.11	3.94
0.38	0.22	2.92	3.06	4.97	4.85	1.7	0.8	2.68	2.61	4.74	4.78
1.87	2.3	4.24	4.35	2.31	2.44	2.86	3.07	3.81	3.9	1.42	1.84
1.87	2.3	0.56	1.14	4.25	4.39	2.86	3.07	0.32	0.51	3.96	3.93
1.87	2.3	0.56	1.14	4.25	4.39	2.86	3.07	0.32	0.51	3.96	3.93
1.29	0.91	0.56	1.14	0.4	0.37	1.24	1.14	0.32	0.51	0.38	0.18
1.39	0.91	4.33	3.26	3.32	3.37	2.1	2.16	0.74	0.28	2.97	2.99
2.06	1.39	1.56	1.01	0	0	3.29	3.1	0.9	0.74	0	0
2.06	1.39	1.03	1.01	0.07	0	3.29	3.1	0.76	0.57	0.3	0.13
2.06	1.39	2.53	2.01	2.76	2.62	3.29	3.1	2.29	2.75	2.85	2.66
0.96	1.34	4.27	4.23	0	0	4.66	5.05	3.35	3.25	0	0
0.96	1.34	5.88	7.03	0.5	0.8	4.66	5.05	5.33	4.89	0.45	0.47
0.96	1.34	5.88	7.03	4.28	4.08	4.66	5.05	5.33	4.89	4.4	4.38
0.96	1.34	5.88	7.03	0.88	0.93	4.66	5.05	5.33	4.89	1.62	1.49
0.96	1.34	5.88	7.03	4.42	4.25	4.66	5.05	5.33	4.89	4.38	4.43
3.31	3.05	5.88	7.03	1.83	1.84	4.93	4.71	5.33	4.89	2.55	2.88
0	0.04	5.88	7.03	1.83	1.84	0.12	0.06	5.33	4.89	2.55	2.88
0	0.04	5.88	7.03	3.59	3.6	0.12	0.06	5.33	4.89	4.01	3.87
1.69	1.84	1.82	2.2	1.83	1.84	3.58	3.91	0.47	0.51	2.55	2.88
4.02	3.34	0.15	0.14	1.83	1.84	3.86	4.12	0	0	2.55	2.88
3.2	3.19	1.82	2.2	1.8	1.47	3.42	3.83	0.47	0.51	1.22	1.64
3.2	3.19	2.67	2.68	4.3	4.35	3.42	3.83	1.74	1.77	4.69	4.64
1.66	0.96	2.67	2.68	2.47	2.72	5.1	5.05	1.74	1.77	2.86	2.84
1.66	0.96	2.21	2.1	2.47	2.72	5.1	5.05	1.71	1.78	2.86	2.84
0.44	0.39	2.12	1.84	3.03	3.19	0.75	0.17	0.75	0.71	3.2	3.2
1.51	2.03	2.12	1.84	2.26	2.05	2.68	2.87	0.75	0.71	2.11	2.26
1.13	1.09	2.12	1.84	2.74	2.38	1.12	0.58	0.75	0.71	3.06	2.9
1.13	1.09	2.12	1.84	2.26	2.05	1.12	0.58	0.75	0.71	2.11	2.26
0.47	0.97	2.62	3.07	2.26	2.05	0.64	0.74	2.46	2.73	2.11	2.26
0.47	0.97	4.46	4.73	0.51	0.78	0.64	0.74	2.6	2.88	0.53	0.24
2.11	1.87	4.46	4.73	5.43	5.67	2.88	3.08	2.6	2.88	5.49	5.64
3.16	3.33	1.56	1.4	0.46	0.93	4.03	4.14	0.87	1.1	0.62	0.86
0.57	1.01	0.14	0.05	5.1	5.19	2.14	1.95	0.01	0.01	5.34	5.37
3	2.84	2.54	2.16	0	0	3.29	3.64	1.61	1.87	0	0
0	0.26	1.32	1.52	2.67	2.95	0.21	0.53	0.39	0.27	3.02	2.93
0	0.26	8.57	8.68	5.45	5.76	0.21	0.53	7.29	6.8	5.3	5.27
4.03	4.15	0.81	1.31	5.45	5.76	4.91	5.18	0.44	0	5.3	5.27
0.54	0.36	1.39	1.85	5.45	5.76	2.49	2.14	0	0.57	5.3	5.27
0.54	0.36	1.39	1.85	5.45	5.76	2.49	2.14	0	0.57	5.3	5.27
0.15	0.16	1.39	1.85	1.35	0.81	0.12	0.2	0	0.57	0.86	1.14
0.15	0.16	0.37	0.34	3.16	2.32	0.12	0.2	0.23	0	2.85	3.14
0.15	0.16	0.37	0.34	3.1	3.05	0.12	0.2	0.23	0	3.46	3.48
6.5	6.32	0.37	0.34	3.1	3.05	7.18	7.18	0.23	0	3.46	3.48
6.5	6.32	0	0.46	2.56	2.52	7.18	7.18	0	0	2.83	2.57
1.52	1.18	0	0.4	2.56	2.52	2.91	2.95	0.54	0	2.83	2.57
5.36	5.92	2.1	2.78	2.56	2.52	7	7.21	0.81	0.47	2.83	2.57
5.36	5.92	0	0	2.56	2.52	7	7.21	0	0	2.83	2.57
0.57	0.81	0.52	0.53	2.56	2.52	2.5	2.57	0.46	0.41	2.83	2.57
3.55	3.87	0.52	0.53	2.56	2.52	5.29	5.31	0.46	0.41	2.83	2.57
2.24	2.19	0.52	0.53	2.56	2.52	4.31	4.29	0.46	0.41	2.83	2.57
4.87	4.61	0.52	0.53	0	0	5.53	5.71	0.46	0.41	0	0
4.87	4.61	0.53	0.58	4.21	4.42	5.53	5.71	0.28	0.22	4.12	4.15
2.38	2.43	4.31	4.03	2.94	2.95	3.44	3.32	4.08	4.04	2.8	2.85
5.04	5.13	4.31	4.03	3.95	3.96	5.78	5.84	4.08	4.04	3.75	3.65
5.04	5.13	6.52	6.39	4.37	4.48	5.78	5.84	6.15	6.05	4.43	4.52
5.04	5.13	8.39	8.35	3.11	3.06	5.78	5.84	7.43	6.76	2.99	3.05
4.23	4.5	8.39	8.35	3.11	3.06	5.02	4.93	7.43	6.76	2.99	3.05
1.55	1.69	8.39	8.35	5.1	5.05	3.39	3.33	7.43	6.76	4.8	4.89
0.37	0.56	8.39	8.35	5.36	5.21	1.45	1.59	7.43	6.76	5.5	5.52
0.13	0.05	3.96	4.26	5.36	5.21	0.28	0.6	3.27	3.39	5.5	5.52
0.13	0.05	3.96	4.26	5.36	5.21	0.28	0.6	3.27	3.39	5.5	5.52
1.38	1.16	5.03	5.43	5.36	5.21	2.57	2.7	4.01	4.09	5.5	5.52
2.77	2.25	3.14	3.32	5.36	5.21	2.89	2.88	1	1.2	5.5	5.52
3.02	3.28	3.04	2.67	5.36	5.21	4.94	4.69	1.01	0.62	5.5	5.52
0.44	0.68	2.08	2.31	5.36	5.21	0.94	1.06	1.47	1.46	5.5	5.52
3.31	3.26	2.08	2.31	5.5	5.47	3.79	3.79	1.47	1.46	5.13	5.12
0.15	0.14	3.66	3.53	2.18	2.53	1.04	1.27	2.73	2.69	2.75	2.73
0.06	0.25	3.66	3.53	2.18	2.53	0.8	0.95	2.73	2.69	2.75	2.73
3.45	3	1.97	1.9	7.75	7.69	4.12	3.96	1.38	1.61	7.36	7.49
3.45	3	1.97	1.9	7.75	7.69	4.12	3.96	1.38	1.61	7.36	7.49
2.72	3	2.6	3.36	3.94	3.93	4.36	4.28	2.08	1.42	4.01	4.08
0.51	0.82	3.81	3.91	0	0.16	1.18	1.22	1.55	1.08	0	0
2.5	2.26	2.31	2.21	3.57	3.74	2.74	2.93	0.88	0.69	3.88	3.93
2.5	2.26	0.2	0.99	9.49	9.42	2.74	2.93	0.32	0.31	9.37	9.36
2.5	2.26	0.2	0.99	2.71	2.89	2.74	2.93	0.32	0.31	2.52	2.54
2.14	1.92	1.35	0.34	2.69	2.94	3.15	3.54	0.14	0.05	2.89	2.89
0.03	0.05	3.7	0.94	2.69	2.94	2.77	4.67	0.34	0.08	2.89	2.89
0.43	0.51	4.07	4.86	1.84	2.26	3.27	3.03	3.05	3.06	2.41	2.18
0.43	0.51	0.44	0.35	3.58	3.57	3.27	3.03	0.43	0.22	3.21	3.26
2.54	3.49	2.39	2.42	4.08	4.22	4.04	3.81	0.96	0.86	4.17	4
3.64	3.46	2.39	2.42	0.31	0.36	3.89	3.98	0.96	0.86	0.31	0.39
4	4.99	3.74	3.68	0.31	0.36	5.19	5.2	3.92	3.92	0.31	0.39
4.23	4.39	3.43	1.55	5.58	5.79	4.95	4.92	1.51	1.36	5.9	5.88
4.23	4.39	3.43	1.55	5.58	5.79	4.95	4.92	1.51	1.36	5.9	5.88
4.23	4.39	3.43	1.55	2.61	3.04	4.95	4.92	1.51	1.36	2.91	2.75
1.48	1.32	3.43	1.55	2.72	2.43	2.79	2.83	1.51	1.36	2.39	3.31
0.2	0.2	3.43	1.55	2.72	2.43	0.73	0.59	1.51	1.36	2.39	3.31
0.2	0.2	3.43	1.55	3.54	3.32	0.73	0.59	1.51	1.36	3.59	3.29
0.2	0.2	4.12	3.82	4.64	4.54	0.73	0.59	3.06	2.87	4.63	4.72
0.2	0.2	0.09	0.25	4.16	3.97	0.73	0.59	0.2	0.13	4.15	4.18
0.1	0.03	1.41	1.36	4.16	3.97	0.14	0.09	1.24	0.77	4.15	4.18
0	0.13	1.41	1.36	4.16	3.97	0	0.18	1.24	0.77	4.15	4.18
1.81	2.24	1.41	1.36	7.03	6.97	3.32	3.29	1.24	0.77	6.98	6.86
1.81	2.24	3.53	3.57	3.73	3.75	3.32	3.29	3.34	3.1	3.79	3.71
1.81	2.24	0.78	0.3	0.13	0.2	3.32	3.29	0.02	0	0.28	0.41
1.81	2.24	0.78	0.3	0.13	0.2	3.32	3.29	0.02	0	0.28	0.41
0.63	0.54	0.78	0.3	3.53	3.51	2.94	2.91	0.02	0	3.64	3.46
0.93	0.68	0.78	0.3	5.13	5.02	1.31	1.31	0.02	0	4.49	4.62
3.45	3.59	5.81	5.86	2.86	3.01	3.71	3.79	5.02	5.05	3.38	3.3
3.45	3.59	0.23	0.16	5.79	5.82	3.71	3.79	0.04	0	5.66	5.78
1.58	1.06	3.82	3.08	0	0	3.34	3.31	2.38	1.82	0	0
3.06	2.87	4.08	4.14	7.15	6.99	4.13	4.12	3.52	3.47	7.09	6.95
3.39	3.32	3.08	3.15	5.01	4.92	3.59	3.61	2.25	2.39	4.96	5.05
2.82	2.04	2.15	2.17	4.96	4.97	2.83	3	1.16	1.16	4.95	5
0.43	0.39	6.45	7.02	3.73	3.89	1.4	1.41	5.64	5.78	3.59	3.56
3.91	4.3	4.52	4.63	1.26	1.05	4.45	4.74	3.63	3.68	0.69	0.55
2.48	3.1	4.52	4.63	2.77	3.11	4.21	3.85	3.63	3.68	2.4	2.6
2.69	2.74	4.52	4.63	2.77	3.11	3.14	3.02	3.63	3.68	2.4	2.6
2.69	2.74	5.37	5.06	2.77	3.11	3.14	3.02	0.31	0	2.4	2.6
0.02	0.04	5.37	5.06	2.21	1.97	0.07	0	0.31	0	2.56	2.53
3.15	3.48	5.37	5.06	3.72	4.06	3.59	3.49	0.31	0	3.14	2.98
7.04	7.16	2.26	1.62	5.2	5.19	7.6	7.63	1.46	1.65	4.85	4.93
3.78	3.84	2.26	1.62	0.04	0.04	4.73	4.79	1.46	1.65	0.14	0.06
3.78	3.84	4.85	5.58	5.2	5.19	4.73	4.79	3.91	3.44	4.85	4.93
4.49	4.61	1.23	1.61	4.82	4.83	5.24	5.09	0.92	0.84	4.21	4.16
2.87	3.2	5.79	5.82	4.82	4.83	4.41	4.4	5.81	5.83	4.21	4.16
5.1	5.24	7.48	7.45	2.04	1.79	5.91	5.8	7.31	7.37	1.91	2.02
5.1	5.24	4.75	4.04	2.11	2.11	5.91	5.8	3.2	3.33	2.16	2.13
3.85	4.06	1.93	2.53	2.11	2.11	4.5	4.48	1.29	1	2.16	2.13
3.54	3.7	4.65	4.69	0	0	4.29	4.19	4.18	4.17	0	0
2.08	2.62	4.84	4.87	4.81	4.81	3.06	3.28	4.38	4.26	4.42	4.33
5.01	5.09	4.84	4.87	5.89	5.67	5.31	5.38	4.38	4.26	5.25	5.17
2.19	2.21	4.84	4.87	5.67	5.58	4.21	4.08	4.38	4.26	5.57	5.51
2.19	2.21	3.01	3.01	5.67	5.58	4.21	4.08	1.51	1.51	5.57	5.51
2.19	2.21	2.93	2.39	4	4.11	4.21	4.08	2.69	2.51	3.87	3.76
2.19	2.21	0.43	0.27	0.06	0.06	4.21	4.08	0.1	0.18	0.04	0
0.05	0	0.43	0.27	3.69	3.71	0.07	0.7	0.1	0.18	3.96	4.13
0.83	0.59	0.16	0.46	1.83	2.49	1.49	0.98	0.04	0.06	1.5	1.84
2.39	2.46	3.33	3.16	1.83	2.49	3.12	3.12	3.44	3.51	1.5	1.84
2.39	2.46	3.33	3.16	3.2	3.19	3.12	3.12	3.44	3.51	3.64	3.6
1.93	1.86	2.29	0.55	3.2	3.19	3.24	3.13	0.15	0.1	3.64	3.6
1.93	1.86	2.14	2.79	3.2	3.19	3.24	3.13	1.28	1.34	3.64	3.6
0.03	0.03	2.14	2.79	2.48	2.59	0.05	0.04	1.28	1.34	1.88	2
3.58	3.72	0	0	2.48	2.59	4.42	4.45	0	0	1.88	2
0.06	0.03	3.29	2.98	2.48	2.59	0	0.08	2.17	2.5	1.88	2
2.79	2.8	6.59	6.35	3	2.7	3.61	3.55	4.9	4.74	2.74	2.3
2.79	2.8	4.28	4.3	3	2.7	3.61	3.55	1.82	2.1	2.74	2.3
0.3	0.22	2.22	2.31	3	2.7	0.67	0.84	2.75	2.69	2.74	2.3
2.36	2.28	0.25	0	0.06	0.06	3.1	3.37	0.18	0.09	0	0.03
0	0	1.39	1.66	4.37	4.44	0.06	0.06	0.58	0.73	3.94	4.04
0	0	1.02	1.6	2.55	2.57	0.06	0.06	0.63	0.38	2.69	2.7
0.58	0.95	3.3	3.29	2.55	2.57	0.98	0.83	1.88	2.2	2.69	2.7
0.04	0	2.25	1.92	1	1.05	0.05	0	1.43	1.58	1.08	0.8
1.45	1.43	2.25	1.92	1	1.05	2.22	2.31	1.43	1.58	1.08	0.8
2.47	2.78	2.94	3.36	1	1.05	2.72	3.06	0	0	1.08	0.8
2.97	2.87	4.72	4.4	2.71	2.96	3.23	3.16	4.86	4.93	2.53	2.48
2.97	2.87	7.78	7.44	3.87	4.01	3.23	3.16	6.85	6.77	4.14	4.23
0.6	0.46	7.78	7.44	4.56	4.58	0.85	0.85	6.85	6.77	4.55	4.56
0.1	0.05	4.09	2.7	0.11	0.03	0.15	0	1.95	1.99	0.24	0.19
1.13	1.47	4.52	4.1	0	0	1.38	1.5	3.31	3.07	0	0
0.93	0.14	3.95	3.82	0.21	0.65	1.4	1.83	3.83	3.99	0.39	0.2
0.93	0.14	0	0	0.21	0.65	1.4	1.83	0	0	0.39	0.2
0.25	0.28	2.27	2.34	0.21	0.65	2.9	2.97	1.82	1.3	0.39	0.2
1.95	1.84	2.14	2.25	4.27	4.18	1.9	1.72	0.61	0.68	4.33	4.34
1.95	1.84	3.56	3.02	2.85	2.9	1.9	1.72	2.29	2.88	2.9	2.78
1.95	1.84	0	0	2.85	2.9	1.9	1.72	0	0	2.9	2.78
0.84	0.86	4.42	4.42	0.1	0	1.06	0.63	4.87	4.72	0.07	0
4.14	4.07	4.11	2.72	0.1	0.08	4.41	4.41	1.32	1.02	0	0
3.85	3.45	1.72	1.86	0.1	0	3.57	3.71	1.38	0.91	0.07	0
4.1	4.21	1.4	0.99	0	0	4.82	4.38	0.85	0.96	0	0
0.1	0.18	5.27	5.32	0	0	0.75	0.52	5.29	5.39	0	0
0.1	0.18	4.98	4.92	1.42	1.2	0.75	0.52	4.61	4.4	0.37	0.76
2.45	3.23	2.52	2.36	2.93	2.76	3.72	3.65	1.95	1.76	2.08	2.11
3.49	3.48	2.96	3.35	2.33	2.42	4.31	4.33	3.28	2.97	3.21	3.43
2.83	2.78	4.57	4.66	2.19	1.82	3.31	3.2	4.95	4.57	1.91	1.44
0.97	0	4.57	4.66	2.82	2.86	0.55	1.07	4.95	4.57	3.06	3.26
0.34	0.35	4.18	4.05	6.1	5.98	1.66	1.67	3.21	3.12	5.9	5.92
1.48	1.55	3.69	3.8	0	0	1.81	1.85	3.7	3.53	0	0
0.34	0.28	3.69	3.8	4.44	4.38	1.32	1.37	3.7	3.53	4.29	4.23
4.13	3.86	3.88	4.32	4.44	4.38	5.11	5.11	3.44	3.21	4.29	4.23
1.96	1.96	3.88	4.32	3.22	2.99	3.39	3.12	3.44	3.21	2.95	2.94
2.01	2.38	3.88	4.32	0.09	0.09	2.84	2.65	3.44	3.21	0.07	0
0.41	0.13	3.1	3.42	1.47	1.44	0.53	0.64	3.19	2.83	1.7	1.62
1.7	1.66	3.1	3.42	1.04	0.23	3.44	3.53	3.19	2.83	0.19	0
1.7	1.66	3.1	3.42	1.04	0.23	3.44	3.53	3.19	2.83	0.19	0
0.85	0.94	3.1	3.42	1.04	0.23	2.14	2.33	3.19	2.83	0.19	0
0	0	3.54	3.82	3.33	3.38	0.05	0	3.65	3.53	3.82	3.58
2.11	2.88	3.54	3.82	6.54	6.49	4.24	4.51	3.65	3.53	6.56	6.52
2.11	2.88	3.54	3.82	1.77	1.82	4.24	4.51	3.65	3.53	0.95	1.11
3.58	2.96	3.54	3.82	1.38	1.42	4.17	4.08	3.65	3.53	0.84	0.7
3.58	2.96	3.54	3.82	0.05	0	4.17	4.08	3.65	3.53	0	0
3.58	2.96	3.06	3.27	0.05	0	4.17	4.08	3.57	3.67	0	0
0.34	0.17	3.06	3.27	5.66	5.64	0.88	1.16	3.57	3.67	5.31	5.45
0.05	0	3.06	3.27	5.66	5.64	0	0	3.57	3.67	5.31	5.45
2.14	3.82	5.03	5.2	3.14	3.53	4.67	4.79	5.03	4.72	3.71	3.5
2.31	2.48	0.74	0.58	3.14	3.53	2.46	2.6	0.45	0.51	3.71	3.5
5.66	5.73	0.74	0.58	3.14	3.53	5.81	6.04	0.45	0.51	3.71	3.5
5.66	5.73	0.74	0.58	0.53	0.6	5.81	6.04	0.45	0.51	0.29	0.27
3.88	3.96	0.74	0.58	4.96	4.64	4.38	4.12	0.45	0.51	5.3	5.26
3.88	3.96	4.6	4.72	4.96	4.64	4.38	4.12	4.84	4.77	5.3	5.26
0.12	0.11	0.97	0.68	4.96	4.64	3.75	4.27	0.41	0.45	5.3	5.26
1.93	2.12	0.58	0.67	2.9	2.8	2.8	2.96	0.12	0	2.45	2.52
2.29	2.33	3.73	3.84	5.48	5.4	3.17	3.14	2.48	2.51	5.42	5.51
5.23	5.42	3.73	3.84	5.74	5.78	5.81	5.84	2.48	2.51	5.27	5.39
1	1.1	3.4	2.98	4.72	4.66	1.59	1.8	1.26	1.02	4.5	4.62
4.25	4.53	3.4	2.98	0	0.28	4.77	4.7	1.26	1.02	0.42	0.4
3.61	3.76	3.85	4.38	3.06	3.24	4.13	4.23	3.32	3.01	3.12	2.91
0.44	0.21	2.5	2.86	4.26	4.27	3.02	3.39	1.82	1.62	4.53	4.32
2.65	2.53	1.76	2.09	4.26	4.27	3.25	3.72	1.1	0.87	4.53	4.32
2.65	2.53	1.76	2.09	6.71	6.69	3.25	3.72	1.1	0.87	6.62	6.76
0.14	0.34	5.08	5.03	6.71	6.69	1.39	1.5	4.89	5.05	6.62	6.76
0.14	0.34	5.08	5.03	3.73	3.88	1.39	1.5	4.89	5.05	3.8	3.82
1.48	0.8	6.36	6.41	3.73	3.88	2.07	2.26	5.48	5.54	3.8	3.82
4.13	4.02	2.9	2.86	0.29	0	4	4.11	2.26	2.23	0	0
0.94	0.46	5.02	5.07	2.12	2.41	1.63	1.71	4.4	4.52	2.33	1.25
0.94	0.46	5.02	5.07	2.12	2.41	1.63	1.71	4.4	4.52	2.33	1.25
0.09	0.12	5.36	5.41	2.12	2.41	0.63	0.71	4.7	4.82	2.33	1.25
2.69	2.43	5.46	5.4	2.12	2.41	3.36	3.39	4.58	4.77	2.33	1.25
2.22	2.43	1.3	2.13	2.12	2.41	2.35	2.46	0.63	0.64	2.33	1.25
2.22	2.43	4.66	4.46	2.12	2.41	2.35	2.46	3.86	4.03	2.33	1.25
2.22	2.43	0.1	0	2.12	2.41	2.35	2.46	0	0.14	2.33	1.25
3.19	3.61	4.47	4.38	0.09	0.23	3.83	3.65	3.33	3.5	0.12	0.16
3.19	3.61	2.77	2.84	3.07	3.24	3.83	3.65	1.92	1.65	3.13	3.09
1.25	1.07	2.4	3.97	3.07	3.24	1.41	1.61	0.48	0.47	3.13	3.09
4.69	4.74	2.4	3.97	2.33	2.32	4.86	4.68	0.48	0.47	2.04	2
2.44	2.25	0.08	0.01	0	0	2.73	2.75	0.02	0	0	0
0.14	0	0.19	0.11	2.46	3.25	0	0.19	0.08	0	2.37	2.73
0.03	0.12	2.78	3.13	4.27	4.37	0	0	2.38	2.53	3.98	4.3
1.85	3.07	4.12	3.98	0	0	3.79	3.57	4.24	4.2	0	0
0.6	0.67	2.72	2.93	3.02	3.52	1.72	1.73	0	0.04	3.55	3.32
1.84	2.17	2.72	2.93	7.37	7.26	4.42	4.58	0	0.04	7.01	6.97
3.19	3.4	2.72	2.93	0.14	0.13	4.02	4.17	0	0.04	0	0
0.76	0.48	2.72	2.93	0.86	0.98	0.49	0.38	0	0.04	0.86	0.87
0.76	0.48	2.37	2.1	5.02	5.1	0.49	0.38	1.6	1.64	5.27	5.37
4	4.16	4.85	4.83	5.02	5.1	4.01	3.86	4.34	4.19	5.27	5.37
0.73	1.94	4.85	4.83	5.02	5.1	1.93	1.96	4.34	4.19	5.27	5.37
0.36	0.07	2.4	1.77	5.02	5.1	0.77	0.9	1.16	1.12	5.27	5.37
4.33	3.73	2.4	1.77	4.05	4.19	4.44	4.61	1.16	1.12	4.1	4.18
2.28	4.16	2.31	2.31	4.05	4.19	7.66	7.6	1.5	1.16	4.1	4.18
0	0.03	2.31	2.31	4.62	4.45	0	0	1.5	1.16	4.22	4.09
0	0.03	2.18	2.18	4.62	4.45	0	0	1.75	1.69	4.22	4.09
0.11	0.32	1.68	1.46	2.94	3.1	0.29	0.4	0.48	0.41	3.71	3.59
1.4	1.4	1.68	1.46	0.31	0.47	1.68	1.42	0.48	0.41	0.26	0.14
1.4	1.4	0.28	0.24	0.31	0.47	1.68	1.42	0.12	0.23	0.26	0.14
3.29	3.97	0.28	0.24	3.31	2.68	4.86	4.59	0.12	0.23	3.65	3.54
0.32	0.04	1.88	1.89	3.31	2.68	0.67	0.56	0.9	1.17	3.65	3.54
0	0.07	1.88	1.89	3.99	4.2	0	0	0.9	1.17	4.16	4.18
0	0	3.8	3.81	3.99	4.2	0.34	0.17	3.02	3.29	4.16	4.18
0.2	0.34	0.96	1.06	2.99	2.84	2.33	1.94	0.6	0.36	2.49	2.54
0.2	0.06	3.79	3.91	6.14	5.99	0.17	0.16	3.34	3.53	6.23	6.33
0.2	0.06	4.24	4.22	0.52	0.59	0.17	0.16	3.4	3.41	0.51	0.28
3.15	3.32	0.62	0.56	3.93	3.97	2.93	3.07	0.46	0.27	4.03	4.07
3.15	3.32	2.08	1.91	1.23	1.63	2.93	3.07	1.14	1.29	1.34	1.04
3.15	3.32	2.08	1.91	1.23	1.63	2.93	3.07	1.14	1.29	1.34	1.04
1.72	1.88	1.14	1.02	0	0	2.35	2.41	0.9	0.49	0	0
3.22	3.17	3.75	3.63	0	0	3.88	3.71	2.61	2.63	0	0
1.93	2.07	3.75	3.63	5.77	5.97	4.2	3.55	2.61	2.63	5.8	5.9
0.11	0.5	2.86	2.77	2.96	3.01	0.73	1.03	2.13	2.14	3.42	3.41
1.74	0.98	2.86	2.77	2.96	3.01	1.45	0.83	2.13	2.14	3.42	3.41
0.04	0.03	6.78	6.91	0.26	0.21	0	0.15	5.61	5.18	0.62	0.59
0.04	0.03	5.04	5	4.5	4.56	0	0.15	4.64	4.61	4.41	4.53
0.59	0.16	5.14	5.28	1.28	1.1	1.21	1.23	4.32	4.24	1.56	1.6
1.41	0.79	5.14	5.28	1.28	1.1	2.63	2.51	4.32	4.24	1.56	1.6
1.41	0.79	1.97	1.84	3.83	3.67	2.63	2.51	1.15	0.89	3.52	3.63
0.84	0.7	7.65	7.65	2.82	2.96	1.68	1.39	7.35	7.41	2.85	3.18
0.9	1.14	4.77	4.72	1.44	1.61	1.85	1.81	4.46	4.52	1.93	2.01
0.9	1.14	4.77	4.72	4.35	4.25	1.85	1.81	4.46	4.52	4.75	4.45
3.51	2.62	0.31	0	7.96	7.91	3.89	4.11	0	0	7.9	8.02
3.51	2.62	3.68	3.71	7.96	7.91	3.89	4.11	2.98	3.03	7.9	8.02
3.51	2.62	7.67	7.64	4.64	4.66	3.89	4.11	7.18	7	4.77	4.79
2.95	2.47	7.67	7.64	4.73	4.7	3.69	3.72	7.18	7	4.83	4.84
2.95	2.47	0.51	0.47	5.42	5.3	3.69	3.72	0	0.12	5.69	5.52
1.18	1.11	0.51	0.47	5.76	5.28	1.81	1.59	0	0.12	4.9	4.8
3.61	3.39	4.79	4.8	5.76	5.28	4.17	4.49	4.1	4.01	4.9	4.8
3.61	3.39	4.79	4.8	5.76	5.28	4.17	4.49	4.1	4.01	4.9	4.8
0.94	1.95	4.83	5.22	4.11	3.87	1.82	1.7	4.11	4.03	4.32	4
0.82	1.07	4.83	5.22	4.11	3.87	3.84	3.91	4.11	4.03	4.32	4
0.82	1.07	0.79	0.61	3.24	3.31	3.84	3.91	0	0	3.02	3.33
0.69	0.8	0.32	0.73	0	0	3.08	2.62	0.29	0.31	0	0.03
0.16	0.21	6.63	6.92	5.62	5.58	0.99	0.31	6.24	6.23	6.35	6.38
0.33	0.03	6.63	6.92	4.32	4.57	2.62	2.37	6.24	6.23	4.69	4.74
0.33	0.03	3.37	3.87	0	0	2.62	2.37	2.64	2.24	0.03	0
0.33	0.03	1.69	1.65	0.93	1.37	2.62	2.37	0.07	0	0.97	1.24
1.56	2.03	3.89	4.23	0.25	0.58	2.18	2.54	2.54	2.42	1.2	1.37
0.86	0.19	4.1	4.29	0.25	0.58	1.11	1.58	3.8	3.84	1.2	1.37
0.86	0.19	4.95	4.7	2.66	2.61	1.11	1.58	3.06	2.96	3.26	3.24
0.73	0.82	6.09	6.09	2.66	2.61	1.48	1.34	5.53	5.55	3.26	3.24
1.24	1.4	0.05	0.19	2.66	2.61	2.14	2.07	0.26	0.07	3.26	3.24
2.24	2.15	0.05	0.19	2.66	2.61	3.2	3.31	0.26	0.07	3.26	3.24
2.24	2.15	1.65	1.5	1.32	1.46	3.2	3.31	0.15	0.03	1.42	1.48
0	0.11	1.24	1.42	1.32	1.46	0	0.32	0.18	0.17	1.42	1.48
0	0.11	1.24	1.42	1.32	1.46	0	0.32	0.18	0.17	1.42	1.48
0.72	0.7	1.24	1.42	1.32	1.41	2.21	2.41	0.18	0.17	2.69	2.71
0.72	0.7	5.41	5.36	0	0.22	2.21	2.41	5.03	5.2	0.12	0.04
0.21	0.55	1.67	0.69	4.85	4.91	1.86	1.63	1.33	0.88	5.07	5.09
2.72	2.32	1.67	0.69	4.85	4.91	3.01	2.64	1.33	0.88	5.07	5.09
2.72	2.32	4.41	4.43	4.85	4.91	3.01	2.64	4.29	4.35	5.07	5.09
2.72	2.32	1.56	1.82	4.59	4.55	3.01	2.64	1.19	1.48	4.68	4.62
2.72	2.32	0.4	0.37	0.03	0.02	3.01	2.64	0	0	0.04	0
1.61	1.07	1.31	0.86	2.14	2.14	1.63	1.51	0.66	0.28	1.94	1.97
1.61	1.07	0.27	0.39	4.51	4.69	1.63	1.51	0.1	0.09	4.72	4.98
0.64	0.64	1.64	1.79	0	0.04	0.99	0.79	1.34	1.33	0	0
2.59	2.55	3.47	3.71	0	0.04	3.35	3.5	2.01	1.89	0	0
2.59	2.55	3.47	3.71	4.4	4.51	3.35	3.5	2.01	1.89	4.63	4.71
2.46	2.22	3.47	3.71	4.51	4.69	2.63	2.64	2.01	1.89	4.72	4.98
3.29	2.8	3.47	3.71	0	0.15	4.56	4.48	2.01	1.89	0.12	0.28
0.64	0.41	1.08	1.39	2.34	1.91	1.16	1.29	0.34	0.71	2.73	2.61
0	0.27	0	0	2.34	1.91	2.33	2.63	0	0	2.73	2.61
0.72	0.46	3.2	3.27	2.72	2.61	1.06	1.24	2.81	2.78	3.25	2.95
0.72	0.46	1.74	1.99	0.24	0.19	1.06	1.24	0.33	0.47	0.23	0.13
7.52	7.02	0.73	0.9	3.82	4.18	9.1	8.98	0.37	0.21	3.25	3.02
2.26	2.71	6.2	5.55	4.12	3.74	3.11	3.31	5.01	4.82	3.92	3.88
1.81	2.46	2.23	1.95	4.12	3.74	3.94	4.1	1.51	1.37	3.92	3.88
3.02	2.75	0	0.06	4.12	3.74	3.8	3.51	0.04	0	3.92	3.88
2.44	2.48	3.24	3.24	4.12	3.74	2.59	2.38	2.98	2.84	3.92	3.88
0.13	0.16	3.24	3.24	4.1	4.23	0.27	0.36	2.98	2.84	4.04	4.14
0.13	0.16	3.94	3.19	4.1	4.23	0.27	0.36	3.16	2.85	4.04	4.14
0.34	0.16	3.94	3.19	6.38	6.71	0.4	0.38	3.16	2.85	6.87	6.81
2.36	2.36	4.54	4.5	6.38	6.71	3.01	2.94	3.14	2.13	6.87	6.81
2.01	2.12	4.54	4.5	6.38	6.71	3.57	3.52	3.14	2.13	6.87	6.81
1.62	1.7	4.54	4.5	3.18	2.88	3.42	3.58	3.14	2.13	2.98	3.19
1.62	1.7	4.54	4.5	0.06	0.05	3.42	3.58	3.14	2.13	0.08	0.15
0	0	4.54	4.5	0.04	0.1	0	0	3.14	2.13	0.28	0.19
1.22	1.59	4.36	4.35	2.59	2.72	3.62	3.22	3.91	4	2.89	2.94
0	0	4.36	4.35	2.59	2.72	0	0	3.91	4	2.89	2.94
0	0	3.33	3.5	0.04	0.04	0	0	2.25	2.34	0.06	0
0.14	0	5.77	5.8	6.21	6.17	0	0.33	5.3	5.34	5.71	5.68
5.23	5.25	5.77	5.8	1.97	1.87	5.62	5.77	5.3	5.34	2.46	2.21
0.16	0.19	5.23	5.31	0	0	0.71	0.45	4.78	4.59	0	0
0.7	0.75	5.23	5.31	3.86	3.98	4.33	4.34	4.78	4.59	4.03	4.11
0	0	5.23	5.31	3.86	3.98	0	0	4.78	4.59	4.03	4.11
1.02	1.4	5.23	5.31	6.79	6.6	1.84	1.75	4.78	4.59	6.71	6.55
0.58	0.83	0	0	2.28	2.4	3.81	3.76	0	0	2.73	3.04
0.57	0.15	0.73	0.89	2.28	2.4	1.94	1.62	1.32	1.54	2.73	3.04
0.57	0.15	3.05	3.54	0	0	1.94	1.62	1.73	1.23	0	0
0.57	0.15	0.73	0.89	4.24	4.12	1.94	1.62	1.32	1.54	3.8	3.97
0	0.06	5.16	5.65	4.24	4.12	0.1	0	4.15	3.99	3.8	3.97
0	0	5.16	5.65	7.51	7.52	0	0.14	4.15	3.99	7.48	7.42
2.42	3.18	5.16	5.65	3.69	3.73	3.27	3.33	4.15	3.99	4.68	4.88
2.42	3.18	5.16	5.65	3.69	3.73	3.27	3.33	4.15	3.99	4.68	4.88
0	0	4.23	4.45	4.98	4.94	0	0	2.6	2.07	5.03	5.03
2.72	2.27	4.23	4.45	2.59	2.45	3.86	3.8	2.6	2.07	2.33	2.4
2.15	2.45	3.05	3.29	2.59	2.45	3.3	3.21	2.07	2.35	2.33	2.4
2.15	2.45	4.19	4.25	2.59	2.45	3.3	3.21	3.49	3.32	2.33	2.4
1.3	0.87	4.19	4.25	2.59	2.45	2.04	2.4	3.49	3.32	2.33	2.4
0.91	0.81	5.94	5.92	3.59	3.68	2.04	2.28	4.64	4.64	3.51	3.74
0.02	0.18	5.94	5.92	6.78	6.72	0.19	0.24	4.64	4.64	5.87	6.05
4.26	4.15	2.18	2.18	3.14	3.24	4.94	5.01	1.42	1.13	2.73	2.75
5.04	5.14	3.71	3.9	2.87	2.86	6.31	6.23	3.14	3.21	2.91	2.52
5.55	6.18	3.71	3.9	0	0	6.23	6.23	3.14	3.21	0	0
1.74	1.73	3.25	3.58	5.44	5.48	1.8	1.93	2.47	2.54	4.83	4.87
1.74	1.73	1.25	0.9	3.6	3.6	1.8	1.93	0.62	0.39	3.79	3.48
1.74	1.73	1.25	0.9	2.09	2.69	1.8	1.93	0.62	0.39	1.86	1.57
1.4	1.43	6.01	6.05	3.72	3.79	2.84	2.15	5.56	4.65	4.11	4.17
1.67	1.72	5.59	5.68	4	3.53	2.81	2.61	4.43	4.42	3.9	3.78
1.74	1.82	2.75	3.31	3.59	3.81	2.63	2.65	1	0.72	4.07	3.91
1.74	1.82	4.27	3.78	4.78	4.74	2.63	2.65	2.28	2.7	4.82	4.85
0.64	0.33	4.99	4.91	2	2.13	1.92	1.86	4.22	4.43	2.99	3.11
0.64	0.33	3.47	3.32	3.38	3.34	1.92	1.86	2.35	2.37	3.56	3.38
2.15	1.43	3.47	3.32	0.13	0	2.96	2.81	2.35	2.37	0	0
2.15	1.43	5.23	5.18	0.13	0	2.96	2.81	4.26	4.02	0	0
2.15	1.43	4.82	4.27	0.29	0.37	2.96	2.81	0.27	0.36	0.12	0.12
3.83	3.9	0.33	0.37	0.11	0.55	4.71	4.64	0.29	0	0.08	0.08
3.83	3.9	3.28	3.38	5.24	5.2	4.71	4.64	2.99	2.79	5.06	5.19
2.34	2.23	4.12	3.26	2.99	2.94	3.32	3.61	0.41	0.52	2.77	2.58
0.98	0.59	5.2	5.55	2.99	2.94	2.79	2.55	4.64	4.63	2.77	2.58
2.38	4.67	5.47	5.39	0.09	0.17	5.63	5.94	5.84	5.76	0.07	0.06
2.24	1.81	3.5	3.22	2.54	2.41	2.82	2.76	3	2.93	5.73	4.73
2.24	1.81	3.5	3.22	1.6	1.68	2.82	2.76	3	2.93	1.68	1.76
0.24	0.25	0.02	0.1	3.41	2.95	2	2.13	0	0.03	3.65	3.76
0.24	0.25	7.26	7.11	5.03	5.11	2	2.13	6.87	6.92	4.87	4.87
0.24	0.25	5.44	4.88	0.85	1.56	2	2.13	5.05	4.36	0.42	0.64
1.16	0.95	2.01	2.09	0.85	1.56	1.22	1.33	1.24	0.99	0.42	0.64
1.29	2.47	3.32	2.79	5.19	4.98	1.44	2.81	1.93	1.81	5.29	5.41
2.36	2.55	7.9	7.22	5.19	4.98	4.11	4.15	6.49	6.27	5.29	5.41
2.83	2.84	2.4	2.21	4.07	4.2	3.99	4.03	2.43	2.47	4.41	4.54
2.83	2.84	2.09	1.54	4.07	4.2	3.99	4.03	1.01	0.84	4.41	4.54
2.83	2.84	0.55	0.51	2.23	2.25	3.99	4.03	0.26	0.36	2.02	1.73
2.83	2.84	5.11	4.73	3.84	3.64	3.99	4.03	4.76	4.26	3.85	4.08
2.83	2.84	0.65	0.69	3.84	3.64	3.99	4.03	1.05	0.26	3.85	4.08
1.02	0.35	6.78	6.61	1.01	0.85	0.75	0.81	5.69	5.64	0.75	0.91
1.02	0.35	3.37	2.9	1.01	0.85	0.75	0.81	1.87	1.68	0.75	0.91
4.1	3.99	3.37	2.9	6.02	5.91	4.93	4.95	1.87	1.68	5.85	5.95
4.1	3.99	2.77	2.76	4.1	4.21	4.93	4.95	2.03	2.05	3.89	3.79
0.14	0.09	2.9	2.97	4.1	4.21	0.2	0.3	2.08	2.2	3.89	3.79
1.79	2.09	2.9	2.97	2.39	2	2.55	2.32	2.08	2.2	2.21	2.29
1.79	2.09	2.12	1.65	3.11	3	2.55	2.32	0.18	0	2.55	2.91
1.79	2.09	4.39	4.55	2.84	2.73	2.55	2.32	3.96	3.56	3	3.04
2.66	2.46	5.48	5.44	2.84	2.73	3.86	3.83	4.68	4.65	3	3.04
2.66	2.46	5.48	5.44	6.61	6.56	3.86	3.83	4.68	4.65	6.46	6.57
3.79	3.91	1.66	1.85	6.61	6.56	4.25	4.25	0.63	0.55	6.46	6.57
0.09	0.13	1.83	1.64	3.12	2.92	1.56	1.32	1.22	1.37	2.75	2.68
0.03	0.15	1.83	1.64	4.02	3.74	1.12	0.99	1.22	1.37	4	3.99
0.03	0.15	0.47	0.56	2.71	2.82	1.12	0.99	0.08	0.03	2.92	3.07
2.97	3.09	6.32	6.18	5.54	5.58	4.17	4.11	5.67	5.57	6	6.06
3.57	3.25	0.87	1.44	5.54	5.58	4.13	4.31	0.67	0.36	6	6.06
0	0	0.1	0.03	3.96	4.13	0	0	0.09	0.05	3.83	4
2.17	2.33	0.1	0.03	3.96	4.13	3.33	3.36	0.09	0.05	3.83	4
0.02	0.01	0.08	0	3.96	4.13	4.73	4.56	0	0	3.83	4
3.68	3.85	3.27	3.3	3.96	4.13	4.56	4.57	1.83	1.34	3.83	4
3.68	3.85	3.27	3.3	0.09	0.17	4.56	4.57	1.83	1.34	0.13	0
2.14	2.51	3.27	3.3	0.09	0.17	2.83	3.03	1.83	1.34	0.13	0
2.35	2.78	1.7	1.61	4.3	4.35	3.54	3.36	0.76	0.3	4.3	4.28
3.3	3.5	1.7	1.61	2.89	3.14	4.38	4.56	0.76	0.3	3.12	3.23
3	2.55	5.67	5.96	2.89	2.95	4.23	4.32	4.42	4.44	3.72	3.68
3	2.55	5.67	5.96	0.06	0.05	4.23	4.32	4.42	4.44	0.04	0.08
3	2.55	3.29	3.56	3.02	2.86	4.23	4.32	3.63	3.56	2.68	2.74
1.26	1.18	3.29	3.56	4.98	4.96	3.07	3.2	3.63	3.56	5.12	5.09
2.7	2.81	2.85	3.46	1.3	2.17	3.63	3.7	2.45	2.3	0.68	0.72
1.26	1.18	5.06	4.97	4.32	4.38	3.07	3.2	5.06	5.09	4.35	4.27
0.06	0	4.86	4.83	4.32	4.38	0.03	0.03	4.81	5.05	4.35	4.27
0.53	0	0	0.07	5.89	5.85	2.06	2.27	0	0	5.59	5.73
0.06	0	1.38	1.25	0.1	0.11	0.03	0.03	0.52	0.37	0	0
0.06	0	4.08	4.42	0.1	0.11	0.03	0.03	4.28	4.34	0	0
0.12	0.21	4.08	4.42	2.65	2.7	0.38	0.7	4.28	4.34	3.58	3.29
0.09	0.04	4.36	4.04	2.65	2.7	2.72	2.65	2.89	2.35	3.58	3.29
0.09	0.04	3.42	2.49	0.25	0.12	2.72	2.65	1.84	2	0.27	0
0.03	0.05	6.01	5.93	0.25	0.12	0.04	0.04	4.64	4.67	0.27	0
0.03	0.05	1.76	2.49	0.25	0.12	0.04	0.04	0.68	0.81	0.27	0
0.16	0.2	2.97	2.01	0	0	0.31	0.19	0.92	0.92	0	0
4.17	4.02	0.08	0.14	5.86	5.77	6.21	5.84	0.07	0	5.73	5.88
0	0	5.23	5.24	5.86	5.77	0	0	4.33	4.22	5.73	5.88
0	0	4.07	2.75	0.69	0.99	0	0	0.29	0	0.52	0.45
3.01	2.44	3.1	2.77	0.6	1.04	3.05	3	1.98	1.7	0.95	0.67
3.01	2.44	0.52	0.6	5.45	5.5	3.05	3	0.35	0.27	5.53	5.59
3.01	2.44	0.17	0.11	5.45	5.5	3.05	3	0.06	0	5.53	5.59
2.11	1.42	0.17	0.11	6.37	6.44	2.13	1.85	0.06	0	6.39	6.48
2.11	1.42	2.17	2.66	3.65	3.59	2.13	1.85	0.62	0.75	3.85	3.68
2.77	2.5	0.68	0.55	3.65	3.59	3.39	3.51	0.45	0.43	3.85	3.68
2.77	2.5	0	0	5.25	5.37	3.39	3.51	0	0	5.04	5.18
3.39	3.14	0	0	4.67	4.76	4.02	4.03	0	0	4.71	4.7
0.31	0.33	0	0	4.67	4.76	1.63	1.02	0	0	4.71	4.7
2.82	2.87	0.69	0.2	1.76	2.28	4.09	3.92	0.23	0.07	2.35	2.25
2.82	2.87	0.15	0.17	2.21	2.47	4.09	3.92	0.22	0.04	2.25	2.37
3.51	3.39	0.15	0.17	0	0	4.15	4.01	0.22	0.04	0	0
3.51	3.39	0.15	0.17	7.15	7.1	4.15	4.01	0.22	0.04	6.8	6.81
3.51	3.39	3.83	3.82	2.14	2.2	4.15	4.01	2.88	3	2.02	2.04
3.41	3.55	3.83	3.82	0.63	0.38	3.69	3.59	2.88	3	0.21	0
3.41	3.55	3.83	3.82	0.18	0.43	3.69	3.59	2.88	3	0.59	0.24
0.61	0.86	1.99	1.47	0.18	0.43	1.95	2.06	0.71	0.45	0.59	0.24
1.54	1.16	1.99	1.47	6.7	6.81	1.67	2.13	0.71	0.45	6.74	6.89
0	0	4.33	4.65	6.8	7.22	0	0	2.75	2.35	6.8	6.71
3.83	3.76	0	0	0	0	4.86	4.97	0	0	0.19	0
4.93	4.89	0.68	0.88	0.23	0.57	5.87	5.98	0.08	0.22	0.81	0.57
1.07	1.03	0	0	4.49	4.52	2.87	2.84	0	0	4.43	4.68
2.14	2.15	0	0	1.58	1.86	3.38	3.58	0	0	2.19	2.37
0.04	0.06	0	0	5.15	5.27	0.6	0.53	0	0	5.04	5.18
0.04	0.06	0.43	0.77	5.15	5.27	0.6	0.53	0.19	0.07	5.04	5.18
1.01	1.02	2.88	2.61	3.33	3.04	1.55	1.02	1.5	1.19	3.16	3.06
1.01	1.02	0.84	2.23	3.33	3.04	1.55	1.02	0.06	0	3.16	3.06
0	0	0.84	2.23	0.3	0.2	0	0	0.06	0	0.38	0.52
0.51	0.67	1.98	2.98	5.46	5.38	2.76	2.67	0.68	0.2	5.72	5.65
1.54	1.28	1.98	2.98	5.46	5.38	2.8	3.42	0.68	0.2	5.72	5.65
0.96	0.84	1.34	1.27	5.46	5.38	2.87	2.86	1.15	1.37	5.72	5.65
3.53	4.17	1.34	1.27	3.91	3.97	5.3	5.48	1.15	1.37	3.79	3.93
0.12	0.19	6.41	6.15	3.91	3.97	0.03	0	4.97	4.81	3.79	3.93
1.02	0.91	2.57	2.78	6.1	5.85	1.71	1.25	2.02	1.98	5.98	6.12
0.18	0.27	2.08	1.72	0.11	0.19	1.53	0.77	0.76	0.91	0.08	0.14
0.18	0.27	4.5	4.35	0.11	0.19	1.53	0.77	4	4.17	0.08	0.14
0.18	0.27	4.5	4.35	0.09	0.16	1.53	0.77	4	4.17	0.55	0.7
0.18	0.27	0.47	0.7	3.18	3.47	1.53	0.77	0	0	3.14	3.42
1.31	0.97	3.15	0.05	6.41	6.39	2.57	2.47	0.43	0	6.29	6.34
0.99	1.49	4.25	3.8	6.41	6.39	0.77	1.6	2.93	3.25	6.29	6.34
1.38	1.7	4.25	3.8	0.74	0.37	2.7	2.54	2.93	3.25	0.58	0.65
2.33	2.31	4.25	3.8	0.74	0.37	3.34	3.19	2.93	3.25	0.58	0.65
2.33	2.31	1.65	1.06	2.86	3.08	3.34	3.19	0.28	0.69	2.93	2.62
0	0.04	1.65	1.06	2.86	3.08	0	0	0.28	0.69	2.93	2.62
0	0.04	3.48	3.32	3.11	3.54	0	0	2.91	2.7	3.12	3.11
0	0	2.01	2.36	4.06	4.24	0	0	1.63	1.65	4.24	3.94
1.18	1.11	3.48	3.32	4.06	4.24	1.86	1.64	2.91	2.7	4.24	3.94
0	0.45	2.01	2.36	1.92	1.83	1.72	1.4	1.63	1.65	1.81	2.09
2.5	2.59	6.76	6.75	1.73	1.57	3.74	3.71	6.17	6.31	2.21	1.32
2.5	2.59	6.76	6.75	1.73	1.57	3.74	3.71	6.17	6.31	2.21	1.32
4.91	4.75	6.76	6.75	0.08	0.14	5.78	5.88	6.17	6.31	0.21	0
3.4	3.22	1.51	1.19	2.84	2.86	4.07	4.11	0.3	0.65	2.75	2.85
2.03	2.19	1.51	1.19	2.84	2.86	2.75	3.07	0.3	0.65	2.75	2.85
1.96	2.09	0.59	0.35	0.82	1.26	2.13	2.45	0	0	1.68	1.33
0.01	0.01	0	0	2.18	2.18	0.2	0.12	0	0	2.04	2.18
3.15	3.13	0	0	3.02	3.17	3.84	3.82	0	0	3.04	3.11
3.15	3.13	0	0	3.02	3.17	3.84	3.82	0	0	3.04	3.11
0.98	0.36			6.41	6.43	1.95	1.86			6.28	6.36
0.98	0.36			4.17	4.42	1.95	1.86			4.21	4.19
0.98	0.36			4.8	4.51	1.95	1.86			4.8	4.78
0.98	0.36			4.8	4.51	1.95	1.86			4.8	4.78
0.98	0.36			3.71	3.64	1.95	1.86			4.18	4.23
1.28	0.81			0.05	0.05	1.9	1.85			0.15	0.21
1.34	1.16			4.38	4.14	1.74	1.69			4.12	4.13
3.35	3.48			3.69	3.71	4.28	4.34			3.74	3.81
5.76	5.77			1.28	1.26	5.83	5.91			1.54	1.49
0.87	1.01			4.23	4.26	3.23	3.25			4.4	4.41
1.2	0.83			4.23	4.26	2.04	1.84			4.4	4.41
0	0			1.48	1.56	0.06	0.06			1.69	1.6
0.45	0.3			0	0	0.5	0.74			0.12	0
3.37	2.9			4.23	4.13	1.87	1.68			4.31	4.03
2.18	2.66			0.29	0	2.75	2.92			0.03	0
4.01	3.99			5.85	5.82	3.93	3.96			5.49	5.49
0.97	2			5.85	5.82	2.29	2.49			5.49	5.49
4.99	5.38			4.07	4.03	5.65	5.74			4.36	4.26
3.19	3.11			5.85	5.82	2.86	2.96			5.49	5.49
0	0			5.84	5.87	0.68	0.93			5.96	6.04
0.1	0.09			1.85	1.99	0.49	0.31			1.59	1.1
1.77	1.97			1.85	1.99	2.85	2.9			1.59	1.1
1.77	1.97			4.06	3.9	2.85	2.9			4.17	4.14
1.48	1.46			5.84	5.48	2.43	2.27			5.23	5.24
2	1.72			5.81	5.85	2.99	2.98			5.18	5.33
2	1.72			0	0.03	2.99	2.98			0.05	0
3.11	2.88			0	0.03	3.94	3.99			0.05	0
3.11	2.88			3.28	3.37	3.94	3.99			3.9	3.84
3.11	2.88			3.41	3.48	3.94	3.99			4.02	4.21
1.76	1.93			0.04	0.08	3.07	3.03			0.18	0.23
0.3	0.38			2.7	2.89	1.24	1.15			3.17	3.27
3.19	3.15			4.78	4.77	3.92	3.82			5.21	5.33
0.49	0.28			4.78	4.77	0.29	0.23			5.21	5.33
1.4	1.25			4.83	5.03	2.03	2.12			5.91	5.93
0	0.11			0.87	1.25	0.17	0.44			1.26	1.12
0.47	0.44			0.87	1.25	0.55	0.73			1.26	1.12
4.43	4.32			4.77	5.06	5.36	5.13			4.95	4.72
2.36	2.42			4.77	5.06	3.8	3.74			4.95	4.72
0.25	0.34			4.68	4.72	1.39	0.87			4.57	4.65
0.25	0.34			3.36	3.28	1.39	0.87			3.59	3.66
0.25	0.34			2.78	2.7	1.39	0.87			3.25	3.21
0	0.01			2.78	2.7	0	0.01			3.25	3.21
0.17	0.16			2.78	2.7	0.49	0.47			3.25	3.21
0.26	0.52			2.78	2.7	0.49	0.73			3.25	3.21
0.26	0.52			2.78	2.7	0.49	0.73			3.25	3.21
0	0			5.5	5.51	0	0.12			5.63	5.85
0	0			2.19	2.51	0	0.12			2.79	2.79
4.77	4.85			3.92	4.02	6.14	6.01			4.27	4.33
4.64	4.71			3.93	3.85	4.76	4.86			4.57	4.48
0.99	1.01			4.3	4.25	1.1	1.01			4.66	4.71
0.99	1.01			4.83	4.86	1.1	1.01			5.34	5.44
3.01	1.77			4.83	4.86	3.98	4.02			5.34	5.44
0.89	0.74			6.06	6.27	1.45	1.23			6.62	6.94
1.18	0.72			6.06	6.27	0.78	0.97			6.62	6.94
1.79	2.11			3.02	3.02	4.78	4.41			2.66	2.7
0.09	0			0.78	0.64	0	0.34			0.58	0.57
1.13	1.03			6.57	6.38	4.04	3.95			6.45	6.46
0.21	0.06			0.55	0.91	0.27	1.03			0.58	0.51
3.02	2.8			0.07	0.02	4.37	4			0	0.03
1.25	1.61			0.07	0.02	3.64	3.52			0	0.03
3.57	3.74			4.79	4.7	4.1	4.26			4.61	4.79
1.76	2.01			4.79	4.7	2.83	2.85			4.61	4.79
1.76	2.01			0.19	0.33	2.83	2.85			0.27	0.33
0.07	0.08			1.5	1.45	0.69	0.92			1.14	1.15
0.07	0.08			2.85	2.84	0.69	0.92			2.87	2.95
4.69	4.93			2.85	2.84	6.06	6.1			2.87	2.95
4.69	4.93			0.53	0.59	6.06	6.1			0.58	0.7
3.23	3.14			1.58	1.31	4.57	4.6			0.8	0.68
3.23	3.14			1.58	1.31	4.57	4.6			0.8	0.68
3.23	3.14			6.54	6.47	4.57	4.6			6.27	6.41
3.23	3.14			6.54	6.47	4.57	4.6			6.27	6.41
3.23	3.14			6.54	6.47	4.57	4.6			6.27	6.41
2.94	2.65			6.78	6.47	3.8	3.76			6.93	7.16
2.94	2.65			3.77	3.71	3.8	3.76			3.96	4.14
2.75	2.9			0	0	3.83	3.68			0	0
3.11	3.49			5.37	5.35	3.57	3.37			4.99	5.1
3.26	3.35			2.34	2.9	4.1	4.01			2.35	2.66
2.66	3.32			4.01	3.67	4.25	4.08			3.86	3.66
2.66	3.32			4.01	3.67	4.25	4.08			3.86	3.66
3.98	4.08			1.89	1.92	4.78	4.89			1.33	1.64
1.56	1.36			1.89	1.92	2.89	2.74			1.33	1.64
3.23	3.6			2.23	2.14	4.28	4.24			1.52	1.71
3.23	3.6			2.19	2.47	4.28	4.24			2.41	2.56
3.23	3.6			1.12	1	4.28	4.24			1.29	1.45
3.23	3.6			1.97	2.26	4.28	4.24			1.57	1.7
4.85	4.52			4.06	4.23	6.3	6.54			4.02	4.01
4.85	4.52			4.06	4.23	6.3	6.54			4.02	4.01
4.85	4.52			4.06	4.23	6.3	6.54			4.02	4.01
1.14	1.06			4.06	4.23	2.54	2.69			4.02	4.01
0.83	1.02			1.15	1.17	2.03	2.07			1.32	1.23
0	0			3.14	2.4	0.08	0			0.86	1.18
3.19	2.45			5.95	5.98	3.83	3.9			5.81	5.86
2.5	2.5			0	0	3.66	3.65			0	0.17
4.12	3.6			0	0	5.27	5.21			0	0.17
4.12	3.6			2.09	1.88	5.27	5.21			2.51	2.39
0.21	0.16			0.88	0.84	0.56	0.74			0.98	1.11
2.31	2.35			1.74	1.81	2.77	2.55			2.04	2.35
0.79	0.79			2.84	3.01	1.79	1.73			2.35	2.55
0	0			0	0	0	0			0	0
1.05	0.93			4.24	4.25	1.31	1.24			4.21	4.27
1.05	0.93			4.24	4.25	1.31	1.24			4.21	4.27
1.54	1.5			4.24	4.25	1.56	1.62			4.21	4.27
1.54	1.5			4.24	4.25	1.56	1.62			4.21	4.27
0.03	0.14			0.33	0.41	0.55	1.28			0.35	0.49
3.65	3.62			0	0	4.02	4.1			0.03	0.09
5.11	4.1			4.42	4.29	5.34	5.42			3.6	3.81
1.66	1.97			4.42	4.29	2.87	2.59			3.6	3.81
1.66	1.97			4.42	4.29	2.87	2.59			3.6	3.81
1.22	1.48			0.16	0.14	1.62	1.35			0.12	0.21
4.4	4.78			0.16	0.14	5.04	4.68			0.12	0.21
0.07	0.34			0	0	0.36	0.1			0.03	0.09
0	0			5.57	5.47	0	0			5.36	5.52
0	0			5.21	5.23	0	0			5.22	5.12
0	0			0	0.08	0	0			0	0.04
0	0			0	0.08	0	0			0	0.04
0	0			3.24	3.36	0	0			2.36	2.26
0	0			2.57	2.5	0	0			2.65	3
0	0			1.56	1.48	0	0			1	0.97
0	0			3.01	2.98	0	0			3.1	3.19
0	0			3.01	2.98	0	0			3.1	3.19
0	0			7.45	6.92	0	0			6.99	6.66
0	0			0.37	0.34	0	0			0	0.48
0	0			0.08	0.1	0	0			0.11	0.11
0	0			6.2	6.05	0	0			5.66	5.81
0	0			6.2	6.05	0	0			5.66	5.81
0	0			2.83	2.64	0	0			2.95	3.13
0	0			7.2	7.13	0	0			7.03	7.02
0	0			6.23	6.13	0	0			6.12	6.17
0	0			6.23	6.13	0	0			6.12	6.17
0	0			6.23	6.13	0	0			6.12	6.17
0	0			2.13	1.99	0	0			2.1	2.12
0	0			4.21	4.21	0	0			4.01	4.04
0.13	0.31			5.98	6.06	1.56	1.8			6.21	6.21
2.51	2.32			5.98	6.06	3.49	3.71			6.21	6.21
0.48	0.29			5.98	6.06	1.23	1.04			6.21	6.21
0.48	0.29			4.63	4.59	1.23	1.04			4.87	5.03
4.38	4.38			1.71	1.57	5.42	5.53			2.06	1.44
4.38	4.38			1.71	1.57	5.42	5.53			2.06	1.44
7.28	7.23			1.54	1.31	7.97	8.09			1.01	1.41
7.28	7.23			1.54	1.31	7.97	8.09			1.01	1.41
0.24	0.14			3.92	3.74	0.22	0.14			4.15	3.98
1.68	1.59			5.48	5.32	2.53	3.08			4.77	4.77
0.34	0.48			6.57	6.38	2.22	2.21			6.41	6.28
3.69	3.42			5.52	5.63	4.37	4.44			5.5	5.32
3.69	3.42			5.52	5.63	4.37	4.44			5.5	5.32
				5.52	5.63					5.5	5.32
				2.67	2.64					2.85	2.71
				2.67	2.64					2.85	2.71
				2.67	2.64					2.85	2.71
				2.6	2.38					3.3	3.18
				2.6	2.38					3.3	3.18
				2.6	2.38					3.3	3.18
				2.6	2.38					3.3	3.18
				3.76	3.56					3.53	3.54
				6.31	6.3					6.2	6.34
				6.31	6.3					6.2	6.34
				4.79	4.91					4.77	4.67
				4.79	4.91					4.77	4.67
				0.21	0					0.29	0.1
				0.93	0.9					1.24	0.87
				0.93	0.9					1.24	0.87
				5.05	5.24					5.36	5.28
				5.05	5.24					5.36	5.28
				9.95	9.94					9.93	10.11
				0.05	0.08					0.07	0
				1.21	1.44					1.05	1.18
				4.43	4.2					4.27	4.24
				4.43	4.2					4.27	4.24
				5.03	4.92					4.86	4.72
				3.9	3.62					3.71	3.62
				0.97	0.76					0.87	1.28
				3.67	3.72					3.51	3.79
				3.27	3.01					2.96	3.21
				3.27	3.01					2.96	3.21
				3.27	3.01					2.96	3.21
				3.27	3.01					2.96	3.21
				3.27	3.01					2.96	3.21
				3.27	3.01					2.96	3.21
				2.16	2.06					2.47	2.77
				2.54	2.42					2.38	2.41
				1.29	1.45					1.44	1.62
				9.53	9.36					9.51	9.56
				9.53	9.36					9.51	9.56
				9.53	9.36					9.51	9.56
				5.65	5.57					5.1	5.29
				5.65	5.57					5.1	5.29
				5.19	5.27					5.25	5.3
				5.19	5.27					5.25	5.3
				0.2	0.19					0.41	0.14
				3.86	4.95					4.71	4.88
				4.59	5.4					5.51	5.55
				3	2.87					3.09	3.35
				3	2.87					3.09	3.35
				4.53	4.63					4.72	4.78
				4.53	4.63					4.72	4.78
				4.53	4.63					4.72	4.78
				4.61	4.27					5.12	5.33
				4.61	4.27					5.12	5.33
				4.61	4.27					5.12	5.33
				4.61	4.27					5.12	5.33
				4.61	4.27					5.12	5.33
				0	0					0	0
				4.95	5.25					4.77	4.93
				4.95	5.25					4.77	4.93
				0.13	0					0	0
				4.95	5.25					4.77	4.93
				4.24	4.34					4.5	4.6
				4.24	4.34					4.5	4.6
				4.24	4.34					4.5	4.6
				6.96	7.2					7.09	6.86
				4.22	4.79					4.75	4.62
				3.68	3.46					3.69	3.64
				3.68	3.46					3.69	3.64
				3.13	3.39					3.51	3.7
				3.67	3.2					3.46	3.28
				4.83	4.89					4.9	4.91
				4.83	4.89					4.9	4.91
				4.83	4.89					4.9	4.91
				0	0					0.34	0
				4.52	4.44					4.26	4.35
				0	0.31					0	0
				4.11	4.16					4.34	4.43
				4.11	4.16					4.34	4.43
				5	4.84					5.12	5.13
				0.55	0.65					0.57	0.51
				0.11	0.27					0.06	0.02
				0.32	0.61					0.18	0.17
				0.32	0.61					0.18	0.17
				2.92	2.85					3.03	2.91
				4.22	4					4.96	5.02
				4.22	4					4.96	5.02
				4.92	4.71					4.45	4.6
				5.46	5.23					5.58	5.64
				5.46	5.23					5.58	5.64
				5.46	5.23					5.58	5.64
				5.46	5.23					5.58	5.64
				5.46	5.23					5.58	5.64
				5.46	5.23					5.58	5.64
				4.53	4.61					4.5	4.52
				5.74	6.03					6.16	6.19
				5.74	6.03					6.16	6.19
				5.85	5.79					5.65	5.73
				5.85	5.79					5.65	5.73
				5.85	5.79					5.65	5.73
				1.02	1.04					0.84	0.99
				3.69	3.74					2.97	3.14
				4.16	4.29					4.07	4.18
				4.16	4.29					4.07	4.18
				5.53	5.55					5.64	5.81
				3.34	3.6					3.35	3.23
				3.34	3.6					3.35	3.23
				3.2	3.05					2.85	3.04
				3.61	3.6					3.4	3.5
				4.33	4.17					4.04	4.01
				4.33	4.17					4.04	4.01
				4.69	4.57					4.4	4.55
				2.77	2.79					3.04	3.13
				3.17	3.02					3.39	3.38
				1.76	2.06					2.91	2.72
				1.76	2.06					2.91	2.72
				4.85	4.84					4.8	4.89
				4.85	4.84					4.8	4.89
				4.03	3.9					4.07	4.11
				4.72	4.56					4.38	4.52
				4.72	4.56					4.38	4.52
				4.39	4.35					4.31	4.51
				4.04	4					4.02	4.02
				0	0					0	0
				4.9	4.89					4.82	4.95
				4.2	3.93					4.28	4.44
				0.61	0.29					0.11	0.33
				4.87	4.57					4.73	4.64
				3.74	3.56					3.59	3.72
				3.74	3.56					3.59	3.72
				0.21	0.05					0.08	0.08
				1.72	1.55					1.7	1.91
				3.64	3.32					3.82	3.85
				3.64	3.32					3.82	3.85
				3.64	3.32					3.82	3.85
				7	6.88					6.66	6.67
				3.05	3.08					3.11	3.12
				3.05	3.08					3.11	3.12
				3.95	3.86					3.61	3.86
				3.95	3.86					3.61	3.86
				2.83	2.85					3.14	3.05
				0	0.09					0.07	0.13
				0	0.07					0	0
				7.31	7.26					7.05	7.03
				3.38	3.47					3.74	3.84
				1.62	1.9					2.71	2.29
				0.07	0.1					0.63	0.31
				0	0					0	0
				3.87	4.04					4.03	4.34
				4.79	4.97					6.24	6.41
				2.58	2.53					2.75	2.8
				3.39	3.41					4.14	3.9
				3.05	2.65					2.67	2.62
				3.05	2.65					2.67	2.62
				3.5	3.38					3.3	3.47
				3.36	3.1					3.45	3.49
				1.51	1.16					2.9	2.92
				1.51	1.16					2.9	2.92
				3.73	3.75					3.43	3.94
				3.99	4.31					4.85	4.95
				4.87	4.93					4.84	4.89
				4.87	4.93					4.84	4.89
				3.44	3.73					3.64	3.63
				3.44	3.73					3.64	3.63
				2.66	2.36					2.59	2.36
				2.66	2.36					2.59	2.36
				0.17	0.12					0.24	0.23
				2.64	2.7					2.7	2.75
				1.69	1.52					1.44	1.43
				3.7	3.61					3.46	3.47
				3.7	3.61					3.46	3.47
				2.01	2.42					2.39	2.79
				2.01	2.42					2.39	2.79
				4.93	4.91					5.24	4.94
				4.93	4.91					5.24	4.94
				5	4.8					4.43	4.53
				5	4.8					4.43	4.53
				5	4.8					4.43	4.53
				5	4.8					4.43	4.53
				1.68	2.4					1.84	1.87
				1.6	1.68					1.07	1.43
				1.6	1.68					1.07	1.43
				3.36	3.67					3.29	3.62
				3.36	3.67					3.29	3.62
				1.6	1.68					1.07	1.43
				1.6	1.68					1.07	1.43
				1.74	2.19					2.14	1.63
				2.43	2.56					2.79	2.77
				2.43	2.56					2.79	2.77
				2.43	2.56					2.79	2.77
				3.15	3.11					2.84	2.84
				5.67	5.73					5.55	5.58
				2.12	1.7					1.42	1.21
				3.83	3.84					3.86	3.71
				4.34	4.29					4.18	4.01
				2.68	2.88					2.82	3.07
				4.34	4.29					4.18	4.01
				2.65	2.66					2.51	2.57
				2.08	1.58					1.03	1.67
				2.08	1.58					1.03	1.67
				4.7	4.72					4.43	4.54
				1.83	1.73					1.06	1.13
				0.04	0					0	0
				3.77	3.72					3.21	3.14
				4.25	5.02					4.72	4.74
				4.25	5.02					4.72	4.74
				5.65	5.62					5.15	5.27
				2.96	2.88					2.7	2.73
				4.14	4.05					4.2	4.26
				4.14	4.05					4.2	4.26
				4.14	4.05					4.2	4.26
				3.3	3.64					3.52	3.68
				2	1.65					1.86	1.72
				2	1.65					1.86	1.72
				2.23	2.1					1.86	2.16
				2.23	2.1					1.86	2.16
				6.07	6.02					5.88	6
				6.07	6.02					5.88	6
				3.27	4.15					3.59	3.72
				3.27	4.15					3.59	3.72
				3.27	4.15					3.59	3.72
				3.27	4.15					3.59	3.72
				0.19	0.12					0.2	0.2
				0.26	0.44					0.36	0.24
				0.26	0.44					0.36	0.24
				0.26	0.44					0.36	0.24
				3.49	3.45					2.94	3.37
				0	0.05					0	0
				3.55	3.57					3.62	3.38
				1	0.86					0.84	0.82
				2.52	2.77					2.44	2.5
				2.52	2.77					2.44	2.5
				0.68	0.92					0.16	0.28
				0.43	0.45					0.58	0.17
				0.43	0.45					0.58	0.17
				3.32	3.59					3.51	3.64
				2.97	2.98					2.79	2.73
				2.81	2.94					3.42	3.21
				3.24	3.36					4.04	3.71
				2.81	2.94					3.42	3.21
				2.69	2.56					2.37	2.42
				1.45	1.3					0.71	0.88
				1.45	1.3					0.71	0.88
				1.45	1.3					0.71	0.88
				2.9	3.1					2.59	2.63
				2.9	3.1					2.59	2.63
				4.05	3.98					3.68	3.72
				6.33	6.21					5.86	6
				6.33	6.21					5.86	6
				1.49	1.16					2.38	2.17
				1.49	1.16					2.38	2.17
				3.58	3.58					3.58	3.52
				3.58	3.58					3.58	3.52
				3.87	3.77					3.98	4.03
				4.37	4.36					4.35	4.34
				3.56	3.71					3.72	3.75
				4.37	4.36					4.35	4.34
				4.37	4.36					4.35	4.34
				3.56	3.71					3.72	3.75
				0.43	0.4					0.68	0.88
				3.26	3.38					3.19	3.18
				0.9	0.86					0.78	0.42
				3.77	3.91					4.22	4.31
				3.77	3.91					4.22	4.31
				2.42	2.72					2.7	2.48
				2.42	2.72					2.7	2.48
				4.01	4.11					4.15	4.19
				4.01	4.11					4.15	4.19
				4.01	4.11					4.15	4.19
				4.1	4.14					4	3.98
				4.1	4.14					4	3.98
				4.1	4.14					4	3.98
				0.9	1.09					1.17	0.87
				1.26	0.3					1.13	1.26
				0.9	0.92					0.19	0.74
				1.15	0.95					1.18	0.99
				1.65	1.71					1.65	1.69
				2.31	2.68					2.46	2.39
				2.31	2.68					2.46	2.39
				0.7	0.61					0.59	0.47
				0.7	0.61					0.59	0.47
				0.7	0.61					0.59	0.47
				2.06	2.09					1.79	1.71
				8.83	8.8					8.85	8.96
				1.49	1.53					1.86	1.61
				1.49	1.53					1.86	1.61
				3.45	3.4					3.34	3.37
				3.45	3.4					3.34	3.37
				1.18	1.22					1.63	1.53
				1.18	1.22					1.63	1.53
				3.38	3.22					3.56	3.47
				3.54	3.45					3.28	3.36
				3.98	4.02					3.96	4.08
				3.98	4.02					3.96	4.08
				3.94	3.25					3.49	3.46
				3.94	3.25					3.49	3.46
				3.94	3.25					3.49	3.46
				3.94	3.25					3.49	3.46
				3.94	3.25					3.49	3.46
				3.38	3.46					3.26	3.28
				3.32	3.02					3.15	3.19
				3.32	3.02					3.15	3.19
				0.9	1.18					0.67	0.54
				2.34	2.42					2.31	2.17
				2.34	2.42					2.31	2.17
				4.05	3.58					3.72	3.59
				4.05	3.58					3.72	3.59
				0.78	1					0.65	0.76
				0.78	1					0.65	0.76
				1.05	1.06					1.7	1.49
				1.05	1.06					1.7	1.49
				1.05	1.06					1.7	1.49
				0.68	0.76					0.68	0.72
				0.51	0.78					1.14	0.94
				0	0.71					0.29	1.24
				2.68	2.69					2.69	2.75
				2.68	2.69					2.69	2.75
				2.42	2.25					2.21	2.4
				2.42	2.25					2.21	2.4
				0.24	0.05					0.07	0.26
				1.67	1.21					1.62	1.78
				1.67	1.21					1.62	1.78
				3.53	3.49					3.37	3.49
				3.53	3.49					3.37	3.49
				3.53	3.49					3.37	3.49
				1.95	2.18					1.77	1.93
				1.95	2.18					1.77	1.93
				4.65	4.71					4.74	4.79
				2.04	2.17					2.07	1.98
				2.46	2.52					2.7	2.73
				2.27	2.26					1.93	2.03
				3.7	3.67					3.25	3.45
				3.7	3.67					3.25	3.45
				1.35	1.34					0.94	0.92
				1.35	1.34					0.94	0.92
				2.8	2.62					2.59	2.54
				2	1.94					1.7	1.94
				2	1.94					1.7	1.94
				4.02	3.73					3.55	3.63
				4.02	3.73					3.55	3.63
				2.02	1.97					1.8	1.71
				6.99	6.98					6.56	6.43
				0.11	0					0.08	0.05
				0.11	0					0.08	0.05
				0.11	0					0.08	0.05
				3.4	2.4					3.6	3.7
				3.4	2.4					3.6	3.7
				3.68	3.84					3.56	3.65
				3.68	3.84					3.56	3.65
				3.29	3.44					3.2	3.4
				4.7	4.71					4.46	4.53
				4.26	4.32					4.44	4.53
				3.86	3.67					3.59	3.65
				3.86	3.67					3.59	3.65
				3.19	3.16					3.43	3.66
				3.19	3.16					3.43	3.66
				5.95	5.46					5.46	5.89
				4.47	4.26					4.62	4.68
				6.98	6.67					6.81	6.93
				6.98	6.67					6.81	6.93
				5.88	5.77					5.7	5.61
				5.36	5.49					5.7	5.63
				5.36	5.49					5.7	5.63
				5.48	5.45					5.84	5.77
				5.48	5.45					5.84	5.77
				5.59	5.46					5.25	5.48
				2.87	2.86					3.21	2.98
				2.87	2.86					3.21	2.98
				3.59	3.35					3.55	3.6
				3.59	3.35					3.55	3.6
				3.59	3.35					3.55	3.6
				1.75	1.94					2.21	2.23
				0	0					0	0
				4.32	4.32					4.38	4.56
				0.73	0.69					0.74	0.63
				4.89	4.55					4.84	4.71
				4.89	4.55					4.84	4.71
				4.89	4.55					4.84	4.71
				4.89	4.55					4.84	4.71
				0.73	0.69					0.74	0.63
				4.89	4.55					4.84	4.71
				5.49	4.68					5.34	5.23
				0	0					0	0
				5.54	4.12					5.59	5.42
				0	0					0	0
				0.27	0.85					0.72	0.61
				5.67	5.69					5.86	5.81
				5.67	5.69					5.86	5.81
				5.67	5.69					5.86	5.81
				4.23	4.27					4.59	4.53
				4.23	4.27					4.59	4.53
				0	0					0	0
				0.8	0.82					0.68	0.55
				5.29	5.22					5.16	5.19
				1.41	1.16					1.22	1.19
				1.41	1.16					1.22	1.19
				6.98	6.82					6.82	6.78
				6.98	6.82					6.82	6.78
				3.25	3.58					3.19	3.34
				3.25	3.58					3.19	3.34
				4.35	4.26					4.07	4.18
				4.35	4.26					4.07	4.18
				4.35	4.26					4.07	4.18
				3.68	3.63					3.51	3.34
				3.68	3.63					3.51	3.34
				3.88	3.93					4.05	4.14
				3.88	3.93					4.05	4.14
				0.16	0.15					0.33	0.14
				0.16	0.15					0.33	0.14
				6.95	6.87					6.85	6.91
				6.47	6.44					5.89	5.98
				6.47	6.44					5.89	5.98
				0.13	0					0.28	0
				0	0.07					0.17	0
				4.04	3.85					3.72	3.7
				4.04	3.85					3.72	3.7
				2.68	2.3					2.3	2.27
				4.52	4.53					4.68	4.67
				2.68	2.3					2.3	2.27
				0.46	0.51					0.62	0.85
				0.46	0.51					0.62	0.85
				2.78	2.78					3.1	3
				0.3	0.34					0.57	0.84
				0.3	0.34					0.57	0.84
				7.02	7.04					6.88	6.99
				1.86	1.67					1.73	1.96
				1.86	1.67					1.73	1.96
				4.93	4.99					5.52	5.49
				4.93	4.99					5.52	5.49
				4.93	4.99					5.52	5.49
				4.93	4.99					5.52	5.49
				7.04	6.9					7.05	7.06
				7.04	6.9					7.05	7.06
				7.04	6.9					7.05	7.06
				1.94	2.45					1.02	1.7
				0.13	0.23					0	0.17
				3.56	3.46					2.88	2.97
				3.56	3.46					2.88	2.97
				2.48	2.48					2.5	2.66
				3.25	3.34					3.7	3.8
				4.68	4.65					4.02	3.97
				4.68	4.65					4.02	3.97
				4.68	4.65					4.02	3.97
				4.68	4.65					4.02	3.97
				4.01	4.13					4.09	4.13
				5.35	5.37					5.54	5.72
				5.35	5.37					5.54	5.72
				5.38	5					5.08	5.18
				5.38	5					5.08	5.18
				7.26	7.21					7.45	7.41
				7.26	7.21					7.45	7.41
				7.26	7.21					7.45	7.41
				7.26	7.21					7.45	7.41
				1.4	1.22					0.73	0.63
				1.4	1.22					0.73	0.63
				0	0					0	0
				0	0					0	0
				0	0					0	0
				0	0					0	0
				5.69	5.8					6.01	5.99
				7.31	7.28					7.04	7.06
				1.97	1.78					1.59	1.5
				7.58	7.53					7.21	7.28
				9.44	9.39					9.34	9.33
				9.44	9.39					9.34	9.33
				5.56	5.6					5.19	5.27
				0.04	0					0	0.14
				0.04	0					0	0.14
				4.03	4.23					4.42	4.45
				4.03	4.23					4.42	4.45
				0	0.04					0	0
				0.46	0.79					0.51	0.52
				8.32	8.12					7.97	8.04
				8.32	8.12					7.97	8.04
				3.72	3.78					4.28	3.95
				3.72	3.78					4.28	3.95
				6.42	6.24					6.84	6.81
				6.42	6.24					6.84	6.81
				5.28	5.43					5.15	5.1
				4.89	5.05					4.94	4.98
				3.32	3.74					3.43	3.39
				2.81	2.7					2.18	2.38
				2.81	2.7					2.18	2.38
				2.81	2.7					2.18	2.38
				4.57	4.51					4.64	4.6
				3.41	2.71					2.25	2.16
				4.39	4.34					3.92	4.05
				4.05	3.89					3.68	3.71
				0.07	0.04					0	0.02
				3.54	3.37					3.64	3.49
				3.54	3.37					3.64	3.49
				1.66	1.6					1.35	1.4
				7.03	6.88					7.01	7.11
				5.9	6.19					6.26	6.3
				5.9	6.19					6.26	6.3
				4.3	4.2					4.01	4.06
				2.87	2.83					2.79	2.78
				2.46	2.36					2.45	2.53
				3.39	3.22					2.61	2.89
				3.39	3.22					2.61	2.89
				0.07	0.12					0.18	0.17
				0	0.08					0	0
				0	0.08					0	0
				4.77	4.75					5.01	5.1
				3.01	2.86					2.19	2.71
				3.01	2.86					2.19	2.71
				0	0.08					0	0
				2.03	1.98					2.4	2.25
				3.45	3.48					3.46	3.32
				3.45	3.48					3.46	3.32
				1.26	2.75					3.87	3.74
				1.26	2.75					3.87	3.74
				0	0					0	0
				4.73	4.65					4.79	4.9
				4.73	4.65					4.79	4.9
				3.54	3.88					3.84	3.95
				1.93	2.25					1.72	1.82
				5.44	5.52					5.22	5.3
				0.04	0					0.05	0
				0.7	0.34					0.43	0.48
				0.7	0.34					0.43	0.48
				5.57	5.4					5.09	5.35
				5.57	5.4					5.09	5.35
				5.75	5.74					5.51	5.57
				2.62	2.9					3.25	3.11
				2.62	2.9					3.25	3.11
				2.05	1.55					2.75	3.09
				6.89	6.06					6.14	6.23
				6.89	6.06					6.14	6.23
				0	0					0	0
				1.17	1.24					1.76	1.77
				1.39	1.37					1.97	1.92
				0.03	0					0	0
				2.87	2.75					2.76	2.77
				5.28	5.38					5.45	5.5
				3.71	3.8					4.07	4.29
				1.29	1.35					1.35	1.09
				1.29	1.35					1.35	1.09
				5.28	5.38					5.45	5.5
				5.28	5.38					5.45	5.5
				3.93	3.74					3.38	3.53
				2.77	3.08					2.26	2.2
				2.68	2.6					2.53	2.98
				2.68	2.6					2.53	2.98
				3.23	3.22					3.47	3.46
				1.98	2.12					2.67	2.77
				1.36	1.49					2.03	1.98
				1.36	1.49					2.03	1.98
				0.03	0					0	0
				4.73	4.65					4.78	4.84
				4.73	4.65					4.78	4.84
				4.73	4.65					4.78	4.84
				4.73	4.65					4.78	4.84
				4.73	4.65					4.78	4.84
				1.96	1.95					2.25	2.47
				1.96	1.95					2.25	2.47
				1.96	2.03					2.3	2.53
				10.49	10.43					10.4	10.32
				10.49	10.43					10.4	10.32
				9.32	9.3					9.22	8.9
				1.19	1.47					1.91	0.91
				0.73	0.68					0.96	0.54
				0.37	1.22					0.88	1.38
				0.37	1.22					0.88	1.38
				0.73	0.68					0.96	0.54
				1.19	1.47					1.91	0.91
				10.05	9.92					10.02	10.08
				4.69	4.71					5.23	4.95
				8.98	8.95					8.85	8.93
				0.03	0.07					0.07	0.03
				0.03	0.07					0.07	0.03
				6.9	6.81					6.73	6.83
				2.85	2.79					2.8	3.18
				2.85	2.79					2.8	3.18
				3.57	3.6					3.84	3.87
				5.55	5.39					5.44	5.57
				5.55	5.39					5.44	5.57
				1.88	3.02					3.24	3.21
				1.88	3.02					3.24	3.21
				1.88	3.02					3.24	3.21
				5.69	5.94					5.73	5.94
				5.69	5.94					5.73	5.94
				0	0.06					0	0
				7.28	7.34					7.16	7.19
				7.28	7.34					7.16	7.19
				2.38	2.83					3.55	3.49
				6.11	6					5.84	5.89
				6.11	6					5.84	5.89
				5.77	5.72					5.36	5.57
				5.77	5.72					5.36	5.57
				4.84	4.86					4.86	4.84
				5.52	5.38					4.68	4.94
				0.27	0.25					0.16	0.75
				0.18	0.22					0.31	0.14
				6.76	6.78					6.96	7.04
				6.76	6.78					6.96	7.04
				6.88	6.81					6.96	7.07
				6.88	6.81					6.96	7.07
				6.88	6.81					6.96	7.07
				6.88	6.81					6.96	7.07
				5.1	4.85					4.86	5.02
				2.27	2.11					2.07	2.51
				5.03	4.98					5.28	5.49
				0	0					0	0
				5.74	5.64					5.33	5.54
				5.74	5.64					5.33	5.54
				7.54	7.71					7.69	7.8
				7.54	7.71					7.69	7.8
				3.82	5.09					4.33	4.53
				5.11	4.94					5.06	5.25
				3.3	3.29					3.76	3.88
				3.3	3.29					3.76	3.88
				3.3	3.29					3.76	3.88
				0.41	0.29					1.05	1.19
				0.84	0.54					1	0.4
				7.15	7.02					7.06	7.16
				7.15	7.02					7.06	7.16
				3.14	3.21					2.95	2.92
				0.51	0.54					0.34	0.61
				0.12	0					0	0
				0.34	0					0.16	0
				3.34	3.06					3.02	3.04
				4.55	4.4					4.17	4.1
				0.3	0.36					0	0.4
				6.72	6.81					6.68	6.76
				6.75	6.78					6.68	6.81
				8.37	8.23					8.07	8.14
				5.39	5.5					5.39	5.45
				5.39	5.5					5.39	5.45
				6.15	6.1					6.2	6.37
				6.15	6.1					6.2	6.37
				6.15	6.1					6.2	6.37
				5.13	5.1					5.53	5.76
				5.13	5.1					5.53	5.76
				5.13	5.1					5.53	5.76
				5.66	5.48					5.96	6.31
				9.48	9.3					9.37	9.43
				5.93	5.97					6.18	6.29
				5.93	5.97					6.18	6.29
				3.86	4.09					4.59	4.83
				3.72	4.1					4.88	4.95
				5.33	5.36					5.22	5.41
				0.21	0.28					0.27	0.33
				0	0					0.35	0
				2.53	1.91					2.94	2.69
				2.53	1.91					2.94	2.69
				6.42	6.36					5.95	6.07
				2.53	1.91					2.94	2.69
				5.23	5.19					4.67	4.86
				5.23	5.19					4.67	4.86
				0	0.04					0	0
				0.72	0.53					0.62	0.91
				0.72	0.53					0.62	0.91
				0.49	0.13					0.2	0.51
				0.32	0.11					0	0.16
				2.58	2.3					2.57	2.78
				8.57	8.7					9.14	9.08
				8.12	8.13					8.56	8.62
				0.06	0.05					0	0
				0	0					0	0
				0	0					0	0
				0	0.05					0	0
				2.53	3.26					2.42	1.62
				5.79	5.84					3.85	3.61
				5.79	5.84					3.85	3.61
				5.79	5.84					3.85	3.61
				8.15	7.57					8.6	8.6
				0	0					0	0
				5.78	5.69					4.77	4.72
				0	0					0	0.29
				0.29	0.37					0.54	0.28
				0.29	0.37					0.54	0.28
				7.98	7.57					8.25	8.26
				7.98	7.57					8.25	8.26
				7.15	5.58					7.38	7.87
				0.34	0.98					1.34	1.97
				7.69	7.47					7.66	7.79
				7.69	7.47					7.66	7.79
				7.69	7.47					7.66	7.79
				7.69	7.47					7.66	7.79
				5.64	5.69					5.52	5.71
				5.64	5.69					5.52	5.71
				7.69	7.47					7.66	7.79
				6.15	6.13					5.89	6.12
				8.47	8.47					8.44	8.49
				8.47	8.47					8.44	8.49
				0.13	0.07					0.08	0.07
				5.5	5.34					5.13	5.38
				4.73	4.86					4.62	4.49
				2.95	3.1					3.55	3.5
				4.58	4.68					4.69	4.66
				4.58	4.68					4.69	4.66
				4.27	4.24					4.31	4.22
				7.76	7.47					7.43	7.39
				7.76	7.47					7.43	7.39
				7.76	7.47					7.43	7.39
				5.22	5.05					6.17	6.18
				5.22	5.05					6.17	6.18
				7.76	7.47					7.43	7.39
				7.76	7.47					7.43	7.39
				7.99	7.93					7.55	7.47
				7.3	7.18					7.4	7.4
				7.3	7.18					7.4	7.4
				8.74	8.77					8.99	9.11
				8.74	8.77					8.99	9.11
				2.35	2.42					2.7	2.82
				6.67	6.62					6.46	6.53
				6.67	6.62					6.46	6.53
				6.67	6.62					6.46	6.53
				6.67	6.62					6.46	6.53
				6.54	6.57					6.77	6.75
				6.54	6.57					6.77	6.75
				6.54	6.57					6.77	6.75
				6.54	6.57					6.77	6.75
				7.85	7.66					7.56	7.83
				3.81	3.11					4.87	4.98
				3.81	3.11					4.87	4.98
				3.81	3.11					4.87	4.98
				2.11	1.02					1.5	1.51
				5.55	5.47					5.4	5.46
				0.07	0.03					0.03	0.05
				7.01	7.08					7.15	7.15
				7.01	7.08					7.15	7.15
				7.01	7.08					7.15	7.15
				7.01	7.08					7.15	7.15
				7.01	7.08					7.15	7.15
				0	0.01					0	0.02
				0	0.01					0	0.02
				0	0.01					0	0.02
				0	0.01					0	0.02
				6.06	5.74					5.11	5.16
				6.06	5.74					5.11	5.16
				3.3	3.15					3.28	3.04
				0.59	1					0.78	0.94
				4.96	5.02					4.95	5.04
				5.33	5.17					5.46	5.41
				7.51	7.52					7.57	7.4
				5.33	5.17					5.46	5.41
				6.14	5.91					5.7	5.78
				0	0.44					0.65	0
				5.51	5.37					5.43	5.49
				5.51	5.37					5.43	5.49
				0	0.05					0	0
				0	0.05					0	0
				0.31	0.39					0.37	0.25
				6.37	6.42					6.85	6.85
				5.21	5.2					5.18	5.12
				3.36	3.27					4.15	4.11
				4.65	4.73					5.7	5.78
				7.05	6.9					6.68	6.68
				7.05	6.9					6.68	6.68
				7.05	6.9					6.68	6.68
				7.02	7.03					7.03	6.94
				7.02	7.03					7.03	6.94
				0.43	0.45					0.41	0.65
				0.43	0.45					0.41	0.65
				0.43	0.45					0.41	0.65
				7.08	6.98					6.99	6.88
				4.33	3.81					5.62	5.77
				4.33	3.81					5.62	5.77
				4.25	4.16					3.32	3.32
				2.33	2.42					2.75	2.92
				2.33	2.42					2.75	2.92
				6.04	5.54					5.73	5.72
				6.04	5.54					5.73	5.72
				4.8	4.55					4.35	4.5
				5.49	5.26					5.25	5.04
				4.04	3.99					3.92	3.92
				0.96	1.26					1.31	1.25
				0.04	0					0	0
				0.04	0					0	0
				7.31	7.26					6.92	7.08
				7.31	7.26					6.92	7.08
				6.5	6.51					6.92	6.9
				6.5	6.51					6.92	6.9
				6.5	6.51					6.92	6.9
				4.91	4.87					5.01	5.07
				4.05	3.81					3.8	3.78
				4.05	3.81					3.8	3.78
				5.54	5.52					5.81	5.8
				6.26	6.17					6.27	6.47
				6.26	6.17					6.27	6.47
				5.54	5.52					5.81	5.8
				5.54	5.52					5.81	5.8
				5.54	5.52					5.81	5.8
				5.54	5.52					5.81	5.8
				5.54	5.52					5.81	5.8
				5.54	5.52					5.81	5.8
				5.54	5.52					5.81	5.8
				5.54	5.52					5.81	5.8
				0.14	0.04					0.12	0
				4.49	4.49					4.72	4.77
				4.49	4.49					4.72	4.77
				3.78	3.73					4.17	4.15
				3.78	3.73					4.17	4.15
				4.58	4.62					4.61	4.92
				0	0					0	0
				3.68	3.82					3.87	3.94
				3.68	3.82					3.87	3.94
				3.68	3.82					3.87	3.94
				3.68	3.82					3.87	3.94
				3.68	3.82					3.87	3.94
				8.19	8.11					8.13	8.2
				7.12	7.03					6.59	6.5
				6.57	6.6					6.29	6.26
				7.07	6.89					7.62	7.6
				7.46	7.15					7.65	7.52
				3.83	4.23					3.64	3.72
				7.46	7.15					7.65	7.52
				7.46	7.15					7.65	7.52
				3.9	3.98					4.32	4.09
				3.9	3.98					4.32	4.09
				3.9	3.98					4.32	4.09
				3.9	3.98					4.32	4.09
				5.31	5.1					5.36	5.44
				6.82	6.89					6.83	6.82
				2.21	2.7					1.59	2.21
				0	0					0	0
				1.98	1.46					1.34	1.28
				1.98	1.46					1.34	1.28
				3.24	2.92					3.2	3.24
				6.43	6.41					6.48	6.44
				6.43	6.41					6.48	6.44
				6.43	6.41					6.48	6.44
				5.27	5.01					4.49	4.51
				5.27	5.01					4.49	4.51
				0.48	0					0.66	0.35
				2	1.4					1.26	1.35
				2	1.4					1.26	1.35
				2	1.4					1.26	1.35
				8.79	8.66					8.56	8.62
				8.79	8.66					8.56	8.62
				1.05	1.45					0.99	0.78
				3.19	2.98					3.02	3.06
				3.19	2.98					3.02	3.06
				3.95	3.99					5.06	5.12
				0	0					0	0
				7.29	7.33					6.65	6.85
				4.28	3.99					3.85	3.68
				4.28	3.99					3.85	3.68
				0.07	0.07					0	0.1
				0	0					0	0
				1.29	1.54					1.75	1.95
				8.29	8.43					7.5	7.9
				8.29	8.43					7.5	7.9
				4.12	3.8					3.94	4.19
				5.56	5.35					5.44	5.55
				5.56	5.35					5.44	5.55
				6.13	5.91					5.67	5.86
				8.74	8.67					8.37	8.43
				8.74	8.67					8.37	8.43
				8.74	8.67					8.37	8.43
				8.74	8.67					8.37	8.43
				6.29	6.31					6.17	6.18
				0	0.12					0	0.06
				0	0.12					0	0.06
				0	0					0	0
				0.05	0.02					0.03	0
				0	0.06					0	0
				4.09	4.28					4.14	4.19
				4.09	4.28					4.14	4.19
				0	0					0	0
				4.13	4.13					4.44	4.57
				4.13	4.13					4.44	4.57
				0.06	0.06					0	0
				0.06	0.06					0	0
				0.06	0.06					0	0
				4.48	4.28					3.71	3.74
				1.29	1.16					0.18	0.54
				8.88	9.01					8	8.13
				8.88	9.01					8	8.13
				8.88	9.01					8	8.13
				3.38	3.55					3.66	3.76
				3.16	3.18					3.27	3.25
				4.24	4.32					4.36	4.3
				4.24	4.32					4.36	4.3
				0	0.06					0	0
				5.17	5.24					5.61	5.54
				5.46	5.3					5.43	5.64
				4.93	4.87					4.55	4.86
				4.93	4.87					4.55	4.86
				5.48	5.35					5.59	5.62
				6.08	5.92					5.84	5.98
				6	5.94					5.71	5.81
				6.02	6.57					6.83	6.98
				5.36	5.17					5.06	5.08
				5.36	5.17					5.06	5.08
				0.25	0.33					0.39	0.04
				3.54	3.73					3.82	4.1
				2.86	3.23					2.14	1.95
				4.76	4.67					4.1	4.07
				4.76	4.67					4.1	4.07
				4.76	4.67					4.1	4.07
				6.01	6.11					5.37	5.8
				5.15	5.1					5.03	4.99
				5.15	5.1					5.03	4.99
				5.15	5.1					5.03	4.99
				6.91	6.73					6.48	6.52
				4.36	4.44					4.3	4.26
				2.61	2.85					3.08	2.65
				2.61	2.85					3.08	2.65
				6.14	5.94					5.34	5.5
				6.14	5.94					5.34	5.5
				6.75	6.63					6.63	6.64
				6.75	6.63					6.63	6.64
				6.75	6.63					6.63	6.64
				0.27	0.21					0.34	0.14
				6.75	6.63					6.63	6.64
				0.31	0.73					0	0
				4.08	3.66					3.77	3.96
				4.08	3.66					3.77	3.96
				0.47	0					0	0
				0	0					0.13	0.12
				0	0.11					0	0
				5.9	5.92					5.77	5.86
				0	0					0	0
				0.47	0.29					0.44	0.2
				0.82	0.77					0.48	0.38
				0.82	0.77					0.48	0.38
				4.49	4.53					4.09	4.09
				3.59	3.54					3.64	3.72
				0.06	0.08					0	0.12
				2.64	2.26					2.97	2.8
				5.27	5.31					5.13	5.15
				5.27	5.31					5.13	5.15
				5.27	5.31					5.13	5.15
				4.85	5.03					4.37	4.55
				4.85	5.03					4.37	4.55
				4.85	5.03					4.37	4.55
				4.13	4.27					3.61	3.47
				3.78	4.01					4.1	4.32
				1.05	0.93					1.45	1.18
				5.48	5.36					5.01	5.25
				5.48	5.36					5.01	5.25
				5.48	5.36					5.01	5.25
				5.33	5.24					5.4	5.49
				5.68	5.61					5.68	5.65
				5.68	5.61					5.68	5.65
				4.69	4.47					4.42	4.54
				4.69	4.47					4.42	4.54
				5.61	5.51					5.18	5.22
				0.57	0.68					0.74	0.4
				0.57	0.68					0.74	0.4
				5.38	5.4					5.14	5.26
				4.02	4.22					4.21	4.47
				3.13	3.21					3.1	3.18
				3.13	3.21					3.1	3.18
				5.08	5.07					5.16	5.08
				5.17	5.19					5.07	5.18
				4.55	4.63					4.67	4.67
				4.55	4.63					4.67	4.67
				3.45	3.46					3.68	3.68
				3.45	3.46					3.68	3.68
				0.03	0.05					0.48	0.31
				0.03	0.05					0.48	0.31
				0.03	0.05					0.48	0.31
				0.03	0.05					0.48	0.31
				0.03	0.05					0.48	0.31
				4.76	4.5					4.95	5.04
				4.31	4.32					4.54	4.53
				5.36	4.42					4.73	4.87
				4.06	3.79					3.93	4.05
				4.06	3.79					3.93	4.05
				3.49	2.9					3.15	3.46
				3.49	2.9					3.15	3.46
				4.07	4.07					4.95	4.87
				4.07	4.07					4.95	4.87
				2.68	2.7					2.51	2.57
				2.68	2.7					2.51	2.57
				2.53	2.4					2.68	2.66
				2.53	2.4					2.68	2.66
				2.94	3.17					2.76	2.83
				2.94	3.17					2.76	2.83
				2.14	2.05					1.64	2.24
				0.59	0.35					0.48	0
				0.9	0.92					0.74	0.96
				5.56	5.58					5.59	5.65
				1.55	1.4					1.21	1.42
				5.59	5.53					5.15	5.14
				4.54	4.52					4.35	4.6
				3.83	3.85					4.05	4.06
				3.83	3.85					4.05	4.06
				3.83	3.85					4.05	4.06
				7.43	7.38					6.66	6.83
				2.72	2.67					3.06	3.12
				6.33	6.35					6.12	6.12
				4.01	3.85					3.66	4.01
				4.01	3.85					3.66	4.01
				2.46	2.39					2.46	2.4
				2.46	2.39					2.46	2.4
				3.61	3.58					3.82	3.78
				3.89	3.81					3.8	3.83
				3.89	3.81					3.8	3.83
				3.89	3.81					3.8	3.83
				5.99	5.84					5.14	5.2
				5.99	5.84					5.14	5.2
				3.27	3.15					2.78	2.64
				3.38	3.25					2.96	2.88
				3.38	3.25					2.96	2.88
				5.12	5.16					4.87	4.96
				5.12	5.16					4.87	4.96
				2.15	2.23					1.93	1.98
				3.82	3.83					3.56	3.6
				3.82	3.83					3.56	3.6
				5.63	5.68					5.17	5.33
				5.63	5.68					5.17	5.33
				5.63	5.68					5.17	5.33
				6.45	6.49					5.95	6.02
				4.25	4.22					3.87	4.04
				4.25	4.22					3.87	4.04
				3.01	2.63					2.52	2.2
				3.01	2.63					2.52	2.2
				0.03	0.06					0	0.05
				2.88	2.88					2.59	2.87
				2.88	2.88					2.59	2.87
				5.6	5.39					4.98	4.96
				5.6	5.39					4.98	4.96
				5.25	5.12					4.77	4.75
				4.35	4.38					4.41	4.41
				5.11	5.06					4.14	4.28
				5.11	5.06					4.14	4.28
				5.23	5.15					4.83	5.07
				4.35	4.22					3.51	3.79
				5.36	5.27					5.15	5.27
				5.36	5.27					5.15	5.27
				1.5	1.02					1.97	1.94
				1.5	1.02					1.97	1.94
				3.7	3.83					3.15	3.26
				5.62	5.27					4.52	4.58
				5.62	5.27					4.52	4.58
				5.62	5.27					4.52	4.58
				2.45	2.13					2.35	2.25
				2.93	2.71					2.01	2.1
				0.11	0.14					0.03	0.03
				1.62	0.89					1.5	0.93
				1.62	0.89					1.5	0.93
				7.48	7.44					7.19	7.32
				5.01	5.2					4.93	4.98
				5.96	5.97					5.68	5.78
				0.8	0.76					0.8	0.68
				4.35	4.31					4.11	4.17
				0	0.04					0	0
				0.8	0.76					0.8	0.68
				5.22	5.33					4.59	4.79
				4.4	4.24					4.36	4.38
				3.26	3.32					3.33	3.46
				1.18	1.08					1.54	1.9
				1.18	1.08					1.54	1.9
				3.55	3.75					3.28	3.37
				3.55	3.75					3.28	3.37
				5.41	5.23					5.74	5.78
				3.55	3.65					3.27	3.42
				3.55	3.65					3.27	3.42
				4.64	4.85					4.73	4.76
				0.11	0					0.06	0.06
				0.11	0					0.06	0.06
				0.75	0.81					0.26	0.13
				4.83	5.1					4.82	4.86
				4.83	5.1					4.82	4.86
				4.32	4.52					3.97	3.85
				4.32	4.52					3.97	3.85
				4.32	4.52					3.97	3.85
				4.89	4.91					4.69	4.86
				4.89	4.91					4.69	4.86
				4.89	4.91					4.69	4.86
				4.05	4.21					4.07	4.03
				0.06	0.03					0	0.09
				4.64	4.8					4.73	4.82
				4.64	4.8					4.73	4.82
				0.03	0.09					0.05	0.05
				3.84	3.73					3.46	3.49
				3.07	2.87					3.2	3.3
				0.01	0					0.08	0
				4.14	4.1					3.9	4.06
				4.18	4.21					4.06	4.16
				4.18	4.21					4.06	4.16
				4.41	4.55					4.42	4.38
				4.41	4.55					4.42	4.38
				4.41	4.55					4.42	4.38
				4.41	4.55					4.42	4.38
				4.41	4.55					4.42	4.38
				5.06	5.09					4.74	4.8
				0.89	1.35					1.05	0.99
				0.89	1.35					1.05	0.99
				0.29	0.27					0.29	0.26
				0	0.03					0	0.02
				0	0.16					0.13	0
				6.71	6.67					5.97	6.08
				6.71	6.67					5.97	6.08
				6.71	6.67					5.97	6.08
				0	0					0	0
				5.39	5.01					3.44	3.82
				5.39	5.01					3.44	3.82
				0.26	0					0	0.18
				5.39	5.7					5.41	5.61
				0	0					0	0
				7.03	6.98					7.08	7.17
				7.03	6.98					7.08	7.17
				1.37	1.58					1.03	0.95
				1.37	1.58					1.03	0.95
				4.95	4.96					4.48	4.56
				1.75	2.39					0.82	0.91
				0.03	0.22					0.3	0.11
				6.38	6.27					5.24	5.35
				6.86	6.79					6.02	6.11
				6.86	6.79					6.02	6.11
				4.98	4.55					4.59	4.7
				1.35	1.31					1.32	1.53
				4.93	4.92					5.17	5.14
				4.93	4.92					5.17	5.14
				0	0					0	0
				0	0					0	0
				0	0					0	0
				0	0					0	0
				0.11	0.06					0	0.1
				0.11	0.06					0	0.1
				0.11	0.06					0	0.1
				5.46	5.32					5.25	5.05
				5.46	5.32					5.25	5.05
				3.58	3.46					3.54	3.65
				3.58	3.46					3.54	3.65
				3.58	3.46					3.54	3.65
				0.01	0.01					0	0
				0.01	0.01					0	0
				4.73	4.8					4.84	5.06
				4.73	4.8					4.84	5.06
				4.57	4.53					4.11	4.1
				5.33	5.49					4.97	5.15
				5.33	5.49					4.97	5.15
				7.43	7.43					6.72	6.77
				7.43	7.43					6.72	6.77
				7.43	7.43					6.72	6.77
				7.43	7.43					6.72	6.77
				5.16	4.63					4.76	4.95
				0.71	0.85					0.66	0.65
				0	0					0	0
				1.99	2.6					1.89	1.12
				0.07	0.06					0.1	0
				4.46	3.96					3.56	3.7
				5.07	5.11					4.6	4.73
				5.07	5.11					4.6	4.73
				5.07	5.11					4.6	4.73
				6.57	6.43					6.21	6.31
				5.81	5.7					5.63	5.7
				6.15	6.15					5.85	5.91
				6.15	6.15					5.85	5.91
				5.04	4.96					4.45	4.56
				1.13	0.21					0.31	0.76
				4.03	3.66					4.19	4.01
				3.94	3.81					4.1	4.21
				6.05	6.02					5.81	6
				4.34	4.43					4.4	4.63
				4.65	4.61					4.77	4.84
				4.65	4.61					4.77	4.84
				0.27	0.65					0.05	0
				0	0.01					0.06	0
				5.15	5.05					4.77	4.92
				3.65	3.94					3.81	3.87
				0.64	0.51					0.68	0.72
				0.64	0.51					0.68	0.72
				0.64	0.51					0.68	0.72
				0.64	0.51					0.68	0.72
				0.64	0.51					0.68	0.72
				1.44	1.7					1.86	1.85
				0.23	0.12					0.04	0.07
				4.54	4.63					4.37	4.41
				4.54	4.63					4.37	4.41
				2.39	2.2					1.27	1.21
				8.19	8.33					7.91	7.96
				5.08	4.43					4.32	4.42
				4.19	4.03					4.05	4.17
				0	0					0	0
				0	0					0	0
				0.22	0.14					0.12	0.11
				4.56	4.65					4.62	4.75
				3.27	3.24					2.61	2.59
				3.27	3.24					2.61	2.59
				3.27	3.24					2.61	2.59
				3.27	3.24					2.61	2.59
				0.82	0.85					0.97	0.79
				0.82	0.85					0.97	0.79
				5.65	5.77					5.26	5.42
				5.65	5.77					5.26	5.42
				1.6	1.59					1.29	1.46
				5.98	6.27					6.04	6.15
				0	0					0	0
				0.41	0.14					0.56	0.54
				0.41	0.14					0.56	0.54
				3.94	5.09					4.93	5.2
				3.94	5.09					4.93	5.2
				1.81	3.31					2.68	3.27
				1.91	2.66					2.44	2.72
				2.85	2.67					2.15	2.39
				0.42	0.4					0.25	0.34
				0.42	0.4					0.25	0.34
				5.05	4.94					4.08	4.41
				0.96	0.52					0.7	0.32
				5.74	5.64					5.07	5.14
				5.74	5.64					5.07	5.14
				0.37	0.76					0.26	0.12
				1.33	1.27					0.82	0.68
				1.33	1.27					0.82	0.68
				1.33	1.27					0.82	0.68
				4.48	4.52					4.04	4.12
				4.48	4.52					4.04	4.12
				3.7	3.49					2.66	2.81
				3.68	3.99					2.34	2.4
				3.68	3.99					2.34	2.4
				1.9	2.01					1.29	1.1
				1.9	2.01					1.29	1.1
				1.9	2.01					1.29	1.1
				1.9	2.01					1.29	1.1
				1.7	0.2					0.36	0.54
				3.83	3.76					3.23	3.32
				3.83	3.76					3.23	3.32
				3.83	3.76					3.23	3.32
				2.55	2.87					3.29	3.45
				2.55	2.87					3.29	3.45
				3.99	3.89					3.45	3.41
				4.76	4.85					4.34	4.44
				4.76	4.85					4.34	4.44
				4.72	4.69					3.64	3.56
				4.72	4.69					3.64	3.56
				4.72	4.69					3.64	3.56
				4.74	4.83					4.49	4.47
				4.74	4.83					4.49	4.47
				4.45	4.41					4.09	4.06
				4.45	4.41					4.09	4.06
				4.91	4.97					4.26	4.21
				4.91	4.97					4.26	4.21
				3.4	3.33					2.79	3.17
				3.4	3.33					2.79	3.17
				5.55	5.73					4.4	4.64
				1.86	1.8					2.6	2.67
				1.86	1.8					2.6	2.67
				1.86	1.8					2.6	2.67
				0	0.05					0.07	0
				0	0					0.25	0.24
				2.38	2.29					1.89	2.17
				2.38	2.29					1.89	2.17
				3.74	3.54					2.74	2.93
				3.44	3.56					2.22	2.39
				0.52	0.88					0.54	0.54
				2.87	3.07					2.51	2.45
				2.87	3.07					2.51	2.45
				2.87	3.07					2.51	2.45
				3.47	3.39					2.84	2.76
				3.47	3.39					2.84	2.76
				0	0					0	0.05
				0	0					0	0.05
				4.35	4.79					4.31	4.36
				2.69	3.39					3.18	3.13
				4.04	4.88					4.54	4.56
				6.66	6.82					6.72	6.92
				0.1	0.04					0.06	0
				0.1	0.04					0.06	0
				0.1	0.04					0.06	0
				0.1	0.04					0.06	0
				0.98	0.81					0.89	1.25
				4.34	4.48					4.13	4.26
				3.16	3.55					2.65	2.72
				0.73	0.58					1.82	1.86
				0.73	0.58					1.82	1.86
				3.42	3.75					2.93	2.98
				3.42	3.75					2.93	2.98
				3.42	3.75					2.93	2.98
				3.42	3.75					2.93	2.98
				6.05	6.25					6	6.11
				3.73	3.92					4.16	4.3
				3.73	3.92					4.16	4.3
				6.21	6.8					5.97	5.99
				2.97	3.48					3.19	3.29
				0.1	0.16					0.27	0.37
				0.1	0.16					0.27	0.37
				2.91	3.25					2.67	2.68
				0.59	0.52					0.68	1
				2.35	2.94					2.06	2.26
				2.59	3.06					2.51	2.58
				2.59	3.06					2.51	2.58
				2.59	3.06					2.51	2.58
				4.29	4.81					4.11	4.04
				4.29	4.81					4.11	4.04
				4.29	4.81					4.11	4.04
				4.29	4.81					4.11	4.04
				3.84	4.54					3.59	3.54
				0.83	0.94					1.11	0.8
				0.83	0.94					1.11	0.8
				0.65	0.51					0.11	0.24
				1.54	2.36					1.43	1.22
				0.05	0.13					0.14	0.13
				3.07	3.54					3.2	3.2
				3.07	3.54					3.2	3.2
				3.44	3.87					3.05	3.31
				4.06	4.42					3.13	3.15
				4.06	4.42					3.13	3.15
				3.22	3.83					3.57	3.54
				3.22	3.83					3.57	3.54
				4.36	4.9					4.47	4.51
				0.6	0.66					0.47	0.59
				4.42	4.87					4.29	4.31
				3.9	4.54					4.18	4.43
				3.9	4.54					4.18	4.43
				3.8	4.46					3.47	3.47
				6.29	6.83					6.23	6.41
				6.29	6.83					6.23	6.41
				4.31	5.02					4.06	4.1
				4.31	5.02					4.06	4.1
				4.31	5.02					4.06	4.1
				2.85	3.54					3.44	3.44
[truncated: 18,203 more rows]

## Sheet: Supplementary Fig. 10e
Supplementary Fig. 10e Signal of enhancers in MCF-7 cells
Number	Signal
10961	851966
10960	766462
10959	606517
10958	602344
10957	597357
10956	495496
10955	488646
10954	465211
10953	436216
10952	408524
10951	386105
10950	341500
10949	335654
10948	323783
10947	321629
10946	311227
10945	294707
10944	282123
10943	279900
10942	279035
10941	267144
10940	266727
10939	255597
10938	246525
10937	243515
10936	238902
10935	238371
10934	237699
10933	227220
10932	226534
10931	222726
10930	214432
10929	207655
10928	204747
10927	201221
10926	200462
10925	193849
10924	190846
10923	189513
10922	188604
10921	172862
10920	171291
10919	170526
10918	168771
10917	166990
10916	166097
10915	162282
10914	160526
10913	160087
10912	155982
10911	154386
10910	153553
10909	152776
10908	152636
10907	151431
10906	150619
10905	150236
10904	149362
10903	149037
10902	146314
10901	144514
10900	144119
10899	144038
10898	142723
10897	142304
10896	141833
10895	137916
10894	137128
10893	136388
10892	136381
10891	135640
10890	135081
10889	134630
10888	134535
10887	132771
10886	131277
10885	130033
10884	129633
10883	127945
10882	126514
10881	126154
10880	125506
10879	124488
10878	121996
10877	119971
10876	119950
10875	119672
10874	118973
10873	117852
10872	116985
10871	116353
10870	115985
10869	115080
10868	115017
10867	114722
10866	114165
10865	111808
10864	111565
10863	110767
10862	108944
10861	108107
10860	107539
10859	107491
10858	107432
10857	106003
10856	105410
10855	105125
10854	104215
10853	103328
10852	102269
10851	101632
10850	101386
10849	100921
10848	100478
10847	100207
10846	99535
10845	98375.4
10844	98271.9
10843	97897.8
10842	96924.4
10841	96646.6
10840	96317.3
10839	95538.5
10838	94453.1
10837	94244.9
10836	94087.5
10835	94008.3
10834	93342.7
10833	92920.9
10832	92583.3
10831	91411.9
10830	90988.6
10829	90762.3
10828	90726.6
10827	89664.2
10826	89534.3
10825	89520.5
10824	89068.2
10823	89053.4
10822	88906.7
10821	88408.3
10820	88226.7
10819	87842.1
10818	87107.7
10817	86888.7
10816	86056.8
10815	85716.7
10814	85599
10813	84258.7
10812	84079.3
10811	83611.9
10810	82227
10809	81667.5
10808	81582.7
10807	81446.1
10806	81057.2
10805	80480.7
10804	80464
10803	80076
10802	79992.6
10801	79257.4
10800	79119.5
10799	79047.9
10798	78799.5
10797	78345.8
10796	78200.9
10795	77716.6
10794	77603
10793	77390.6
10792	77373.4
10791	77317
10790	76631.6
10789	76583
10788	75632.4
10787	75188.7
10786	75120.7
10785	74796.8
10784	74710.8
10783	74333.5
10782	74238.8
10781	73961.2
10780	73710
10779	73375.6
10778	73043
10777	72975.9
10776	72601
10775	72562.8
10774	72496.8
10773	72454.3
10772	72317.5
10771	71961.6
10770	71892.4
10769	71874.1
10768	71219.7
10767	71013.9
10766	70595.1
10765	70517.1
10764	70309.5
10763	70286.4
10762	69716
10761	69694.3
10760	69610.4
10759	69346
10758	69150.7
10757	69145.4
10756	69115.8
10755	69081.2
10754	68782
10753	68768.6
10752	68667.4
10751	68567.5
10750	68090.2
10749	67996.9
10748	67701.5
10747	67582.7
10746	66858.6
10745	66290.2
10744	66207.9
10743	66186.1
10742	65575
10741	65511.1
10740	65472.9
10739	65037.3
10738	64938.7
10737	64726.5
10736	64688.5
10735	64539
10734	64395.9
10733	64389.3
10732	64326.2
10731	64037.7
10730	63946
10729	63875.2
10728	63870.5
10727	63738.5
10726	63667.6
10725	62942.1
10724	62561.5
10723	62529.7
10722	62444.8
10721	62045.1
10720	61717.3
10719	61546.9
10718	61450.3
10717	61449
10716	60877.9
10715	60791.4
10714	60563.9
10713	60386.6
10712	59836.4
10711	59635.4
10710	59624.6
10709	59344.9
10708	59254
10707	59219.5
10706	59131
10705	58247.3
10704	58246.3
10703	58232.7
10702	57942.3
10701	57914.2
10700	57827.6
10699	57515.1
10698	57412.4
10697	57381.2
10696	57228.9
10695	57197.3
10694	57193.9
10693	57151.3
10692	57086.3
10691	57022.5
10690	57016.8
10689	56826.9
10688	56784.6
10687	56741.5
10686	56731.2
10685	56723.1
10684	56524
10683	56294.9
10682	56157.8
10681	55493.2
10680	55486.8
10679	55446
10678	55256
10677	55246.2
10676	55091.6
10675	54968.7
10674	54734.5
10673	54732.2
10672	54595.4
10671	54415.4
10670	54379.7
10669	54304.3
10668	54286.3
10667	53808.3
10666	53628.8
10665	53539.2
10664	53310
10663	53271.3
10662	53194.9
10661	53140.3
10660	52974.4
10659	52917.3
10658	52780.9
10657	52583.5
10656	52534.4
10655	52452.8
10654	52384.5
10653	52341.8
10652	52304.7
10651	52215.1
10650	52144.9
10649	51838.3
10648	51583.2
10647	51558.1
10646	51424.3
10645	51379.1
10644	51375.3
10643	50791.4
10642	50753.3
10641	50450.5
10640	50404.2
10639	50336.9
10638	50300
10637	50235.5
10636	50174.7
10635	50073.5
10634	50018.5
10633	49810.4
10632	49717.8
10631	49470.8
10630	49467.7
10629	49307.1
10628	49122.1
10627	49120.5
10626	49100.8
10625	49098.2
10624	48596.2
10623	48556.9
10622	48446.2
10621	48318.4
10620	48241.9
10619	48129.9
10618	48129
10617	48050.5
10616	47878.5
10615	47854.8
10614	47721.6
10613	47612.9
10612	47369.5
10611	47164.3
10610	47106.1
10609	47058.5
10608	47055.9
10607	46865
10606	46795.5
10605	46616.6
10604	46388.9
10603	46375.5
10602	46260.7
10601	46234.4
10600	46145.2
10599	46089.1
10598	46006
10597	45642.1
10596	45584.5
10595	45415.8
10594	45291.7
10593	45286.4
10592	45249.1
10591	44999.2
10590	44791.6
10589	44763
10588	44697
10587	44682.7
10586	44588.2
10585	44427.6
10584	44386.7
10583	44364.9
10582	44280
10581	44273.8
10580	44259.5
10579	44218.9
10578	44099.3
10577	43765.1
10576	43719.3
10575	43710.6
10574	43399.2
10573	43260.6
10572	43243.7
10571	43227.4
10570	43160.4
10569	43138.5
10568	43096.4
10567	43064.7
10566	43023.8
10565	42748.1
10564	42450.9
10563	42316.4
10562	42277.7
10561	42177.4
10560	41892.6
10559	41757.6
10558	41688.7
10557	41530
10556	41468.5
10555	41347.1
10554	41339.8
10553	41284.6
10552	41176.3
10551	41088
10550	41057.9
10549	40957.9
10548	40948.4
10547	40812.6
10546	40808.2
10545	40783.4
10544	40599.1
10543	40555.8
10542	40551.2
10541	40523.1
10540	40492.5
10539	40480.3
10538	40436.4
10537	40389.9
10536	40329.7
10535	40318.1
10534	40258
10533	40201.3
10532	40145.2
10531	40077.6
10530	40047.8
10529	40046.3
10528	39965.9
10527	39794.5
10526	39778.3
10525	39611.2
10524	39596.2
10523	39578.7
10522	39568.9
10521	39480.1
10520	39322.8
10519	39276.1
10518	39076
10517	38989.8
10516	38778.2
10515	38774.3
10514	38762.5
10513	38707.3
10512	38610
10511	38584.4
10510	38583.3
10509	38574.5
10508	38557.6
10507	38522.2
10506	38335
10505	38247.2
10504	37890.1
10503	37839
10502	37826.3
10501	37765.3
10500	37736.4
10499	37672.3
10498	37527.1
10497	37514.8
10496	37397.9
10495	37381.2
10494	37371.3
10493	37366.6
10492	37312.6
10491	37286.4
10490	37233.1
10489	37174.6
10488	37168.9
10487	36874.3
10486	36765.3
10485	36696.5
10484	36664.1
10483	36469.2
10482	36417.4
10481	36390.2
10480	36389.9
10479	36382.5
10478	36374.6
10477	36282.9
10476	36270.3
10475	36238.5
10474	36199.6
10473	36170.4
10472	36051.1
10471	35909.8
10470	35843.9
10469	35763.4
10468	35746.7
10467	35743.1
10466	35606.4
10465	35604.3
10464	35595.6
10463	35549.3
10462	35505.1
10461	35466.1
10460	35453.9
10459	35449.7
10458	35448.6
10457	35301.5
10456	35263
10455	35199.3
10454	35197.5
10453	35148.5
10452	35096.7
10451	35089.6
10450	35064.8
10449	34945.5
10448	34942.4
10447	34934.9
10446	34810.5
10445	34700.9
10444	34455.4
10443	34392.8
10442	34389
10441	34132.2
10440	34027.3
10439	33939.6
10438	33872.4
10437	33872.3
10436	33862.7
10435	33790.4
10434	33780
10433	33725.4
10432	33621.4
10431	33568.7
10430	33462.1
10429	33399.5
10428	33362.4
10427	33336.8
10426	33297.8
10425	33199.6
10424	32998.2
10423	32976.8
10422	32975
10421	32952.1
10420	32951
10419	32813.4
10418	32797.5
10417	32738
10416	32693.5
10415	32677.8
10414	32639.2
10413	32568.1
10412	32557.7
10411	32539.3
10410	32514.5
10409	32435.3
10408	32374.6
10407	32365.7
10406	32360.7
10405	32253.5
10404	32085.1
10403	32040.2
10402	31950.9
10401	31939.4
10400	31931.6
10399	31886.1
10398	31856
10397	31663.2
10396	31648.1
10395	31592.6
10394	31477.1
10393	31398.3
10392	31374.9
10391	31335.9
10390	31306.7
10389	31289.2
10388	31189.7
10387	31164.6
10386	31157.8
10385	31025
10384	30923
10383	30794.5
10382	30779.9
10381	30774.6
10380	30721.1
10379	30629.6
10378	30622.1
10377	30621
10376	30617.2
10375	30596.6
10374	30594.5
10373	30591.4
10372	30581.6
10371	30504.1
10370	30471.2
10369	30263.8
10368	30107
10367	30075.5
10366	30067.6
10365	30017.8
10364	30010.7
10363	29982.8
10362	29961
10361	29957.1
10360	29840.5
10359	29833.7
10358	29795.6
10357	29742.2
10356	29653.6
10355	29611.6
10354	29538.4
10353	29437.6
10352	29400.5
10351	29382.7
10350	29328.8
10349	29320.5
10348	29285.1
10347	29210.5
10346	29209
10345	29177.7
10344	29045.1
10343	29032.4
10342	29003
10341	28959
10340	28877.2
10339	28830.2
10338	28828.3
10337	28784.4
10336	28776.2
10335	28768.3
10334	28678.8
10333	28615.4
10332	28608.7
10331	28607.1
10330	28559.3
10329	28365.1
10328	28338.2
10327	28335.1
10326	28291.5
10325	28291.3
10324	28278.8
10323	28249.7
10322	28191.9
10321	28176.8
10320	28119.3
10319	28099.4
10318	27997.1
10317	27953.4
10316	27913.4
10315	27882.9
10314	27874.6
10313	27840.6
10312	27821.1
10311	27751.3
10310	27696.5
10309	27634.2
10308	27594.9
10307	27582.5
10306	27563
10305	27541.2
10304	27514.6
10303	27492.7
10302	27471.2
10301	27445.5
10300	27403.9
10299	27290.6
10298	27259
10297	27235.6
10296	27218.2
10295	27138.5
10294	27090.4
10293	26934.5
10292	26846.7
10291	26830
10290	26691.1
10289	26676.6
10288	26602
10287	26568.5
10286	26545.8
10285	26508.6
10284	26473
10283	26463.7
10282	26457.3
10281	26453.5
10280	26415.7
10279	26395
10278	26278.1
10277	26159.7
10276	26154
10275	26150
10274	26144.2
10273	26043.3
10272	26002.2
10271	25964.8
10270	25964.7
10269	25938.6
10268	25931
10267	25860
10266	25826.6
10265	25776.6
10264	25771.9
10263	25740.4
10262	25698.2
10261	25696.7
10260	25693.7
10259	25623.6
10258	25589.7
10257	25550.7
10256	25546.2
10255	25545.2
10254	25496.5
10253	25478.5
10252	25417.7
10251	25334.3
10250	25318.4
10249	25311.8
10248	25282.6
10247	25279.5
10246	25246.6
10245	25217.5
10244	25100.2
10243	25012.7
10242	25010.6
10241	24975.6
10240	24974.1
10239	24959.1
10238	24944.3
10237	24893.1
10236	24863.5
10235	24795.2
10234	24727.4
10233	24664.6
10232	24620.7
10231	24606.2
10230	24589.4
10229	24555.3
10228	24523.3
10227	24508.9
10226	24492.4
10225	24484.5
10224	24484.1
10223	24421.8
10222	24361.6
10221	24333.5
10220	24300.7
10219	24288.1
10218	24278.2
10217	24206.6
10216	24176.2
10215	24166.6
10214	24108.9
10213	24105.6
10212	24033.8
10211	23995.4
10210	23995
10209	23944.2
10208	23890.8
10207	23868.3
10206	23846.9
10205	23829.6
10204	23806
10203	23795.6
10202	23767.9
10201	23675.3
10200	23622.9
10199	23612.6
10198	23602.1
10197	23591.9
10196	23548.7
10195	23547.3
10194	23451.5
10193	23451.1
10192	23442.4
10191	23437.9
10190	23404.7
10189	23385.8
10188	23374.9
10187	23356.7
10186	23273.1
10185	23253
10184	23245.9
10183	23236.1
10182	23201.3
10181	23189.7
10180	23173.9
10179	23147.8
10178	23115.4
10177	23105.3
10176	23059.5
10175	23017.7
10174	22972
10173	22961.4
10172	22955.2
10171	22935.5
10170	22919.2
10169	22889
10168	22862.1
10167	22855.9
10166	22820.2
10165	22784.9
10164	22746.9
10163	22741.3
10162	22730.4
10161	22703.7
10160	22663.4
10159	22649.9
10158	22629.4
10157	22622.9
10156	22564.9
10155	22542.9
10154	22516.4
10153	22499.4
10152	22427.5
10151	22427.2
10150	22416.6
10149	22372.1
10148	22371.8
10147	22362.7
10146	22361.1
10145	22354
10144	22345.6
10143	22330.2
10142	22315.3
10141	22314.2
10140	22270.8
10139	22269.7
10138	22232.5
10137	22182.6
10136	22179.3
10135	22105.1
10134	22104
10133	22072.8
10132	22056.4
10131	22028.6
10130	22020.3
10129	21996.4
10128	21956.6
10127	21926.4
10126	21901
10125	21891.3
10124	21873.5
10123	21818.1
10122	21782.7
10121	21756.4
10120	21717
10119	21680
10118	21672.4
10117	21621.6
10116	21612.9
10115	21587.8
10114	21566.6
10113	21550.1
10112	21532.1
10111	21498
10110	21426.1
10109	21422.3
10108	21407.1
10107	21387.1
10106	21373.8
10105	21367
10104	21358.2
10103	21248.9
10102	21223.7
10101	21185.1
10100	21143.2
10099	21122.8
10098	21090.6
10097	21083.3
10096	21067.8
10095	21034.4
10094	21009.8
10093	20967
10092	20790
10091	20784.3
10090	20772.5
10089	20771.7
10088	20767.1
10087	20765
10086	20761.7
10085	20741.4
10084	20710.6
10083	20700.5
10082	20687.3
10081	20678.6
10080	20674.6
10079	20667.5
10078	20648.1
10077	20579.5
10076	20569.3
10075	20553.2
10074	20532.3
10073	20530.4
10072	20524.2
10071	20520.9
10070	20482.8
10069	20433.2
10068	20426.7
10067	20330.3
10066	20322.6
10065	20271.6
10064	20257.9
10063	20178.9
10062	20164.8
10061	20153.6
10060	20101.9
10059	20093.6
10058	20067.3
10057	20059.8
10056	20056.1
10055	20053.6
10054	20045.7
10053	20041.8
10052	20040.2
10051	20030.1
10050	20005.6
10049	19985.1
10048	19961.3
10047	19934.8
10046	19927.1
10045	19874
10044	19861.5
10043	19856.2
10042	19838
10041	19836.8
10040	19825.4
10039	19763.9
10038	19762.5
10037	19698.6
10036	19695.9
10035	19660.4
10034	19653.6
10033	19606.7
10032	19588
10031	19582.1
10030	19560.9
10029	19535.3
10028	19499.9
10027	19473.1
10026	19437.3
10025	19436.5
10024	19429.5
10023	19403.3
10022	19372.6
10021	19370.5
10020	19331.6
10019	19315.8
10018	19264.7
10017	19260.8
10016	19243.9
10015	19235.6
10014	19229.7
10013	19150.8
10012	19114.7
10011	19097.5
10010	19072.3
10009	19065.8
10008	19055.7
10007	19043.1
10006	19035.6
10005	19023.5
10004	19012.7
10003	18982.1
10002	18978.7
10001	18978.7
10000	18974.3
9999	18968.5
9998	18966.1
9997	18924.2
9996	18873.6
9995	18851.3
9994	18841.5
9993	18838.9
9992	18808.4
9991	18788.4
9990	18770.6
9989	18767.6
9988	18741.4
9987	18713.7
9986	18696.6
9985	18689.4
9984	18681.2
9983	18677.9
9982	18640.3
9981	18629.4
9980	18604.6
9979	18589
9978	18586.5
9977	18511.2
9976	18508.1
9975	18466
9974	18462.3
9973	18416.6
9972	18405
9971	18400.5
9970	18374.1
9969	18369
9968	18364.8
9967	18350
9966	18349.9
9965	18290.1
9964	18289.5
9963	18275.6
9962	18272.2
9961	18235.1
9960	18212.3
9959	18182.3
9958	18175.4
9957	18167.1
9956	18161.2
9955	18122.4
9954	18120
9953	18114.1
9952	18035.6
9951	18032.7
9950	18022.3
9949	18009
9948	17988.4
9947	17977.5
9946	17952.4
9945	17941.5
9944	17923
9943	17905.6
9942	17902.3
9941	17834.7
9940	17808.8
9939	17798
9938	17797.7
9937	17787.7
9936	17777
9935	17766.1
9934	17726
9933	17718.2
9932	17707.6
9931	17703.2
9930	17652.9
9929	17618.2
9928	17571.5
9927	17558.9
9926	17557.9
9925	17557.7
9924	17549.1
9923	17506.4
9922	17490
9921	17482.3
9920	17480.6
9919	17470.8
9918	17465.1
9917	17456.9
9916	17450.5
9915	17443.8
9914	17441.1
9913	17425.7
9912	17400.7
9911	17393.7
9910	17390.7
9909	17387.3
9908	17361.4
9907	17361
9906	17352.7
9905	17347.1
9904	17346.3
9903	17326
9902	17319
9901	17316.5
9900	17295.6
9899	17271.5
9898	17270.3
9897	17260
9896	17244
9895	17224.2
9894	17173.2
9893	17155.1
9892	17130.2
9891	17097.7
9890	17086.6
9889	17083.5
9888	17070.9
9887	17050.4
9886	17036.6
9885	17031.5
9884	16973.9
9883	16972.5
9882	16967.6
9881	16948.9
9880	16932.4
9879	16919.9
9878	16918
9877	16887.3
9876	16847.3
9875	16845.9
9874	16808.2
9873	16786.5
9872	16725.3
9871	16715.1
9870	16714.2
9869	16713.3
9868	16698.3
9867	16625.7
9866	16603.9
9865	16582.5
9864	16521
9863	16503.1
9862	16492.9
9861	16490
9860	16475.3
9859	16466.3
9858	16425.6
9857	16420.6
9856	16414.4
9855	16412.6
9854	16412.3
9853	16412.1
9852	16412
9851	16408.2
9850	16404.9
9849	16376
9848	16368.3
9847	16350.5
9846	16341.3
9845	16312.8
9844	16312
9843	16264.4
9842	16233.8
9841	16204.7
9840	16193.2
9839	16177.5
9838	16158
9837	16145.2
9836	16137.5
9835	16122.2
9834	16117.6
9833	16067.7
9832	16054.8
9831	16049.2
9830	16045.4
9829	16039.8
9828	16028.7
9827	16025.9
9826	16022.6
9825	15995.5
9824	15990.2
9823	15988.9
9822	15974.4
9821	15966.5
9820	15962.9
9819	15957.1
9818	15956.4
9817	15946.3
9816	15941.4
9815	15929.8
9814	15909.6
9813	15902
9812	15897
9811	15896.3
9810	15879.8
9809	15860.2
9808	15843.3
9807	15842.7
9806	15835.2
9805	15827.6
9804	15755.4
9803	15735.3
9802	15731.3
9801	15731
9800	15729.5
9799	15728
9798	15726.1
9797	15694.4
9796	15672.9
9795	15670.3
9794	15656.7
9793	15621.2
9792	15618.6
9791	15605.3
9790	15601.8
9789	15578.8
9788	15574.6
9787	15557.7
9786	15547.2
9785	15541
9784	15536.5
9783	15523
9782	15512.6
9781	15492
9780	15478.8
9779	15466.5
9778	15446
9777	15423.5
9776	15421.4
9775	15401.5
9774	15398.7
9773	15386.5
9772	15361.9
9771	15358.2
9770	15351
9769	15341.4
9768	15332
9767	15329.9
9766	15306.2
9765	15293.9
9764	15289.7
9763	15238.4
9762	15224.3
9761	15219.6
9760	15216.2
9759	15195.1
9758	15192.8
9757	15181.2
9756	15164.5
9755	15102.5
9754	15101.3
9753	15099.9
9752	15087.6
9751	15078.5
9750	15071.3
9749	15061.5
9748	15030.3
9747	15008.4
9746	15001.2
9745	14962.6
9744	14936.6
9743	14924.3
9742	14886.4
9741	14886.3
9740	14852.1
9739	14847.6
9738	14816.4
9737	14809.1
9736	14794.4
9735	14788
9734	14759.4
9733	14756
9732	14727
9731	14719.6
9730	14719.4
9729	14711.7
9728	14705.5
9727	14700.3
9726	14687.9
9725	14681.1
9724	14677.4
9723	14669.3
9722	14667.1
9721	14649.6
9720	14645.7
9719	14638.2
9718	14633.2
9717	14608.3
9716	14571.4
9715	14560.5
9714	14537.3
9713	14532.9
9712	14530
9711	14528.1
9710	14524.6
9709	14499.9
9708	14498.2
9707	14497.6
9706	14481.6
9705	14465
9704	14452.6
9703	14443
9702	14421.4
9701	14421.1
9700	14414.1
9699	14402.4
9698	14400.7
9697	14363.3
9696	14348.8
9695	14335.5
9694	14334.8
9693	14319.9
9692	14313.4
9691	14305.4
9690	14300.9
9689	14257.6
9688	14240.5
9687	14227.7
9686	14218.3
9685	14186.6
9684	14182.2
9683	14169.6
9682	14166
9681	14165.7
9680	14141.8
9679	14122.3
9678	14115
9677	14113.6
9676	14097.7
9675	14091.7
9674	14083.6
9673	14079.4
9672	14073.8
9671	14063.6
9670	14024.2
9669	13989.8
9668	13957.3
9667	13956.1
9666	13954.6
9665	13954.2
9664	13944.5
9663	13942.3
9662	13930.4
9661	13902.9
9660	13888.7
9659	13868.2
9658	13859.7
9657	13855.3
9656	13836.5
9655	13833.1
9654	13829.8
9653	13798.7
9652	13769
9651	13756
9650	13755.8
9649	13727.1
9648	13724.3
9647	13723.7
9646	13711.7
9645	13687.3
9644	13678.5
9643	13677.7
9642	13661.7
9641	13607.9
9640	13607.3
9639	13600.2
9638	13595.7
9637	13594.6
9636	13593.8
9635	13585.3
9634	13577.8
9633	13560.4
9632	13537.5
9631	13500.5
9630	13490.2
9629	13488.6
9628	13479.3
9627	13418.4
9626	13411.9
9625	13401.5
9624	13400.8
9623	13395.2
9622	13354.9
9621	13354.2
9620	13309.4
9619	13308.7
9618	13299.3
9617	13297.3
9616	13284.5
9615	13278.9
9614	13275.4
9613	13263.5
9612	13255.6
9611	13225
9610	13223.2
9609	13220.9
9608	13216.2
9607	13194.2
9606	13189.9
9605	13126.2
9604	13099.9
9603	13087.6
9602	13069.1
9601	13054.6
9600	13052.6
9599	13045.6
9598	13033.4
9597	13027.9
9596	13014
9595	12987.9
9594	12981.6
9593	12981.2
9592	12977.2
9591	12940.7
9590	12929.8
9589	12919.8
9588	12905
9587	12903.8
9586	12902.8
9585	12892.8
9584	12877.4
9583	12877.3
9582	12826.9
9581	12818.5
9580	12803.3
9579	12786.7
9578	12785.7
9577	12782.1
9576	12771.3
9575	12717.5
9574	12713.4
9573	12711.4
9572	12664.1
9571	12658.7
9570	12633.4
9569	12608.4
9568	12587.4
9567	12565.2
9566	12558.8
9565	12557.5
9564	12523.4
9563	12522.7
9562	12521.3
9561	12518.9
9560	12517.4
9559	12513.2
9558	12512.4
9557	12506.6
9556	12506.4
9555	12493.2
9554	12480.2
9553	12463.1
9552	12435
9551	12422.7
9550	12412.7
9549	12383.2
9548	12376.8
9547	12355.6
9546	12342.2
9545	12338.7
9544	12337.2
9543	12318.2
9542	12313
9541	12301.3
9540	12282.2
9539	12276
9538	12241.4
9537	12232.8
9536	12228.7
9535	12224.7
9534	12193.9
9533	12183.2
9532	12175.7
9531	12164.4
9530	12159.7
9529	12136.7
9528	12135.2
9527	12121.2
9526	12120
9525	12113.7
9524	12109.3
9523	12098.3
9522	12092.7
9521	12082.2
9520	12073
9519	12057.3
9518	12053.9
9517	12050.2
9516	12036.2
9515	12027.8
9514	12008
9513	12007.6
9512	11964
9511	11963.9
9510	11962.2
9509	11928.9
9508	11928.9
9507	11928.7
9506	11916.9
9505	11913.9
9504	11912.3
9503	11897.6
9502	11894.1
9501	11886.5
9500	11880
9499	11878.5
9498	11874.1
9497	11869.8
9496	11864.4
9495	11824.7
9494	11823.9
9493	11821.5
9492	11806.5
9491	11785.2
9490	11781.1
9489	11778.9
9488	11757.9
9487	11753.1
9486	11742.6
9485	11736.9
9484	11719.4
9483	11718.5
9482	11702
9481	11698.8
9480	11698.7
9479	11684.1
9478	11656
9477	11655.2
9476	11653.5
9475	11641.4
9474	11639.6
9473	11627.6
9472	11622.9
9471	11622.7
9470	11600.8
9469	11598.7
9468	11594
9467	11584.2
9466	11572.5
9465	11570.2
9464	11554.9
9463	11547.6
9462	11542.3
9461	11533.6
9460	11522.4
9459	11514.6
9458	11512.2
9457	11511.3
9456	11474.2
9455	11469
9454	11460.1
9453	11451.7
9452	11448
9451	11436.9
9450	11436
9449	11422.3
9448	11414.2
9447	11412.2
9446	11409.2
9445	11402.3
9444	11400
9443	11399.9
9442	11390.9
9441	11376.8
9440	11376.3
9439	11373.6
9438	11369
9437	11359.3
9436	11351.5
9435	11326.8
9434	11323.5
9433	11312.2
9432	11311.8
9431	11309.4
9430	11255.6
9429	11241.4
9428	11235.2
9427	11231.2
9426	11215.2
9425	11207.8
9424	11207.5
9423	11199.2
9422	11194.5
9421	11190.3
9420	11190
9419	11180.3
9418	11169.5
9417	11153.8
9416	11151.5
9415	11140.1
9414	11136.3
9413	11132.3
9412	11129
9411	11125.7
9410	11119
9409	11118
9408	11115.6
9407	11113.7
9406	11101.1
9405	11099.9
9404	11093.4
9403	11060
9402	11053.7
9401	11050.2
9400	11027.9
9399	11026.8
9398	11015.2
9397	11009.9
9396	10978.1
9395	10973.6
9394	10970.3
9393	10967.1
9392	10964.4
9391	10957
9390	10936.2
9389	10928.6
9388	10883.1
9387	10862.1
9386	10861.9
9385	10861
9384	10830.3
9383	10825.1
9382	10816.3
9381	10815.5
9380	10803.2
9379	10800.1
9378	10791.9
9377	10783.1
9376	10776.9
9375	10756.8
9374	10751.8
9373	10749
9372	10730.6
9371	10723.1
9370	10721
9369	10715.3
9368	10713.7
9367	10711.8
9366	10707.2
9365	10705.3
9364	10699.8
9363	10691.6
9362	10686.3
9361	10674.4
9360	10664.1
9359	10663.2
9358	10637.9
9357	10636.9
9356	10601.3
9355	10595
9354	10594.4
9353	10573.4
9352	10561.3
9351	10553.5
9350	10552.2
9349	10550.2
9348	10532.1
9347	10504.6
9346	10490.5
9345	10481.9
9344	10465.5
9343	10457.1
9342	10451.4
9341	10442.8
9340	10413.5
9339	10404.1
9338	10390.4
9337	10384
9336	10370.4
9335	10363
9334	10358.3
9333	10353.3
9332	10340.9
9331	10340.7
9330	10336.4
9329	10304.9
9328	10295.4
9327	10295.2
9326	10294.8
9325	10291.2
9324	10289.7
9323	10277.7
9322	10269
9321	10253
9320	10226.8
9319	10175.8
9318	10169.3
9317	10151.2
9316	10148.3
9315	10139.6
9314	10130.4
9313	10126.6
9312	10123.9
9311	10122.4
9310	10112
9309	10110.5
9308	10089.3
9307	10086
9306	10060.9
9305	10056.1
9304	10054.3
9303	10051.8
9302	10044.1
9301	10039.3
9300	10029.2
9299	10022.1
9298	10020.3
9297	10018.4
9296	10006.1
9295	10000
9294	9997.66
9293	9993.3
9292	9984.52
9291	9974.72
9290	9968.49
9289	9942.65
9288	9938.74
9287	9931.51
9286	9925.01
9285	9919.6
9284	9915.98
9283	9915.46
9282	9914.4
9281	9911.81
9280	9910.02
9279	9905.36
9278	9904.47
9277	9899.78
9276	9879.04
9275	9872.77
9274	9864.19
9273	9862.84
9272	9859.2
9271	9858.3
9270	9827.18
9269	9822.9
9268	9816.61
9267	9805.28
9266	9797.05
9265	9796.32
9264	9795.86
9263	9795.07
9262	9789.31
9261	9781.8
9260	9779.01
9259	9775.72
9258	9774
9257	9765.81
9256	9764.85
9255	9757.61
9254	9751.39
9253	9747.85
9252	9740.98
9251	9736.03
9250	9733.78
9249	9733.53
9248	9730.93
9247	9730.31
9246	9727.32
9245	9724
9244	9722.65
9243	9716.91
9242	9696.6
9241	9692.6
9240	9689.48
9239	9689.39
9238	9648.56
9237	9632.81
9236	9626.55
9235	9608.42
9234	9604.68
9233	9604.3
9232	9602.05
9231	9597.21
9230	9580.68
9229	9580.57
9228	9579.52
9227	9578.14
9226	9565.98
9225	9539.08
9224	9531.24
9223	9518.99
9222	9512.5
9221	9509.01
9220	9505.65
9219	9502.28
9218	9479.47
9217	9465.76
9216	9447.73
9215	9445.68
9214	9442.07
9213	9440.7
9212	9439.55
9211	9438.39
9210	9432.6
9209	9431.36
9208	9429.76
9207	9412.07
9206	9409.43
9205	9409.2
9204	9398.21
9203	9388.26
9202	9378.1
9201	9375.85
9200	9371.46
9199	9365
9198	9364.49
9197	9355.26
9196	9353.25
9195	9352.56
9194	9344.03
9193	9341.89
9192	9321.42
9191	9319.82
9190	9304.76
9189	9304.22
9188	9301.19
9187	9300.24
9186	9295.05
9185	9293.44
9184	9290.49
9183	9280.78
9182	9273.34
9181	9272.5
9180	9267.27
9179	9265.38
9178	9259.73
9177	9258.61
9176	9250.53
9175	9242.93
9174	9237.52
9173	9231.07
9172	9219.32
9171	9189.23
9170	9188.71
9169	9184.31
9168	9182.79
9167	9171.91
9166	9151.56
9165	9146.22
9164	9145.24
9163	9139.91
9162	9138.84
9161	9137.07
9160	9135.44
9159	9129.08
9158	9118.1
9157	9114.71
9156	9099.72
9155	9095.25
9154	9087.6
9153	9087.22
9152	9079.39
9151	9079.03
9150	9072.73
9149	9069.67
9148	9068.96
9147	9068.34
9146	9058.33
9145	9045.82
9144	9033.87
9143	9031.41
9142	9012.25
9141	8997.11
9140	8992.97
9139	8975.71
9138	8969.91
9137	8958.44
9136	8942.71
9135	8940.46
9134	8937.04
9133	8935.5
9132	8934.46
9131	8928.21
9130	8926.41
9129	8919.33
9128	8918.58
9127	8913.15
9126	8912.95
9125	8912.17
9124	8911.57
9123	8909.5
9122	8905.27
9121	8896.11
9120	8893.68
9119	8892.79
9118	8884.15
9117	8876.67
9116	8874.97
9115	8870.22
9114	8855.94
9113	8845.68
9112	8842.33
9111	8836.85
9110	8830.12
9109	8828.62
9108	8825.65
9107	8819.06
9106	8817.59
9105	8814.91
9104	8811.91
9103	8803.45
9102	8798.82
9101	8798.59
9100	8798.41
9099	8792.82
9098	8792.51
9097	8791.88
9096	8791.34
9095	8787.54
9094	8785.89
9093	8785.71
9092	8784.05
9091	8778.19
9090	8768.73
9089	8756.52
9088	8756.1
9087	8754.98
9086	8753.8
9085	8753.59
9084	8747.73
9083	8747.71
9082	8687.47
9081	8684.43
9080	8684.39
9079	8683.23
9078	8682.15
9077	8681.01
9076	8666.08
9075	8652.72
9074	8642.48
9073	8616.26
9072	8615.03
9071	8611.67
9070	8611.42
9069	8605.43
9068	8598.65
9067	8593.81
9066	8592.47
9065	8585.32
9064	8575.26
9063	8550.59
9062	8549.7
9061	8531.83
9060	8529.41
9059	8528.19
9058	8519.96
9057	8508.87
9056	8504.21
9055	8504.18
9054	8492.49
9053	8469.25
9052	8468.52
9051	8464.67
9050	8460.01
9049	8457.86
9048	8457.74
9047	8455.87
9046	8442.56
9045	8437.97
9044	8435.33
9043	8426.82
9042	8416.79
9041	8414.1
9040	8399.08
9039	8391.96
9038	8391.54
9037	8388.83
9036	8379.27
9035	8372.26
9034	8370.46
9033	8369.87
9032	8364.74
9031	8361.81
9030	8336.65
9029	8333.7
9028	8332.37
9027	8329.18
9026	8328.1
9025	8309.55
9024	8307.09
9023	8302.56
9022	8300.2
9021	8294.83
9020	8293.86
9019	8292.1
9018	8287.5
9017	8285.68
9016	8283.33
9015	8282.83
9014	8276.96
9013	8274.71
9012	8274.64
9011	8257.15
9010	8248.8
9009	8235.86
9008	8230.26
9007	8227.92
9006	8223.58
9005	8219.67
9004	8218.57
9003	8217.07
9002	8215.83
9001	8209.9
9000	8209.08
8999	8194.27
8998	8176.96
8997	8173.22
8996	8167.35
8995	8160.74
8994	8159.6
8993	8150.24
8992	8145.65
8991	8142.28
8990	8140.59
8989	8132.01
8988	8131.69
8987	8127.14
8986	8124.47
8985	8117.75
8984	8113.81
8983	8108.16
8982	8098.86
8981	8097.43
8980	8088.93
8979	8079.85
8978	8079.59
8977	8061.34
8976	8057.27
8975	8057.03
8974	8053.13
8973	8044.61
8972	8043.05
8971	8031.8
8970	8028.14
8969	8027.15
8968	8020.85
8967	8013.65
8966	7999.95
8965	7998.18
8964	7996.69
[truncated: 8,963 more rows]

## Sheet: Supplementary Fig. 10f
Supplementary Fig. 10f Peaks at which H3K4me1 was upregulated, stable, or downregulated in MCM2-2A mutant vs. WT MCF-7 cells, for super-enhancers and repressed enhancers
Number of peaks	Repressed enhancers	Super_enhancer
UP	420	11
DOWN	1401	11
STABLE	11020	431
