# Supplementary material for: Impaired histone inheritance promotes tumor progression
Source: Nat Commun. 2023 Jun 10;14:3429. doi: 10.1038/s41467-023-39185-y (PMC10257670; doi:10.1038/s41467-023-39185-y)
Supplement: Supplementary file 4 — Source Data [file 41467_2023_39185_MOESM4_ESM.zip › source data -F/Supplementary Fig. 11.xlsx]

## Sheet: Supplementary Fig. 11a
Supplementary Fig. 11a The growth curve of the MCM2-2A mutant, POLE3 KO and WT MCF-7 organoids
Time (day)	WT				MCM2-2A #1				MCM2-2A #2				POLE3 KO
0	3000	3000	3000	3000	3000	3000	3000	3000	3000	3000	3000	3000	3000	3000	3000	3000
3	4266.04	4433.66	4729.58	5102.33	5865.77	5975.21	6277.08	5976.13	5544.09	5809.48	6063.6	6026.24	5303.42	5657.71	5858.72	5026.94
4	7094.95	7728.42	7322.7	6878.35	9614	10541.9	10469.5	9500.52	6958.07	8957.57	9228.3	8730.49	10576.3	10484.1	11148.4	10096.5
5	8513.69	9868.6	9184.59	9930.92	12981.6	13778.2	13377.7	14160.6	10460	11219.9	11085.9	12414.6	10982.2	12833.6	12907.8	10482
6	11297	12983.2	12280.1	10776.4	16631	20607.6	19268	17985.2	12624	17105.8	15945	14308.1	15112.9	16621.7	14801.9	13915.2
7	14276.7	14839.8	14780.1	17578.7	22306.2	25384.6	24613.4	26233.6	19327	21774.2	22873.1	24236.7	19342.2	18286.4	20028.3	19219

## Sheet: Supplementary Fig. 11b
Supplementary Fig. 11b The growth curve of the MCM2-90A and WT T47D organoids.
Time (day)	T47D WT				T47D 90A
0	3000	3000	3000	3000	3000	3000	3000	3000
3	6548.83	6857.08	6584.27	6654.47	9079.93	9035.17	9051.01	8335.77
4	8565.32	8085.63	9363.66	8246.67	8760.02	12787.1	12497.7	11735.7
5	10505.2	10578.7	10259.8	11516.4	14893.6	15667.9	15182	16505.3
7	12132.2	10272.7	10524	11576.3	15594	17918.1	17638.6	17993.7
8	10691.7	12625.8	13310.6	13875	17340.6	18768.8	17613	15640.1

## Sheet: Supplementary Fig. 11e
Supplementary Fig. 11e Differentially expressed genes in MCM2-2A mutant vs. WT MCF-7 organoids and their corresponding expression in POLE3 KO and WT MCF-7 organoids
refGene	3D WT-R1	3D WT-R2	3D MCM2-2A #1 R1	3D MCM2-2A #2 R1	3D MCM2-2A #1 R2	3D MCM2-2A #2 R2		refGene	3D WT-R1	3D WT-R2	3D POLE3 KO R1	3D POLE3 KO R2
CACNG4	10.8481	11.4448	0.0432785	0	0.0927301	0.0886681		CACNG4	10.8481	11.4448	0.55325	0.407371
DNAJA4	26.2259	25.0157	0.055016	0.0539267	0.471163	0.22525		DNAJA4	26.2259	25.0157	19.288	16.7966
PLXNA2	1.37742	1.64466	0.0255098	0	0.013696	0.0130972		PLXNA2	1.37742	1.64466	0.0408616	0.0401304
H19	48.1672	43.6478	0.459653	0.579432	0.490734	0.752643		H19	48.1672	43.6478	84.4678	83.4675
WIPF1	3.68583	3.17565	0.101467	0.0354345	0.0387332	0.037037		WIPF1	3.68583	3.17565	0.101446	0.0756376
IGSF1	45.2881	37.697	0.102569	0.126173	1.75889	0.953076		IGSF1	45.2881	37.697	7.86181	7.00641
PNPLA4	3.95556	4.84183	0.230908	0.0613366	0.0669527	0.143308		PNPLA4	3.95556	4.84183	1.47708	1.36554
PARM1	1.92597	1.69532	0.12091	0.0592904	0.0324151	0.0619926		PARM1	1.92597	1.69532	0.290109	0.474768
HPGD	20.1993	16.6479	0.365958	0.265466	1.31894	1.38433		HPGD	20.1993	16.6479	58.8126	52.9144
SCCPDH	11.5122	10.2951	0.68912	0.82521	0.3273	0.2347		SCCPDH	11.5122	10.2951	12.6099	13.6527
LOC112694756	79.0736	83.8751	4.53162	3.62327	4.60473	4.9111		LOC112694756	79.0736	83.8751	55.6696	53.6803
ETV4	3.64133	3.14497	0.208142	0.107783	0.352052	0.112261		ETV4	3.64133	3.14497	0.819064	0.84276
MCAM	4.91082	6.15117	0.468885	0.551625	0.251095	0.0960372		MCAM	4.91082	6.15117	5.09344	5.14742
CAPN8	3.96738	4.81599	0.270703	0.132637	0.506587	0.207584		CAPN8	3.96738	4.81599	1.58303	1.05936
DUSP13	7.09871	7.35066	0.22591	0.331729	0.530381	0.759254		DUSP13	7.09871	7.35066	4.46687	4.26242
ETV5	1.4362	1.77927	0.0751841	0.036862	0.120871	0.19263		ETV5	1.4362	1.77927	0.520839	0.393364
AMBP	7.71315	9.20552	0	0.706797	0.768129	0.881132		AMBP	7.71315	9.20552	8.85676	6.73865
RASSF2	1.6466	1.57546	0.0857155	0.0840671	0.210149	0.117214		RASSF2	1.6466	1.57546	2.37829	2.05211
NME3	17.8525	19.6213	1.53913	1.69227	1.63063	0.974098		NME3	17.8525	19.6213	23.4978	23.825
SHISA2	16.5894	11.9656	1.86011	1.71606	0.175682	0.727916		SHISA2	16.5894	11.9656	3.2608	2.85796
SCNN1G	2.79959	4.78569	0.223407	0.175228	0.382905	0.457663		SCNN1G	2.79959	4.78569	6.32994	5.79389
ANKRD18B	2.2751	2.20356	0.163023	0.199808	0.262025	0.167032		ANKRD18B	2.2751	2.20356	1.43304	1.74803
CLCA2	3.94462	3.43609	0.273696	0.383389	0.335209	0.320529		CLCA2	3.94462	3.43609	3.62495	3.14993
CXCL12	105.051	103.792	9.82451	8.55825	12.1727	8.56803		CXCL12	105.051	103.792	36.0483	31.5377
TH	5.56136	6.87623	0.551984	0.450524	0.687396	0.657195		TH	5.56136	6.87623	7.22469	11.1126
CMTM3	3.76919	4.7251	0.351312	0.172057	0.46889	0.627613		CMTM3	3.76919	4.7251	3.45086	3.93417
MAT1A	3.33328	3.95096	0.460155	0.315796	0.443584	0.188511		MAT1A	3.33328	3.95096	1.42127	1.39531
LINC00648	1.76798	1.37207	0.219087	0.107377	0.117255	0.168172		LINC00648	1.76798	1.37207	1.86544	1.83118
ADORA1	5.38946	4.55523	0.405053	0.366728	0.557331	0.651306		ADORA1	5.38946	4.55523	1.35464	0.926101
SNX7	11.9238	9.85306	1.19047	1.14822	1.15738	1.2104		SNX7	11.9238	9.85306	11.9843	8.97776
ROBO1	1.55543	1.51078	0.162415	0.136234	0.152512	0.22919		ROBO1	1.55543	1.51078	2.051	2.29587
APOA1	5.85541	5.78784	0.848113	0.207059	0.902041	0.643129		APOA1	5.85541	5.78784	2.46407	2.21344
PTGER4	3.99397	4.33	0.453315	0.133331	0.776912	0.510727		PTGER4	3.99397	4.33	2.60731	2.74931
SERPINA3	6.726	6.18406	0.548338	0.214743	0.935244	1.2294		SERPINA3	6.726	6.18406	11.9705	9.57714
ASAH2	5.0884	5.08038	0.777768	0.476713	0.729679	0.3987		ASAH2	5.0884	5.08038	3.40916	3.44685
RN7SL3	141.841	73.5435	13.2499	4.94452	28.6699	4.96301		RN7SL3	141.841	73.5435	296.264	265.243
NR5A2	2.21591	1.6905	0.0635661	0.14955	0.375003	0.375277		NR5A2	2.21591	1.6905	0.644136	0.832208
FRK	7.97557	8.30166	0.678712	0.633691	1.3167	1.43902		FRK	7.97557	8.30166	12.2762	11.3678
STS	9.44043	8.00778	0.949548	1.22578	1.16265	1.21947		STS	9.44043	8.00778	3.28812	3.6026
SLC2A3	1.53877	1.40035	0.120859	0.158006	0.259015	0.247671		SLC2A3	1.53877	1.40035	0.729754	1.01149
LINC00473	2.46741	2.38567	0.184593	0.180889	0.66629	0.282565		LINC00473	2.46741	2.38567	0.512414	0.687159
SYT8	1.89077	1.26956	0.122395	0.236197	0.39139	0.124622		SYT8	1.89077	1.26956	1.4175	1.38963
FER1L4	10.6413	10.5241	1.06704	0.959443	1.8367	2.1213		FER1L4	10.6413	10.5241	9.72557	10.8317
SLC22A31	1.40386	2.54428	0.110941	0.325845	0.591257	0.11305		SLC22A31	1.40386	2.54428	2.46867	3.92102
GNAO1	1.64846	2.06014	0.222152	0.290668	0.292047	0.329652		GNAO1	1.64846	2.06014	0.975243	1.0358
ZDHHC11	2.39839	2.00727	0.429338	0.54101	0.131238	0.250966		ZDHHC11	2.39839	2.00727	1.23966	1.08872
PHF21B	2.15158	2.41136	0.316226	0.044424	0.281752	0.760164		PHF21B	2.15158	2.41136	1.57332	1.87263
FHL2	2.6814	1.61082	0.350472	0.239859	0.500033	0.23948		FHL2	2.6814	1.61082	3.08695	2.85313
RAB37	4.2445	4.61363	0.611518	0.754884	0.686608	0.750639		RAB37	4.2445	4.61363	2.40691	2.14323
SCIN	4.14229	2.93442	0.870257	0.794148	0.19931	0.382145		SCIN	4.14229	2.93442	2.3595	1.95069
LMCD1	6.34716	6.13383	0.749817	1.54004	0.760568	0.933835		LMCD1	6.34716	6.13383	8.99428	7.24982
PCP4	13.1894	4.86119	1.61865	3.13918	0.558165	0.533022		PCP4	13.1894	4.86119	24.9335	19.4778
TMEM163	3.01472	2.20148	0.353263	0.519038	0.37718	0.450766		TMEM163	3.01472	2.20148	1.96872	1.56386
LINC00888	3.81958	3.22774	0.421889	0.658623	0.751001	0.478634		LINC00888	3.81958	3.22774	2.49564	2.89577
DOK7	8.15743	10.0692	1.56074	2.07936	1.33514	1.11948		DOK7	8.15743	10.0692	13.9786	14.5255
INHA	5.53444	5.29992	0.662359	0.51854	0.704871	1.75195		INHA	5.53444	5.29992	3.64347	2.61136
CYP2T1P	1.64481	2.93895	0.249283	0.244312	0.666699	0.382476		CYP2T1P	1.64481	2.93895	0.39774	0.715738
TUBB3	49.1729	58.2341	10.1742	9.67024	7.82607	8.70279		TUBB3	49.1729	58.2341	32.4062	37.2373
SIPA1L2	12.483	12.4295	1.81155	1.53261	2.64838	2.57898		SIPA1L2	12.483	12.4295	5.43652	5.52845
CHST10	3.52528	4.0065	0.277249	0.815282	0.771552	0.737729		CHST10	3.52528	4.0065	4.42601	2.66475
KIF5C	2.52439	2.83576	0.515405	0.504798	0.460206	0.400427		KIF5C	2.52439	2.83576	6.2924	6.17916
IRX4	4.6015	5.19195	0.540131	0.727801	1.01083	1.24259		IRX4	4.6015	5.19195	5.98171	5.85617
RIMS2	4.5919	3.7699	0.584202	0.584686	1.06206	0.832655		RIMS2	4.5919	3.7699	1.95517	1.90704
SPAG4	6.91287	8.9884	1.76519	1.26715	1.75519	1.13053		SPAG4	6.91287	8.9884	8.34872	8.07264
KCNE2	2.06203	1.50422	0.268406	0.52379	0	0.54042		KCNE2	2.06203	1.50422	0.842801	0.825362
EPDR1	5.18179	5.1601	0.830457	0.813802	1.02569	1.20979		EPDR1	5.18179	5.1601	4.70802	3.96445
VGF	16.3316	19.4035	4.01998	3.93978	2.68773	2.76259		VGF	16.3316	19.4035	2.87284	2.75425
GDPD3	14.747	14.9231	3.54345	4.50353	1.1275	1.97581		GDPD3	14.747	14.9231	5.60294	4.02785
ZNF284	1.89931	1.5325	0.281955	0.20737	0.377807	0.433519		ZNF284	1.89931	1.5325	1.80333	1.69683
GASK1B	3.91717	2.62738	0.415649	0.627125	0.788505	0.65564		GASK1B	3.91717	2.62738	0.852287	0.669479
RASSF8	20.8016	17.3425	3.71409	3.7198	3.55001	3.5649		RASSF8	20.8016	17.3425	10.2693	9.23981
MAGEE1	1.50246	1.72787	0.170489	0.334319	0.273985	0.480303		MAGEE1	1.50246	1.72787	1.63467	1.73861
AGAP7P	1.76872	1.483	0.469299	0.459894	0.143392	0.205653		AGAP7P	1.76872	1.483	1.21187	1.74919
ALDH3B1	4.87148	5.95121	1.04673	1.38697	0.965636	0.965235		ALDH3B1	4.87148	5.95121	2.72734	2.60332
ZNF223	1.90683	2.20041	0.336472	0.131891	0.503748	0.68807		ZNF223	1.90683	2.20041	1.21639	1.19389
PRKACB	4.91463	3.94153	1.03469	0.814561	1.13042	0.628992		PRKACB	4.91463	3.94153	6.02512	6.06307
SBK2	1.76579	1.32048	0.144639	0.0708621	0.46385	0.591327		SBK2	1.76579	1.32048	0.538054	0.377192
SYTL5	8.66225	9.21241	1.254	1.41135	2.40056	2.29655		SYTL5	8.66225	9.21241	7.33688	6.19352
LOC440910	16.4391	20.1655	2.73021	4.10611	4.78572	3.48128		LOC440910	16.4391	20.1655	10.0328	8.42305
SMTNL2	3.30782	5.26536	0.803902	0.427533	1.49254	0.821256		SMTNL2	3.30782	5.26536	7.23138	7.01604
SLC26A1	4.80124	4.74923	0.862177	1.17894	0.732504	1.18513		SLC26A1	4.80124	4.74923	2.18381	1.81791
TUB	4.17751	4.5701	1.26569	0.811724	0.626717	0.948885		TUB	4.17751	4.5701	3.22005	3.08551
PHLDA1	3.78563	4.10419	0.939679	1.04622	0.653871	0.729469		PHLDA1	3.78563	4.10419	0.812795	0.798135
RHOBTB1	9.74321	10.7967	1.68337	1.60444	2.94491	2.59276		RHOBTB1	9.74321	10.7967	10.7642	9.24266
MGP	34.0682	32.6643	2.28341	2.74404	13.1721	10.4765		MGP	34.0682	32.6643	10.2339	8.9608
ASPH	14.0839	13.5919	1.49424	1.55292	4.72281	4.1413		ASPH	14.0839	13.5919	38.8577	37.5045
CT75	1.55082	1.93322	0.0831593	0.157752	0.769879	0.512125		CT75	1.55082	1.93322	0.689844	1.32934
LCP1	11.4814	10.2106	2.29409	2.87411	2.00269	2.35019		LCP1	11.4814	10.2106	2.80611	3.06601
APOC1	9.36144	6.31763	2.35004	2.27609	1.8186	0.578819		APOC1	9.36144	6.31763	1.20341	7.0474
SMARCA1	1.94365	1.41415	0.272317	0.190717	0.52296	0.518282		SMARCA1	1.94365	1.41415	0.205315	0.203545
PTPRE	1.55619	1.65672	0.3618	0.453862	0.264678	0.367027		PTPRE	1.55619	1.65672	1.2643	1.45722
VTCN1	10.6763	9.57466	1.90216	1.92444	2.7602	2.55334		VTCN1	10.6763	9.57466	5.02604	2.572
GLS2	3.41468	3.18894	0.609062	0.928435	0.614007	0.83031		GLS2	3.41468	3.18894	3.22782	3.76611
DSC2	4.14068	4.1457	0.533831	0.59467	1.38581	1.24353		DSC2	4.14068	4.1457	6.1887	5.71719
RN7SL1	2090.4	1046.91	254.398	192.836	805.362	171.224		RN7SL1	2090.4	1046.91	2115.07	1791.64
CA8	6.69573	7.46426	0.867464	0.987719	2.61583	1.97009		CA8	6.69573	7.46426	4.11358	4.91393
B3GALNT1	18.295	14.6519	2.3297	2.68145	5.05059	5.07984		B3GALNT1	18.295	14.6519	17.3177	15.7107
PDZK1	16.2268	14.7872	2.6416	2.76838	5.22995	3.63096		PDZK1	16.2268	14.7872	14.1276	11.9662
FAM171B	6.17602	5.66235	1.12845	1.69881	0.957122	1.66896		FAM171B	6.17602	5.66235	6.38265	6.76227
ADGRF4	1.76619	1.30546	0.672446	0.202815	0.276893	0.264757		ADGRF4	1.76619	1.30546	0.693943	0.576434
CORO1A	5.36068	5.2641	1.0586	1.14018	1.6932	1.07916		CORO1A	5.36068	5.2641	13.4661	14.5324
HSPA12A	1.20392	1.91024	0.34221	0.438927	0.338847	0.351021		HSPA12A	1.20392	1.91024	1.54432	1.46144
RIPPLY3	5.35207	5.11394	0.991362	0.613904	1.75753	1.60036		RIPPLY3	5.35207	5.11394	2.6408	2.20482
GALNT16	1.06074	2.05582	0.564572	0.329513	0.400182	0.193263		GALNT16	1.06074	2.05582	1.85726	1.56182
TPM1-AS	2.24257	1.59855	0.43879	0.477967	0.574323	0.349456		TPM1-AS	2.24257	1.59855	0.934476	1.27414
LOC100130950	3.69223	5.97824	0.819647	1.50215	0.874214	1.46262		LOC100130950	3.69223	5.97824	2.60789	3.84153
IRS2	4.88646	5.77465	1.39941	1.35498	1.18993	1.23116		IRS2	4.88646	5.77465	2.79349	2.38136
POTEE	10.6424	11.8613	2.32271	2.50912	3.88129	2.21872		POTEE	10.6424	11.8613	7.00586	7.08434
TGFBR2	3.27113	3.1837	0.235525	0.51897	1.37079	1.03587		TGFBR2	3.27113	3.1837	2.22362	2.76231
RPS6KA3	40.3107	38.5168	8.71031	7.94342	10.9037	11.2464		RPS6KA3	40.3107	38.5168	30.6866	31.0504
LINC01213	9.57731	4.07349	0.566929	2.74686	1.17121	2.23676		LINC01213	9.57731	4.07349	2.90642	0.567462
GFRA1	58.4676	57.3351	11.9804	10.9922	16.743	17.3398		GFRA1	58.4676	57.3351	36.7661	37.9953
C4orf19	5.82389	5.33081	1.31697	1.24959	1.59305	1.34916		C4orf19	5.82389	5.33081	3.98282	3.95469
NBEA	1.47836	1.72881	0.449133	0.466574	0.326232	0.352658		NBEA	1.47836	1.72881	3.24017	2.96461
HTRA1	4.37712	4.38082	1.49473	1.23319	0.588399	1.04477		HTRA1	4.37712	4.38082	2.42361	1.72234
SOCS2	6.18714	6.12708	1.42111	1.67088	1.30323	1.76076		SOCS2	6.18714	6.12708	2.31131	2.61454
LYPD1	1.98017	1.94332	0.280861	0.321246	0.601636	0.767037		LYPD1	1.98017	1.94332	1.14664	0.940193
SLC22A15	1.90011	1.09327	0.290814	0.507019	0.48504	0.231903		SLC22A15	1.90011	1.09327	1.20583	1.3193
GGT1	21.9968	22.5272	6.21708	4.7252	5.63857	5.98446		GGT1	21.9968	22.5272	5.83736	5.75465
CST3	152.385	150.979	34.2585	33.1618	44.126	42.684		CST3	152.385	150.979	92.4784	96.7234
LYPD6	3.60212	3.1817	0.919327	0.788762	0.697878	1.05988		LYPD6	3.60212	3.1817	2.2044	2.28457
LOC105375690	1.81627	1.83724	0.470925	0.223719	0.642601	0.531684		LOC105375690	1.81627	1.83724	1.02569	1.24296
IFITM10	1.87428	2.32966	0.624115	0.571146	0.401226	0.554164		IFITM10	1.87428	2.32966	2.3495	1.95852
HPDL	7.55748	7.0641	1.89098	1.75939	2.21987	1.63998		HPDL	7.55748	7.0641	6.82147	7.77593
PGLYRP2	1.56381	2.30578	0.534505	0.523546	0.47555	0.454661		PGLYRP2	1.56381	2.30578	1.41838	1.85572
SEMA3B	16.3248	18.733	3.42233	2.0633	6.06452	6.51425		SEMA3B	16.3248	18.733	15.6693	17.299
CCDC74A	7.30115	7.69248	2.17348	1.65386	1.64239	2.31203		CCDC74A	7.30115	7.69248	4.70911	8.45827
AMY2B	2.27045	2.65288	0.581194	0.783033	0.543614	0.668261		AMY2B	2.27045	2.65288	1.46706	1.81873
AARD	2.07729	1.49905	0.354444	0.486237	0.606298	0.434771		AARD	2.07729	1.49905	4.59652	3.40196
RET	16.215	16.153	4.12894	3.7102	4.84143	4.37902		RET	16.215	16.153	9.2013	9.64319
EIF5A2	4.27104	3.87167	0.871196	1.01468	1.48929	0.921487		EIF5A2	4.27104	3.87167	3.28144	2.36674
CTNND2	2.16887	2.41364	0.794211	1.01978	0.273668	0.340254		CTNND2	2.16887	2.41364	1.13401	1.4271
TMEM45A	33.4636	38.4268	7.91167	4.37589	16.4206	9.40027		TMEM45A	33.4636	38.4268	36.7869	39.3627
BTC	4.31263	3.97798	1.20302	1.00517	1.15846	1.1163		BTC	4.31263	3.97798	2.45734	2.63235
TPM1	102.048	95.2195	24.3907	29.3588	24.95	28.8366		TPM1	102.048	95.2195	51.1439	49.4112
FAM198B-AS1	2.59583	2.06494	0.624137	0.876037	0.390859	0.649716		FAM198B-AS1	2.59583	2.06494	0.671347	0.679374
GPR87	2.62034	2.1242	0.819727	0.917072	0.37429	0.477094		GPR87	2.62034	2.1242	3.59677	2.18996
POTEF	10.2538	9.15873	2.74838	2.2114	3.28612	2.34765		POTEF	10.2538	9.15873	7.13642	7.00692
RASD1	9.45775	12.197	3.68773	3.42142	2.83657	1.87517		RASD1	9.45775	12.197	0.823562	1.9131
CAPN2	14.7695	15.3593	3.10096	3.40342	5.20512	4.78747		CAPN2	14.7695	15.3593	27.7289	25.7448
PTGES	6.88105	7.96477	2.12779	2.9363	1.54802	1.57865		PTGES	6.88105	7.96477	10.773	14.1942
LRG1	11.6371	9.15469	2.27033	2.28524	3.61059	3.32672		LRG1	11.6371	9.15469	10.7048	8.90571
LOC728673	2.74363	2.00746	0.504202	0.635201	0.692994	0.809826		LOC728673	2.74363	2.00746	1.53116	0.601099
TARP	18.6482	17.5075	4.16003	4.99011	5.61069	5.36276		TARP	18.6482	17.5075	0.398289	0.97597
KCNF1	1.73022	1.63453	0.425122	0.485997	0.53025	0.434557		KCNF1	1.73022	1.63453	0.301263	0.221758
FAM201A	7.95135	6.87047	2.16282	1.73295	2.20264	2.20611		FAM201A	7.95135	6.87047	1.87696	1.9439
TYRP1	3.41582	2.94408	0.927576	1.12317	0.642457	0.89352		TYRP1	3.41582	2.94408	0.987259	1.31118
LRRC10B	4.12794	2.96038	1.28939	0.842284	0.918939	0.951834		LRRC10B	4.12794	2.96038	5.55816	5.00669
DNAJC12	7.88695	8.58711	2.63171	1.09928	1.85643	3.73063		DNAJC12	7.88695	8.58711	5.78648	6.74915
SLC5A8	6.16183	6.77939	1.1507	1.73011	2.30201	2.16189		SLC5A8	6.16183	6.77939	1.18543	1.44481
NKAIN1	1.79695	2.91545	0.7564	0.741449	0.636186	0.553		NKAIN1	1.79695	2.91545	0.632581	0.338711
RN7SL2	1099.85	581.859	116.599	113.724	544.727	188.594		RN7SL2	1099.85	581.859	1174.75	1143.55
ZNF747	6.13402	6.08458	1.82404	2.52289	1.28472	1.39951		ZNF747	6.13402	6.08458	5.80696	6.01258
TENT5C	6.26412	5.97477	1.09135	1.27926	2.16998	2.51187		TENT5C	6.26412	5.97477	2.92453	3.15055
SCNN1B	10.0298	14.0896	4.19189	2.75929	3.9489	3.00778		SCNN1B	10.0298	14.0896	10.3151	11.0393
DNAH14	18.5994	18.811	4.8037	4.99637	4.99305	6.83118		DNAH14	18.5994	18.811	14.3939	10.5991
KCTD12	3.96141	4.42127	1.25019	0.778209	1.47026	1.3566		KCTD12	3.96141	4.42127	5.92535	5.76819
CCN5	15.7908	19.6416	3.87567	3.26443	6.65663	6.80039		CCN5	15.7908	19.6416	19.4704	16.3592
BASP1	38.6141	37.4758	5.03266	5.02029	18.5064	15.7865		BASP1	38.6141	37.4758	34.8758	38.4252
LAMB3	2.28884	2.88589	1.03418	0.337985	1.02596	0.627565		LAMB3	2.28884	2.88589	1.83703	1.64329
ENHO	2.92142	2.85471	0.755373	1.47661	0.600364	0.573836		ENHO	2.92142	2.85471	0.795544	0.194941
SLC28A1	1.52773	2.88942	0.841382	0.571653	0.699054	0.496272		SLC28A1	1.52773	2.88942	5.12721	5.20899
LONRF2	26.914	26.2647	6.09051	5.53949	9.7835	10.0583		LONRF2	26.914	26.2647	25.8053	24.34
ATP8A2	10.4288	9.92768	4.39847	4.21736	1.88206	1.64325		ATP8A2	10.4288	9.92768	3.1086	3.45912
NXPH3	10.1706	12.3431	2.09058	2.28705	4.19743	4.94845		NXPH3	10.1706	12.3431	13.3513	12.9699
FABP5	43.3149	39.6539	10.5639	10.9749	16.2229	12.6812		FABP5	43.3149	39.6539	49.4378	54.8204
CABYR	8.38974	7.10348	2.29213	2.02523	2.6362	2.50361		CABYR	8.38974	7.10348	4.66978	6.23908
NAV1	2.88037	4.02219	0.94854	0.687428	1.48891	1.10162		NAV1	2.88037	4.02219	0.814107	0.693584
SHISA4	6.96045	7.89113	2.81314	1.62259	2.46208	2.24094		SHISA4	6.96045	7.89113	7.09794	6.20828
RHOBTB3	69.8395	59.3093	17.9279	16.0951	22.3026	23.7186		RHOBTB3	69.8395	59.3093	18.492	18.9231
GPR39	3.34044	2.87031	1.1805	0.913393	0.930559	0.826196		GPR39	3.34044	2.87031	2.31315	1.94612
C1GALT1	2.66889	2.31038	0.501269	0.327786	1.25488	1.00406		C1GALT1	2.66889	2.31038	4.20214	4.85167
UNC13D	4.66694	5.34168	1.94687	1.50007	1.30441	1.46113		UNC13D	4.66694	5.34168	3.0019	3.92992
COL13A1	1.69357	3.90796	0.435921	0.474912	1.14427	1.44256		COL13A1	1.69357	3.90796	1.80698	2.08377
GATA3-AS1	8.6251	7.94584	2.78391	2.98885	2.45196	2.22797		GATA3-AS1	8.6251	7.94584	12.4436	7.01086
HENMT1	34.115	24.7874	10.8177	11.2748	7.42998	7.6591		HENMT1	34.115	24.7874	19.7056	19.0345
PCNX2	2.25474	3.10528	1.23251	0.735873	0.593219	0.850909		PCNX2	2.25474	3.10528	2.10962	1.22073
LOC101929705	2.49218	4.01836	1.02281	0.501083	1.84156	0.802548		LOC101929705	2.49218	4.01836	2.41112	2.09876
EFR3B	4.15063	3.52005	1.46974	1.32486	1.06577	1.0803		EFR3B	4.15063	3.52005	1.42022	1.33226
DHRS2	54.6837	56.5609	9.37023	9.87009	26.5421	26.4719		DHRS2	54.6837	56.5609	20.26	21.8303
IRF2BP2	57.2561	74.5967	22.0873	17.2848	25.3109	21.0959		IRF2BP2	57.2561	74.5967	37.2753	37.8318
RCOR2	7.52468	8.92593	3.73784	2.33643	2.49347	2.16239		RCOR2	7.52468	8.92593	6.80374	8.49006
TARBP1	4.89563	5.02636	1.42265	1.4807	2.08622	1.48874		TARBP1	4.89563	5.02636	2.04363	2.18911
FAM178B	4.47863	4.03392	1.53435	2.03008	0.822639	1.1844		FAM178B	4.47863	4.03392	3.82367	7.60398
REEP2	5.01594	5.54454	1.07772	1.65927	2.46785	1.73174		REEP2	5.01594	5.54454	8.96401	10.1136
ZNF225	2.07068	1.45967	0.205839	0.50466	0.814201	0.796435		ZNF225	2.07068	1.45967	1.02406	1.32868
CD68	5.34899	7.35627	1.52266	1.86833	1.81016	3.15585		CD68	5.34899	7.35627	6.66918	7.8954
MZF1-AS1	6.35573	6.49412	2.14669	1.80337	2.75604	1.75677		MZF1-AS1	6.35573	6.49412	5.8721	4.67511
GDAP1	10.6258	9.2772	2.77093	4.07946	3.61489	2.64489		GDAP1	10.6258	9.2772	7.88008	7.27554
KDM8	1.61961	1.33915	0.596671	0.519752	0.496328	0.338953		KDM8	1.61961	1.33915	0.563992	1.10712
ALS2CL	6.61694	8.07638	2.91621	2.65294	1.96621	2.29752		ALS2CL	6.61694	8.07638	3.66539	3.78924
ZNF732	5.79815	5.30821	1.58727	2.23165	2.06614	1.55217		ZNF732	5.79815	5.30821	5.13579	4.96865
S100A9	3.1147	2.56745	0	0.914966	1.95693	0.934542		S100A9	3.1147	2.56745	91.8032	77.3678
BMP7	24.5117	26.5301	9.89464	9.10298	7.16511	8.065		BMP7	24.5117	26.5301	31.4311	36.7359
NPY1R	100.196	79.1303	18.0538	19.7244	42.887	39.8889		NPY1R	100.196	79.1303	48.8227	43.1202
FGFRL1	16.2199	15.3442	4.98787	4.53599	5.82669	5.98762		FGFRL1	16.2199	15.3442	7.58076	7.91898
ZNF234	4.33968	4.44133	0.781228	1.13251	1.84436	2.20246		ZNF234	4.33968	4.44133	2.78824	3.52455
GHDC	2.25958	3.02907	1.2062	1.83872	0.143309	0.411097		GHDC	2.25958	3.02907	2.06634	2.24057
TFPI	3.77202	2.95399	1.3899	1.26278	0.840632	1.10861		TFPI	3.77202	2.95399	1.31664	0.991997
VIPR1	5.30249	4.83348	1.4998	1.61429	1.62202	2.20186		VIPR1	5.30249	4.83348	2.91307	3.21671
CTSD	404.881	416.61	132.261	136.572	140.101	155.346		CTSD	404.881	416.61	420.096	466.807
BEX5	5.14192	5.26035	0.846408	1.92652	2.96932	1.41868		BEX5	5.14192	5.26035	8.2599	8.95433
CRMP1	7.11838	9.8996	2.6217	2.93705	3.24612	2.95734		CRMP1	7.11838	9.8996	2.73368	3.68983
KLHDC9	9.52952	10.3306	2.6806	3.79333	2.94839	4.35244		KLHDC9	9.52952	10.3306	7.26499	5.83273
SUSD4	10.5646	12.2091	3.31823	2.51898	5.60681	4.35402		SUSD4	10.5646	12.2091	6.62637	3.71764
SARM1	2.69933	2.72095	1.0169	1.22247	0.691985	0.838186		SARM1	2.69933	2.72095	1.36104	1.45681
CYP4F11	5.72136	4.83616	1.48427	1.14318	2.00283	2.71307		CYP4F11	5.72136	4.83616	3.11906	3.43431
TMEM64	23.4288	19.9795	6.25196	6.38675	8.5373	9.1624		TMEM64	23.4288	19.9795	14.3477	12.762
EPB41L2	4.17138	4.03593	1.0945	1.17881	1.50393	1.96909		EPB41L2	4.17138	4.03593	4.31888	4.239
FAM25A	53.555	36.6569	14.4475	12.3579	15.9471	20.734		FAM25A	53.555	36.6569	41.6978	33.5223
SUSD2	3.57566	4.80871	2.02441	1.45214	1.16321	1.2639		SUSD2	3.57566	4.80871	3.6802	3.50962
TMEM169	2.25181	1.8145	0.517068	0.967874	0.553793	0.866604		TMEM169	2.25181	1.8145	1.60261	1.27822
ZIC4	2.02233	2.92153	0.819484	0.866315	1.12153	0.728457		ZIC4	2.02233	2.92153	2.6162	2.53759
LAT	4.1597	4.55686	2.23334	1.46908	0.982673	1.56377		LAT	4.1597	4.55686	2.62949	2.66088
CMBL	33.781	35.7498	12.7359	13.8067	11.8255	11.5508		CMBL	33.781	35.7498	46.0671	41.2978
AREG	81.6511	82.2366	19.4779	17.1633	44.2507	36.8615		AREG	81.6511	82.2366	185.99	180.072
PLAUR	5.66504	7.3709	1.92153	1.1362	2.90089	3.42182		PLAUR	5.66504	7.3709	6.57614	7.94362
TSPYL5	38.5144	34.4314	13.7086	16.2398	10.6445	11.9395		TSPYL5	38.5144	34.4314	25.4187	25.3533
AATK	5.13065	4.97611	0.951589	0.962431	3.06174	2.34868		AATK	5.13065	4.97611	4.09057	5.4504
CAMK1	6.4755	6.93062	2.54226	3.67341	1.2894	2.21877		CAMK1	6.4755	6.93062	2.43537	3.39469
ERRFI1	35.6096	52.0404	18.3481	15.1049	16.0639	14.1145		ERRFI1	35.6096	52.0404	75.6022	78.4553
FAM89A	3.61645	5.43457	1.51001	2.04673	1.60889	1.41979		FAM89A	3.61645	5.43457	3.32182	4.34476
SLC46A1	4.92537	4.90366	2.63842	2.14644	1.21106	1.15807		SLC46A1	4.92537	4.90366	2.44142	2.9112
CACNA2D1	4.18695	3.85656	0.976296	1.31298	1.84906	1.73103		CACNA2D1	4.18695	3.85656	1.45064	1.48885
PHLDA3	55.3197	65.8465	27.2438	23.6504	20.1529	17.3713		PHLDA3	55.3197	65.8465	72.9351	77.206
TBL1X	55.821	54.441	18.903	17.4089	21.1673	23.2036		TBL1X	55.821	54.441	34.9035	35.1401
DEGS1	23.4157	23.6451	10.0736	8.52728	8.85104	7.3116		DEGS1	23.4157	23.6451	29.3471	29.9303
ST8SIA4	4.17256	2.7283	0.852645	1.22819	1.51286	1.53788		ST8SIA4	4.17256	2.7283	1.83088	2.32465
LINC00653	2.24054	1.6525	0.574003	1.04431	0.525561	0.753728		LINC00653	2.24054	1.6525	1.21923	1.11101
SPEF2	2.93029	3.48005	1.58359	1.14337	1.3008	0.757978		SPEF2	2.93029	3.48005	2.06705	2.31879
FAR2P1	22.0899	24.5548	8.89549	8.45913	8.63368	8.84292		FAR2P1	22.0899	24.5548	13.9019	13.2619
SMKR1	15.2235	15.827	9.21416	7.00225	3.4677	3.52147		SMKR1	15.2235	15.827	6.89217	9.07606
GDF15	329.666	401.162	174.125	154.205	107.796	110.079		GDF15	329.666	401.162	363.707	396.168
SLC26A2	106.813	89.66	31.1535	33.7942	42.5088	39.6857		SLC26A2	106.813	89.66	16.6068	13.761
TTC25	1.33139	1.95425	0.896831	0.695389	0.640195	0.247886		TTC25	1.33139	1.95425	1.03662	1.25739
LOC100996842	23.0029	25.2366	9.1881	7.61264	8.81915	10.8402		LOC100996842	23.0029	25.2366	21.6913	29.1204
GPR27	4.96061	4.30309	2.17453	1.53924	2.0681	1.23589		GPR27	4.96061	4.30309	4.36971	3.84766
ZNF155	1.91313	1.35369	0.183412	0.599242	0.654148	1.0384		ZNF155	1.91313	1.35369	1.00133	1.22872
SH3BP5	61.4729	63.7428	23.5957	24.0481	23.855	23.5066		SH3BP5	61.4729	63.7428	34.0619	31.2463
GLUL	47.5177	44.0356	16.7353	18.1493	16.4761	18.2631		GLUL	47.5177	44.0356	63.2542	62.4261
NAT8L	6.43721	6.52009	2.92276	2.8182	2.09924	2.0328		NAT8L	6.43721	6.52009	4.0166	4.80049
MUC5B	11.443	12.5647	4.9887	4.14553	4.49463	4.71547		MUC5B	11.443	12.5647	2.32611	2.39542
SLC6A12	7.93319	6.8419	3.1738	3.96574	1.65053	2.50372		SLC6A12	7.93319	6.8419	7.7327	8.61144
MTARC2	4.39538	3.66145	2.20928	1.79567	1.14112	1.01434		MTARC2	4.39538	3.66145	2.75704	2.62777
SLC1A1	2.1286	3.06681	0.627027	0.573808	1.70195	1.07066		SLC1A1	2.1286	3.06681	4.98807	5.15953
PRPS2	38.6969	36.8193	13.1727	13.0989	16.3311	15.2883		PRPS2	38.6969	36.8193	14.688	15.8722
RAB11FIP2	7.79747	6.49536	2.71201	2.70646	2.73437	2.83091		RAB11FIP2	7.79747	6.49536	6.78588	7.08017
BRWD1-AS2	2.99518	1.82872	0.968458	1.13577	1.02593	0.588349		BRWD1-AS2	2.99518	1.82872	1.01957	2.39832
SALL4	7.19798	6.96062	3.19178	2.70364	2.53916	2.53329		SALL4	7.19798	6.96062	4.62976	3.54447
RSPH1	3.68077	2.96542	0.973353	1.76844	1.77453	0.634871		RSPH1	3.68077	2.96542	2.47557	1.78029
PRR15	12.3349	12.3601	6.73557	4.36615	4.9443	3.16561		PRR15	12.3349	12.3601	2.63724	2.43716
PAQR7	7.12909	8.3779	2.23803	2.75511	3.45479	3.62305		PAQR7	7.12909	8.3779	9.14216	9.79042
BOD1L1	14.6229	14.5475	5.84718	5.73655	5.53067	5.6176		BOD1L1	14.6229	14.5475	15.5789	14.4531
LPGAT1	24.5014	21.036	7.73773	8.46482	8.71127	10.5756		LPGAT1	24.5014	21.036	19.1598	19.6416
SYNPO2	3.48262	3.25492	1.10339	0.78439	1.87693	1.492		SYNPO2	3.48262	3.25492	2.38895	1.98609
ARTN	7.1699	7.66578	3.41087	2.79498	2.51134	2.92502		ARTN	7.1699	7.66578	4.33696	5.03724
RASGEF1A	14.5581	14.6219	6.45561	5.15555	5.58304	5.87715		RASGEF1A	14.5581	14.6219	12.7823	11.6981
BEX2	10.3206	14.5875	5.01528	4.92341	5.46201	4.3473		BEX2	10.3206	14.5875	4.5502	5.13915
PRLR	51.2686	40.0987	17.4647	18.2095	18.4934	18.28		PRLR	51.2686	40.0987	25.932	23.9073
ATP6V1B1	1.79239	1.67814	0.787563	0.428578	0.560623	0.982666		ATP6V1B1	1.79239	1.67814	0.650271	0.364625
C1QTNF6	32.5038	31.4414	11.3142	11.0162	14.2416	14.2872		C1QTNF6	32.5038	31.4414	26.6171	26.4072
HHAT	1.75816	2.85477	1.06686	0.753464	0.981237	0.873923		HHAT	1.75816	2.85477	2.32756	1.99456
PLAGL1	4.80979	4.43244	2.52742	1.64918	1.7554	1.43292		PLAGL1	4.80979	4.43244	7.24788	6.46112
CITED4	10.8311	12.8437	4.68143	4.04176	5.41936	4.76057		CITED4	10.8311	12.8437	11.0651	14.8498
GYG2	4.48767	4.84917	1.89196	1.41396	1.83506	2.31533		GYG2	4.48767	4.84917	1.83421	1.94897
CCNT2-AS1	2.94376	2.28572	1.13557	1.35839	0.671682	1.02738		CCNT2-AS1	2.94376	2.28572	1.06831	0.916868
SNAP25	1.25465	2.00515	0.642765	0.459391	0.858367	0.656515		SNAP25	1.25465	2.00515	0.341367	0
ZNF850	3.89774	3.93576	1.30956	1.45466	1.94289	1.60097		ZNF850	3.89774	3.93576	2.54879	2.09928
BARX2	2.05094	1.76417	0.963753	1.2873	0.467753	0.357767		BARX2	2.05094	1.76417	6.23158	7.11881
DGCR9	1.76216	1.99145	1.33586	0.785455	0.428581	0.478077		DGCR9	1.76216	1.99145	0.710218	1.11533
LIMCH1	1.8795	3.57265	1.34144	0.341739	1.49529	1.21973		LIMCH1	1.8795	3.57265	5.1834	5.083
COL27A1	4.45575	4.67458	1.71004	0.876028	2.50831	2.30109		COL27A1	4.45575	4.67458	5.92173	5.79543
SGPP1	2.15008	2.56972	0.794506	1.28293	0.850948	0.90939		SGPP1	2.15008	2.56972	1.4932	1.71024
NPY5R	4.36285	3.68326	1.45097	1.12458	2.38328	1.59046		NPY5R	4.36285	3.68326	1.32296	1.01217
LOC101929709	4.5054	5.2468	2.3674	1.8965	1.95039	1.75494		LOC101929709	4.5054	5.2468	2.73733	2.68547
ZNF337	19.7857	20.4261	7.29435	7.30452	9.61666	8.71806		ZNF337	19.7857	20.4261	21.4148	19.3699
KYNU	46.1473	34.163	17.5833	18.1519	15.1532	15.0593		KYNU	46.1473	34.163	26.874	27.3965
MAN1A1	6.56826	6.56704	2.35427	2.42732	3.01017	3.03317		MAN1A1	6.56826	6.56704	11.1367	11.3777
GPX8	8.05108	7.56083	2.92134	2.42405	4.22871	3.30893		GPX8	8.05108	7.56083	9.28963	7.53309
LINC01270	2.16033	1.71437	0.927517	0.629201	0.839025	0.802209		LINC01270	2.16033	1.71437	1.44092	2.1585
NOS3	3.35446	4.14676	2.5458	2.09283	0.825118	0.741949		NOS3	3.35446	4.14676	0.372994	0.599797
AFF3	3.50836	4.45152	1.74049	1.31683	1.93637	1.62564		AFF3	3.50836	4.45152	0.505566	0.525854
TNFRSF11B	2.15486	1.8167	1.26149	1.46763	0.252723	0.322171		TNFRSF11B	2.15486	1.8167	1.17258	1.89049
PPP2R2C	46.5721	47.0753	20.2379	17.6344	19.5184	20.7772		PPP2R2C	46.5721	47.0753	42.9763	40.624
CHAC1	4.01376	7.33166	2.63526	2.24332	3.7849	0.817059		CHAC1	4.01376	7.33166	2.91297	2.50036
MAP3K21	7.47622	8.07269	3.77343	2.61847	3.46964	3.15982		MAP3K21	7.47622	8.07269	7.01023	6.56109
ITPRIPL2	12.4217	10.9366	5.14765	6.1949	4.14442	4.08459		ITPRIPL2	12.4217	10.9366	12.9412	13.233
PGM2L1	4.95271	4.99108	1.53678	1.49045	2.71806	2.59918		PGM2L1	4.95271	4.99108	6.9906	7.01159
LIF	5.28911	6.42632	2.17696	2.54681	3.18635	1.93262		LIF	5.28911	6.42632	4.99827	4.68598
AOPEP	10.2183	9.69706	4.38352	4.66052	4.0452	3.6635		AOPEP	10.2183	9.69706	6.50911	6.07083
PRICKLE2-AS1	3.02114	3.09287	1.19526	1.01459	1.40577	1.53294		PRICKLE2-AS1	3.02114	3.09287	2.2809	2.48067
RAB31	19.4631	19.1894	5.69427	6.50765	9.42687	10.9858		RAB31	19.4631	19.1894	11.7593	11.3811
ZSCAN5A	3.27881	2.97649	2.0449	1.17626	1.06707	1.00612		ZSCAN5A	3.27881	2.97649	0.606309	1.01894
FBXL19-AS1	4.08007	4.51153	2.68614	2.02314	1.16815	1.39624		FBXL19-AS1	4.08007	4.51153	3.4433	2.76971
TMEM167A	49.537	47.5885	12.7218	14.06	29.1541	26.4632		TMEM167A	49.537	47.5885	40.5087	35.6877
CELSR2	75.6083	81.4647	27.9716	26.8146	38.155	40.5681		CELSR2	75.6083	81.4647	39.0414	43.3504
ITGB5	44.5663	45.4616	18.956	18.4421	19.282	19.9211		ITGB5	44.5663	45.4616	5.47915	5.02562
STMN3	28.6442	26.3175	9.15822	8.08333	15.1309	14.4084		STMN3	28.6442	26.3175	13.976	12.6522
TPP1	42.7836	43.5856	20.159	18.2812	16.9707	18.2329		TPP1	42.7836	43.5856	26.4504	23.5012
STAC3	1.53562	1.62465	0.875978	0.428811	0.222184	1.16826		STAC3	1.53562	1.62465	1.54619	0.866808
LOC100379224	8.12268	5.85841	2.27153	2.54514	3.32671	3.84564		LOC100379224	8.12268	5.85841	6.31968	6.01034
CLCN2	4.25224	4.36791	2.16814	2.22003	1.37573	1.62813		CLCN2	4.25224	4.36791	2.58517	2.85287
MAFG-DT	4.98668	4.73301	2.73274	2.50407	1.60008	1.5298		MAFG-DT	4.98668	4.73301	3.18161	3.03018
KCNIP4	1.56484	2.07767	0.961991	1.09948	0.428229	0.655082		KCNIP4	1.56484	2.07767	1.36239	0.944074
SLC36A4	3.55873	3.03025	1.29224	1.48701	1.27968	1.63193		SLC36A4	3.55873	3.03025	2.8898	2.65545
SP4	1.48505	1.5525	0.542952	0.532803	0.68872	0.861209		SP4	1.48505	1.5525	1.77441	2.39258
RGS16	5.10725	6.96042	3.81965	2.82375	2.00656	1.78149		RGS16	5.10725	6.96042	2.92137	3.217
SULT1A1	31.6882	31.1932	10.8351	14.7302	15.5062	13.286		SULT1A1	31.6882	31.1932	21.9571	23.5846
MIR9-3HG	4.5796	4.18869	1.70581	1.57131	2.41916	1.88921		MIR9-3HG	4.5796	4.18869	5.57084	5.02924
GZF1	11.9295	11.8832	5.61933	5.23106	5.13606	4.63299		GZF1	11.9295	11.8832	9.86161	9.91532
UVSSA	8.49658	9.58551	3.74598	3.30654	3.79388	4.82755		UVSSA	8.49658	9.58551	12.9323	13.1282
SMOX	4.3306	5.69676	2.19354	1.44316	2.42512	2.6424		SMOX	4.3306	5.69676	3.10349	1.8142
THNSL2	6.93665	7.0441	2.94356	3.52301	3.37686	2.32369		THNSL2	6.93665	7.0441	7.3586	6.5862
ITGA2	41.0767	38.9851	15.7664	14.9073	20.9175	18.3942		ITGA2	41.0767	38.9851	13.15	12.7193
ZIC1	3.49132	3.55554	1.60829	1.40836	1.72488	1.44322		ZIC1	3.49132	3.55554	3.39991	3.33846
BDKRB2	2.18081	2.39729	0.583864	0.608323	1.36899	1.45865		BDKRB2	2.18081	2.39729	4.51181	4.84995
PIP5KL1	4.63132	5.6103	2.30811	1.17594	2.55996	2.96152		PIP5KL1	4.63132	5.6103	7.6515	6.97809
SLAIN1	6.91396	6.04059	2.71784	2.63487	2.97781	3.08725		SLAIN1	6.91396	6.04059	9.00683	8.38857
TRIM68	3.24733	3.30388	1.52837	1.33397	1.37399	1.54213		TRIM68	3.24733	3.30388	0.799563	0.640869
GATA2	2.76188	2.48925	1.47773	1.4927	0.719518	0.94284		GATA2	2.76188	2.48925	3.72044	4.01632
C17orf67	3.24394	3.26805	1.21609	1.66791	1.29913	1.57332		C17orf67	3.24394	3.26805	2.92771	1.77456
LOC171391	7.01526	7.79207	4.04184	3.44326	2.50571	3.12363		LOC171391	7.01526	7.79207	4.34763	5.91685
TARS1	137.598	146.266	64.4578	63.8442	66.27	57.3032		TARS1	137.598	146.266	93.5991	88.7566
LGALS8	31.2857	32.6093	13.5282	13.18	14.7775	15.2241		LGALS8	31.2857	32.6093	18.1294	17.094
SPART	8.97519	8.29339	3.90173	3.58788	3.82402	4.02076		SPART	8.97519	8.29339	12.1809	10.11
ARSD-AS1	8.21022	8.68252	4.38764	3.56956	3.85898	3.19619		ARSD-AS1	8.21022	8.68252	3.57874	3.25524
HCCS	23.7732	21.0985	10.9267	9.63435	9.25508	10.1391		HCCS	23.7732	21.0985	10.3881	7.48368
SESTD1	3.80112	3.05891	1.46068	1.48712	1.52395	1.65539		SESTD1	3.80112	3.05891	2.60438	2.08088
NT5DC3	3.36696	3.68161	1.66459	1.18936	1.54376	1.89801		NT5DC3	3.36696	3.68161	4.10121	3.8767
DYNLT3	17.8463	15.069	6.16912	4.85037	9.11597	9.33841		DYNLT3	17.8463	15.069	16.9132	17.0751
PHTF1	17.2636	16.8022	6.33546	7.79044	8.56025	7.90587		PHTF1	17.2636	16.8022	12.6156	12.9402
LGALS3BP	10.5719	12.1111	6.37712	6.61165	4.35914	3.03115		LGALS3BP	10.5719	12.1111	25.3742	25.1348
RAB34	54.6509	55.5057	24.8436	25.6694	24.6381	23.8214		RAB34	54.6509	55.5057	40.0404	42.5284
RAB6C	2.00072	0.936306	0.766787	0.651454	0.547326	0.680341		RAB6C	2.00072	0.936306	0.489807	0.64111
MIR4435-2HG	14.4879	15.1721	7.26792	12.7023	2.79365	4.00258		MIR4435-2HG	14.4879	15.1721	5.20255	0.106582
ASTL	2.98138	1.72651	0.418698	0.819339	0.742225	2.27048		ASTL	2.98138	1.72651	1.328	1.01296
EIF2S3	281.577	281.295	127.242	127.881	127.871	126.644		EIF2S3	281.577	281.295	196.736	183.037
ZNF418	3.40928	3.09759	1.41356	0.935195	1.75133	1.7936		ZNF418	3.40928	3.09759	1.82058	1.61692
ZNF783	30.7326	33.472	13.5227	13.7223	14.885	16.0249		ZNF783	30.7326	33.472	22.9779	20.5857
SOCS3	3.29401	4.1948	2.49737	1.87854	1.36733	1.06968		SOCS3	3.29401	4.1948	0.803377	1.03124
STK32C	13.0361	14.4473	5.63032	6.05264	7.83029	5.49981		STK32C	13.0361	14.4473	8.16111	10.3426
WWC3	16.7985	17.1842	8.80661	8.09269	7.31052	6.7529		WWC3	16.7985	17.1842	7.19576	8.15886
ZNF224	9.02912	7.36014	2.75798	2.48894	4.75011	4.93832		ZNF224	9.02912	7.36014	6.70156	6.61489
C9orf106	4.32318	5.37879	2.49703	1.7062	2.63424	2.01394		C9orf106	4.32318	5.37879	1.57043	4.61474
RALGAPA2	6.20328	7.29302	2.75059	3.16841	3.35108	3.09349		RALGAPA2	6.20328	7.29302	3.976	4.19637
CCDC103	3.31294	2.84982	1.77278	1.40105	1.04194	1.45307		CCDC103	3.31294	2.84982	2.33099	2.65607
FBXO15	2.18483	1.85335	0.91751	0.99827	0.761147	1.03956		FBXO15	2.18483	1.85335	0.756695	1.16664
MPPED2	2.48131	2.13258	0.770508	0.418488	1.31919	1.74087		MPPED2	2.48131	2.13258	1.20688	0.490913
RUSC2	1.36325	2.43809	0.869864	0.792473	0.864029	0.977226		RUSC2	1.36325	2.43809	0.928069	0.727323
PEX11G	1.96936	3.82262	0.885862	2.07855	0.939591	1.43696		PEX11G	1.96936	3.82262	1.14421	1.64777
SMIM1	8.37993	7.98372	4.47055	4.31904	2.93906	3.36785		SMIM1	8.37993	7.98372	8.16882	3.41759
PABPC1L	27.7714	32.9299	14.7059	11.8535	15.0517	14.4542		PABPC1L	27.7714	32.9299	31.6187	33.9405
AHR	5.10657	4.22663	1.67957	1.76511	2.47127	2.70777		AHR	5.10657	4.22663	2.61114	2.21215
TMEM35B	7.16444	8.22199	3.93286	4.26839	3.00341	3.09127		TMEM35B	7.16444	8.22199	12.6269	9.67296
PYGB	43.3636	44.4507	22.3559	20.497	18.9692	19.7806		PYGB	43.3636	44.4507	35.1049	35.3639
P3H1	5.40286	6.72401	2.36623	2.59875	2.86356	3.44931		P3H1	5.40286	6.72401	12.3145	13.5966
TIMM23	85.8192	86.0224	39.5509	42.6332	37.9494	39.8943		TIMM23	85.8192	86.0224	56.9634	59.7371
TGIF2	28.7184	31.1758	15.1815	13.748	13.0885	13.8305		TGIF2	28.7184	31.1758	26.5208	25.7151
SIM2	1.42078	1.89205	0.866489	0.804763	0.476542	0.946412		SIM2	1.42078	1.89205	1.23721	1.6464
SNRPB2	39.4899	35.8815	19.0486	20.6432	15.4348	15.8235		SNRPB2	39.4899	35.8815	29.521	27.7485
GNAI1	2.22239	1.95376	0.671927	0.788178	1.30166	1.16976		GNAI1	2.22239	1.95376	3.01006	2.77233
IL24	3.9296	4.27311	2.02806	1.69462	2.06093	1.94871		IL24	3.9296	4.27311	1.87251	1.97539
C15orf41	2.93735	2.75075	1.99948	0.97406	1.64958	0.739053		C15orf41	2.93735	2.75075	2.93068	3.09098
GULP1	1.79424	1.83543	0.699647	0.948564	0.874613	0.903429		GULP1	1.79424	1.83543	2.10592	2.6428
LOC100129917	13.4282	13.227	6.3113	5.60123	7.51214	5.78677		LOC100129917	13.4282	13.227	12.6113	9.69699
FGFR3	14.198	13.1793	4.22244	4.44888	7.10287	10.1455		FGFR3	14.198	13.1793	32.259	37.0017
CTBP1-DT	7.74593	8.51265	4.09383	5.43857	3.05608	2.81186		CTBP1-DT	7.74593	8.51265	10.3203	8.66757
LPCAT1	13.9788	13.3306	7.48667	6.69107	6.14276	5.55409		LPCAT1	13.9788	13.3306	8.97546	10.7705
MGAT4A	16.0599	13.3716	6.67346	7.74726	6.48135	6.99156		MGAT4A	16.0599	13.3716	7.61305	5.93221
LYRM1	42.9073	42.644	21.0418	20.8495	20.4027	18.9428		LYRM1	42.9073	42.644	32.0466	29.8883
SLC1A4	3.99503	4.55644	2.03217	2.02994	2.26383	1.79621		SLC1A4	3.99503	4.55644	2.38792	2.18981
FBXO10	4.49996	4.46981	2.00474	2.21971	2.21882	2.08854		FBXO10	4.49996	4.46981	1.89615	1.48944
EFCAB2	6.41622	5.48127	2.93779	2.89454	3.03694	2.45237		EFCAB2	6.41622	5.48127	2.87529	3.13856
NXT1	40.223	46.5039	22.0511	22.2634	19.1657	19.052		NXT1	40.223	46.5039	50.4771	44.2522
AHRR	2.21198	2.15665	1.31602	1.14747	0.950657	0.743763		AHRR	2.21198	2.15665	1.00267	1.54721
LURAP1L	8.18604	7.83241	3.50328	4.19021	3.30385	4.25247		LURAP1L	8.18604	7.83241	10.2974	9.36363
SH3TC1	2.11253	2.46818	1.03043	1.31189	0.87605	1.15542		SH3TC1	2.11253	2.46818	1.86052	1.32757
TAS2R4	3.94028	2.77455	1.59004	0.887335	0.960121	2.9822		TAS2R4	3.94028	2.77455	3.3392	2.57053
GEMIN8	5.04117	4.91044	2.84394	1.86048	2.64732	2.17078		GEMIN8	5.04117	4.91044	2.76904	2.79338
XRCC4	15.0683	16.245	5.14158	4.18192	11.0907	9.58629		XRCC4	15.0683	16.245	14.7441	14.3976
CXXC5	59.3721	58.5751	28.099	27.0405	30.0444	27.9416		CXXC5	59.3721	58.5751	52.529	48.5736
SH3KBP1	11.5626	12.0168	4.8219	4.61052	6.28507	6.9708		SH3KBP1	11.5626	12.0168	6.80185	7.77412
ATXN1-AS1	1.98753	1.96041	0.804732	0.441949	1.17347	1.38612		ATXN1-AS1	1.98753	1.96041	1.64743	1.28058
PIGG	18.2666	19.2368	9.45752	8.15951	10.2301	8.34619		PIGG	18.2666	19.2368	23.1003	22.3951
CA5B	2.98092	4.18595	1.53753	1.7184	2.00417	1.65983		CA5B	2.98092	4.18595	3.62492	3.63648
SH3BP2	8.95724	9.82318	5.21487	4.21266	4.25024	4.45872		SH3BP2	8.95724	9.82318	11.211	12.0778
ZNF784	3.7447	4.08243	1.75208	1.63463	2.04961	2.13001		ZNF784	3.7447	4.08243	0.885986	1.47804
DENND2B	2.72172	2.69405	0.898365	1.45474	1.54243	1.35566		DENND2B	2.72172	2.69405	1.60111	1.66564
ZNF37BP	9.59681	8.9977	5.07622	4.92988	3.89997	4.13023		ZNF37BP	9.59681	8.9977	6.66943	5.46407
UGGT1	32.0743	34.5326	15.4878	15.8895	17.7535	15.4872		UGGT1	32.0743	34.5326	33.766	32.341
MUCL1	23.368	16.9951	8.56551	7.00715	6.77437	16.8159		MUCL1	23.368	16.9951	0.672368	4.59059
NINJ2-AS1	1.55663	1.66516	0.831342	1.22196	0.296298	0.779071		NINJ2-AS1	1.55663	1.66516	0.515553	0.93972
SESN3	3.36056	2.49853	1.0796	1.24071	1.42394	1.9475		SESN3	3.36056	2.49853	4.52816	4.36614
CPLX1	5.31458	6.49722	3.49981	3.42889	2.49315	2.06588		CPLX1	5.31458	6.49722	5.86648	4.37875
MAP3K8	2.42029	2.00384	0.969662	1.00123	0.790181	1.54569		MAP3K8	2.42029	2.00384	2.52591	2.01162
PRICKLE2	3.86316	3.90313	1.96794	1.52656	1.76881	2.30226		PRICKLE2	3.86316	3.90313	3.27378	3.16712
RHOD	74.9472	83.7616	40.1675	43.6382	33.1618	37.7798		RHOD	74.9472	83.7616	74.2213	70.0925
GPR137B	11.6569	14.2713	4.63163	5.01505	6.6839	8.96322		GPR137B	11.6569	14.2713	8.28509	5.9285
LOC728613	2.61161	2.51152	1.1805	1.27875	1.52878	1.01686		LOC728613	2.61161	2.51152	1.85051	1.81638
CCDC74B	2.05018	1.49788	0.131977	0.864319	1.4046	1.07419		CCDC74B	2.05018	1.49788	0.83773	2.05409
FAM95C	4.79228	4.77656	2.92892	2.46057	1.72685	2.26266		FAM95C	4.79228	4.77656	1.58984	2.55931
EFHD1	45.1936	51.9806	27.7841	30.3436	19.2073	17.914		EFHD1	45.1936	51.9806	60.9448	64.6102
FADS1	21.6866	19.729	10.8914	9.95925	9.79831	9.97959		FADS1	21.6866	19.729	36.6222	31.3758
FZD4	6.16422	5.12903	3.26229	2.68653	2.76626	2.39726		FZD4	6.16422	5.12903	3.71806	2.72259
PLAAT3	8.7602	12.953	5.19942	5.68515	5.95331	4.52826		PLAAT3	8.7602	12.953	6.03622	6.56848
SHTN1	36.0187	37.3102	18.6964	17.7626	18.4057	17.2952		SHTN1	36.0187	37.3102	35.064	33.4675
LINC00963	8.30671	10.8452	5.56948	5.00194	4.29827	4.03056		LINC00963	8.30671	10.8452	11.5878	10.7269
ABHD12	52.823	69.3097	28.7779	30.888	28.9527	31.9439		ABHD12	52.823	69.3097	62.118	69.3822
LINC01123	2.16991	1.73509	1.04119	1.22433	0.667948	0.922487		LINC01123	2.16991	1.73509	0.885507	0.848993
ETNK2	57.1247	58.272	25.5353	30.1256	29.8009	28.6254		ETNK2	57.1247	58.272	38.38	41.5224
IRF5	6.49998	6.70774	3.32743	2.88485	3.62973	3.22351		IRF5	6.49998	6.70774	3.9516	3.73757
GSTA4	10.1696	7.99729	3.69037	4.04339	4.55044	5.69981		GSTA4	10.1696	7.99729	7.33045	7.34128
BCL2	33.2734	28.461	14.9081	17.534	14.0045	14.6806		BCL2	33.2734	28.461	6.86169	5.90241
KIF3B	17.0549	18.7293	9.41859	9.35856	7.89418	8.83206		KIF3B	17.0549	18.7293	17.7418	16.3941
DLEU2	7.4536	5.51581	3.29697	2.66758	3.26132	3.64678		DLEU2	7.4536	5.51581	6.19744	3.9083
PAX8-AS1	21.0231	20.5965	10.2633	10.7494	9.81984	10.5122		PAX8-AS1	21.0231	20.5965	20.0271	23.1209
ERO1B	1.45709	2.43476	0.576389	0.357021	1.62657	1.30652		ERO1B	1.45709	2.43476	2.4586	2.12824
PKIB	168.621	152.295	57.6331	60.1133	102.619	98.8403		PKIB	168.621	152.295	220.293	199.553
TMEM128	32.2788	30.2658	16.4646	15.1493	15.0657	15.5842		TMEM128	32.2788	30.2658	36.4317	37.4347
SH3BP5-AS1	19.6807	19.4707	10.0764	10.1214	9.44637	9.33777		SH3BP5-AS1	19.6807	19.4707	13.8602	12.2518
MMP24OS	17.4743	18.4832	9.10115	6.20498	10.921	9.58637		MMP24OS	17.4743	18.4832	13.8916	12.2209
GAB2	12.1058	14.1313	6.42953	5.53618	7.31903	6.87291		GAB2	12.1058	14.1313	15.0019	16.4025
SFN	91.5022	77.8643	45.3869	51.2939	37.2741	35.0708		SFN	91.5022	77.8643	70.3094	91.8431
VPS35L	1.34589	1.65833	0.687239	0.968682	0.644268	0.705131		VPS35L	1.34589	1.65833	1.02235	0.827921
PRKX	11.3772	12.5593	5.77584	5.52061	6.46016	6.22792		PRKX	11.3772	12.5593	6.81759	7.05517
HS6ST1	36.0139	37.8256	19.1046	18.6275	16.8253	19.5813		HS6ST1	36.0139	37.8256	24.6909	26.4051
LYPD6B	2.71861	2.03191	0.766505	0.913304	1.43902	1.65122		LYPD6B	2.71861	2.03191	2.46472	3.41689
GNPAT	21.9511	23.7168	11.056	12.0094	11.5623	11.2323		GNPAT	21.9511	23.7168	14.8166	14.7746
ZNF514	12.9514	11.3091	6.26828	6.31888	5.27336	6.5531		ZNF514	12.9514	11.3091	12.7659	10.9981
KIFBP	32.5416	31.9073	16.3552	18.272	14.5538	15.7218		KIFBP	32.5416	31.9073	26.1586	22.8754
IFT52	16.6746	15.6857	8.01081	8.55899	7.88223	8.13643		IFT52	16.6746	15.6857	13.4483	8.41846
CPNE1	35.6471	35.553	21.0619	18.6109	15.4675	16.6099		CPNE1	35.6471	35.553	39.9533	36.7634
LOC100506302	7.86431	5.38632	2.82559	3.14242	4.51178	2.87542		LOC100506302	7.86431	5.38632	3.12587	4.13234
MBTPS2	27.2036	25.9006	14.8589	15.0762	11.7723	11.8549		MBTPS2	27.2036	25.9006	16.828	15.3375
DLK1	2.22731	1.63198	0.811658	0.788613	1.2276	1.06516		DLK1	2.22731	1.63198	0.726929	0.543818
SP2-AS1	3.52016	2.44746	1.77716	1.35045	1.6018	1.30162		SP2-AS1	3.52016	2.44746	2.01985	1.75858
C2orf27A	7.96663	8.27553	4.9459	4.1757	3.48322	3.83001		C2orf27A	7.96663	8.27553	5.98243	7.12258
SNHG11	4.74932	6.13748	2.10268	2.56971	2.97402	3.37572		SNHG11	4.74932	6.13748	5.54214	5.25194
VWDE	3.11704	3.89505	1.85545	1.76488	2.06478	1.42511		VWDE	3.11704	3.89505	3.36291	3.00194
NANP	10.2514	8.10862	4.62513	4.13721	3.9561	5.90288		NANP	10.2514	8.10862	8.38653	9.37979
ZBED6CL	5.59949	4.40178	3.57796	2.53595	2.23893	1.80276		ZBED6CL	5.59949	4.40178	2.28481	2.64541
MOCS2	44.3665	39.81	16.2269	19.8138	24.9487	24.6334		MOCS2	44.3665	39.81	15.6478	15.5787
CHMP5	107.352	121.922	56.7218	51.728	65.0096	59.9211		CHMP5	107.352	121.922	76.0034	77.828
FAM102B	82.4552	63.2164	33.9395	38.6066	36.3178	39.5434		FAM102B	82.4552	63.2164	55.2815	54.6508
BAG1	77.6828	80.6777	38.4281	39.5398	44.6381	38.7953		BAG1	77.6828	80.6777	23.097	23.9856
PGAP1	7.83234	7.10567	3.29836	2.91316	4.62254	4.39325		PGAP1	7.83234	7.10567	9.1659	8.50133
EPS8L2	42.5142	44.2862	20.3508	20.0003	24.0669	24.075		EPS8L2	42.5142	44.2862	28.131	34.2886
PDZD8	8.63329	8.18458	4.25308	4.29213	4.40237	4.20986		PDZD8	8.63329	8.18458	6.11954	6.05781
NUP43	36.2329	31.8134	14.042	16.8269	18.1595	20.426		NUP43	36.2329	31.8134	33.9196	34.4057
GINS1	44.3474	39.4622	21.6555	22.1113	20.0349	21.8593		GINS1	44.3474	39.4622	39.2248	33.7587
SHPRH	5.29186	3.86108	2.24043	2.62418	1.97329	2.52257		SHPRH	5.29186	3.86108	4.64077	4.32911
FBXO30	3.98871	3.82741	1.6975	1.92146	2.10259	2.27869		FBXO30	3.98871	3.82741	4.39104	4.31228
LINC01963	4.39155	3.64438	2.26696	2.50029	1.66919	1.78952		LINC01963	4.39155	3.64438	0.653852	0.839407
STIM1	14.8749	17.0854	8.40214	8.53165	7.6878	8.09588		STIM1	14.8749	17.0854	12.3081	12.3252
TTC30A	2.87584	2.40694	1.78061	1.43826	1.03929	1.15497		TTC30A	2.87584	2.40694	2.01116	1.92001
RAB26	20.1249	22.4163	10.0263	10.809	10.694	12.1017		RAB26	20.1249	22.4163	13.6689	17.1359
PSEN2	6.87109	7.95676	5.31099	3.46208	2.91379	3.52726		PSEN2	6.87109	7.95676	2.35455	2.54384
RIC3	8.48208	8.50919	4.04318	4.51068	4.22211	4.66717		RIC3	8.48208	8.50919	4.45218	4.11116
DESI2	30.605	27.0655	12.5104	15.6896	15.6545	15.3845		DESI2	30.605	27.0655	41.4507	40.6264
NRSN2-AS1	10.7743	13.603	6.88006	6.35938	6.23932	5.57562		NRSN2-AS1	10.7743	13.603	11.8651	13.0925
ENTPD6	27.9195	30.1486	15.8076	14.856	14.5316	14.5457		ENTPD6	27.9195	30.1486	24.8374	28.3079
PROCA1	4.6914	3.65825	1.59981	1.81196	2.87537	2.31083		PROCA1	4.6914	3.65825	6.65781	6.13489
PHYH	16.9035	15.1227	9.47543	8.43386	6.62882	8.48651		PHYH	16.9035	15.1227	14.0066	13.5408
MRPL17	59.9672	66.5921	28.5125	29.4568	41.2473	31.4493		MRPL17	59.9672	66.5921	35.6975	37.1659
PRKAR2B	6.19734	5.826	2.80809	3.28753	3.09848	3.2204		PRKAR2B	6.19734	5.826	2.90245	2.14814
FLVCR2	6.02604	4.85183	3.02988	3.49528	2.41244	2.30611		FLVCR2	6.02604	4.85183	4.50079	4.27499
RAB5IF	142.872	146.919	68.948	74.8597	77.8213	78.896		RAB5IF	142.872	146.919	122.231	121.225
PTAFR	1.45288	1.78433	0.88524	0.679321	0.701217	1.09389		PTAFR	1.45288	1.78433	3.81175	2.84675
ZNF19	2.00603	1.97668	1.1713	1.53104	0.731685	0.699623		ZNF19	2.00603	1.97668	1.35117	1.42848
SLC6A8	7.69736	7.9399	4.33309	3.66467	3.77681	4.47878		SLC6A8	7.69736	7.9399	6.32243	7.50516
IBA57	3.19948	2.98864	1.8056	1.84443	1.50612	1.27969		IBA57	3.19948	2.98864	1.54713	1.478
CCNYL1	6.81077	8.13698	3.34043	3.57334	4.49436	4.14851		CCNYL1	6.81077	8.13698	9.10435	8.49845
ABCA11P	6.19036	5.83174	3.43796	3.19484	2.72954	3.14958		ABCA11P	6.19036	5.83174	7.57971	5.96854
PLEKHB2	119.212	117.635	55.3914	56.3726	66.3837	68.8726		PLEKHB2	119.212	117.635	93.5523	88.3738
OAT	39.9639	35.0197	18.7882	18.454	20.6605	20.4754		OAT	39.9639	35.0197	32.7384	32.3507
FUCA2	58.5738	54.4586	29.5345	31.5311	28.5404	28.6043		FUCA2	58.5738	54.4586	43.214	41.4953
NT5DC1	9.81123	8.91152	5.1947	4.18641	4.85726	5.35254		NT5DC1	9.81123	8.91152	10.2587	8.98991
TFDP2	6.08675	6.89021	3.10264	3.11046	3.7717	3.59412		TFDP2	6.08675	6.89021	6.46054	4.94142
ZNF818P	5.15193	3.49592	2.13567	2.04496	2.07415	2.7969		ZNF818P	5.15193	3.49592	3.80756	2.59573
LOC389906	4.40659	4.69109	2.63693	2.49035	2.01016	2.4023		LOC389906	4.40659	4.69109	1.89854	1.96089
MAGED1	51.1418	53.9488	23.7728	23.7015	30.1271	32.6909		MAGED1	51.1418	53.9488	43.3672	46.3699
CCDC9B	2.75059	2.96042	1.24692	1.47309	1.85405	1.42414		CCDC9B	2.75059	2.96042	2.6598	3.11628
B3GALNT2	3.8819	4.37021	1.90045	2.00899	2.0981	2.67771		B3GALNT2	3.8819	4.37021	2.1544	2.21573
CYP1A1	12.3675	16.2	8.66228	4.81515	10.3199	6.28219		CYP1A1	12.3675	16.2	16.1394	20.1466
PISD	62.6705	59.3734	32.9325	34.7253	30.5433	30.3325		PISD	62.6705	59.3734	20.0181	21.4912
ITGA5	5.64426	8.0011	2.44839	2.18908	5.86639	3.875		ITGA5	5.64426	8.0011	5.52652	5.95373
STK39	10.7917	10.8647	5.29821	6.17688	5.92977	5.42555		STK39	10.7917	10.8647	11.4368	9.73065
TIMM17A	81.0763	79.8241	38.6103	43.5998	45.2722	42.2236		TIMM17A	81.0763	79.8241	99.2577	99.8643
ANGEL2	8.58464	8.80235	4.82992	4.55002	4.57541	4.3843		ANGEL2	8.58464	8.80235	7.92043	7.19266
NSRP1	14.97	16.8344	8.67709	8.74121	9.42832	6.70129		NSRP1	14.97	16.8344	17.725	14.6061
PIGO	20.2345	21.0937	11.6347	11.1226	10.3329	10.5258		PIGO	20.2345	21.0937	11.8302	11.2146
PREX1	72.1905	81.9972	52.1435	46.5276	31.9857	32.1066		PREX1	72.1905	81.9972	51.724	51.8357
SLC29A4	5.26905	5.84475	2.82179	2.11594	3.33787	3.46492		SLC29A4	5.26905	5.84475	7.63759	7.83482
CD81	167.274	170.172	83.1063	90.6091	87.1767	95.586		CD81	167.274	170.172	102.363	110.478
EIF2S3B	2.91015	1.65721	1.35898	1.25112	1.1736	1.04194		EIF2S3B	2.91015	1.65721	2.25033	2.45624
CLDN1	3.05243	3.13923	2.25943	2.3481	0.919685	1.01824		CLDN1	3.05243	3.13923	0.529449	0.756048
ILDR1	3.06361	3.52441	1.86993	1.7387	1.54252	1.81525		ILDR1	3.06361	3.52441	1.51371	1.2274
B3GALT5	1.97851	1.38449	0.861595	1.12924	0.977231	0.598161		B3GALT5	1.97851	1.38449	0.521577	0.512208
ADAMTS19	2.99648	2.59017	1.4264	1.94141	1.15513	1.4031		ADAMTS19	2.99648	2.59017	1.14869	1.18889
SDHAP3	5.50577	4.61867	2.43488	1.42873	2.75775	4.11888		SDHAP3	5.50577	4.61867	3.76887	4.1991
CSGALNACT2	11.6265	10.9895	5.12367	5.98022	6.40145	6.50511		CSGALNACT2	11.6265	10.9895	15.415	13.6176
EXOSC3	24.5031	23.9937	11.4851	15.6121	12.4191	11.9736		EXOSC3	24.5031	23.9937	15.46	14.0802
DNAJC21	22.9838	21.287	11.688	13.143	11.619	10.583		DNAJC21	22.9838	21.287	20.2112	18.6719
AMIGO2	28.0387	28.4813	12.3165	12.9683	17.7709	16.9977		AMIGO2	28.0387	28.4813	35.5005	42.8687
MAPK8IP1	3.73181	4.81932	2.78326	2.17261	1.71069	2.42719		MAPK8IP1	3.73181	4.81932	2.90818	3.12421
EFNB2	3.29898	2.61034	1.51684	1.49673	1.62597	1.65139		EFNB2	3.29898	2.61034	2.45873	2.63648
UROS	24.3049	27.5317	14.1804	13.8694	13.7272	13.423		UROS	24.3049	27.5317	23.8686	21.364
ZMAT3	15.3625	13.6215	8.46589	7.96374	7.36693	7.08284		ZMAT3	15.3625	13.6215	21.4498	20.3544
FRG1BP	27.5003	26.8577	14.5369	13.6172	16.864	12.8947		FRG1BP	27.5003	26.8577	24.9291	26.4852
RPGRIP1L	5.31511	4.16329	2.36881	2.14858	2.56452	3.02199		RPGRIP1L	5.31511	4.16329	2.14906	1.38772
AKIP1	23.9682	24.2531	12.8859	13.8107	11.5051	13.2222		AKIP1	23.9682	24.2531	15.2662	14.1061
PRRG1	6.45912	6.39381	3.4027	3.1725	3.55938	3.58809		PRRG1	6.45912	6.39381	10.5342	8.82665
DST	24.8256	25.7272	13.0218	11.6154	15.7876	13.557		DST	24.8256	25.7272	15.8094	14.554
ODF2L	3.57091	2.77681	1.74252	1.75154	1.554	1.73917		ODF2L	3.57091	2.77681	3.94105	3.64712
PUDP	14.9616	15.1127	7.8718	7.58053	9.20169	7.58524		PUDP	14.9616	15.1127	11.7901	11.379
DOCK1	12.4535	11.869	7.43345	6.54376	5.66282	6.45254		DOCK1	12.4535	11.869	9.54668	9.25822
ARV1	13.5493	13.2344	7.5534	6.194	6.73089	8.26158		ARV1	13.5493	13.2344	7.20029	7.06259
FGF12	2.10084	1.69084	1.04339	1.49351	0.695636	0.83841		FGF12	2.10084	1.69084	0.541379	0.383931
SLC25A24	16.4783	16.041	8.60752	9.74736	8.10691	8.45331		SLC25A24	16.4783	16.041	11.0942	12.5889
TMSB4X	667.144	692.101	369.659	418.508	328.735	343.388		TMSB4X	667.144	692.101	108.108	98.663
PARGP1	3.44366	3.92763	2.52271	1.53096	1.89305	1.9735		PARGP1	3.44366	3.92763	4.56514	4.06286
CDC14A	4.70376	4.54279	2.46038	1.88439	2.72454	2.86599		CDC14A	4.70376	4.54279	3.60315	3.63445
ACACB	4.00499	4.56505	1.93787	2.34936	2.43557	2.4908		ACACB	4.00499	4.56505	2.53987	2.54388
CD109	1.46104	1.72985	0.490756	0.433319	1.19449	1.31609		CD109	1.46104	1.72985	3.51151	3.12817
NPAS2	2.02135	1.88233	1.06998	0.93677	1.02386	1.17483		NPAS2	2.02135	1.88233	1.26247	1.43944
TRMT12	22.5457	21.2577	11.6919	13.4861	12.1805	9.83102		TRMT12	22.5457	21.2577	9.5941	9.18433
FBXO4	9.81314	8.45257	5.07957	5.60534	5.01183	3.99341		FBXO4	9.81314	8.45257	5.91548	6.71318
GLIDR	4.84113	4.47763	2.51564	3.32226	1.75443	2.45615		GLIDR	4.84113	4.47763	3.98225	2.75542
LINC01145	3.1808	2.67209	1.9755	1.39197	1.54371	1.40468		LINC01145	3.1808	2.67209	3.16645	3.58798
AKNA	2.81767	3.42927	1.9802	1.44961	1.73481	1.5783		AKNA	2.81767	3.42927	5.95027	6.69026
ACOT4	3.89179	3.31896	1.05162	2.26534	1.79424	2.68024		ACOT4	3.89179	3.31896	2.89856	4.81244
NOL6	17.2044	18.7335	10.7063	9.9493	8.18651	10.0201		NOL6	17.2044	18.7335	8.94519	8.41305
LRIF1	30.5247	28.2836	16.3799	16.2281	15.5174	15.4763		LRIF1	30.5247	28.2836	25.4787	24.7085
TPM2	7.18635	6.70819	2.85572	2.8681	4.88656	4.4341		TPM2	7.18635	6.70819	11.2445	11.0931
SPOCD1	1.95077	2.15983	1.53994	1.25922	0.798795	0.854917		SPOCD1	1.95077	2.15983	4.25322	4.22732
MDK	392.409	438.005	186.629	189.621	278.217	245.115		MDK	392.409	438.005	218.733	235.246
MZT2A	161.2	179.9	85.9489	81.4463	98.9796	103.179		MZT2A	161.2	179.9	182.203	207.509
ZNF768	58.1112	60.5278	34.5031	31.2349	30.7392	32.2206		ZNF768	58.1112	60.5278	52.5231	52.2898
DCTPP1	157.859	149.644	87.6974	95.1735	70.4501	80.2689		DCTPP1	157.859	149.644	102.546	104.154
TIGAR	7.74532	8.31118	4.58773	5.01436	4.11001	3.70778		TIGAR	7.74532	8.31118	6.01524	5.4339
ARMCX3	47.647	52.1216	23.7828	23.2495	31.4784	29.7569		ARMCX3	47.647	52.1216	112.451	103.833
ASPHD1	23.9381	25.7448	15.01	15.9716	12.5597	10.4005		ASPHD1	23.9381	25.7448	12.6833	10.6121
SPTSSB	275.816	223.851	151.942	165.153	113.544	111.976		SPTSSB	275.816	223.851	251.387	215.874
PTP4A1	136.665	141.062	66.2273	64.4272	90.5725	80.4176		PTP4A1	136.665	141.062	169.384	157.134
ABCC1	9.10998	11.6613	6.13818	5.36692	6.11733	4.97695		ABCC1	9.10998	11.6613	11.5535	11.9717
NCOA5	15.9738	17.3425	8.8759	11.0337	9.13385	7.21226		NCOA5	15.9738	17.3425	11.1748	7.57478
ALOX15	18.1253	17.9627	9.91792	10.8202	8.78074	9.78495		ALOX15	18.1253	17.9627	7.85145	9.37158
DCBLD2	13.2204	11.8387	6.62995	6.98296	6.92913	6.80163		DCBLD2	13.2204	11.8387	9.70954	8.40678
OLFM1	41.4337	43.3762	24.3598	23.5543	22.8979	21.7428		OLFM1	41.4337	43.3762	18.2751	19.3062
SPNS1	36.7063	36.4114	21.5554	20.6265	18.4863	19.1576		SPNS1	36.7063	36.4114	34.7416	33.9786
DMPK	9.57542	9.09473	4.44344	4.16605	5.55607	6.22481		DMPK	9.57542	9.09473	9.09594	10.0618
FAM214B	4.95998	5.32	1.86862	2.75675	3.55327	3.06023		FAM214B	4.95998	5.32	3.72284	3.71054
FLVCR1	7.56323	6.75124	4.03379	4.13068	3.26589	4.24205		FLVCR1	7.56323	6.75124	10.1492	10.1787
BLOC1S4	23.3167	19.5159	13.3936	11.7309	11.3903	10.4105		BLOC1S4	23.3167	19.5159	14.8071	16.5999
C1orf131	23.1878	19.4368	11.7402	13.7924	12.1024	9.17983		C1orf131	23.1878	19.4368	10.5996	8.5963
SLITRK6	2.96472	3.02802	1.18878	1.76627	1.9307	1.69847		SLITRK6	2.96472	3.02802	6.87321	6.48452
NDE1	5.7891	6.45866	2.98213	3.01937	3.35053	4.10475		NDE1	5.7891	6.45866	6.50704	8.55467
FAM24B	7.37296	5.02672	4.0593	2.87446	3.07187	3.62275		FAM24B	7.37296	5.02672	3.18207	3.17328
VAT1	102.434	112.119	56.5092	56.7161	57.8801	64.9985		VAT1	102.434	112.119	88.3663	99.7996
DNAJA1	243.783	216.619	129.566	139.502	116.958	120.725		DNAJA1	243.783	216.619	139.187	127.127
TCTN2	5.31912	5.55569	3.37139	3.30473	2.73726	2.56112		TCTN2	5.31912	5.55569	7.92989	7.50249
ZNF606	4.92241	4.39705	1.95946	2.06089	2.55631	3.70757		ZNF606	4.92241	4.39705	4.29939	4.2785
PLEKHG4	8.30269	9.10447	4.71376	3.60698	5.46335	5.4355		PLEKHG4	8.30269	9.10447	5.32925	5.816
NMB	39.6793	65.4649	29.7916	25.7152	32.7681	27.8975		NMB	39.6793	65.4649	274.044	247.232
AMFR	62.5183	63.9909	31.4968	33.6583	39.2372	35.4446		AMFR	62.5183	63.9909	72.4374	74.0701
CGAS	1.531	1.69717	0.635537	1.34194	0.889984	0.700811		CGAS	1.531	1.69717	3.74806	3.57727
TNIP2	27.4055	32.868	15.288	18.8586	17.5012	14.9796		TNIP2	27.4055	32.868	32.1481	28.2879
ZNF30	1.90181	2.70939	0.779662	0.972477	1.44129	1.90411		ZNF30	1.90181	2.70939	0.527731	1.03659
WDR33	24.9679	25.1846	12.3421	15.1137	13.7182	14.2804		WDR33	24.9679	25.1846	28.6004	27.3524
RAB9A	28.2475	25.8489	13.5614	12.5141	16.8412	16.9766		RAB9A	28.2475	25.8489	18.4693	17.3849
P2RX4	26.8658	24.1618	15.0581	15.5551	13.2989	12.5925		P2RX4	26.8658	24.1618	11.5324	12.3905
GALT	3.24084	2.44567	1.54867	1.42525	1.88577	1.44126		GALT	3.24084	2.44567	2.17698	2.55678
SP6	3.79145	2.92783	1.62398	1.88674	1.87852	2.0593		SP6	3.79145	2.92783	2.87857	3.71176
PRSS23	21.5413	20.2304	6.40143	6.48034	16.981	16.4869		PRSS23	21.5413	20.2304	17.6326	18.6308
MORN1	2.18981	4.61742	1.53307	2.53273	2.23815	1.25611		MORN1	2.18981	4.61742	3.7311	2.67184
ACP6	12.5624	11.9538	6.2816	5.74895	8.35304	6.8536		ACP6	12.5624	11.9538	16.438	18.5766
SCAND2P	10.5326	10.4171	6.11829	5.65619	6.13867	5.38549		SCAND2P	10.5326	10.4171	12.3078	12.6264
CEP19	2.37075	2.25935	1.5176	1.41256	1.1353	1.08547		CEP19	2.37075	2.25935	5.96636	3.40246
CDKN2D	9.07961	9.82695	3.77636	4.30676	6.46727	6.49359		CDKN2D	9.07961	9.82695	20.7378	20.8971
MB	52.0782	78.7642	37.032	32.0036	40.8165	35.9608		MB	52.0782	78.7642	42.2012	45.2795
SPRN	3.96086	4.4739	2.36922	2.51618	2.6956	1.81939		SPRN	3.96086	4.4739	2.73293	2.83769
PCDHB4	2.4224	1.6443	1.58139	0.954201	1.08623	0.914016		PCDHB4	2.4224	1.6443	1.33936	1.18772
LINC00894	1.20386	2.08774	0.738095	0.916536	1.26461	0.755748		LINC00894	1.20386	2.08774	1.41465	1.33733
ZNF347	5.20097	4.56512	2.19731	1.93172	3.66002	3.11679		ZNF347	5.20097	4.56512	1.74148	1.36104
RABL2A	3.43692	3.52405	1.99694	2.0457	2.22757	1.51398		RABL2A	3.43692	3.52405	2.61117	2.65179
UBFD1	56.9347	51.3912	31.2553	31.3429	28.2249	30.3384		UBFD1	56.9347	51.3912	51.8664	53.1734
FKRP	5.47943	4.99931	3.31597	2.62653	2.98076	2.80345		FKRP	5.47943	4.99931	2.33222	2.1943
EVI5	3.58586	2.64604	1.65213	1.60522	1.68533	2.03177		EVI5	3.58586	2.64604	2.29024	2.68891
ZNF281	13.6063	11.9776	7.74087	7.58981	6.64818	6.71696		ZNF281	13.6063	11.9776	14.6426	13.528
LOC100507599	7.13152	5.72174	3.81541	3.83703	3.18939	3.57489		LOC100507599	7.13152	5.72174	4.59208	4.71983
C2orf15	19.4728	14.5952	8.28496	8.40248	9.86786	11.7387		C2orf15	19.4728	14.5952	16.5932	17.3574
NRSN2	12.113	14.3903	8.61277	7.07753	7.31161	6.79396		NRSN2	12.113	14.3903	9.02702	13.4962
OBSL1	42.7309	46.9626	22.1074	20.9781	28.0706	29.7012		OBSL1	42.7309	46.9626	40.3557	44.3497
MAGEF1	78.7991	73.2868	46.2438	48.5196	37.2653	39.0982		MAGEF1	78.7991	73.2868	73.5645	65.9277
AIDA	23.7341	21.0836	10.647	11.8907	12.8725	15.0193		AIDA	23.7341	21.0836	19.7914	18.0446
PI4K2A	12.0071	12.0169	7.53643	6.13462	6.47024	6.89936		PI4K2A	12.0071	12.0169	9.98244	10.7966
AMACR	4.72776	5.26078	3.25148	3.11202	3.03653	1.85055		AMACR	4.72776	5.26078	5.66429	5.25345
TSSC4	33.8512	35.4337	18.6476	21.4111	19.8076	18.2134		TSSC4	33.8512	35.4337	23.679	26.306
DHX32	22.6007	23.0615	13.1479	12.8887	13.1384	12.2986		DHX32	22.6007	23.0615	18.6629	19.7219
ZKSCAN2	1.94233	1.74297	1.01985	1.68699	0.729669	0.718273		ZKSCAN2	1.94233	1.74297	1.7287	2.15871
RNPEP	98.0593	100.926	57.3823	51.8472	56.9114	58.2866		RNPEP	98.0593	100.926	119.893	121.608
TCEAL3	82.4332	83.5895	42.0305	41.8157	48.8579	54.5663		TCEAL3	82.4332	83.5895	56.854	43.9897
PTGR1	13.9378	12.9571	5.14221	6.57208	9.64763	8.98059		PTGR1	13.9378	12.9571	38.8108	35.5302
ENAH	20.9471	19.3341	11.299	11.3593	11.253	11.536		ENAH	20.9471	19.3341	14.5288	14.6619
PHEX	1.56492	1.98232	1.21454	0.887638	0.99646	0.903997		PHEX	1.56492	1.98232	1.54991	1.39723
TADA2B	12.4409	13.7563	8.07985	6.92868	7.53664	7.02739		TADA2B	12.4409	13.7563	13.9823	13.5089
SCAND1	40.8632	52.9902	26.5272	29.0134	25.9058	24.5136		SCAND1	40.8632	52.9902	32.1228	45.0223
NSUN2	73.1569	70.5255	44.6256	47.3591	33.8457	36.7725		NSUN2	73.1569	70.5255	61.2929	60.7493
GPRC5A	5.56785	7.80304	5.40388	5.36745	2.24134	2.11999		GPRC5A	5.56785	7.80304	8.11613	8.61234
PACRGL	5.2887	5.36891	3.80948	2.63771	2.43477	3.18832		PACRGL	5.2887	5.36891	4.10634	4.75743
CDC42BPA	6.05842	6.1314	3.61741	3.84578	3.28684	3.05626		CDC42BPA	6.05842	6.1314	3.79746	3.73806
ZNF688	11.0604	8.80971	5.46722	6.81845	4.88081	5.36281		ZNF688	11.0604	8.80971	7.20682	6.66823
EP400P1	2.08699	2.04854	1.12862	1.10492	0.96226	1.49489		EP400P1	2.08699	2.04854	1.79361	2.11143
LOC257396	5.91114	5.24606	3.11924	3.51043	3.24096	2.78763		LOC257396	5.91114	5.24606	2.39365	1.56622
TMEM86A	1.30344	1.74073	0.94471	1.30518	0.414046	0.791818		TMEM86A	1.30344	1.74073	1.78411	1.4821
REPS2	4.25222	5.18833	3.25494	2.42629	2.17581	2.86334		REPS2	4.25222	5.18833	4.28827	3.66526
ORAI3	18.518	20.1407	11.5558	9.36289	11.4805	11.5065		ORAI3	18.518	20.1407	12.5166	13.752
BMS1P2-AGAP9	3.71545	4.19747	1.80247	2.16472	2.56075	2.45924		BMS1P2-AGAP9	3.71545	4.19747	2.21737	3.10201
GREB1	124.163	134.917	71.478	60.9402	80.4643	81.6833		GREB1	124.163	134.917	129.097	128.073
CACUL1	13.8807	12.4165	7.58904	6.62261	7.81983	7.88803		CACUL1	13.8807	12.4165	13.8758	14.0044
DNAJC6	2.66678	1.94817	1.54296	1.43642	1.03796	1.2344		DNAJC6	2.66678	1.94817	6.61109	6.49205
CDR2	4.37448	4.25116	2.53122	2.25015	2.39362	2.65004		CDR2	4.37448	4.25116	3.13159	3.25838
ZNF140	11.4665	12.427	5.64142	6.38954	7.74049	7.45138		ZNF140	11.4665	12.427	11.1683	10.6314
WDR1	87.671	97.2264	51.6942	53.8163	50.597	54.5566		WDR1	87.671	97.2264	67.5397	67.3498
CEP250	11.9174	13.4536	6.34484	6.16621	7.95727	8.55306		CEP250	11.9174	13.4536	15.0458	15.9757
GRPEL1	51.7298	51.6903	27.7175	29.759	30.6861	30.1401		GRPEL1	51.7298	51.6903	38.3152	43.1346
ZNF112	3.07128	2.62789	0.833368	1.85113	1.9927	1.84323		ZNF112	3.07128	2.62789	1.57621	1.24205
GGPS1	31.524	30.3336	18.4799	16.3204	18.7189	17.2647		GGPS1	31.524	30.3336	20.2082	18.277
IWS1	45.8436	52.2624	25.0205	27.6443	31.5523	28.2701		IWS1	45.8436	52.2624	56.0887	54.1735
UTP25	7.41689	7.86347	4.73027	4.79453	4.047	3.95958		UTP25	7.41689	7.86347	8.25422	6.89839
ZNF622	39.0423	40.4521	23.2248	27.4288	21.3734	19.214		ZNF622	39.0423	40.4521	28.9657	27.7971
BMS1P1	1.9126	1.50186	1.04838	1.16985	0.8525	0.852226		BMS1P1	1.9126	1.50186	1.27159	1.74034
SPACA6	5.45407	6.33962	2.70606	3.21782	4.60463	3.02221		SPACA6	5.45407	6.33962	3.53834	2.36048
FAM168B	77.9446	86.7635	47.8602	44.3789	49.5175	47.4976		FAM168B	77.9446	86.7635	78.1613	78.6161
CEMIP2	9.10814	8.89062	5.32696	5.41522	5.06406	4.88653		CEMIP2	9.10814	8.89062	7.34078	5.63883
RAI14	9.57564	10.5898	6.53336	7.00352	4.20366	5.45309		RAI14	9.57564	10.5898	11.7953	9.63796
AP1S2	23.2429	20.2324	11.3279	12.0216	12.596	14.0722		AP1S2	23.2429	20.2324	18.4467	15.0268
YWHAB	138.056	127.505	82.1406	82.887	69.9316	70.5693		YWHAB	138.056	127.505	85.8779	78.8754
DUBR	2.39131	2.31024	1.62884	1.08023	1.28265	1.42268		DUBR	2.39131	2.31024	1.73456	1.55259
ADCY1	3.62934	4.34747	1.71898	2.76045	2.0753	2.63181		ADCY1	3.62934	4.34747	4.5734	5.51364
NENF	62.8239	63.8339	31.938	31.4949	39.1668	43.2664		NENF	62.8239	63.8339	85.9826	83.5167
LPAR2	19.1702	17.7508	11.7241	12.4083	7.56773	10.901		LPAR2	19.1702	17.7508	13.4423	14.9613
CAMK2N2	6.00958	5.5492	3.75603	3.3207	2.58096	3.70105		CAMK2N2	6.00958	5.5492	2.82224	2.64252
HEATR1	20.1635	18.2277	11.1136	11.5893	10.727	10.9405		HEATR1	20.1635	18.2277	11.2095	10.8799
ULK2	3.73665	3.58439	2.35189	2.39492	1.81773	1.8982		ULK2	3.73665	3.58439	2.05746	1.68349
CLPTM1L	43.4819	44.604	30.6276	24.8971	23.7939	22.5525		CLPTM1L	43.4819	44.604	29.1441	36.0769
FBXO16	2.2364	3.56458	2.01555	1.40438	2.13415	1.1584		FBXO16	2.2364	3.56458	3.50113	2.776
MOSPD2	17.3876	16.1662	8.47051	10.4799	10.1013	9.77559		MOSPD2	17.3876	16.1662	13.1718	13.0867
SMIM10L2A	1.67121	1.34136	0.606756	0.765108	0.929619	1.18524		SMIM10L2A	1.67121	1.34136	1.60236	1.87597
STOML2	88.5706	91.1293	51.322	56.2288	50.4484	50.1559		STOML2	88.5706	91.1293	45.1825	52.2648
HCFC1R1	61.6759	60.3021	38.8539	37.9968	32.6672	31.8062		HCFC1R1	61.6759	60.3021	37.9555	40.116
TMEM183B	3.63353	3.08683	1.41118	2.07285	2.04293	2.26152		TMEM183B	3.63353	3.08683	3.09993	4.50971
SDCBP	50.104	46.514	26.9898	27.4423	30.67	26.9071		SDCBP	50.104	46.514	49.7375	50.0912
PHKA2	9.46878	10.0329	5.39608	5.87694	5.4351	5.90036		PHKA2	9.46878	10.0329	5.40479	5.49435
UPRT	5.13083	5.09503	2.77331	2.80459	3.23297	3.04453		UPRT	5.13083	5.09503	4.41057	4.31693
USP32P2	3.30485	2.98308	1.87683	1.59104	1.67133	2.15263		USP32P2	3.30485	2.98308	2.7813	3.49694
LOC100128398	4.72298	3.71428	2.64133	1.37986	2.35018	3.41537		LOC100128398	4.72298	3.71428	5.70121	4.76901
SEC14L2	2.31747	2.47603	2.33281	0.768283	1.34105	1.11823		SEC14L2	2.31747	2.47603	1.8681	1.58797
RABIF	17.0282	18.6201	10.3606	11.3892	9.37035	10.247		RABIF	17.0282	18.6201	10.4954	12.5111
MTHFD1L	36.4929	33.4026	20.2508	20.542	21.2525	19.0772		MTHFD1L	36.4929	33.4026	29.3413	24.63
CERS1	9.70157	11.218	5.72386	6.26399	6.38532	5.90674		CERS1	9.70157	11.218	7.99812	10.2921
ZNF268	3.84494	3.42471	2.40325	2.02707	2.05826	1.95302		ZNF268	3.84494	3.42471	2.79997	2.64104
TMEM127	32.6359	31.3151	20.1317	19.6861	17.5889	16.8813		TMEM127	32.6359	31.3151	23.9935	24.8798
ZNF267	16.8238	11.9393	7.45607	9.13709	7.34099	9.48834		ZNF267	16.8238	11.9393	21.6824	20.1643
GLRX3	76.2799	76.1442	46.3126	52.4479	39.0383	39.5558		GLRX3	76.2799	76.1442	49.301	50.9516
KDM3A	69.2352	84.6922	39.964	39.2502	51.1742	48.7744		KDM3A	69.2352	84.6922	76.718	83.7158
ANKRD36	6.387	6.421	4.00317	2.71613	4.01384	4.18314		ANKRD36	6.387	6.421	5.0791	4.08526
MFGE8	6.30939	6.17086	3.91621	3.4095	3.52533	3.68723		MFGE8	6.30939	6.17086	12.4765	11.1469
TIAM1	4.26392	4.10971	1.95996	1.83868	2.64862	3.32546		TIAM1	4.26392	4.10971	5.97306	7.33973
ZNF302	16.236	12.3209	7.39669	8.49398	7.76391	9.71085		ZNF302	16.236	12.3209	5.95636	5.71253
G6PD	176.825	171.309	108.933	113.627	91.2939	92.9211		G6PD	176.825	171.309	159.78	163.268
KAT14	7.01858	6.97144	5.02698	4.53799	3.2525	3.52991		KAT14	7.01858	6.97144	5.53964	4.41194
LOC100287497	2.8219	2.0887	2.11058	1.25756	1.52664	0.843681		LOC100287497	2.8219	2.0887	1.94945	1.06221
ZNF230	1.50122	1.48028	0.672775	0.623063	1.0015	1.18748		ZNF230	1.50122	1.48028	1.07555	0.50845
TSEN15	37.2055	33.9705	20.5137	21.7653	19.5008	21.4118		TSEN15	37.2055	33.9705	33.4733	29.2404
ZNF33B	10.9234	9.6757	7.8159	6.1309	5.34584	4.79162		ZNF33B	10.9234	9.6757	7.40878	7.08034
SNX24	20.8943	18.0278	11.2688	11.7723	11.1816	11.2971		SNX24	20.8943	18.0278	30.5152	26.653
PDCL3	99.86	107.283	54.9844	61.3966	65.7859	60.2358		PDCL3	99.86	107.283	67.5401	56.7723
POLR3F	14.8644	15.1381	7.58136	9.3234	8.84842	9.35737		POLR3F	14.8644	15.1381	16.2143	15.5424
CACNA1D	5.30548	5.70121	3.55202	2.7797	3.22969	3.32621		CACNA1D	5.30548	5.70121	3.72482	3.28625
VPS26A	45.9779	37.5436	22.3822	25.8225	24.9813	24.7091		VPS26A	45.9779	37.5436	37.8312	36.5937
GINM1	52.9166	50.0501	28.9248	28.1656	33.1803	30.4963		GINM1	52.9166	50.0501	59.6887	58.3038
C5AR2	7.20538	5.61359	4.83553	5.28256	2.93259	1.98603		C5AR2	7.20538	5.61359	3.54353	4.34189
GOLPH3	84.822	75.5635	53.6103	51.8446	41.7017	41.0907		GOLPH3	84.822	75.5635	70.1415	69.844
RHOG	37.0319	33.7656	20.5362	20.9134	20.208	21.4483		RHOG	37.0319	33.7656	18.4623	20.5684
B4GALT1	89.5109	89.9233	54.3447	50.2505	52.5034	53.5315		B4GALT1	89.5109	89.9233	118.181	117.447
CBR3	14.6282	11.8754	6.88152	6.14847	8.53768	9.55346		CBR3	14.6282	11.8754	11.7958	15.4145
SELENON	10.0202	9.79468	6.91004	6.45309	4.0151	5.88937		SELENON	10.0202	9.79468	9.06689	10.0221
FBXO28	13.9774	12.8031	8.1258	9.26695	6.91506	7.143		FBXO28	13.9774	12.8031	9.58289	7.70263
PRNP	30.8083	31.2582	17.4278	15.899	20.4004	19.1636		PRNP	30.8083	31.2582	24.7122	22.3691
THRIL	69.2729	61.5287	39.518	38.5482	36.8426	38.7302		THRIL	69.2729	61.5287	45.0759	47.9852
ZDHHC4	45.1463	44.3497	27.042	30.0325	25.3006	22.7792		ZDHHC4	45.1463	44.3497	40.2009	38.4343
FCMR	2.87573	3.68964	2.43357	2.02735	1.88769	1.36923		FCMR	2.87573	3.68964	1.55331	1.33411
BAMBI	76.6969	83.8268	33.9692	28.0329	67.0942	59.6218		BAMBI	76.6969	83.8268	115.232	125.013
LRRC61	23.9628	22.322	14.9673	15.9745	12.2339	11.2406		LRRC61	23.9628	22.322	22.3511	25.8503
DCAF10	11.4002	10.9628	6.75697	6.09438	6.48243	6.96176		DCAF10	11.4002	10.9628	9.19529	8.49894
PTPN18	18.9287	20.6395	13.1141	12.6712	11.2953	9.44748		PTPN18	18.9287	20.6395	11.3464	12.8733
CCDC83	1.40348	1.65722	1.36511	1.47842	0.614459	0.146859		CCDC83	1.40348	1.65722	1.8328	0.97435
MTRR	19.661	17.1797	11.6886	12.3973	10.2026	9.11359		MTRR	19.661	17.1797	15.6154	14.5521
UXS1	26.5091	26.0677	16.993	17.387	13.396	14.1702		UXS1	26.5091	26.0677	20.4111	17.6827
KCNG1	1.67664	3.29906	1.04517	1.38979	1.67561	1.75464		KCNG1	1.67664	3.29906	3.56995	3.50361
DCAF12	48.4863	44.1713	25.9674	27.7016	27.0803	28.5453		DCAF12	48.4863	44.1713	33.4072	34.6026
PGBD2	6.87681	6.14591	4.71591	2.81213	4.42699	3.41494		PGBD2	6.87681	6.14591	4.69302	5.59812
SERTAD4	11.3987	8.6053	6.66474	4.35404	7.46046	5.13065		SERTAD4	11.3987	8.6053	6.08289	8.94537
SFT2D3	8.59914	7.68123	4.41105	5.90147	3.79876	5.11067		SFT2D3	8.59914	7.68123	7.64269	7.50349
MNX1-AS1	19.0908	21.4677	14.972	12.2894	9.72343	10.9098		MNX1-AS1	19.0908	21.4677	13.6542	12.1466
SAMD15	1.88789	1.41136	1.31502	1.13681	0.495954	0.948368		SAMD15	1.88789	1.41136	0.904016	1.61307
DGKQ	5.90128	6.16859	3.53438	3.62657	3.3684	3.72422		DGKQ	5.90128	6.16859	6.48983	8.46206
TSC22D2	8.55052	7.91812	5.13915	4.73247	4.93732	4.64037		TSC22D2	8.55052	7.91812	9.14359	9.79721
ZNF670	1.67673	1.93898	1.31368	1.18086	0.879257	0.897694		ZNF670	1.67673	1.93898	1.67248	1.96713
C10orf88	5.40912	4.12676	2.38535	2.97588	3.07565	2.82986		C10orf88	5.40912	4.12676	4.55848	4.58808
SHROOM2	3.05707	3.32548	2.00621	1.86708	1.93344	1.73955		SHROOM2	3.05707	3.32548	1.56856	1.25849
NHLRC3	15.7993	16.719	8.91226	10.5449	9.01744	9.97476		NHLRC3	15.7993	16.719	15.0657	14.0046
TMEM9B	48.0493	47.4331	29.2649	31.8286	26.5408	25.3933		TMEM9B	48.0493	47.4331	23.0155	21.6427
MGME1	34.4391	34.9665	21.4774	22.1312	20.2883	18.2687		MGME1	34.4391	34.9665	37.9749	37.7135
DNAJB11	92.0166	108.136	53.3225	54.1903	68.0619	61.4722		DNAJB11	92.0166	108.136	128.166	127.95
MRPL36	71.5226	71.2792	48.4573	49.9906	35.5663	35.232		MRPL36	71.5226	71.2792	48.3973	58.8277
GSDMB	5.98079	5.94494	3.90816	2.65669	3.64493	3.92948		GSDMB	5.98079	5.94494	8.29044	8.40292
LTV1	40.605	37.8163	23.3313	22.463	24.0143	23.2595		LTV1	40.605	37.8163	27.8559	26.4648
DUXAP9	4.12417	4.47091	3.52138	2.41176	2.4501	1.81816		DUXAP9	4.12417	4.47091	2.36078	2.49635
TTPAL	6.55296	7.57823	4.69351	4.6286	3.92528	3.53157		TTPAL	6.55296	7.57823	7.26479	7.17541
LOXL2	5.73347	11.3442	4.8167	2.19853	7.11849	6.16857		LOXL2	5.73347	11.3442	3.36228	3.73538
SEH1L	78.2675	71.728	45.9646	47.8375	44.6948	40.0759		SEH1L	78.2675	71.728	49.2967	48.8218
MED19	15.2596	15.8294	9.26071	9.08031	8.1925	10.4992		MED19	15.2596	15.8294	9.79515	8.0962
PAGR1	33.2575	31.0611	19.3636	20.5072	17.0433	19.7191		PAGR1	33.2575	31.0611	27.2432	24.4596
IGFBP3	7.71181	15.8929	2.87409	1.73797	14.7859	8.7577		IGFBP3	7.71181	15.8929	31.7452	23.9447
LATS1	12.7585	13.5098	7.74821	7.29135	8.23128	8.06638		LATS1	12.7585	13.5098	12.8313	13.2494
TFAP2C	95.0891	80.3415	49.9913	50.5738	54.5145	54.2754		TFAP2C	95.0891	80.3415	65.7997	62.2222
KIAA0232	15.575	17.0858	8.93315	8.90065	10.4967	10.6649		KIAA0232	15.575	17.0858	15.0176	12.7537
ANXA9	46.2858	51.743	35.0226	35.1641	23.7324	23.1445		ANXA9	46.2858	51.743	26.6752	28.4946
GPM6B	1.64815	1.31798	0.770816	1.37166	0.981363	0.419326		GPM6B	1.64815	1.31798	0.508752	0.745731
LRRC23	8.17893	11.7465	6.11408	5.78915	6.6473	5.25652		LRRC23	8.17893	11.7465	9.5507	11.4717
SCLY	4.75258	3.50526	2.62884	2.51184	2.10869	2.62103		SCLY	4.75258	3.50526	3.63419	2.08794
ACBD3	45.6393	43.0253	24.6464	26.4118	28.4888	26.4878		ACBD3	45.6393	43.0253	34.8233	34.8214
HTT	18.4698	19.5574	11.9721	11.3523	10.5376	11.6375		HTT	18.4698	19.5574	20.5999	21.0628
PVR	11.3643	14.2961	7.42866	6.04303	8.53666	8.72783		PVR	11.3643	14.2961	5.80408	4.73966
MTRF1L	7.69825	9.67543	5.69061	4.46958	5.9282	4.72475		MTRF1L	7.69825	9.67543	8.72865	9.4542
RPP25	5.97468	7.46582	4.60383	5.11742	2.93896	3.44228		RPP25	5.97468	7.46582	6.79398	5.52096
NAPB	13.4371	12.5055	7.90091	6.48555	9.57779	7.11791		NAPB	13.4371	12.5055	13.9247	15.4051
CA5BP1	16.7564	18.0184	8.94326	11.6634	11.4905	9.57743		CA5BP1	16.7564	18.0184	11.5233	12.1752
ZNF605	3.72818	3.98539	2.27759	1.9863	2.59585	2.38518		ZNF605	3.72818	3.98539	4.49439	3.77951
TOPORS	21.5077	18.769	11.39	12.1536	12.2581	12.5087		TOPORS	21.5077	18.769	12.9466	15.5955
TIMM10B	31.1078	34.5289	19.6314	19.5768	20.6446	18.9243		TIMM10B	31.1078	34.5289	20.2246	23.1219
L3MBTL3	1.74781	1.74824	0.883385	1.35667	0.875538	1.08217		L3MBTL3	1.74781	1.74824	3.39149	4.07559
RAD1	16.4146	13.7406	9.05548	10.4468	8.61855	8.12811		RAD1	16.4146	13.7406	15.128	14.3385
UQCC1	16.463	13.0327	7.94571	9.56284	8.63614	9.31257		UQCC1	16.463	13.0327	14.1401	13.9008
TAB2	31.1635	30.254	18.4691	17.4879	18.6446	19.238		TAB2	31.1635	30.254	34.0107	33.2198
TRMT44	5.25755	5.24103	3.46652	3.04189	3.79335	2.32239		TRMT44	5.25755	5.24103	4.33362	4.3433
MAP6D1	4.26776	4.49773	2.8886	1.68273	3.42021	2.55225		MAP6D1	4.26776	4.49773	3.64934	4.06975
LIMS1	30.0649	26.8507	18.3178	15.968	16.8134	17.3692		LIMS1	30.0649	26.8507	26.5223	27.1872
PPP1R3F	3.1515	3.06301	2.19076	2.14789	1.62836	1.51123		PPP1R3F	3.1515	3.06301	4.95142	4.39338
INPP5F	11.4806	12.6244	7.65154	7.65338	6.78805	6.91983		INPP5F	11.4806	12.6244	7.00633	6.48513
XPR1	13.8158	13.0942	8.25539	8.61109	8.15975	7.376		XPR1	13.8158	13.0942	15.7886	15.3329
L3HYPDH	10.4249	9.38412	4.01445	8.32708	5.86247	5.66585		L3HYPDH	10.4249	9.38412	6.60058	6.81703
CASP9	1.64635	1.95722	0.790346	0.909418	1.08758	1.55499		CASP9	1.64635	1.95722	1.2534	0.677939
RHOV	16.377	16.5804	8.51088	10.9762	10.2942	9.94741		RHOV	16.377	16.5804	20.1377	23.5356
AMMECR1L	31.2777	31.7699	20.6908	18.7917	16.4639	20.0791		AMMECR1L	31.2777	31.7699	30.4545	30.5586
ARHGDIG	9.1588	8.74617	5.56827	4.83593	3.05573	8.13587		ARHGDIG	9.1588	8.74617	9.54381	8.9276
INTS7	9.70145	8.95055	5.54898	5.59679	5.06309	6.28973		INTS7	9.70145	8.95055	7.67507	7.27641
SLX1A-SULT1A3	1.86731	1.9079	0.882526	1.29708	1.02193	1.35288		SLX1A-SULT1A3	1.86731	1.9079	1.64133	2.83817
DUSP4	11.541	14.7556	5.83061	4.65543	12.3617	8.90583		DUSP4	11.541	14.7556	4.0939	3.21063
FASTKD3	10.1095	8.79038	5.74797	5.65726	5.42739	5.99772		FASTKD3	10.1095	8.79038	9.24394	7.91193
DENND2C	1.74789	2.5211	0.774015	1.09864	1.49632	1.78923		DENND2C	1.74789	2.5211	5.4592	6.27732
VTA1	33.5343	30.0799	18.9334	19.6083	20.1771	18.1626		VTA1	33.5343	30.0799	32.4527	28.4404
ZNF669	9.288	7.68132	5.85679	5.89803	4.63081	4.1236		ZNF669	9.288	7.68132	10.3538	10.9969
MAEA	54.2335	56.4263	34.4898	31.9432	34.9118	32.495		MAEA	54.2335	56.4263	65.8426	55.6649
DDX21	140.749	128.16	84.9321	86.9722	75.6283	77.728		DDX21	140.749	128.16	122.775	116.003
MIA3	11.9348	12.4002	7.06815	7.24948	7.59761	7.52353		MIA3	11.9348	12.4002	10.237	10.3234
PXDN	7.45135	8.81675	4.44378	4.07981	5.54353	5.61547		PXDN	7.45135	8.81675	0.186874	0.183511
UBE2R2	35.3486	39.3397	21.9368	20.4435	23.9558	24.0594		UBE2R2	35.3486	39.3397	33.9535	34.6214
SLC35C2	13.2167	15.0065	9.50916	8.80806	8.47096	7.37874		SLC35C2	13.2167	15.0065	11.3144	10.414
BROX	28.6367	26.868	15.2692	15.7806	19.8374	16.3067		BROX	28.6367	26.868	22.9677	22.0085
AFAP1L2	9.07444	7.76247	5.02639	5.86795	4.15068	5.33922		AFAP1L2	9.07444	7.76247	3.50434	3.56715
SLC35C1	6.50279	7.34626	4.45424	5.07899	3.53138	3.70914		SLC35C1	6.50279	7.34626	5.97312	5.04628
WDR73	20.8863	19.2237	12.5311	12.7432	11.0405	12.3015		WDR73	20.8863	19.2237	22.2421	18.0635
EIF2S2	82.3723	83.839	48.4607	49.9798	53.9888	49.0821		EIF2S2	82.3723	83.839	86.3769	79.905
FERMT1	1.43914	1.81729	1.02762	1.43978	0.818678	0.662408		FERMT1	1.43914	1.81729	0.532306	0.584174
SMPD1	8.72293	7.50816	4.98257	5.77344	4.90862	4.02543		SMPD1	8.72293	7.50816	4.86733	5.79556
NFATC2	2.02505	2.36635	0.998437	1.2652	1.28799	1.77627		NFATC2	2.02505	2.36635	0.976475	0.655195
EDEM2	14.584	14.5827	9.68984	8.23245	9.14053	8.40777		EDEM2	14.584	14.5827	15.5441	16.4461
MGAT5	30.3233	31.7267	20.3951	18.7673	17.0886	19.237		MGAT5	30.3233	31.7267	25.6784	25.3299
NCR3LG1	1.82733	1.59791	1.24991	1.15661	0.986804	0.77426		NCR3LG1	1.82733	1.59791	1.40908	1.63079
PSMG1	35.6216	38.9041	22.1248	23.8071	23.0525	21.6988		PSMG1	35.6216	38.9041	22.6975	18.5361
HIGD1A	25.6464	24.2059	14.369	17.604	14.3027	14.4257		HIGD1A	25.6464	24.2059	21.5966	21.3035
PIGU	11.3557	11.8636	7.06135	8.80241	5.67761	6.73842		PIGU	11.3557	11.8636	13.4303	10.5999
BCLAF3	5.35602	4.96506	3.40444	2.53143	3.44793	3.19507		BCLAF3	5.35602	4.96506	4.27995	3.17443
ATP9A	24.5867	25.9904	13.2368	13.8556	16.5376	18.0624		ATP9A	24.5867	25.9904	14.3903	15.4381
ICE1	18.5977	18.4317	11.0765	12.6278	10.8843	10.5811		ICE1	18.5977	18.4317	18.4928	18.1999
TXNDC9	39.83	40.5283	24.1211	26.451	23.724	23.7433		TXNDC9	39.83	40.5283	27.1461	22.894
GNG10	48.8288	44.0231	25.2532	31.3249	27.6634	29.1368		GNG10	48.8288	44.0231	59.993	60.3834
LINC00641	2.38676	2.59891	1.69978	1.00885	1.55262	1.8301		LINC00641	2.38676	2.59891	1.83841	1.87392
PGM1	28.5464	31.4533	17.328	11.2747	23.567	21.1816		PGM1	28.5464	31.4533	34.9934	34.4181
HM13	104.785	112.506	78.3979	71.5736	62.1386	53.9167		HM13	104.785	112.506	88.8464	91.7532
ANKRD13B	8.0843	8.68522	5.15511	5.69684	4.39936	5.28068		ANKRD13B	8.0843	8.68522	7.1669	7.31031
ARSD	10.8275	10.2486	5.99695	6.58132	7.3002	5.93691		ARSD	10.8275	10.2486	4.91335	5.81114
GALE	20.4614	18.3884	12.1411	13.1102	10.6366	11.7093		GALE	20.4614	18.3884	25.4477	33.7153
ZNF518A	11.0312	8.5376	5.86754	6.05458	5.17884	6.87685		ZNF518A	11.0312	8.5376	7.76423	7.48853
ZNF721	17.839	15.6753	9.89891	10.8893	11.0324	9.24744		ZNF721	17.839	15.6753	22.9483	24.0666
LPAR5	1.33531	2.22966	0.534275	1.10575	1.33424	1.39724		LPAR5	1.33531	2.22966	1.13713	1.05406
KCNK1	27.48	27.4876	16.4773	18.4935	15.4675	16.9944		KCNK1	27.48	27.4876	18.0971	20.9282
N4BP2	8.99143	7.27927	4.95524	4.70968	5.6103	4.69118		N4BP2	8.99143	7.27927	6.78478	6.7339
EEF1AKMT4	48.0118	47.2415	30.2169	31.859	25.6825	29.1747		EEF1AKMT4	48.0118	47.2415	42.6778	38.0849
CYFIP2	6.66244	7.6299	4.93794	4.88901	4.07933	3.63923		CYFIP2	6.66244	7.6299	8.88012	7.45708
DNMT3B	15.2281	14.6328	9.02662	9.47769	8.66596	9.4965		DNMT3B	15.2281	14.6328	14.2666	13.3093
RHPN2	25.8349	23.6235	13.8371	12.3924	17.1507	17.3533		RHPN2	25.8349	23.6235	26.5496	25.7869
EPM2AIP1	12.9502	11.2218	7.16697	8.21746	6.47275	7.82642		EPM2AIP1	12.9502	11.2218	9.11738	8.28117
C1orf198	18.475	18.8532	10.9878	11.3834	11.2399	12.2344		C1orf198	18.475	18.8532	11.86	12.361
CLTA	174.151	176.322	119.898	111.885	105.057	93.6235		CLTA	174.151	176.322	103.265	105.837
AMZ2P1	3.40527	4.09715	2.48459	2.6131	2.12913	1.98958		AMZ2P1	3.40527	4.09715	5.05225	5.8103
IL4R	5.74787	7.32576	4.07073	3.96921	4.53463	3.49155		IL4R	5.74787	7.32576	3.885	3.99508
ZNF678	6.20805	5.74352	2.7825	3.78142	4.42896	3.696		ZNF678	6.20805	5.74352	6.14311	5.81591
WDR45	9.68453	9.07341	5.34238	6.75829	5.17437	5.78407		WDR45	9.68453	9.07341	7.31589	5.75794
MYBL2	101.553	103.198	64.9769	62.9378	58.3603	65.5177		MYBL2	101.553	103.198	71.5354	76.8705
ECE1	20.4643	24.6969	13.8677	11.6785	15.152	14.8605		ECE1	20.4643	24.6969	32.4123	33.7954
POLR3E	14.6278	16.9043	10.5407	9.88509	8.79892	9.57252		POLR3E	14.6278	16.9043	10.4895	11.6219
RGL4	2.46538	2.79796	1.75335	1.98721	1.05568	1.68235		RGL4	2.46538	2.79796	2.91584	2.69056
DEPTOR	19.4941	19.6882	13.206	12.3377	11.6672	11.0281		DEPTOR	19.4941	19.6882	43.5746	42.8708
ZNF141	10.0596	7.10004	4.58292	5.1841	5.28139	6.09855		ZNF141	10.0596	7.10004	12.2316	12.1422
SERINC3	49.3822	51.8611	31.1874	29.4274	33.3607	30.7955		SERINC3	49.3822	51.8611	53.1109	48.0826
EGLN1	18.9471	21.7303	11.693	10.3786	15.4991	12.5807		EGLN1	18.9471	21.7303	11.4479	12.738
RPP25L	21.281	28.3241	15.8205	18.7251	12.8069	13.8297		RPP25L	21.281	28.3241	13.6362	12.7521
SMU1	15.0739	14.5552	9.14398	9.4816	9.05094	8.86923		SMU1	15.0739	14.5552	11.5183	12.4488
UGCG	41.0772	37.0473	21.7262	22.9043	25.5326	26.2465		UGCG	41.0772	37.0473	40.9627	35.9479
SUSD3	65.9852	60.6309	34.8019	42.5089	37.173	41.8806		SUSD3	65.9852	60.6309	64.9104	66.2855
TK2	1.6279	1.39541	0.910577	1.04334	0.927714	0.852581		TK2	1.6279	1.39541	0.625531	1.42189
BAG2	5.77217	3.93558	2.94226	2.35731	3.47034	3.22632		BAG2	5.77217	3.93558	10.1376	9.34313
TRIP13	33.07	27.6817	18	20.6826	16.5916	19.8087		TRIP13	33.07	27.6817	23.9875	21.6436
SPHK2	7.40819	7.05856	4.27598	4.08633	5.20415	4.32794		SPHK2	7.40819	7.05856	5.76046	4.37459
AMN1	5.63548	4.94933	2.41581	3.31435	3.37501	3.9893		AMN1	5.63548	4.94933	6.01078	6.2117
KDSR	25.5433	25.5405	17.7924	17.6807	13.1203	14.627		KDSR	25.5433	25.5405	21.9544	23.5284
PSAT1	50.0326	64.4603	35.7987	31.1633	41.5619	33.299		PSAT1	50.0326	64.4603	39.1789	38.8288
CXCR4	29.0921	27.4796	19.0127	14.4596	19.6234	17.0285		CXCR4	29.0921	27.4796	31.7714	32.5065
RNF4	58.6161	61.2958	38.35	35.8451	36.612	37.9492		RNF4	58.6161	61.2958	58.9821	57.4037
OSGIN1	8.12001	11.3091	6.76361	5.77588	5.83348	5.75433		OSGIN1	8.12001	11.3091	19.7926	20.7772
ZNF829	5.10366	4.51766	2.28722	2.46372	3.52869	3.66991		ZNF829	5.10366	4.51766	3.299	4.00148
SRC	15.4977	16.0891	10.5726	9.28571	9.00781	10.3672		SRC	15.4977	16.0891	12.6051	13.6096
MSL3	11.1486	10.4235	5.50938	7.59498	6.51765	7.17609		MSL3	11.1486	10.4235	6.81672	6.31015
SDE2	15.2565	13.4787	8.01894	9.07275	9.99867	8.61262		SDE2	15.2565	13.4787	10.9697	10.1652
F7	1.72333	1.97446	1.28302	1.35876	0.883993	1.06871		F7	1.72333	1.97446	2.21214	1.60881
LOC100129931	18.3609	16.3545	11.6989	12.2045	8.99567	10.242		LOC100129931	18.3609	16.3545	14.2519	14.0676
SNX19	11.3686	12.2154	8.1357	7.4755	7.00445	6.72925		SNX19	11.3686	12.2154	6.60979	7.30716
ISOC1	105.603	89.7573	56.4425	59.8266	63.7563	63.0582		ISOC1	105.603	89.7573	64.4802	63.7208
CARS1	24.883	31.7808	18.1401	18.7592	17.3806	16.2334		CARS1	24.883	31.7808	15.6161	14.8096
DAP	53.4697	57.6357	35.6932	37.1872	32.429	33.0251		DAP	53.4697	57.6357	46.4901	52.5461
APOO	27.1288	26.8097	15.5587	18.1591	16.929	16.5295		APOO	27.1288	26.8097	11.7093	13.5476
ZFP36L2	43.7408	45.0991	30.4761	27.0494	26.0597	27.0627		ZFP36L2	43.7408	45.0991	39.5166	36.7385
SIRT1	19.4132	17.4149	12.2798	13.1357	10.8077	9.6455		SIRT1	19.4132	17.4149	16.4685	15.5417
SLC25A45	3.17358	2.29076	1.98291	2.02877	1.44196	1.35808		SLC25A45	3.17358	2.29076	1.57764	2.59469
KAT6B	2.49137	3.36645	2.11519	1.50722	2.04365	1.63771		KAT6B	2.49137	3.36645	2.93958	2.51652
EXOC8	10.0346	9.06718	5.19236	6.19817	6.55477	5.87233		EXOC8	10.0346	9.06718	5.34748	6.05859
AHNAK2	2.5288	3.21947	1.94307	1.49071	1.88104	1.85632		AHNAK2	2.5288	3.21947	1.95613	1.9585
SOAT1	3.98103	3.5276	2.29	2.41552	2.57382	2.10356		SOAT1	3.98103	3.5276	7.46767	6.67179
NR3C1	36.6861	33.7476	14.7904	16.6425	28.3818	28.2064		NR3C1	36.6861	33.7476	15.9529	15.9729
TIMP3	6.84256	7.09672	4.64334	4.04215	5.12782	3.60709		TIMP3	6.84256	7.09672	4.01496	3.33809
CYP2E1	3.97525	3.7093	2.34642	2.79717	2.06746	2.39269		CYP2E1	3.97525	3.7093	2.81261	2.86562
SELENOM	9.65885	9.04583	5.73286	4.92838	5.30215	7.4299		SELENOM	9.65885	9.04583	11.2353	12.7125
LOC284454	3.96012	4.04616	1.93845	1.383	4.1425	2.55044		LOC284454	3.96012	4.04616	5.60567	5.4681
C9orf72	1.67659	1.54311	1.43524	1.23698	0.675603	0.680485		C9orf72	1.67659	1.54311	2.56004	2.05223
TRUB1	33.0105	24.1578	17.5003	19.8006	18.2067	16.0519		TRUB1	33.0105	24.1578	27.8861	24.9879
SEC23A	47.1356	40.5455	24.9459	26.7803	29.3099	28.7249		SEC23A	47.1356	40.5455	56.3677	52.0691
BRI3BP	60.0187	53.6705	36.7428	36.9372	33.1375	35.5287		BRI3BP	60.0187	53.6705	40.7285	41.4195
LZIC	22.3176	22.5669	12.9387	15.6564	15.3914	12.2167		LZIC	22.3176	22.5669	24.5039	23.6168
ACTR5	5.90698	6.36076	4.09176	3.51656	3.63637	4.12075		ACTR5	5.90698	6.36076	5.55736	5.52053
SLC49A4	5.79038	4.80053	3.47429	3.45217	3.11764	3.22145		SLC49A4	5.79038	4.80053	6.30011	4.76144
FAIM	21.1535	20.8019	12.1968	13.6655	15.4379	11.2512		FAIM	21.1535	20.8019	11.0048	6.18208
ISG20	9.05289	10.3373	6.0975	3.54806	8.082	6.58052		ISG20	9.05289	10.3373	17.1487	20.4628
TAF5L	18.7452	18.1625	12.7449	11.1864	11.8937	10.478		TAF5L	18.7452	18.1625	11.7591	9.84038
MEMO1	8.49952	8.08001	5.11765	5.32065	5.07138	5.29436		MEMO1	8.49952	8.08001	7.85343	7.75113
SNAP47	22.8741	24.3145	14.0969	15.0409	15.9126	14.1642		SNAP47	22.8741	24.3145	14.3153	14.1657
SLC52A1	1.95996	2.59998	1.56538	1.60069	1.58383	0.97418		SLC52A1	1.95996	2.59998	1.77555	2.31685
RALGAPB	18.5394	18.2896	12.1225	11.3704	11.5284	11.2105		RALGAPB	18.5394	18.2896	16.9121	15.6018
SFXN3	41.5334	45.5315	24.2877	21.8667	30.9421	32.2803		SFXN3	41.5334	45.5315	30.1552	31.3156
PTPRG	2.70393	1.94441	1.57656	1.52698	1.26508	1.47131		PTPRG	2.70393	1.94441	1.37709	1.63269
ITGAV	35.069	29.358	18.8525	20.1918	21.1333	20.7925		ITGAV	35.069	29.358	37.399	35.1954
ANKRD18A	4.14479	4.23818	2.83505	2.58815	2.96365	2.15375		ANKRD18A	4.14479	4.23818	2.31835	2.00618
ERCC3	44.6164	40.1362	25.9993	28.1749	25.6639	26.7402		ERCC3	44.6164	40.1362	38.7817	36.8104
MFSD4B	3.40445	2.92127	1.86155	1.92458	2.69869	1.47094		MFSD4B	3.40445	2.92127	2.79104	2.89883
LGR4	7.25057	6.90268	3.79876	4.73185	4.35174	4.92495		LGR4	7.25057	6.90268	11.2944	11.9106
AMH	2.81293	3.03189	2.23381	1.54971	1.29144	2.27944		AMH	2.81293	3.03189	1.58022	2.51962
HNRNPA1P10	5.77603	4.27878	2.77422	2.327	3.79589	3.76311		HNRNPA1P10	5.77603	4.27878	4.19251	4.38607
STC1	30.9722	32.8431	12.7447	13.9806	27.1011	26.5263		STC1	30.9722	32.8431	33.2299	36.3753
PPM1N	2.89961	2.18386	0.694361	1.06853	2.11648	2.52932		PPM1N	2.89961	2.18386	1.36768	0.722558
ZNF544	25.3012	26.8289	13.9565	13.9372	21.6691	16.1661		ZNF544	25.3012	26.8289	17.4851	14.9392
BTG2	34.371	32.0523	20.8682	22.5678	17.4658	22.9029		BTG2	34.371	32.0523	34.1129	42.4347
UTP20	15.3329	12.4753	9.12844	9.48487	8.13097	8.34635		UTP20	15.3329	12.4753	8.55759	7.73521
PPP1R26-AS1	3.05965	3.58555	1.67174	2.48447	2.07816	2.15266		PPP1R26-AS1	3.05965	3.58555	2.41078	2.47923
SEC61A2	11.4131	11.6128	6.93546	7.13484	6.94693	8.04756		SEC61A2	11.4131	11.6128	11.6801	11.7069
NORAD	121.061	120.777	74.8617	76.6366	74.8074	79.0084		NORAD	121.061	120.777	103.195	110.443
LINC00997	4.62893	3.32911	2.03364	2.09085	3.20026	2.72388		LINC00997	4.62893	3.32911	4.93094	5.08196
ZNF646	8.68345	9.78593	6.66593	5.34986	5.68987	5.61862		ZNF646	8.68345	9.78593	8.10642	8.07394
CEP170	3.19186	3.15041	1.99842	1.91758	1.91803	2.18147		CEP170	3.19186	3.15041	4.02507	4.82114
TRIO	13.9935	15.8379	10.2066	9.24861	9.00967	9.26525		TRIO	13.9935	15.8379	14.1719	16.4565
HPS1	14.9455	13.3559	10.9292	8.55138	7.78971	8.53837		HPS1	14.9455	13.3559	8.27794	10.7207
MCRIP1	24.0202	26.142	17.1114	15.3595	18.0308	12.9843		MCRIP1	24.0202	26.142	13.2651	14.5201
CTBP1	61.9091	63.1206	40.4281	37.2957	40.0343	40.4954		CTBP1	61.9091	63.1206	73.2068	78.2014
C1orf21	11.6784	11.5456	6.62073	6.95836	8.18311	7.63442		C1orf21	11.6784	11.5456	11.726	11.486
DNAJB6	189.342	175.393	113.909	115.7	116.161	116.212		DNAJB6	189.342	175.393	138.122	144.351
ULK4	1.56498	1.57161	0.822772	1.0178	1.12827	1.00448		ULK4	1.56498	1.57161	0.773756	0.68375
AMZ1	8.14738	9.03618	3.8155	4.90764	6.78383	6.26528		AMZ1	8.14738	9.03618	6.77815	7.4568
UNC50	46.2633	45.2889	27.7282	34.132	24.9577	29.2307		UNC50	46.2633	45.2889	40.3719	27.0167
PTER	7.12557	6.54335	4.14473	4.16282	4.73653	4.28306		PTER	7.12557	6.54335	8.22477	6.38995
UHRF1BP1L	16.5158	12.2963	7.65134	8.87389	9.95301	10.0552		UHRF1BP1L	16.5158	12.2963	20.5801	21.4424
LINC00621	7.88187	10.1357	4.62365	5.14576	6.77314	6.31251		LINC00621	7.88187	10.1357	4.88075	4.29045
IKBIP	22.6985	23.802	12.195	13.2695	17.7995	15.7243		IKBIP	22.6985	23.802	41.6965	38.0505
RRAGA	49.9175	49.4248	35.0783	33.9225	28.883	28.1629		RRAGA	49.9175	49.4248	38.5515	36.1375
EGR3	16.5782	17.1376	8.67827	8.65394	13.7965	11.6518		EGR3	16.5782	17.1376	22.4155	23.3726
WASF3	11.3402	12.3033	6.97823	6.20313	8.9594	7.86263		WASF3	11.3402	12.3033	4.26605	3.96051
PKP1	11.727	14.4212	6.46258	6.00474	10.5185	10.2035		PKP1	11.727	14.4212	45.7287	49.7536
TBC1D8B	4.41747	5.23704	2.93614	3.14035	2.97866	3.20608		TBC1D8B	4.41747	5.23704	2.84052	2.41666
ZSCAN20	1.52693	2.05338	1.09797	1.0767	1.13901	1.23436		ZSCAN20	1.52693	2.05338	1.81221	2.03881
SLC4A10	2.1796	2.17813	0.913329	1.11839	1.7867	1.71964		SLC4A10	2.1796	2.17813	3.45204	3.0797
ZNF782	1.94448	1.9808	1.14173	1.74739	0.991705	1.10842		ZNF782	1.94448	1.9808	1.28224	0.935245
MAPRE1	108.765	105.34	61.0731	67.6356	72.0216	71.4206		MAPRE1	108.765	105.34	92.6889	90.0651
ARFIP2	47.5069	50.5402	29.6909	33.3198	29.6653	31.9881		ARFIP2	47.5069	50.5402	33.8191	32.894
WDR26	36.7803	36.8023	23.0423	22.3108	23.9985	24.2293		WDR26	36.7803	36.8023	32.7816	32.9564
PET117	17.933	21.6451	13.0453	10.4638	14.9053	11.9209		PET117	17.933	21.6451	25.074	25.0229
SMPD4	34.6911	38.0898	24.2609	23.5847	21.8803	22.8397		SMPD4	34.6911	38.0898	29.2982	32.9589
ZNF845	9.0611	8.70299	4.92135	4.86268	6.4443	6.37007		ZNF845	9.0611	8.70299	5.053	5.42703
TOR4A	1.47553	1.84537	1.43265	0.756461	0.944974	1.09184		TOR4A	1.47553	1.84537	1.64444	1.7299
MAPK8	8.17322	8.22872	4.74284	5.38298	5.28691	5.46482		MAPK8	8.17322	8.22872	7.67482	6.47195
GNG12	19.3351	14.6706	9.86627	11.1061	11.0609	11.2532		GNG12	19.3351	14.6706	26.0716	23.5261
KCNN4	8.12335	10.8395	5.52275	5.74291	6.80555	6.0729		KCNN4	8.12335	10.8395	4.42057	4.69203
PALB2	12.242	11.9595	7.62887	8.83388	7.76514	6.60008		PALB2	12.242	11.9595	13.6456	11.4721
HMGCS1	81.1259	80.3932	47.6328	48.8029	56.122	53.2002		HMGCS1	81.1259	80.3932	77.3714	93.7244
GNPDA2	4.0665	2.76177	2.46257	1.5002	2.42429	2.3117		GNPDA2	4.0665	2.76177	4.25169	3.17006
SMIM26	113.891	100.126	61.4521	63.0005	78.9211	69.3884		SMIM26	113.891	100.126	124.924	113.87
BLMH	15.252	16.091	8.86186	10.5444	10.9785	9.56217		BLMH	15.252	16.091	23.1022	21.2798
GPS2	16.5458	17.6971	12.6424	10.8193	10.239	9.94785		GPS2	16.5458	17.6971	12.0122	12.923
OSBPL1A	25.343	23.3166	17.5718	17.6099	13.4533	13.4115		OSBPL1A	25.343	23.3166	13.6075	13.4313
EOGT	1.64888	1.95805	1.08715	1.32963	0.697848	1.4848		EOGT	1.64888	1.95805	1.44489	1.40192
SYAP1	66.2996	59.8193	39.6466	42.0151	41.6123	37.6921		SYAP1	66.2996	59.8193	37.5609	34.233
MTG1	10.7186	11.3968	7.49629	7.88399	6.76435	6.09574		MTG1	10.7186	11.3968	6.72623	6.31838
MC1R	6.98804	6.78736	5.41949	4.12111	4.01315	4.04469		MC1R	6.98804	6.78736	5.71605	6.2466
SNUPN	15.7511	19.7144	10.5851	11.1397	11.9342	11.6624		SNUPN	15.7511	19.7144	19.4202	16.5495
XRN2	49.842	49.9591	32.6495	30.9802	31.9393	31.9898		XRN2	49.842	49.9591	39.8328	36.2405
CHRNA5	8.14938	6.39366	4.74375	5.15394	4.35606	4.33431		CHRNA5	8.14938	6.39366	7.59011	6.2545
MORC4	19.5522	20.7854	11.9599	11.8563	14.1493	13.5928		MORC4	19.5522	20.7854	11.1221	11.2321
OFD1	13.5965	13.2141	8.51433	6.83326	9.82642	9.15786		OFD1	13.5965	13.2141	7.38841	7.80019
GADD45A	18.3884	20.8475	13.4245	12.1745	12.3955	12.2525		GADD45A	18.3884	20.8475	37.575	46.6494
OSTM1	8.69096	7.61539	6.03783	5.55304	4.68097	4.61591		OSTM1	8.69096	7.61539	5.4912	4.49897
MED18	4.66763	4.58844	2.9579	3.16012	2.74615	3.00057		MED18	4.66763	4.58844	3.90631	4.69909
STK17A	9.92659	9.93874	5.93152	6.04723	7.40885	6.07808		STK17A	9.92659	9.93874	8.24633	7.72644
RAB30-DT	19.9533	22.2581	13.1255	14.8561	13.3693	12.7728		RAB30-DT	19.9533	22.2581	16.9671	13.3526
FAM210B	28.1803	29.3884	19.9417	17.6347	17.4518	18.793		FAM210B	28.1803	29.3884	24.092	20.7834
FAM131A	13.9838	13.3441	9.05325	8.83611	7.47558	9.68514		FAM131A	13.9838	13.3441	16.5063	17.8641
CNIH4	38.7028	30.1424	20.8266	24.7821	22.9343	19.7661		CNIH4	38.7028	30.1424	23.6099	23.2734
HMBS	45.625	40.9929	29.1413	30.8891	24.2306	26.8578		HMBS	45.625	40.9929	32.3284	31.7132
CCSAP	9.91154	10.4787	5.38825	5.48347	7.3011	7.99166		CCSAP	9.91154	10.4787	8.21818	8.7067
HINT2	25.1206	31.5677	18.4788	17.2537	20.1027	16.9453		HINT2	25.1206	31.5677	17.6159	23.7407
NUDT16	8.51592	10.4533	8.18088	4.46944	4.23172	7.47389		NUDT16	8.51592	10.4533	6.2009	6.55033
C1orf74	2.3864	2.1969	1.23372	1.91036	1.07911	1.66431		C1orf74	2.3864	2.1969	2.31925	2.78706
FBXL19	24.6676	23.8037	16.6037	16.1412	13.3526	16.1713		FBXL19	24.6676	23.8037	24.1634	24.7117
RNASEL	6.65198	6.52481	3.93648	4.60386	3.90982	4.47894		RNASEL	6.65198	6.52481	5.27372	5.85829
RRP15	14.4283	12.6316	9.29335	9.62296	8.0656	7.81093		RRP15	14.4283	12.6316	8.06178	7.69647
CREB3	27.3902	28.5521	15.7704	20.8125	19.167	16.1819		CREB3	27.3902	28.5521	17.3216	18.9336
KCMF1	21.4716	21.0795	12.8056	12.9701	14.4877	14.4643		KCMF1	21.4716	21.0795	22.3834	20.7138
STXBP5	2.96519	2.52652	1.84886	1.89325	1.57343	1.74892		STXBP5	2.96519	2.52652	2.17472	1.64099
FOPNL	11.7218	13.8614	6.74597	7.62604	8.99131	9.55609		FOPNL	11.7218	13.8614	14.6924	13.3729
DNTTIP1	14.9609	18.0827	13.6852	10.5701	9.19006	9.07788		DNTTIP1	14.9609	18.0827	14.9203	15.3781
ANKRD39	44.332	36.3009	27.1476	29.4315	21.8754	25.32		ANKRD39	44.332	36.3009	34.5376	34.7837
CCT5	221.484	212.53	146.489	163.03	123.578	125.526		CCT5	221.484	212.53	190.985	182.968
RALY	22.8808	24.921	15.1036	16.3592	15.6379	14.4416		RALY	22.8808	24.921	16.8311	18.0594
RPP30	13.8149	12.3559	8.20093	9.42296	7.93895	8.14657		RPP30	13.8149	12.3559	13.7165	10.4709
SLC4A3	1.71468	2.02226	1.04659	1.08069	1.45621	1.23424		SLC4A3	1.71468	2.02226	1.60302	2.48657
BOLA1	60.9942	71.5849	36.3797	43.7258	46.1406	44.7456		BOLA1	60.9942	71.5849	61.7817	66.5914
NTPCR	23.1368	29.4977	16.4765	18.8451	15.2594	17.3116		NTPCR	23.1368	29.4977	21.2965	18.1984
RBM24	10.1684	8.86092	6.71524	6.40775	5.40498	6.01918		RBM24	10.1684	8.86092	4.61728	5.02702
OSGIN2	48.1358	43.4546	29.3062	30.3171	29.5631	28.9724		OSGIN2	48.1358	43.4546	30.0913	29.4427
ZNF595	12.735	12.3498	6.86096	7.61141	9.67976	8.211		ZNF595	12.735	12.3498	9.08545	9.11281
ACOX3	6.17123	6.50095	3.98875	4.3269	3.58102	4.45308		ACOX3	6.17123	6.50095	4.68985	4.8012
BMS1	19.7539	18.7586	12.9943	13.9485	11.5432	11.2151		BMS1	19.7539	18.7586	19.8131	17.7923
ABALON	16.8552	16.4014	11.7546	15.1228	8.52346	7.52225		ABALON	16.8552	16.4014	12.9439	13.8894
USP11	13.6587	14.8754	10.5777	8.64148	9.38696	8.22347		USP11	13.6587	14.8754	12.7755	14.487
NUBPL	9.77145	7.93085	5.89911	5.68134	5.8172	5.4563		NUBPL	9.77145	7.93085	9.58537	7.40876
PADI2	1.57884	2.5048	1.40116	1.20227	1.08897	1.57988		PADI2	1.57884	2.5048	2.27777	2.01646
C12orf75	32.8631	27.8892	16.2317	22.6122	21.6569	18.045		C12orf75	32.8631	27.8892	50.3273	47.2175
PARG	15.5741	13.3521	8.68046	9.28021	9.24861	10.2106		PARG	15.5741	13.3521	15.0313	13.3402
TRIB2	2.74788	3.1446	2.04423	1.57395	1.90367	2.10337		TRIB2	2.74788	3.1446	3.78068	3.10406
EEF1AKMT1	23.694	22.2285	16.4043	14.824	14.2262	13.9948		EEF1AKMT1	23.694	22.2285	14.9667	18.5874
SAR1A	24.6729	23.397	14.3178	15.9454	16.3468	15.6358		SAR1A	24.6729	23.397	29.0089	27.0784
C16orf72	17.8339	18.306	11.4258	11.9243	12.0949	11.3587		C16orf72	17.8339	18.306	23.8402	21.27
CD2BP2	49.5783	48.7009	31.0597	33.9504	29.1956	33.0915		CD2BP2	49.5783	48.7009	40.6569	40.3274
OGDHL	3.31554	4.11632	2.53895	2.06517	2.41432	2.60871		OGDHL	3.31554	4.11632	1.80995	1.69908
COMMD8	17.8896	10.9191	8.67237	10.2574	8.8524	9.55332		COMMD8	17.8896	10.9191	11.7333	14.3867
DCTN5	35.1117	34.0086	23.9957	22.7241	21.3293	21.5853		DCTN5	35.1117	34.0086	31.7274	29.6402
CCDC78	5.31794	5.95203	3.82374	3.63675	3.26098	3.897		CCDC78	5.31794	5.95203	3.3576	3.18034
DGKE	7.99572	6.47833	5.03639	5.0082	4.35447	4.37575		DGKE	7.99572	6.47833	7.52316	7.82063
HTATIP2	55.2628	54.7929	33.037	44.2098	31.672	33.8721		HTATIP2	55.2628	54.7929	82.1632	78.7609
RBCK1	48.3513	60.1399	40.0491	35.721	33.4329	31.5632		RBCK1	48.3513	60.1399	54.8649	59.1997
UBE3C	96.7599	102.776	69.7129	68.7413	58.1022	62.4262		UBE3C	96.7599	102.776	66.5581	68.8762
COPZ1	152.299	148.223	95.4455	94.6373	104.679	95.3378		COPZ1	152.299	148.223	114.281	121.505
CHMP4A	55.2311	58.3189	36.1697	44.5632	36.6891	30.0022		CHMP4A	55.2311	58.3189	43.1468	41.6937
ZNF672	7.98221	10.6015	5.67982	6.3777	6.46805	5.60312		ZNF672	7.98221	10.6015	12.0933	13.7064
EGLN2	41.483	44.4273	22.7021	23.5548	35.2987	30.0703		EGLN2	41.483	44.4273	22.5049	20.2592
TBCEL	8.35569	8.17372	6.59926	5.62845	4.3316	4.92084		TBCEL	8.35569	8.17372	5.81762	6.10252
AMZ2	89.2471	95.0016	62.4119	70.744	54.7256	51.5722		AMZ2	89.2471	95.0016	97.2382	89.624
UST	9.13815	9.37309	6.40904	6.65087	5.12596	5.8749		UST	9.13815	9.37309	5.82032	5.99876
ACOT9	8.26134	8.49586	5.43847	5.57543	5.32752	5.44086		ACOT9	8.26134	8.49586	6.52066	6.60279
TCFL5	17.1496	17.8522	10.5365	10.2766	12.4957	12.2141		TCFL5	17.1496	17.8522	18.4187	18.004
C2orf49	19.3036	20.1964	12.0879	11.9744	13.0622	14.2643		C2orf49	19.3036	20.1964	20.8024	20.2621
BCL2L1	40.7018	39.5109	29.1945	29.3014	22.8317	23.0649		BCL2L1	40.7018	39.5109	30.0021	30.9637
ZNF124	6.28527	5.93045	4.78207	4.37297	3.25998	3.49774		ZNF124	6.28527	5.93045	5.584	3.86164
ACSS1	14.639	13.7633	9.67523	10.3577	8.98704	7.99052		ACSS1	14.639	13.7633	11.3816	10.1387
POFUT1	15.8935	17.8592	11.4552	11.9591	9.8817	10.7056		POFUT1	15.8935	17.8592	17.2896	17.1653
PRRT3	4.44453	4.16902	3.76917	2.82655	2.36157	2.27183		PRRT3	4.44453	4.16902	3.96792	4.00725
POLR2D	28.8737	31.7971	20.0777	19.573	21.0475	18.4003		POLR2D	28.8737	31.7971	26.956	25.8389
OCEL1	6.42934	5.64434	3.06412	4.16123	5.23872	3.28077		OCEL1	6.42934	5.64434	3.59086	4.22443
DNAJC3-DT	2.07444	1.9386	1.19629	1.06604	1.8044	1.16876		DNAJC3-DT	2.07444	1.9386	1.15753	1.1931
ETS2	15.0888	16.4694	10.7989	10.844	9.53622	10.0052		ETS2	15.0888	16.4694	13.5723	12.4952
STK36	9.06591	9.22447	5.94647	5.06851	6.25853	6.60925		STK36	9.06591	9.22447	8.19883	8.4251
FAH	8.69827	7.16255	5.99843	5.80586	4.07727	4.83309		FAH	8.69827	7.16255	8.49314	8.69398
PDCD6	170.46	174.585	127.368	122.191	99.0266	102.09		PDCD6	170.46	174.585	117.162	127.286
PPP2R2D	15.568	14.3109	9.55985	9.04357	9.97349	10.4677		PPP2R2D	15.568	14.3109	15.0582	16.3137
ALG3	32.1998	29.3991	21.3689	22.1882	19.4698	17.4982		ALG3	32.1998	29.3991	26.4293	27.2898
SEPTIN9	78.303	82.1513	60.9738	54.5977	45.8387	48.4181		SEPTIN9	78.303	82.1513	76.2926	77.0726
CTNNBL1	31.0465	32.6385	19.7744	20.9603	21.3368	21.212		CTNNBL1	31.0465	32.6385	27.1265	23.9472
XPO6	46.8377	50.1176	33.0054	31.5656	30.142	32.0804		XPO6	46.8377	50.1176	42.2177	42.5856
LOC114483834	33.7218	33.6546	20.3742	26.3971	22.5743	18.7948		LOC114483834	33.7218	33.6546	20.1575	17.9398
CTSH	11.7809	12.4146	9.71015	8.75764	7.41791	5.77967		CTSH	11.7809	12.4146	14.2949	15.771
SIMC1	11.991	12.246	8.58468	6.81255	7.56667	8.75579		SIMC1	11.991	12.246	10.1981	9.45918
UBAP1	32.616	31.8822	21.768	19.0853	21.5872	21.9723		UBAP1	32.616	31.8822	27.3758	28.3746
SH3PXD2B	5.31862	6.61095	4.23719	4.47486	3.44147	3.46724		SH3PXD2B	5.31862	6.61095	3.27982	2.76077
KLHL24	13.1102	12.5695	6.89618	7.70404	9.10442	9.92393		KLHL24	13.1102	12.5695	16.8617	19.6562
CGREF1	13.3082	12.4589	8.4885	9.50021	7.43989	8.3182		CGREF1	13.3082	12.4589	14.1795	15.3659
LETM1	20.6034	20.9254	13.4292	14.3835	12.7461	13.8307		LETM1	20.6034	20.9254	21.9343	20.7436
FEZ2	21.2102	22.8341	15.0624	14.4659	15.0223	13.1354		FEZ2	21.2102	22.8341	12.3559	12.2172
UBL3	160.531	127.826	82.8588	84.2397	105.636	105.149		UBL3	160.531	127.826	84.6247	85.4607
TPD52L1	102.093	109.524	56.0221	56.3689	82.4348	82.5144		TPD52L1	102.093	109.524	108.983	95.3315
PHF14	19.1433	17.977	12.1576	13.4148	12.3649	10.7122		PHF14	19.1433	17.977	13.088	12.1971
ITPR2	2.32365	1.98961	1.56222	1.39548	1.41471	1.28103		ITPR2	2.32365	1.98961	1.22017	1.40622
PPCS	23.4681	22.7724	15.5993	15.7454	15.0399	14.2342		PPCS	23.4681	22.7724	23.781	19.891
ZNF256	3.99165	4.86651	2.04423	2.33075	4.24341	2.99624		ZNF256	3.99165	4.86651	3.23108	2.47321
RNF6	49.8452	47.3367	31.9067	31.6302	32.4209	31.4971		RNF6	49.8452	47.3367	39.1548	38.3115
MPP6	2.71673	2.61327	1.57945	1.72352	1.5939	2.09481		MPP6	2.71673	2.61327	2.06484	2.04638
C2orf68	14.6926	15.2152	10.9875	10.0375	9.59101	8.62081		C2orf68	14.6926	15.2152	14.2678	12.5855
SUPV3L1	23.5013	24.8985	15.8441	17.2432	15.1361	15.2916		SUPV3L1	23.5013	24.8985	22.38	23.4321
PHLDB1	5.67499	6.43031	3.92592	4.69357	3.56513	3.70298		PHLDB1	5.67499	6.43031	4.24821	4.53155
NBR2	6.09419	9.31611	5.29876	3.68511	5.70008	5.55001		NBR2	6.09419	9.31611	7.07087	8.38761
GAD1	5.63354	5.73787	3.99571	4.18128	4.21463	2.5399		GAD1	5.63354	5.73787	7.86737	4.65169
CES3	1.4473	1.8606	0.692787	1.28269	0.81316	1.5551		CES3	1.4473	1.8606	0.468128	0.376979
TM7SF2	46.055	48.0626	32.4854	30.8651	30.0863	30.1967		TM7SF2	46.055	48.0626	33.3434	30.4716
MAP3K20	6.0311	6.26392	4.79792	3.85473	3.90991	3.5889		MAP3K20	6.0311	6.26392	5.11342	5.48652
APTX	27.2112	22.6772	19.7206	15.7081	15.3991	14.7754		APTX	27.2112	22.6772	18.1867	21.5989
BCCIP	94.6501	92.342	57.8067	63.2381	64.2366	60.6411		BCCIP	94.6501	92.342	87.4583	78.546
CA11	26.8399	25.5004	13.0328	12.4489	21.1188	22.251		CA11	26.8399	25.5004	9.80253	10.0479
LRP11	29.948	27.0128	18.5296	18.5437	19.5783	18.328		LRP11	29.948	27.0128	36.6221	35.3307
KLHL5	7.49572	6.67092	4.19269	5.39035	4.52458	4.54047		KLHL5	7.49572	6.67092	7.29746	7.28245
FAM204A	3.11249	2.91113	2.20364	1.84988	2.03971	1.83813		FAM204A	3.11249	2.91113	3.24906	3.10114
DLG5	18.4214	19.3514	11.0784	11.6683	14.2887	12.7062		DLG5	18.4214	19.3514	16.6574	16.2765
MFSD10	33.6401	38.5758	24.878	23.5465	22.7568	23.9178		MFSD10	33.6401	38.5758	45.1431	49.6747
GEMIN6	6.69965	6.56419	4.29681	4.2539	4.51441	4.40215		GEMIN6	6.69965	6.56419	4.62237	4.18907
ZC3H15	126.545	122.808	80.8607	83.3601	85.3376	78.849		ZC3H15	126.545	122.808	132.538	118.449
ACOT7	17.7596	16.9339	13.5495	13.7716	9.21273	9.17192		ACOT7	17.7596	16.9339	9.12299	10.6775
PNPLA2	31.603	30.3354	20.9827	18.4668	20.9387	21.2501		PNPLA2	31.603	30.3354	17.4084	18.4812
TP53RK	9.05925	11.1581	7.58299	6.75807	5.06191	7.26015		TP53RK	9.05925	11.1581	6.97324	5.91915
GDF11	6.52908	6.25076	5.12407	4.28514	3.46258	3.98373		GDF11	6.52908	6.25076	6.65375	6.44632
TMX4	4.45777	4.0899	2.70266	3.0606	2.74133	2.77262		TMX4	4.45777	4.0899	3.30278	3.06306
SETMAR	7.77474	8.4554	12.9458	14.5178	10.2085	11.5477		SETMAR	7.77474	8.4554	6.33247	6.47392
POLK	4.1692	3.52855	5.78566	5.58935	5.64443	6.328		POLK	4.1692	3.52855	4.64441	4.52539
MCM4	66.6892	59.3131	103.815	108.309	83.3154	86.7507		MCM4	66.6892	59.3131	49.4306	46.8934
ISG15	33.0328	54.4933	80.8235	85.4919	49.3351	49.8562		ISG15	33.0328	54.4933	21.8652	23.3647
RAB11A	52.4548	46.2871	71.4102	74.0429	76.1037	77.9863		RAB11A	52.4548	46.2871	48.7665	51.2926
C21orf58	5.6216	4.14589	8.10937	6.25982	7.51363	7.76556		C21orf58	5.6216	4.14589	4.85016	6.61278
SGSM2	28.0944	27.3709	38.5657	33.1355	46.8138	50.0117		SGSM2	28.0944	27.3709	27.5355	29.2348
MAPK8IP3	9.9098	9.23097	15.2095	13.3855	14.9218	14.6595		MAPK8IP3	9.9098	9.23097	9.37673	10.5248
PDIA5	13.5831	16.5388	20.2165	18.7478	27.9659	24.6351		PDIA5	13.5831	16.5388	22.3386	20.2751
NPTN	62.202	47.9787	86.2517	85.2544	82.7185	80.7338		NPTN	62.202	47.9787	52.2801	50.7639
RBSN	11.9632	13.2322	19.4681	16.7066	21.0012	19.4257		RBSN	11.9632	13.2322	19.5769	17.5192
SLC44A2	58.4931	53.2525	91.3526	95.556	75.2165	77.631		SLC44A2	58.4931	53.2525	78.6856	84.6594
PCSK1N	19.2467	21.1347	35.2642	29.2783	27.323	30.9163		PCSK1N	19.2467	21.1347	19.3674	24.0713
RXYLT1	13.0183	11.4752	19.7875	21.0401	17.6529	16.0025		RXYLT1	13.0183	11.4752	10.6949	10.4084
NUP54	16.4261	16.2288	23.2507	24.8869	27.3893	23.8103		NUP54	16.4261	16.2288	25.2524	22.7325
PSMC1	96.5436	94.0631	141.265	143.589	141.418	153.642		PSMC1	96.5436	94.0631	104.669	101.208
RBM43	1.72524	2.19745	2.75157	2.73417	3.10657	3.34656		RBM43	1.72524	2.19745	5.31806	5.14469
FMNL3	1.1994	1.29415	1.66662	1.62855	1.93204	2.36279		FMNL3	1.1994	1.29415	1.95142	1.97121
C20orf96	2.34871	3.14439	4.16736	3.65059	4.20859	4.69404		C20orf96	2.34871	3.14439	3.60272	3.30639
PRCP	13.6878	14.5616	21.0527	22.8678	21.0994	20.9808		PRCP	13.6878	14.5616	15.7891	18.1011
SLC25A19	9.93116	9.0629	16.3858	18.3974	13.2171	9.86361		SLC25A19	9.93116	9.0629	9.88804	10.7887
EMID1	3.61313	3.48012	6.47676	4.83474	4.94363	5.35685		EMID1	3.61313	3.48012	3.93214	4.18054
DIP2B	12.3228	11.6392	18.0449	19.0191	17.2726	18.7148		DIP2B	12.3228	11.6392	12.5881	13.431
CCDC167	33.9238	27.8998	39.2206	54.1579	51.0421	44.063		CCDC167	33.9238	27.8998	44.3419	29.9974
BIRC5	41.236	31.9021	62.4137	60.1445	48.0644	52.4211		BIRC5	41.236	31.9021	28.304	28.2082
FIS1	144.423	142.954	236.339	218.646	214.785	207.191		FIS1	144.423	142.954	114.841	113.482
ATP6V1B2	23.8451	24.501	40.17	40.2982	32.3802	34.7033		ATP6V1B2	23.8451	24.501	20.9926	19.6229
KIAA0355	1.07381	1.40587	1.65323	1.33677	2.46911	2.10894		KIAA0355	1.07381	1.40587	1.31115	1.14708
CLUH	31.192	29.2189	41.3675	42.0095	47.1467	53.8727		CLUH	31.192	29.2189	25.0969	27.9458
PCM1	21.1018	23.3891	32.364	33.8126	36.5438	33.1478		PCM1	21.1018	23.3891	21.8436	23.7932
DYRK2	8.64957	8.0171	13.5075	12.3179	12.0529	13.0247		DYRK2	8.64957	8.0171	13.6004	13.7143
UBE2L6	23.0587	26.2643	33.2355	40.8118	38.413	38.2501		UBE2L6	23.0587	26.2643	35.266	34.0085
NOD2	1.23558	0.880036	1.15593	1.47708	1.42689	2.40573		NOD2	1.23558	0.880036	1.49361	1.50315
SCPEP1	18.7042	18.6379	31.3223	30.5966	25.5715	26.663		SCPEP1	18.7042	18.6379	31.2266	29.7382
SIVA1	69.6486	82.5791	121.285	117.672	115.41	111.008		SIVA1	69.6486	82.5791	70.6602	83.6722
SORBS3	7.22622	6.47824	11.4868	10.4584	9.68876	10.2682		SORBS3	7.22622	6.47824	8.37899	7.56399
ZNF711	2.76273	1.98436	3.12065	3.67463	4.40432	3.31717		ZNF711	2.76273	1.98436	7.24357	6.78584
FAM98C	9.82011	10.7061	14.6754	13.1034	17.7588	17.2353		FAM98C	9.82011	10.7061	8.99702	10.9601
HEXB	55.2794	56.3721	81.4685	93.9851	82.867	83.1586		HEXB	55.2794	56.3721	46.8223	49.7149
MAST3	4.06534	4.25766	7.42637	7.08449	5.07468	5.87011		MAST3	4.06534	4.25766	5.18213	5.64814
MAMDC4	1.48096	1.25713	2.01648	1.60642	2.38556	2.36714		MAMDC4	1.48096	1.25713	3.26729	3.60324
RPL34	512.465	586.774	845.551	864.301	868.206	784.569		RPL34	512.465	586.774	720.034	714.193
ACACA	9.04127	9.6734	15.1221	15.4431	13.1255	13.576		ACACA	9.04127	9.6734	8.54151	9.28434
PCBD1	85.5359	99.1434	153.177	147.073	138.659	126.778		PCBD1	85.5359	99.1434	63.0863	56.008
AKT1	80.0183	78.3251	130.399	126.473	108.277	119.926		AKT1	80.0183	78.3251	84.5626	86.2258
ZNF697	1.13814	1.27967	1.64664	1.87979	1.99788	1.88276		ZNF697	1.13814	1.27967	1.98677	1.61161
ATPAF1	17.7646	14.9517	26.8095	29.4787	22.9062	21.0468		ATPAF1	17.7646	14.9517	18.3441	18.4622
PPP1R13L	7.74664	8.93705	13.0266	10.7566	12.8759	14.4657		PPP1R13L	7.74664	8.93705	7.73549	7.48854
FLNA	44.804	53.0199	79.3889	73.103	70.1792	77.2329		FLNA	44.804	53.0199	72.1202	80.718
DCK	20.6847	18.0799	29.3729	31.1116	29.0176	29.4502		DCK	20.6847	18.0799	32.3988	31.198
AGO4	2.97491	3.42588	3.88744	4.07336	6.2026	5.48513		AGO4	2.97491	3.42588	5.46549	5.92685
THUMPD3	19.0093	20.4856	31.897	30.1713	28.5455	30.6747		THUMPD3	19.0093	20.4856	23.2363	23.5496
LRRC47	11.454	12.3255	18.3704	20.5929	16.4544	17.6279		LRRC47	11.454	12.3255	11.287	12.4581
LINC01578	37.0984	37.868	52.073	50.7595	70.1361	57.3358		LINC01578	37.0984	37.868	93.699	86.1501
MACROH2A2	11.771	18.0203	21.8926	19.0811	27.1524	23.4078		MACROH2A2	11.771	18.0203	23.7923	18.0491
STAT3	14.6547	14.5116	24.1135	20.4372	21.6584	23.4296		STAT3	14.6547	14.5116	17.6688	17.5054
RRP7A	10.6698	11.7387	22.7951	23.5582	10.926	11.6182		RRP7A	10.6698	11.7387	9.49961	8.45351
RPL38	138.721	117.346	221.502	244.083	165.443	156.613		RPL38	138.721	117.346	122.348	134.611
INTS10	21.9952	20.1116	32.4207	33.3472	32.4892	31.2626		INTS10	21.9952	20.1116	20.3556	20.9996
NBEAL2	13.2749	11.9373	20.6024	18.6768	17.884	20.3899		NBEAL2	13.2749	11.9373	14.5451	16.4547
HOMEZ	2.62125	3.08531	5.34826	4.20213	4.20368	3.80156		HOMEZ	2.62125	3.08531	3.72657	3.11821
MTSS1	2.29462	3.32809	3.41129	2.41106	5.97994	5.49629		MTSS1	2.29462	3.32809	3.99477	4.32377
ERO1A	51.0419	61.7971	65.8417	46.5328	137.939	96.9192		ERO1A	51.0419	61.7971	88.58	86.8859
RXRB	1.01819	1.84759	2.24638	1.81778	2.28721	2.46734		RXRB	1.01819	1.84759	1.4578	1.48828
ELF4	6.50228	7.55842	12.4795	11.0749	9.54951	10.1755		ELF4	6.50228	7.55842	10.7488	9.37072
TRPV3	2.75672	2.40197	3.26764	3.18041	4.7554	4.67704		TRPV3	2.75672	2.40197	6.05299	6.10347
DLD	86.1058	74.2109	117.188	129.641	121.23	125.493		DLD	86.1058	74.2109	56.1198	52.4707
EEF1AKMT3	6.44312	6.28092	9.67573	8.3776	11.3592	9.77046		EEF1AKMT3	6.44312	6.28092	9.88675	10.6653
PPP1R13B	11.0445	12.0636	18.9931	17.123	17.3441	17.7095		PPP1R13B	11.0445	12.0636	14.412	13.3192
PLD3	22.8797	27.6706	37.4971	32.0655	43.744	42.3923		PLD3	22.8797	27.6706	26.0965	27.5944
GTPBP1	7.15221	8.10154	11.5017	11.0374	11.6041	12.8398		GTPBP1	7.15221	8.10154	11.0118	11.978
MEAF6	14.6898	13.9558	22.1635	23.0254	22.7409	20.3096		MEAF6	14.6898	13.9558	20.3871	21.631
DDIT4	568.038	678.683	890.724	793.701	1103.03	1053.26		DDIT4	568.038	678.683	985.163	1063.1
SEC22A	4.97448	4.99092	7.92	7.31599	7.89481	7.59582		SEC22A	4.97448	4.99092	6.58257	5.69644
ZC3H12A	6.93487	7.69891	12.9512	10.6068	11.1322	10.4355		ZC3H12A	6.93487	7.69891	9.59242	9.02915
IL17RE	3.90173	4.48844	6.4391	5.59226	6.87332	6.96798		IL17RE	3.90173	4.48844	1.86517	2.60455
ZNF280D	4.68557	3.77259	7.15176	7.25974	5.65517	6.01865		ZNF280D	4.68557	3.77259	8.95161	8.20581
TSNARE1	3.09117	3.58387	4.43834	3.98056	5.75886	6.40979		TSNARE1	3.09117	3.58387	4.08217	2.36134
CCDC14	13.9551	12.2533	17.5602	20.9738	22.1053	20.2118		CCDC14	13.9551	12.2533	13.2484	13.0663
TTC8	18.449	14.3571	26.0227	28.8753	23.5193	22.8269		TTC8	18.449	14.3571	20.3084	17.6009
AJUBA	4.73233	5.80001	7.7576	9.35693	7.97238	7.41826		AJUBA	4.73233	5.80001	4.65303	5.52877
S100A16	174.045	173.992	289.123	292.835	233.557	258.656		S100A16	174.045	173.992	150.425	163.038
SLC5A3	7.09119	6.91084	10.599	10.9131	10.7268	10.9774		SLC5A3	7.09119	6.91084	10.8977	10.3749
BTN2A2	2.72966	2.66506	3.56669	3.95572	4.11138	5.02891		BTN2A2	2.72966	2.66506	3.60036	4.10288
CTDSPL	8.58106	7.67968	11.9246	13.2823	12.4089	12.6113		CTDSPL	8.58106	7.67968	9.00998	9.68626
TP53I13	15.8887	14.9512	22.7768	28.3204	22.102	22.068		TP53I13	15.8887	14.9512	15.6348	15.1319
RBM48	7.32786	6.68652	10.8484	10.8781	11.1176	10.458		RBM48	7.32786	6.68652	7.45351	7.63152
ATIC	122.767	120.47	208.482	221.873	156.235	165.016		ATIC	122.767	120.47	124.23	132.783
CENPE	6.90603	4.84236	8.70329	8.98018	8.9361	9.68704		CENPE	6.90603	4.84236	9.77117	8.65418
LFNG	6.02878	5.84523	9.6999	10.0685	7.88258	9.04393		LFNG	6.02878	5.84523	3.50254	3.51438
TMEM60	36.5498	28.317	53.7488	57.0853	47.0517	42.5877		TMEM60	36.5498	28.317	38.0951	31.9887
FAM160B2	9.6858	10.9404	15.7693	15.9119	14.8793	17.1882		FAM160B2	9.6858	10.9404	8.7908	10.2316
CFDP1	88.2054	97.495	130.456	132.162	161.381	150.143		CFDP1	88.2054	97.495	175.952	165.59
FSCN1	3.34423	4.28175	4.55945	3.85455	6.70944	8.45652		FSCN1	3.34423	4.28175	8.4908	8.45374
ENTPD2	8.80451	7.80873	12.1207	14.243	11.1063	13.9005		ENTPD2	8.80451	7.80873	16.6955	16.7131
LPCAT3	10.4668	10.6489	17.7166	17.0022	16.2103	14.3812		LPCAT3	10.4668	10.6489	11.0806	11.4833
THSD4	11.5719	11.3561	18.0872	18.0767	16.7197	18.0781		THSD4	11.5719	11.3561	5.75838	5.95983
ZC3H3	3.27239	2.8101	5.11069	4.77622	4.24567	4.69548		ZC3H3	3.27239	2.8101	3.8148	3.59524
ANXA5	68.8303	62.5879	99.78	104.878	105.623	96.6029		ANXA5	68.8303	62.5879	102.674	103.018
TMEM45B	4.80907	7.1198	9.11411	8.58823	10.8903	8.34345		TMEM45B	4.80907	7.1198	11.3734	10.1563
ERV3-1-ZNF117	3.52471	3.29071	6.13469	5.14561	5.36001	4.46386		ERV3-1-ZNF117	3.52471	3.29071	4.52172	3.85808
USP6NL	9.80323	10.261	16.0128	13.8239	16.128	16.1653		USP6NL	9.80323	10.261	9.36174	9.14951
SARAF	102.2	105.696	149.129	153.593	172.283	168.767		SARAF	102.2	105.696	119.02	114.819
PPP6R2	8.62156	9.62985	14.5394	16.0503	12.7758	13.1601		PPP6R2	8.62156	9.62985	8.90739	8.55796
ALDH7A1	17.9045	16.8902	24.1023	26.4199	29.2619	27.981		ALDH7A1	17.9045	16.8902	13.4275	11.9493
KIF20A	27.1269	22.9086	33.867	40.6661	38.3821	42.1583		KIF20A	27.1269	22.9086	40.9761	36.2454
MMP25	1.73285	1.09812	2.31735	2.14819	1.80569	2.50357		MMP25	1.73285	1.09812	1.12221	1.01362
PKD2	2.4961	2.76087	4.52027	4.57159	3.5429	3.65967		PKD2	2.4961	2.76087	3.84774	3.11407
LEO1	75.6483	68.2602	115.806	123.244	106.469	100.592		LEO1	75.6483	68.2602	121.408	112.108
RHPN1	17.1666	15.0647	27.9062	26.1721	21.9653	23.8751		RHPN1	17.1666	15.0647	10.074	11.5097
RAPGEF2	6.0123	5.68029	9.3409	8.70641	9.37307	8.84065		RAPGEF2	6.0123	5.68029	8.3159	7.21954
PTK2	37.2446	38.9768	60.4181	58.2044	61.8567	56.0737		PTK2	37.2446	38.9768	43.0749	47.0534
CENPX	63.4321	71.6648	105.357	138.71	83.5365	91.7033		CENPX	63.4321	71.6648	46.3118	46.6692
NCK1-DT	4.25961	6.54081	8.27588	9.96844	7.90516	7.38524		NCK1-DT	4.25961	6.54081	7.50439	9.40946
DCUN1D4	16.3	14.9988	22.5619	22.9988	25.0191	26.607		DCUN1D4	16.3	14.9988	18.3618	18.053
HOMER1	12.2602	11.0876	16.6726	17.9197	19.5562	18.3641		HOMER1	12.2602	11.0876	13.0399	12.1453
MSMO1	145.364	137.723	200.941	183.116	261.478	233.872		MSMO1	145.364	137.723	337.255	369.235
MICU1	28.7605	23.3723	37.6362	41.4566	41.0334	41.8413		MICU1	28.7605	23.3723	26.5743	27.8552
LOC100128494	31.3178	35.5996	59.0856	52.9757	48.2172	47.6255		LOC100128494	31.3178	35.5996	37.2709	37.0104
LYRM9	2.45197	1.94752	2.64101	3.64271	3.96396	3.42279		LYRM9	2.45197	1.94752	2.41515	2.86781
VIPAS39	9.48806	10.977	15.2741	14.5761	18.3876	15.3751		VIPAS39	9.48806	10.977	14.7659	16.1385
ZNF696	4.35488	4.2322	6.1753	7.33771	6.44583	6.73312		ZNF696	4.35488	4.2322	4.18032	3.89935
CCDC25	17.498	17.0444	25.3001	27.722	25.6176	28.7639		CCDC25	17.498	17.0444	17.2369	16.2802
PCCA	5.67825	6.78948	10.5857	9.51109	10.0273	8.653		PCCA	5.67825	6.78948	6.6402	5.13613
LAMTOR3	8.17117	7.90745	12.3295	12.7046	13.119	11.9061		LAMTOR3	8.17117	7.90745	11.6163	11.8439
PIK3IP1	6.41382	10.1215	12.1954	10.9001	14.9705	13.4278		PIK3IP1	6.41382	10.1215	7.20875	9.43682
COX10-AS1	3.25575	3.03684	4.79214	4.61042	5.3918	4.80552		COX10-AS1	3.25575	3.03684	2.27144	2.7639
BAK1	13.7672	10.3571	18.0962	24.6009	16.2779	16.1798		BAK1	13.7672	10.3571	11.5374	10.6938
SEC24B	13.4206	12.6902	20.3667	20.2483	20.3226	20.4229		SEC24B	13.4206	12.6902	19.8461	19.5289
ENTPD5	6.29483	7.23335	10.7467	11.276	9.97	10.1622		ENTPD5	6.29483	7.23335	10.2147	10.3531
PITPNM3	2.92282	2.50165	4.33352	3.47498	4.1362	4.96011		PITPNM3	2.92282	2.50165	4.35786	4.1048
KAT6A	9.94995	9.81026	16.6153	15.4354	14.945	14.5921		KAT6A	9.94995	9.81026	9.3876	9.55757
KIAA1324L	8.14198	8.25384	12.297	13.144	13.5215	12.154		KIAA1324L	8.14198	8.25384	12.7632	10.8196
PTPRJ	8.31546	8.11726	11.6864	11.9586	14.0778	13.5143		PTPRJ	8.31546	8.11726	7.79164	8.06102
ZFYVE21	43.509	47.6032	72.6795	65.4808	66.6963	79.2342		ZFYVE21	43.509	47.6032	64.3474	62.7759
RCOR1	27.0854	29.4086	42.6617	38.9444	47.2503	47.3291		RCOR1	27.0854	29.4086	44.3368	46.0026
MLLT3	2.40224	2.25734	3.48633	3.00848	4.64634	3.39496		MLLT3	2.40224	2.25734	4.48143	3.84289
GADD45B	36.9083	52.7993	65.0338	53.8432	82.5107	78.4803		GADD45B	36.9083	52.7993	69.3587	80.715
CLDN4	145.481	153.006	247.305	223.526	236.358	224.476		CLDN4	145.481	153.006	139.939	146.677
ARFGAP3	15.7954	16.9031	29.8572	31.7792	20.0314	20.4062		ARFGAP3	15.7954	16.9031	20.8746	20.9783
DMTF1	25.1044	28.3151	39.8005	35.7935	47.0899	44.1166		DMTF1	25.1044	28.3151	30.9398	31.4396
MANEA	3.6837	2.66865	5.18933	4.24086	4.81467	5.59288		MANEA	3.6837	2.66865	5.4616	4.73581
TRAF3	3.45931	3.38945	5.88768	5.43363	4.77426	5.29253		TRAF3	3.45931	3.38945	5.66334	5.85854
SPTBN2	11.4459	12.5508	19.027	19.5773	18.3179	18.0856		SPTBN2	11.4459	12.5508	13.1451	13.4616
REEP4	26.4855	22.5377	39.8485	36.0792	38.3012	39.0186		REEP4	26.4855	22.5377	24.4781	25.9764
MYO5C	32.1612	33.1093	56.9982	53.1435	48.0688	45.8344		MYO5C	32.1612	33.1093	42.9218	41.3209
MAP1S	4.4612	5.44954	9.06843	8.13366	5.53041	8.25326		MAP1S	4.4612	5.44954	6.97754	7.94199
NOD1	1.59239	1.70176	2.35973	2.29098	2.32312	3.32666		NOD1	1.59239	1.70176	1.58309	1.87817
ANKRD46	10.3704	9.06412	13.5123	15.9369	16.1205	15.2269		ANKRD46	10.3704	9.06412	9.79469	9.01272
CYTH1	11.6093	14.0293	23.0671	20.9754	16.9079	19.2581		CYTH1	11.6093	14.0293	14.5411	16.3303
CBX6	12.9833	12.7561	22.6811	24.4317	15.5724	17.8433		CBX6	12.9833	12.7561	14.907	13.7957
ANKRA2	7.17878	6.18852	9.92974	11.2143	10.531	10.1462		ANKRA2	7.17878	6.18852	8.85958	7.50917
CYTH3	2.93529	2.92343	4.56843	3.59114	4.28986	5.88634		CYTH3	2.93529	2.92343	6.1808	7.37543
KLF9	4.15391	4.12612	7.1684	6.60353	6.1005	6.04184		KLF9	4.15391	4.12612	8.97596	10.1813
ABLIM1	11.6165	11.829	21.2584	21.0555	14.7896	16.2802		ABLIM1	11.6165	11.829	10.4281	9.31958
TTC7B	4.36961	4.77401	7.00998	6.64796	7.60411	7.35848		TTC7B	4.36961	4.77401	12.6417	12.4123
BPHL	13.3922	11.4072	19.554	20.186	19.6825	18.214		BPHL	13.3922	11.4072	7.93278	11.1203
AGPAT2	16.0531	15.6334	24.665	26.6021	23.9935	23.9527		AGPAT2	16.0531	15.6334	21.0442	25.9919
ETHE1	5.94458	5.24124	6.31692	9.41404	8.87719	10.4287		ETHE1	5.94458	5.24124	6.1382	6.37137
HIBCH	7.44001	7.25974	10.8656	10.8351	12.696	11.6525		HIBCH	7.44001	7.25974	7.05258	6.92857
TIFA	6.96	6.18751	10.1596	10.0707	10.0609	10.9031		TIFA	6.96	6.18751	13.3002	12.057
CDC42EP4	15.1709	15.3868	26.803	29.3547	18.174	21.4237		CDC42EP4	15.1709	15.3868	13.0005	13.6097
LNPEP	9.00322	7.4036	12.0094	12.5887	12.8443	13.97		LNPEP	9.00322	7.4036	8.33504	8.33801
KIAA1109	5.83067	5.48666	8.98098	8.71084	8.64024	9.13784		KIAA1109	5.83067	5.48666	8.70278	8.07579
CCDC152	3.13397	2.2738	4.57936	4.70771	3.47673	4.18968		CCDC152	3.13397	2.2738	6.29864	5.06784
TRIM4	14.606	15.3019	24.431	27.4129	20.8219	21.1147		TRIM4	14.606	15.3019	15.0395	15.1584
ZNF596	2.1976	1.76579	3.15138	5.07039	1.71301	2.5001		ZNF596	2.1976	1.76579	0.905482	0.668337
ADCY9	4.39645	4.88036	8.51484	6.76621	6.78447	7.06016		ADCY9	4.39645	4.88036	6.25083	6.0801
LOC646471	4.10622	3.72063	6.81959	5.89738	6.35344	5.51102		LOC646471	4.10622	3.72063	4.60291	3.81015
SYTL1	8.41937	7.91669	13.52	11.737	11.5871	14.5001		SYTL1	8.41937	7.91669	17.3697	16.2458
SLC7A8	3.20266	3.34278	5.79951	6.30638	4.38315	4.08593		SLC7A8	3.20266	3.34278	6.83632	7.56635
WDFY2	3.50939	2.8697	5.37129	4.83677	5.20827	4.64093		WDFY2	3.50939	2.8697	3.07744	2.77454
PCDHB2	3.08932	2.71982	5.44371	6.73693	2.85688	3.23196		PCDHB2	3.08932	2.71982	2.32071	1.92497
CLDN15	3.68268	3.84422	7.08351	6.63708	5.259	4.71849		CLDN15	3.68268	3.84422	4.74373	4.73939
MTMR11	6.53823	6.601	11.3174	10.1171	9.12031	10.8234		MTMR11	6.53823	6.601	8.58138	9.99421
ARID2	11.0058	10.7314	16.0595	18.1771	16.8782	17.3609		ARID2	11.0058	10.7314	11.9535	11.229
PINX1	5.64708	5.97466	8.33392	11.5069	7.58893	9.19123		PINX1	5.64708	5.97466	4.94452	3.44262
SBDSP1	29.1115	25.1266	42.0399	45.9923	40.419	42.5203		SBDSP1	29.1115	25.1266	33.0891	32.1356
INTS6L	4.32063	3.37423	5.96243	5.68815	6.46396	6.15012		INTS6L	4.32063	3.37423	6.81255	6.33362
ZNF16	5.59645	4.775	7.44362	8.60435	9.32339	7.35282		ZNF16	5.59645	4.775	5.88693	5.64541
LINC01061	1.01917	1.40135	1.98513	2.50307	1.85829	1.29233		LINC01061	1.01917	1.40135	2.11671	1.94642
KLHL17	3.78025	3.36169	6.11274	5.86858	5.0713	5.48691		KLHL17	3.78025	3.36169	6.56839	7.16357
RRAGD	6.55103	8.12991	9.8249	8.69914	14.2345	13.5798		RRAGD	6.55103	8.12991	9.29439	8.191
HSD17B8	7.42946	7.6358	13.7663	11.2754	9.00141	13.5195		HSD17B8	7.42946	7.6358	6.38956	5.63569
JRK	7.01164	5.63267	9.87832	10.9964	9.60975	9.43828		JRK	7.01164	5.63267	6.73192	6.97982
PLPP2	16.7594	18.2153	29.2955	28.0109	25.085	28.0762		PLPP2	16.7594	18.2153	28.38	30.1294
CD8A	1.78	2.08377	2.67861	3.38578	2.85068	3.29154		CD8A	1.78	2.08377	3.03262	2.83624
FAM83H	2.77798	3.33575	5.63948	5.00696	3.95636	4.71532		FAM83H	2.77798	3.33575	2.48035	2.46357
INSYN1	5.01887	4.47044	9.85536	9.12496	5.45977	5.54489		INSYN1	5.01887	4.47044	4.63426	3.62417
SEC14L1	28.7418	27.6715	54.7072	54.387	31.2818	37.9307		SEC14L1	28.7418	27.6715	29.8661	30.8425
KLHL2	4.77985	5.39149	7.81701	8.20738	8.85005	7.28909		KLHL2	4.77985	5.39149	7.66313	7.38633
ERGIC1	72.741	68.7147	135.499	147.28	79.717	85.0818		ERGIC1	72.741	68.7147	50.9892	50.5081
ARPC1A	165.97	161.499	257.505	264.738	260.651	253.281		ARPC1A	165.97	161.499	125.873	117.904
PLPBP	20.6513	19.8304	34.4294	32.1709	32.0737	29.4273		PLPBP	20.6513	19.8304	21.3465	18.5634
FAM214A	18.7214	16.9625	27.9161	30.7954	25.9285	28.2887		FAM214A	18.7214	16.9625	46.0407	41.0412
VDAC3	69.3256	81.9758	119.877	125.378	118.805	115.004		VDAC3	69.3256	81.9758	68.367	63.4276
NEBL	13.7278	14.1395	22.4475	19.6158	23.7847	22.3908		NEBL	13.7278	14.1395	12.99	11.518
YBX2	26.4105	25.0473	41.8106	37.5965	40.5068	43.0523		YBX2	26.4105	25.0473	22.9329	25.9443
MAP11	6.55804	6.57732	9.53075	11.6143	10.1956	10.2615		MAP11	6.55804	6.57732	4.60188	6.28447
PLEKHG2	2.00699	1.92775	2.8561	3.04931	3.44468	3.11643		PLEKHG2	2.00699	1.92775	2.04565	2.12487
SEL1L	25.9423	26.9089	42.6023	40.735	42.395	41.7168		SEL1L	25.9423	26.9089	39.0139	39.3177
ZNF730	2.58673	1.87575	2.85699	3.41412	4.09774	3.77548		ZNF730	2.58673	1.87575	4.81506	5.01666
IL17RC	6.60376	6.69302	10.3043	10.4206	10.4385	10.9913		IL17RC	6.60376	6.69302	8.00197	7.60852
MEGF6	1.47024	1.83827	2.89716	2.70477	2.61604	2.27605		MEGF6	1.47024	1.83827	0.831643	1.19363
CACNB3	24.2034	26.0167	41.6661	39.1073	37.4483	41.0882		CACNB3	24.2034	26.0167	21.2151	20.8942
NUDT9	9.70422	8.67563	15.1917	14.5743	15.2615	13.2839		NUDT9	9.70422	8.67563	13.2643	10.169
MAML3	1.66808	1.98409	3.4009	2.26676	2.97094	2.95282		MAML3	1.66808	1.98409	4.23396	3.92932
DIMT1	14.6101	14.7889	23.0869	23.9741	22.8991	23.3602		DIMT1	14.6101	14.7889	14.2068	14.67
ZNF98	2.50414	1.93159	3.32537	2.98702	4.3704	3.39958		ZNF98	2.50414	1.93159	2.28317	3.1083
PTP4A3	2.01774	3.21554	3.91029	4.15906	4.71726	3.82862		PTP4A3	2.01774	3.21554	1.9606	2.32611
CINP	22.0684	20.726	32.7623	33.4379	32.861	36.8728		CINP	22.0684	20.726	20.9319	25.1816
GPR176	1.43354	1.0094	2.00666	2.29688	1.60232	1.85522		GPR176	1.43354	1.0094	1.87094	1.70812
NRDE2	3.27827	3.06585	4.73661	4.77017	5.10939	5.53963		NRDE2	3.27827	3.06585	4.16754	3.66625
PIAS1	10.4482	9.93083	16.5734	15.6897	16.9062	15.6015		PIAS1	10.4482	9.93083	11.3964	11.894
ALKBH1	5.29674	7.05237	10.2208	9.83612	8.49745	10.7071		ALKBH1	5.29674	7.05237	8.38355	8.0361
SLC20A2	11.0827	9.23439	17.6397	16.709	14.8259	15.4454		SLC20A2	11.0827	9.23439	6.32473	8.53239
SCARA3	10.4323	9.84674	17.2032	15.2193	15.1988	16.8875		SCARA3	10.4323	9.84674	5.24892	4.87128
TIGD2	2.38835	2.50068	3.86757	3.94375	3.71066	4.03155		TIGD2	2.38835	2.50068	2.34772	2.63312
KIF21A	7.2303	6.83149	11.3843	12.2305	10.0111	11.1195		KIF21A	7.2303	6.83149	7.24964	6.36712
ZCRB1	20.1572	17.3999	32.3182	30.5582	28.2312	28.4164		ZCRB1	20.1572	17.3999	25.201	20.4608
CDS1	15.1567	14.8784	25.2617	25.6072	21.6786	23.1296		CDS1	15.1567	14.8784	21.2168	20.3491
KLHDC3	77.1024	77.8492	123.04	124.549	118.574	127.51		KLHDC3	77.1024	77.8492	69.1711	74.5959
PIM1	3.33978	3.45902	5.65341	4.04038	6.36459	5.6035		PIM1	3.33978	3.45902	5.32588	7.25747
STAP2	22.0407	21.0494	31.8949	37.1817	33.1188	35.1666		STAP2	22.0407	21.0494	33.3609	37.4447
OXCT1	5.42644	4.10052	6.6572	9.05497	7.25726	7.40594		OXCT1	5.42644	4.10052	6.77709	4.59716
ABHD18	7.75611	5.48036	10.3839	10.9115	10.9084	10.0065		ABHD18	7.75611	5.48036	9.16904	9.36005
CAT	24.3735	22.8946	38.4217	39.3158	36.1505	36.8831		CAT	24.3735	22.8946	24.1883	26.9938
ZNF76	11.3146	13.5516	20.5886	20.7582	18.7073	19.2699		ZNF76	11.3146	13.5516	14.4936	14.7983
NDRG1	130.272	229.248	243.915	140.49	440.674	321.969		NDRG1	130.272	229.248	279.781	284.873
TENT2	11.1701	10.6677	15.0063	17.3583	18.9072	18.4212		TENT2	11.1701	10.6677	11.1532	10.8921
KANTR	1.16465	0.970024	0.933969	1.61311	2.37108	1.89714		KANTR	1.16465	0.970024	1.65329	1.88765
SLCO4A1	7.78982	8.17895	13.8827	11.6549	13.7275	11.7471		SLCO4A1	7.78982	8.17895	11.5303	12.1134
MRPS17	7.46043	6.24495	11.1494	13.233	9.68036	9.73703		MRPS17	7.46043	6.24495	5.21301	5.80354
NDUFS7	29.9281	39.7173	50.6119	55.4024	56.2049	60.4106		NDUFS7	29.9281	39.7173	35.5864	39.3333
ATP5MC2	212.758	213.273	352.781	381.937	319.981	307.648		ATP5MC2	212.758	213.273	228.155	242.798
RACGAP1	48.3209	39.4499	64.9386	71.3647	70.1345	74.3391		RACGAP1	48.3209	39.4499	46.2563	47.4373
ADAMTSL5	1.72512	1.55432	3.34075	2.65634	2.04141	2.45397		ADAMTSL5	1.72512	1.55432	3.77197	3.57198
LOC729737	1.02604	1.41194	2.36833	2.37686	1.41781	1.63821		LOC729737	1.02604	1.41194	2.34986	1.49982
UACA	9.04924	8.47142	13.3078	12.8631	15.5088	14.3869		UACA	9.04924	8.47142	8.66811	8.17256
HDAC7	9.87091	10.3778	16.6137	15.6254	14.389	18.173		HDAC7	9.87091	10.3778	6.7161	9.70644
TMEM134	22.879	21.3252	38.127	34.9928	31.5821	36.7668		TMEM134	22.879	21.3252	27.1254	25.1412
C6orf89	16.1124	16.2183	25.7292	26.2645	26.8425	24.6406		C6orf89	16.1124	16.2183	17.3652	18.5432
MLXIPL	2.08035	1.75725	2.78374	2.92651	3.41064	3.16554		MLXIPL	2.08035	1.75725	1.79104	1.5071
CIT	4.95105	4.44512	7.75357	6.62652	8.09364	7.62287		CIT	4.95105	4.44512	6.10959	6.28275
FDXR	8.94386	10.9769	20.8425	15.9816	12.8875	14.1077		FDXR	8.94386	10.9769	12.083	13.1671
TCF7L2	2.85974	2.44535	4.46788	3.75822	4.55168	4.22259		TCF7L2	2.85974	2.44535	4.05029	4.00326
CANT1	46.4813	41.2654	83.5539	77.9857	58.4189	61.2686		CANT1	46.4813	41.2654	31.1527	31.796
MTMR14	16.8815	18.8088	32.5132	28.6716	26.5243	26.7035		MTMR14	16.8815	18.8088	19.6395	16.8157
SYT7	16.6837	18.3584	30.4964	30.9712	24.2997	26.5969		SYT7	16.6837	18.3584	19.4554	23.7449
ANKRD13A	10.5362	10.6341	17.5384	15.9952	17.5616	16.7926		ANKRD13A	10.5362	10.6341	12.8859	11.4812
CDCA2	12.1602	9.25322	16.5681	18.2422	16.6606	17.2095		CDCA2	12.1602	9.25322	10.2854	12.6182
USO1	26.991	27.6273	40.3809	40.9894	48.9182	44.9414		USO1	26.991	27.6273	57.709	50.4171
TRERF1	3.99094	4.43491	7.0385	7.24218	6.0334	6.72156		TRERF1	3.99094	4.43491	4.25007	4.28355
MACROD1	42.6623	40.2786	70.5064	70.2553	62.4676	62.9582		MACROD1	42.6623	40.2786	31.1227	34.1286
EZH2	31.5194	26.1061	44.6773	43.112	48.488	48.6644		EZH2	31.5194	26.1061	25.3202	21.6176
CCNG1	92.9134	82.8339	127.233	129.117	155.378	152.356		CCNG1	92.9134	82.8339	108.851	108.484
LSM6	7.00975	7.53037	10.3273	12.272	11.4304	12.6505		LSM6	7.00975	7.53037	9.73014	9.70226
HID1	23.8538	23.7351	46.1389	44.8623	31.4225	30.3849		HID1	23.8538	23.7351	23.2323	25.2319
GNL2	24.3178	23.8767	39.7811	39.0081	39.4762	36.4901		GNL2	24.3178	23.8767	36.2795	35.0016
SCLT1	4.71902	2.88983	5.66707	6.406	7.16266	5.19864		SCLT1	4.71902	2.88983	5.68937	4.88739
COPS4	22.0885	21.4636	33.5142	35.33	36.7624	34.2554		COPS4	22.0885	21.4636	36.2126	34.1992
STBD1	8.06233	10.9851	15.6639	14.2262	15.2442	16.0539		STBD1	8.06233	10.9851	11.4443	13.4217
GRAMD1C	1.18772	1.55393	1.93215	2.0767	2.47782	2.32168		GRAMD1C	1.18772	1.55393	4.09281	4.69743
SLIRP	189.184	204.605	345.498	306.605	297.211	316.32		SLIRP	189.184	204.605	215.348	177.092
SYCP2	1.7598	0.762934	2.09393	1.6003	2.18765	2.23137		SYCP2	1.7598	0.762934	2.03044	2.19315
ABHD11	45.9209	54.9042	91.4361	90.828	71.4975	70.5029		ABHD11	45.9209	54.9042	23.2602	27.3219
NEMP2	1.52416	1.59811	2.42824	2.95339	2.37068	2.29186		NEMP2	1.52416	1.59811	3.18653	2.79838
POMK	2.53515	2.32002	3.86828	2.91754	5.35924	3.47688		POMK	2.53515	2.32002	2.3787	1.49379
ATPAF2	6.51934	7.35963	9.93524	11.9126	11.8982	10.9199		ATPAF2	6.51934	7.35963	7.57003	5.68573
PAPSS1	32.6513	28.6409	48.0346	52.584	45.0949	51.5445		PAPSS1	32.6513	28.6409	49.0497	46.5436
LSM2	18.2666	21.8989	33.3381	39.674	25.17	31.1723		LSM2	18.2666	21.8989	18.8847	17.7491
TMEM164	19.7994	18.5836	33.1572	30.9536	29.1981	30.3253		TMEM164	19.7994	18.5836	12.4126	12.5285
RNF5	27.3388	35.394	46.9888	48.9216	53.0975	53.1546		RNF5	27.3388	35.394	45.8204	35.1331
SKIV2L	7.64617	10.7966	14.2728	14.234	15.6859	15.2489		SKIV2L	7.64617	10.7966	10.0086	10.7622
MFSD8	5.30504	5.34642	8.46418	8.21691	8.08869	9.5691		MFSD8	5.30504	5.34642	8.15532	7.84973
GATA6	1.36093	1.06544	2.24796	2.44461	1.708	1.42381		GATA6	1.36093	1.06544	1.21937	1.53922
GATB	5.70404	4.26757	7.74236	10.4155	6.74702	7.26164		GATB	5.70404	4.26757	8.00155	6.32033
SEPTIN5	1.46373	2.86775	3.3712	2.38909	4.26876	3.94605		SEPTIN5	1.46373	2.86775	4.22117	4.48285
REL	5.0112	4.97423	8.29171	8.43585	7.79561	7.72124		REL	5.0112	4.97423	6.53173	6.25849
NAPRT	1.07576	1.74731	2.85827	1.90097	2.49663	1.86203		NAPRT	1.07576	1.74731	1.05395	1.49348
MKRN2	15.1288	16.4849	25.0967	23.7338	27.1009	26.1834		MKRN2	15.1288	16.4849	20.4511	21.1237
MDH2	124.802	132.772	218.223	210.069	199.852	204.267		MDH2	124.802	132.772	113.311	126.11
LOC100288798	16.1381	11.5652	26.717	19.6639	24.888	18.3208		LOC100288798	16.1381	11.5652	14.5183	14.18
SLC25A12	1.79949	1.85857	2.69712	3.67953	1.96882	3.48481		SLC25A12	1.79949	1.85857	1.79115	1.47229
SGSM3	14.0067	15.4474	24.1714	25.8571	23.0102	22.217		SGSM3	14.0067	15.4474	16.5259	21.5976
RAB3IP	6.98505	5.88199	10.0424	9.87572	10.8812	10.821		RAB3IP	6.98505	5.88199	5.47796	5.8946
IFI27L1	4.68915	6.62405	7.20309	6.89379	12.2821	10.2194		IFI27L1	4.68915	6.62405	8.65646	13.0118
RAB27A	4.63297	4.65649	6.71894	5.96973	8.45557	8.90764		RAB27A	4.63297	4.65649	10.8525	13.0149
PRORSD1P	0.891375	1.31533	1.5977	1.63993	2.11397	1.78797		PRORSD1P	0.891375	1.31533	0.646713	0.952026
HILPDA	194.031	277.918	340.582	243.204	556.293	387.01		HILPDA	194.031	277.918	380.398	433.2
NOTCH3	19.2833	22.8851	36.0436	30.9623	35.1233	34.3219		NOTCH3	19.2833	22.8851	33.1828	37.1789
CCNB1	117.697	96.7898	163.105	181.029	174.966	174.988		CCNB1	117.697	96.7898	107.849	101.777
TAF6	31.0178	31.1462	53.9831	55.3699	47.219	44.712		TAF6	31.0178	31.1462	38.092	40.2603
HDHD2	22.7115	21.6636	37.7098	36.807	35.3744	33.8627		HDHD2	22.7115	21.6636	20.5398	20.0337
IKBKB	8.24945	8.74314	14.7743	13.1782	13.6809	13.4397		IKBKB	8.24945	8.74314	6.80067	7.31718
PGAP6	13.409	13.0554	24.3532	22.7625	16.5221	22.1437		PGAP6	13.409	13.0554	14.903	17.7164
FOXN3	9.62464	10.8122	16.6626	16.456	15.9114	17.2222		FOXN3	9.62464	10.8122	19.5802	17.7252
NUP210	23.4949	24.6114	44.1155	42.1597	33.5498	36.1322		NUP210	23.4949	24.6114	32.5481	34.3881
CMTR1	17.9382	20.9968	32.6271	34.5317	29.0514	30.0421		CMTR1	17.9382	20.9968	23.5328	24.6984
SMARCA5	24.6382	24.4711	40.2278	40.4292	39.2741	39.3418		SMARCA5	24.6382	24.4711	36.3333	33.9177
ARHGAP19	13.8939	14.1021	19.3634	22.0775	24.5812	24.785		ARHGAP19	13.8939	14.1021	18.6255	20.4794
PPP2CB	50.1182	44.1833	66.7876	76.327	80.7422	82.092		PPP2CB	50.1182	44.1833	52.9105	51.3856
TRIM2	3.42845	2.62189	3.73944	4.03652	5.90107	5.9532		TRIM2	3.42845	2.62189	9.10488	8.12761
ARL16	11.4915	13.8087	23.057	18.2834	19.9254	20.896		ARL16	11.4915	13.8087	15.4566	14.4307
NUMB	25.0657	23.5477	36.8175	34.3794	43.8722	42.8257		NUMB	25.0657	23.5477	36.2852	37.8422
CLPX	22.6076	20.4478	31.7197	31.0416	39.286	37.8398		CLPX	22.6076	20.4478	21.4866	19.5033
BCL6	12.634	13.4307	24.2519	21.2895	20.2046	18.9659		BCL6	12.634	13.4307	26.3418	27.4351
OAF	3.44196	2.35006	5.39402	5.63773	3.53666	4.26359		OAF	3.44196	2.35006	2.82839	3.07602
PON2	30.0357	25.1014	39.3933	45.5916	45.9817	48.4133		PON2	30.0357	25.1014	31.1208	29.308
REX1BD	11.856	16.883	24.3869	18.3457	24.1627	26.6528		REX1BD	11.856	16.883	13.2369	11.9082
ATP8B2	10.1369	9.84537	17.7574	18.0444	15.2078	14.0373		ATP8B2	10.1369	9.84537	7.87361	7.40205
SCRIB	11.9367	14.0961	20.9899	20.4349	21.004	22.3196		SCRIB	11.9367	14.0961	12.5788	13.7494
MTX3	11.3984	10.2954	16.2178	15.9805	20.1159	18.3423		MTX3	11.3984	10.2954	16.741	14.8597
GSTZ1	29.0091	30.8552	61.1396	53.6048	42.1386	38.1331		GSTZ1	29.0091	30.8552	25.8633	22.5891
ZFP36L1	31.9871	30.9589	55.7266	45.8199	50.8183	52.695		ZFP36L1	31.9871	30.9589	59.6533	61.0802
STK19	1.7073	2.13053	3.07678	3.00624	2.8282	3.59163		STK19	1.7073	2.13053	1.9119	1.8757
KLF2	1.64863	2.54392	5.78745	3.24946	1.80413	2.81757		KLF2	1.64863	2.54392	2.33206	2.2892
ALG1L	9.00111	8.20009	11.1273	16.2871	14.238	14.4064		ALG1L	9.00111	8.20009	11.0949	9.6322
IDH3G	30.4227	35.6394	58.225	54.9646	51.0354	51.1193		IDH3G	30.4227	35.6394	33.7075	33.8753
LETM2	2.5493	2.25695	4.35793	4.22192	3.54646	3.5411		LETM2	2.5493	2.25695	2.65088	2.72019
PMPCB	41.7213	42.731	68.4608	66.2409	71.593	69.2241		PMPCB	41.7213	42.731	34.1903	32.5386
C12orf57	146.504	132.793	177.817	208.452	267.499	257.425		C12orf57	146.504	132.793	158.94	147.073
PLRG1	11.8231	12.6908	20.9197	19.6295	20.5909	18.8716		PLRG1	11.8231	12.6908	17.2701	13.6643
HES4	13.9978	13.1473	21.028	21.1273	20.0843	26.3665		HES4	13.9978	13.1473	16.7622	16.3904
TFAP2A	12.9096	11.8027	21.5226	17.243	20.0269	21.8843		TFAP2A	12.9096	11.8027	7.54917	8.99469
SGSH	9.44857	9.6875	19.6929	18.2448	11.4853	13.0734		SGSH	9.44857	9.6875	7.34297	8.6059
RWDD4	5.10807	4.73412	7.06853	8.97688	7.29928	8.80612		RWDD4	5.10807	4.73412	6.73637	6.16209
ANTXR1	3.00097	2.23085	5.53873	4.90235	3.48095	3.17434		ANTXR1	3.00097	2.23085	3.97304	3.32733
ADAM15	68.9421	77.9289	124.313	125.705	112.394	117.883		ADAM15	68.9421	77.9289	63.5737	68.8387
ACSS3	6.61583	5.91447	10.3774	11.7717	9.24458	9.59968		ACSS3	6.61583	5.91447	4.42472	4.69785
LOC100652999	4.97083	5.36719	7.98673	7.34127	8.38762	10.1148		LOC100652999	4.97083	5.36719	5.48458	5.60411
CD9	155.342	159.124	275.007	298.317	222.288	233.66		CD9	155.342	159.124	196.873	205.942
AKAP9	14.6279	13.2717	22.1657	21.9193	24.5247	22.7265		AKAP9	14.6279	13.2717	14.3783	14.2425
MKLN1	11.1491	9.5774	14.8328	15.9791	18.8893	18.1754		MKLN1	11.1491	9.5774	10.282	9.91809
STOML1	2.19466	2.14545	4.28784	3.23311	2.37707	4.31707		STOML1	2.19466	2.14545	2.24168	3.15876
FBP1	143.186	135.733	251.614	233.596	214.365	214.408		FBP1	143.186	135.733	135.815	129.69
PLOD3	34.9374	36.2504	59.6492	58.3023	56.2069	59.1459		PLOD3	34.9374	36.2504	27.2566	32.271
TRIM56	12.298	12.7449	22.1455	20.9338	18.6147	20.401		TRIM56	12.298	12.7449	16.0236	15.0022
RFC2	42.2242	37.0854	64.9257	69.7136	65.0092	60.3476		RFC2	42.2242	37.0854	36.211	32.6901
FAM13A	1.64379	2.9086	2.41839	2.21802	6.11257	4.18542		FAM13A	1.64379	2.9086	4.95553	5.39856
HR	8.76029	7.74067	14.1734	13.9107	13.9616	12.1045		HR	8.76029	7.74067	6.53496	7.83985
SLTM	17.5359	17.8548	27.9414	29.4494	29.5015	29.3607		SLTM	17.5359	17.8548	18.8306	19.6687
ZNRD2-AS1	2.70469	1.9126	3.0991	5.30474	3.62173	3.14729		ZNRD2-AS1	2.70469	1.9126	2.78169	2.08577
SLC25A40	16.6108	13.0152	19.9092	23.6422	26.6114	27.2304		SLC25A40	16.6108	13.0152	15.8531	16.5155
NDUFS4	72.9768	79.1274	95.5818	95.7995	159.623	149.035		NDUFS4	72.9768	79.1274	74.8042	78.4389
ID2	38.5113	47.0126	82.6607	66.3099	71.3443	60.8432		ID2	38.5113	47.0126	60.9122	77.7735
ATP5F1D	66.3059	75.626	130.653	139.61	93.7378	102.874		ATP5F1D	66.3059	75.626	63.9078	78.7015
CCND3	16.9534	18.1663	32.6321	34.4328	22.742	25.789		CCND3	16.9534	18.1663	16.2428	16.3395
SNHG7	74.6168	88.5467	135.1	123.002	145.687	133.49		SNHG7	74.6168	88.5467	117.899	133.204
GUCA1B	0.839581	1.03269	1.71919	1.75476	1.30183	1.39114		GUCA1B	0.839581	1.03269	0.685253	1.79344
CNKSR1	2.8978	2.80002	5.29683	4.32109	4.19525	4.96918		CNKSR1	2.8978	2.80002	3.56582	4.09434
TFR2	1.59253	0.969104	2.80287	2.29965	1.74292	1.59981		TFR2	1.59253	0.969104	1.73297	1.9731
ZC3HAV1	8.32466	9.03847	15.9111	15.3003	12.3192	13.7462		ZC3HAV1	8.32466	9.03847	8.11601	7.72325
CASD1	8.68852	7.45391	15.0886	13.4315	12.758	11.9743		CASD1	8.68852	7.45391	8.07927	6.80773
ALKBH4	19.009	16.8046	33.1142	29.1981	27.0414	28.8343		ALKBH4	19.009	16.8046	16.9186	17.4254
PPP2R5D	17.8597	16.2132	28.1473	30.1384	26.9289	27.2422		PPP2R5D	17.8597	16.2132	17.7685	20.3844
CIPC	15.6511	13.42	23.7484	23.1151	24.927	24.1616		CIPC	15.6511	13.42	20.606	20.9718
AKR1C2	1.18728	1.84744	2.35752	2.65807	2.10096	2.90794		AKR1C2	1.18728	1.84744	8.91857	6.04391
HMBOX1	4.3415	5.89516	7.95614	6.93566	8.74227	10.182		HMBOX1	4.3415	5.89516	7.30174	8.06381
R3HDM4	16.7609	17.5454	31.0219	29.8339	24.9319	27.5549		R3HDM4	16.7609	17.5454	17.9457	20.1378
AUH	6.78905	10.6225	11.8999	12.0913	16.2499	17.2892		AUH	6.78905	10.6225	11.6693	10.1887
LRRC37A3	1.22333	1.31442	3.01977	2.17227	1.33781	1.8608		LRRC37A3	1.22333	1.31442	1.14934	0.772417
PHF1	7.13403	7.50591	12.5836	11.1182	12.292	12.411		PHF1	7.13403	7.50591	11.4565	13.2957
ZNF350	4.2964	4.36057	7.00882	7.07012	8.22909	6.32255		ZNF350	4.2964	4.36057	3.57962	3.36993
CPSF4	27.1578	29.2337	49.9756	46.4657	45.8888	44.1739		CPSF4	27.1578	29.2337	33.6389	34.2804
ZNF277	26.6168	28.7733	41.0599	39.6335	52.3533	50.1843		ZNF277	26.6168	28.7733	33.9776	31.6024
RCAN3	3.29044	3.47489	5.40721	5.13658	5.80311	6.03798		RCAN3	3.29044	3.47489	7.15752	7.19358
FIRRE	2.15127	2.29613	4.58086	3.38659	2.88334	3.86972		FIRRE	2.15127	2.29613	1.49095	1.3929
SLC39A4	18.5293	19.5885	26.6493	35.4158	32.7832	31.3202		SLC39A4	18.5293	19.5885	15.3445	11.7167
B2M	27.9064	27.3125	42.9192	41.229	52.9549	45.741		B2M	27.9064	27.3125	49.7264	51.757
ARHGAP27P2	7.51862	9.37949	13.1443	13.5856	11.6812	17.5491		ARHGAP27P2	7.51862	9.37949	9.73261	9.44005
SLC45A4	2.0502	1.37291	2.97835	2.77897	2.71708	2.86634		SLC45A4	2.0502	1.37291	1.57059	1.31584
CCDC163	1.99212	1.47534	2.46975	2.29149	3.20307	3.52362		CCDC163	1.99212	1.47534	4.38211	4.14025
HMGA1	96.6052	89.1021	179.573	170.336	129.083	136.777		HMGA1	96.6052	89.1021	96.8656	107.096
EFNA3	30.9642	28.3013	47.038	45.8887	49.4159	54.237		EFNA3	30.9642	28.3013	38.1238	45.5063
SLC35G1	2.61512	2.23839	3.97466	3.81632	4.15454	4.15985		SLC35G1	2.61512	2.23839	1.84794	1.90895
TAF12	9.15627	9.83459	17.3226	18.3409	13.6406	13.7546		TAF12	9.15627	9.83459	15.0357	15.5096
TTI2	11.5115	11.7382	17.9334	20.9623	19.2309	19.1007		TTI2	11.5115	11.7382	12.5011	10.9195
PJA1	4.1871	3.3725	5.8311	6.34382	6.50634	6.42965		PJA1	4.1871	3.3725	5.02198	5.15321
NDUFAF2	46.1382	38.3974	79.7384	70.2911	73.3518	57.4749		NDUFAF2	46.1382	38.3974	58.5208	33.6187
H2AC8	15.5704	8.80148	20.3806	17.9045	20.144	22.6059		H2AC8	15.5704	8.80148	16.4992	15.6318
SCD5	5.52848	4.72454	8.78475	8.19215	9.27718	7.83729		SCD5	5.52848	4.72454	10.5159	11.3738
TNS1	1.17005	1.16901	2.45893	2.31821	1.42274	1.58728		TNS1	1.17005	1.16901	1.19429	1.0498
RINT1	33.2728	25.6159	45.7136	45.3395	54.039	51.0953		RINT1	33.2728	25.6159	28.9222	27.4697
ZIC5	1.50177	1.23241	2.50837	2.10578	2.24329	2.25182		ZIC5	1.50177	1.23241	1.19787	1.01754
TRIB1	7.45054	7.12438	14.0512	13.1636	11.2997	10.0533		TRIB1	7.45054	7.12438	6.24591	7.0707
SLC38A9	5.62227	3.93284	7.79476	9.13673	7.12423	7.78462		SLC38A9	5.62227	3.93284	4.35128	3.79821
IFITM3	126.346	153.677	247.62	282.379	206.528	196.865		IFITM3	126.346	153.677	90.6426	110.666
SP110	2.50615	2.82181	4.93267	5.33854	3.17681	4.3128		SP110	2.50615	2.82181	4.58884	5.13787
C11orf52	5.48514	6.5034	10.6427	13.1367	8.01849	8.18213		C11orf52	5.48514	6.5034	5.61186	6.02824
ST3GAL5	5.97352	5.42416	6.52199	7.32442	10.7696	13.4054		ST3GAL5	5.97352	5.42416	12.6066	11.0715
CALM1	145.84	127.004	226.553	253.768	203.09	227.027		CALM1	145.84	127.004	173.203	160.44
EPHX2	2.68389	2.64326	5.09537	4.42725	4.09965	4.15394		EPHX2	2.68389	2.64326	2.25113	2.45433
NBPF3	4.80796	4.72962	9.14791	9.03128	6.15826	7.48907		NBPF3	4.80796	4.72962	4.20322	4.10531
DCTD	13.6507	11.0446	20.8029	20.9243	20.1511	20.5818		DCTD	13.6507	11.0446	15.3534	17.3081
INPP5J	4.82594	3.61037	9.62644	9.91469	3.95527	4.6826		INPP5J	4.82594	3.61037	3.55066	4.66716
SPHK1	10.8033	9.3401	19.134	18.1172	14.212	15.913		SPHK1	10.8033	9.3401	11.2872	12.0882
TDP1	10.0674	10.4211	16.6329	16.5518	18.8919	16.4668		TDP1	10.0674	10.4211	11.6811	13.0607
FAM160B1	12.5672	10.6358	18.3895	20.0807	18.6369	20.5199		FAM160B1	12.5672	10.6358	10.7254	12.3599
VAV3	8.9707	6.33912	11.081	12.4451	14.158	13.5488		VAV3	8.9707	6.33912	17.4026	17.0016
PLGRKT	21.7765	15.3782	35.0276	32.26	28.5599	28.5192		PLGRKT	21.7765	15.3782	24.7815	18.8896
PKMYT1	25.3199	28.3322	50.189	49.9955	36.0779	43.3651		PKMYT1	25.3199	28.3322	21.8505	25.9852
HERC1	4.7618	5.86754	8.325	9.01615	8.85886	9.38878		HERC1	4.7618	5.86754	4.57431	5.27831
ESPL1	9.16963	9.11546	15.7158	16.8553	14.1251	14.5265		ESPL1	9.16963	9.11546	9.80622	9.98456
TEN1	12.5102	20.1414	33.3737	32.1516	19.177	24.6776		TEN1	12.5102	20.1414	12.8638	8.75263
SLC11A2	16.9956	15.9739	28.8949	31.4618	24.8324	25.2604		SLC11A2	16.9956	15.9739	24.3054	25.0939
TP53TG1	28.6387	28.3677	42.02	57.4572	46.8152	44.73		TP53TG1	28.6387	28.3677	40.0533	31.5594
POLB	7.76934	8.81583	13.6174	16.4828	15.0801	10.4193		POLB	7.76934	8.81583	5.78812	6.54966
BRSK1	1.97655	2.96794	3.70246	3.8183	4.63451	4.43144		BRSK1	1.97655	2.96794	1.48491	2.1615
FZD3	2.93339	2.19654	3.71035	4.57841	5.02111	3.8997		FZD3	2.93339	2.19654	2.56641	2.47623
CUEDC1	6.28203	6.71556	10.414	11.4362	10.444	11.3464		CUEDC1	6.28203	6.71556	9.89707	9.84749
SPRY1	5.19972	4.70362	7.23394	7.82428	9.59497	8.61974		SPRY1	5.19972	4.70362	12.7259	13.5859
EEF1D	190.201	185.553	311.802	324.802	322.466	303.468		EEF1D	190.201	185.553	247.099	251.404
C1orf109	12.0259	8.08332	16.7227	16.7195	17.5897	16.5784		C1orf109	12.0259	8.08332	16.5634	16.6494
CENPM	11.0472	11.4166	20.3119	27.1737	14.1637	13.9214		CENPM	11.0472	11.4166	5.90147	7.35715
CSNK1D	31.7457	34.0153	58.9338	56.6258	52.9619	52.7202		CSNK1D	31.7457	34.0153	33.5405	32.0415
NFATC4	1.15691	1.58251	2.6629	2.66276	1.84916	2.04392		NFATC4	1.15691	1.58251	3.00561	2.87265
XPO7	28.2395	27.5234	46.9554	46.9643	44.5615	49.556		XPO7	28.2395	27.5234	34.2769	32.9484
LIN54	7.29595	6.26109	11.1934	10.6428	12.2771	11.6077		LIN54	7.29595	6.26109	9.54691	10.3273
LNX1	4.01261	2.72465	6.13405	6.10106	5.38418	5.10879		LNX1	4.01261	2.72465	3.91252	3.5179
TBCD	5.12284	6.40622	11.8583	11.0404	7.50134	8.49681		TBCD	5.12284	6.40622	4.01851	4.4695
SLC29A1	21.91	23.1555	45.6524	47.5224	28.2095	30.6867		SLC29A1	21.91	23.1555	22.5794	24.282
FAM133B	13.7265	13.0207	22.7436	23.5553	22.3473	21.6293		FAM133B	13.7265	13.0207	15.252	14.7899
GAA	21.2477	28.0791	50.7886	40.5926	36.6194	38.4911		GAA	21.2477	28.0791	29.4219	30.7717
RCHY1	5.20073	5.09538	7.09606	8.64057	9.99888	9.01669		RCHY1	5.20073	5.09538	8.78154	8.14793
PCLAF	41.4163	36.6869	70.6901	69.2549	58.9682	64.9158		PCLAF	41.4163	36.6869	35.546	33.3306
ADM2	1.89017	3.24087	4.81847	4.19902	4.55172	3.76724		ADM2	1.89017	3.24087	2.39628	2.36124
FXYD5	7.70618	7.59537	19.2634	13.4675	8.85378	10.1307		FXYD5	7.70618	7.59537	11.1765	13.148
TRIM35	5.21742	5.03122	9.61176	9.05484	7.68153	8.29286		TRIM35	5.21742	5.03122	5.30216	5.32715
SPTLC2	25.6547	23.9722	42.2484	40.8931	42.8527	41.8543		SPTLC2	25.6547	23.9722	27.9648	28.871
TENT5B	3.24765	3.65307	5.83389	6.44811	5.4405	5.61797		TENT5B	3.24765	3.65307	5.84213	6.30032
OPTN	4.35568	5.57573	7.97039	7.69223	9.11891	8.81461		OPTN	4.35568	5.57573	8.49372	7.55737
SETD5	31.9888	35.6972	54.5756	47.8762	65.4483	61.0713		SETD5	31.9888	35.6972	58.7703	60.3644
ABCD4	5.81176	5.03803	7.59267	7.79682	10.9785	10.358		ABCD4	5.81176	5.03803	7.49735	8.76486
P2RX2	0.914525	1.39157	2.62474	2.30722	1.37762	1.50474		P2RX2	0.914525	1.39157	2.69677	4.51077
SELENBP1	40.4675	34.2659	69.3793	79.9538	49.0367	54.9318		SELENBP1	40.4675	34.2659	28.4152	28.7716
SEL1L3	5.90025	7.29364	10.7341	9.3944	12.1534	12.4519		SEL1L3	5.90025	7.29364	6.04292	5.78602
TAPT1	8.09354	7.81952	13.6529	15.1741	11.9266	13.2015		TAPT1	8.09354	7.81952	7.43939	7.33981
SLC25A4	6.50436	6.88247	11.7547	10.8491	13.1202	9.67513		SLC25A4	6.50436	6.88247	11.5357	12.0502
FOXK2	23.6467	24.9456	47.9525	42.9885	36.7478	37.1787		FOXK2	23.6467	24.9456	26.7696	29.2734
PLA2G6	3.99387	5.26844	8.75948	6.48749	7.94411	8.23867		PLA2G6	3.99387	5.26844	5.15334	4.98458
LOC389765	1.58862	1.65275	1.72578	3.47421	2.86469	2.93443		LOC389765	1.58862	1.65275	2.94971	1.8962
BACE1	7.3233	7.40506	13.7261	13.3688	10.5972	12.2961		BACE1	7.3233	7.40506	7.6061	9.3861
OAS1	4.20268	5.97834	10.9457	10.3468	6.51028	6.76023		OAS1	4.20268	5.97834	2.23129	1.09533
MISP3	6.78499	6.70141	11.2399	12.7564	10.2315	11.5626		MISP3	6.78499	6.70141	6.53864	6.24725
ABCA5	2.02576	2.01146	3.38398	2.69684	4.14684	3.49029		ABCA5	2.02576	2.01146	3.06741	3.04587
SELENOW	91.0049	103.395	148.603	155.213	180.616	176.121		SELENOW	91.0049	103.395	80.836	73.4463
HOXC13	5.63365	5.80858	12.7685	10.5614	7.3404	8.21148		HOXC13	5.63365	5.80858	5.98468	7.16325
PAM	19.7736	20.5081	34.0252	29.8399	36.0162	37.1796		PAM	19.7736	20.5081	34.7706	33.9434
IFIT1	2.89032	3.62978	6.80961	7.53853	3.65745	4.18148		IFIT1	2.89032	3.62978	1.46932	0.550997
POGLUT3	8.9408	8.00214	14.2477	13.2015	15.7097	14.4957		POGLUT3	8.9408	8.00214	13.4225	14.9485
TEAD3	14.7095	16.3212	26.3252	27.8742	26.3753	25.0573		TEAD3	14.7095	16.3212	15.7805	17.8065
NET1	59.3698	49.375	109.019	113.532	76.9598	70.7043		NET1	59.3698	49.375	61.9374	63.2902
FHDC1	3.8042	3.88157	7.52035	6.19906	6.39221	6.06602		FHDC1	3.8042	3.88157	3.33581	3.74932
METAP1D	3.13705	3.11345	7.27658	5.7381	3.40279	4.8777		METAP1D	3.13705	3.11345	4.29015	2.82068
MRPL1	25.766	22.3705	44.4555	38.5281	43.1852	37.9073		MRPL1	25.766	22.3705	28.226	26.2017
GTF2I	83.8743	92.9765	160.807	143.633	144.696	153.806		GTF2I	83.8743	92.9765	83.1035	79.122
PDLIM2	7.77305	8.60208	15.0548	12.6224	14.5406	13.6236		PDLIM2	7.77305	8.60208	6.3387	9.81593
AP4M1	9.54837	10.7212	17.7857	18.0195	16.2809	17.0454		AP4M1	9.54837	10.7212	8.2824	11.4217
CHDH	7.23571	7.32962	14.3243	13.9948	10.4632	10.8971		CHDH	7.23571	7.32962	8.07694	9.1054
MAMLD1	1.38919	1.12514	2.41285	2.4023	1.42528	2.34021		MAMLD1	1.38919	1.12514	0.965492	1.14148
FUT10	2.26909	2.65858	4.06664	3.85853	4.63759	4.25527		FUT10	2.26909	2.65858	2.37562	3.15544
TET2	4.19886	4.15162	6.51881	7.06252	7.99965	6.9197		TET2	4.19886	4.15162	7.39526	6.40821
WWC2	2.76697	2.00441	4.77131	4.43526	3.7966	3.28806		WWC2	2.76697	2.00441	2.45772	2.60602
PLSCR3	5.48315	7.63299	13.4698	12.417	8.84905	10.0632		PLSCR3	5.48315	7.63299	7.3449	8.79956
DTX3L	3.29792	3.9605	6.80456	7.44121	5.17387	5.37532		DTX3L	3.29792	3.9605	5.33975	4.26026
LINC00265	1.25224	1.39347	2.91592	2.82746	1.65099	1.6459		LINC00265	1.25224	1.39347	1.15273	1.40623
PNRC2	63.708	59.272	100.7	100.265	107.903	111.365		PNRC2	63.708	59.272	80.2137	73.5277
ADAM10	5.39376	5.24731	8.69075	8.55386	10.146	8.99473		ADAM10	5.39376	5.24731	6.34486	6.18044
RNF122	2.96484	3.08573	4.56029	3.67851	7.15977	5.29367		RNF122	2.96484	3.08573	3.79639	3.63209
LETMD1	32.0368	37.2692	59.1825	57.1806	61.456	59.2315		LETMD1	32.0368	37.2692	50.0533	53.3705
ABRAXAS1	4.95306	4.7436	8.70193	8.67473	8.14783	7.64206		ABRAXAS1	4.95306	4.7436	9.20303	6.20417
TYRO3	5.85756	6.07813	11.1395	11.9201	8.08412	9.69396		TYRO3	5.85756	6.07813	6.87336	6.21644
IFI6	31.0555	53.5991	72.3666	89.825	67.5965	59.9118		IFI6	31.0555	53.5991	28.3991	20.9967
GPR153	2.6449	2.22046	4.23194	3.9352	4.41876	4.07571		GPR153	2.6449	2.22046	3.77185	4.08514
BAG4	10.2584	8.20436	15.3003	15.7277	15.8971	16.3267		BAG4	10.2584	8.20436	16.184	15.8646
MISP	12.327	11.7726	22.4069	20.8989	17.637	21.716		MISP	12.327	11.7726	10.5554	12.8232
ZC3H14	22.2077	19.2995	35.412	37.7655	35.1091	34.113		ZC3H14	22.2077	19.2995	23.153	21.3944
C14orf132	18.8896	18.4399	31.313	32.3128	32.2308	32.2203		C14orf132	18.8896	18.4399	41.9435	37.7263
ST6GALNAC2	1.28261	1.51306	4.20804	3.09142	1.31051	0.984456		ST6GALNAC2	1.28261	1.51306	0.837586	0.639255
PPCDC	5.0299	6.65366	9.89974	10.3282	11.5282	8.35322		PPCDC	5.0299	6.65366	7.06162	6.84688
TSPAN9	4.57406	4.85252	8.50727	8.5449	7.1039	8.24697		TSPAN9	4.57406	4.85252	7.82429	10.0376
KIF11	28.9776	23.5637	43.3912	45.8721	45.1068	46.2598		KIF11	28.9776	23.5637	27.2094	25.2311
PRRC2A	2.83869	3.22262	7.18002	5.24908	4.13119	4.28654		PRRC2A	2.83869	3.22262	4.10953	3.60238
GTF2H2C_2	4.69768	6.2252	11.8427	9.7747	7.42398	8.52661		GTF2H2C_2	4.69768	6.2252	6.6403	6.71113
MRPS25	21.2597	20.5024	37.4937	39.0193	31.6905	35.4861		MRPS25	21.2597	20.5024	22.8993	19.5657
LOC101930085	2.38926	3.2352	5.56902	6.49611	3.90149	3.3949		LOC101930085	2.38926	3.2352	2.01742	2.47598
GET4	18.2095	19.9511	36.5229	37.6329	26.997	30.2345		GET4	18.2095	19.9511	21.2391	24.4541
RAC3	37.8079	28.8696	72.0754	65.1609	47.7217	44.7098		RAC3	37.8079	28.8696	43.5326	47.6841
THRA	6.75408	6.51931	13.5606	14.0555	8.22545	9.88228		THRA	6.75408	6.51931	6.5902	6.91103
ASB8	13.4721	12.6149	22.4837	22.227	22.638	22.5556		ASB8	13.4721	12.6149	13.2296	14.9351
CFAP97	14.6007	13.1485	23.321	26.41	22.7438	23.1588		CFAP97	14.6007	13.1485	31.2415	30.9365
USP49	3.68417	3.24978	6.00815	5.80483	6.13927	5.95699		USP49	3.68417	3.24978	4.68703	4.91345
CDCA4	19.542	15.1232	31.5092	33.4572	26.5233	28.1179		CDCA4	19.542	15.1232	27.6893	26.9868
OTUD4	14.9191	13.3039	22.4705	22.0546	24.5881	28.3161		OTUD4	14.9191	13.3039	22.6469	24.1252
IGSF9	4.00137	4.52981	8.54739	7.23169	7.29615	6.39526		IGSF9	4.00137	4.52981	5.36087	5.66087
MCM7	145.124	142.803	249.971	264.841	231.857	248.584		MCM7	145.124	142.803	113.834	118.213
NFIC	7.40481	7.93089	14.9122	12.3836	11.9655	13.7747		NFIC	7.40481	7.93089	13.5453	12.3643
BNIP2	6.32323	4.50852	9.30206	8.78195	9.5901	9.78905		BNIP2	6.32323	4.50852	5.28233	5.3462
PNPLA7	0.73336	1.35226	1.98731	1.94616	1.95334	1.33416		PNPLA7	0.73336	1.35226	1.69962	1.57032
KMT2E	30.3865	31.7101	54.5581	50.6705	57.4187	52.4496		KMT2E	30.3865	31.7101	31.2956	31.7073
HRAT92	1.60407	1.58103	2.52403	3.60345	2.22948	2.6761		HRAT92	1.60407	1.58103	1.08488	1.71339
MMP25-AS1	2.36764	2.19696	5.12413	3.66412	3.77599	3.25637		MMP25-AS1	2.36764	2.19696	2.35568	2.2398
LLGL2	54.2933	51.1433	104.879	110.601	70.0331	80.1562		LLGL2	54.2933	51.1433	40.8748	45.3917
GSDMD	5.8637	4.53289	9.47023	9.9504	7.78818	8.85456		GSDMD	5.8637	4.53289	5.23157	9.44465
BRF1	9.03013	10.3975	17.6233	15.3811	17.7348	16.6588		BRF1	9.03013	10.3975	11.593	13.6851
SBF2-AS1	2.75832	2.37678	3.93752	4.55052	4.59076	4.75025		SBF2-AS1	2.75832	2.37678	6.31549	6.56751
TMEM184C	13.6641	13.545	23.3316	24.5389	23.4695	23.1584		TMEM184C	13.6641	13.545	17.6898	18.4083
RASGRF1	1.00347	1.10376	2.54635	2.14172	1.4046	1.22771		RASGRF1	1.00347	1.10376	1.76282	2.17407
LOX	1.55795	2.03336	1.16296	0.911833	5.78798	4.6173		LOX	1.55795	2.03336	14.1773	15.3654
AGER	1.96572	1.40807	2.76665	2.45214	3.02145	3.48707		AGER	1.96572	1.40807	1.64954	1.48396
SPINK5	1.05715	1.43721	2.00378	1.96747	2.56444	2.13518		SPINK5	1.05715	1.43721	1.82989	1.61854
SAMHD1	2.98256	2.39855	5.60784	5.40422	3.94446	3.75025		SAMHD1	2.98256	2.39855	3.62073	3.61606
RECQL4	13.6543	12.2128	22.2261	25.0424	20.3522	22.3179		RECQL4	13.6543	12.2128	12.1858	12.8941
SPCS3	46.42	39.501	72.7361	74.7952	77.3028	74.0211		SPCS3	46.42	39.501	61.056	58.4139
LIMK2	7.1682	8.23906	13.3778	16.7662	10.8029	12.6559		LIMK2	7.1682	8.23906	10.4979	10.4814
HGSNAT	4.05745	4.17425	6.67327	7.63593	7.4942	6.84514		HGSNAT	4.05745	4.17425	2.77717	3.15321
FKBP5	22.9622	19.2267	38.0175	40.2548	32.7958	35.7678		FKBP5	22.9622	19.2267	15.5038	15.5742
GRB14	2.80645	2.18417	3.37025	4.45121	4.85734	4.6941		GRB14	2.80645	2.18417	5.04257	5.57825
WSB1	69.2769	89.194	114.546	75.6495	198.075	163.664		WSB1	69.2769	89.194	184.023	178.794
CEP128	2.24258	1.84556	3.81103	3.76086	3.44413	3.22282		CEP128	2.24258	1.84556	2.55881	2.82456
RAB33B	4.94119	4.24618	7.99728	7.87756	8.18617	7.93851		RAB33B	4.94119	4.24618	8.02515	8.48266
CENPC	2.68175	2.20453	3.43301	4.30432	4.68382	4.60048		CENPC	2.68175	2.20453	4.57413	4.59964
SEPTIN11	22.1514	20.9788	40.1498	44.8727	31.6847	33.581		SEPTIN11	22.1514	20.9788	23.328	23.4759
CHCHD10	18.4212	15.6972	35.107	31.43	24.7034	27.6507		CHCHD10	18.4212	15.6972	19.6918	19.2526
LOC389641	2.63085	3.6377	6.57275	4.54008	5.48991	5.24883		LOC389641	2.63085	3.6377	3.31069	2.72198
MIF	763.81	818.142	1487.34	1356.95	1327.58	1342.72		MIF	763.81	818.142	895.372	857.21
NSUN5P1	13.7337	14.219	22.2952	19.9422	27.8806	27.3711		NSUN5P1	13.7337	14.219	11.661	13.7887
NIPSNAP2	12.6555	11.8861	19.028	22.1231	22.7606	21.6856		NIPSNAP2	12.6555	11.8861	14.3549	16.4326
RTN4RL1	9.31484	11.1671	18.469	16.5958	16.2518	20.1492		RTN4RL1	9.31484	11.1671	9.63234	11.7425
ZNF763	1.08162	0.95881	1.65884	1.626	2.08269	1.7543		ZNF763	1.08162	0.95881	0.662914	0.532407
PROM2	26.002	26.0872	52.6142	50.2133	36.0774	43.0389		PROM2	26.002	26.0872	18.402	18.8096
NDUFAF5	4.10207	4.23199	4.2367	7.11558	9.08905	8.67388		NDUFAF5	4.10207	4.23199	2.83972	3.2476
ATRIP	2.86974	2.56104	5.42433	5.93674	3.7325	3.88121		ATRIP	2.86974	2.56104	3.56673	4.07205
LLPH-DT	6.53333	3.70924	8.0951	7.48134	10.5563	9.68065		LLPH-DT	6.53333	3.70924	4.61244	7.38061
CCT6A	63.0693	56.7541	104.01	113.522	106.509	95.0664		CCT6A	63.0693	56.7541	63.8004	57.5452
MIDEAS	10.1994	12.9308	20.3863	16.8152	23.8761	19.8475		MIDEAS	10.1994	12.9308	21.3314	24.2778
SUN2	16.7701	15.6319	27.9165	26.5998	28.6591	30.1961		SUN2	16.7701	15.6319	27.0887	29.7575
CDKN2AIP	3.62387	3.59631	6.45185	6.79048	6.01203	6.0305		CDKN2AIP	3.62387	3.59631	7.01882	5.78341
PTK7	14.56	14.7137	25.8509	23.2174	26.7407	26.73		PTK7	14.56	14.7137	20.4609	22.2112
SLC16A3	17.0929	17.5902	34.4289	33.3907	27.0604	26.7064		SLC16A3	17.0929	17.5902	15.1622	12.1242
BDH2	2.96191	3.90755	6.05577	4.66405	6.82967	6.64099		BDH2	2.96191	3.90755	5.3522	4.8585
LOC100133315	1.58091	1.43705	2.20812	3.13468	2.95925	2.32744		LOC100133315	1.58091	1.43705	1.39312	2.86569
SIDT1	4.57473	5.00298	10.0248	9.05847	7.38031	7.29577		SIDT1	4.57473	5.00298	5.59106	5.81808
RNF125	1.58989	1.54256	2.2971	2.06746	3.82635	2.85505		RNF125	1.58989	1.54256	1.41248	1.30206
MANBA	8.16404	10.6092	15.2864	14.1984	19.5932	17.1608		MANBA	8.16404	10.6092	20.302	22.5852
IRF2BPL	13.9454	15.4925	30.7128	26.0051	24.3248	22.845		IRF2BPL	13.9454	15.4925	22.346	26.5205
OLFML3	1.60566	1.25935	2.65283	2.94225	1.65454	2.86707		OLFML3	1.60566	1.25935	1.23367	0.605214
MYRIP	1.13935	1.35838	2.35765	2.26821	2.12398	2.07749		MYRIP	1.13935	1.35838	1.23908	1.54544
ABHD17A	15.8415	12.5067	28.1285	30.2805	21.601	20.2446		ABHD17A	15.8415	12.5067	13.3292	15.5688
SPATS2	15.1263	18.2556	30.987	29.0962	29.369	28.6066		SPATS2	15.1263	18.2556	22.1448	21.6572
CA12	45.0831	45.3918	86.1966	81.4208	75.7537	77.1299		CA12	45.0831	45.3918	58.2987	55.0144
C6orf132	3.05731	3.94735	6.98415	6.64371	5.85896	5.33812		C6orf132	3.05731	3.94735	4.80118	4.61647
IL17RB	9.12739	7.08614	15.5069	14.9502	14.1982	12.8207		IL17RB	9.12739	7.08614	12.7221	9.91927
NFKB1	7.6609	7.72227	13.1739	14.0018	13.3428	14.0763		NFKB1	7.6609	7.72227	9.29504	9.11743
SNHG8	198.425	248.023	409.647	412.718	432.951	329.81		SNHG8	198.425	248.023	367.106	314.877
RUNX1	5.07097	5.94213	8.76712	7.63671	11.5333	11.1741		RUNX1	5.07097	5.94213	12.8001	12.3937
STOM	24.1681	21.5118	46.0017	43.6749	36.9594	35.5983		STOM	24.1681	21.5118	56.8334	55.7543
DLST	47.6741	45.9924	81.2406	83.3387	85.3737	83.0222		DLST	47.6741	45.9924	63.7791	64.2197
DIAPH3	3.12724	2.29372	5.03068	5.02447	4.04152	5.17582		DIAPH3	3.12724	2.29372	2.20648	2.30472
CCDC88C	8.22475	8.82721	16.9239	15.3022	14.1952	14.2235		CCDC88C	8.22475	8.82721	13.3147	13.3862
SH2D3A	2.64684	2.94727	5.56233	5.31062	4.72671	4.30063		SH2D3A	2.64684	2.94727	3.86581	4.61245
PCOLCE	6.26346	5.92773	8.96563	10.1272	11.5133	12.7632		PCOLCE	6.26346	5.92773	5.11391	8.00266
RNF165	2.23568	2.06394	4.91383	3.0862	3.1395	4.15893		RNF165	2.23568	2.06394	2.00883	1.52331
CDK18	12.1356	13.9017	24.1674	22.9897	22.7878	22.7288		CDK18	12.1356	13.9017	25.7978	28.3985
ZNF613	1.45308	1.28858	2.28497	3.11724	2.27903	2.07779		ZNF613	1.45308	1.28858	2.16074	2.32813
CCNG2	29.475	32.2799	48.689	47.1862	62.0353	62.2031		CCNG2	29.475	32.2799	54.8715	62.9423
MOB1B	8.32614	6.71679	12.1297	11.9967	14.1755	15.3261		MOB1B	8.32614	6.71679	11.3924	12.5903
UBA6-AS1	3.53313	4.29483	6.59592	6.67169	8.26487	6.37978		UBA6-AS1	3.53313	4.29483	9.12218	8.13912
SLC9A3R2	29.595	29.0163	62.2206	56.8729	42.3869	47.6436		SLC9A3R2	29.595	29.0163	21.7033	21.3887
PTPN13	5.67946	5.2603	10.0169	11.1661	8.68842	9.1899		PTPN13	5.67946	5.2603	10.2747	10.3302
POR	24.514	25.7771	45.5907	43.7472	41.8284	48.4096		POR	24.514	25.7771	26.008	31.2683
SAP25	2.14981	3.0286	3.52143	2.9156	5.44525	6.6122		SAP25	2.14981	3.0286	2.69585	3.80795
XPNPEP1	13.353	14.7351	21.8533	22.9684	28.4418	27.1319		XPNPEP1	13.353	14.7351	18.2972	17.7861
SPESP1	8.3334	5.87907	12.6986	12.1839	13.9065	12.0491		SPESP1	8.3334	5.87907	12.008	7.98288
SEC61G	129.789	136.856	203.957	216.009	287.557	246.646		SEC61G	129.789	136.856	111.279	123.134
ZBTB42	7.22742	9.90744	19.1923	17.6211	11.1563	13.3824		ZBTB42	7.22742	9.90744	7.00384	6.54936
CCDC110	1.45539	0.796447	2.2984	1.99868	1.85031	1.91771		CCDC110	1.45539	0.796447	2.63578	1.86639
WDR45B	44.5994	52.2035	92.7477	73.3588	94.868	86.165		WDR45B	44.5994	52.2035	95.6272	105.619
PALM3	11.0257	10.5228	19.2954	20.8077	18.2491	18.9317		PALM3	11.0257	10.5228	11.7951	9.6825
MIPEP	8.62026	9.00643	16.8991	16.5602	14.66	15.1271		MIPEP	8.62026	9.00643	6.35	6.6574
CYC1	113.66	116.154	195.568	206.947	207.929	214.388		CYC1	113.66	116.154	113.267	131.02
DECR1	19.3673	18.2102	31.2667	33.4253	36.6846	33.5213		DECR1	19.3673	18.2102	15.1427	15.7391
EHMT2	13.0088	15.4519	29.1505	26.4006	21.459	25.1659		EHMT2	13.0088	15.4519	15.6719	15.4086
BCL11B	2.11599	2.30044	3.73659	3.63552	4.3617	4.127		BCL11B	2.11599	2.30044	3.72163	3.88733
DPYSL2	5.15235	4.96679	9.39426	7.89596	9.76472	9.29606		DPYSL2	5.15235	4.96679	10.8816	12.5054
VPS37B	7.82162	10.421	17.1158	16.6028	17.2452	14.6235		VPS37B	7.82162	10.421	16.709	16.0943
HADH	33.6423	33.0163	56.2116	56.964	63.637	62.8482		HADH	33.6423	33.0163	40.5872	42.4425
EXTL3	5.50876	4.90336	9.85125	9.19171	9.50419	8.91956		EXTL3	5.50876	4.90336	8.1532	9.25412
EXOSC9	12.9977	13.214	26.48	22.2907	23.0782	22.5444		EXOSC9	12.9977	13.214	19.8154	16.9861
ABCE1	43.7348	41.8941	73.3	80.1853	79.696	75.3137		ABCE1	43.7348	41.8941	62.4861	54.0948
BBS4	6.40858	6.66239	12.606	11.4088	11.9331	11.1429		BBS4	6.40858	6.66239	8.17517	9.18857
KIF26A	3.40248	3.59343	6.36278	6.43633	5.99771	6.4154		KIF26A	3.40248	3.59343	5.44581	4.74587
CPAMD8	2.28618	1.64567	4.39124	2.66227	3.79677	3.32863		CPAMD8	2.28618	1.64567	4.26934	5.51506
RFPL2	0.668062	1.07583	2.14488	1.86335	1.27889	1.00327		RFPL2	0.668062	1.07583	0.89711	0.727536
PFKFB3	59.8191	86.9826	112.251	94.9199	171.704	150.724		PFKFB3	59.8191	86.9826	83.9888	101.182
RPS3A	1629.1	1590.58	2798.62	2859.49	3086.92	2881.91		RPS3A	1629.1	1590.58	2633.52	2585.91
TMED8	9.86636	8.37589	17.0389	16.0943	15.7697	16.9975		TMED8	9.86636	8.37589	13.4162	13.4258
ERMP1	32.162	32.0572	57.2458	57.4942	57.9375	59.3448		ERMP1	32.162	32.0572	51.0603	51.2546
MYO1E	1.81399	2.28837	3.74822	3.761	3.56415	3.75964		MYO1E	1.81399	2.28837	2.17418	2.06339
PRSS22	3.75156	1.96211	5.404	4.28134	5.61552	5.36826		PRSS22	3.75156	1.96211	2.45068	3.60552
TGFA	2.81279	2.23326	3.46723	4.93627	5.31139	4.54601		TGFA	2.81279	2.23326	2.94093	3.12162
TROAP	38.6822	29.4745	67.044	54.8889	63.0018	61.8336		TROAP	38.6822	29.4745	29.9511	27.4526
STX1A	1.83618	2.47832	4.3009	3.2218	3.84361	4.26322		STX1A	1.83618	2.47832	3.69197	3.2611
TES	15.2835	20.0312	30.9103	23.292	38.8603	34.8974		TES	15.2835	20.0312	33.8173	33.013
C8orf58	13.4542	13.3784	19.7359	16.1633	30.8537	30.4749		C8orf58	13.4542	13.3784	17.2515	23.6308
ZMYND8	28.9265	32.3927	62.3479	53.0442	57.1126	49.8589		ZMYND8	28.9265	32.3927	49.2655	45.7198
LTBP3	12.1033	14.3701	26.3462	25.1249	22.0446	22.5831		LTBP3	12.1033	14.3701	11.5834	12.2423
CENPU	11.842	11.4227	21.2041	20.0865	22.4426	20.7309		CENPU	11.842	11.4227	18.4675	15.1035
DDAH2	14.4404	15.1697	29.4759	24.1247	26.202	27.8839		DDAH2	14.4404	15.1697	15.3975	18.3101
C2CD4C	1.93286	1.56256	3.44416	2.13503	3.19967	3.94098		C2CD4C	1.93286	1.56256	1.18635	1.69399
CLSTN3	5.90513	6.89787	13.9	12.7638	9.58824	10.3488		CLSTN3	5.90513	6.89787	16.9002	19.1642
GIGYF1	26.7494	23.3279	42.3072	42.7808	47.3032	49.8908		GIGYF1	26.7494	23.3279	27.4138	28.8633
SORL1	8.02249	8.64349	14.7615	12.9558	16.765	16.1847		SORL1	8.02249	8.64349	9.21759	10.2444
CASZ1	4.64281	4.84635	10.3765	7.81517	7.23251	9.12705		CASZ1	4.64281	4.84635	7.74796	9.0967
SUN1	47.8317	51.041	93.6254	82.4518	90.3827	94.0545		SUN1	47.8317	51.041	55.9711	57.3186
CCNA2	32.1727	27.3968	50.1884	52.5928	55.5035	59.1048		CCNA2	32.1727	27.3968	39.8684	38.1686
LAMTOR4	141.118	155.028	253.342	278.605	272.093	276.889		LAMTOR4	141.118	155.028	146.937	145.174
SCFD2	3.54192	3.05966	5.70179	7.58244	5.78699	5.02575		SCFD2	3.54192	3.05966	1.95329	1.96936
SUFU	3.24304	3.40647	5.88706	6.04112	5.4032	6.94219		SUFU	3.24304	3.40647	4.4135	5.11339
SPDEF	80.454	76.5504	165.7	156.848	123.814	126.802		SPDEF	80.454	76.5504	48.1308	51.7327
CGN	7.56232	7.02993	16.9123	15.219	10.5958	10.558		CGN	7.56232	7.02993	15.4729	17.0573
NFKBIZ	4.34179	3.63696	7.81616	7.82889	7.4632	6.05093		NFKBIZ	4.34179	3.63696	3.47019	3.44948
FZD2	2.11965	2.28678	4.45125	4.68483	3.45685	3.51466		FZD2	2.11965	2.28678	2.39315	2.34958
TMCO6	3.78758	3.85027	6.55293	7.95733	5.64419	7.8007		TMCO6	3.78758	3.85027	4.62457	5.3473
ANXA2	71.7669	83.4709	134.815	136.946	150.512	146.073		ANXA2	71.7669	83.4709	57.9808	52.5086
MON1A	2.42703	2.39425	4.36211	4.5689	3.59406	5.13833		MON1A	2.42703	2.39425	3.69109	1.80369
RARG	18.4683	18.0033	36.2305	33.4459	30.7674	33.2026		RARG	18.4683	18.0033	21.9687	23.6362
DBF4	24.768	20.3761	39.5853	38.9916	43.8368	43.0688		DBF4	24.768	20.3761	27.6769	27.0133
SLC22A23	4.3111	5.08226	9.16507	7.89736	9.0579	8.3469		SLC22A23	4.3111	5.08226	5.16514	4.72535
GALNT12	12.0791	13.058	18.901	17.3999	28.8349	27.1005		GALNT12	12.0791	13.058	17.9118	19.2026
LINC02604	0.806463	0.865527	2.02729	2.13346	1.28397	0.690533		LINC02604	0.806463	0.865527	1.1968	1.01795
ABCA3	8.23665	9.33418	18.0843	16.2735	14.6685	15.5363		ABCA3	8.23665	9.33418	10.8437	11.5734
KLHDC8B	6.24099	3.95645	8.92171	10.3063	8.62977	9.62595		KLHDC8B	6.24099	3.95645	4.82618	4.9991
ERAP1	2.56549	2.28818	4.72322	4.49371	4.77056	3.88488		ERAP1	2.56549	2.28818	4.04499	3.38094
ING2	5.32569	3.90541	6.97752	6.90227	9.88697	10.2264		ING2	5.32569	3.90541	10.7503	10.0575
FBXL4	3.00435	3.79048	5.97811	6.03916	6.90119	6.12344		FBXL4	3.00435	3.79048	7.09657	5.97681
DTNB	5.67993	7.91512	14.472	12.0929	11.1731	12.373		DTNB	5.67993	7.91512	7.09051	8.86043
PDE4B	0.855802	1.1122	1.19151	1.40198	2.38341	2.2792		PDE4B	0.855802	1.1122	0.0884986	0.130333
JADE1	7.5586	9.08113	15.2546	14.1382	16.0846	15.9281		JADE1	7.5586	9.08113	15.2849	14.3226
BMP4	7.30554	7.8585	17.1963	20.5304	9.47238	8.80244		BMP4	7.30554	7.8585	10.1196	10.7499
TMEM38A	1.72052	1.51887	3.70177	3.74704	2.59711	1.9245		TMEM38A	1.72052	1.51887	3.16335	2.97832
BMI1	35.4204	35.3486	66.3407	69.8459	63.2742	62.3184		BMI1	35.4204	35.3486	29.4467	33.4082
FANCD2	14.2099	15.1074	28.672	25.4506	27.0721	27.3637		FANCD2	14.2099	15.1074	21.1722	21.7571
CTSC	4.52355	3.92258	6.66332	9.11449	8.37424	7.14321		CTSC	4.52355	3.92258	9.86845	7.74983
FIGNL1	2.42126	2.22972	4.14229	4.04793	4.34886	4.70484		FIGNL1	2.42126	2.22972	2.00529	2.34701
ANKRD50	14.7304	11.7419	23.7499	24.7171	23.9788	25.8115		ANKRD50	14.7304	11.7419	23.2009	22.4141
EHBP1L1	9.54203	8.6735	18.5987	16.8437	15.9716	16.197		EHBP1L1	9.54203	8.6735	12.0862	11.1699
AAMDC	17.2771	20.5648	36.3953	38.8756	34.3019	30.9219		AAMDC	17.2771	20.5648	22.3651	28.4762
NRM	2.67818	1.86779	4.80102	4.41489	3.67753	3.98479		NRM	2.67818	1.86779	2.98942	2.82615
LMO4	1.8153	1.91174	3.44074	3.42219	3.42592	3.56684		LMO4	1.8153	1.91174	2.71799	2.6054
TPD52	47.8197	48.5704	81.9645	72.5068	106.904	97.0913		TPD52	47.8197	48.5704	113.358	110.64
PPP3CC	4.19976	5.47329	9.21845	8.41466	10.0696	8.27148		PPP3CC	4.19976	5.47329	2.85602	4.49591
RBPMS2	1.32276	1.65256	2.04804	1.90088	3.76732	3.34997		RBPMS2	1.32276	1.65256	1.23728	1.11804
ID3	10.3593	11.2993	21.889	20.7677	20.9322	17.0265		ID3	10.3593	11.2993	29.6529	27.323
ARFIP1	24.2861	24.5806	42.6712	46.0296	46.5824	46.897		ARFIP1	24.2861	24.5806	34.0349	33.9921
PARP16	4.03567	4.31186	9.18665	7.74995	7.40389	6.78335		PARP16	4.03567	4.31186	4.94868	6.0113
EVL	14.9089	14.7518	33.7667	27.5098	24.7119	24.6304		EVL	14.9089	14.7518	16.229	15.7258
CYBC1	24.4743	19.6476	50.5666	47.9697	31.1796	34.9147		CYBC1	24.4743	19.6476	13.6748	14.6183
OSMR	3.48479	3.99972	7.36857	6.66021	7.88715	6.02308		OSMR	3.48479	3.99972	10.7822	10.9974
PRMT9	3.58144	4.0296	7.38012	8.41669	6.51232	6.12293		PRMT9	3.58144	4.0296	5.5945	5.32321
FGFR4	24.7707	26.2709	48.6531	48.9026	42.6299	50.5618		FGFR4	24.7707	26.2709	18.1617	19.7434
ZKSCAN1	37.3907	42.9388	76.6329	70.5621	77.1059	75.9895		ZKSCAN1	37.3907	42.9388	48.9246	51.1228
PLCB4	3.52923	3.14225	6.98204	6.38431	5.90525	5.68629		PLCB4	3.52923	3.14225	2.45372	2.1109
LOC107984036	1.82789	0.405465	1.77635	2.20521	2.14812	2.23529		LOC107984036	1.82789	0.405465	1.13116	1.11128
IGSF3	27.967	25.4761	55.2129	52.8995	44.712	47.6655		IGSF3	27.967	25.4761	29.4591	33.3249
DTWD1	4.34919	3.85006	7.15862	7.52583	8.5039	7.57114		DTWD1	4.34919	3.85006	9.28707	9.52316
EXPH5	0.89736	0.934373	1.62074	1.67612	1.84034	1.73911		EXPH5	0.89736	0.934373	1.05241	1.28879
LNPK	8.28926	8.68332	14.4609	13.7099	19.1339	16.4393		LNPK	8.28926	8.68332	20.6741	19.5643
GAS6	2.12736	2.34069	4.99344	4.70547	3.3554	3.73202		GAS6	2.12736	2.34069	2.72347	3.80928
C6orf136	5.9369	5.19438	9.69802	10.4774	11.5105	10.1707		C6orf136	5.9369	5.19438	7.2338	5.09906
ASB13	6.78888	7.21751	14.9701	15.1917	11.1158	11.4117		ASB13	6.78888	7.21751	7.85023	10.8666
RHBDD2	20.8843	21.4249	42.9501	43.4346	33.801	39.2648		RHBDD2	20.8843	21.4249	24.9933	22.3293
LTBP4	9.28259	9.68904	15.5759	12.9914	20.1378	22.8171		LTBP4	9.28259	9.68904	9.39862	11.5118
CERT1	10.5293	8.49709	16.471	17.1188	18.8381	19.3462		CERT1	10.5293	8.49709	9.22178	9.85103
LRCH4	11.1734	11.4606	22.0141	23.3031	19.2162	20.9009		LRCH4	11.1734	11.4606	11.2326	11.8209
FN3KRP	14.4878	18.3949	34.1496	32.5432	27.9785	29.4807		FN3KRP	14.4878	18.3949	12.7326	12.2052
FBXW7	8.66017	8.67445	15.4231	14.6808	18.8077	16.7799		FBXW7	8.66017	8.67445	18.6012	17.0835
RBPMS	6.10403	6.62371	11.9998	10.9304	12.7802	12.5943		RBPMS	6.10403	6.62371	8.61005	8.50401
TACSTD2	79.0188	76.8609	163.575	159.757	130.602	137.784		TACSTD2	79.0188	76.8609	129.549	138.182
PLXDC2	1.31295	1.26192	2.36412	2.83493	2.29509	2.28058		PLXDC2	1.31295	1.26192	0.854327	0.588585
COL5A1	0.843427	1.08757	1.89435	1.75512	1.84511	1.83643		COL5A1	0.843427	1.08757	3.726	4.68883
SMC1A	18.0439	18.5316	34.6788	36.4036	33.3769	34.4265		SMC1A	18.0439	18.5316	14.8054	15.2283
CHCHD2	150.946	131.929	278.638	304.74	256.392	235.331		CHCHD2	150.946	131.929	112.656	120.177
ECHDC2	4.96203	6.32879	11.2456	7.42267	12.4931	11.758		ECHDC2	4.96203	6.32879	6.04651	7.14982
PDE4A	2.13078	1.43743	4.28802	3.36625	2.75188	3.16945		PDE4A	2.13078	1.43743	1.81038	1.75696
CASP8	8.66223	8.33958	18.0736	20.2777	13.6192	12.7742		CASP8	8.66223	8.33958	8.84645	9.53767
PML	5.14607	5.95798	11.7508	9.99197	10.1859	10.4088		PML	5.14607	5.95798	7.68056	8.56605
ZHX1	22.6061	21.5537	43.7139	43.7286	40.7423	40.3526		ZHX1	22.6061	21.5537	38.8281	37.9709
MUC1	23.497	26.944	51.5188	44.9507	48.431	47.7008		MUC1	23.497	26.944	27.4626	30.3837
ACSM3	3.21788	2.85697	4.17165	4.96382	6.09866	7.9675		ACSM3	3.21788	2.85697	4.71371	4.49451
FASN	163.355	191.418	372.63	318.776	329.5	334.605		FASN	163.355	191.418	140.78	167.133
HSD17B10	54.3438	57.8095	114.037	119.358	95.0625	100.292		HSD17B10	54.3438	57.8095	36.5466	41.3965
ADAM11	0.743928	0.797915	1.22117	1.55361	0.990801	2.13073		ADAM11	0.743928	0.797915	0.774137	1.17471
CAMK2D	4.34919	4.82235	8.06856	7.20531	9.09087	10.7181		CAMK2D	4.34919	4.82235	6.13608	6.3967
SCAMP1	32.3565	27.1125	55.0516	53.6388	61.345	57.5417		SCAMP1	32.3565	27.1125	31.9975	29.8345
BICD1	0.933038	0.77559	1.95154	2.29634	0.575582	1.71652		BICD1	0.933038	0.77559	0.826279	1.32351
MALRD1	1.64519	1.37073	3.11465	3.5466	2.38394	2.50314		MALRD1	1.64519	1.37073	0.325393	0.570602
DTX2	3.33949	3.16934	6.79568	6.21194	6.12273	5.80591		DTX2	3.33949	3.16934	5.06073	4.12064
G3BP2	36.9179	33.8722	67.4561	65.8887	71.7053	66.7164		G3BP2	36.9179	33.8722	63.3222	63.3816
ASCC3	4.99695	4.81497	8.79152	10.0671	9.83087	8.9815		ASCC3	4.99695	4.81497	10.9826	10.822
STAG3L3	1.69595	2.03114	4.22912	3.47768	3.22841	3.39539		STAG3L3	1.69595	2.03114	1.76542	1.18131
IFIH1	3.7714	4.51107	8.48258	8.57143	7.97479	6.82744		IFIH1	3.7714	4.51107	7.6994	7.96637
LGMN	11.8588	14.915	24.5924	26.4425	25.5478	26.4143		LGMN	11.8588	14.915	24.2108	25.7912
DMXL2	12.1828	13.4764	24.02	20.8929	28.5995	25.1999		DMXL2	12.1828	13.4764	40.2351	40.451
AZIN1-AS1	2.04703	2.98692	5.59459	4.15932	5.05263	4.5601		AZIN1-AS1	2.04703	2.98692	6.13242	5.18933
PCDH1	4.79373	6.05243	10.9482	9.86255	10.1937	10.7294		PCDH1	4.79373	6.05243	7.04333	10.5271
PRR15L	20.5774	19.6507	40.3488	41.6262	37.7593	35.1666		PRR15L	20.5774	19.6507	27.7287	27.2013
NEDD4	7.80903	6.23583	13.2376	13.5348	12.9427	14.4262		NEDD4	7.80903	6.23583	8.79679	9.14606
CERS4	16.84	14.4563	30.7556	34.2117	25.7305	30.1203		CERS4	16.84	14.4563	15.8117	18.8741
CASP3	4.76818	4.87874	9.43563	10.0648	8.71963	9.02826		CASP3	4.76818	4.87874	7.98685	8.82995
PLCH1	3.52224	4.53622	8.15877	9.8336	6.48051	6.6514		PLCH1	3.52224	4.53622	5.74713	5.74249
SNCB	1.23409	1.57342	2.30917	1.48922	4.14268	2.9306		SNCB	1.23409	1.57342	0.537402	0.640821
EPHX4	0.716599	1.17163	2.82494	1.92349	1.56961	1.00035		EPHX4	0.716599	1.17163	0.910179	0.637701
DEPDC1B	8.54163	7.15798	13.2201	13.7017	18.5862	15.4795		DEPDC1B	8.54163	7.15798	9.56797	9.37279
PPP1R18	0.653336	0.858011	1.66995	1.63689	1.37033	1.19632		PPP1R18	0.653336	0.858011	1.00711	1.10491
DMTN	4.59526	5.43678	10.7559	9.7533	9.09584	9.39527		DMTN	4.59526	5.43678	2.01115	1.80788
FRRS1	1.38476	1.46303	2.69483	2.41264	3.09834	2.87501		FRRS1	1.38476	1.46303	3.1268	2.7234
CAB39L	4.0777	3.74335	7.20674	9.3263	6.23153	7.69022		CAB39L	4.0777	3.74335	7.09634	7.97355
ERCC8	5.39845	3.34902	7.94003	9.22531	8.22351	8.70006		ERCC8	5.39845	3.34902	7.68388	5.35569
FBXO8	7.19704	6.4334	11.4837	15.0267	13.4292	13.1819		FBXO8	7.19704	6.4334	11.7494	9.43349
ZNF354C	2.52437	2.98423	5.02095	5.62468	5.19485	5.6473		ZNF354C	2.52437	2.98423	4.13278	3.39076
CAPG	18.5875	18.7373	23.3439	28.6079	47.8376	45.9213		CAPG	18.5875	18.7373	28.4646	28.9369
PARP9	3.34526	4.23103	8.87757	8.72858	6.04917	5.92664		PARP9	3.34526	4.23103	4.03431	2.85888
OAS3	6.33034	8.17674	18.2967	16.259	10.9337	11.1756		OAS3	6.33034	8.17674	9.80989	9.39599
GNB2	156.036	164.951	330.546	313.411	298.407	312.424		GNB2	156.036	164.951	183.793	187.695
EPB41L4A-AS1	25.6946	39.8703	54.5442	61.9896	76.2213	63.5754		EPB41L4A-AS1	25.6946	39.8703	62.6698	71.5579
FCHO2	7.85281	7.44817	12.831	13.9378	17.8751	15.197		FCHO2	7.85281	7.44817	10.5171	9.48499
HSD11B2	1.63456	1.69139	3.52828	3.888	2.26031	3.33159		HSD11B2	1.63456	1.69139	1.02997	1.47008
DLX3	1.32136	0.709653	2.21181	2.52904	1.64328	1.57122		DLX3	1.32136	0.709653	1.69928	2.37362
RAB20	3.94284	5.63842	8.45191	8.95393	9.7458	10.3784		RAB20	3.94284	5.63842	4.41492	4.33087
UBR7	10.4433	11.537	20.8371	22.9459	20.2162	22.1256		UBR7	10.4433	11.537	14.1962	15.2859
SAP30	29.6653	31.8014	58.5102	56.0227	66.4851	60.2145		SAP30	29.6653	31.8014	41.9836	45.2738
IFITM1	36.6262	45.3769	80.8162	86.0461	74.4281	80.8032		IFITM1	36.6262	45.3769	12.3203	12.0536
NEK1	1.58096	2.13605	4.00974	3.95021	3.32267	3.32469		NEK1	1.58096	2.13605	2.71998	2.44295
SERINC2	6.19086	5.74138	12.789	11.7187	10.7379	11.6746		SERINC2	6.19086	5.74138	11.5329	14.6707
EHF	28.9463	24.2935	48.3726	54.3041	55.0159	52.3362		EHF	28.9463	24.2935	18.4702	17.7139
FAM227B	3.11028	2.63045	5.74043	5.66266	6.12949	5.12978		FAM227B	3.11028	2.63045	4.68272	4.41017
PSMG3-AS1	2.87149	2.87752	7.32252	6.25374	4.18752	4.93261		PSMG3-AS1	2.87149	2.87752	3.09944	2.9972
ZP3	10.0259	11.829	22.6195	21.8027	17.6859	24.2628		ZP3	10.0259	11.829	12.9423	19.8563
CEP44	6.18357	4.68468	9.36757	8.96579	12.6543	12.0034		CEP44	6.18357	4.68468	11.8462	10.0511
ABHD16A	4.33962	5.10487	10.8505	9.45406	8.04094	9.03294		ABHD16A	4.33962	5.10487	4.62606	4.19754
UBE2Q2P1	1.04159	0.878267	1.06683	1.49321	3.25743	1.79081		UBE2Q2P1	1.04159	0.878267	2.42902	1.66868
VPS13C	3.1646	2.49406	5.55247	5.49392	6.22945	5.17269		VPS13C	3.1646	2.49406	2.5675	2.94622
H3C8	4.66545	6.33675	12.1782	4.1496	15.4273	11.922		H3C8	4.66545	6.33675	8.02016	7.81859
LOC645513	8.7208	7.65434	14.3516	14.7482	16.7747	19.2031		LOC645513	8.7208	7.65434	15.7021	15.5815
RAPGEFL1	5.38123	5.46948	9.65001	8.74457	11.7302	13.041		RAPGEFL1	5.38123	5.46948	13.5983	12.6781
ARC	0.679928	0.824356	1.44354	1.51984	1.77424	1.25867		ARC	0.679928	0.824356	2.21946	1.95528
ABCG1	24.2704	18.7915	50.9707	44.671	35.1639	40.9839		ABCG1	24.2704	18.7915	23.8456	26.1048
TP73	1.05644	0.929361	2.38761	2.02747	1.56276	1.9708		TP73	1.05644	0.929361	1.08687	1.25581
RORC	1.59414	2.17837	4.31012	4.37964	3.26377	3.17453		RORC	1.59414	2.17837	1.11906	1.37318
QDPR	8.05782	9.56573	21.0913	19.6913	17.3349	12.5763		QDPR	8.05782	9.56573	3.88668	4.05666
BLACAT1	2.1494	1.88122	2.6872	3.83081	4.37784	5.31042		BLACAT1	2.1494	1.88122	3.31341	2.93348
WTAP	27.2941	25.2199	53.7366	55.3424	51.0928	51.5435		WTAP	27.2941	25.2199	31.1445	35.1745
FAM200A	3.75837	3.19805	7.56122	7.41	6.41396	6.6659		FAM200A	3.75837	3.19805	3.88186	3.33386
TEX19	66.807	76.5734	137.056	159.791	133.405	148.014		TEX19	66.807	76.5734	59.1003	65.3447
SLC25A42	1.34097	1.74606	3.20338	2.99984	2.6005	3.65243		SLC25A42	1.34097	1.74606	3.41129	2.45546
NEIL3	5.41698	5.72628	9.44629	10.9337	12.7359	11.8972		NEIL3	5.41698	5.72628	7.78703	6.57142
CPNE7	3.32881	3.34086	6.95942	6.30726	7.40743	6.27308		CPNE7	3.32881	3.34086	3.15648	4.33737
TECPR2	2.45333	2.01464	4.99935	5.38936	3.98498	3.70298		TECPR2	2.45333	2.01464	4.59146	3.87299
RTKN2	2.01246	1.46901	2.83222	3.63184	4.27998	3.35076		RTKN2	2.01246	1.46901	2.84192	2.23617
OTX1	1.20522	0.647498	2.05078	1.37259	1.84229	2.23557		OTX1	1.20522	0.647498	2.14597	2.32643
IFIT2	2.60508	3.49699	7.34126	7.46732	5.01285	4.88721		IFIT2	2.60508	3.49699	1.51493	1.39131
HPSE	0.944717	0.931774	1.69533	2.4671	1.53248	1.90847		HPSE	0.944717	0.931774	3.79211	3.38739
CRISPLD2	1.20477	0.931346	2.2594	1.66179	2.38674	2.35038		CRISPLD2	1.20477	0.931346	1.73577	1.66953
CCNO	2.32732	2.51759	5.71616	4.68032	4.35016	4.90202		CCNO	2.32732	2.51759	6.35398	6.99949
CPD	6.10544	6.58748	11.772	11.1813	13.9205	14.6317		CPD	6.10544	6.58748	14.0849	15.1063
ADGRA2	0.947963	0.810894	1.97561	1.98005	1.70521	1.47636		ADGRA2	0.947963	0.810894	1.58118	1.48522
C4orf46	7.54912	5.84903	12.9129	13.4462	14.4367	13.717		C4orf46	7.54912	5.84903	10.0558	8.89682
ARHGAP33	2.19656	2.93716	4.10441	3.3738	6.29471	7.11673		ARHGAP33	2.19656	2.93716	2.53848	3.08421
DAB2IP	5.91903	6.35403	13.4752	12.5092	10.7342	13.2402		DAB2IP	5.91903	6.35403	9.4549	11.7165
DENND6B	0.425565	1.01949	1.64365	1.21657	1.49646	1.52636		DENND6B	0.425565	1.01949	0.727522	1.39624
MMUT	10.0272	11.3312	21.8124	22.6175	21.5517	21.1053		MMUT	10.0272	11.3312	10.78	9.77939
LPIN2	7.03581	9.62533	19.5348	20.4952	13.2695	14.6421		LPIN2	7.03581	9.62533	11.6222	14.4044
MAPT	2.2527	2.42236	5.00311	4.19567	5.10356	4.76851		MAPT	2.2527	2.42236	3.25033	3.27323
PDGFA	3.95805	3.89793	8.1716	8.38271	7.27879	8.23454		PDGFA	3.95805	3.89793	3.57469	3.90567
ADCY6	20.0443	19.3749	41.3445	42.5576	36.0074	40.9999		ADCY6	20.0443	19.3749	19.7558	20.7669
ICE2	3.04736	2.69734	6.08336	6.02512	5.27828	6.11059		ICE2	3.04736	2.69734	3.7721	4.03352
FNTA	15.4355	12.8001	33.0466	26.4955	28.1797	27.8396		FNTA	15.4355	12.8001	18.5265	17.5642
ELF5	11.0255	9.3652	21.158	19.4895	23.1781	19.7754		ELF5	11.0255	9.3652	30.0486	27.0318
FGFR1	9.64038	8.56703	17.7014	18.5883	18.4817	20.0227		FGFR1	9.64038	8.56703	6.91345	6.92742
MT1X	32.7254	31.7092	71.3212	79.1151	49.6136	65.0868		MT1X	32.7254	31.7092	165.136	176.626
CCDC153	0.901779	0.631515	2.12151	1.68681	1.69324	0.809335		CCDC153	0.901779	0.631515	0.981833	0.825395
ACYP1	9.87721	8.37802	16.4134	11.8122	27.095	19.8431		ACYP1	9.87721	8.37802	16.9871	19.0407
ZCCHC9	26.4415	24.9234	49.4083	53.108	57.0496	52.2159		ZCCHC9	26.4415	24.9234	29.1086	28.2076
CLIC3	9.43333	7.93679	13.5366	15.7991	19.5778	22.7178		CLIC3	9.43333	7.93679	55.8532	54.6993
GDPD1	1.71246	0.977378	2.60625	3.1017	2.82191	2.56906		GDPD1	1.71246	0.977378	3.87058	3.82952
SEMA6B	2.149	2.54244	5.06651	4.45935	4.44599	5.39584		SEMA6B	2.149	2.54244	3.18824	4.09016
PBK	34.1718	25.8476	53.3314	63.1954	66.2394	65.2529		PBK	34.1718	25.8476	22.9097	25.139
ZNF395	17.8094	17.9956	34.1569	31.6041	44.432	37.9105		ZNF395	17.8094	17.9956	21.1637	22.9017
DHFR	27.5406	26.3641	59.1612	57.9846	53.4915	52.4582		DHFR	27.5406	26.3641	21.9393	19.2843
NDUFC1	45.6009	41.841	74.0175	85.3183	105.477	97.7779		NDUFC1	45.6009	41.841	67.3958	74.6497
DEGS2	5.8674	7.10453	13.5096	12.7734	13.7871	13.76		DEGS2	5.8674	7.10453	8.14012	7.73957
BTN3A3	0.623	1.01125	1.06165	0.962441	2.02133	2.73817		BTN3A3	0.623	1.01125	3.44587	3.71592
RNF111	4.33119	4.13037	9.26204	8.05666	9.64229	8.16508		RNF111	4.33119	4.13037	5.07963	5.20539
RPS6KA1	7.29456	8.79549	18.9287	19.0373	12.9181	15.917		RPS6KA1	7.29456	8.79549	10.9131	12.9176
CROT	8.93893	6.16453	17.8556	15.9966	13.264	15.6207		CROT	8.93893	6.16453	5.56453	5.67945
CHIC2	3.64386	5.83263	9.57833	10.8706	8.71185	10.2356		CHIC2	3.64386	5.83263	7.93709	8.13488
USP46	3.73525	3.59482	7.7052	7.40519	7.77833	7.59509		USP46	3.73525	3.59482	5.1456	4.83943
KATNAL2	3.3993	2.95124	7.72743	6.61047	6.01659	6.05865		KATNAL2	3.3993	2.95124	5.77592	5.79617
R3HCC1	7.528	8.08899	16.1487	17.3265	15.5344	16.1805		R3HCC1	7.528	8.08899	5.82417	6.25463
OGFOD3	3.78319	3.93164	9.10109	9.17313	7.14853	6.7884		OGFOD3	3.78319	3.93164	2.29603	2.22229
CREB3L4	31.6682	36.7847	79.4631	79.0451	65.1295	62.1857		CREB3L4	31.6682	36.7847	22.6535	23.405
FAM20C	1.83363	1.71165	4.33909	3.96373	3.27363	3.23115		FAM20C	1.83363	1.71165	1.83758	1.75241
DNAJC22	20.2863	17.6637	41.6946	38.9121	38.0624	40.1725		DNAJC22	20.2863	17.6637	15.5117	16.0534
RAB40B	2.05055	1.55507	3.78478	3.79003	3.32216	4.20804		RAB40B	2.05055	1.55507	2.87448	2.69579
LTBP1	16.3815	15.0199	36.8662	36.4114	27.9056	30.3887		LTBP1	16.3815	15.0199	18.5241	18.9271
RNASE4	1.09362	2.34839	2.76973	2.16409	4.6847	4.80416		RNASE4	1.09362	2.34839	6.44572	5.62989
HIPK2	4.62673	4.63099	11.4626	10.4797	8.24778	8.65156		HIPK2	4.62673	4.63099	6.00674	6.074
FAM234B	14.1684	13.8503	31.1718	34.9371	25.2227	26.269		FAM234B	14.1684	13.8503	14.8633	14.9319
GLCE	7.90138	7.20163	16.4422	16.9061	15.0368	15.0722		GLCE	7.90138	7.20163	6.35891	6.14534
MEIS3	1.91171	1.73217	3.45426	2.96788	4.09651	4.79528		MEIS3	1.91171	1.73217	1.85556	1.3562
STAT6	23.2644	23.0093	49.6288	47.2473	48.0628	49.6453		STAT6	23.2644	23.0093	30.2124	26.3026
CNN2	10.9935	12.1867	27.0147	23.3093	20.4461	26.7498		CNN2	10.9935	12.1867	37.5644	38.2314
JDP2	3.17578	4.61119	9.10434	7.35543	9.73085	6.58227		JDP2	3.17578	4.61119	8.00653	6.75824
PUM3	11.6939	10.2822	23.6525	26.4748	22.7194	19.6571		PUM3	11.6939	10.2822	15.3509	17.7196
DLX4	1.49382	1.73021	3.85181	2.77669	3.67912	3.26431		DLX4	1.49382	1.73021	7.76722	7.26018
ARHGAP10	6.96551	7.64716	15.7619	16.8572	15.2435	13.6952		ARHGAP10	6.96551	7.64716	12.8177	11.0853
POLR2M	7.36228	6.90528	14.7423	15.2123	14.8144	15.4291		POLR2M	7.36228	6.90528	7.61033	8.04759
FBXO2	5.33135	5.89421	12.5312	14.0516	10.7815	10.0202		FBXO2	5.33135	5.89421	18.7546	25.2531
DDR1	44.7224	44.5008	96.418	80.6506	94.9746	104.96		DDR1	44.7224	44.5008	69.4541	71.0566
SREBF1	55.513	58.9108	122.041	111.582	121.069	129.572		SREBF1	55.513	58.9108	61.7354	74.6728
PRAME	3.3757	4.24261	8.43149	10.0983	6.53065	7.21386		PRAME	3.3757	4.24261	4.00361	4.77187
HPF1	10.5707	9.48952	20.2816	21.764	22.8397	20.1415		HPF1	10.5707	9.48952	16.1471	14.2658
CEBPD	6.2263	4.57469	10.2069	12.5532	11.4713	11.5584		CEBPD	6.2263	4.57469	8.78284	9.21715
H2BC8	14.9138	12.7205	26.5671	21.7158	31.2601	37.6879		H2BC8	14.9138	12.7205	23.6759	17.4974
TMEM54	22.2853	22.5283	52.6231	53.5825	40.9635	43.1219		TMEM54	22.2853	22.5283	39.2498	34.239
PGM5	1.08704	1.03032	2.43381	2.76306	1.96706	1.83715		PGM5	1.08704	1.03032	0.454883	0.44659
ASIC1	2.84231	3.3511	7.02571	6.39699	5.86433	7.06565		ASIC1	2.84231	3.3511	2.72767	4.57388
PLA2G4B	1.34395	1.73518	3.48746	2.73444	3.6697	3.21155		PLA2G4B	1.34395	1.73518	1.96478	3.58186
KCNMB4	1.92658	2.33644	4.76937	5.24614	4.11174	4.06391		KCNMB4	1.92658	2.33644	5.80675	6.03895
H1-3	1.35314	3.94526	5.07855	3.57782	7.72023	6.24227		H1-3	1.35314	3.94526	2.94996	5.48814
HCAR3	0.782851	0.769933	2.08548	2.35744	1.45679	0.737381		HCAR3	0.782851	0.769933	0.681594	0.752496
MTUS1	7.12952	5.93313	13.9989	15.4738	13.4933	13.0185		MTUS1	7.12952	5.93313	6.46	5.73646
NYNRIN	5.05965	5.2207	14.4779	13.2669	7.24703	9.08694		NYNRIN	5.05965	5.2207	6.93692	7.15899
TMEM131L	3.67761	4.00952	10.0106	8.39591	6.71366	7.93915		TMEM131L	3.67761	4.00952	6.89974	7.66343
TRAPPC11	5.4482	4.93842	10.3444	10.7722	10.9456	12.7726		TRAPPC11	5.4482	4.93842	11.1359	10.701
LINC00869	0.958268	0.685402	1.49308	1.06845	2.8834	1.65075		LINC00869	0.958268	0.685402	5.24922	6.38262
KDM5C	20.2258	24.0624	44.9292	43.2033	53.0004	50.7092		KDM5C	20.2258	24.0624	27.0645	28.3868
SCAMP1-AS1	4.02959	4.70391	8.50389	10.7355	8.34808	10.2611		SCAMP1-AS1	4.02959	4.70391	2.96391	2.79131
CALML3-AS1	0.590399	0.914519	1.80894	1.94252	1.66113	1.11028		CALML3-AS1	0.590399	0.914519	1.51414	1.80185
CARD10	1.20611	1.40552	2.57427	2.99989	3.079	2.67652		CARD10	1.20611	1.40552	1.03384	1.67874
CYP2U1	0.655752	1.07804	1.97533	2.15595	1.43479	1.95998		CYP2U1	0.655752	1.07804	2.20811	2.00135
NR4A1	7.92365	11.0601	24.414	16.8393	22.0167	19.171		NR4A1	7.92365	11.0601	7.08907	7.90564
TNS2	4.70693	4.40173	12.5532	10.8614	7.73703	8.61965		TNS2	4.70693	4.40173	5.49477	6.20844
GPR68	4.96476	4.99123	10.591	12.0893	10.6692	10.144		GPR68	4.96476	4.99123	7.31206	8.47233
SCARB2	43.767	44.924	96.2829	94.6461	97.8483	99.014		SCARB2	43.767	44.924	71.9398	70.2634
PRSS27	1.57502	0.961062	3.38981	2.76512	1.93747	2.99943		PRSS27	1.57502	0.961062	3.06107	3.0833
LANCL2	1.51314	1.08527	2.9131	3.06319	2.89704	2.55434		LANCL2	1.51314	1.08527	0.486374	0.40408
MSRA	1.25107	1.87204	4.03599	4.51544	3.68618	1.52707		MSRA	1.25107	1.87204	2.44296	0.599115
MVP	2.60511	2.89337	6.04512	6.92454	5.21656	6.06926		MVP	2.60511	2.89337	3.28957	3.55238
CDCA8	19.3906	16.5562	41.9834	39.6191	35.9503	41.0487		CDCA8	19.3906	16.5562	24.9975	24.0385
PHKG1	2.16902	2.8953	6.42872	4.19845	5.76622	5.99949		PHKG1	2.16902	2.8953	2.78218	2.5648
VPS37D	3.51793	5.08011	9.66904	6.55429	10.5364	11.2646		VPS37D	3.51793	5.08011	7.99675	9.28182
SMARCA2	9.90897	9.31456	20.9692	19.7329	23.2781	21.1399		SMARCA2	9.90897	9.31456	16.8981	18.7129
CXCL16	7.16618	7.39054	16.0426	17.4289	15.0943	15.9051		CXCL16	7.16618	7.39054	13.3471	15.5702
HERC6	1.59008	1.65641	3.80124	4.38731	3.05511	3.13593		HERC6	1.59008	1.65641	5.69617	5.42683
HERC3	6.39801	7.03187	11.7482	10.9049	19.8938	16.9725		HERC3	6.39801	7.03187	18.3444	17.3674
APH1B	1.78516	1.98133	4.13217	4.46339	3.72518	4.3987		APH1B	1.78516	1.98133	4.1695	4.84255
ALDH6A1	7.90241	7.18273	16.3681	16.2621	17.4735	16.9294		ALDH6A1	7.90241	7.18273	8.14544	8.38369
TGFB3	1.05869	1.158	2.62446	3.39896	2.14253	1.68446		TGFB3	1.05869	1.158	1.84647	2.46342
LOC102606465	1.44888	1.03291	4.20375	3.05192	1.87557	1.93087		LOC102606465	1.44888	1.03291	0.717063	1.54716
ATP8A1	1.98059	1.97272	5.23966	4.96364	3.50109	3.93986		ATP8A1	1.98059	1.97272	1.23111	1.41677
ODC1	28.3449	24.2638	70.6514	76.8403	42.5413	44.8325		ODC1	28.3449	24.2638	22.033	21.2346
MT2A	99.0922	121.117	214.054	225.022	266.534	280.422		MT2A	99.0922	121.117	538.383	523.734
LARGE2	2.23864	1.93352	5.46227	4.1051	4.05985	5.0733		LARGE2	2.23864	1.93352	3.67297	4.35866
PROB1	2.81324	2.77461	5.53901	6.78986	5.9745	6.75165		PROB1	2.81324	2.77461	3.81671	3.81822
NARF	17.4504	21.5042	47.3902	45.7905	45.4678	36.2117		NARF	17.4504	21.5042	25.22	24.1992
ELOVL7	10.3995	8.85554	20.2689	17.2321	24.0034	25.0374		ELOVL7	10.3995	8.85554	12.7352	11.3139
MND1	17.7383	16.3437	38.5865	34.0912	43.0743	37.889		MND1	17.7383	16.3437	31.8805	25.1131
SGMS2	1.55672	1.49075	3.59037	3.70961	3.35562	3.13601		SGMS2	1.55672	1.49075	3.17465	2.8854
FAM151B	1.27151	0.624189	1.19718	3.40986	2.08845	1.88568		FAM151B	1.27151	0.624189	1.15343	0.792095
ANGPTL4	19.6531	23.4891	41.5044	35.1395	65.0107	53.7535		ANGPTL4	19.6531	23.4891	41.4205	58.1793
SLC39A8	3.47901	3.5153	8.22285	8.13844	7.4559	7.91238		SLC39A8	3.47901	3.5153	8.02943	6.69621
EDN2	2.74691	4.24705	7.47218	6.13613	10.6286	7.52496		EDN2	2.74691	4.24705	13.1151	17.0964
NOA1	17.2368	18.655	40.8904	39.4889	41.1917	41.714		NOA1	17.2368	18.655	21.8845	23.7792
SLC30A3	1.15666	1.1568	2.1745	2.57576	2.97833	2.8056		SLC30A3	1.15666	1.1568	3.68568	2.89247
PAIP2B	2.68072	2.89857	5.82293	5.75817	7.31836	6.53487		PAIP2B	2.68072	2.89857	4.66586	4.70629
NXPH4	3.18409	3.7549	6.99884	7.03751	8.56547	9.04613		NXPH4	3.18409	3.7549	6.43625	6.12099
HES2	0.563015	0.763415	1.58028	1.62009	1.19345	1.65657		HES2	0.563015	0.763415	2.18211	1.57868
MSH3	10.5999	10.5535	26.0647	25.1225	23.2669	22.0723		MSH3	10.5999	10.5535	10.7996	9.38162
DGAT2	7.61509	7.55285	20.7001	24.5695	11.6551	12.3568		DGAT2	7.61509	7.55285	8.83796	8.22723
NRBP2	7.19318	6.93082	16.2262	16.0725	15.1625	17.092		NRBP2	7.19318	6.93082	6.36696	6.68508
EFEMP1	3.04701	2.74922	10.5858	9.92088	2.92385	3.08195		EFEMP1	3.04701	2.74922	0.635901	0.686645
LOC107986876	4.98281	5.58521	12.1017	8.86803	13.3024	14.0905		LOC107986876	4.98281	5.58521	10.466	11.2034
ARHGEF38	2.18907	1.77018	5.45304	4.90571	3.69808	4.06633		ARHGEF38	2.18907	1.77018	2.73844	1.86253
GTF2A2	9.04439	5.58327	16.778	16.8504	16.0164	17.3233		GTF2A2	9.04439	5.58327	7.53513	7.85407
MAPK15	0.872552	1.45805	1.69999	2.10332	2.67464	4.20103		MAPK15	0.872552	1.45805	0.66478	1.49101
COL11A2	0.974632	0.689435	1.80584	1.85529	1.61216	2.35693		COL11A2	0.974632	0.689435	0.671134	0.977918
EGFL7	6.84554	8.02479	16.1801	18.9341	16.9083	16.1634		EGFL7	6.84554	8.02479	12.2765	13.3297
SMIM38	0.962687	1.08319	2.27529	2.01573	2.13924	2.95176		SMIM38	0.962687	1.08319	3.25634	3.29957
BIK	5.88209	5.93855	19.7553	15.399	9.3392	9.7761		BIK	5.88209	5.93855	3.75651	6.27959
CCNC	15.0785	12.8276	29.2971	28.4789	36.5091	33.8861		CCNC	15.0785	12.8276	27.9777	28.0702
TSC22D4	29.7734	30.415	75.2894	72.662	60.583	68.0123		TSC22D4	29.7734	30.415	33.0354	35.5918
ZFYVE16	14.6994	15.4326	35.3958	37.5044	31.7411	33.9299		ZFYVE16	14.6994	15.4326	15.9341	13.6521
LINC00938	8.83407	9.04767	18.9831	19.3264	20.7654	23.1883		LINC00938	8.83407	9.04767	8.1166	9.43522
CKMT2-AS1	3.05833	3.10761	7.28508	7.74238	7.10151	6.27986		CKMT2-AS1	3.05833	3.10761	3.54289	3.15586
UPK3BL1	7.70441	12.4156	23.686	26.7425	20.2162	22.0952		UPK3BL1	7.70441	12.4156	8.44534	10.5547
TSPYL2	21.364	23.1026	40.085	36.6972	66.6425	61.6468		TSPYL2	21.364	23.1026	38.764	40.6392
H4C8	25.1998	19.3341	51.6304	44.4411	63.4565	45.9947		H4C8	25.1998	19.3341	30.2184	26.9219
RPS6KA5	2.83363	2.44336	5.35819	6.9219	6.45679	5.61649		RPS6KA5	2.83363	2.44336	5.58566	4.77968
TACC1	20.4174	16.0636	51.7001	58.3914	26.0331	32.4922		TACC1	20.4174	16.0636	16.1532	16.3303
PMP22	2.41634	1.32931	5.56589	7.14848	2.27288	2.33238		PMP22	2.41634	1.32931	1.78849	1.44509
JAG2	6.50071	7.62158	17.0394	14.418	16.4399	17.4152		JAG2	6.50071	7.62158	12.6172	15.2286
C9orf152	5.98845	4.62494	13.2709	14.1251	10.6657	11.058		C9orf152	5.98845	4.62494	7.34681	6.33355
HOOK3	1.96991	1.68887	4.04276	3.61689	4.83404	4.49721		HOOK3	1.96991	1.68887	2.2297	1.6237
MOSPD3	12.8223	12.6651	31.7219	31.5572	27.8874	27.4643		MOSPD3	12.8223	12.6651	12.7302	13.0603
DLC1	1.61034	1.98888	5.27016	4.63283	3.26118	3.6468		DLC1	1.61034	1.98888	2.51351	3.35277
NPTXR	1.26382	1.84566	4.30455	4.44957	2.76505	3.04066		NPTXR	1.26382	1.84566	1.6773	1.80904
LOC728743	1.7652	2.40873	4.43886	4.03453	5.54677	5.54053		LOC728743	1.7652	2.40873	1.82209	2.51399
LRCH1	6.94868	7.27423	17.0988	15.5382	18.0959	15.9552		LRCH1	6.94868	7.27423	12.1763	12.1911
SH3RF1	3.41802	3.65771	8.33263	9.27344	6.62287	8.99953		SH3RF1	3.41802	3.65771	4.44316	4.70317
H2BC21	20.345	20.8633	54.7233	42.4068	49.7904	47.3804		H2BC21	20.345	20.8633	20.2696	28.8451
HOXC11	1.96932	2.31024	5.50932	4.55574	4.82276	5.34731		HOXC11	1.96932	2.31024	3.31607	3.00501
PTK2B	2.84729	2.90317	8.85085	6.41405	5.57052	6.39773		PTK2B	2.84729	2.90317	2.12134	2.45868
PPT2	2.49675	2.14369	4.19892	7.44952	5.23259	5.11251		PPT2	2.49675	2.14369	3.62632	2.9004
GPC4	1.88735	1.38896	2.47557	2.48781	5.21102	5.35899		GPC4	1.88735	1.38896	5.63822	5.28019
IQSEC2	2.72342	2.49005	6.49328	5.75484	5.96906	6.51209		IQSEC2	2.72342	2.49005	1.72332	2.15007
USP45	2.92996	1.37309	4.9966	5.05184	5.3613	5.02638		USP45	2.92996	1.37309	4.47886	4.9207
PACSIN1	3.21645	3.68907	10.2767	9.72763	6.6937	6.18117		PACSIN1	3.21645	3.68907	2.73856	3.28638
WNT10B	0.920518	0.905748	2.61008	2.06019	2.24758	1.77844		WNT10B	0.920518	0.905748	1.07881	1.3613
IFIT3	1.44896	2.33963	5.21968	7.12385	3.1439	2.57169		IFIT3	1.44896	2.33963	0.718544	0.705159
CMYA5	2.32	2.44549	6.19117	7.18892	4.61137	4.73641		CMYA5	2.32	2.44549	1.40734	1.13196
TMEM106A	0.888138	0.977837	2.61985	2.17306	2.13875	1.96777		TMEM106A	0.888138	0.977837	1.53505	1.61624
SHFL	2.74278	3.52133	7.33091	7.21051	7.59649	7.74449		SHFL	2.74278	3.52133	12.5668	12.1515
INTS9	3.06792	2.52336	7.04609	6.94183	6.88861	5.79828		INTS9	3.06792	2.52336	3.9367	3.13713
SNAI3	1.23448	1.11955	3.11812	3.33992	2.49521	2.28616		SNAI3	1.23448	1.11955	1.8605	1.4198
ATP2A3	14.136	13.2755	40.6237	39.0103	24.3352	27.0118		ATP2A3	14.136	13.2755	22.5017	22.0403
UGT1A6	3.13531	3.04414	9.51372	7.81991	5.87038	6.33431		UGT1A6	3.13531	3.04414	0.958039	0.555316
FAM50B	4.26733	3.89149	9.28448	11.6448	8.89996	9.25317		FAM50B	4.26733	3.89149	4.42391	5.31681
CHGA	1.54851	0.961701	4.17647	3.60037	2.40885	1.87658		CHGA	1.54851	0.961701	0.177404	0.17409
LOC105370708	0.787736	0.68826	2.96186	0.791208	1.53312	1.83221		LOC105370708	0.787736	0.68826	0.571583	0.560865
RPS23	82.3482	73.0369	179.809	184.804	201.106	184.52		RPS23	82.3482	73.0369	129.306	121.566
SUMF2	34.4317	41.4996	90.5166	88.5641	94.1155	93.8087		SUMF2	34.4317	41.4996	52.4505	52.6859
OLFM2	5.0331	8.21905	17.5238	14.9253	15.6776	16.0229		OLFM2	5.0331	8.21905	12.6076	11.8039
APBB2	5.58392	5.06624	13.0399	11.9052	13.2105	13.4008		APBB2	5.58392	5.06624	3.88876	3.87782
CD302	7.93345	6.56042	16.0754	14.8839	19.8485	19.4569		CD302	7.93345	6.56042	17.9082	17.5903
HMGB2	143.455	128.473	312.981	303.491	370.066	339.695		HMGB2	143.455	128.473	196.915	198.06
CDKN2C	7.99572	5.45998	14.9563	15.694	18.7141	16.3462		CDKN2C	7.99572	5.45998	10.6783	12.7463
SYT3	0.744877	0.733322	1.29939	1.80496	1.76628	2.35582		SYT3	0.744877	0.733322	0.405278	0.4401
SPATC1L	3.29978	2.46057	7.81926	8.24557	5.03474	7.07657		SPATC1L	3.29978	2.46057	6.71916	5.92251
[truncated: 237 more rows]

## Sheet: Supplementary Fig. 11f
Supplementary Fig. 11f GO enrichment for the dysregulated genes in both MCM2-2A mutant and POLE3 KO MCF-7 organoids
Category	CategoryID	GO	Description	PARENT_GO	LogP	-LOG10 P-VALUE	Enrichment	Z-score	#TotalGeneInLibrary	#GeneInGO	#GeneInHitList	#GeneInGOAndHitList	%InGO	STDV %InGO	GeneID	Hits	Log(q-value)	GeneList
GO Biological Processes	19	GO:0009611	response to wounding	19_GO:0050896 response to stimulus	-8.8	8.8	3.4	7.6	30182	443	665	33	5	0.84	133|246|308|596|667|677|780|836|954|1265|1289|2316|2335|3399|3673|3691|4015|4192|5025|5467|5873|6609|7035|7043|7168|9076|10451|10855|11009|23098|57834|80856|128272	ADM|ALOX15|ANXA5|BCL2|DST|ZFP36L1|DDR1|CASP3|ENTPD2|CNN2|COL5A1|FLNA|FN1|ID3|ITGA2|ITGB4|LOX|MDK|P2RX4|PPARD|RAB27A|SMPD1|TFPI|TGFB3|TPM1|CLDN1|VAV3|HPSE|IL24|SARM1|CYP4F11|LNPK|ARHGEF19	-4.6	MyList	13
GO Biological Processes	19	GO:0001666	response to hypoxia	19_GO:0050896 response to stimulus	-7.1	7.1	3.7	6.9	30182	280	665	23	3.5	0.71	133|134|596|677|768|836|2034|3673|3709|4017|5066|5467|5664|6387|7043|10397|22953|29923|30001|51129|54541|54583|112398	ADM|ADORA1|BCL2|ZFP36L1|CA9|CASP3|EPAS1|ITGA2|ITPR2|LOXL2|PAM|PPARD|PSEN2|CXCL12|TGFB3|NDRG1|P2RX2|HILPDA|ERO1A|ANGPTL4|DDIT4|EGLN1|EGLN2	-3.5	MyList	12
GO Biological Processes	19	GO:0040008	regulation of growth	19_GO:0040007 growth	-6.3	6.3	2.6	5.9	30182	621	665	35	5.3	0.87	32|596|604|684|734|780|861|1031|1525|2066|2137|2273|2335|4501|4502|4886|5292|5467|5641|6387|6595|8835|9699|9706|9746|10439|10501|51761|55602|55841|58191|64061|79960|112398|149428	ACACB|BCL2|BCL6|BST2|OSGIN2|DDR1|RUNX1|CDKN2C|CXADR|ERBB4|EXTL3|FHL1|FN1|MT1X|MT2A|NPY1R|PIM1|PPARD|LGMN|CXCL12|SMARCA2|SOCS2|RIMS2|ULK2|CLSTN3|OLFM1|SEMA6B|ATP8A2|CDKN2AIP|WWC3|CXCL16|TSPYL2|JADE1|EGLN2|BNIPL	-3.2	MyList	11
GO Biological Processes	19	GO:0008285	negative regulation of cell population proliferation	19_GO:0048519 negative regulation of biological process	-6	6	2.3	5.6	30182	787	665	40	6	0.92	133|134|567|596|604|687|780|836|1031|1525|2066|4091|4846|5467|6595|7043|7168|9111|10202|10252|10395|10397|10457|11009|23240|26136|27340|51761|53820|53834|55294|55612|57447|64919|79679|85477|115572|149428|153090|338761	ADM|ADORA1|B2M|BCL2|BCL6|KLF9|DDR1|CASP3|CDKN2C|CXADR|ERBB4|SMAD6|NOS3|PPARD|SMARCA2|TGFB3|TPM1|NMI|DHRS2|SPRY1|DLC1|NDRG1|GPNMB|IL24|TMEM131L|TES|UTP20|ATP8A2|RIPPLY3|FGFRL1|FBXW7|FERMT1|NDRG2|BCL11B|VTCN1|SCIN|TENT5B|BNIPL|DAB2IP|C1QL4	-3	MyList	10
GO Biological Processes	19	GO:0010631	epithelial cell migration	19_GO:0032501 multicellular organismal process	-4.9	4.9	5	6	30182	100	665	11	1.7	0.49	335|1907|3964|4017|4846|5467|5613|8660|23189|25960|55612	APOA1|EDN2|LGALS8|LOXL2|NOS3|PPARD|PRKX|IRS2|KANK1|ADGRA2|FERMT1	-2.1	MyList	9
GO Biological Processes	19	GO:0009725	response to hormone	19_GO:0050896 response to stimulus	-4.8	4.8	2.1	4.9	30182	784	665	37	5.6	0.89	133|596|677|687|836|842|1646|2180|2308|2494|2888|2908|3301|3566|3673|4015|4091|4192|4846|5066|5467|5618|5734|6387|7035|7043|7078|7425|8660|8835|9076|9663|11031|54541|57727|94056|112398	ADM|BCL2|ZFP36L1|KLF9|CASP3|CASP9|AKR1C2|ACSL1|FOXO1|NR5A2|GRB14|NR3C1|DNAJA1|IL4R|ITGA2|LOX|SMAD6|MDK|NOS3|PAM|PPARD|PRLR|PTGER4|CXCL12|TFPI|TGFB3|TIMP3|VGF|IRS2|SOCS2|CLDN1|LPIN2|RAB31|DDIT4|NCOA5|SYAP1|EGLN2	-2.1	MyList	8
GO Biological Processes	19	GO:0060749	mammary gland alveolus development	19_GO:0032502 developmental process	-4.2	4.2	11	6.9	30182	20	665	5	0.75	0.33	780|2066|3398|5618|8835	DDR1|ERBB4|ID2|PRLR|SOCS2	-1.8	MyList	7
GO Biological Processes	19	GO:0061377	mammary gland lobule development	19_GO:0032502 developmental process	-4.2	4.2	11	6.9	30182	20	665	5	0.75	0.33	780|2066|3398|5618|8835	DDR1|ERBB4|ID2|PRLR|SOCS2	-1.8	MyList	6
GO Biological Processes	19	GO:0010942	positive regulation of cell death	19_GO:0048518 positive regulation of biological process	-4.2	4.2	2.2	4.5	30182	621	665	30	4.5	0.8	133|134|596|604|836|842|1075|2308|2908|3301|3399|3663|4616|4776|5654|5979|6533|6609|7043|7078|10395|10439|22822|23098|54541|55294|64581|81618|85477|153090	ADM|ADORA1|BCL2|BCL6|CASP3|CASP9|CTSC|FOXO1|NR3C1|DNAJA1|ID3|IRF5|GADD45B|NFATC4|HTRA1|RET|SLC6A6|SMPD1|TGFB3|TIMP3|DLC1|OLFM1|PHLDA1|SARM1|DDIT4|FBXW7|CLEC7A|ITM2C|SCIN|DAB2IP	-1.8	MyList	5
GO Biological Processes	19	GO:0001558	regulation of cell growth	19_GO:0040007 growth	-4.2	4.2	2.5	4.6	30182	420	665	23	3.5	0.71	596|604|684|734|780|1031|2137|2273|2335|5467|6387|6595|8835|9699|9706|9746|10439|10501|55602|58191|64061|79960|112398	BCL2|BCL6|BST2|OSGIN2|DDR1|CDKN2C|EXTL3|FHL1|FN1|PPARD|CXCL12|SMARCA2|SOCS2|RIMS2|ULK2|CLSTN3|OLFM1|SEMA6B|CDKN2AIP|CXCL16|TSPYL2|JADE1|EGLN2	-1.7	MyList	4
GO Biological Processes	19	GO:0045596	negative regulation of cell differentiation	19_GO:0032502 developmental process	-3.8	3.8	2	4.2	30182	716	665	32	4.8	0.83	567|604|677|861|1289|1745|1942|2308|3398|3399|3566|3623|4091|4192|4773|4776|4854|5467|6595|7107|8111|9706|10252|10501|23240|54855|55294|122953|123169|153090|169200|338761	B2M|BCL6|ZFP36L1|RUNX1|COL5A1|DLX1|EFNA1|FOXO1|ID2|ID3|IL4R|INHA|SMAD6|MDK|NFATC2|NFATC4|NOTCH3|PPARD|SMARCA2|GPR137B|GPR68|ULK2|SPRY1|SEMA6B|TMEM131L|TENT5C|FBXW7|JDP2|LEO1|DAB2IP|TMEM64|C1QL4	-1.5	MyList	3
GO Biological Processes	19	GO:1904019	epithelial cell apoptotic process	19_GO:0009987 cellular process	-3.7	3.7	5.8	5.3	30182	55	665	7	1.1	0.4	596|685|836|842|3714|51129|153090	BCL2|BTC|CASP3|CASP9|JAG2|ANGPTL4|DAB2IP	-1.5	MyList	2
GO Biological Processes	19	GO:0050678	regulation of epithelial cell proliferation	19_GO:0050789 regulation of biological process	-2.2	2.2	1.9	2.9	30182	419	665	18	2.7	0.63	567|677|687|3912|4070|4192|5467|5654|6387|6934|8660|9076|51162|55294|64919|79031|116039|153090	B2M|ZFP36L1|KLF9|LAMB1|TACSTD2|MDK|PPARD|HTRA1|CXCL12|TCF7L2|IRS2|CLDN1|EGFL7|FBXW7|BCL11B|PDCL3|OSR2|DAB2IP	-0.63	MyList	1

## Sheet: Supplementary Fig. 11g
Supplementary Fig. 11g RT-qPCR showing the expression of proliferation-related genes in MCM2-2A mutant, POLE3 KO and WT MCF-7 organoids.
upregulated gene	WT-R1	WT-R2	WT-R3	WT-R4	MCM2-2A#1-R1	MCM2-2A#1-R2	MCM2-2A#2-R1	MCM2-2A#2-R2	MCM2-2A#1-R3	MCM2-2A#1-R4	MCM2-2A#2-R3	MCM2-2A#2-R4	POLE3 KO-R1	POLE3 KO-R2	POLE3 KO-R3	POLE3 KO-R4
PPARD	1.17046	0.850911	1.16238	0.816248	1.69007	1.38231	1.5022	1.46112	1.36328	1.44101	1.41135	1.35386	1.92797	2.50894	1.78643	2.08072
EGFL7	1.07809	0.971625	0.958248	0.992041	2.06834	1.37409	1.89011	1.82573	1.76354	1.73413	1.48295	1.50365	1.92983	2.02577	1.53525	1.60044
OSR2	1.15289	0.885926	1.02474	0.93644	1.99344	1.45928	2.09255	1.91223	1.82167	1.80361	1.54249	1.82167	1.87288	1.92553	1.80908	1.74746
NMI	1.05986	0.975272	0.955201	1.00966	2.36834	1.55173	1.60645	2.00538	2.17932	1.49887	1.43781	1.97777	2.85576	2.30358	2.50338	2.25617
GPNMB	1.15883	0.825119	1.11936	0.896686	1.92209	1.51853	2.75619	3.05818	1.76868	2.19027	2.11796	2.28576	3.23255	3.48866	2.53621	2.5895
RUNX1	1.3281	0.817542	1.08626	0.7681	2.6562	1.69275	1.40383	1.2306	2.47832	1.72831	1.37494	1.274	2.71202	2.56572	2.67468	2.49556
ERBB4	1.20433	1.00572	0.938368	0.851587	14.204	9.56806	13.1613	14.0085	10.6164	8.44575	11.6175	11.6983	6.9078	6.13995	5.61088	5.6892
LAMB1	0.979376	0.876566	0.979376	1.16468	4.05566	3.62991	3.3402	3.68059	5.16918	3.97219	4.11227	4.43808	2.69435	3.38683	2.60257	3.24886
downregulated gene	WT-R1	WT-R2	WT-R3	WT-R4	MCM2-2A#1-R1	MCM2-2A#1-R2	MCM2-2A#2-R1	MCM2-2A#2-R2	MCM2-2A#1-R3	MCM2-2A#1-R4	MCM2-2A#2-R3	MCM2-2A#2-R4	POLE3 KO-R1	POLE3 KO-R2	POLE3 KO-R3	POLE3 KO-R4
HTRA1	1.26676	0.717545	1.02182	0.993878	0.241675	0.140744	0.225491	0.21039	0.162796	0.138806	0.174481	0.160555	0.603381	0.68356	0.486712	0.697923
CLDN1	1.05974	0.928972	1.12016	0.891129	0.278106	0.209309	0.529869	0.556212	0.250643	0.218198	0.451785	0.548554	0.124456	0.198018	0.157531	0.227463
DHRS2	1.23108	0.742224	1.19742	0.829277	0.44749	0.325319	0.128508	0.149677	0.493091	0.389562	0.139654	0.148643	0.479608	0.547119	0.503452	0.46327
TPM1	1.18305	0.902817	1.0299	0.884237	0.134205	0.0962216	0.0989268	0.116832	0.132357	0.0982435	0.101005	0.126088	0.483808	0.62525	0.470578	0.608153
