# Supplementary material for: Impaired histone inheritance promotes tumor progression
Source: Nat Commun. 2023 Jun 10;14:3429. doi: 10.1038/s41467-023-39185-y (PMC10257670; doi:10.1038/s41467-023-39185-y)
Supplement: Supplementary file 4 — Source Data [file 41467_2023_39185_MOESM4_ESM.zip › source data -F/Supplementary Fig. 12.xlsx]

## Sheet: Supplementary Fig. 12b&c
Supplementary Fig. 12b&c P value and fold change for the key breast cancer marker genes in MCM2-2A mutant vs WT tumor cells harvested 4 and 7 weeks post-transplantation
4 weeks wilcoxon test
	p_val	avg_log10(fold change of MCM2-2A/WT)	p_val_adj
CHD1	7.10752e-234	-0.216308	1.90745e-229
ERBB2	4.55825e-45	0.0106237	1.2233e-40
KRT8	1.17833e-75	0.230572	3.1623e-71
KRT5	2.761e-28	-0.0584241	7.4097e-24
EPCAM	7.67456e-08	0.032368	0.00205962
ESR1	2.3385e-134	-0.0978467	6.27582e-130
PGR	5.52546e-18	0.0832176	1.48287e-13
KRT18	1.37436e-98	0.26954	3.68836e-94
KRT14	0.412581	0.00428924	1
7 weeks wilcoxon test
	p_val	avg_log10(fold change of MCM2-2A/WT)	p_val_adj
CHD1	5.11016e-12	-0.100595	1.37141e-07
ERBB2	0.00114857	-0.0130601	1
KRT8	0	1.36294	0
KRT5	0.0160171	0.054061	1
EPCAM	2.87383e-14	0.172779	7.71249e-10
ESR1	6.19059e-18	-0.2056	1.66137e-13
PGR	0.704024	0.0257324	1
KRT18	0	1.73054	0
KRT14	0.0271905	-0.0047624	1

## Sheet: Supplementary Fig. 12e
Supplementary Fig. 12e Average expression of cancer stem cell marker genes and epithelial marker genes for each cluster
average expression of cancer stem cell marker genes for each cluster								average expression of epithelial marker genes for each cluster
GeneID	C1	C2	C3	C4	C5	Gene		GeneID	C1	C2	C3	C4	C5	Gene
ENSG00000026508.19	0.059306	0.0624029	0.0205946	0.0656981	0.0384963	CD44		ENSG00000171791.13	0.746012	1.87016	0.924791	2.05641	1.43018	BCL2
ENSG00000272398.6	0.251634	0.421033	0.182682	0.213933	0.167452	CD24		ENSG00000171345.13	17.2529	18.565	14.726	6.51003	23.297	KRT19
ENSG00000165092.13	0.000635547	3.35988e-05	0.00646456	0.00441564	5.67361e-05	ALDH1A1		ENSG00000113369.9	0.515853	0.54012	0.220687	0.580495	0.391451	ARRDC3
ENSG00000007062.11	0.00129868	0.000718615	0.00225923	0.00437851	0.000605214	PROM1		ENSG00000164626.9	0.0042138	0.00211919	0.00576659	0.0462133	0.00485836	KCNK5
ENSG00000181449.4	0.00887044	0.0120169	0.0206902	0.0699753	0.0127347	SOX2		ENSG00000074410.14	1.02268	1.52436	0.918822	1.16682	1.17728	CA12
ENSG00000132589.16	0.196316	0.222144	0.270898	0.127915	0.271073	FLOT2		ENSG00000012171.20	0.481845	0.513027	0.499025	0.87312	0.292651	SEMA3B
ENSG00000119888.11	3.60764	3.93084	4.13556	1.77053	4.13991	EPCAM		ENSG00000143878.10	1.55201	1.9398	0.59408	3.58359	1.17927	RHOB
ENSG00000204531.18	0.00735699	0.0129175	0.0148769	0.0382141	0.0120342	POU5F1		ENSG00000082175.15	0.795163	1.41545	0.959811	0.963956	0.706219	PGR
ENSG00000174059.17	0.00432703	0.00752393	0.00857264	0.0241905	0.00459424	CD34		ENSG00000168269.10	0.000771569	0.00237315	9.98236e-05	0.000954378	0.00192792	FOXI1
ENSG00000091409.15	0.110146	0.287809	0.113093	0.179543	0.162349	ITGA6		ENSG00000107485.18	2.94825	5.41364	2.70311	2.89106	3.60243	GATA3
ENSG00000111087.10	0.00513345	0.00933524	0.0052504	0.0303326	0.00996019	GLI1		ENSG00000198176.13	0.347127	0.28521	0.447797	0.285815	0.591014	TFDP1
ENSG00000184254.17	0.0013482	0.00299976	0.00555231	0.0198261	0.00392741	ALDH1A3		ENSG00000113494.17	0.0914105	0.164991	0.135703	0.150489	0.138171	PRLR
ENSG00000196549.10	0.00540959	0.0104349	0.00558258	0.0266508	0.00487584	MME		ENSG00000204740.11	0.109098	0.254882	0.0407587	0.513834	0.135146	MALRD1
ENSG00000196371.3	0.0138922	0.0219536	0.018606	0.0652601	0.0166754	FUT4		ENSG00000087510.7	0.624749	0.543373	0.355949	0.697234	0.703186	TFAP2C
ENSG00000259207.8	0.00608382	0.018928	0.018083	0.0663797	0.012794	ITGB3		ENSG00000185499.16	0.46623	0.390107	0.0796758	0.21173	0.39079	MUC1
ENSG00000151422.13	0.109188	0.236827	0.194144	0.600967	0.154991	FER		ENSG00000118513.19	0.132523	0.211318	0.191852	0.184442	0.266508	MYB
ENSG00000139292.13	0.0104526	0.0177766	0.0101579	0.0317477	0.0116661	LGR5		ENSG00000141424.13	3.81088	5.11871	3.54447	1.72954	5.16655	SLC39A6
ENSG00000004487.16	0.308519	0.416141	0.514552	0.391201	0.543446	KDM1A		ENSG00000111057.11	32.8169	38.9148	26.0891	16.4017	60.6271	KRT18
ENSG00000111704.11	0.0244045	0.0493053	0.0356414	0.122407	0.0268341	NANOG		ENSG00000170421.12	26.6445	26.5957	22.4128	12.1494	39.5733	KRT8
ENSG00000143217.9	0.102998	0.170116	0.101549	0.342496	0.0987588	NECTIN4
ENSG00000132688.11	0.0225435	0.0333485	0.0395231	0.0811582	0.0538121	NES
ENSG00000073282.13	0.00452272	0.0370815	0.0222475	0.0439541	0.0112226	TP63
ENSG00000101000.6	0.219119	0.252126	0.169963	0.100166	0.130142	PROCR
ENSG00000112715.23	0.533999	0.716774	0.559914	1.93287	0.456738	VEGFA
ENSG00000157404.15	0.00177732	0.00397207	0.00194223	0.00597536	0.0017176	KIT

## Sheet: Supplementary Fig. 12g
Supplementary Fig. 12g Average GSVA score of cell proliferation-related hallmark pathways and breast cancer invasion-, metastasis- and progression-related gene sets for each cluster.
cell proliferation-related hallmark pathways
HALLMARK	C1	C2	C3	C4	C5
E2F TARGETS	0.511866	0.581916	0.657385	0.535553	0.762795
G2M CHECKPOINT	0.456578	0.555077	0.612498	0.505476	0.713067
MITOTIC SPINDLE	0.425007	0.493633	0.515535	0.471542	0.547774
MYC TARGETS V1	0.61146	0.853976	0.887304	0.634369	0.944718
MYC TARGETS V2	0.451496	0.57165	0.634889	0.479311	0.658932
P53 PATHWAY	0.546221	0.597062	0.573643	0.562393	0.588455
breast cancer invasion-, metastasis- and progression-related gene sets
pathway	C1	C2	C3	C4	C5
BERTUCCI_INVASIVE_CARCINOMA_DUCTAL_VS_LOBULAR_DN	0.397674	0.354468	0.351327	0.384297	0.330146
BERTUCCI_INVASIVE_CARCINOMA_DUCTAL_VS_LOBULAR_UP	0.340278	0.449465	0.457234	0.345996	0.481845
FARMER_BREAST_CANCER_BASAL_VS_LULMINAL	0.358279	0.408634	0.402323	0.363426	0.423382
WANG_METASTASIS_OF_BREAST_CANCER_ESR1_UP	0.37756	0.466189	0.501667	0.395607	0.589218
VANTVEER_BREAST_CANCER_METASTASIS_UP	0.305777	0.377976	0.352713	0.306488	0.369471
NADERI_BREAST_CANCER_PROGNOSIS_UP	0.256742	0.250079	0.314089	0.258117	0.38998
VANTVEER_BREAST_CANCER_POOR_PROGNOSIS	0.271573	0.281093	0.300145	0.276034	0.341709
LANDIS_BREAST_CANCER_PROGRESSION_UP	0.398039	0.501011	0.472107	0.399908	0.506284

## Sheet: Supplementary Fig. 12h
Supplementary Fig. 12h Average function state score of cells in each cluster.
function state	C1	C2	C3	C4	C5
angiogenesis	0.612359	0.657645	0.651722	0.616884	0.653494
apoptosis	0.934409	1.21623	1.21052	0.920918	1.27082
cell_cycle	0.850717	1.0122	1.06849	0.829902	1.18352
differentiation	0.626784	0.71304	0.700583	0.620754	0.714333
dna_damage	0.902154	1.14404	1.16907	0.890025	1.2583
dna_repair	0.886958	1.1436	1.16803	0.878769	1.25256
EMT	0.822682	0.94369	0.949632	0.774679	0.994583
hypoxia	0.837919	1.05922	1.04543	0.808813	1.08513
inflammation	0.634591	0.708981	0.697441	0.631298	0.709435
invasion	0.944937	1.18762	1.19227	0.902795	1.25617
metastasis	0.735824	0.929196	0.915646	0.720177	0.946321
proliferation	0.688285	0.741144	0.840189	0.673564	1.00206
quiescence	0.650737	0.786127	0.761553	0.663131	0.784042
stemness	0.719985	0.814498	0.800374	0.724609	0.818165

## Sheet: Supplementary Fig. 12i
Supplementary Fig. 12i Proportion of single cells assigned to each breast cancer subtype
	Basal	Her2	LumA	LumB	Unassigned
C1	0.139617	0.0702699	0.366495	0.386561	0.037057
C2	0.0182975	0.00808804	0.878149	0.08393	0.0115354
C3	0.0663212	0.0319516	0.394819	0.490674	0.0162349
C4	0.118758	0.0802894	0.513676	0.238751	0.0485266
C5	0.0299616	0.0201342	0.0711889	0.871764	0.0069511
