# Supplementary material for: Impaired histone inheritance promotes tumor progression
Source: Nat Commun. 2023 Jun 10;14:3429. doi: 10.1038/s41467-023-39185-y (PMC10257670; doi:10.1038/s41467-023-39185-y)
Supplement: Supplementary file 4 — Source Data [file 41467_2023_39185_MOESM4_ESM.zip › source data -F/Supplementary Fig. 13.xlsx]

## Sheet: Supplementary Fig. 13a
Supplementary Fig. 13a Fold change of CUT & Tag signal at H3K27me3 downregulated or H3K4me3 dysregulated promoters whose target genes are related to tumor growth, proliferation or metastasis, and their target genes’ expression in MCM2-2A and WT MCF-7 organoids.
		gene expression of MCF-7 organoids										gene expression of MCF-7 organoids
gene with downregulated H3K27me3 promotor	log2FoldChange of H3K27me3 signal (MCM2-2A/WT）	3D WT-R1	3D WT-R2	3D MCM2-2A #1 R1	3D MCM2-2A #2 R1	3D MCM2-2A #1 R2	3D MCM2-2A #2 R2			gene with dysregulated H3K4me3 promotor	log2FoldChange of H3K4me3 signal (MCM2-2A/WT）	3D WT-R1	3D WT-R2	3D MCM2-2A #1 R1	3D MCM2-2A #2 R1	3D MCM2-2A #1 R2	3D MCM2-2A #2 R2
HES1	-1.57695	36.5402	38.2861	53.1197	37.3212	37.2864	28.1859			BST2	3.87326	24.7865	28.4613	165.458	157.62	198.244	161.555
EGR1	-1.91518	7.1893	7.4691	10.9453	5.77971	9.45599	4.81004			NET1	1.49243	59.3698	49.375	109.019	76.9598	113.532	70.7043
CALR	-2.3374	673.658	720.512	718.526	914.903	657.271	855.799			ERBB4	1.70304	0.436512	0.387771	5.83097	4.87582	5.55171	5.57187
AKAP12	-1.73994	0.282629	0.226698	46.4496	42.3895	44.6329	42.2196			TSPYL2	1.17949	21.364	23.1026	40.085	66.6425	36.6972	61.6468
ERBB4	-2.34876	0.436512	0.387771	5.83097	4.87582	5.55171	5.57187			NUPR1	3.49752	5.28568	8.05938	31.184	27.299	31.2026	22.7395
EFNA1	-1.83024	19.5731	16.7587	61.5684	46.2007	46.5302	48.9706			DLC1	1.27753	1.61034	1.98888	5.27016	3.26118	4.63283	3.6468
PRKCE	-2.59009	3.07789	3.44197	2.9034	3.14254	3.28385	3.46114			PALLD	1.1376	9.74296	9.19593	7.73559	7.43466	6.70006	8.08885
IL6ST	-1.48381	16.1128	13.3642	15.4975	16.203	15.9652	14.8235			FNTA	1.08443	15.4355	12.8001	33.0466	28.1797	26.4955	27.8396
RAB21	-1.05122	12.328	12.8498	14.1662	16.6653	14.0559	14.9064			IFI35	1.21475	4.23844	2.08618	8.12093	7.7989	9.93867	6.82199
FKBP1A	-1.4284	107.32	104.197	100.879	95.3006	101.114	92.9231			SOX9	1.38858	1.26622	1.5889	2.11541	1.21745	1.15236	1.24442
LEF1	-1.62552	1.06447	1.22127	7.55701	5.58473	7.07272	7.01346			LEF1	3.18383	1.06447	1.22127	7.55701	5.58473	7.07272	7.01346
TMEM38B	-2.13221	18.4208	17.7768	16.6703	19.3116	19.6047	21.0204			TES	1.0026	15.2835	20.0312	30.9103	38.8603	23.292	34.8974
TES	-2.32771	15.2835	20.0312	30.9103	38.8603	23.292	34.8974			PGR	3.6428	5.44539	3.88654	18.9126	24.8939	19.5741	27.9557
ZBTB16	-1.12656	0	0	0	0	0	0			CCDC88C	1.24077	8.22475	8.82721	16.9239	14.1952	15.3022	14.2235
PPP2R5C	-1.0323	67.8147	60.8914	81.4139	77.551	80.1756	78.9305			BMPR1B	1.6295	0.0548353	0.209083	0.918493	0.630171	1.16582	1.06173
FOXA1	-1.52034	90.8712	89.6944	96.7976	87.059	91.6511	79.3027			PODXL	1.72688	7.61811	8.14896	25.575	31.3367	23.4158	34.3592
NMI	-1.96265	2.75221	3.40502	8.80905	6.98234	7.15675	8.94993			SMAD1	1.02548	5.98925	4.82682	12.851	14.234	13.8662	12.8884
PGR	-2.72742	5.44539	3.88654	18.9126	24.8939	19.5741	27.9557			FAT1	1.15608	4.12365	4.04422	6.96591	4.12809	6.17547	4.81022
TXNRD1	-2.42126	76.0868	83.6761	92.7986	116.545	96.3366	117.779			COBL	1.26239	1.59169	1.84292	5.06823	4.16552	4.29649	4.8016
MAD2L2	-1.46945	13.6513	14.7956	17.954	20.6251	16.6237	17.0764			ADAM10	1.29958	5.39376	5.24731	8.69075	10.146	8.55386	8.99473
MSX2	-3.27499	11.6816	11.5704	20.0783	15.4963	15.2969	12.7683			CD44	2.78315	0.550776	0.468321	8.40449	8.45473	7.75219	7.53935
HIPK2	-1.87654	4.62673	4.63099	11.4626	8.24778	10.4797	8.65156			RAPGEF2	1.0662	6.0123	5.68029	9.3409	9.37307	8.70641	8.84065
RUNX1	-2.64707	5.07097	5.94213	8.76712	11.5333	7.63671	11.1741			MYO1E	1.22385	1.81399	2.28837	3.74822	3.56415	3.761	3.75964
CYP1B1	-1.39528	43.5504	46.0004	49.9706	74.0135	44.5195	68.9385			RNF111	1.26047	4.33119	4.13037	9.26204	9.64229	8.05666	8.16508
OSR2	-2.85778	4.635	4.0984	13.7092	11.1657	10.6803	10.2257			PELI1	1.45888	1.42526	1.60574	1.41384	3.47528	1.46781	2.68401
TGFA	-2.89979	2.81279	2.23326	3.46723	5.31139	4.93627	4.54601			PTK2B	1.01203	2.84729	2.90317	8.85085	5.57052	6.41405	6.39773
BMPR1B	-1.59261	0.0548353	0.209083	0.918493	0.630171	1.16582	1.06173			GPR173	2.58066	0.211606	0.104336	2.77174	2.43086	2.50621	2.87785
DUSP3	-1.10803	28.5975	28.3433	29.9793	27.5125	31.5285	24.3107			SNX25	1.4036	4.0887	3.12386	8.9645	11.4109	8.55858	9.61312
ID1	-1.83205	15.7102	22.7687	28.2846	29.9654	18.5558	28.6715			BMERB1	-2.38571	0.607708	1.04609	0.160935	0.171934	0.0788227	0
EBAG9	-1.3737	28.2594	28.8657	28.173	26.1857	25.0616	23.6053			CORO1A	-1.5134	5.36068	5.2641	1.0586	1.6932	1.14018	1.07916
MAPKAPK2	-1.66275	67.0134	67.3972	58.1879	47.2145	57.111	50.9065			SIPA1	-1.26208	1.25995	0.984917	0.488138	0.808138	0.783161	0.590912
PODXL	-2.66729	7.61811	8.14896	25.575	31.3367	23.4158	34.3592			GATA2	-1.04915	2.76188	2.48925	1.47773	0.719518	1.4927	0.94284
ING3	-1.65977	5.97156	5.23918	5.53628	7.20815	6.78252	5.72222			FGFR2	-2.44169	0.379615	0.601941	0.261742	0	0.153422	0.391525
NDRG1	-1.40875	130.272	229.248	243.915	440.674	140.49	321.969			PADI2	-1.85759	1.57884	2.5048	1.40116	1.08897	1.20227	1.57988
CXCL16	-2.13174	7.16618	7.39054	16.0426	15.0943	17.4289	15.9051			ROBO1	-3.16547	1.55543	1.51078	0.162415	0.152512	0.136234	0.22919
NEURL1	-1.03668	0.586242	0.546087	1.72817	1.53214	1.9881	1.12436			SEMA3B	-1.92254	16.3248	18.733	3.42233	6.06452	2.0633	6.51425
NR2F2	-1.73155	22.7658	15.9053	17.9158	11.7512	16.3668	12.6366			AQP11	-1.95727	1.9851	1.69909	1.79827	1.72126	1.2048	2.00978
TESC	-1.18042	0.961547	1.12308	1.39348	1.2648	0.605642	0.402899			TJP2	-1.29976	19.8201	19.3799	25.1665	24.0594	24.2725	24.4336
ZBTB7C	-1.10943	0.787279	0.899329	1.13203	1.42933	1.48162	1.13809			DUSP9	-1.87864	2.07027	2.12169	2.15572	2.37265	2.88412	2.63556
SCNN1B	-2.22477	10.0298	14.0896	4.19189	3.9489	2.75929	3.00778			KCNK2	-1.03658	0.295462	0.460606	0.278256	0.170386	0.338127	0.132475
STAT6	-5.41737	23.2644	23.0093	49.6288	48.0628	47.2473	49.6453			MSX1	-1.79856	0.419142	1.23625	0.429666	0.275303	0.252531	0.526424
MARVELD3	-1.60433	15.8159	15.9378	18.7587	18.2067	20.1127	19.3511			SLC2A10	-1.84911	4.72015	4.65464	3.18772	3.7275	3.33903	2.74747
RARG	-1.50449	18.4683	18.0033	36.2305	30.7674	33.4459	33.2026			RIMS2	-1.7941	4.5919	3.7699	0.584202	1.06206	0.584686	0.832655
DOCK4	-1.02073	0.261813	0.344646	0.26686	0.439209	0.349052	0.456465			FGFR3	-1.63926	14.198	13.1793	4.22244	7.10287	4.44888	10.1455
ITGA6	-1.28161	0.239509	0.105023	0.780021	0.391287	1.09324	0.528938			HTRA1	-1.87626	4.37712	4.38082	1.49473	0.588399	1.23319	1.04477
PLXND1	-1.98665	5.13579	4.32425	4.31642	5.57203	4.88385	6.44655			PTER	-1.5234	7.12557	6.54335	4.14473	4.73653	4.16282	4.28306
ITGB4	-1.81135	2.38265	2.8479	17.2037	7.94436	14.6996	9.60554			TNFRSF18	-2.19676	4.09054	2.05213	3.16952	2.99569	1.89368	3.03504
NDRG2	-2.48483	1.46017	1.28254	6.65898	5.1948	6.9617	4.79668			C1GALT1	-1.17482	2.66889	2.31038	0.501269	1.25488	0.327786	1.00406
RPS6KA2	-1.317	0.707496	0.922587	0.463797	0.301531	0.607446	0.359057			MCAM	-1.74737	4.91082	6.15117	0.468885	0.251095	0.551625	0.0960372
ATOH8	-1.16811	0.0260812	0.0257343	0.0531969	0.114125	0.0782642	0.081848			GINS1	-1.39675	44.3474	39.4622	21.6555	20.0349	22.1113	21.8593
FGF23	-1.41172	0	0	0	0	0	0			ASPH	-1.89844	14.0839	13.5919	1.49424	4.72281	1.55292	4.1413
MAP2K3	-1.34569	18.7824	20.4958	27.9662	20.2696	27.9491	24.8596			CTSH	-1.68299	11.7809	12.4146	9.71015	7.41791	8.75764	5.77967
DMTN	-1.66718	4.59526	5.43678	10.7559	9.09584	9.7533	9.39527			MAGED1	-8.23268	51.1418	53.9488	23.7728	30.1271	23.7015	32.6909
CLDN1	-1.58275	3.05243	3.13923	2.25943	0.919685	2.3481	1.01824			TSPYL5	-2.36732	38.5144	34.4314	13.7086	10.6445	16.2398	11.9395
PPARD	-1.07949	2.26861	2.69606	6.93429	6.21578	7.48074	6.33805			ETNK2	-1.11841	57.1247	58.272	25.5353	29.8009	30.1256	28.6254
FZD3	-1.54855	2.93339	2.19654	3.71035	5.02111	4.57841	3.8997			SLIT2	-1.65414	0.380567	0.196682	0.129155	0.11879	0.0361849	0.0189296
TIAM1	-2.52764	4.26392	4.10971	1.95996	2.64862	1.83868	3.32546			LRG1	-1.88104	11.6371	9.15469	2.27033	3.61059	2.28524	3.32672
MAG	-1.77182	0.0670755	0.0660161	0.0686698	0.0734267	0.269185	0.140412			RASAL1	-1.18366	1.68953	1.98904	1.1329	2.18175	1.46274	2.49275
GATA6	-1.62457	1.36093	1.06544	2.24796	1.708	2.44461	1.42381			GRB10	6.0204	0.716306	0.767769	1.23141	1.02728	0.906768	1.18083
ADM	-2.04105	8.09543	16.3359	20.6271	70.1737	14.1115	59.9238			ANXA3	1.0225	1.68061	2.35514	2.83954	1.97206	2.65843	3.39346
ROR2	-1.22238	0	0	0.737149	0.533006	0.903556	0.264435			SP100	1.54054	0.169049	0.568589	4.43476	5.42867	4.62829	6.57403
DLX1	-2.09449	0.604184	0.804892	4.12285	2.51962	4.78076	2.56417			IFIT3	3.34121	1.44896	2.33963	5.21968	3.1439	7.12385	2.57169
LTBP4	-2.22043	9.28259	9.68904	15.5759	20.1378	12.9914	22.8171			TGFB1	1.05313	18.3666	17.264	20.3219	20.0381	17.7368	22.7812
PELI1	-2.84134	1.42526	1.60574	1.41384	3.47528	1.46781	2.68401			IFITM1	1.63721	36.6262	45.3769	80.8162	74.4281	86.0461	80.8032
CEMIP	-1.86871	0.921015	1.18257	0.227655	0.333159	0.162395	0.339828
PAX2	-1.31898	0	0	0	0	0	0
FLRT3	-2.32691	0.0788452	0.0883196	0.0805046	0.0431329	0.0394684	0.123731
FST	-1.10603	0.068966	0	0.141213	0.226465	0	0.216528
SOX8	-2.27526	0.0497707	0.0490363	0	0.217847	0	0.260375
FNDC4	-1.58673	0	0.102049	0.106728	0.113797	0.1045	0.217586
S100A9	-1.43796	3.1147	2.56745	0	1.95693	0.914966	0.934542
RNF43	-1.88083	7.36537	7.17566	9.65779	7.18687	9.39483	8.6442
EIF2AK3	-2.08703	22.3181	22.179	13.4212	16.5559	13.7956	15.2383
MEF2C	-1.38846	0.0816287	0.0498542	0.103044	0	0.0263619	0.0284634
WT1	-1.11063	0	0.075569	0	0	0	0
FLT3	-2.11629	0.23679	0.116717	0.241785	0.259087	0.276588	0.20645
SYT3	-2.31445	0.744877	0.733322	1.29939	1.76628	1.80496	2.35582
INSM1	-1.46156	0.0544237	0	0	0	0	0
CCR7	-1.96579	0.0754885	0.297102	0.077326	0	0.209526	0
UNCX	-1.52117	0	0.151063	0	0	0.231223	0
SEMA4A	-2.93823	9.25375	9.12293	11.5645	12.0721	11.6879	11.6227
SSTR2	-1.46944	0.322397	0.224647	0.541195	0.435629	0.530893	0.515758
BDKRB1	-1.60037	0.134869	0.264357	0.416669	0.295467	0.271794	0.141225
OTP	-1.72234	0	0	0	0	0.0579337	0.0604753
FGF17	-1.93075	0.132542	0.259868	0.272973	0.290414	0	0.416448
CD70	-1.87685	0	0.209888	0	0	0	0
PLP1	-1.59995	0.0546777	0.0538536	0.111831	0.119696	0.0547983	0.171681
STAT5A	-1.99314	0	0	0	0	0	0
TAFA3	-1.46962	0	0.170322	0	0.190922	0.324452	0
DLL1	-1.36641	0.759883	0.551983	0.612561	0.525121	0.52054	0.878669
UCHL1	-1.2548	0	0	0	0.182356	0	0.174306
FOXC2	-1.02284	0.106623	0	0.0545011	0	0.106847	0.0557816
OSR1	-1.43618	0	0.0839574	0.0875604	0	0.085768	0.0893874
HOXD13	-1.6123	0	0.0642106	0	0	0	0.068265
ADAMTS8	-2.46892	0	0	0	0	0.0418397	0
CSHL1	-1.21657	0	0	0	0	0	0
NRN1	-1.15248	0	0.212447	0	0	0.183747	0.226566
MMP2	-2.60943	0.0488397	0	0	0.106914	0	0
NTF3	-3.31429	0	0	0	0	0	0
KBTBD8	-1.26781	0.318618	0.219987	0.585189	0.244001	0.573887	0.23332
SMAD6	-1.9052	1.57779	1.39995	4.63162	4.3157	4.64538	4.16795
P3H3	-1.02068	0.118657	0.116836	0.12137	0.0649279	0.118954	0.186242
KCNA1	-1.79897	0	0	0	0	0	0
WNT3A	-2.28291	0.205696	0.10132	0	0	0.10305	0
TMEM100	-1.25157	0	0	0.0964547	0	0	0
EMX2	-1.31372	0	0	0	0	0	0
JAML	-1.69054	0	0.091081	0	0	0	0
NPPB	-1.04127	0	0	0	0	0	0
HJV	-1.53706	0	0	0	0	0.0840212	0
SALL1	-1.34415	0	0	0	0	0	0
TNFRSF8	-1.37281	0	0	0	0	0	0
SKOR2	-1.05326	0	0	0	0	0	0
WNT1	-1.56126	0	0	0	0	0	0
RASSF5	-1.24698	0.617734	0.666694	0.58839	0.584953	0.836348	0.344714
RGS4	-1.27144	0	0	0	0	0.0529179	0.0552468
APLNR	-1.26218	0	0	0	0	0	0
IL1B	-1.22773	0	0	0.116249	0	0	0
ENPP2	-1.92495	0.162625	0.143339	0.203514	0.108944	0.244909	0.338691
CLEC3B	-1.31944	1.25888	0.844902	0.786088	0.552347	0.295435	0
GLI2	-1.22127	0	0.0208316	0	0	0	0
TJP1	-3.89194	5.31744	5.61537	4.85508	4.57616	5.02614	4.14122
CLEC4G	-1.68124	0	0	0	0	0	0
GLI1	-1.06388	0.113872	0.112274	0.310009	0.245319	0.358278	0.328406
SIX2	-1.43655	0.289047	0.142192	1.84999	0.790944	2.03016	0.680609
GATA5	-1.90875	0	0	0	0	0	0
CDH5	-1.06464	0	0	0	0	0	0
PTHLH	-1.57719	0.106596	0	0.089474	0	0	0
SPAG6	-3.63019	0	0	0	0	0.0652318	0
CEACAM6	-2.23285	1.08528	1.30602	1.23354	1.05575	0.846273	1.00945
CACNG7	-1.13871	0	0	0	0	0	0
APLN	-1.47944	0	0	0.048507	0	0.0475538	0
IL34	-1.10726	0.0934019	0	0	0	0	0
FGF8	-5.12458	0	0.228858	0	0	0	0.492535
KISS1	-2.72643	0	0	0.322078	0.675937	0.941708	2.26043
WNT10A	-1.72739	0	0	0.0803007	0.428944	0.393345	0.164045
LHX9	-2.37749	0.311767	0.151549	0.0792353	0.0202534	0	0.0818857
DMBX1	-1.37733	0.152241	0.120139	0.279586	0.266468	0.411657	0.286678
TSPAN12	-1.57716	1.63351	1.19136	2.90884	4.96586	3.45742	5.38116
GAS2	-1.04397	0	0.0761002	0	0	0	0
LIMS2	-1.45442	0.189406	0.186094	0.0971741	0	0.095165	0
CHRD	-2.00833	1.26031	1.02423	5.74406	2.18984	4.45382	1.99085
RADIL	-1.46739	0.0771298	0.202948	0.367065	0.16875	0.205729	0.268942
HOXA13	-1.00352	0.118596	0.233985	0.0907399	0.0973068	0.0593279	0.0930476
EYA1	-1.02744	0	0	0	0	0	0
THPO	-1.90655	0	0.0895	0.173841	0.199439	0.440529	0.0905774
KIAA0319	-2.49483	0.0278485	0.0228069	0.0451329	0.0609317	0.0910125	0.0582649
PROX1	-1.19099	0.0178654	0	0	0	0	0
PTH1R	-2.14423	0.243648	0.479175	0.0832293	0	0	0.0849939
LRP4	-2.04176	0.124852	0.299334	0.290823	0.741364	0.677574	0.578344
PLAG1	-1.06499	0.149627	0.100032	0.534603	0.679629	0.534309	1.09542
IGFBP7	-2.39771	1.32387	1.41668	0.866445	2.03963	0.60575	1.63808
PAX6	-2.31946	0.146868	0.289878	0.174725	0.214225	0.0734371	0.0512038
NKX2-5	-1.86481	0	0	0	0	0	0
PRMT2	-1.41992	41.9665	43.7512	34.9233	39.6102	38.474	41.7546
JCAD	-1.14725	0.0931955	0.0920162	0.110787	0.0679487	0.0465597	0.0487223
KIF26A	-3.6943	3.40248	3.59343	6.36278	5.99771	6.43633	6.4154
CD40	-1.18968	0	0	0	0	0	0
OR51E2	-1.33228	0	0	0	0	0	0
GDF7	-1.29618	0.0156384	0.0308808	0.0318674	0.0342105	0.0312631	0.0163572
FOXA2	-1.33638	0.585218	0.640039	0.199634	0.284581	0.0651181	0.340222
SLIT3	-1.30432	0	0	0	0	0	0
FN1	-1.37494	1.61078	2.19585	6.43892	6.89396	7.07333	6.31853
CADM4	-1.55044	2.77011	3.44249	2.16499	2.95226	1.97496	4.1196
HEY1	-1.44193	0.967277	1.47864	0.669187	1.99784	0.437061	0.935734
LAMB1	-1.54704	2.58587	2.44838	12.4932	13.201	13.7427	13.3337
NOS3	-1.35394	3.35446	4.14676	2.5458	0.825118	2.09283	0.741949
FOXF1	-1.60751	0	0	0.132272	0.0944643	0	0
DUSP15	-1.15266	0.493838	0.966481	0.509963	0.36082	0.332371	0.96223
DISC1	-1.51887	0.662835	0.601394	1.23027	0.954705	1.11006	0.514397
AXIN2	-1.89089	0.740183	0.328424	0.503103	0.323925	0.444551	0.271021
ZNF423	-1.40382	0.0578356	0.0940068	0.155305	0.0632646	0.115664	0.159389
SPTBN2	-1.69632	11.4459	12.5508	19.027	18.3179	19.5773	18.0856
LRP2	-1.16269	0.00914767	0.0451777	0.0372601	0.0400197	0.0548381	0
MARK1	-1.6866	0.377179	0.398872	0.11457	0.461228	0.249179	0.323083
LHX2	-1.11852	1.38274	1.74982	1.61735	1.72956	1.45285	2.06711
PIK3CD	-1.25133	0.234571	0.173556	0.30094	0.256621	0.146678	0.306707
DRAXIN	-1.39092	0.0396365	0.0391246	0.2222	0.195104	0.0792605	0.12438
SEMA5B	-1.17832	0	0.0325393	0	0	0.0330154	0
JAM2	-1.05122	0.106646	0.266621	0.472266	0.503965	0.275616	0.432158
GLI3	-1.34592	0.89913	1.43391	1.99107	2.02371	1.33097	1.57348
FZD7	-2.17523	2.58669	2.7434	2.04083	3.04453	1.84415	2.70618
CCN3	-1.01744	0.0638744	0.18863	0.0653613	0	0	0.200521
EPHB2	-1.32951	0.352823	0.387139	0.425964	0.328683	0.430971	0.451093
NPR3	-1.63947	1.35302	1.38704	0.568184	1.70632	0.512682	1.3139
FLT4	-1.11063	0.335224	0.476855	0.257335	0.252016	0.171825	0.293171
EXT1	-1.56172	3.22184	4.33791	2.92054	4.46872	2.09065	3.5133
KLF5	-1.92649	8.99233	8.98432	7.95809	16.7656	8.22442	15.1564
IL17RD	-1.11039	0.433881	0.65903	0.595166	0.761724	0.629835	0.80295
EFEMP2	-1.51338	0.820247	1.84762	1.63567	2.11445	0.758943	1.75789
RNF165	-1.70972	2.23568	2.06394	4.91383	3.1395	3.0862	4.15893
RNF157	-2.13253	1.07185	1.1008	4.40433	2.21834	5.25906	2.18101
IGF1	-1.4062	0.0205904	0	0	0	0	0
CSF1	-1.41418	0.0495418	0.292875	0.101262	0.108425	0.2264	0.155509
RIPOR2	-1.24205	0	0	0	0	0.0674951	0
ITGB3	-1.08268	0.182267	0.0898973	0	0.0664664	0	0
UNC13A	-2.38013	0.441095	0.391983	0.748979	0.369889	0.808269	0.584396
ITGAX	-1.32604	0	0.0724319	0	0	0	0
TNR	-1.83448	0	0	0	0.0123968	0	0.0118546
TGFBR3	-1.78433	0.393725	0.274346	0.285164	0.430813	0.46324	0.581444
SLC1A2	-1.53852	4.44323	4.43677	2.8501	3.47903	3.11688	3.22426
SHH	-1.15163	0	0.0316266	0.0654365	0	0.0320863	0
ROBO1	-2.065	1.55543	1.51078	0.162415	0.152512	0.136234	0.22919
CEACAM1	-1.78067	0.310242	0.191859	0.271644	0.535058	0.195067	0.324591
ACE	-1.72115	0.239514	0.244448	0.0305431	0	0.0981497	0.0517332
DUSP6	-1.82046	0.292754	0.247384	0.384405	0.31561	0.502527	0.352077
CBFA2T3	-1.41874	4.75089	5.1237	8.20039	6.44999	6.29478	5.67947
HAP1	-1.87354	0.787012	0.709733	0.279469	0.113026	0.195688	0.649629
IGF2BP1	-1.0391	0.0173407	0.0171194	0.159066	0.270673	0.32943	0.379629
LDLRAD4	-1.74027	0.702028	0.688621	3.02586	0.786629	2.90776	1.36388
SLC6A4	-3.04971	0	0.0457445	0.0236299	0	0	0
HAMP	-1.31199	0	0	0	0	0	0
ALKBH3	-1.35399	9.84737	11.8142	9.10601	7.90778	7.04383	6.87266
NOS1	-1.04915	0	0.0264567	0	0	0	0
POU3F3	-1.52547	1.34089	1.78529	1.26576	1.21026	1.34191	1.47289
ARMC5	-1.84927	4.54593	4.60237	3.7845	2.63824	3.16562	3.00782
IFT172	-1.24715	3.0706	3.3541	3.97076	4.07891	3.34594	3.84305
WFDC1	-1.27855	0	0	0	0.298705	0.137182	0.142318
PDE8A	-1.74148	14.9263	15.135	12.8846	13.8532	11.9147	13.9818
PTCH1	-1.97797	0.879688	0.773597	0.855239	1.1359	1.03131	0.893116
PDGFA	-1.68749	3.95805	3.89793	8.1716	7.27879	8.38271	8.23454
ANXA3	-2.49604	1.68061	2.35514	2.83954	1.97206	2.65843	3.39346
HTRA4	-1.69177	0.0793433	0.234087	0.487816	0.173706	0.398245	0.581277
TBRG1	-2.4033	4.89108	5.45725	4.97073	5.95161	4.40063	5.82317
PRKCA	-2.17041	0.582442	0.942443	0.692381	0.867135	0.808623	0.812289
MEGF8	-1.27613	3.44476	3.9772	3.60149	6.13768	3.95656	6.6642
SLC12A5	-1.54943	0.559763	0.504345	0.622375	0.825318	0.535504	0.536303
DACT3	-1.04538	0.157555	0.258674	0.0602682	0.0644655	0.157875	0.369824
MGAT5	-1.8407	30.3233	31.7267	20.3951	17.0886	18.7673	19.237
MSX1	-1.95927	0.419142	1.23625	0.429666	0.275303	0.252531	0.526424
TYMS	-1.66194	80.0074	81.5516	81.1519	80.3163	84.5076	81.5419
ARHGEF7	-1.32511	13.0508	14.9595	16.0965	20.6051	14.4949	16.4567
TESK1	-1.43091	13.6781	14.0186	13.8857	11.6832	11.9926	11.5678
FOSL1	-1.25306	1.22046	0.483788	0.401039	0.135139	0.373404	0.129198
CENPV	-5.34968	0.64434	1.10331	3.65815	4.41266	3.73982	5.56767
FLT1	-1.08195	0.103233	0.0865895	0.261424	0.0932342	0.265234	0.0707964
LIPG	-2.12654	0	0	0	0	0	0
EGFL7	-1.51837	6.84554	8.02479	16.1801	16.9083	18.9341	16.1634
AMOTL2	-1.264	5.04318	5.48516	4.738	3.64285	4.83237	3.58058
SIX5	-1.9191	7.3461	6.7899	4.52156	4.49335	4.75279	5.72862
TGFB2	-1.71841	0.0637143	0.0317808	0.284792	0	0.301311	0
STOX1	-1.81263	0.783266	0.690318	0.873453	0.44316	0.751745	0.423869
TNFRSF9	-1.66134	0.0250873	0	0	0	0	0.0262427
TMPRSS4	-1.70058	1.38208	2.21607	1.29931	1.59927	1.35538	1.40541
SHISA2	-2.01568	16.5894	11.9656	1.86011	0.175682	1.71606	0.727916
KLHL12	-2.25838	49.0402	55.61	32.7697	39.0732	34.3681	34.592
F3	-1.05245	0.14255	0.407436	0.43292	0.528691	0.495377	0.0745895
SP100	-1.77408	0.169049	0.568589	4.43476	5.42867	4.62829	6.57403
PDS5B	-2.19498	17.0057	14.4737	16.5767	17.064	18.7986	17.8901
CDK4	-1.09695	133.385	138.856	140.732	115.918	154.734	119.443
STK3	-3.17891	19.5696	15.4561	14.8566	20.0445	17.4254	18.9369
NREP	-2.03306	4.27911	5.42307	12.7078	12.4689	8.34828	14.3457
KAT7	-1.74137	10.0572	11.8806	11.263	12.2625	10.9824	11.3448
NCK2	-1.26861	27.3106	27.0152	15.1492	18.5135	19.6541	20.7905
DSTYK	-1.55811	9.11933	8.98345	8.88614	7.91618	7.95089	8.74242
BCL11B	-1.75087	2.11599	2.30044	3.73659	4.3617	3.63552	4.127
PLEC	-1.79557	15.3887	17.5942	22.8679	19.1074	19.7481	21.8854
CDKL5	-2.32074	0.975376	1.04996	0.590828	0.729717	0.590017	0.877297
MET	-2.42905	12.0306	11.3887	15.4615	14.5636	16.7741	15.766
PYCARD	-1.6288	21.5728	25.8125	23.3926	23.4213	26.8191	22.0725
SMAD5	-1.06882	19.4397	17.754	18.6456	21.5428	17.2771	21.6843
AFG3L2	-1.8593	65.0645	62.3884	61.7777	56.4896	66.9783	52.5419
PLCG1	-1.90407	55.9214	55.3176	40.2135	42.4339	37.7369	46.8076
AKT3	-1.0143	0	0	0	0	0.0411104	0.110482
ONECUT2	-1.03794	2.69974	2.33983	1.7913	1.65734	1.99253	1.66687
WDR11	-1.31687	19.4143	19.796	14.716	13.477	13.1494	12.1997
NIN	-1.13219	14.197	13.1525	11.8839	8.11129	11.0101	9.32996
BUB1	-1.83351	30.4869	23.8145	23.7187	26.093	25.0721	27.48
STAT1	-2.30518	35.0123	37.2225	36.3818	30.356	37.6135	32.1531
STC2	-1.48749	62.8984	108.18	103.394	145.343	75.2236	101.057
FIBP	-1.59197	28.907	36.4933	34.7205	21.4679	35.1877	22.7511
MECOM	-1.14113	1.06877	1.32013	1.85984	1.12003	1.92176	1.36592
PURA	-3.82896	7.8645	5.96088	6.56936	6.83491	6.62043	7.63632
PAXIP1	-2.33556	26.789	24.2553	20.1352	18.6286	20.916	17.1182
ZNF580	-2.86083	16.6432	13.5881	12.3493	19.8813	14.2393	16.3775
EPC1	-2.83315	8.5733	8.76103	9.21603	11.8258	9.88675	8.77112
OLFM1	-2.07208	41.4337	43.3762	24.3598	22.8979	23.5543	21.7428
TGFB1	-4.66939	18.3666	17.264	20.3219	20.0381	17.7368	22.7812
ACTL6A	-2.39411	113.321	112.646	80.8475	89.5553	91.1757	82.4875
MAP4K4	-1.49238	14.7902	15.6617	17.3208	17.6505	17.4294	18.2481
PMEPA1	-1.23016	8.02833	7.772	9.03899	5.72655	7.20101	6.11772
BCL2L11	-1.17858	19.01	18.1849	15.1154	11.6929	12.1003	11.6649
KDM5B	-2.08181	35.0843	37.8583	34.9204	33.8695	34.0508	34.9506
TRIM28	-2.17961	130.381	136.267	117.449	145.788	108.881	152.159
TPR	-1.73072	28.2283	27.7089	26.3874	25.5683	27.5692	25.2987
CCDC85B	-1.49112	58.4201	71.6242	65.8828	57.267	58.7198	63.508

## Sheet: Supplementary Fig. 13b
Supplementary Fig. 13b Fold change (POLE3 KO/WT) of H3K27me3 signal at H3K27me3 downregulated promoters whose target genes are related to tumor growth, proliferation or metastasis, and their target genes’ expression in POLE3KO and WT MCF-7 organoids.
		gene expression of MCF-7 organoids
gene with downregulated H3K27me3 promoter	log2FoldChange of H3K27me3 signal at promoters (POLE3 KO/WT)	3D WT-R1	3D WT-R2	3D POLE3 KO-R1	3D POLE3 KO-R2
EYA1	-1.38544	0	0	0.0416603	0
ISL1	-2.11689	0	0	0	0.352129
EYA1	-1.38544	0	0	0.0416603	0
HMGA2	-1.50417	0.0362757	0	0.325088	0.348764
IL7	-1.7186	0	0.169523	0.636005	0.598579
ADM	-3.5393	8.09543	16.3359	40.2171	56.4975
CXADR	-1.59236	0.860576	1.10318	3.08816	3.74771
TXNRD1	-2.41944	76.0868	83.6761	235.762	230.745
ANGPT1	-2.01102	0.513443	0.253044	1.16381	1.05118
LYN	-1.47911	0.100349	0.125154	0.354784	0.271005
PLAG1	-1.33384	0.149627	0.100032	0.372043	0.319679
ASPH	-1.50222	14.0839	13.5919	38.8577	37.5045
NMI	-3.92664	2.75221	3.40502	9.77945	6.65091
PPARD	-1.92903	2.26861	2.69606	4.88479	7.12224
IGF2	-1.8769	0.548622	1.14168	1.49193	2.089
SEMA3A	-2.14319	0.179314	0.159317	0.351097	0.306483
TES	-2.90976	15.2835	20.0312	33.8173	33.013
LRCH1	-1.55296	6.94868	7.27423	12.1763	12.1911
TIAM1	-3.08005	4.26392	4.10971	5.97306	7.33973
IGF1R	-3.39268	26.2054	28.7378	42.1429	45.0336
EPHA4	-2.45384	0.876805	1.09301	1.83215	1.08451
SLC9A6	-2.1724	4.22405	3.81238	6.36382	5.52278
HIPK2	-1.8136	4.62673	4.63099	6.00674	6.074
KLF4	-2.37678	4.24192	4.76473	4.8866	6.17726
TGFA	-1.84195	2.81279	2.23326	2.94093	3.12162
STC1	-1.87413	30.9722	32.8431	33.2299	36.3753
PURA	-5.28702	7.8645	5.96088	7.41023	6.84953
PGR	-1.9554	5.44539	3.88654	5.01184	4.4866
BASP1	-3.55952	38.6141	37.4758	34.8758	38.4252
PFN2	-3.33926	154.84	148.105	149.319	138.689
MEF2C	-1.98283	0.0816287	0.0498542	0.0836004	0.0290661
RPS6KA3	-2.64834	40.3107	38.5168	30.6866	31.0504
TGFBR2	-2.17546	3.27113	3.1837	2.22362	2.76231
MSX2	-1.83341	11.6816	11.5704	7.74139	8.22087
TGFB1	-4.59876	18.3666	17.264	9.84065	9.71932
TPM1	-2.17544	102.048	95.2195	51.1439	49.4112
KLK6	-1.72897	0.138709	0.213637	0.151038	0
TACR1	-1.45551	0.0954101	0	0.0338883	0
THBS1	-3.05385	9.0521	9.37891	3.03134	2.33755
PAK3	-3.24059	0.566649	0.328148	0.0885843	0.127799
HLX	-1.98935	0.711668	1.05035	0	0.15202
IGF1	-1.89409	0.0205904	0	0	0
JAML	-1.64294	0	0.091081	0	0
