# Supplementary material for: Impaired histone inheritance promotes tumor progression
Source: Nat Commun. 2023 Jun 10;14:3429. doi: 10.1038/s41467-023-39185-y (PMC10257670; doi:10.1038/s41467-023-39185-y)
Supplement: Supplementary file 4 — Source Data [file 41467_2023_39185_MOESM4_ESM.zip › source data -F/Supplementary Fig. 14.xlsx]

## Sheet: Supplementary Fig. 14b
Supplementary Fig. 14b Fold change of genes related to “regulation of epithelial cell proliferation” in MCM2-2A mutant dominant clones vs. all WT tumor cells.
gene	4 week	7 week
ATP5F1A	0.315208	0.335329
ZFP36L1	0.5213	0.604287
EGR3	0.425597	0.340837
GATA3	0.487456	1.0001
HMGB2	0.71781	0.614909
NR4A1	0.839814	0.535806
XBP1	0.844944	0.482976
NUPR1	0.375336	0.302337
B4GALT1	0.347797	-0.412608
B2M	0.395536	-0.388298
INTU	-0.45026	-0.538539
CAV1	-0.782853	-0.534038
CAV2	-0.49695	-0.468371

## Sheet: Supplementary Fig. 14c
Supplementary Fig. 14c GO enrichment of the dominant clone marker gene at 4 weeks
Category	CategoryID	GO	Description	PARENT_GO	LogP	-LOG10P-VALUE	Enrichment	Z-score	#TotalGeneInLibrary	#GeneInGO	#GeneInHitList	#GeneInGOAndHitList	%InGO	STDV %InGO	GeneID	Hits	Log(q-value)	GeneList
GO Biological Processes	19	GO:0030036	actin cytoskeleton organization	19_GO:0009987 cellular process	-7.3	7.3	3.9	7.1	30211	540	334	23	6.9	1.4	388|390|811|998|2013|2275|2934|3993|7114|9124|9368|10093|10095|10395|10552|27295|29993|51019|55740|55930|57619|57698|79031	RHOB|RND3|CALR|CDC42|EMP2|FHL3|GSN|LLGL2|TMSB4X|PDLIM1|SLC9A3R1|ARPC4|ARPC1B|DLC1|ARPC1A|PDLIM3|PACSIN1|WASHC3|ENAH|MYO5C|SHROOM3|SHTN1|PDCL3	-3.5	MyList
GO Biological Processes	19	GO:0071345	cellular response to cytokine stimulus	19_GO:0050896 response to stimulus	-7	7	3.3	6.7	30211	703	334	26	7.8	1.5	998|1051|1660|1958|2194|2934|3070|3280|4501|4502|4691|5034|6217|6432|6723|7114|7175|9314|10410|10519|10755|10765|11009|23521|55183|55854	CDC42|CEBPB|DHX9|EGR1|FASN|GSN|HELLS|HES1|MT1X|MT2A|NCL|P4HB|RPS16|SRSF7|SRM|TMSB4X|TPR|KLF4|IFITM3|CIB1|GIPC1|KDM5B|IL24|RPL13A|RIF1|ZC3H15	-3.4	MyList
GO Biological Processes	19	GO:0071103	DNA conformation change	19_GO:0009987 cellular process	-6.3	6.3	4.6	6.8	30211	314	334	16	4.8	1.2	1660|3007|3008|3020|3070|3146|8345|8364|10051|23347|50809|51659|55183|64061|84181|85453	DHX9|H1-3|H1-4|H3-3A|HELLS|HMGB1|H2BC9|H4C3|SMC4|SMCHD1|HP1BP3|GINS2|RIF1|TSPYL2|CHD6|TSPYL5	-2.9	MyList
GO Biological Processes	19	GO:0006325	chromatin organization	19_GO:0009987 cellular process	-5.7	5.7	3.3	6	30211	569	334	21	6.3	1.3	3007|3008|3020|3070|8345|8364|9130|10155|10209|10467|10765|23347|29028|50809|55183|55352|64061|64710|79885|84181|85453	H1-3|H1-4|H3-3A|HELLS|H2BC9|H4C3|FAM50A|TRIM28|EIF1|ZNHIT1|KDM5B|SMCHD1|ATAD2|HP1BP3|RIF1|COPRS|TSPYL2|NUCKS1|HDAC11|CHD6|TSPYL5	-2.6	MyList
GO Biological Processes	19	GO:0043065	positive regulation of apoptotic process	19_GO:0048518 positive regulation of biological process	-5.7	5.7	3.4	5.9	30211	529	334	20	6	1.3	388|664|998|1647|1649|1728|2896|2934|3146|3725|4170|7314|9368|10018|10276|10395|23612|25803|27113|80758	RHOB|BNIP3|CDC42|GADD45A|DDIT3|NQO1|GRN|GSN|HMGB1|JUN|MCL1|UBB|SLC9A3R1|BCL2L11|NET1|DLC1|PHLDA3|SPDEF|BBC3|PRR7	-2.5	MyList
GO Biological Processes	19	GO:0031497	chromatin assembly	19_GO:0009987 cellular process	-5.4	5.4	5.7	6.6	30211	175	334	11	3.3	0.98	3007|3008|3020|3070|8345|8364|23347|50809|55183|64061|85453	H1-3|H1-4|H3-3A|HELLS|H2BC9|H4C3|SMCHD1|HP1BP3|RIF1|TSPYL2|TSPYL5	-2.4	MyList
GO Biological Processes	19	GO:0006323	DNA packaging	19_GO:0009987 cellular process	-5.2	5.2	5	6.2	30211	218	334	12	3.6	1	3007|3008|3020|3070|8345|8364|10051|23347|50809|55183|64061|85453	H1-3|H1-4|H3-3A|HELLS|H2BC9|H4C3|SMC4|SMCHD1|HP1BP3|RIF1|TSPYL2|TSPYL5	-2.3	MyList
GO Biological Processes	19	GO:0010632	regulation of epithelial cell migration	19_GO:0040011 locomotion	-4.6	4.6	4.1	5.5	30211	290	334	13	3.9	1.1	388|811|1647|2013|2821|2896|3146|3725|4070|5581|7114|9314|10519	RHOB|CALR|GADD45A|EMP2|GPI|GRN|HMGB1|JUN|TACSTD2|PRKCE|TMSB4X|KLF4|CIB1	-2.1	MyList
GO Biological Processes	19	GO:0040008	regulation of growth	19_GO:0040007 growth	-4.3	4.3	2.7	4.8	30211	660	334	20	6	1.3	998|3020|3485|3487|3872|4501|4502|6197|6414|9518|10018|10276|10409|10519|10551|23327|55004|57698|64061|85453	CDC42|H3-3A|IGFBP2|IGFBP4|KRT17|MT1X|MT2A|RPS6KA3|SELENOP|GDF15|BCL2L11|NET1|BASP1|CIB1|AGR2|NEDD4L|LAMTOR1|SHTN1|TSPYL2|TSPYL5	-1.9	MyList
GO Biological Processes	19	GO:0030855	epithelial cell differentiation	19_GO:0032502 developmental process	-3.8	3.8	2.8	4.5	30211	549	334	17	5.1	1.2	998|1051|2194|3280|3725|3872|4255|8721|9314|9368|10409|10551|10765|25803|26298|57619|79977	CDC42|CEBPB|FASN|HES1|JUN|KRT17|MGMT|EDF1|KLF4|SLC9A3R1|BASP1|AGR2|KDM5B|SPDEF|EHF|SHROOM3|GRHL2	-1.6	MyList

## Sheet: Supplementary Fig. 14d
Supplementary Fig. 14d GO enrichment of the dominant clone marker gene at 7 weeks
Category	CategoryID	GO	Description	PARENT_GO	LogP	-LOG10P-VALUE	Enrichment	Z-score	#TotalGeneInLibrary	#GeneInGO	#GeneInHitList	#GeneInGOAndHitList	%InGO	STDV %InGO	GeneID	Hits	Log(q-value)	GeneList
GO Biological Processes	19	GO:0002181	cytoplasmic translation	19_GO:0008152 metabolic process	-26	26	22	23	30211	112	301	25	8.3	1.6	1981|6122|6125|6129|6132|6133|6136|6139|6142|6143|6152|6154|6159|6167|6175|6201|6202|6206|6208|6232|6233|6235|9045|9349|51389	EIF4G1|RPL3|RPL5|RPL7|RPL8|RPL9|RPL12|RPL17|RPL18A|RPL19|RPL24|RPL26|RPL29|RPL37|RPLP0|RPS7|RPS8|RPS12|RPS14|RPS27|RPS27A|RPS29|RPL14|RPL23|RWDD1	-22	MyList
GO Biological Processes	19	GO:0019646	aerobic electron transport chain	19_GO:0008152 metabolic process	-12	12	17	14	30211	78	301	13	4.3	1.2	1329|1337|1537|4512|4513|4514|4537|4538|4712|4716|4724|4726|4729	COX5B|COX6A1|CYC1|COX1|COX2|COX3|ND3|ND4|NDUFB6|NDUFB10|NDUFS4|NDUFS6|NDUFV2	-8.7	MyList
GO Biological Processes	19	GO:0030162	regulation of proteolysis	19_GO:0008152 metabolic process	-5.2	5.2	3	5.5	30211	743	301	22	7.3	1.5	348|444|1191|1365|1471|1476|1992|3336|3491|4983|5037|5272|6125|6201|7415|9349|10049|10399|10653|25824|27166|64215	APOE|ASPH|CLU|CLDN3|CST3|CSTB|SERPINB1|HSPE1|CCN1|OPHN1|PEBP1|SERPINB9|RPL5|RPS7|VCP|RPL23|DNAJB6|RACK1|SPINT2|PRDX5|PRELID1|DNAJC1	-2.5	MyList
GO Biological Processes	19	GO:0034976	response to endoplasmic reticulum stress	19_GO:0050896 response to stimulus	-4.9	4.9	5.1	6	30211	218	301	11	3.7	1.1	595|596|1981|7415|9601|10299|23190|51569|54431|56886|81502	CCND1|BCL2|EIF4G1|VCP|PDIA4|MARCHF6|UBXN4|UFM1|DNAJC10|UGGT1|HM13	-2.2	MyList
GO Biological Processes	19	GO:0009725	response to hormone	19_GO:0050896 response to stimulus	-4.7	4.7	2.8	5.1	30211	742	301	21	7	1.5	142|374|445|595|596|682|694|706|1537|3638|4537|5272|6198|6715|7357|8202|10521|10628|51389|85004|94056	PARP1|AREG|ASS1|CCND1|BCL2|BSG|BTG1|TSPO|CYC1|INSIG1|ND3|SERPINB9|RPS6KB1|SRD5A1|UGCG|NCOA3|DDX17|TXNIP|RWDD1|RERG|SYAP1	-2.1	MyList
GO Biological Processes	19	GO:0030330	DNA damage response, signal transduction by p53 class mediator	19_GO:0023052 signaling	-4.2	4.2	12	7.1	30211	42	301	5	1.7	0.74	1026|4194|4683|6154|8493	CDKN1A|MDM4|NBN|RPL26|PPM1D	-1.7	MyList
GO Biological Processes	19	GO:0010942	positive regulation of cell death	19_GO:0048518 positive regulation of biological process	-3.9	3.9	2.8	4.5	30211	604	301	17	5.6	1.3	142|665|694|706|805|1026|1191|1981|3491|4513|6154|6201|7164|10399|10628|23593|27166	PARP1|BNIP3L|BTG1|TSPO|CALM2|CDKN1A|CLU|EIF4G1|CCN1|COX2|RPL26|RPS7|TPD52L1|RACK1|TXNIP|HEBP2|PRELID1	-1.5	MyList
GO Biological Processes	19	GO:0031497	chromatin assembly	19_GO:0009987 cellular process	-3.4	3.4	4.6	4.8	30211	175	301	8	2.7	0.93	1487|3006|3017|4673|8349|8467|8493|8970	CTBP1|H1-2|H2BC5|NAP1L1|H2BC21|SMARCA5|PPM1D|H2BC11	-1.1	MyList
GO Biological Processes	19	GO:1903047	mitotic cell cycle process	19_GO:0009987 cellular process	-3.3	3.3	2.8	4.1	30211	500	301	14	4.7	1.2	595|805|1026|3925|4683|5885|6152|6154|6198|7164|7415|8493|10671|221035	CCND1|CALM2|CDKN1A|STMN1|NBN|RAD21|RPL24|RPL26|RPS6KB1|TPD52L1|VCP|PPM1D|DCTN6|REEP3	-1	MyList
GO Biological Processes	19	GO:0006325	chromatin organization	19_GO:0009987 cellular process	-3.2	3.2	2.6	4	30211	569	301	15	5	1.3	1487|2122|3006|3017|4673|8349|8467|8493|8970|9324|10473|11164|55209|55870|81611	CTBP1|MECOM|H1-2|H2BC5|NAP1L1|H2BC21|SMARCA5|PPM1D|H2BC11|HMGN3|HMGN4|NUDT5|SETD5|ASH1L|ANP32E	-0.98	MyList

## Sheet: Supplementary Fig. 14e
Supplementary Fig. 14e GO enrichment of the dominant clone marker gene at both 4 and 7 weeks
Category	CategoryID	GO	Description	PARENT_GO	LogP	-LOG10P-VALUE	Enrichment	Z-score	#TotalGeneInLibrary	#GeneInGO	#GeneInHitList	#GeneInGOAndHitList	%InGO	STDV %InGO	GeneID	Hits	Log(q-value)	GeneList
GO Biological Processes	19	GO:0006518	peptide metabolic process	19_GO:0008152 metabolic process	-20	20	6.8	14	30211	489	352	39	11	1.7	1203|1363|1915|1964|1968|1974|1975|2947|2954|3646|3921|4736|5125|6124|6138|6156|6160|6161|6164|6173|6176|6181|6188|6189|6191|6204|6228|6648|7284|8562|8665|8667|8894|9669|10550|51714|55037|60559|64979	CLN5|CPE|EEF1A1|EIF1AX|EIF2S3|EIF4A2|EIF4B|GSTM3|GSTZ1|EIF3E|RPSA|RPL10A|PCSK5|RPL4|RPL15|RPL30|RPL31|RPL32|RPL34|RPL36A|RPLP1|RPLP2|RPS3|RPS3A|RPS4X|RPS10|RPS23|SOD2|TUFM|DENR|EIF3F|EIF3H|EIF2S2|EIF5B|ARL6IP5|SELENOT|PTCD3|SPCS3|MRPL36	-16	MyList
GO Biological Processes	19	GO:0006119	oxidative phosphorylation	19_GO:0008152 metabolic process	-11	11	12	12	30211	110	352	15	4.3	1.1	498|509|521|4509|4519|4535|4536|4539|4540|4541|4717|4718|4725|9167|30968	ATP5F1A|ATP5F1C|ATP5ME|ATP8|CYTB|ND1|ND2|ND4L|ND5|ND6|NDUFC1|NDUFC2|NDUFS5|COX7A2L|STOML2	-8.2	MyList
GO Biological Processes	19	GO:0009725	response to hormone	19_GO:0050896 response to stimulus	-8.4	8.4	3.5	7.4	30211	742	352	30	8.5	1.5	387|498|655|677|857|858|1364|1460|2203|2274|2353|2625|2947|3148|3164|3192|3727|3880|4734|5295|5872|5931|5962|7035|7351|7425|7494|51083|54541|83990	RHOA|ATP5F1A|BMP7|ZFP36L1|CAV1|CAV2|CLDN4|CSNK2B|FBP1|FHL2|FOS|GATA3|GSTM3|HMGB2|NR4A1|HNRNPU|JUND|KRT19|NEDD4|PIK3R1|RAB13|RBBP7|RDX|TFPI|UCP2|VGF|XBP1|GAL|DDIT4|BRIP1	-5.4	MyList
GO Biological Processes	19	GO:0061061	muscle structure development	19_GO:0032502 developmental process	-7.9	7.9	4.1	7.5	30211	480	352	23	6.5	1.3	387|857|858|928|975|1063|1106|1960|2274|2353|3021|3164|3192|3880|3956|4814|5307|5530|7494|8819|26471|79191|255743	RHOA|CAV1|CAV2|CD9|CD81|CENPF|CHD2|EGR3|FHL2|FOS|H3-3B|NR4A1|HNRNPU|KRT19|LGALS1|NINJ1|PITX1|PPP3CA|XBP1|SAP30|NUPR1|IRX3|NPNT	-4.9	MyList
GO Biological Processes	19	GO:0097190	apoptotic signaling pathway	19_GO:0023052 signaling	-6.9	6.9	5.1	7.4	30211	268	352	16	4.5	1.1	857|3094|3875|5295|5366|6648|7009|10550|10572|22938|26471|51024|51079|54541|58515|64065	CAV1|HINT1|KRT18|PIK3R1|PMAIP1|SOD2|TMBIM6|ARL6IP5|SIVA1|SNW1|NUPR1|FIS1|NDUFA13|DDIT4|SELENOK|PERP	-4.2	MyList
GO Biological Processes	19	GO:0080135	regulation of cellular response to stress	19_GO:0050896 response to stimulus	-6.7	6.7	3.2	6.4	30211	692	352	26	7.4	1.4	60|567|655|857|1719|2316|2521|2907|3301|3309|3337|5295|5366|6188|6648|7009|7178|7430|7468|7494|9709|10550|23049|26471|51142|64769	ACTB|B2M|BMP7|CAV1|DHFR|FLNA|FUS|GRINA|DNAJA1|HSPA5|DNAJB1|PIK3R1|PMAIP1|RPS3|SOD2|TMBIM6|TPT1|EZR|NSD2|XBP1|HERPUD1|ARL6IP5|SMG1|NUPR1|CHCHD2|MEAF6	-4	MyList
GO Biological Processes	19	GO:0008584	male gonad development	19_GO:0022414 reproductive process	-5.4	5.4	6.4	6.8	30211	135	352	10	2.8	0.89	2625|2674|3021|3148|5872|8894|10549|26471|83990|259266	GATA3|GFRA1|H3-3B|HMGB2|RAB13|EIF2S2|PRDX4|NUPR1|BRIP1|ASPM	-3	MyList
GO Biological Processes	19	GO:0045598	regulation of fat cell differentiation	19_GO:0032502 developmental process	-5.2	5.2	6	6.5	30211	142	352	10	2.8	0.89	655|677|2625|3192|6648|7494|10974|11007|169200|171023	BMP7|ZFP36L1|GATA3|HNRNPU|SOD2|XBP1|ADIRF|CCDC85B|TMEM64|ASXL1	-2.9	MyList
GO Biological Processes	19	GO:0048608	reproductive structure development	19_GO:0022414 reproductive process	-5	5	3.5	5.6	30211	419	352	17	4.8	1.1	655|677|2625|2674|3021|3148|3309|3326|3880|5872|7425|8894|9394|10549|26471|83990|259266	BMP7|ZFP36L1|GATA3|GFRA1|H3-3B|HMGB2|HSPA5|HSP90AB1|KRT19|RAB13|VGF|EIF2S2|HS6ST1|PRDX4|NUPR1|BRIP1|ASPM	-2.8	MyList
GO Biological Processes	19	GO:0048589	developmental growth	19_GO:0040007 growth	-4.5	4.5	3.5	5.2	30211	369	352	15	4.3	1.1	677|928|975|2066|2625|3021|3320|3326|4814|5530|5930|6881|7516|8904|259266	ZFP36L1|CD9|CD81|ERBB4|GATA3|H3-3B|HSP90AA1|HSP90AB1|NINJ1|PPP3CA|RBBP6|TAF10|XRCC2|CPNE1|ASPM	-2.4	MyList

## Sheet: Supplementary Fig. 14g
Supplementary Fig. 14g Gene ontology enrichment analysis for marker genes of cluster 4 in vitro
Category	CategoryID	GO	Description	PARENT_GO	LogP	-LOG10P-VALUE	Enrichment	Z-score	#TotalGeneInLibrary	#GeneInGO	#GeneInHitList	#GeneInGOAndHitList	%InGO	STDV %InGO	GeneID	Hits	Log(q-value)	GeneList
GO Biological Processes	19	GO:1903579	negative regulation of ATP metabolic process	19_GO:0048519 negative regulation of biological process	-8.5	8.5	44	16	30182	21	195	6	3.1	1.2	706|2203|8870|26471|51024|54541	TSPO|FBP1|IER3|NUPR1|FIS1|DDIT4	-5.1	MyList
GO Biological Processes	19	GO:2001242	regulation of intrinsic apoptotic signaling pathway	19_GO:0023052 signaling	-7.7	7.7	9.8	9.4	30182	173	195	11	5.6	1.7	1191|2907|3315|4282|6135|6188|7009|7178|7494|26471|51024	CLU|GRINA|HSPB1|MIF|RPL11|RPS3|TMBIM6|TPT1|XBP1|NUPR1|FIS1	-4.5	MyList
GO Biological Processes	19	GO:0010942	positive regulation of cell death	19_GO:0048518 positive regulation of biological process	-7.6	7.6	4.7	7.6	30182	621	195	19	9.7	2.1	706|1026|1191|1545|2353|2896|3956|6135|6188|6659|6733|7351|9590|26471|27250|51024|51447|54541|94241	TSPO|CDKN1A|CLU|CYP1B1|FOS|GRN|LGALS1|RPL11|RPS3|SOX4|SRPK2|UCP2|AKAP12|NUPR1|PDCD4|FIS1|IP6K2|DDIT4|TP53INP1	-4.4	MyList
GO Biological Processes	19	GO:0030335	positive regulation of cell migration	19_GO:0040011 locomotion	-6	6	4.4	6.5	30182	569	195	16	8.2	2	306|389|961|1364|1545|2625|2896|3315|3958|6282|7494|8766|9590|54828|57111|57402	ANXA3|RHOC|CD47|CLDN4|CYP1B1|GATA3|GRN|HSPB1|LGALS3|S100A11|XBP1|RAB11A|AKAP12|BCAS3|RAB25|S100A14	-3.1	MyList
GO Biological Processes	19	GO:0034612	response to tumor necrosis factor	19_GO:0050896 response to stimulus	-5.9	5.9	7.3	7.4	30182	211	195	10	5.1	1.6	427|1545|2353|2625|3280|3856|3875|6188|7846|9590	ASAH1|CYP1B1|FOS|GATA3|HES1|KRT8|KRT18|RPS3|TUBA1A|AKAP12	-3	MyList
GO Biological Processes	19	GO:0010632	regulation of epithelial cell migration	19_GO:0040011 locomotion	-4.6	4.6	5.2	5.9	30182	295	195	10	5.1	1.6	306|348|1942|2625|2896|3315|4070|8766|54828|57111	ANXA3|APOE|EFNA1|GATA3|GRN|HSPB1|TACSTD2|RAB11A|BCAS3|RAB25	-2.1	MyList
GO Biological Processes	19	GO:0030855	epithelial cell differentiation	19_GO:0032502 developmental process	-3.7	3.7	3.3	4.6	30182	615	195	13	6.7	1.8	307|427|1475|1543|2625|2947|3280|3855|3880|3958|6659|10765|57111	ANXA4|ASAH1|CSTA|CYP1A1|GATA3|GSTM3|HES1|KRT7|KRT19|LGALS3|SOX4|KDM5B|RAB25	-1.5	MyList
GO Biological Processes	19	GO:0048732	gland development	19_GO:0032502 developmental process	-3.4	3.4	3.7	4.5	30182	418	195	10	5.1	1.6	706|780|1543|1545|1999|2625|3280|7351|7494|10765	TSPO|DDR1|CYP1A1|CYP1B1|ELF3|GATA3|HES1|UCP2|XBP1|KDM5B	-1.3	MyList
GO Biological Processes	19	GO:0010506	regulation of autophagy	19_GO:0008152 metabolic process	-3.3	3.3	4	4.5	30182	348	195	9	4.6	1.5	291|706|3315|8992|9550|10133|26353|26471|94241	SLC25A4|TSPO|HSPB1|ATP6V0E1|ATP6V1G1|OPTN|HSPB8|NUPR1|TP53INP1	-1.3	MyList
GO Biological Processes	19	GO:0050678	regulation of epithelial cell proliferation	19_GO:0050789 regulation of biological process	-2.8	2.8	3.3	3.9	30182	419	195	9	4.6	1.5	348|2625|2896|3280|4070|7494|10765|26471|283131	APOE|GATA3|GRN|HES1|TACSTD2|XBP1|KDM5B|NUPR1|NEAT1	-0.93	MyList
