# Supplementary material for: Impaired histone inheritance promotes tumor progression
Source: Nat Commun. 2023 Jun 10;14:3429. doi: 10.1038/s41467-023-39185-y (PMC10257670; doi:10.1038/s41467-023-39185-y)
Supplement: Supplementary file 4 — Source Data [file 41467_2023_39185_MOESM4_ESM.zip › source data -F/Supplementary Fig. 2.xlsx]

## Sheet: Supplementary Fig. 2a
Supplementary Fig. 2a Correlation of two normalization methods
Bin	Log2FoldChange(FPKM)	Log2FoldChange (spike-in)
bin_4	1.03615	1.33348
bin_5	1.06825	1.04883
bin_6	1.16161	1.00589
bin_10	0.833403	1.17601
bin_21	1.17614	1.72526
bin_27	0.905338	1.28245
bin_64	0.0350562	-0.186915
bin_87	1.33939	1.33181
bin_266	0.763168	1.13087
bin_267	0.674028	1.0452
bin_268	0.75676	1.1494
bin_269	0.460572	0.909358
bin_270	0.602649	1.02651
bin_275	0.617025	1.11161
bin_276	0.558716	0.980948
bin_277	0.63154	0.99275
bin_278	0.871586	1.2709
bin_283	-0.423696	-0.264994
bin_285	0.730527	1.18325
bin_286	0.464704	0.731456
bin_287	0.341336	0.398486
bin_293	0.44222	0.261918
bin_294	1.17403	1.47316
bin_295	0.0312771	0.192638
bin_300	-0.85562	-0.679435
bin_301	-0.161785	0.155897
bin_302	-0.478537	-0.435641
bin_303	-0.517604	-0.212328
bin_304	-0.900877	-0.518318
bin_315	0.712998	1.19511
bin_327	-0.686596	-0.622074
bin_328	-1.34643	-1.24514
bin_330	-0.138293	-0.084005
bin_342	1.10043	1.1807
bin_394	-0.852223	-0.346741
bin_395	-1.26394	-0.946074
bin_398	0.330094	0.673868
bin_402	-0.249474	0.18288
bin_403	0.078657	0.31507
bin_404	0.146124	0.192538
bin_405	0.188656	0.519718
bin_408	-1.51224	-1.51587
bin_412	-1.21548	-0.879914
bin_416	-0.546651	-0.703981
bin_417	0.165526	0.395706
bin_418	-0.558577	-0.376499
bin_419	-0.740924	-0.389094
bin_422	-0.435504	-0.55118
bin_428	0.0703831	0.000834064
bin_436	-0.489743	-0.455529
bin_437	-1.00748	-0.945567
bin_440	0.138836	0.0053937
bin_441	-0.2594	-0.492072
bin_445	0.488375	0.579301
bin_449	-0.606983	-0.674789
bin_450	-0.107666	-0.404999
bin_451	-0.860667	-1.15104
bin_452	-0.880159	-0.961122
bin_453	-0.208497	-0.228062
bin_455	1.02242	1.04996
bin_457	-0.175581	-0.0291879
bin_458	0.501715	0.51046
bin_459	-0.261953	-0.223031
bin_461	-0.771635	-0.585323
bin_466	-1.22682	-0.823303
bin_467	-0.976188	-0.92014
bin_478	-0.460746	-0.722204
bin_481	0.350605	-0.0392714
bin_487	0.160969	-0.430483
bin_488	-0.127391	-0.306996
bin_489	0.395801	-0.257941
bin_492	0.0415901	-0.330503
bin_494	-0.707325	-0.718363
bin_495	0.133591	-0.364714
bin_497	-0.189667	-0.337273
bin_498	-0.312622	-0.315581
bin_499	0.199906	-0.253791
bin_502	0.829731	0.55023
bin_503	0.895166	0.354878
bin_505	0.409938	0.456159
bin_506	-0.128865	-0.185875
bin_512	0.615826	0.566627
bin_514	0.267456	0.0808059
bin_515	0.718379	0.63596
bin_516	0.751564	0.265225
bin_517	0.50171	0.167467
bin_518	0.622636	-0.22489
bin_522	0.662996	0.239448
bin_523	0.723563	0.670021
bin_524	0.36807	0.296114
bin_525	-0.161914	-0.532201
bin_526	0.0678568	-0.409754
bin_527	-0.154524	-0.125124
bin_528	-0.0894734	-0.199908
bin_530	0.621398	0.633182
bin_531	0.969795	0.876611
bin_532	0.292561	0.324195
bin_534	0.187015	0.00335204
bin_535	0.124807	-0.0356619
bin_537	0.619107	0.525173
bin_538	-0.294338	-0.365356
bin_539	0.090212	0.270203
bin_540	0.339376	0.208827
bin_542	-0.879356	-0.84285
bin_543	0.283295	0.651959
bin_544	0.0606575	0.246107
bin_545	-0.217552	-0.143066
bin_546	-0.142229	0.0724825
bin_548	0.265966	0.160486
bin_549	0.446438	0.474871
bin_550	0.285371	0.307581
bin_574	0.0654052	0.245449
bin_575	-0.123645	-0.0437858
bin_708	0.47998	0.448882
bin_710	1.07783	1.15059
bin_761	0.63934	0.753179
bin_763	0.367367	0.678763
bin_794	2.17945	2.29584
bin_795	1.72951	2.09348
bin_1145	-0.186882	-0.125166
bin_1147	0.952076	0.856906
bin_1148	0.253468	0.168211
bin_1155	0.850245	0.98271
bin_1156	1.11063	1.34794
bin_1159	-0.45122	-0.0491642
bin_1186	1.04693	1.32295
bin_1292	0.410645	0.476901
bin_1329	0.619022	1.06868
bin_1460	0.306419	0.745301
bin_1461	0.611691	0.910498
bin_1677	0.707203	1.06502
bin_1678	0.638292	0.72468
bin_1723	0.500977	0.793856
bin_1780	1.41683	1.6865
bin_1789	0.683298	1.08974
bin_1790	1.13209	1.60734
bin_1791	0.707638	0.763318
bin_1792	1.23171	1.59105
bin_1793	0.860914	1.12727
bin_1794	0.319016	0.105805
bin_1796	0.0416478	-0.0647943
bin_1797	0.486111	0.638881
bin_1798	0.292537	0.582499
bin_1800	0.0950726	0.174829
bin_1801	0.479937	0.697791
bin_1802	0.284161	0.80619
bin_1803	0.783678	1.33959
bin_1804	-0.0517102	0.219603
bin_1806	0.0817091	0.706831
bin_1807	0.257979	0.553774
bin_1811	0.406262	0.505532
bin_1812	0.87702	0.74029
bin_1813	1.44591	1.44584
bin_1817	0.834476	0.962676
bin_1819	0.663865	0.697262
bin_1820	0.41843	0.384847
bin_1823	1.15783	1.47648
bin_1824	0.544594	0.705555
bin_1825	0.0498909	0.233755
bin_1826	0.91898	0.841925
bin_1827	1.07817	0.948148
bin_1830	0.0356287	0.322468
bin_1831	-0.0574561	0.259362
bin_1832	-0.0831059	-0.0614982
bin_1833	0.251636	0.0359706
bin_1834	0.305954	0.0435845
bin_1836	1.05971	1.19274
bin_1853	-0.0751291	-0.0625954
bin_1854	0.566791	0.708218
bin_1855	-0.22323	-0.100535
bin_1864	0.786169	0.942741
bin_1865	0.841564	1.23506
bin_2039	-0.30103	-0.0222256
bin_2054	0.902054	0.722725
bin_2055	0.667489	0.789343
bin_2234	-0.24889	0.132661
bin_2235	0.227945	0.668717
bin_2236	0.285266	0.631304
bin_2237	-0.225524	0.225218
bin_2261	0.694652	0.888467
bin_2262	0.141185	0.4573
bin_2384	1.01615	1.35539
bin_2428	1.0228	0.656208
bin_2429	0.794057	0.254647
bin_2451	2.75982	2.2864
bin_2455	2.44458	2.77975
bin_2456	2.10668	2.41865
bin_2457	2.32977	2.61843
bin_2459	1.65762	2.3415
bin_2562	1.69084	1.8089
bin_2576	-0.0485158	0.189223
bin_2938	0.779966	1.09882
bin_2951	0.703988	0.838057
bin_2952	0.737787	1.00575
bin_2953	-0.157846	0.213141
bin_2969	0.524895	0.756219
bin_2970	0.67619	0.829885
bin_2971	0.863897	1.07152
bin_2974	0.622871	0.788889
bin_2975	0.435861	0.656294
bin_2977	0.113667	0.623556
bin_2986	0.233752	0.736168
bin_2990	-0.327625	0.158492
bin_2997	-0.100778	0.318156
bin_2998	0.957578	1.21824
bin_3006	0.615867	0.702133
bin_3011	0.62187	0.886729
bin_3362	0.661814	1.06411
bin_3364	1.33892	1.46419
bin_3365	0.0720459	-0.17522
bin_3366	1.32001	0.483923
bin_3367	1.36815	1.0551
bin_3369	1.31821	1.6293
bin_3370	0.200737	0.267537
bin_3372	-0.129194	-0.247715
bin_3374	0.391929	0.834027
bin_3378	0.567648	0.763971
bin_3379	-0.113318	0.175494
bin_3383	-0.692764	-0.913604
bin_3398	0.218782	0.365994
bin_3399	-0.207886	-0.266218
bin_3411	0.422482	0.656246
bin_3417	0.195651	0.0824554
bin_3419	-0.963559	-0.952981
bin_3421	-0.988574	-0.779762
bin_3422	-0.360886	-0.410401
bin_3427	0.307494	0.38037
bin_3433	0.508659	0.557816
bin_3435	-0.208516	-0.0182566
bin_3436	-0.478404	0.0100351
bin_3437	-0.032796	0.108154
bin_3438	0.835496	1.22701
bin_3444	-1.66067	-1.59435
bin_3445	-0.696399	-0.342128
bin_3447	0.580605	0.732307
bin_3448	0.674593	0.851292
bin_3450	0.79243	0.666787
bin_3453	0.478509	0.78833
bin_3454	0.962589	1.26163
bin_3461	0.252761	0.730448
bin_3462	-0.531354	0.0257276
bin_3465	0.470543	0.813919
bin_3466	0.095112	0.556408
bin_3471	0.85515	1.06862
bin_3656	0.306221	0.455121
bin_3666	-0.288322	-0.325294
bin_3668	-0.0283281	0.31766
bin_3669	-0.0489018	-0.228047
bin_3670	0.453818	0.313879
bin_3671	0.559794	0.198101
bin_3672	0.115256	-0.0109459
bin_3673	-0.282868	-0.316135
bin_3674	-0.247353	-0.384744
bin_3677	-0.358344	-0.879849
bin_3678	-0.528107	-0.987356
bin_3682	0.542212	-0.113576
bin_3694	1.49491	1.36904
bin_3696	1.18544	0.929263
bin_3697	1.29498	1.18838
bin_3704	0.320213	0.425943
bin_3709	-0.76496	-0.445312
bin_3714	-0.613657	-0.425378
bin_3715	-0.150234	-0.0615959
bin_3716	-1.00598	-0.779328
bin_3717	-0.117627	-0.431243
bin_3718	-0.603282	-0.936057
bin_3719	-0.531484	-0.316466
bin_3726	-0.930428	-0.587059
bin_3727	-1.35589	-1.16027
bin_3729	-0.247588	0.0624933
bin_3730	-0.398557	0.101146
bin_3731	-0.315782	0.0782654
bin_3732	0.111689	0.520347
bin_3737	-0.898606	-0.54839
bin_3738	-1.67322	-1.33855
bin_3764	1.06054	1.43893
bin_3777	0.569219	0.781568
bin_3867	0.0168078	0.208742
bin_3868	-0.160457	0.22323
bin_3869	0.109089	0.583203
bin_3909	0.684348	1.01183
bin_3970	1.04287	1.00691
bin_3990	0.974006	1.11369
bin_3991	0.891126	1.25489
bin_4129	0.754855	0.43419
bin_4441	1.49628	1.63133
bin_4460	0.941743	1.25779
bin_4461	1.36818	2.16042
bin_4703	0.212715	0.876868
bin_4704	0.399014	1.30828
bin_4705	0.35139	1.0361
bin_4707	0.0714359	0.410485
bin_4754	1.04664	1.06252
bin_4757	0.590564	0.482866
bin_4758	0.756196	1.0596
bin_4759	0.938366	1.31691
bin_4771	0.556162	1.0046
bin_4772	1.06678	1.32714
bin_4810	1.44273	1.86069
bin_4852	-1.0624	-1.04492
bin_4853	0.279615	0.298923
bin_4854	0.851707	0.923001
bin_4864	0.110331	-0.222202
bin_4867	1.98007	1.30923
bin_4868	2.49193	1.5751
bin_4870	1.34545	1.06038
bin_5011	-1.25172	-1.16053
bin_5012	-0.444053	-0.0226051
bin_5020	-1.28246	-1.01369
bin_5021	-1.25017	-1.01286
bin_5026	-0.0702816	-0.0819661
bin_5027	0.117842	0.465986
bin_5028	0.828228	0.95545
bin_5029	1.77333	1.78549
bin_5030	0.385893	0.679051
bin_5031	0.585591	0.630314
bin_5033	0.56162	1.09943
bin_5034	0.130994	0.349874
bin_5035	-0.483081	-0.139844
bin_5037	0.944668	1.33123
bin_5267	-0.300774	-0.608555
bin_5309	-0.581494	-0.498757
bin_5310	-0.529687	-0.332696
bin_5311	0.5854	0.744371
bin_5312	0.199248	0.597637
bin_5313	-0.387831	-0.182733
bin_5318	-0.159095	-0.154841
bin_5319	0.138886	0.0940631
bin_5525	2.79277	2.46548
bin_5560	0.887116	0.99609
bin_5642	2.64677	2.95193
bin_5665	0.534594	1.05758
bin_5683	1.1415	1.32274
bin_5714	-0.784762	-0.655084
bin_5733	0.0615901	0.282874
bin_5743	-0.485509	-0.375901
bin_5765	-0.214909	0.0167418
bin_5774	0.0650619	0.238016
bin_5782	0.23008	0.219963
bin_5783	1.08803	0.896915
bin_5784	0.88999	0.600697
bin_5788	0.0123256	-0.31338
bin_5789	0.0321964	-0.237904
bin_5804	0.38863	0.394205
bin_5816	0.744946	0.564675
bin_5819	0.737056	0.779608
bin_5820	0.88871	0.830259
bin_5825	0.679591	0.651286
bin_6087	0.643864	0.598133
bin_6106	3.8814	4.07076
bin_6114	3.13706	2.76659
bin_6115	2.23323	1.74782
bin_6371	0.41995	0.423574
bin_6414	1.33201	1.09969
bin_6415	1.18041	1.12803
bin_6417	0.10458	0.21591
bin_6418	0.673902	1.06905
bin_6419	0.587482	0.763368
bin_6424	1.19813	1.10979
bin_6425	1.32604	1.50722
bin_6427	1.34297	1.66222
bin_6460	1.58327	1.55374
bin_6461	1.79623	1.93121
bin_6645	1.45963	1.75482
bin_6646	1.00956	1.25405
bin_6650	1.46446	1.31134
bin_6651	0.612627	0.677105
bin_6812	-0.210167	0.266172
bin_6824	-0.571353	0.0282608
bin_6835	0.503818	0.737185
bin_6953	-4.59369	-3.65638
bin_6957	-0.887206	-0.640101
bin_7229	0.599803	0.844317
bin_7299	-5.10353	-4.00901
bin_7300	-5.82625	-5.1597
bin_7319	-4.24356	-5.16486
bin_7452	-2.78224	-2.27114
bin_7458	-4.18808	-3.32346
bin_7532	-0.501696	-0.214947
bin_7562	-0.467704	0.0293981
bin_7563	-0.540309	-0.100861
bin_7682	0.168762	-0.0977672
bin_7727	1.53723	1.74786
bin_7728	0.99962	1.20225
bin_7729	0.716605	1.12259
bin_8039	-0.460126	0.273111
bin_8181	0.776998	1.50186
bin_9011	0.894467	0.971469
bin_9012	0.648999	0.750285
bin_9532	-0.766578	-0.468765
bin_9533	-0.352694	-0.0620731
bin_9786	0.95197	1.13349
bin_9791	1.61065	1.50434
bin_9792	1.31979	1.08735
bin_9793	0.692856	0.85401
bin_9794	1.76254	1.63195
bin_9795	1.70892	1.77598
bin_9796	1.85793	1.74395
bin_9797	1.38722	1.23517
bin_9799	1.9794	2.16433
bin_9805	0.691178	0.532171
bin_9806	0.850158	1.04001
bin_9834	0.909477	0.762346
bin_9846	1.45788	1.22911
bin_9847	0.962989	1.0029
bin_9848	1.41514	1.39531
bin_9901	-0.199518	-0.100879
bin_9927	-0.352489	0.118807
bin_9931	0.759619	0.905696
bin_9936	-0.314481	-0.53929
bin_9940	0.793849	0.948058
bin_9941	-0.226802	-0.393548
bin_9945	0.53237	0.687851
bin_9946	0.876332	0.895663
bin_9947	0.881322	1.15883
bin_9948	-0.336141	-0.289263
bin_10124	0.637886	1.01866
bin_10125	0.399736	0.83143
bin_10128	0.909929	1.27863
bin_10129	1.08121	1.5098
bin_10130	1.39489	1.62359
bin_10131	0.23286	0.433102
bin_10132	0.904436	1.29659
bin_10133	0.516792	0.580539
bin_10136	-0.423477	-0.227559
bin_10140	-0.00757115	0.0539855
bin_10159	0.344554	0.308569
bin_10169	0.812531	0.699333
bin_10173	1.19911	1.0349
bin_10182	1.18163	0.793418
bin_10183	0.851383	0.74098
bin_10184	0.450744	0.401285
bin_10197	1.16105	1.46777
bin_10198	1.00146	0.981527
bin_10200	1.4964	1.37176
bin_10303	1.40992	1.4646
bin_10651	-1.39918	-1.4255
bin_10653	-1.78242	-1.90809
bin_10662	-1.4344	-2.09457
bin_10663	-1.33652	-1.52978
bin_10673	0.0412024	-0.588104
bin_10674	0.291581	-0.194334
bin_10675	-0.455395	-0.761029
bin_10676	-0.710225	-1.23835
bin_10677	-0.492206	-0.828288
bin_10679	-0.542324	-0.674353
bin_10680	-1.17745	-1.30436
bin_10685	-0.0654765	-0.317566
bin_10686	-0.830073	-1.09278
bin_10687	-0.978893	-1.37462
bin_10690	-1.46459	-1.82715
bin_10692	-2.28056	-2.5783
bin_10696	-0.964372	-0.990331
bin_10697	-0.887398	-1.0306
bin_10700	-0.697757	-1.01237
bin_10701	-0.615554	-0.745598
bin_10702	-0.92667	-1.01422
bin_10703	-1.38111	-1.55977
bin_10709	-0.855273	-0.970953
bin_10712	-1.74267	-1.91964
bin_10713	-1.45344	-1.49703
bin_10714	-0.975084	-1.14548
bin_10715	0.0101642	0.0662588
bin_10716	-0.293199	-0.323438
bin_10718	-1.67549	-1.66675
bin_10719	-1.41026	-1.31898
bin_10721	-1.36941	-1.29845
bin_10722	-0.827606	-1.00683
bin_10723	-1.58943	-1.75937
bin_10724	-1.72975	-1.61487
bin_10725	-0.972618	-0.937984
bin_10729	-1.5489	-1.77826
bin_10730	-0.480424	-0.416935
bin_10731	-0.729906	-0.75433
bin_10732	-1.07031	-1.24926
bin_10733	-0.415337	-0.0360034
bin_10734	-0.752861	-0.71864
bin_10738	-1.44987	-1.52834
bin_10774	0.94604	0.680405
bin_10797	0.503985	0.389465
bin_10947	1.79228	1.98666
bin_10948	1.55748	1.81329
bin_10992	1.53338	1.22935
bin_11014	0.854153	0.803945
bin_11015	0.701112	0.705186
bin_11022	0.24094	0.747986
bin_11023	0.44707	1.06912
bin_11024	0.618982	1.20626
bin_11025	0.807124	1.19797
bin_11053	0.164176	0.145576
bin_11062	0.530925	0.623056
bin_11063	1.05015	1.41536
bin_11065	-0.397902	0.148771
bin_11067	0.821865	0.858763
bin_11068	1.05281	0.854035
bin_11069	-0.00715474	0.0704104
bin_11072	-0.383907	0.190116
bin_11073	-0.406894	-0.0479272
bin_11074	-0.11333	0.306624
bin_11076	0.362758	0.687915
bin_11077	0.842215	1.08078
bin_11078	-0.377219	-0.0123101
bin_11079	0.0273077	0.127033
bin_11082	0.859256	0.598953
bin_11083	0.626591	0.721146
bin_11086	-0.522908	-0.219552
bin_11090	-1.00927	-0.747717
bin_11137	0.278749	0.635125
bin_11138	0.602873	0.522093
bin_11139	0.356192	0.40229
bin_11140	0.777325	0.843643
bin_11141	1.0977	1.29074
bin_11144	2.23678	2.16645
bin_11159	1.04463	0.745164
bin_11180	0.551307	0.655905
bin_11183	-0.511223	-0.472403
bin_11184	-0.576523	-0.750461
bin_11185	-0.530954	-0.47334
bin_11186	-0.665925	-0.416059
bin_11187	-0.017801	-0.0453471
bin_11188	0.126814	0.430418
bin_11189	0.774094	1.01081
bin_11190	1.08726	1.34553
bin_11191	0.849565	0.928963
bin_11192	0.537655	0.618848
bin_11193	-0.159139	-0.0948454
bin_11194	0.0477324	-0.149298
bin_11196	0.173215	-0.00150506
bin_11197	0.614444	0.84957
bin_11198	1.09647	1.14394
bin_11199	0.782367	0.608092
bin_11200	0.14096	0.149351
bin_11201	-0.227322	-0.197365
bin_11203	-0.330444	-0.0646144
bin_11205	-0.777098	-0.933366
bin_11207	-0.799454	-0.580696
bin_11209	1.04449	1.03908
bin_11210	0.442006	0.545538
bin_11214	1.01695	1.23958
bin_11215	1.11079	1.48803
bin_11217	0.760458	1.0354
bin_11218	1.33437	1.37365
bin_11219	0.743436	0.952459
bin_11226	-0.600068	-0.344351
bin_11229	-1.19584	-1.09144
bin_11231	-0.596466	-0.207565
bin_11232	-0.32212	0.126718
bin_11405	-0.793943	-1.0978
bin_11410	-0.739594	-1.52298
bin_11411	-0.500392	-1.04186
bin_11414	-0.480698	-0.729809
bin_11416	0.229712	0.00859726
bin_11417	-0.454452	-0.926585
bin_11418	-0.555673	-0.690958
bin_11419	-0.874922	-0.945534
bin_11420	0.0580354	0.102555
bin_11421	0.161389	0.495742
bin_11422	-0.376507	-0.420631
bin_11425	-1.24354	-1.24306
bin_11426	-1.02344	-1.24863
bin_11427	-0.381044	-0.294916
bin_11428	-0.658672	-0.706349
bin_11429	-0.0947619	-0.540997
bin_11434	-0.289165	-0.246881
bin_11468	0.450212	0.456895
bin_11469	0.208925	0.443761
bin_11470	0.714024	0.864692
bin_11478	0.204253	0.536503
bin_11479	0.462293	0.501784
bin_11480	0.172773	0.598807
bin_11481	-0.496139	-0.300218
bin_11506	1.038	1.17691
bin_11508	-0.16651	0.075305
bin_11509	-0.338383	-0.236168
bin_11538	-1.05913	-1.09803
bin_11556	-0.709862	-0.410502
bin_11572	1.90043	2.46653
bin_11584	0.817926	1.27238
bin_11585	0.724689	1.10408
bin_11597	-0.178806	-0.357738
bin_11671	1.70927	1.75888
bin_11672	1.1307	1.13668
bin_11691	0.841108	0.811861
bin_11733	1.25489	1.08705
bin_11776	0.152594	0.265205
bin_11931	0.243774	0.649007
bin_11937	-0.211264	0.346705
bin_11938	0.0422693	0.54287
bin_11939	0.128252	0.595554
bin_11940	0.25843	0.586367
bin_11945	0.689109	1.1796
bin_11948	0.307946	0.406206
bin_11953	-0.435021	-0.164358
bin_11977	1.01847	0.679401
bin_11978	1.21019	0.420237
bin_11979	1.53175	0.464428
bin_11981	1.39951	1.47909
bin_11989	1.55937	1.87253
bin_12033	1.54091	2.20175
bin_12035	1.24695	2.63272
bin_12067	0.699194	0.843369
bin_12092	1.19913	2.33535
bin_12093	1.66504	2.49583
bin_12109	1.61993	2.01778
bin_12507	-2.01108	-1.77015
bin_12518	-1.81638	-2.72116
bin_12519	-1.86106	-2.46259
bin_14322	-2.08836	-2.8534
bin_14330	1.03394	1.34691
bin_14331	0.807471	0.974606
bin_14341	0.298726	0.487935
bin_14343	-0.204018	-0.155745
bin_14344	0.582499	1.02863
bin_14345	-0.173657	0.0319846
bin_14346	-0.447557	-0.210124
bin_14348	0.99996	1.02954
bin_14352	0.939599	0.899267
bin_14353	0.764959	1.0283
bin_14387	1.03448	1.26201
bin_14388	1.34056	1.81508
bin_14408	1.33619	1.87329
bin_14409	1.08335	1.62364
bin_14423	0.161346	0.426582
bin_14426	0.673557	0.969461
bin_14427	0.288439	0.571654
bin_14428	-0.23051	-0.00367506
bin_14431	0.729106	1.00399
bin_14434	0.951717	1.20588
bin_14435	1.19057	1.43377
bin_14436	0.788762	1.09603
bin_14462	1.09736	1.23535
bin_14463	1.02589	0.952741
bin_14467	0.782359	1.02862
bin_14469	-0.195728	-0.0682105
bin_14470	-0.176254	0.232885
bin_14471	0.755707	1.05128
bin_14472	0.0797575	0.0228363
bin_14474	0.200861	0.51852
bin_14488	1.1832	1.73246
bin_14489	1.37033	1.84388
bin_14521	1.40999	2.09815
bin_14522	1.20292	2.31944
bin_14552	0.867526	1.05316
bin_14555	-0.458102	-0.279306
bin_14589	1.62813	1.66444
bin_14596	1.31561	1.27054
bin_14659	-0.549159	-0.806487
bin_14665	-0.831199	-0.539658
bin_14668	0.287254	0.327833
bin_14669	0.728437	0.707643
bin_14670	0.47562	0.384174
bin_14672	0.130692	0.495681
bin_14674	-0.165481	0.0312999
bin_14675	-0.434898	-0.566479
bin_14678	0.353191	0.579506
bin_14682	0.123179	0.385656
bin_14683	0.315512	0.656504
bin_14686	-0.695531	-0.166303
bin_14758	0.196961	0.893262
bin_14760	0.445361	1.00644
bin_14772	-0.241405	-0.160985
bin_14773	0.279081	0.347381
bin_14778	-0.0830146	-0.0715901
bin_14779	0.284856	0.536544
bin_14809	0.969271	0.977723
bin_14844	1.26111	2.03324
bin_14845	1.65162	2.47743
bin_14846	1.56509	2.65154
bin_14847	1.54453	2.48688
bin_14885	0.792476	0.730135
bin_14918	1.74188	2.92663
bin_14919	1.67382	2.53081
bin_14920	1.50766	1.99756
bin_14929	0.777011	0.57969
bin_14961	2.20883	3.27417
bin_14962	2.59331	3.32858
bin_14963	2.15802	2.93757
bin_14978	1.93194	2.20929
bin_14979	1.93129	2.1315
bin_15020	1.72234	1.53024
bin_15021	1.94505	1.95169
bin_15026	2.5948	2.75269
bin_15206	0.70347	1.08565
bin_15207	-0.396326	-0.0689773
bin_15208	-1.26192	-1.15384
bin_15212	-0.253961	-0.194499
bin_15213	-1.23337	-0.915072
bin_15214	-0.488629	-0.187072
bin_15215	0.0715069	0.101961
bin_15220	0.939105	1.18297
bin_15222	-1.26846	-1.04593
bin_15223	0.301574	0.467408
bin_15224	0.677209	0.962494
bin_15225	0.405327	0.543704
bin_15226	-0.479671	-0.284292
bin_15227	-0.12903	-0.183512
bin_15229	0.465379	0.582278
bin_15230	0.0214461	0.136885
bin_15231	-0.973359	-0.543197
bin_15232	-0.67859	-0.366579
bin_15234	0.153301	0.23213
bin_15235	1.01305	1.23066
bin_15236	-0.464632	-0.20966
bin_15238	-0.00965167	0.801754
bin_15239	0.335371	1.02149
bin_15240	0.623596	0.973215
bin_15244	-0.438455	0.0180017
bin_15245	-0.162638	0.132977
bin_15256	-0.923423	-0.771576
bin_15274	1.78994	2.01325
bin_15275	2.00908	1.87251
bin_15276	1.88139	1.94076
bin_15279	0.0962385	0.342379
bin_15291	-0.588821	-0.512597
bin_15292	0.630203	1.04493
bin_15295	-0.375021	-0.18165
bin_15296	-0.314256	-0.143575
bin_15299	-0.217594	0.0852657
bin_15305	-0.433172	-0.0700072
bin_15306	0.431268	0.710603
bin_15320	-0.317303	-0.150804
bin_15321	-1.29955	-0.771979
bin_15335	0.125847	0.161164
bin_15336	1.14605	1.17256
bin_15341	-0.204135	-0.0136482
bin_15343	0.514843	0.855579
bin_15345	-0.325455	0.0987853
bin_15346	0.302699	0.333129
bin_15433	0.957296	0.789179
bin_15451	0.952849	1.19166
bin_15457	1.79257	2.08281
bin_15464	1.6397	2.09903
bin_15466	1.62177	1.52672
bin_15474	0.606742	0.584466
bin_15476	1.15559	1.00863
bin_15477	1.37482	1.45833
bin_15480	0.303439	0.504606
bin_15481	0.657589	0.709115
bin_15487	1.04217	1.31188
bin_15488	0.937331	1.00998
bin_15643	0.439021	0.625107
bin_15644	1.30399	1.791
bin_15645	1.3602	1.83572
bin_15663	1.88063	2.28013
bin_15665	0.139181	-0.115886
bin_15666	0.527887	0.381665
bin_15668	0.215874	0.22856
bin_15684	0.143515	0.366137
bin_15686	0.387538	0.872488
bin_15687	0.285865	0.701036
bin_15693	1.02248	1.19795
bin_15711	0.848301	1.22998
bin_15729	-1.49519	-1.46182
bin_15735	-0.742477	-0.916002
bin_15738	-0.446124	-0.159072
bin_15739	0.148329	0.553323
bin_15740	0.117794	0.586728
bin_15750	0.736285	0.748509
bin_15755	0.0887317	0.137808
bin_15759	0.303297	0.59411
bin_15760	-0.264761	-0.0655899
bin_15761	0.276269	0.443393
bin_15762	0.977626	1.17114
bin_15763	0.9927	1.23301
bin_15764	0.968445	1.30641
bin_15765	0.0634366	0.306741
bin_15766	0.563665	0.731794
bin_15770	-0.394418	0.00650091
bin_15771	-0.554928	-0.120364
bin_15781	-1.14455	-1.43071
bin_15783	-0.464909	-0.277276
bin_15787	0.701638	0.830804
bin_15792	-0.207997	-0.0403883
bin_15796	0.0243945	0.19847
bin_15797	0.4611	0.678973
bin_15805	0.244685	0.568365
bin_15806	-0.0191594	0.243777
bin_15807	0.287905	0.602867
bin_15817	0.0419998	-0.197692
bin_15826	0.249776	-0.0237435
bin_15827	-0.177784	-0.659259
bin_15829	0.106694	-0.305866
bin_15830	0.242687	-0.273299
bin_15833	-0.171843	-0.457393
bin_15834	0.270306	0.0905294
bin_15836	-0.0407278	-0.569217
bin_15852	0.489997	0.127949
bin_15853	0.706672	0.824101
bin_15856	0.386256	-0.224157
bin_15869	0.599082	0.135539
bin_15871	0.130293	-0.098916
bin_15874	0.810707	0.56844
bin_15875	0.848566	0.926626
bin_15876	0.546744	0.327062
bin_15878	0.442993	-0.0401725
bin_15880	0.636744	0.503614
bin_15881	0.935888	0.909475
bin_15888	-0.331376	-0.43726
bin_15889	0.414651	0.13961
bin_15896	0.157438	0.0227122
bin_15897	0.498254	0.233788
bin_15901	0.639104	0.801905
bin_15902	0.804773	1.03619
bin_15903	0.880822	1.10715
bin_15904	0.844452	0.855355
bin_15906	0.930951	0.914532
bin_15907	1.06128	1.52367
bin_15908	0.974748	1.17196
bin_15909	0.184889	0.250588
bin_15910	0.537409	0.607586
bin_15911	-0.292906	-0.033522
bin_15912	0.577551	0.495763
bin_15913	0.626305	0.742373
bin_15914	1.09797	1.30269
bin_15915	1.01107	1.40059
bin_15916	1.39481	1.16331
bin_15917	0.974546	1.24558
bin_15918	0.506853	0.842956
bin_15919	0.737401	0.957438
bin_15920	0.193872	0.376469
bin_15921	0.250317	0.584337
bin_15922	0.424279	0.682656
bin_15923	0.319715	0.263181
bin_15928	1.04564	0.940042
bin_15929	1.43747	0.963129
bin_15930	1.15572	1.0823
bin_15931	1.59263	1.40394
bin_15932	0.603433	0.244324
bin_15958	-0.244371	-0.125973
bin_15959	0.342608	0.368631
bin_15960	0.27037	0.101094
bin_15980	0.7487	0.954156
bin_16005	1.17331	1.29117
bin_16006	1.39893	1.73433
bin_16007	1.33628	1.90147
bin_16008	1.16298	1.50686
bin_16009	1.11734	1.4288
bin_16061	1.11976	1.23961
bin_16062	1.12898	1.40067
bin_16063	1.54329	1.11571
bin_16064	1.84618	1.36241
bin_16068	0.873169	0.799145
bin_16145	-0.861167	-0.542434
bin_16146	-0.74844	-0.374188
bin_16147	-0.841966	-0.598972
bin_16149	1.82386	1.84659
bin_16150	1.84969	2.13666
bin_16283	1.20092	1.78298
bin_16284	1.58608	1.40417
bin_16285	1.6964	1.62268
bin_16286	1.4706	1.69342
bin_16287	1.24403	1.58139
bin_16288	0.752234	1.07009
bin_16289	0.656202	0.9764
bin_16295	0.892273	0.855465
bin_16297	-0.0638041	0.319602
bin_16299	0.59172	0.820512
bin_16300	0.859535	0.829371
bin_16307	1.28177	1.48819
bin_16308	0.959555	1.01721
bin_16317	1.11641	1.30732
bin_16318	1.76703	1.89424
bin_16319	1.66255	1.75813
bin_16320	1.0328	1.16446
bin_16512	0.201345	0.63481
bin_16513	1.03445	1.22315
bin_16514	0.689606	0.976626
bin_16515	0.971664	1.29479
bin_16535	-0.524121	-0.306789
bin_16603	-0.232733	-0.0309779
bin_16697	0.276577	0.580712
bin_16698	0.758872	1.14503
bin_16713	1.69011	1.94128
bin_16810	2.11905	2.14185
bin_16811	2.18207	2.08894
bin_16814	2.08592	2.29937
bin_16841	0.685599	0.441123
bin_16857	0.788903	1.04947
bin_16858	0.604765	0.879659
bin_16863	1.21251	0.895407
bin_16959	0.0485725	0.491088
bin_16960	0.019096	0.273875
bin_16961	-0.650152	-0.317075
bin_16962	-0.582074	0.0666153
bin_16974	-0.232759	0.723917
bin_16975	-0.545555	0.145812
bin_17074	-0.311765	-0.145353
bin_17275	0.952452	0.917994
bin_17276	0.439757	0.675968
bin_17321	0.697155	0.686949
bin_17516	2.15457	2.15886
bin_17536	-0.271521	-0.199851
bin_17537	-0.0636203	0.406189
bin_17541	-0.811722	-0.40585
bin_17547	-1.03456	-0.745471
bin_17548	0.831309	1.05029
bin_17549	0.26856	0.416084
bin_17550	-0.380404	-0.297203
bin_17551	-0.649396	-0.440932
bin_17552	0.573965	0.488352
bin_17553	-0.146227	-0.122199
bin_17554	0.430964	0.786134
bin_17555	0.513591	0.726724
bin_17556	0.433768	0.64933
bin_17557	0.862059	0.844128
bin_17558	0.844076	0.102587
bin_17562	0.0781313	0.263205
bin_17567	0.167583	-0.256663
bin_17568	0.951391	0.877348
bin_17569	1.07437	0.870118
bin_17570	0.271723	0.350247
bin_17571	0.187651	0.469187
bin_17572	-0.625954	-0.494748
bin_17573	0.346836	0.44375
bin_17574	0.835679	0.994411
bin_17575	1.83773	1.7647
bin_17576	-0.0800228	0.079668
bin_17579	0.943853	1.26593
bin_17585	0.480949	0.625094
bin_17655	-0.0990167	0.167835
bin_17656	0.968037	1.58883
bin_17667	-1.08518	-0.69155
bin_17669	-0.325633	-0.184957
bin_17674	0.209772	0.827216
bin_17677	0.206459	0.431883
bin_17689	-0.000507239	0.147843
bin_17690	1.02396	0.971484
bin_17691	1.21047	1.41708
bin_17692	0.266193	0.548048
bin_17693	0.511644	0.189015
bin_17694	0.370949	0.388957
bin_17695	0.340287	0.261649
bin_17696	0.0311471	-0.371654
bin_17699	-0.0274865	-0.532609
bin_17700	0.359925	0.208768
bin_17701	0.560264	0.627686
bin_17702	1.60197	1.75302
bin_17703	1.62406	1.61926
bin_17704	0.57013	0.515209
bin_17707	-0.0787805	-0.494383
bin_17709	0.346998	0.359911
bin_17711	0.246682	-0.0659533
bin_17712	1.24408	1.48919
bin_17717	1.31465	1.30627
bin_17718	1.58878	1.73251
bin_17719	0.935467	0.903892
bin_17801	0.206979	0.425699
bin_17802	0.311381	0.554192
bin_17939	1.87777	1.50618
bin_17940	1.19807	0.884666
bin_17941	0.901664	0.789368
bin_17982	1.10676	1.179
bin_18023	1.69531	1.62335
bin_18111	0.623623	0.497919
bin_18119	0.530635	0.661963
bin_18126	0.99777	1.22296
bin_18127	1.17814	1.23028
bin_18128	0.550867	0.552561
bin_18132	0.923773	1.09492
bin_18133	-0.12968	-0.617846
bin_18143	1.5943	1.59243
bin_18148	-0.363026	-0.336697
bin_18149	0.403059	0.789366
bin_18150	0.109184	0.353207
bin_18154	-0.304002	0.0475624
bin_18155	-0.136766	0.241613
bin_18156	-1.26644	-0.974351
bin_18161	-0.951818	-0.565702
bin_18164	-0.760559	-0.633412
bin_18165	-1.12336	-0.838593
bin_18171	-0.6896	-0.520089
bin_18172	-0.409918	-0.237781
bin_18173	-0.340877	-0.377379
bin_18177	-0.517302	-0.435839
bin_18178	-0.485734	-0.287959
bin_18179	-0.706845	-0.517124
bin_18180	-0.961817	-0.63469
bin_18185	-0.172394	-0.395569
bin_18191	0.419594	0.54421
bin_18261	1.50927	0.983906
bin_18262	2.4139	2.01743
bin_18279	2.59251	2.40281
bin_18293	1.46816	1.51007
bin_18364	1.59776	1.90519
bin_18365	1.60949	1.97622
bin_18374	0.302134	0.361338
bin_18480	2.55037	2.17349
bin_18481	2.74503	2.56666
bin_18485	1.7204	1.61075
bin_18486	1.73712	1.44736
bin_18487	1.86087	1.82244
bin_18489	2.22043	2.1401
bin_18490	2.47193	2.66249
bin_18491	2.35813	2.41926
bin_18492	3.25274	3.08463
bin_18497	1.8918	1.86457
bin_18498	1.95083	2.23056
bin_18499	2.24536	2.07208
bin_18549	0.699221	0.681451
bin_18550	1.09003	1.0833
bin_18551	0.876745	0.282064
bin_18568	0.672537	0.666826
bin_18569	0.74562	1.08444
bin_18570	0.975142	1.18991
bin_18571	0.676174	1.16975
bin_18669	0.862447	1.25866
bin_18692	-0.47967	-0.159136
bin_18693	-1.01259	-0.862901
bin_18695	1.51291	1.67222
bin_18696	1.06517	1.36625
bin_18697	1.15004	1.15805
bin_18698	1.42382	1.66319
bin_18699	1.41121	1.63918
bin_18700	1.36795	1.60366
bin_18701	0.547788	0.522908
bin_19248	0.845418	1.08853
bin_19573	-2.6064	-1.56366
bin_19574	-0.417462	0.204939
bin_19575	0.213056	0.822336
bin_19577	-0.28378	0.080066
bin_19791	2.63808	2.69733
bin_19792	2.78727	2.82734
bin_20121	-0.0111503	0.260936
bin_20122	-0.548195	0.0605059
bin_20128	0.12485	0.54131
bin_20137	0.768912	0.876887
bin_20138	0.802805	1.06603
bin_20154	1.75393	2.19646
bin_20155	1.77512	2.12483
bin_20156	1.30182	1.40507
bin_20159	0.371516	0.174963
bin_20160	0.594058	0.253639
bin_20165	-0.17885	0.373734
bin_20178	1.59549	1.87276
bin_20179	1.24721	1.33335
bin_20222	0.480818	0.302358
bin_20265	1.00933	1.50553
bin_20266	0.676522	0.780434
bin_20267	0.813875	1.00002
bin_20269	0.809609	1.32837
bin_20270	1.38044	1.85811
bin_20271	0.466337	0.90027
bin_20300	2.57818	2.84844
bin_20311	1.64841	1.42902
bin_20312	1.47645	1.73711
bin_20313	0.837857	0.839987
bin_20316	1.06001	0.749254
bin_20317	0.906333	0.64778
bin_20323	-0.124285	0.118384
bin_20326	-0.0160228	0.303248
bin_20333	1.82609	1.68451
bin_20335	1.02498	1.59935
bin_20336	0.3574	0.574666
bin_20337	-0.0972204	0.275719
bin_20339	0.398336	0.78213
bin_20340	0.840384	1.5089
bin_20341	0.474544	0.525911
bin_20342	-0.0510926	-0.329768
bin_20343	0.750381	1.30557
bin_20344	0.396048	0.825966
bin_20345	0.482739	0.872853
bin_20346	1.26397	1.47824
bin_20347	1.54596	1.59528
bin_20348	1.42648	1.67571
bin_20351	1.32604	1.52305
bin_20468	0.0533068	-0.116974
bin_20469	0.836468	1.02463
bin_20474	1.65847	0.625034
bin_20477	1.73771	1.92749
bin_20478	0.772803	0.687325
bin_20479	0.765059	0.954337
bin_20480	0.749844	1.0499
bin_20481	0.138992	0.263631
bin_20493	1.6204	1.65027
bin_20494	1.06945	1.23679
bin_20495	0.664866	0.723895
bin_20496	1.05717	1.32204
bin_20497	1.11876	1.35296
bin_20498	1.2635	1.67501
bin_20499	0.862237	0.929073
bin_20500	1.27647	1.09852
bin_20501	1.85324	1.13804
bin_20502	1.57309	1.10518
bin_20503	1.26269	1.07401
bin_20504	0.652891	0.459901
bin_20505	0.959149	1.15578
bin_20506	0.946662	0.826525
bin_20523	1.33974	1.58095
bin_20533	1.42058	1.3306
bin_20534	0.623529	0.686851
bin_20535	0.368559	0.613634
bin_20536	0.186419	0.642476
bin_20538	1.15648	1.19192
bin_20543	2.05338	2.1499
bin_20544	1.99061	2.24079
bin_20546	1.45223	1.37854
bin_20549	1.55963	1.68753
bin_20553	1.43008	1.53179
bin_20554	0.994505	0.946193
bin_20555	0.557292	0.355111
bin_20556	0.337659	0.230332
bin_20557	0.955768	1.27862
bin_20558	0.904378	1.38537
bin_20559	0.896904	1.34317
bin_20564	1.73859	1.78673
bin_20593	0.941833	1.0156
bin_20594	0.804045	1.17435
bin_20595	1.02664	1.54187
bin_20596	0.982504	1.42522
bin_20597	0.95806	1.31786
bin_20598	0.863547	0.964187
bin_20603	0.656049	0.553921
bin_20604	0.681231	0.331068
bin_20642	2.62109	2.38534
bin_20664	2.46121	2.43433
bin_20667	1.76547	1.86064
bin_20669	1.75213	2.27385
bin_20699	0.326953	0.361597
bin_20701	0.574149	0.843705
bin_20702	0.663347	0.993868
bin_20703	1.37572	1.53472
bin_20704	1.58429	2.0873
bin_20705	0.519716	1.25143
bin_20745	1.29357	1.46536
bin_20746	1.02504	1.33323
bin_20750	0.984811	1.21235
bin_20751	1.04471	1.18483
bin_20768	1.00152	1.27082
bin_20803	1.21367	1.16076
bin_20804	0.985642	1.11344
bin_20805	1.11274	0.958715
bin_20806	1.03908	1.4867
bin_20807	0.90645	1.08433
bin_20808	0.788924	0.810174
bin_20809	1.46275	1.55202
bin_20810	1.63037	1.44604
bin_20811	1.34863	1.37485
bin_20812	1.02649	0.921829
bin_20816	0.593976	0.772023
bin_20817	0.932777	1.09452
bin_20819	0.819715	1.08414
bin_20821	0.265382	0.631276
bin_20822	0.897139	1.37197
bin_20823	0.377443	0.86987
bin_20824	1.1732	1.38023
bin_20825	1.40884	1.81575
bin_20826	0.690477	1.25457
bin_20827	1.23751	1.55053
bin_20828	1.0522	1.29189
bin_20829	0.837676	0.754011
bin_20830	0.753068	0.960739
bin_20832	0.644005	0.645403
bin_20854	1.16865	0.53703
bin_20865	0.535262	0.480453
bin_20866	0.807006	0.993199
bin_20868	0.666038	0.383204
bin_20886	-0.561564	-0.765352
bin_20921	0.155599	0.391136
bin_20958	1.89067	2.11837
bin_20989	1.17223	1.42244
bin_20994	1.13157	1.17119
bin_21000	0.510848	1.03269
bin_21102	2.13266	1.47809
bin_21114	0.887552	0.870497
bin_21261	2.48373	2.84559
bin_21267	1.39398	1.00077
bin_21269	1.21864	1.41385
bin_21270	1.70766	1.86772
bin_21271	1.90775	1.98353
bin_21392	-0.170891	-0.057816
bin_21397	1.06361	1.3393
bin_21398	0.943372	1.07429
bin_21399	1.24211	1.60514
bin_21400	1.63083	2.04687
bin_21402	-0.402751	-0.339265
bin_21403	-0.275826	-0.253727
bin_21404	0.189896	0.0586189
bin_21407	-0.749056	-0.882432
bin_21408	-0.468574	-0.411063
bin_21509	0.617739	0.740994
bin_21590	-0.782541	-0.200835
bin_21596	0.0862269	0.245254
bin_21597	-1.43902	-1.02497
bin_21657	-1.08107	-0.58608
bin_21658	-0.741709	-0.557658
bin_21672	0.164185	0.442338
bin_21673	0.86554	1.33119
bin_21817	0.728292	1.13686
bin_21822	-0.710453	-0.141261
bin_21835	2.02565	2.56323
bin_21982	1.19709	1.41797
bin_22053	1.86832	2.08963
bin_22138	1.18073	1.1632
bin_22139	0.856983	1.09342
bin_22279	1.78725	1.83625
bin_22353	-0.664085	-0.101565
bin_22372	-0.240692	0.189635
bin_22375	-0.712551	0.0400926
bin_22404	2.67908	2.5294
bin_22462	2.41812	2.25755
bin_22646	-0.280302	-0.533306
bin_22647	-0.150584	-0.237761
bin_22648	0.520413	0.727603
bin_22649	0.894768	1.24964
bin_22650	0.406556	0.330402
bin_22651	0.839384	1.17339
bin_22652	0.438915	0.413272
bin_22655	1.24039	1.17329
bin_22801	2.35142	2.84521
bin_22807	1.7324	2.29235
bin_22862	-0.997532	-0.791705
bin_22863	-0.880986	-0.456551
bin_22864	-0.889784	-0.533656
bin_22876	0.859831	1.48626
bin_22915	1.33932	1.46018
bin_22977	1.30174	0.934361
bin_22978	1.55141	1.51065
bin_23043	0.723843	0.939836
bin_23064	1.99823	2.3356
bin_23105	1.48556	1.70442
bin_23413	1.02215	0.963835
bin_23425	-0.0389155	0.288469
bin_23428	0.333639	0.502227
bin_23433	1.7445	2.11986
bin_23629	2.12782	2.28427
bin_23640	2.31981	2.49761
bin_23641	2.05033	1.80764
bin_23642	2.25242	2.13857
bin_23706	-0.915428	-0.391771
bin_23939	1.1661	1.06712
bin_23996	1.42089	1.86728
bin_23997	0.908261	1.02171
bin_24000	2.21208	2.41165
bin_24019	1.05917	1.07971
bin_24224	0.10849	0.635282
bin_24250	-0.433085	-0.0651896
bin_24261	-0.787254	-0.799163
bin_24270	-1.37726	-1.70151
bin_24271	0.339962	0.258161
bin_24272	0.174853	0.31418
bin_24273	0.346535	0.558534
bin_24283	0.646869	0.794781
bin_24284	0.399019	0.15454
bin_24371	1.45106	1.40519
bin_24376	1.02661	1.08772
bin_24380	0.879043	0.901719
bin_24381	0.278165	0.200296
bin_24385	0.977511	1.26111
bin_24386	0.851058	0.989488
bin_24390	1.10016	1.13509
bin_24391	1.01946	0.786276
bin_24392	0.775907	0.979095
bin_24393	0.781635	1.15334
bin_24395	0.892389	1.22921
bin_24396	0.988118	1.26471
bin_24397	1.35018	1.51475
bin_24398	0.6697	1.06968
bin_24399	0.46441	0.644483
bin_24400	-0.294247	0.155103
bin_24401	0.450147	0.779287
bin_24402	0.955686	1.24259
bin_24403	0.878815	1.27272
bin_24404	1.08641	1.34809
bin_24405	1.18243	1.27222
bin_24406	1.29082	1.54782
bin_24407	1.08657	1.51377
bin_24408	0.717212	1.22006
bin_24409	0.595597	1.05352
bin_24410	0.939701	1.48075
bin_24411	0.998378	1.40097
bin_24412	1.24939	1.38977
bin_24413	1.16197	1.19243
bin_24414	1.22657	1.55508
bin_24415	1.1893	1.35051
bin_24416	0.846382	1.36772
bin_24418	0.140952	0.52472
bin_24423	0.116709	0.382628
bin_24424	0.665931	0.933367
bin_24427	1.22743	1.82787
bin_24428	1.03459	1.53025
bin_24429	1.44363	1.96674
bin_24472	1.02542	1.20616
bin_24473	0.812765	1.10495
bin_24474	0.61608	0.878441
bin_24516	0.915996	1.18424
bin_24517	0.95461	0.977772
bin_24527	0.40322	0.950079
bin_24542	0.975699	1.28687
bin_24545	0.767554	0.902552
bin_24737	1.43399	1.43433
bin_24746	0.880399	1.11393
bin_24750	0.753091	1.04529
bin_24831	-0.252408	-0.33865
bin_24844	0.447064	0.817067
bin_24845	1.23007	1.46045
bin_24846	0.930502	1.07598
bin_24848	1.40182	1.48036
bin_24849	1.47978	1.69707
bin_24853	1.08279	1.34784
bin_24856	1.22203	1.13868
bin_24857	1.61008	1.75898
bin_24858	1.65393	1.93443
bin_24860	1.46914	1.91251
bin_24861	1.22044	1.25377
bin_24864	0.517612	0.821856
bin_24865	0.864808	1.18938
bin_24866	0.383359	0.833279
bin_24869	0.495271	0.667589
bin_24895	0.763951	0.828172
bin_24931	1.30535	1.32669
bin_24933	0.603252	0.964315
bin_24953	0.00454057	0.193529
bin_24984	0.978729	0.867761
bin_24985	1.21261	1.3448
bin_24992	1.05441	1.32864
bin_24995	0.202871	0.773005
bin_25019	0.802951	1.2125
bin_25023	-0.605709	-0.163247
bin_25039	0.0945433	0.134554
bin_25082	0.81512	0.774824
bin_25083	0.509248	0.533574
bin_25084	-0.0328876	-0.271049
bin_25086	0.182635	0.0254805
bin_25088	0.20383	-0.0558733
bin_25090	0.289834	0.120034
bin_25092	0.795492	0.793296
bin_25093	-0.00324253	-0.795386
bin_25094	0.192634	0.0610163
bin_25095	0.438277	0.704029
bin_25096	0.45483	0.83244
bin_25097	-0.214589	-0.084079
bin_25110	0.00972463	0.180455
bin_25111	-0.409443	-0.259262
bin_25112	-1.0849	-0.782723
bin_25113	-0.688519	-0.619231
bin_25114	-0.245736	0.0315744
bin_25121	-0.908092	-0.662754
bin_25122	-0.374013	0.161485
bin_25124	-0.430399	-0.378733
bin_25125	-0.434964	-0.145808
bin_25126	-0.0559369	0.0940423
bin_25127	0.159898	0.0733363
bin_25128	0.221604	0.0859187
bin_25129	0.44147	0.609817
bin_25130	0.4458	0.348747
bin_25132	0.632134	0.497999
bin_25133	-0.116794	-0.301228
bin_25143	-0.559096	-0.40121
bin_25144	-0.911435	-0.973018
bin_25145	-0.925535	-0.874613
bin_25148	-0.254142	-0.00891081
bin_25149	-0.497601	-0.246806
bin_25150	-0.348809	-0.265286
bin_25151	-0.640417	-0.58603
bin_25154	0.0430821	0.194069
bin_25155	-0.24747	-0.215146
bin_25157	-0.457144	-0.368298
bin_25159	0.0743117	0.100791
bin_25160	0.151589	0.175397
bin_25161	0.0245498	-0.0971901
bin_25162	-0.313697	-0.273311
bin_25165	-0.490837	0.118064
bin_25166	0.174041	0.696747
bin_25167	-1.06921	-0.836747
bin_25168	0.213574	0.589561
bin_25169	0.0609885	0.371731
bin_25170	-0.450556	-0.244581
bin_25176	-0.113521	-0.085844
bin_25197	0.0103235	0.0822691
bin_25269	-0.351908	-0.280607
bin_25270	0.715879	1.19599
bin_25271	-1.17449	-0.489521
bin_25272	-0.273193	0.0626928
bin_25273	-0.00148742	0.20192
bin_25274	0.549603	0.954507
bin_25275	0.66032	0.996131
bin_25280	-1.19678	-0.658779
bin_25281	-1.41534	-0.983882
bin_25288	-1.45203	-0.671743
bin_25289	-1.2121	-0.524496
bin_25291	-0.693596	-0.58795
bin_25292	-0.355856	-0.045694
bin_25293	-0.205183	-0.215999
bin_25294	-0.514398	-0.441916
bin_25295	-0.542848	-0.755905
bin_25301	-1.15186	-0.861664
bin_25302	-0.38176	-0.205612
bin_25305	-0.747621	-0.549243
bin_25306	-0.980063	-0.448209
bin_25307	-0.897054	-0.703565
bin_25315	-0.915751	-0.972196
bin_25321	-1.08599	-0.932534
bin_25322	-0.988537	-0.805655
bin_25324	-1.48248	-1.33264
bin_25339	-1.89999	-2.23517
bin_25350	-1.90433	-1.86952
bin_25352	-1.80343	-1.80336
bin_25362	-2.09337	-2.26485
bin_25366	-1.42748	-1.2196
bin_25367	-1.52823	-1.2369
bin_25381	-0.987998	-0.909973
bin_25387	-0.401018	-0.277705
bin_25394	-0.095811	-0.293379
bin_25395	0.306905	0.397429
bin_25397	-0.138585	-0.0810707
bin_25426	-0.0661161	-0.121245
bin_25432	0.569867	0.7343
bin_25433	0.557745	0.730354
bin_25434	0.385211	0.651852
bin_25443	-0.173135	-0.222509
bin_25446	-0.123693	-0.0692023
bin_25449	-0.0280545	0.168104
bin_25453	-0.67984	-0.747395
bin_25455	0.368912	0.679004
bin_25456	0.375301	0.317773
bin_25458	0.309162	0.424893
bin_25464	-0.540756	-0.559328
bin_25467	0.178251	-0.249033
bin_25472	0.0664675	0.136845
bin_25473	-0.276774	-0.336098
bin_25475	-0.0469948	-0.101367
bin_25476	-0.222361	-0.801529
bin_25481	-0.917195	-1.04709
bin_25483	-0.583232	-1.05824
bin_25495	-1.62032	-1.96283
bin_25496	-0.618163	-0.885728
bin_25542	-1.19385	-1.33513
bin_25546	-0.775768	-0.543871
bin_25548	0.122206	0.144583
bin_25549	-0.187664	0.0287774
bin_25550	-0.171523	0.225883
bin_25554	-0.0690274	-0.347575
bin_25555	-0.0050778	-0.453584
bin_25556	-0.442145	-0.339076
bin_25557	-0.606012	-0.634034
bin_25559	-0.684607	-0.221443
bin_25560	-0.729143	-0.60057
bin_25561	-0.374051	0.00104584
bin_25562	-0.368665	0.0243314
bin_25563	-0.368753	0.0346212
bin_25564	-0.165855	0.0543051
bin_25570	-0.34755	-0.147046
bin_25571	-0.0981902	-0.00430011
bin_25572	-0.16162	0.0712176
bin_25573	-0.0841251	0.182589
bin_25574	0.106259	0.42031
bin_25575	-0.444436	-0.634225
bin_25576	-0.675515	-0.437487
bin_25577	-0.283943	-0.0087209
bin_25578	0.129298	0.495381
bin_25579	-0.0128521	0.351543
bin_25583	0.766675	0.913813
bin_25584	1.1199	1.22752
bin_25585	1.08473	1.19881
bin_25586	1.07947	1.16396
bin_25587	-0.231377	-0.131472
bin_25600	0.759445	1.01316
bin_25602	-0.140748	0.13785
bin_25623	-1.61131	-1.28592
bin_25639	0.0559757	0.269357
bin_25872	0.757552	0.917067
bin_25904	2.57994	3.12836
bin_25942	0.389547	0.36988
bin_25943	0.34068	0.210724
bin_25944	0.447387	0.701642
bin_25945	0.775591	1.09233
bin_25946	0.471297	0.859058
bin_25947	-0.122092	0.0791096
bin_25969	1.24093	1.63031
bin_25986	0.300821	0.166204
bin_26102	-1.56755	-1.95952
bin_26173	-2.0289	-1.78444
bin_26212	-3.23208	-2.4338
bin_26353	-0.231909	0.61666
bin_26354	0.0284704	0.519776
bin_26359	-0.803432	0.275165
bin_26360	-0.266985	0.481505
bin_26365	-1.39703	-0.585663
bin_26366	-0.0569861	0.487397
bin_26390	-0.833695	-0.240546
bin_26391	-1.25427	-0.488558
bin_26392	-1.22849	-0.515703
bin_26488	2.11693	1.69088
bin_26489	2.3446	1.75202
bin_26490	2.60144	2.35464
bin_26491	2.82726	2.6733
bin_26548	-0.74635	-0.418816
bin_26550	-1.20937	-0.796684
bin_26552	-1.33314	-1.19996
bin_26569	0.121951	0.374327
bin_26592	0.186057	0.212514
bin_26611	-0.211564	0.112035
bin_26648	-0.222057	-0.0139985
bin_26649	-0.384465	-0.242424
bin_26650	-1.12095	-0.695207
bin_26651	-1.39991	-0.952666
bin_26684	0.0795106	0.0316561
bin_26746	-0.215763	0.378032
bin_26833	1.79161	1.57359
bin_26834	1.0278	0.450777
bin_26839	0.264607	0.144822
bin_26840	0.365025	0.394318
bin_26844	0.27759	0.31948
bin_26847	-0.462236	-0.217803
bin_26852	-0.914914	-0.741014
bin_26857	-0.140635	-0.0196245
bin_26864	1.86203	1.94441
bin_26865	1.40534	1.2363
bin_26980	1.24365	1.47838
bin_26988	-0.563931	-0.363308
bin_27000	-0.0496636	0.110726
bin_27001	0.221028	0.539362
bin_27002	-0.519983	-0.361962
bin_27003	0.878076	1.0627
bin_27008	0.174191	0.0585615
bin_27009	0.86282	1.06318
bin_27010	1.09665	1.18471
bin_27011	1.4908	1.4574
bin_27014	0.179222	0.451095
bin_27018	-0.451127	-0.870028
bin_27019	0.249759	0.297187
bin_27026	-0.83306	-0.729271
bin_27034	-1.09564	-1.03657
bin_27052	-1.06088	-2.23364
bin_27086	-0.988329	-1.78234
bin_27115	-2.29554	-2.97375
bin_27158	-0.837986	-1.87604
bin_27201	-1.57709	-1.91893
bin_27202	-0.950202	-1.17722
bin_27203	-1.76284	-2.23859
bin_27204	-1.08965	-1.83497
bin_27227	-1.34694	-1.18
bin_27229	-0.630096	-0.528806
bin_27230	0.129151	0.165092
bin_27235	0.0424768	0.493628
bin_27236	0.0248048	0.375713
bin_27243	0.248126	0.461451
bin_27244	-0.396449	-0.369643
bin_27552	-0.134488	-0.00442407
bin_27553	-0.0066008	0.0812843
bin_27554	0.348883	0.311284
bin_27555	0.677647	0.882985
bin_27566	0.541928	0.612012
bin_27593	1.54975	1.52464
bin_27623	1.15201	1.50802
bin_27646	1.66819	1.58311
bin_27824	0.180724	0.245663
bin_27825	0.143493	0.150261
bin_27826	0.878276	1.10543
bin_27827	-0.133546	-0.27582
bin_27831	-0.459265	0.0157047
bin_27839	-1.67353	-1.68989
bin_27847	-0.450689	-0.672359
bin_27854	1.82928	0.722729
bin_27855	2.81447	1.73712
bin_27856	2.12534	0.853936
bin_27859	-0.783197	-1.0262
bin_27880	0.780393	0.83774
bin_27881	0.537759	0.734911
bin_27882	-0.501359	-0.545357
bin_27883	0.620059	0.433295
bin_27886	0.754633	1.02469
bin_27887	1.0732	1.23338
bin_27888	1.1804	1.18577
bin_27889	0.785664	1.0346
bin_27890	-0.385598	-0.152742
bin_27891	-0.353106	-0.439234
bin_27892	0.409465	0.550624
bin_27893	-0.62558	-0.100375
bin_27894	-1.45154	-1.27035
bin_27899	0.324298	0.399127
bin_27904	0.431681	0.713165
bin_27906	0.898849	1.02725
bin_27917	0.75481	0.60381
bin_27918	0.263798	0.227523
bin_27919	0.424424	0.539746
bin_27920	0.827854	0.844592
bin_27966	0.678524	0.511752
bin_27972	1.01739	0.901196
bin_27973	0.867602	0.996755
bin_28019	1.80911	2.24223
bin_28055	-0.973183	-1.3436
bin_28660	1.09091	1.02201
bin_28661	1.6173	1.89498
bin_28664	0.912072	1.04213
bin_28665	1.21368	1.69648
bin_28666	1.11724	1.61852
bin_28704	1.2435	1.76401
bin_28887	-0.907479	-1.02433
bin_28942	-0.770122	-0.532131
bin_29079	-0.212283	-0.0328897
bin_29080	0.764674	0.57497
bin_29081	1.1378	1.37786
bin_29282	0.844228	0.843242
bin_29283	1.17632	0.945292
bin_29284	1.05332	1.03859
bin_29325	0.924253	1.10786
bin_29326	0.729978	0.897394
bin_29377	0.927462	1.19696
bin_29428	-0.219293	0.164275
bin_29509	2.09101	2.28555
bin_29510	1.88822	2.43915
bin_29511	2.4489	2.97941
bin_29512	2.79393	3.16167
bin_29513	2.12309	2.60343
bin_29514	1.80591	2.49447
bin_29526	1.02863	1.5955
bin_29527	1.41322	1.78192
bin_29530	1.27658	1.51473
bin_29546	1.36633	1.42929
bin_29808	-3.60503	-3.42018
bin_29823	-0.478848	-0.405941
bin_29839	1.24763	0.964237
bin_29841	1.18725	1.04785
bin_29857	0.597948	0.33509
bin_29858	0.562936	0.394283
bin_29859	1.04027	0.6486
bin_29862	0.898839	0.503082
bin_29863	0.154721	-0.043916
bin_29865	0.9231	0.666658
bin_29867	0.928248	0.325581
bin_29868	0.749617	0.626036
bin_29872	0.700396	0.523593
bin_29873	0.732764	0.588944
bin_29878	0.545864	0.468125
bin_29880	0.717049	0.504405
bin_29881	0.657882	0.273344
bin_29887	0.471573	-0.00256747
bin_29889	0.434706	0.221138
bin_29890	0.681809	0.548359
bin_29891	0.335697	0.123277
bin_29892	0.769244	0.574793
bin_29894	0.681772	0.513764
bin_29899	0.378062	-0.0645005
bin_29905	0.236299	0.173959
bin_29906	0.832012	0.758094
bin_29908	1.15667	0.953063
bin_29910	1.12029	1.12159
bin_29913	0.785932	0.539984
bin_29923	0.580583	0.0806777
bin_29926	0.571234	0.478123
bin_29927	0.565951	0.257293
bin_29928	0.760601	0.501767
bin_29929	0.72051	0.769184
bin_29930	0.615004	0.586357
bin_29931	-0.00900401	0.298107
bin_29932	0.671237	0.588022
bin_29936	0.883811	1.07193
bin_29939	0.840146	0.845507
bin_29940	0.920476	0.980885
bin_29941	0.879967	0.839326
bin_29942	0.866729	0.779225
bin_29944	0.74957	0.806384
bin_29945	0.0862574	0.194261
bin_29946	0.847806	1.00091
bin_29947	0.911136	0.821081
bin_29948	0.644915	0.476156
bin_29949	0.916947	0.858311
bin_29950	0.766733	0.853555
bin_29951	0.827381	0.948771
bin_29952	0.676767	0.740445
bin_29953	0.694634	0.517429
bin_29954	0.675578	0.361083
bin_29955	0.755856	0.80235
bin_29956	0.675362	0.743993
bin_29958	0.575862	0.480616
bin_29960	0.581555	0.435782
bin_29961	1.00037	0.638138
bin_29962	0.908605	0.716663
bin_29965	1.03216	1.06445
bin_29966	1.09244	1.09851
bin_29967	1.06479	0.851014
bin_29968	0.682846	0.506848
bin_29969	0.838275	0.67605
bin_29971	0.806796	0.591043
bin_29972	0.714751	0.716429
bin_29973	0.862271	0.93176
bin_29975	0.354458	0.204957
bin_29976	0.397941	0.271609
bin_29981	0.486699	0.620917
bin_29982	0.798179	0.792348
bin_29999	-1.69964	-1.88303
bin_30000	0.0241502	0.0710409
bin_30004	0.564934	0.500788
bin_30005	-0.00613171	-0.149324
bin_30012	0.0428835	-0.302467
bin_30026	0.976657	0.509997
bin_30028	0.364511	0.319596
bin_30030	0.499565	0.250377
bin_30044	1.0171	0.965916
bin_30055	0.270391	0.273794
bin_30064	1.45592	1.29781
bin_30067	0.187777	-0.297406
bin_30078	0.868211	0.511126
bin_30079	0.689745	0.258162
bin_30342	-0.45761	-0.031724
bin_30369	1.33383	1.38801
bin_30512	-1.23169	-1.13712
bin_30514	-2.37602	-2.25732
bin_30515	-3.34137	-3.00447
bin_30516	-3.76533	-4.47403
bin_30605	-6.55335	-6.25401
bin_30754	-0.291603	-0.44815
bin_30757	0.245372	-0.00413183
bin_30758	0.758411	0.747041
bin_30759	-0.314722	-0.178071
bin_30760	0.943533	0.773721
bin_30761	1.04771	0.890617
bin_30762	0.791006	0.896199
bin_30763	0.175722	0.252951
bin_30764	0.704029	0.470847
bin_30767	1.17068	1.20276
bin_30768	0.757531	0.848974
bin_30773	1.26978	1.31133
bin_30774	1.34928	1.54119
bin_30775	0.51224	0.304088
bin_30776	1.00342	0.869162
bin_30777	0.11447	-0.139976
bin_30782	-0.129654	-0.254465
bin_30785	0.68814	0.32917
bin_30786	0.184101	0.0666556
bin_30792	-1.56269	-2.07644
bin_30799	-0.772248	-1.18562
bin_30800	-1.65302	-1.92371
bin_30801	-1.81799	-1.99724
bin_30803	-1.18073	-1.46979
bin_30804	0.105187	-0.0661838
bin_30806	-1.44423	-1.88892
bin_30810	0.982938	0.774066
bin_30812	0.761257	0.267321
bin_30813	-0.494274	-0.597753
bin_30815	-0.40794	-0.640186
bin_30816	0.245179	-0.249859
bin_30821	0.752459	0.360144
bin_30822	0.805437	0.497987
bin_30825	0.758416	0.346192
bin_30826	-0.00351895	-0.469774
bin_30827	-0.0682739	-0.291031
bin_30828	0.0495082	-0.58692
bin_30842	-2.0021	-2.74312
bin_30863	-1.94296	-2.1536
bin_30888	-2.69128	-2.60802
bin_30889	-3.55636	-3.52877
bin_30891	-2.91837	-2.89181
bin_30904	-2.13202	-2.11601
bin_30906	-2.31511	-2.242
bin_30907	-1.34939	-1.7386
bin_30950	2.21124	2.88745
bin_30951	1.10235	1.86625
bin_30952	0.790906	1.43665
bin_30953	1.31575	1.64177
bin_30954	1.01894	1.37989
bin_30955	0.51456	0.505232
bin_30959	-0.601327	0.123675
bin_30964	1.12991	0.868402
bin_31311	3.10116	2.78997
bin_31314	2.30403	1.85629
bin_31315	2.1964	1.95843
bin_31373	3.32766	3.55245
bin_31459	-0.629006	-0.447771
bin_31460	-0.081081	-0.0856165
bin_31468	-0.609132	-0.334429
bin_31474	-1.86273	-1.51508
bin_31475	-0.502921	-0.325141
bin_31483	0.0396885	0.352172
bin_31484	-1.16782	-1.00032
bin_31486	-1.94348	-1.985
bin_31490	-1.00728	-0.938798
bin_31504	-1.01212	-1.00695
bin_31505	-0.61017	-0.815012
bin_31516	-0.764306	-0.982026
bin_31517	-0.223186	-0.331281
bin_31518	1.11584	1.09974
bin_31519	1.2686	1.50905
bin_31520	0.593905	0.991722
bin_31521	-0.568211	-0.2399
bin_31522	0.360261	0.511283
bin_31526	-1.45512	-1.28955
bin_31527	-0.94659	-0.923013
bin_31528	0.0145535	-0.189433
bin_31529	0.704624	1.04043
bin_31530	0.523843	0.880899
bin_31533	0.323276	0.441022
bin_31534	1.01248	1.17922
bin_31535	0.856919	1.18016
bin_31536	-0.636633	-0.270265
bin_31538	-0.430634	-0.0373274
bin_31539	0.155142	0.650434
bin_31554	0.351104	0.848524
bin_31555	0.723345	1.14048
bin_31556	-0.539343	-0.406566
bin_31560	-0.331037	-0.710247
bin_31561	0.410924	0.383766
bin_31562	0.98965	0.782798
bin_31565	0.533035	0.302664
bin_31566	0.622086	0.459099
bin_31575	0.445115	0.214271
bin_31577	0.549549	0.446634
bin_31579	-0.265981	-0.703809
bin_31581	0.543911	0.5651
bin_31582	0.699827	0.695527
bin_31584	1.17701	0.923325
bin_31585	0.722823	0.141317
bin_31603	-0.00259498	-0.534164
bin_31629	0.42485	0.457163
bin_31630	-0.554281	-0.102188
bin_31643	-1.09217	-0.866954
bin_31644	-0.574056	-0.265129
bin_31646	-0.643291	-0.78789
bin_31647	-0.841662	-0.949187
bin_31661	0.1127	-0.480196
bin_31662	-0.0897437	-0.448084
bin_31665	0.0652325	-0.214503
bin_31667	0.649713	0.180123
bin_31668	0.192198	0.0229516
bin_31669	0.0434259	0.119832
bin_31670	0.123333	0.0948018
bin_31671	-0.286389	-0.728624
bin_31672	-0.684474	-0.889004
bin_31673	0.234901	-0.27667
bin_31674	-0.329778	-0.188343
bin_31675	0.340872	0.577226
bin_31676	-0.36782	-0.500513
bin_31677	-0.9089	-1.14913
bin_31681	0.726122	0.839382
bin_31682	0.479955	0.596441
bin_31683	0.78132	1.08107
bin_31699	0.20106	0.514473
bin_31731	0.113494	0.331726
bin_31744	1.19335	1.26643
bin_31761	0.0569663	0.507684
bin_31762	-0.131282	0.357595
bin_31768	0.643241	1.02033
bin_31781	0.0970185	0.146498
bin_31782	-0.123792	-0.292757
bin_31783	-0.206471	-0.152035
bin_31784	-0.277805	-0.0211064
bin_31785	0.0555185	-0.00849768
bin_31940	2.55519	1.62099
bin_31952	3.03904	3.20417
bin_31959	1.30317	1.68817
bin_31972	0.0922414	0.281225
bin_31983	1.10212	1.80631
bin_31984	0.881713	0.75176
bin_31986	0.422936	0.439534
bin_31998	1.5655	1.85276
bin_32014	0.334009	0.891742
bin_32015	0.607182	0.776619
bin_32043	0.51683	0.786281
bin_32051	1.22121	1.57356
bin_32083	0.405203	0.41741
bin_32086	-0.457704	-0.554124
bin_32093	-0.187887	-0.383648
bin_32094	0.11442	0.174403
bin_32111	1.06493	1.23103
bin_32112	0.743746	0.655276
bin_32187	1.10617	1.35869
bin_32188	0.988589	1.38843
bin_32189	0.968071	1.31761
bin_32213	0.636018	0.249981
bin_32214	0.833349	0.763946
bin_32226	1.99964	2.0412
bin_32229	2.03824	2.00371
bin_32415	-0.416446	0.102228
bin_32416	0.226729	0.720756
bin_32417	0.339878	0.798915
bin_32418	-0.319417	0.371796
bin_32419	-1.50198	-0.861698
bin_32420	-1.0069	-0.570758
bin_32424	-2.45371	-1.99195
bin_32437	0.729368	0.605454
bin_32469	0.332257	0.823804
bin_32473	0.468684	0.197549
bin_32480	0.105167	0.11967
bin_32485	0.520773	0.530727
bin_32486	0.706157	0.514911
bin_32489	0.945508	0.503009
bin_32554	-0.524455	-0.443961
bin_32565	-0.0631013	-0.48579
bin_32566	-0.232345	-0.0783682
bin_32569	-0.804969	-0.734865
bin_32576	-0.487071	-0.855981
bin_32605	-1.20443	-0.894528
bin_32645	-0.799693	-0.39068
bin_32774	-0.467262	-0.252802
bin_32775	-0.270356	-0.118092
bin_32778	-0.0941583	-0.13174
bin_32780	0.163621	0.0544201
bin_32781	-0.00614581	-0.0687657
bin_32782	-0.0196609	-0.342472
bin_32785	0.517216	0.519693
bin_32786	-0.0769851	-0.172664
bin_32792	-0.208563	-0.333702
bin_32793	-0.00601698	0.0305982
bin_32794	0.0988787	-0.1991
bin_32795	0.0667744	-0.130882
bin_32796	0.117932	0.20973
bin_32797	-0.708673	-0.87286
bin_32798	-0.468859	-0.655619
bin_32799	-0.197063	-0.270531
bin_32806	-0.493111	-0.550001
bin_32809	-0.569836	-0.954564
bin_32810	-0.846883	-1.11963
bin_32813	-1.55435	-2.09519
bin_32816	-0.724868	-1.40522
bin_32821	-0.710828	-1.10947
bin_32860	-0.977678	-1.27318
bin_32863	-1.11764	-1.67042
bin_32864	-1.24833	-1.72804
bin_32871	-0.966274	-1.9147
bin_32873	-0.592378	-1.06823
bin_32879	-0.728469	-1.28242
bin_32881	-1.04075	-1.6626
bin_32882	-0.747035	-1.18597
bin_32883	-0.258955	-0.687709
bin_32885	-0.612974	-0.944172
bin_32886	0.126746	-0.245982
bin_32887	-0.333745	-0.563377
bin_32889	-0.251646	-0.701079
bin_32890	-0.0828466	-0.701076
bin_32891	0.032585	-0.382099
bin_32892	-0.200381	-0.574407
bin_32893	-0.366444	-0.67497
bin_32894	-0.229277	-0.740256
bin_32899	-0.343519	-1.07871
bin_32900	-0.450078	-0.809109
bin_32901	-0.823366	-1.68259
bin_32902	-1.03293	-1.79016
bin_32903	-0.58059	-1.40396
bin_32904	-0.33781	-0.835111
bin_32922	-0.606641	-1.19847
bin_32927	-2.40305	-2.66651
bin_32929	-1.44192	-2.08801
bin_32930	-1.31574	-2.05137
bin_32942	-1.24411	-1.85823
bin_32984	-1.14852	-1.18651
bin_33016	-2.40713	-2.23847
bin_33095	-2.07662	-1.99503
bin_33149	-1.21363	-0.994289
bin_33170	-0.543447	-0.605146
bin_33182	-0.623766	-0.632657
bin_33190	-0.675909	-0.808125
bin_33205	-0.9957	-1.13161
bin_33214	-0.546059	-0.385404
bin_33215	-0.75831	-1.14821
bin_33218	-0.572165	-1.15666
bin_33221	-1.40048	-1.50671
bin_33276	-0.585168	-0.331777
bin_33291	0.519833	-0.134061
bin_33294	0.330456	-0.309813
bin_33298	0.958311	-0.304909
bin_33299	0.844989	0.440217
bin_33300	0.782877	0.62867
bin_33301	1.03297	1.04058
bin_33303	0.555019	-0.298633
bin_33304	1.26346	0.896687
bin_33305	1.24298	0.919169
bin_33309	0.625305	0.352535
bin_33310	0.553694	0.221272
bin_33311	0.997029	0.653689
bin_33315	0.524602	-0.117026
bin_33316	0.71719	0.236038
bin_33317	0.839189	0.454442
bin_33318	0.968334	0.524328
bin_33320	0.873003	0.650943
bin_33321	0.757726	0.889713
bin_33322	0.751994	0.417514
bin_33324	1.00439	0.872265
bin_33325	0.830677	0.845027
bin_33326	1.00321	1.13851
bin_33327	0.836324	0.895246
bin_33328	0.598348	0.700801
bin_33329	0.782156	0.925619
bin_33332	0.657746	0.594764
bin_33333	0.214021	-0.16434
bin_33362	2.06145	2.31187
bin_33385	1.50161	2.2611
bin_33407	2.5492	2.50005
bin_33467	1.49037	1.26105
bin_33471	1.37002	0.581307
bin_33472	1.28559	0.95978
bin_33485	1.96187	1.25698
bin_33530	1.69396	2.24182
bin_33648	0.0341895	0.318205
bin_33716	1.27381	1.59931
bin_33717	1.64652	1.79144
bin_33742	2.14904	2.71576
bin_33774	1.84497	2.01089
bin_33775	1.53354	1.33141
bin_33777	1.08354	1.09295
bin_33781	1.12657	1.45773
bin_33782	0.784394	0.987512
bin_33783	1.13873	1.39217
bin_33784	1.44198	1.62116
bin_33785	0.890575	0.932089
bin_33786	1.5271	1.56177
bin_33787	0.897123	0.619765
bin_33788	0.729064	0.861644
[truncated: 20,571 more rows]

## Sheet: Supplementary Fig. 2c
Supplementary Fig. 2c Enrichment of upregulated peaks
	Promoter	5'UTR	Exon	Intron	TTS	3'UTR	Enhancer	Intergenic	LINE	SINE	LTR	Simple repeat	Satellite	CpG island
H3K27me3	0	0	0.366	0	0	0	0	0	0	0	0.691	0	0	0
H3K9me3	0.628	0.496	1.589	0	0	0	0.124	0	0	0	0	0	0	1.635
H3K36me3	0	0	0.298	0	0	0	0	0	0	0	0	0	0	0
H3K4me3	0	0	0	0	0	1.728	0	0	0	0	0	0	0	0.203
H3K27ac	0	0	0	0.222	0	0.055	0.086	0	0	0	0	0	4.787	0
H3K4me1	0.779	1.065	0.499	0	0.193	0	0	0	0	0	0	0	0	0.865
ATAC	0	0.011	0	0	0	0	0	0	0	0	0.471	0	0	0
H3.3	0.786	0.802	0	0	0	0	0.454	0	0	0	0	0	0	0.878
