# Supplementary material for: Impaired histone inheritance promotes tumor progression
Source: Nat Commun. 2023 Jun 10;14:3429. doi: 10.1038/s41467-023-39185-y (PMC10257670; doi:10.1038/s41467-023-39185-y)
Supplement: Supplementary file 4 — Source Data [file 41467_2023_39185_MOESM4_ESM.zip › source data -F/Supplementary Fig. 3.xlsx]

## Sheet: Supplementary Fig. 3a
Supplementary Fig. 3a GO terms enriched for genes associated with downregulated H3K27me3 peaks (within ± 2 kb TSS region) in MCM2-2A mutant vs. WT MCF-7 cells
ONTOLOGY	ID	Description	GeneRatio	BgRatio	pvalue	p.adjust	qvalue	geneID	Count
BP	GO:0048762	mesenchymal cell differentiation	14/412	220/18670	0.000397445	0.0413652	0.0367034	FOXA2/TMEM100/IL1B/SEMA7A/SEMA5B/FN1/HEY1/SIX2/LEF1/LDLRAD4/ERBB4/TIAM1/FGF8/TGFB1	14
BP	GO:0070372	regulation of ERK1 and ERK2 cascade	16/412	300/18670	0.00108584	0.0652666	0.0579112	FLT1/SSTR4/IL1B/SEMA7A/FGF23/FN1/DUSP4/AKAP12/THPO/FLT3/PRKCA/ERBB4/TIAM1/TNFRSF11A/FGF8/TGFB1	16
BP	GO:0060485	mesenchyme development	15/412	279/18670	0.00142087	0.0679403	0.0602835	FOXA2/TMEM100/IL1B/SEMA7A/SEMA5B/FN1/HEY1/SIX2/LEF1/LDLRAD4/WNT3A/ERBB4/TIAM1/FGF8/TGFB1	15
BP	GO:0030111	regulation of Wnt signaling pathway	17/412	363/18670	0.00305679	0.0993064	0.0881147	ATP6V1C2/WIF1/LYPD6/ROR2/TRABD2A/NOTUM/TMEM170B/DRAXIN/RNF220/LEF1/ARNTL/TCF7L1/NXN/SHISA2/WNT3A/FZD7/TIAM1	17
BP	GO:0048732	gland development	19/412	434/18670	0.00376578	0.107338	0.0952413	PROX1/CCDC39/CSF1/INSM1/LEF1/CLDN1/MAFB/WNT3A/PTCH1/PAX6/LIMS2/ERBB4/MET/TNFRSF11A/PGR/FGF8/LMO4/TGFB1/STAT6	19
BP	GO:0001837	epithelial to mesenchymal transition	9/412	141/18670	0.00411938	0.110015	0.0976166	FOXA2/TMEM100/IL1B/HEY1/LEF1/LDLRAD4/TIAM1/FGF8/TGFB1	9
BP	GO:0030879	mammary gland development	9/412	143/18670	0.00451761	0.116813	0.103648	CSF1/LEF1/WNT3A/PTCH1/ERBB4/TNFRSF11A/PGR/TGFB1/STAT6	9
BP	GO:0090287	regulation of cellular response to growth factor stimulus	14/412	292/18670	0.00561564	0.128989	0.114452	FLT1/FST/LRP2/JCAD/IL1B/CADM4/LDLRAD4/NREP/SHISA2/DLX1/SMAD6/LTBP4/NTF3/TGFB1	14
BP	GO:0002064	epithelial cell development	11/412	207/18670	0.00642541	0.13597	0.120646	RIPOR2/IL1B/PROX1/INSM1/CLDN1/TMOD1/ARNTL/PAX6/MET/PODXL/PGR	11
BP	GO:0050673	epithelial cell proliferation	18/412	434/18670	0.0081259	0.150666	0.133686	CCN3/FLT1/EYA1/ATOH8/F3/JCAD/PROX1/EGFL7/WNT3A/PRKCA/FZD7/PTCH1/PAX6/LIMS2/PGR/TGFA/TGFB1/STAT6	18

## Sheet: Supplementary Fig. 3b
Supplementary Fig. 3b GO terms enriched for genes associated with upregulated H3K27me3 peaks (within ± 2 kb TSS region) in MCM2-2A mutant vs. WT MCF-7 cells
ONTOLOGY	ID	Description	GeneRatio	BgRatio	pvalue	p.adjust	qvalue	geneID	Count
BP	GO:0007188	adenylate cyclase-modulating G protein-coupled receptor signaling pathway	12/160	221/18670	4.64e-07	0.0010298	0.000909033	OPRK1/ADGRL3/GNAI1/PF4/NPY2R/HTR1A/PTGFR/HTR1F/PTGER3/HTR1E/DRD1/CASR	12
BP	GO:0051047	positive regulation of secretion	13/160	428/18670	8.36e-05	0.0123682	0.0109177	EDNRB/TLR2/SYT10/OPRK1/SYT1/NPY2R/VSNL1/TWIST1/TAC1/HMGB4/IL17A/CD33/CASR	13
BP	GO:0098742	cell-cell adhesion via plasma-membrane adhesion molecules	10/160	273/18670	0.000125886	0.0163457	0.0144288	CDH20/SLITRK2/ADGRL3/CDH8/CNTN4/UNC5D/PCDH15/NECTIN3/PCDH7/CDH11	10
BP	GO:0034329	cell junction assembly	12/160	409/18670	0.000217017	0.0169276	0.0149425	TLR2/SLITRK4/CDH20/SLITRK2/ADGRL3/CDH8/ARHGAP6/EPB41L3/PHLDB2/CDH11/DRD1/FLRT2	12
BP	GO:0050729	positive regulation of inflammatory response	7/160	153/18670	0.000354406	0.0217908	0.0192354	TLR2/MIR128-2/NPY5R/TAC1/PTGER3/IL17A/MIR206	7
BP	GO:0033555	multicellular organismal response to stress	5/160	73/18670	0.00040777	0.0222809	0.019668	EDNRB/NPY2R/HTR1A/TAC1/DRD1	5
BP	GO:0032680	regulation of tumor necrosis factor production	7/160	160/18670	0.000464046	0.0239362	0.0211292	TLR2/PF4/TWIST1/HMGB4/MIR206/ANGPT1/CD33	7
BP	GO:0060326	cell chemotaxis	8/160	304/18670	0.00476577	0.0836227	0.0738162	EDNRB/PDE4B/PF4/SLIT2/PRKD1/TAFA4/HMGB4/CXCL3	8
BP	GO:0031349	positive regulation of defense response	9/160	384/18670	0.00595246	0.094784	0.0836687	TLR2/MIR128-2/NPY5R/TAC1/PTGER3/HMGB4/PAK3/IL17A/MIR206	9
BP	GO:0030336	negative regulation of cell migration	7/160	334/18670	0.0252412	0.208452	0.184006	MIR494/DPYSL3/MIR410/PRKG1/SLIT2/PHLDB2/MIR206	7

## Sheet: Supplementary Fig. 3c
Supplementary Fig. 3c GO terms enriched for genes associated with downregulated H3K4me3 peaks (within ± 2 kb TSS region) in MCM2-2A mutant vs. WT MCF-7 cells
ONTOLOGY	ID	Description	GeneRatio	BgRatio	pvalue	p.adjust	qvalue	geneID	Count
BP	GO:0019933	cAMP-mediated signaling	16/605	184/18670	0.000334362	0.0668724	0.0638647	ADRA2A/ADCY1/ADORA2A/ADORA2B/RGS2/APLP1/PDE11A/ADCY5/CGAS/GPR3/RIMS2/DRD2/MC1R/PTGER3/ADRA1D/PTH1R	16
BP	GO:0001708	cell fate specification	11/605	99/18670	0.000360087	0.0688862	0.065788	TBR1/TBX6/ISL2/SOX18/EYA2/OLIG2/MESP1/HOXA11/FOXA2/TBX1/ISL1	11
BP	GO:0051494	negative regulation of cytoskeleton organization	13/605	148/18670	0.00107073	0.109561	0.104633	FHOD3/MAP2/PLEKHH2/INPP5J/SPTBN4/CORO1A/MAP6D1/SLIT2/ESPN/PHLDB2/LMOD1/ARPIN/FGF13	13
BP	GO:0072089	stem cell proliferation	11/605	120/18670	0.0018036	0.141712	0.135338	LTBP3/ARTN/SOX18/TRIM71/DRD2/FGFR2/SMARCD3/FGF13/ACE/CX3CL1/VAX1	11
BP	GO:0060485	mesenchyme development	19/605	279/18670	0.00195892	0.146089	0.139518	FGF9/SEMA6C/GLIPR2/PHLDB1/BMP7/HPN/MESP1/WNT4/PHLDB2/MSX1/DAB2/FOXA2/SEMA3B/FGFR2/TBX1/ROBO1/SEMA5A/FGF8/ISL1	19
BP	GO:0001837	epithelial to mesenchymal transition	12/605	141/18670	0.00214853	0.154316	0.147375	GLIPR2/PHLDB1/BMP7/HPN/WNT4/PHLDB2/MSX1/DAB2/FOXA2/FGFR2/FGF8/ISL1	12
BP	GO:0061180	mammary gland epithelium development	8/605	72/18670	0.00224267	0.154316	0.147375	MGMT/ATP2C2/WNT4/MSX1/ETV5/FGFR2/MST1/ROBO1	8
BP	GO:0042267	natural killer cell mediated cytotoxicity	7/605	60/18670	0.00316028	0.177734	0.16974	ULBP1/ULBP3/RAET1G/CORO1A/UNC13D/ULBP2/SERPINB9	7
BP	GO:0060562	epithelial tube morphogenesis	20/605	322/18670	0.00434371	0.208539	0.19916	TCTN1/RNF207/KIF26B/TBX6/LHX2/SOX18/BMP7/CC2D2A/MESP1/WNT4/SLIT2/CTSH/EPHA7/TRIM71/HOXA11/ETV5/FGFR2/TBX1/FGF8/MAGED1	20
BP	GO:1901798	positive regulation of signal transduction by p53 class mediator	4/605	22/18670	0.00501653	0.215874	0.206165	HIC1/CHD5/MSX1/PLA2R1	4

## Sheet: Supplementary Fig. 3d
Supplementary Fig. 3d GO terms enriched for genes associated with upregulated H3K4me3 peaks (within ± 2 kb TSS region) in MCM2-2A mutant vs. WT MCF-7 cells
ONTOLOGY	ID	Description	GeneRatio	BgRatio	pvalue	p.adjust	qvalue	geneID	Count
BP	GO:0034340	response to type I interferon	12/132	99/18670	5.15e-12	1.31e-08	1.17e-08	SP100/OAS2/OAS1/BST2/IFIT1/IFI6/ISG15/IFI35/SHFL/OASL/OAS3/IRF2	12
BP	GO:0051607	defense response to virus	15/132	238/18670	1.41e-10	8.98e-08	8e-08	OAS2/TRIM34/OAS1/BST2/IFIT1/IFI6/ISG15/DDX60/SHFL/IFIT5/OASL/OAS3/DTX3L/IRF2/IFIH1	15
BP	GO:0034138	toll-like receptor 3 signaling pathway	3/132	19/18670	0.000308123	0.0392857	0.0349801	COLEC12/PELI1/CASP8	3
BP	GO:0060562	epithelial tube morphogenesis	9/132	322/18670	0.000478861	0.0453753	0.0404022	PGR/LEF1/PODXL/SOX9/FOXP1/DLC1/COBL/TGFB1/TEAD2	9
BP	GO:0030879	mammary gland development	6/132	143/18670	0.000539565	0.0453753	0.0404022	OAS2/PGR/LEF1/ERBB4/SOX9/TGFB1	6
BP	GO:0016049	cell growth	10/132	484/18670	0.00232998	0.111559	0.0993326	BST2/LEF1/NET1/SOX9/ADAM10/COBL/TSPYL2/TGFB1/PTK2B/JADE1	10
BP	GO:2001233	regulation of apoptotic signaling pathway	9/132	406/18670	0.00240618	0.111559	0.0993326	SP100/NUPR1/IFI6/CD44/MEIS3/BMPR1B/CASP8/SOD2/SH3RF1	9
BP	GO:0038127	ERBB signaling pathway	5/132	142/18670	0.00338892	0.122667	0.109223	IFI6/ERBB4/SOX9/TGFB1/PTK2B	5
BP	GO:0002064	epithelial cell development	6/132	207/18670	0.00355927	0.122667	0.109223	PGR/PODXL/SOX9/MYO1E/FAT1/RAPGEF2	6
BP	GO:0070374	positive regulation of ERK1 and ERK2 cascade	6/132	215/18670	0.00428133	0.122667	0.109223	CD44/CALCR/ERBB4/TGFB1/RAPGEF2/PTK2B	6

## Sheet: Supplementary Fig. 3e
Supplementary Fig. 3e GO terms enriched for genes associated with downregulated H3K27ac peaks (within ± 2 kb TSS region) in MCM2-2A mutant vs. WT MCF-7 cells
ONTOLOGY	ID	Description	GeneRatio	BgRatio	pvalue	p.adjust	qvalue	geneID	Count
BP	GO:0001824	blastocyst development	7/259	98/18670	0.000431148	0.267752	0.261596	CCDC62/PTPN18/SALL4/ARHGDIG/CAPN2/PLPP4/CMTM3	7
BP	GO:0019216	regulation of lipid metabolic process	15/259	410/18670	0.000639182	0.267752	0.261596	FGFR3/SOCS2/SRC/NSMAF/ACADM/IRS2/LPCAT1/DGKZ/ACACB/FHL2/ABCA1/SMARCD3/FABP5/CAPN2/CHD9	15
BP	GO:0048645	animal organ formation	5/259	64/18670	0.0019349	0.372298	0.363738	BMP7/TBR1/FGFR2/SMARCD3/ROBO1	5
BP	GO:0022604	regulation of cell morphogenesis	15/259	484/18670	0.00324152	0.454035	0.443595	RHOBTB3/CRABP2/SRC/MDK/TBR1/SEMA3B/SARM1/FGD1/ARMCX5-GPRASP2/HECW2/LIMS2/RIMS2/TPM1/ROBO1/CXCL12	15
BP	GO:0008543	fibroblast growth factor receptor signaling pathway	6/259	114/18670	0.00515573	0.567453	0.554406	POLR2D/FGFR3/FGFRL1/SULF2/FGFR2/SPRY2	6
BP	GO:0022612	gland morphogenesis	6/259	120/18670	0.00659529	0.583439	0.570024	SRC/MDK/BMP7/SULF2/FGFR2/LIMS2	6
BP	GO:0051896	regulation of protein kinase B signaling	9/259	244/18670	0.00719815	0.583439	0.570024	FGFR3/SRC/IRS2/MC1R/FGFR2/PHLDA3/SPRY2/TSPYL5/CX3CL1	9
BP	GO:0007265	Ras protein signal transduction	13/259	448/18670	0.0100508	0.583439	0.570024	RHOBTB3/RAB28/RAB37/IRS2/RAB34/ARHGDIG/FGD1/ABCA1/SPRY2/PLCE1/RHOBTB1/ROBO1/RAB32	13
BP	GO:0045785	positive regulation of cell adhesion	12/259	403/18670	0.010888	0.583439	0.570024	SRC/MDK/BMP7/ITGAV/ANK3/PRKCZ/LIMS2/VTN/TPM1/CX3CL1/TNFRSF18/CXCL12	12
BP	GO:0032355	response to estradiol	6/259	134/18670	0.0110559	0.583439	0.570024	SOCS2/CCDC62/DNMT3B/BMP7/GGT1/HPGD	6

## Sheet: Supplementary Fig. 3f
Supplementary Fig. 3f GO terms enriched for genes associated with upregulated H3K27ac peaks (within ± 2 kb TSS region) in MCM2-2A mutant vs. WT MCF-7 cells
ONTOLOGY	ID	Description	GeneRatio	BgRatio	pvalue	p.adjust	qvalue	geneID	Count
BP	GO:0007183	SMAD protein complex assembly	5/369	13/18670	3.32e-06	0.00241798	0.00211943	SMAD3/LDLRAD4/TGFB1/SMAD6/SMAD1	5
BP	GO:0007219	Notch signaling pathway	14/369	193/18670	3.13e-05	0.00890884	0.00780888	JAG2/TSPEAR/FAT4/HEY2/JAG1/TGFB1/DLK2/DTX3L/SORBS2/NOS3/NEURL1B/CDK6/ARRB1/STAT3	14
BP	GO:0045444	fat cell differentiation	15/369	223/18670	3.97e-05	0.00970683	0.00850835	ITGA6/NR1D1/SMAD3/CCDC3/JDP2/RORA/JAG1/TGFB1/ADRB1/DLK2/FFAR2/NR4A1/SMAD6/PIAS1/PPARD	15
BP	GO:0071383	cellular response to steroid hormone stimulus	14/369	248/18670	0.000441106	0.042555	0.0373008	LEF1/PGR/FLT3/NR1D1/FOXP1/FBXO32/RORA/TGFB1/NR3C2/NR4A1/PLPP1/RARG/PIAS1/PPARD	14
BP	GO:0072089	stem cell proliferation	9/369	120/18670	0.000635569	0.050164	0.0439704	LEF1/SIX2/GLI3/DISC1/TGFB1/MECOM/FGFR1/PIM1/OVOL1	9
BP	GO:0060562	epithelial tube morphogenesis	16/369	322/18670	0.000718365	0.0539587	0.0472965	LEF1/PGR/PODXL/WNT6/FOXP1/SMAD3/SIX2/FAT4/GLI3/GREB1L/TGFB1/LMO4/NPNT/COBL/RARG/ADM	16
BP	GO:0070106	interleukin-27-mediated signaling pathway	3/369	11/18670	0.00112296	0.0637494	0.0558784	JAK1/IL27RA/STAT3	3
BP	GO:0046427	positive regulation of receptor signaling pathway via JAK-STAT	7/369	89/18670	0.00191292	0.0737793	0.0646699	ERBB4/PARP14/FLT3/CYP1B1/CTF1/STAP2/STAT3	7
BP	GO:0007162	negative regulation of cell adhesion	14/369	289/18670	0.00192298	0.0737793	0.0646699	PODXL/IL1RN/PELI1/HFE/GLI3/GPNMB/JAG1/TGFB1/LGALS1/CYP1B1/PIK3R1/FZD7/RND1/TBCD	14
BP	GO:0002224	toll-like receptor signaling pathway	9/369	146/18670	0.00251344	0.0826943	0.0724842	PELI1/NR1D1/BIRC3/TRAF3/IKBKE/TNFAIP3/CASP8/TYRO3/LGMN	9

## Sheet: Supplementary Fig. 3g
Supplementary Fig. 3g GO terms enriched for genes associated with downregulated H3K4me1 peaks (within ± 2 kb TSS region) in MCM2-2A mutant vs. WT MCF-7 cells
ONTOLOGY	ID	Description	GeneRatio	BgRatio	pvalue	p.adjust	qvalue	geneID	Count
BP	GO:0015850	organic hydroxy compound transport	11/167	262/18670	2.47e-05	0.0643123	0.0596899	AQP7/SLC6A4/LCAT/SYT8/CYP19A1/SNCG/APOC3/GRAMD1B/PCSK9/SHH/MAOB	11
BP	GO:0044030	regulation of DNA methylation	4/167	29/18670	0.000123172	0.0712649	0.0661429	SPI1/DNMT3L/MIR29C/H1-8	4
BP	GO:0050731	positive regulation of peptidyl-tyrosine phosphorylation	8/167	192/18670	0.000340136	0.0712649	0.0661429	DOK7/VTN/ADORA1/SRC/HPX/TNFRSF18/CSPG4/ANGPT4	8
BP	GO:0042692	muscle cell differentiation	11/167	385/18670	0.000711811	0.0926779	0.0860168	MIR24-2/CAPN2/LDB3/BIN1/ENG/BHLHA15/SPEG/MYLK3/FLNC/TNNT3/SHH	11
BP	GO:0030336	negative regulation of cell migration	10/167	334/18670	0.00087108	0.099601	0.0924424	MIR24-2/MIR492/ADORA1/CYP19A1/NDRG4/ENG/ROBO1/MIR29C/ANGPT4/SHH	10
BP	GO:0043405	regulation of MAP kinase activity	10/167	337/18670	0.000932223	0.099601	0.0924424	DUSP2/BIRC7/RET/ADORA1/PLCE1/SRC/RGS3/KSR1/ROBO1/CSPG4	10
BP	GO:0007398	ectoderm development	3/167	22/18670	0.000955243	0.099601	0.0924424	VAX2/ITGAM/SHH	3
BP	GO:0050680	negative regulation of epithelial cell proliferation	6/167	165/18670	0.00371945	0.16416	0.152361	MIR24-2/SPARC/MIR492/ROBO1/MIR29C/LIMS2	6
BP	GO:0046486	glycerolipid metabolic process	10/167	414/18670	0.00417404	0.165501	0.153606	GDPD3/LCAT/THRSP/DGKZ/PISD/CAPN2/PLCE1/APOC3/AGAP2/PCSK9	10
BP	GO:0007173	epidermal growth factor receptor signaling pathway	5/167	119/18670	0.00434141	0.168732	0.156604	ARAP1/ADORA1/PLCE1/FASLG/SRC	5

## Sheet: Supplementary Fig. 3h
Supplementary Fig. 3h GO terms enriched for genes associated with upregulated H3K4me1 peaks (within ± 2 kb TSS region) in MCM2-2A mutant vs. WT MCF-7 cells
ONTOLOGY	ID	Description	GeneRatio	BgRatio	pvalue	p.adjust	qvalue	geneID	Count
BP	GO:0006732	coenzyme metabolic process	28/836	255/18670	1.16e-05	0.0360662	0.0346838	ACSM3/DHFR/HLCS/PPCDC/GPHN/DLST/DGAT2/CBR4/PARP9/PARP16/SCD5/MVK/CROT/ELOVL1/PTS/MTHFR/CBR3/MOCS3/COQ2/ATIC/PANK3/ACSL1/DLD/FLAD1/NAMPT/GSTZ1/GPAT4/DBI	28
BP	GO:0038128	ERBB2 signaling pathway	8/836	32/18670	6.3e-05	0.0624202	0.0600277	ERBIN/ERBB4/EGF/GAB1/HSP90AA1/SHC1/PIK3R1/CPNE3	8
BP	GO:0006631	fatty acid metabolic process	34/836	383/18670	0.000120764	0.0725486	0.0697679	PLA2G3/ABHD5/CYP4A11/MMAA/ACSM3/CBR1/ABHD3/DGAT2/PRKAG1/CBR4/PEX7/SCD5/DECR1/ACAT2/CROT/ELOVL1/ACBD5/PRKAB1/SLC27A2/PNPLA8/FAAH/MSMO1/SCP2/HADH/ZADH2/HACD3/PON2/ACAA1/MYO5A/ACSL1/DLD/GSTZ1/TYSND1/GPAT4	34
BP	GO:0009259	ribonucleotide metabolic process	35/836	414/18670	0.000248282	0.0885394	0.0851458	RORA/NUPR1/GPD1/ACSM3/PDE4D/PPCDC/NUDT9/UPRT/ATP5MF/DLST/DGAT2/PRKAG1/CBR4/ADPGK/NUP88/SCD5/MVK/CROT/COX5B/ATP5F1C/ELOVL1/PDE7A/NUP210/PKM/TIGAR/SLC25A13/ATP5MC2/ATIC/PANK3/ACSL1/DLD/GSTZ1/PFKFB3/GPAT4/DBI	35
BP	GO:0032728	positive regulation of interferon-beta production	7/836	30/18670	0.000290087	0.0885394	0.0851458	HMGB2/POLR3B/RNF135/POLR3D/POLR3G/IFIH1/IRF1	7
BP	GO:0097191	extrinsic apoptotic signaling pathway	22/836	224/18670	0.000478326	0.122653	0.117952	FGFR1/FOXO3/HMGB2/FAF1/BMPR1B/BCL2L2/BMP4/CASP3/SH3RF1/BAK1/GPER1/IL7/SORT1/WWOX/PML/FEM1B/GSK3B/RIPK1/PIK3R1/FAIM/BCL10/CRADD	22
BP	GO:0006302	double-strand break repair	23/836	248/18670	0.000801514	0.151989	0.146164	HELQ/TDP1/HELB/H4C1/MCM9/PARP9/SPIDR/FBH1/BRCC3/BRCA2/BABAM2/HMGA2/H4C12/CYREN/H4C4/NBN/PML/TIMELESS/DDX11/GINS2/H4C3/DCLRE1B/AP5S1	23
BP	GO:2000058	regulation of ubiquitin-dependent protein catabolic process	16/836	149/18670	0.00106307	0.161852	0.155649	HFE/SMURF1/EGF/PBK/CCDC22/WNT10B/RNF144B/CSNK1D/FHIT/TRIB1/PML/GSK3B/UBXN1/USP5/SUFU/PTK2B	16
BP	GO:0007257	activation of JUN kinase activity	7/836	39/18670	0.00154396	0.174844	0.168142	SPAG9/MAP2K7/MAP3K20/MAP3K6/HACD3/RIPK1/MAP3K9	7
BP	GO:0043044	ATP-dependent chromatin remodeling	11/836	88/18670	0.00186945	0.182159	0.175177	HDAC2/H4C1/ZNHIT1/SMARCA5/H4C12/H4C4/POLE3/SMARCA4/CENPC/H4C3/SMARCE1	11
