# Supplementary material for: Impaired histone inheritance promotes tumor progression
Source: Nat Commun. 2023 Jun 10;14:3429. doi: 10.1038/s41467-023-39185-y (PMC10257670; doi:10.1038/s41467-023-39185-y)
Supplement: Supplementary file 4 — Source Data [file 41467_2023_39185_MOESM4_ESM.zip › source data -F/Supplementary Fig. 4.xlsx]

## Sheet: Supplementary Fig. 4a
Supplementary Fig. 4a H3K36me3 eSPAN of POLE3 KO and WT MCF-7 cells
Aligned_position	Average_signal_WT	Average_signal_POLE3 KO
-200000	-0.0145883	0.000670884
-199900	-0.0145247	0.00051876
-199800	-0.014368	0.000304588
-199700	-0.0143747	0.000308902
-199600	-0.014331	0.000365728
-199500	-0.0142728	0.000433139
-199400	-0.0140919	0.00049412
-199300	-0.0140833	0.000481976
-199200	-0.0141873	0.000340592
-199100	-0.0143543	0.000251916
-199000	-0.0144662	0.00022381
-198900	-0.0144558	0.000169089
-198800	-0.0144042	0.000157833
-198700	-0.0144566	0.000143824
-198600	-0.0145097	0.000195737
-198500	-0.0145187	0.000202483
-198400	-0.014527	0.000290989
-198300	-0.0144293	0.000326562
-198200	-0.0143622	0.000392719
-198100	-0.0142406	0.000433183
-198000	-0.0141317	0.000424567
-197900	-0.0140518	0.000461369
-197800	-0.0137625	0.000531195
-197700	-0.0137077	0.000579692
-197600	-0.0136782	0.000642666
-197500	-0.0136633	0.000766501
-197400	-0.0136853	0.000804893
-197300	-0.0136512	0.000809605
-197200	-0.0136087	0.000893151
-197100	-0.013517	0.000957393
-197000	-0.0134755	0.00106091
-196900	-0.0134298	0.00114506
-196800	-0.0133891	0.00115652
-196700	-0.0134368	0.00113501
-196600	-0.0136903	0.00107764
-196500	-0.0138269	0.00106119
-196400	-0.0139758	0.00104265
-196300	-0.0140949	0.00100152
-196200	-0.0141898	0.000953028
-196100	-0.0142137	0.000933777
-196000	-0.0142824	0.000953103
-195900	-0.0143311	0.000956374
-195800	-0.0143729	0.000953995
-195700	-0.0143844	0.000967944
-195600	-0.0143351	0.0010251
-195500	-0.0143417	0.00109657
-195400	-0.0143757	0.00109645
-195300	-0.0144144	0.00109697
-195200	-0.0144263	0.00111713
-195100	-0.0143951	0.00115436
-195000	-0.0143735	0.00116962
-194900	-0.0142528	0.00129088
-194800	-0.0141336	0.00137187
-194700	-0.0140815	0.0014767
-194600	-0.0139748	0.00159382
-194500	-0.0139359	0.00168735
-194400	-0.013942	0.00173983
-194300	-0.0137963	0.00173212
-194200	-0.0137668	0.00167187
-194100	-0.0137869	0.00159935
-194000	-0.0137808	0.00154468
-193900	-0.0138244	0.00151283
-193800	-0.0137854	0.00147027
-193700	-0.0137371	0.00140363
-193600	-0.0135599	0.00135516
-193500	-0.0134956	0.00133703
-193400	-0.0135022	0.0013315
-193300	-0.0134968	0.00139498
-193200	-0.0133969	0.00129905
-193100	-0.013435	0.00126056
-193000	-0.0134303	0.0012558
-192900	-0.0134096	0.00127204
-192800	-0.0133732	0.0011582
-192700	-0.0133452	0.00102945
-192600	-0.0133358	0.000903213
-192500	-0.0133126	0.000822825
-192400	-0.0133207	0.000751325
-192300	-0.0133091	0.000874427
-192200	-0.0132784	0.000832543
-192100	-0.0132339	0.000715608
-192000	-0.0131432	0.000717419
-191900	-0.0131031	0.000721269
-191800	-0.0130646	0.000768991
-191700	-0.0130475	0.000774872
-191600	-0.0130428	0.000790163
-191500	-0.0130372	0.00077039
-191400	-0.0130367	0.000918914
-191300	-0.0130407	0.000943043
-191200	-0.0130919	0.000976833
-191100	-0.013092	0.000910903
-191000	-0.0130638	0.00082867
-190900	-0.0129868	0.000773529
-190800	-0.0129637	0.000714793
-190700	-0.0128935	0.00053968
-190600	-0.0127964	0.000401515
-190500	-0.0127203	0.000361565
-190400	-0.0127349	0.000330452
-190300	-0.0126873	0.000307776
-190200	-0.0126045	0.000326944
-190100	-0.0125007	0.000415129
-190000	-0.0124568	0.000481713
-189900	-0.0124635	0.000471717
-189800	-0.0125167	0.000500561
-189700	-0.0125487	0.000535258
-189600	-0.0125535	0.000542157
-189500	-0.012501	0.000417804
-189400	-0.0124733	0.000318054
-189300	-0.0125063	0.000275136
-189200	-0.0125472	0.000209126
-189100	-0.0124338	0.0001751
-189000	-0.0124121	5.42369e-05
-188900	-0.0123695	7.98642e-05
-188800	-0.0123391	0.00014978
-188700	-0.0123485	0.000272691
-188600	-0.0123669	0.00032933
-188500	-0.0124058	0.000346854
-188400	-0.0125857	0.000341273
-188300	-0.0125874	0.000392363
-188200	-0.0124902	0.000446725
-188100	-0.0124113	0.000451719
-188000	-0.0123609	0.000358202
-187900	-0.012367	0.000314207
-187800	-0.0124087	0.000261135
-187700	-0.0124734	0.000262393
-187600	-0.0125404	0.000249702
-187500	-0.0126115	0.000235904
-187400	-0.0127363	0.000214016
-187300	-0.0128366	0.000210134
-187200	-0.0128104	0.000238387
-187100	-0.0128339	0.000245291
-187000	-0.0128826	0.000273005
-186900	-0.0129088	0.000266847
-186800	-0.0129	0.000293807
-186700	-0.0128456	0.000282937
-186600	-0.0128975	0.000232813
-186500	-0.0128727	5.26119e-05
-186400	-0.0128276	5.12006e-05
-186300	-0.0126338	-9.42129e-05
-186200	-0.0124292	-7.65209e-05
-186100	-0.012385	-0.00021223
-186000	-0.0123413	-0.000200014
-185900	-0.0123015	-0.000209448
-185800	-0.0123148	-0.000219676
-185700	-0.012408	-0.000184959
-185600	-0.0124865	-0.000135977
-185500	-0.012567	-0.000110119
-185400	-0.0126139	-0.000128643
-185300	-0.0126643	-6.89366e-05
-185200	-0.0126946	4.29615e-05
-185100	-0.0126688	0.000129883
-185000	-0.0125921	0.000184305
-184900	-0.0125212	0.000204205
-184800	-0.0124345	0.000162419
-184700	-0.0122549	9.85626e-05
-184600	-0.0121646	0.000119855
-184500	-0.0121303	8.87571e-05
-184400	-0.0121084	7.1485e-05
-184300	-0.0120537	3.72489e-05
-184200	-0.0120619	4.37096e-05
-184100	-0.0120376	6.96561e-05
-184000	-0.0119964	9.84185e-05
-183900	-0.0119491	7.65504e-05
-183800	-0.0119654	0.000100973
-183700	-0.0119739	0.000129269
-183600	-0.0120501	3.73793e-05
-183500	-0.012172	4.77035e-05
-183400	-0.0122457	-2.73111e-05
-183300	-0.0122762	-8.45927e-05
-183200	-0.0121483	-0.000103134
-183100	-0.0122203	-0.000114404
-183000	-0.0122436	-8.86685e-05
-182900	-0.0122326	7.34014e-05
-182800	-0.0121661	0.000174544
-182700	-0.0120535	0.000251686
-182600	-0.012016	0.000311492
-182500	-0.0119451	0.000488104
-182400	-0.0119025	0.00053568
-182300	-0.0117851	0.000569386
-182200	-0.0117324	0.000543264
-182100	-0.0116801	0.000516304
-182000	-0.011678	0.000469807
-181900	-0.0116708	0.000458031
-181800	-0.0116704	0.000462177
-181700	-0.0117338	0.000535085
-181600	-0.0117604	0.000536818
-181500	-0.0117216	0.000527921
-181400	-0.0118076	0.000539576
-181300	-0.011837	0.000528013
-181200	-0.0120301	0.000538698
-181100	-0.0119779	0.000518481
-181000	-0.0118406	0.000388396
-180900	-0.0118004	0.000414958
-180800	-0.0117519	0.000430611
-180700	-0.0117462	0.000442557
-180600	-0.0117352	0.000466909
-180500	-0.0115919	0.000525674
-180400	-0.0115674	0.00057635
-180300	-0.0115542	0.000603676
-180200	-0.0115468	0.000664376
-180100	-0.0115511	0.000662898
-180000	-0.0116092	0.000603929
-179900	-0.0117014	0.000590624
-179800	-0.0117824	0.000606183
-179700	-0.011825	0.000608146
-179600	-0.0118358	0.000642281
-179500	-0.0118008	0.00069698
-179400	-0.0117871	0.000605513
-179300	-0.0117933	0.000675325
-179200	-0.0118329	0.000755509
-179100	-0.0118626	0.000768944
-179000	-0.0119185	0.000723468
-178900	-0.0119866	0.000687935
-178800	-0.0119211	0.000676324
-178700	-0.0119976	0.000671326
-178600	-0.0119967	0.000712283
-178500	-0.0119244	0.000884914
-178400	-0.0119214	0.000894759
-178300	-0.0118838	0.000881074
-178200	-0.0119097	0.000871049
-178100	-0.0117938	0.000835114
-178000	-0.0117552	0.00087315
-177900	-0.0116393	0.000865854
-177800	-0.0117019	0.000925493
-177700	-0.0117973	0.000942793
-177600	-0.01178	0.000975186
-177500	-0.011874	0.00100641
-177400	-0.0119311	0.00112835
-177300	-0.0119945	0.00114159
-177200	-0.0120482	0.00112836
-177100	-0.0120326	0.00111168
-177000	-0.0118053	0.00108893
-176900	-0.0117645	0.0010158
-176800	-0.0119166	0.000985881
-176700	-0.0119448	0.000960771
-176600	-0.0119248	0.000930874
-176500	-0.0119455	0.000906572
-176400	-0.0119681	0.000895087
-176300	-0.0119526	0.000742006
-176200	-0.011926	0.000651956
-176100	-0.0117508	0.000643863
-176000	-0.0117452	0.000681796
-175900	-0.0117668	0.000748506
-175800	-0.0117386	0.000815204
-175700	-0.0117277	0.000882642
-175600	-0.0115998	0.000945739
-175500	-0.0115451	0.000896493
-175400	-0.0115137	0.000824212
-175300	-0.0114553	0.000823804
-175200	-0.0113916	0.000837893
-175100	-0.011215	0.000832934
-175000	-0.0111791	0.000815212
-174900	-0.0109642	0.000813288
-174800	-0.010872	0.000806272
-174700	-0.0108089	0.000775045
-174600	-0.0107402	0.000783403
-174500	-0.0107046	0.000768609
-174400	-0.0106704	0.000824317
-174300	-0.0106548	0.000901724
-174200	-0.0105792	0.00101196
-174100	-0.0105173	0.0010574
-174000	-0.0105064	0.00109831
-173900	-0.0103286	0.00114204
-173800	-0.010286	0.00115759
-173700	-0.0102299	0.00114247
-173600	-0.010202	0.00112725
-173500	-0.0102452	0.000977918
-173400	-0.0103103	0.000948642
-173300	-0.0103402	0.000864619
-173200	-0.0103581	0.000783051
-173100	-0.0103302	0.000725803
-173000	-0.0104099	0.000668701
-172900	-0.0103231	0.000630776
-172800	-0.0102412	0.000622043
-172700	-0.01017	0.000565509
-172600	-0.0101302	0.000509738
-172500	-0.0100899	0.000447579
-172400	-0.0100335	0.000420365
-172300	-0.00983403	0.000418746
-172200	-0.00965371	0.000378065
-172100	-0.00967005	0.000301745
-172000	-0.0096526	0.000312528
-171900	-0.00967088	0.000387686
-171800	-0.00972499	0.000409264
-171700	-0.00978564	0.000439803
-171600	-0.00984014	0.000473161
-171500	-0.00988414	0.000527402
-171400	-0.0099545	0.00057992
-171300	-0.00990928	0.000648144
-171200	-0.00979864	0.000757186
-171100	-0.00975834	0.000857863
-171000	-0.00970926	0.000927576
-170900	-0.00970036	0.00101481
-170800	-0.00971233	0.001118
-170700	-0.00976277	0.00121001
-170600	-0.00972217	0.00131078
-170500	-0.00977354	0.00137206
-170400	-0.00975884	0.00140306
-170300	-0.00973131	0.00140464
-170200	-0.00969201	0.00148019
-170100	-0.0096687	0.00151528
-170000	-0.00967896	0.00152898
-169900	-0.00981311	0.00154298
-169800	-0.00982163	0.00157968
-169700	-0.00976416	0.00156743
-169600	-0.00979025	0.00159234
-169500	-0.00981622	0.00159054
-169400	-0.00984845	0.00159956
-169300	-0.00991412	0.00156464
-169200	-0.00991631	0.00155303
-169100	-0.0099233	0.00156831
-169000	-0.00995085	0.00157746
-168900	-0.00996009	0.00155927
-168800	-0.0099629	0.00154807
-168700	-0.0099593	0.0015568
-168600	-0.00991796	0.00151875
-168500	-0.00990478	0.00162932
-168400	-0.00990481	0.00161109
-168300	-0.00989854	0.00165738
-168200	-0.00986186	0.00166006
-168100	-0.00982533	0.00165297
-168000	-0.00981628	0.00162524
-167900	-0.00979208	0.00165173
-167800	-0.00977187	0.00171679
-167700	-0.00972424	0.00178926
-167600	-0.00960482	0.00184999
-167500	-0.00950247	0.00191225
-167400	-0.0094478	0.00197352
-167300	-0.0094109	0.00214038
-167200	-0.00938734	0.00218738
-167100	-0.00951387	0.00221422
-167000	-0.00952839	0.0022625
-166900	-0.00952785	0.00231243
-166800	-0.00953964	0.00232847
-166700	-0.00957385	0.00232777
-166600	-0.00963182	0.00241339
-166500	-0.00969557	0.00242001
-166400	-0.00975503	0.00244563
-166300	-0.00981975	0.00248012
-166200	-0.0098905	0.00249648
-166100	-0.00991595	0.00252471
-166000	-0.00992805	0.00256148
-165900	-0.00977144	0.0025948
-165800	-0.00972445	0.00262692
-165700	-0.00967623	0.00248725
-165600	-0.00961963	0.00247632
-165500	-0.00958774	0.0024994
-165400	-0.00957464	0.0025076
-165300	-0.00962664	0.00250675
-165200	-0.00967237	0.00253275
-165100	-0.00973139	0.00243645
-165000	-0.00987433	0.002489
-164900	-0.00988689	0.0025394
-164800	-0.00989341	0.0024231
-164700	-0.00982336	0.0023844
-164600	-0.0097753	0.00235885
-164500	-0.0098526	0.00232398
-164400	-0.009796	0.00243093
-164300	-0.00973461	0.00246862
-164200	-0.00966892	0.00253184
-164100	-0.00962812	0.0026884
-164000	-0.00962591	0.00266126
-163900	-0.00965766	0.00262999
-163800	-0.00979886	0.00260857
-163700	-0.00978159	0.00255865
-163600	-0.00975795	0.00242243
-163500	-0.0097668	0.00245037
-163400	-0.00979045	0.0024569
-163300	-0.00981754	0.00245586
-163200	-0.00982754	0.00251612
-163100	-0.00976152	0.00260411
-163000	-0.00956076	0.00261065
-162900	-0.00947106	0.00258004
-162800	-0.00943101	0.00273489
-162700	-0.00934816	0.00274196
-162600	-0.00934919	0.00277139
-162500	-0.00936885	0.0028115
-162400	-0.00936393	0.00283015
-162300	-0.0093979	0.00279405
-162200	-0.00958338	0.00275026
-162100	-0.00962782	0.00271388
-162000	-0.00965303	0.00269346
-161900	-0.00966151	0.00268353
-161800	-0.00966574	0.00270011
-161700	-0.0096741	0.00273129
-161600	-0.00965494	0.00277234
-161500	-0.00958502	0.00278799
-161400	-0.00957969	0.00275279
-161300	-0.00952492	0.00276859
-161200	-0.00950016	0.00278856
-161100	-0.00946792	0.00294734
-161000	-0.00951937	0.00295106
-160900	-0.00950233	0.00293196
-160800	-0.00952103	0.00304121
-160700	-0.00958255	0.00303595
-160600	-0.00962548	0.00306426
-160500	-0.00978371	0.00307353
-160400	-0.00974983	0.0031487
-160300	-0.00974894	0.00316602
-160200	-0.00976108	0.00318023
-160100	-0.00983567	0.0031906
-160000	-0.00985923	0.00318841
-159900	-0.00987878	0.00326412
-159800	-0.00989656	0.00327332
-159700	-0.00993631	0.00324611
-159600	-0.00994838	0.00322131
-159500	-0.00996363	0.00333001
-159400	-0.00989075	0.00326641
-159300	-0.00981112	0.00321151
-159200	-0.00984212	0.00315723
-159100	-0.00986656	0.00312162
-159000	-0.00989963	0.00314582
-158900	-0.00988419	0.00318466
-158800	-0.00989812	0.00317811
-158700	-0.00990178	0.00314619
-158600	-0.00990537	0.00306816
-158500	-0.00980007	0.00301352
-158400	-0.00984322	0.00296752
-158300	-0.00991055	0.00302131
-158200	-0.00993128	0.00305919
-158100	-0.00995948	0.00306702
-158000	-0.00995188	0.00305822
-157900	-0.0100134	0.00303314
-157800	-0.00995862	0.00303383
-157700	-0.00990864	0.00302232
-157600	-0.00987719	0.00301875
-157500	-0.00985938	0.00302434
-157400	-0.00987009	0.00305042
-157300	-0.00986497	0.00306512
-157200	-0.00989024	0.00304953
-157100	-0.00991328	0.00290367
-157000	-0.00993235	0.00286592
-156900	-0.00988887	0.00283181
-156800	-0.00986408	0.00275382
-156700	-0.00981329	0.00269267
-156600	-0.00974334	0.0026266
-156500	-0.00970074	0.00257515
-156400	-0.00971714	0.00255596
-156300	-0.00976606	0.00252374
-156200	-0.0097921	0.00264183
-156100	-0.00983943	0.00261922
-156000	-0.00987225	0.00260922
-155900	-0.00988939	0.00257712
-155800	-0.00989893	0.00254836
-155700	-0.00985282	0.00248389
-155600	-0.00985993	0.0024304
-155500	-0.00985648	0.00240088
-155400	-0.00986157	0.00237487
-155300	-0.00984119	0.00234823
-155200	-0.00984255	0.00235834
-155100	-0.00982549	0.00232297
-155000	-0.00978892	0.00227627
-154900	-0.00973632	0.00220901
-154800	-0.00966764	0.00214881
-154700	-0.00963732	0.00214063
-154600	-0.00962253	0.00213237
-154500	-0.00962106	0.00213883
-154400	-0.00951266	0.0021453
-154300	-0.0095447	0.00214073
-154200	-0.00956533	0.00212234
-154100	-0.0095924	0.00209416
-154000	-0.00961136	0.00204726
-153900	-0.00962773	0.00200207
-153800	-0.00961264	0.00202231
-153700	-0.00960603	0.00203778
-153600	-0.00964108	0.00207194
-153500	-0.00970158	0.00205038
-153400	-0.00978734	0.00207015
-153300	-0.0099533	0.00204832
-153200	-0.00997025	0.00202605
-153100	-0.0100004	0.00195787
-153000	-0.0100819	0.00186881
-152900	-0.0100526	0.001827
-152800	-0.00999437	0.00181329
-152700	-0.00992607	0.0018378
-152600	-0.00988576	0.00185651
-152500	-0.00989963	0.00187356
-152400	-0.00993083	0.00194652
-152300	-0.00996225	0.00201949
-152200	-0.0100157	0.00205824
-152100	-0.0100207	0.00213113
-152000	-0.0100383	0.0021759
-151900	-0.0100065	0.00223839
-151800	-0.0100158	0.00223872
-151700	-0.0100289	0.00224278
-151600	-0.0100351	0.00225729
-151500	-0.010016	0.00230216
-151400	-0.0099579	0.00233477
-151300	-0.00990847	0.00235735
-151200	-0.00989172	0.00236034
-151100	-0.00986043	0.00238158
-151000	-0.00982848	0.00251528
-150900	-0.00978841	0.00259387
-150800	-0.00977656	0.00261163
-150700	-0.00978696	0.00260676
-150600	-0.00983667	0.0025874
-150500	-0.00985676	0.00258726
-150400	-0.00984722	0.00257463
-150300	-0.00978225	0.00254725
-150200	-0.00970153	0.00253798
-150100	-0.00965889	0.00249739
-150000	-0.00963384	0.00246551
-149900	-0.00959649	0.0024291
-149800	-0.00954641	0.00240787
-149700	-0.00952009	0.00241491
-149600	-0.00950622	0.00248185
-149500	-0.00945215	0.0025449
-149400	-0.00942184	0.00256954
-149300	-0.00938359	0.00257963
-149200	-0.00935779	0.00255515
-149100	-0.0093506	0.00248752
-149000	-0.00926851	0.0024033
-148900	-0.00918954	0.00231917
-148800	-0.0091348	0.0023295
-148700	-0.00913099	0.0023471
-148600	-0.00914931	0.00237054
-148500	-0.00913719	0.00242545
-148400	-0.00908879	0.00252199
-148300	-0.0090438	0.00263892
-148200	-0.0090021	0.00270518
-148100	-0.00899899	0.00276192
-148000	-0.00898196	0.00275126
-147900	-0.00897316	0.00274625
-147800	-0.00895194	0.00275934
-147700	-0.00902111	0.00278458
-147600	-0.0089925	0.00274776
-147500	-0.00894989	0.00272782
-147400	-0.00890914	0.00275629
-147300	-0.00886356	0.00282716
-147200	-0.00885484	0.00287061
-147100	-0.00891974	0.00289637
-147000	-0.00893125	0.00291337
-146900	-0.00900695	0.00292516
-146800	-0.00893677	0.00292723
-146700	-0.00883804	0.00296234
-146600	-0.00879027	0.00301362
-146500	-0.00875293	0.00302995
-146400	-0.00874977	0.00303587
-146300	-0.00874524	0.00300107
-146200	-0.00875293	0.00299
-146100	-0.00875524	0.00300163
-146000	-0.00872687	0.00304152
-145900	-0.00868764	0.00306577
-145800	-0.00866618	0.00304919
-145700	-0.00865903	0.00303554
-145600	-0.00870182	0.00303944
-145500	-0.00870408	0.00305953
-145400	-0.00868611	0.00307044
-145300	-0.00870048	0.00305233
-145200	-0.00873066	0.00306337
-145100	-0.00879188	0.00307562
-145000	-0.00883277	0.00311386
-144900	-0.00883651	0.00316934
-144800	-0.00881705	0.00318491
-144700	-0.00869975	0.00317716
-144600	-0.00871163	0.0031199
-144500	-0.0087097	0.00305143
-144400	-0.00867855	0.00304171
-144300	-0.00868087	0.00299719
-144200	-0.00865088	0.00294118
-144100	-0.00866099	0.00288298
-144000	-0.00867752	0.00284701
-143900	-0.00869771	0.00281398
-143800	-0.00872797	0.00279816
-143700	-0.00877101	0.0027765
-143600	-0.0088106	0.0027708
-143500	-0.00885547	0.00275874
-143400	-0.00890063	0.00276792
-143300	-0.00894825	0.00266646
-143200	-0.00896432	0.00267041
-143100	-0.00898423	0.00261177
-143000	-0.00896477	0.00256697
-142900	-0.00894731	0.00249863
-142800	-0.00892726	0.00245949
-142700	-0.00890088	0.00241658
-142600	-0.00887411	0.00241037
-142500	-0.00887041	0.00245201
-142400	-0.00890051	0.00248633
-142300	-0.00898704	0.00253632
-142200	-0.00906848	0.00243011
-142100	-0.0091124	0.00244348
-142000	-0.00911473	0.00246603
-141900	-0.00915513	0.00250389
-141800	-0.0091821	0.00253255
-141700	-0.00918867	0.00256745
-141600	-0.00918421	0.00256895
-141500	-0.00925826	0.0025698
-141400	-0.00935539	0.00271982
-141300	-0.00941793	0.00276375
-141200	-0.00948023	0.00279966
-141100	-0.00947498	0.0028223
-141000	-0.00958859	0.00283677
-140900	-0.00962793	0.00285246
-140800	-0.00964016	0.00287261
-140700	-0.00959685	0.00290857
-140600	-0.00954907	0.00293665
-140500	-0.00950194	0.00296205
-140400	-0.00947224	0.00299943
-140300	-0.00946457	0.00304324
-140200	-0.00939259	0.00307486
-140100	-0.00935396	0.0031096
-140000	-0.00932584	0.00314011
-139900	-0.00930729	0.0031706
-139800	-0.00931455	0.00317251
-139700	-0.00928119	0.00308812
-139600	-0.0092333	0.00302255
-139500	-0.00921056	0.00298693
-139400	-0.00916626	0.00294063
-139300	-0.00922329	0.00292974
-139200	-0.00923921	0.00295769
-139100	-0.00927832	0.00298967
-139000	-0.00927593	0.00299725
-138900	-0.00924642	0.00295489
-138800	-0.00919592	0.0029235
-138700	-0.00915991	0.0029268
-138600	-0.00913092	0.00296413
-138500	-0.0091602	0.00301068
-138400	-0.00922081	0.00305747
-138300	-0.00927206	0.00293989
-138200	-0.00929525	0.00295651
-138100	-0.0093197	0.00298488
-138000	-0.00933088	0.00303545
-137900	-0.00920623	0.00307537
-137800	-0.00922308	0.00311927
-137700	-0.0091702	0.00313414
-137600	-0.00917445	0.00315994
-137500	-0.00920354	0.00320774
-137400	-0.00925553	0.00317905
-137300	-0.0092584	0.00317702
-137200	-0.00926045	0.00317987
-137100	-0.00928052	0.00315532
-137000	-0.00931033	0.00313705
-136900	-0.00936669	0.00313359
-136800	-0.00939467	0.0031322
-136700	-0.00942415	0.00311386
-136600	-0.00939677	0.00308856
-136500	-0.00936815	0.00307995
-136400	-0.00938027	0.0030576
-136300	-0.00939602	0.00305483
-136200	-0.00944697	0.00304719
-136100	-0.00949349	0.00306469
-136000	-0.00952871	0.00308287
-135900	-0.00957143	0.00312436
-135800	-0.00961424	0.00319377
-135700	-0.0096385	0.00324434
-135600	-0.0097032	0.00323265
-135500	-0.00975368	0.00321606
-135400	-0.00983529	0.00316687
-135300	-0.00987787	0.00315229
-135200	-0.00981793	0.00316311
-135100	-0.00981157	0.00320508
-135000	-0.00996407	0.00323766
-134900	-0.00999045	0.00325994
-134800	-0.0100319	0.00337009
-134700	-0.0100268	0.00335313
-134600	-0.0100337	0.00336036
-134500	-0.010012	0.00335574
-134400	-0.0100153	0.00339085
-134300	-0.0100418	0.00330318
-134200	-0.00996173	0.00336851
-134100	-0.0100351	0.00340261
-134000	-0.010101	0.00347756
-133900	-0.0101134	0.00351074
-133800	-0.0101054	0.00350285
-133700	-0.0100463	0.00349068
-133600	-0.0100067	0.00348435
-133500	-0.00999431	0.0034598
-133400	-0.010132	0.00345048
-133300	-0.0101368	0.0034652
-133200	-0.0101793	0.00345192
-133100	-0.010237	0.0033877
-133000	-0.0103107	0.00334765
-132900	-0.0102193	0.00330397
-132800	-0.0102592	0.00328587
-132700	-0.0103107	0.00326858
-132600	-0.0103475	0.00325184
-132500	-0.0103683	0.00325857
-132400	-0.0103862	0.0032315
-132300	-0.0103964	0.00319982
-132200	-0.0104414	0.00317363
-132100	-0.0104743	0.00313685
-132000	-0.0105307	0.00310545
-131900	-0.0105854	0.00309434
-131800	-0.010645	0.00305474
-131700	-0.010705	0.00299711
-131600	-0.0107343	0.00296875
-131500	-0.0107453	0.00294232
-131400	-0.0106186	0.00292002
-131300	-0.010624	0.00289366
-131200	-0.0106251	0.00287866
-131100	-0.0106116	0.00286713
-131000	-0.0106071	0.00284325
-130900	-0.0106323	0.00280147
-130800	-0.0106307	0.00277324
-130700	-0.0106876	0.00276046
-130600	-0.0106658	0.00278572
-130500	-0.0106409	0.00279513
-130400	-0.010663	0.00284409
-130300	-0.0108039	0.00282684
-130200	-0.0108349	0.00279629
-130100	-0.0108686	0.00279647
-130000	-0.0109053	0.0028305
-129900	-0.0109155	0.00286552
-129800	-0.0109122	0.00292222
-129700	-0.0108987	0.00296268
-129600	-0.0108434	0.00296857
-129500	-0.010807	0.00296324
-129400	-0.0107867	0.00297826
-129300	-0.0107868	0.00300648
-129200	-0.0108079	0.0030533
-129100	-0.0109468	0.00307951
-129000	-0.0109926	0.00309393
-128900	-0.0109989	0.00305917
-128800	-0.010982	0.0030319
-128700	-0.0109703	0.00300508
-128600	-0.0109655	0.00301888
-128500	-0.0109568	0.00307782
-128400	-0.0109539	0.00310623
-128300	-0.0109693	0.00312398
-128200	-0.0110168	0.00312139
-128100	-0.0110425	0.00312661
-128000	-0.0110323	0.00314832
-127900	-0.0109902	0.00313459
-127800	-0.0109667	0.00305605
-127700	-0.0109261	0.00300161
-127600	-0.0108766	0.00291796
-127500	-0.0108324	0.00285363
-127400	-0.0108274	0.0027677
-127300	-0.0108417	0.0026885
-127200	-0.0108291	0.00265961
-127100	-0.010788	0.00267256
-127000	-0.010742	0.00268088
-126900	-0.0106869	0.00265746
-126800	-0.010634	0.00263922
-126700	-0.010577	0.00265055
-126600	-0.0105302	0.0026596
-126500	-0.0105016	0.00267282
-126400	-0.0104715	0.00270511
-126300	-0.0104542	0.00270374
-126200	-0.0104758	0.00266607
-126100	-0.0105085	0.00272156
-126000	-0.0105549	0.00287026
-125900	-0.0105882	0.00288037
-125800	-0.0106097	0.00289174
-125700	-0.0106429	0.00289773
-125600	-0.010628	0.00290151
-125500	-0.0106157	0.00292585
-125400	-0.0106044	0.00293867
-125300	-0.0105946	0.00296633
-125200	-0.0106036	0.00298457
-125100	-0.010621	0.00303892
-125000	-0.0106426	0.00308974
-124900	-0.0106333	0.00310626
-124800	-0.0106593	0.00311844
-124700	-0.0106643	0.00310262
-124600	-0.0106763	0.00308904
-124500	-0.0106913	0.00309038
-124400	-0.0106908	0.00305442
-124300	-0.0107012	0.00304477
-124200	-0.0107318	0.00293655
-124100	-0.0107354	0.0029526
-124000	-0.01077	0.00293425
-123900	-0.0108225	0.00289231
-123800	-0.0108682	0.00281112
-123700	-0.0109014	0.00272474
-123600	-0.0109055	0.00266068
-123500	-0.0109493	0.00262775
-123400	-0.0109993	0.00258171
-123300	-0.0110243	0.00256238
-123200	-0.0110226	0.00255207
-123100	-0.0111516	0.00252112
-123000	-0.0111417	0.00252184
-122900	-0.0111445	0.00255352
-122800	-0.0111492	0.002606
-122700	-0.0111296	0.00266157
-122600	-0.0110851	0.00273209
-122500	-0.0110466	0.0027819
-122400	-0.0109992	0.00278579
-122300	-0.0109711	0.00278308
-122200	-0.0109116	0.0027768
-122100	-0.0108747	0.00274399
-122000	-0.0108678	0.00269681
-121900	-0.0108785	0.00267403
-121800	-0.0108722	0.00270105
-121700	-0.0108787	0.00271292
-121600	-0.010882	0.00273253
-121500	-0.0108766	0.00273828
-121400	-0.0108818	0.00277581
-121300	-0.0109193	0.00285597
-121200	-0.0109424	0.00290111
-121100	-0.010949	0.00295345
-121000	-0.0109143	0.0029758
-120900	-0.0108699	0.00300464
-120800	-0.0108347	0.00302288
-120700	-0.0108025	0.00302582
-120600	-0.0107424	0.00302396
-120500	-0.0107025	0.00298706
-120400	-0.0106493	0.00296328
-120300	-0.0106165	0.00294514
-120200	-0.0105951	0.00295541
-120100	-0.0105742	0.00296773
-120000	-0.0105456	0.00295709
-119900	-0.010511	0.00294041
-119800	-0.0104712	0.00290613
-119700	-0.010437	0.00289789
-119600	-0.0104071	0.00291323
-119500	-0.0103835	0.00293274
-119400	-0.0103782	0.00293361
-119300	-0.0103682	0.00296425
-119200	-0.0103927	0.00296382
-119100	-0.0103979	0.00296588
-119000	-0.0103985	0.00296515
-118900	-0.010439	0.00296477
-118800	-0.0105014	0.00293812
-118700	-0.0105223	0.00291945
-118600	-0.0105343	0.00293354
-118500	-0.0105297	0.0029511
-118400	-0.0105106	0.00299293
-118300	-0.0104716	0.00303174
-118200	-0.0104403	0.00305435
-118100	-0.0104175	0.00307768
-118000	-0.0104037	0.00307238
-117900	-0.0104049	0.00307052
-117800	-0.010394	0.00308669
-117700	-0.0103442	0.00309968
-117600	-0.0102968	0.00308062
-117500	-0.0102811	0.00308719
-117400	-0.0102726	0.00305541
-117300	-0.0102874	0.00302692
-117200	-0.0103092	0.00299889
-117100	-0.0103326	0.00299808
-117000	-0.0103185	0.00300673
-116900	-0.0102972	0.0030162
-116800	-0.0102824	0.00301182
-116700	-0.0102602	0.00303326
-116600	-0.0101903	0.00304431
-116500	-0.0101606	0.00305307
-116400	-0.0101444	0.00303734
-116300	-0.0101597	0.00305583
-116200	-0.0101643	0.0030532
-116100	-0.0101507	0.00305122
-116000	-0.0101033	0.00300847
-115900	-0.010118	0.00296106
-115800	-0.0102451	0.00295
-115700	-0.0103413	0.00294385
-115600	-0.0104044	0.00296608
-115500	-0.0103816	0.00298366
-115400	-0.0103757	0.00300114
-115300	-0.0103747	0.00300663
-115200	-0.0103387	0.0029992
-115100	-0.0102971	0.00297818
-115000	-0.0102468	0.00297263
-114900	-0.0101993	0.00298707
-114800	-0.0101812	0.00301637
-114700	-0.0101839	0.00306503
-114600	-0.0101636	0.00310222
-114500	-0.0101772	0.00309001
-114400	-0.0101915	0.00307046
-114300	-0.0102085	0.00305839
-114200	-0.0102139	0.00308254
-114100	-0.0102386	0.00310167
-114000	-0.010257	0.00313944
-113900	-0.0102615	0.00318271
-113800	-0.0102403	0.00319589
-113700	-0.0102176	0.00319193
-113600	-0.0102222	0.00316529
-113500	-0.0102939	0.00306663
-113400	-0.0103996	0.00301784
-113300	-0.0104791	0.00298714
-113200	-0.0105247	0.00296955
-113100	-0.0105074	0.00295905
-113000	-0.0105271	0.00298659
-112900	-0.0105199	0.00303104
-112800	-0.0105402	0.00309156
-112700	-0.0105617	0.00311842
-112600	-0.0105733	0.00313333
-112500	-0.0105465	0.00316324
-112400	-0.0105119	0.00318627
-112300	-0.0104787	0.00320568
-112200	-0.0103173	0.00314157
-112100	-0.0103104	0.00314109
-112000	-0.0103405	0.00311434
-111900	-0.0103825	0.0031276
-111800	-0.0104051	0.00315057
-111700	-0.0104378	0.00318152
-111600	-0.0104397	0.00320666
-111500	-0.0104398	0.00323902
-111400	-0.0104289	0.00327911
-111300	-0.0104525	0.00333504
-111200	-0.0104807	0.00323812
-111100	-0.0103882	0.00327536
-111000	-0.010392	0.00336488
-110900	-0.0103917	0.00344574
-110800	-0.0104112	0.00347111
-110700	-0.0104148	0.00348426
-110600	-0.0104404	0.00349061
-110500	-0.0104751	0.0035191
-110400	-0.0105231	0.00350025
-110300	-0.0105703	0.00346166
-110200	-0.0106052	0.00343491
-110100	-0.0106333	0.00344435
-110000	-0.010518	0.00339592
-109900	-0.0105255	0.0033926
-109800	-0.0105275	0.0033709
-109700	-0.0104995	0.00337237
-109600	-0.0105487	0.00337966
-109500	-0.0105775	0.00340313
-109400	-0.0106007	0.00345854
-109300	-0.0106233	0.00350541
-109200	-0.0106311	0.00357028
-109100	-0.0106392	0.00361354
-109000	-0.0106309	0.00365572
-108900	-0.0106636	0.00368014
-108800	-0.0106764	0.00369483
-108700	-0.0106746	0.00359239
-108600	-0.0106306	0.00352072
-108500	-0.0105916	0.00346307
-108400	-0.0105841	0.00341267
-108300	-0.010558	0.0033988
-108200	-0.0105431	0.00342787
-108100	-0.0105259	0.00344144
-108000	-0.010541	0.00347041
-107900	-0.0105532	0.00350319
-107800	-0.010572	0.00353695
-107700	-0.0105835	0.00357275
-107600	-0.0106127	0.00358796
-107500	-0.0106207	0.00358701
-107400	-0.0106758	0.00356958
-107300	-0.0107265	0.00355254
-107200	-0.0107713	0.00353476
-107100	-0.0108524	0.00355039
-107000	-0.0109125	0.0035847
-106900	-0.0109385	0.00360483
-106800	-0.0109438	0.00362243
-106700	-0.0109265	0.00361754
-106600	-0.0108957	0.00360941
-106500	-0.0108781	0.00360161
-106400	-0.0108638	0.00365514
-106300	-0.0108303	0.00373329
-106200	-0.0108006	0.003778
-106100	-0.0108152	0.00379184
-106000	-0.0108615	0.00376904
-105900	-0.0109172	0.00374342
-105800	-0.010951	0.00371189
-105700	-0.0109514	0.00369173
-105600	-0.0109422	0.00368324
-105500	-0.0109285	0.00370308
-105400	-0.0109118	0.00372665
-105300	-0.0108971	0.0037206
-105200	-0.0108646	0.00368333
-105100	-0.0108517	0.00368351
-105000	-0.0108629	0.00371317
-104900	-0.0108882	0.00374519
-104800	-0.0109382	0.00375626
-104700	-0.0109873	0.00377583
-104600	-0.0110154	0.00377142
-104500	-0.0110303	0.00375908
-104400	-0.0110328	0.00360734
-104300	-0.0110482	0.00352133
-104200	-0.0110647	0.00343475
-104100	-0.0110744	0.0033929
-104000	-0.0110251	0.00337186
-103900	-0.0110091	0.00341112
-103800	-0.0109685	0.00345584
-103700	-0.0109415	0.00347738
-103600	-0.0109282	0.00346377
-103500	-0.0109256	0.00346628
-103400	-0.0109656	0.0034569
-103300	-0.0109563	0.00344052
-103200	-0.0109598	0.00343801
-103100	-0.0109451	0.00340977
-103000	-0.0109287	0.00339651
-102900	-0.0108977	0.0033598
-102800	-0.0108737	0.00332566
-102700	-0.0108681	0.00333142
-102600	-0.0108695	0.00332601
-102500	-0.0108721	0.00333056
-102400	-0.0110153	0.00312842
-102300	-0.0110374	0.00312282
-102200	-0.0110677	0.00310401
-102100	-0.011097	0.00308113
-102000	-0.0111158	0.0030527
-101900	-0.0111432	0.00301419
-101800	-0.0111902	0.00296919
-101700	-0.01122	0.0029302
-101600	-0.0112513	0.00291677
-101500	-0.0112604	0.00287288
-101400	-0.0112757	0.00280871
-101300	-0.0113135	0.00276748
-101200	-0.0113233	0.00272967
-101100	-0.0113226	0.0026999
-101000	-0.0113212	0.00267755
-100900	-0.0113452	0.00265751
-100800	-0.0113504	0.00261711
-100700	-0.0113232	0.00257406
-100600	-0.0112904	0.00254785
-100500	-0.0112464	0.00248987
-100400	-0.0112256	0.00241382
-100300	-0.0112124	0.00231464
-100200	-0.0112061	0.00222213
-100100	-0.0112018	0.00216229
-100000	-0.0113026	0.00220305
-99900	-0.0113783	0.00224878
-99800	-0.011463	0.00226886
-99700	-0.0114909	0.00224135
-99600	-0.0115035	0.00220102
-99500	-0.0115212	0.00217239
-99400	-0.0114941	0.00214296
-99300	-0.0115878	0.0020686
-99200	-0.0115779	0.00197441
-99100	-0.0115751	0.00193518
-99000	-0.0116225	0.00191045
-98900	-0.0116106	0.00186198
-98800	-0.0116099	0.001788
-98700	-0.0115662	0.00174244
-98600	-0.0114796	0.00176495
-98500	-0.0114118	0.00182207
-98400	-0.0114476	0.00183996
-98300	-0.0114668	0.00186517
-98200	-0.0115223	0.00186208
-98100	-0.0115749	0.0018298
-98000	-0.0116219	0.0017337
-97900	-0.0116761	0.00168282
-97800	-0.0117369	0.00159041
-97700	-0.0117624	0.00152567
-97600	-0.0117552	0.00144369
-97500	-0.0116933	0.00142463
-97400	-0.0116489	0.0014257
-97300	-0.01157	0.00138047
-97200	-0.0115356	0.00145186
-97100	-0.0115205	0.00137725
-97000	-0.0115044	0.00141156
-96900	-0.0114438	0.00142704
-96800	-0.0113464	0.00156156
-96700	-0.0112473	0.001619
-96600	-0.011176	0.00164335
-96500	-0.0111469	0.00168458
-96400	-0.0110155	0.00169516
-96300	-0.0108911	0.00159257
-96200	-0.0108514	0.00144341
-96100	-0.010809	0.00135198
-96000	-0.0107469	0.00127841
-95900	-0.0108355	0.00122296
-95800	-0.0108218	0.00123739
-95700	-0.0108057	0.00124188
-95600	-0.0107768	0.00126027
-95500	-0.0107581	0.00132289
-95400	-0.0108213	0.00138261
-95300	-0.0107887	0.00142782
-95200	-0.0106935	0.00143881
-95100	-0.0106713	0.00140452
-95000	-0.0106638	0.00135338
-94900	-0.0106448	0.00136654
-94800	-0.0106334	0.00141083
-94700	-0.0106123	0.00145432
-94600	-0.0106165	0.0014912
-94500	-0.0106366	0.00155661
-94400	-0.0106604	0.00162334
-94300	-0.0106558	0.00167247
-94200	-0.0106319	0.00170671
-94100	-0.0106086	0.00169719
-94000	-0.0105754	0.0016693
-93900	-0.0105251	0.00166968
-93800	-0.0104548	0.00169957
-93700	-0.0103815	0.00171637
-93600	-0.0103054	0.00167586
-93500	-0.0102641	0.00164218
-93400	-0.010292	0.00160776
-93300	-0.0102941	0.00156965
-93200	-0.0102952	0.00154948
-93100	-0.0102651	0.00150367
-93000	-0.0102202	0.00146896
-92900	-0.0103506	0.00146681
-92800	-0.0103588	0.00151219
-92700	-0.0103986	0.0015393
-92600	-0.0104544	0.00151233
-92500	-0.0106261	0.00145873
-92400	-0.0106295	0.0014295
-92300	-0.0106178	0.00136909
-92200	-0.0106159	0.00130867
-92100	-0.0105952	0.00127657
-92000	-0.0105309	0.00126991
-91900	-0.0104051	0.0012801
-91800	-0.0103168	0.00128696
-91700	-0.0102201	0.00126497
-91600	-0.0101593	0.00124951
-91500	-0.0101252	0.0012116
-91400	-0.0100861	0.0011889
-91300	-0.0100349	0.00119512
-91200	-0.0101321	0.00121707
-91100	-0.0100934	0.00123483
-91000	-0.0100321	0.00124978
-90900	-0.01003	0.00126627
-90800	-0.00999495	0.00128509
-90700	-0.00998682	0.00128345
-90600	-0.00999387	0.0012784
-90500	-0.00998751	0.00127782
-90400	-0.00997583	0.00127039
-90300	-0.0100118	0.00123256
-90200	-0.0100462	0.00122669
-90100	-0.0100603	0.00121633
-90000	-0.0100539	0.00120444
-89900	-0.0100165	0.00118858
-89800	-0.00996522	0.00121179
-89700	-0.00993715	0.00123441
-89600	-0.00993929	0.0012969
-89500	-0.00991544	0.00130901
-89400	-0.00988198	0.00133081
-89300	-0.00986252	0.00135827
-89200	-0.00985271	0.00137487
-89100	-0.00984873	0.00137807
-89000	-0.00991183	0.00137097
-88900	-0.00993355	0.00137556
-88800	-0.00995181	0.00138582
-88700	-0.00993496	0.00136537
-88600	-0.00992016	0.00131739
-88500	-0.00993251	0.00125273
-88400	-0.00995584	0.00125641
-88300	-0.00991699	0.00128275
-88200	-0.00989702	0.00128584
-88100	-0.00990237	0.00128917
-88000	-0.00986659	0.00129737
-87900	-0.00985931	0.0013277
-87800	-0.00985608	0.00138313
-87700	-0.00985729	0.00142617
-87600	-0.00983827	0.0014415
-87500	-0.00982709	0.00142071
-87400	-0.0100102	0.00145709
-87300	-0.0100504	0.00152805
-87200	-0.0100686	0.00158574
-87100	-0.0100981	0.00158281
-87000	-0.0101627	0.00155031
-86900	-0.0102316	0.00155383
-86800	-0.0102988	0.00156902
-86700	-0.0103387	0.0016019
-86600	-0.0103091	0.00165344
-86500	-0.0102537	0.00168253
-86400	-0.0102158	0.001706
-86300	-0.0101658	0.00171216
-86200	-0.010117	0.00174805
-86100	-0.010109	0.00179613
-86000	-0.0101025	0.00186651
-85900	-0.0100689	0.00190959
-85800	-0.0100783	0.00193182
-85700	-0.0101057	0.00195546
-85600	-0.0101372	0.00180467
-85500	-0.0101746	0.00176911
-85400	-0.0101738	0.00179881
-85300	-0.0101782	0.00185093
-85200	-0.0101829	0.00191092
-85100	-0.0102117	0.0019634
-85000	-0.0102164	0.00205974
-84900	-0.0101758	0.00211735
-84800	-0.0100801	0.00220746
-84700	-0.00997805	0.00229352
-84600	-0.00989691	0.0023585
-84500	-0.00985283	0.00241342
-84400	-0.00984	0.00243101
-84300	-0.00981313	0.00240541
-84200	-0.00981287	0.0023587
-84100	-0.00984228	0.00235979
-84000	-0.00991113	0.00237854
-83900	-0.00998137	0.00238112
-83800	-0.0100045	0.00240886
-83700	-0.0100371	0.00240178
-83600	-0.0100586	0.00241289
-83500	-0.0100635	0.00240112
-83400	-0.010026	0.00240081
-83300	-0.00996997	0.00240991
-83200	-0.00990858	0.00243222
-83100	-0.00983504	0.00246411
-83000	-0.00979405	0.0025033
-82900	-0.00975935	0.00254207
-82800	-0.00974305	0.00256786
-82700	-0.00972356	0.00254703
-82600	-0.00969802	0.00250866
-82500	-0.00968832	0.0024999
-82400	-0.00966316	0.00249051
-82300	-0.0096372	0.00249326
-82200	-0.00959495	0.00245164
-82100	-0.0095186	0.00242311
-82000	-0.00941912	0.00240588
-81900	-0.00941472	0.00239282
-81800	-0.00942893	0.00240862
-81700	-0.0094225	0.00245625
-81600	-0.00939633	0.00254594
-81500	-0.0093903	0.00254918
-81400	-0.00936486	0.00254184
-81300	-0.00920189	0.0025058
-81200	-0.00903975	0.0025149
-81100	-0.00901659	0.00250965
-81000	-0.00901938	0.00249673
-80900	-0.00901933	0.00244267
-80800	-0.00905358	0.00239242
-80700	-0.00906318	0.00234094
-80600	-0.00905912	0.00228986
-80500	-0.00908189	0.00222907
-80400	-0.00908605	0.00218999
-80300	-0.00908012	0.00216879
-80200	-0.00906492	0.00213256
-80100	-0.00902982	0.00205123
-80000	-0.00902411	0.00198522
-79900	-0.00900789	0.00193979
-79800	-0.00901205	0.0019051
-79700	-0.00902528	0.00186733
-79600	-0.00908214	0.0018598
-79500	-0.00917718	0.00184995
-79400	-0.00914386	0.00179508
-79300	-0.009096	0.00173516
-79200	-0.00903781	0.00169523
-79100	-0.00898295	0.00169974
-79000	-0.0089818	0.00171814
-78900	-0.00901624	0.00176072
-78800	-0.00911367	0.00176648
-78700	-0.00915262	0.00175752
-78600	-0.00920131	0.00171827
-78500	-0.00922663	0.00172401
-78400	-0.00925813	0.00176126
-78300	-0.0092423	0.0018393
-78200	-0.00921157	0.00186353
-78100	-0.00917615	0.00186892
-78000	-0.00910978	0.00182813
-77900	-0.00903591	0.00178675
-77800	-0.00898266	0.00177686
-77700	-0.00898221	0.00177501
-77600	-0.0089693	0.00176892
-77500	-0.00895974	0.0017486
-77400	-0.00894236	0.00174875
-77300	-0.00890812	0.0017609
-77200	-0.0088461	0.00179313
-77100	-0.00880728	0.00184455
-77000	-0.00876803	0.00192904
-76900	-0.0086651	0.00195053
-76800	-0.0085783	0.00192149
-76700	-0.00852105	0.0018556
-76600	-0.00851449	0.00178315
-76500	-0.00848525	0.00174607
-76400	-0.00845265	0.00171052
-76300	-0.00841984	0.00168179
-76200	-0.00839837	0.0016543
-76100	-0.0083887	0.00159811
-76000	-0.00834538	0.00155932
-75900	-0.00825418	0.0015713
-75800	-0.00819403	0.00157548
-75700	-0.00812444	0.00154275
-75600	-0.00811073	0.0015275
-75500	-0.00809221	0.00148563
-75400	-0.00809663	0.00138781
-75300	-0.00807402	0.00127337
-75200	-0.00802896	0.00114124
-75100	-0.00797228	0.00107818
-75000	-0.00796614	0.0010119
-74900	-0.00798219	0.000946661
-74800	-0.00797918	0.000947156
-74700	-0.00797617	0.000949711
-74600	-0.00796464	0.000989581
-74500	-0.00790192	0.00103034
-74400	-0.0078663	0.0011238
-74300	-0.00782219	0.00119345
-74200	-0.00781493	0.00125228
-74100	-0.00779478	0.00126495
-74000	-0.00775831	0.00125669
-73900	-0.00771473	0.0012372
-73800	-0.00769233	0.00123173
-73700	-0.00768152	0.00122536
-73600	-0.00768984	0.00122874
-73500	-0.00770672	0.00121152
-73400	-0.00772039	0.00118176
-73300	-0.00772746	0.00115064
-73200	-0.00770168	0.0011292
-73100	-0.00769408	0.00108543
-73000	-0.00769745	0.0010348
-72900	-0.00770284	0.000986446
-72800	-0.00773967	0.00095867
-72700	-0.00776833	0.000925676
-72600	-0.00780907	0.000900995
-72500	-0.00785199	0.000923026
-72400	-0.00789606	0.000944483
-72300	-0.00789166	0.000970429
-72200	-0.00789706	0.000967226
-72100	-0.00790789	0.000953168
-72000	-0.007919	0.000931089
-71900	-0.00792232	0.00090236
-71800	-0.00788613	0.000865256
-71700	-0.00784442	0.000800058
-71600	-0.00777867	0.000734076
-71500	-0.00772984	0.000685063
-71400	-0.00766861	0.000659914
-71300	-0.00763609	0.0006474
-71200	-0.0077102	0.000636426
-71100	-0.00775167	0.000617991
-71000	-0.00778057	0.00059041
-70900	-0.00779749	0.000582155
-70800	-0.00781028	0.000596986
-70700	-0.00780354	0.000624753
-70600	-0.00780021	0.000631448
-70500	-0.00777375	0.000599488
-70400	-0.00776722	0.000526805
-70300	-0.00775646	0.000486269
-70200	-0.00776383	0.000453344
-70100	-0.00778443	0.00049225
-70000	-0.00779755	0.000513409
-69900	-0.00779525	0.000535073
-69800	-0.00776022	0.00053848
-69700	-0.00775446	0.000544179
-69600	-0.00777203	0.000563756
-69500	-0.0077675	0.000585621
-69400	-0.0077832	0.000635072
-69300	-0.00777625	0.000656038
-69200	-0.00775994	0.000666026
-69100	-0.00776016	0.000615354
-69000	-0.00774546	0.000588285
-68900	-0.00768724	0.00055677
-68800	-0.00766725	0.00055936
-68700	-0.00768696	0.000553673
-68600	-0.00775188	0.000527653
-68500	-0.0077601	0.000469948
-68400	-0.00775507	0.000407071
-68300	-0.00777841	0.000357131
-68200	-0.00776688	0.000324877
-68100	-0.00774489	0.000293437
-68000	-0.00773204	0.000269716
-67900	-0.00773627	0.000244716
-67800	-0.00773901	0.000250692
-67700	-0.00775468	0.000232961
-67600	-0.0077634	0.000238861
-67500	-0.00774714	0.000262814
-67400	-0.00773017	0.000291228
-67300	-0.00772736	0.000304837
-67200	-0.00768745	0.000311417
-67100	-0.00763491	0.000315075
-67000	-0.00757687	0.000305827
-66900	-0.00755156	0.000295421
-66800	-0.007553	0.000289761
-66700	-0.00756901	0.000323038
-66600	-0.00759032	0.000304761
-66500	-0.00759764	0.000298514
-66400	-0.00756093	0.000303032
-66300	-0.00750817	0.000319844
-66200	-0.00746789	0.000348112
-66100	-0.00746367	0.000355883
-66000	-0.00744344	0.000312921
-65900	-0.00743479	0.000263267
-65800	-0.00741826	0.000266345
-65700	-0.00742867	0.000290512
-65600	-0.00742406	0.000302686
-65500	-0.00744067	0.000268762
-65400	-0.00743312	0.000229574
-65300	-0.0073803	0.000146125
-65200	-0.00735766	0.000122947
-65100	-0.00733522	0.000108603
-65000	-0.00730659	7.74973e-05
-64900	-0.00732911	2.3761e-05
-64800	-0.0073347	-9.04637e-06
-64700	-0.00734593	-2.84046e-05
-64600	-0.00734789	-3.37861e-05
-64500	-0.00734488	-5.26856e-05
-64400	-0.00734458	-9.25609e-05
-64300	-0.00736176	-7.10569e-05
-64200	-0.00738183	-7.16652e-05
-64100	-0.00739472	-5.84336e-05
-64000	-0.0074104	-6.98405e-05
-63900	-0.00741446	-7.48925e-05
-63800	-0.00741169	-9.01826e-05
-63700	-0.00739779	-9.92786e-05
-63600	-0.00739988	-0.000128331
-63500	-0.00741135	-0.000131744
-63400	-0.00740377	-0.000129028
-63300	-0.00739114	-0.000141273
-63200	-0.00735385	-0.000169884
-63100	-0.00733439	-0.000229082
-63000	-0.00732091	-0.000219482
-62900	-0.0072845	-0.000214207
-62800	-0.00724771	-0.000180088
-62700	-0.00716228	-0.00019616
-62600	-0.00706147	-0.00022332
-62500	-0.00696148	-0.000228715
-62400	-0.00692292	-0.000220604
-62300	-0.00689083	-0.000246202
-62200	-0.0068797	-0.000293517
-62100	-0.00686279	-0.000332104
-62000	-0.00680112	-0.000373863
-61900	-0.00673151	-0.000362761
-61800	-0.00669505	-0.000351793
-61700	-0.00667255	-0.000359643
-61600	-0.00665613	-0.000345624
-61500	-0.00664497	-0.000333702
-61400	-0.0066448	-0.000301837
-61300	-0.00666947	-0.000271239
-61200	-0.00668474	-0.000231072
-61100	-0.00673062	-0.000192133
-61000	-0.00672443	-0.00019288
-60900	-0.00668623	-0.000159238
-60800	-0.00667272	-0.000145335
-60700	-0.00667357	-0.000193841
-60600	-0.00665034	-0.000232595
-60500	-0.00662274	-0.000247493
-60400	-0.00655894	-0.000216502
-60300	-0.00648465	-0.000182573
-60200	-0.00640099	-0.000137992
-60100	-0.00629889	-9.66296e-05
-60000	-0.00621778	-7.63204e-05
-59900	-0.00615658	-6.77208e-05
-59800	-0.00612451	-7.57134e-05
-59700	-0.00612121	-9.62754e-05
-59600	-0.00615527	-0.000131452
-59500	-0.00610789	-0.000132672
-59400	-0.00603228	-0.000146988
-59300	-0.00598321	-0.000135149
-59200	-0.00600734	-8.79838e-05
-59100	-0.00605775	-6.51743e-05
-59000	-0.00610346	-5.65866e-05
-58900	-0.00613068	-5.5622e-05
-58800	-0.00612382	-2.64811e-05
-58700	-0.00607372	-3.1161e-05
-58600	-0.00600862	-4.70924e-05
-58500	-0.00595722	-6.4095e-05
-58400	-0.0059448	-6.98235e-05
-58300	-0.00592703	-6.84686e-05
-58200	-0.00589378	-7.03644e-05
-58100	-0.00586833	-6.86755e-05
-58000	-0.00587465	-5.97473e-05
-57900	-0.00591784	-4.5276e-05
-57800	-0.00596061	-3.20462e-05
-57700	-0.00597232	-1.91272e-05
-57600	-0.00600229	9.56342e-06
-57500	-0.00602437	4.67907e-05
-57400	-0.00605899	9.49712e-05
-57300	-0.00609398	0.000115412
-57200	-0.00615226	0.000130243
-57100	-0.00615102	0.000115455
-57000	-0.00614352	0.000115639
-56900	-0.00614072	8.31946e-05
-56800	-0.00607515	1.18154e-05
-56700	-0.00601147	-8.30903e-05
-56600	-0.0059653	-0.000127188
-56500	-0.00592244	-0.000141069
-56400	-0.00590063	-0.000157277
-56300	-0.00590091	-0.00018939
-56200	-0.0059142	-0.000226446
-56100	-0.00591129	-0.000198878
-56000	-0.00590551	-0.00019805
-55900	-0.00589281	-0.00018148
-55800	-0.00585093	-0.000151649
-55700	-0.00583878	-0.00014339
-55600	-0.00581794	-0.000142091
-55500	-0.00580156	-0.000137042
-55400	-0.0058005	-8.96444e-05
-55300	-0.00579066	-3.46667e-05
-55200	-0.00579175	4.40808e-05
-55100	-0.00578013	0.000131782
-55000	-0.0058001	0.000140479
-54900	-0.00579016	0.000137909
-54800	-0.00573987	0.000110754
-54700	-0.00573202	8.93778e-05
-54600	-0.00572418	4.87375e-05
-54500	-0.00571506	5.89313e-05
-54400	-0.00570105	0.000120639
-54300	-0.00568074	0.000154368
-54200	-0.00568306	0.0001929
-54100	-0.00568229	0.000205145
-54000	-0.0057091	0.000224648
-53900	-0.0057129	0.000203076
-53800	-0.00566484	0.000193462
-53700	-0.00565947	0.000203777
-53600	-0.00566743	0.000207964
-53500	-0.00567073	0.000211579
-53400	-0.00566015	0.000226283
-53300	-0.00561838	0.000219799
-53200	-0.00556492	0.000233318
-53100	-0.00552705	0.000260457
-53000	-0.00551009	0.000292069
-52900	-0.00550326	0.000318215
-52800	-0.00551083	0.000331237
-52700	-0.00551187	0.000347655
-52600	-0.00554471	0.00038411
-52500	-0.00558012	0.000411927
-52400	-0.00561769	0.000402771
-52300	-0.00566598	0.000403599
-52200	-0.00570721	0.000393472
-52100	-0.00572345	0.000393033
-52000	-0.00571556	0.000386635
-51900	-0.00573624	0.000390946
-51800	-0.0057682	0.000338574
-51700	-0.00576997	0.000269778
-51600	-0.00578268	0.000240353
-51500	-0.0057885	0.000253062
-51400	-0.00579765	0.000279562
-51300	-0.00579896	0.00027121
-51200	-0.00578551	0.00021732
-51100	-0.00583186	0.000187157
-51000	-0.00584646	0.000185071
-50900	-0.00585665	0.000194454
-50800	-0.00586958	0.000154909
-50700	-0.00586994	0.000151001
-50600	-0.00587182	0.000129388
-50500	-0.00588428	0.000133754
-50400	-0.0058729	0.000116844
-50300	-0.00589949	7.17181e-05
-50200	-0.00590552	2.89395e-05
-50100	-0.00587442	-1.21553e-05
-50000	-0.00585947	-6.91347e-05
-49900	-0.00585415	-9.46918e-05
-49800	-0.00583963	-8.70903e-05
-49700	-0.00585854	-7.33151e-05
-49600	-0.00584797	-3.62125e-05
-49500	-0.00583626	-5.76886e-05
-49400	-0.00583431	-0.000108554
-49300	-0.00579723	-0.000123604
-49200	-0.00573068	-0.000136924
-49100	-0.00566638	-0.000125102
-49000	-0.00564066	-0.000109092
-48900	-0.00564507	-0.000112243
-48800	-0.00561061	-0.000103525
-48700	-0.00552088	-0.000106498
-48600	-0.00546067	-0.000103346
-48500	-0.00544597	-0.000107125
-48400	-0.00544309	-0.000126748
-48300	-0.00543276	-0.000134316
-48200	-0.00543005	-0.000155364
-48100	-0.00540641	-0.000187413
-48000	-0.00539625	-0.000183863
-47900	-0.00535263	-0.000191484
-47800	-0.00535013	-0.000190886
-47700	-0.00533227	-0.000224243
-47600	-0.00532491	-0.000216017
-47500	-0.00533774	-0.000186987
-47400	-0.00533766	-0.000189544
-47300	-0.00534392	-0.000202892
-47200	-0.00533965	-0.000233753
-47100	-0.00534362	-0.000273413
-47000	-0.00535057	-0.000307773
-46900	-0.00538533	-0.000323887
-46800	-0.00539438	-0.000323461
-46700	-0.00537195	-0.000307542
-46600	-0.00536034	-0.00028035
-46500	-0.00536122	-0.000245716
-46400	-0.00533987	-0.000218022
-46300	-0.00528715	-0.000173442
-46200	-0.00523813	-0.000136861
-46100	-0.00521104	-0.000119384
-46000	-0.00520927	-0.000151972
-45900	-0.0052407	-0.000218777
-45800	-0.00530156	-0.000255852
-45700	-0.00533719	-0.000248681
-45600	-0.00535886	-0.000262792
-45500	-0.00539643	-0.000278528
-45400	-0.00543459	-0.000278298
-45300	-0.00548217	-0.000305892
-45200	-0.00548412	-0.000302962
-45100	-0.00546802	-0.000273776
-45000	-0.00542796	-0.000260472
-44900	-0.00540124	-0.000279719
-44800	-0.0054041	-0.000370812
-44700	-0.00540744	-0.000406876
-44600	-0.00544083	-0.000388304
-44500	-0.00548275	-0.000381481
-44400	-0.00547988	-0.000366493
-44300	-0.00544858	-0.000346911
-44200	-0.00541682	-0.000318752
-44100	-0.00538983	-0.000322185
-44000	-0.00534067	-0.00032721
-43900	-0.0052666	-0.0003111
-43800	-0.00521712	-0.000309151
-43700	-0.00516521	-0.000314196
-43600	-0.00510552	-0.000330989
-43500	-0.0050632	-0.000355997
-43400	-0.00501213	-0.000316159
-43300	-0.0049975	-0.000267221
-43200	-0.00502339	-0.0002968
-43100	-0.00502714	-0.000364623
-43000	-0.00502744	-0.000420387
-42900	-0.00499116	-0.000507646
-42800	-0.00496982	-0.000591852
-42700	-0.00495407	-0.000632458
-42600	-0.00492985	-0.000647324
-42500	-0.00487977	-0.000654099
-42400	-0.00484485	-0.000660372
-42300	-0.00478195	-0.000669375
-42200	-0.00471714	-0.000665894
-42100	-0.00468049	-0.000671158
-42000	-0.00467971	-0.000660255
-41900	-0.00481	-0.000662653
-41800	-0.00478212	-0.00066151
-41700	-0.00480523	-0.000641569
-41600	-0.00478456	-0.000599984
-41500	-0.00477849	-0.000551387
-41400	-0.00476378	-0.000518065
-41300	-0.00475331	-0.000459703
-41200	-0.00474066	-0.000362542
-41100	-0.00476799	-0.000272215
-41000	-0.00479793	-0.000264474
-40900	-0.00484803	-0.00029005
-40800	-0.00486264	-0.000327106
-40700	-0.00483221	-0.000345178
-40600	-0.00480561	-0.000357883
-40500	-0.004788	-0.000351387
-40400	-0.00476234	-0.000357812
-40300	-0.00473509	-0.000332762
-40200	-0.00470541	-0.000306966
-40100	-0.00465958	-0.000283251
-40000	-0.00466267	-0.00026935
-39900	-0.00466123	-0.000260992
-39800	-0.00466665	-0.000282624
-39700	-0.00465607	-0.000335775
-39600	-0.0046842	-0.000356622
-39500	-0.00471899	-0.000356188
-39400	-0.00474096	-0.000358306
-39300	-0.00471905	-0.000324523
-39200	-0.004701	-0.000295595
-39100	-0.0046547	-0.000282674
-39000	-0.00461844	-0.000296953
-38900	-0.00462613	-0.000329691
-38800	-0.00468423	-0.000367337
-38700	-0.0047028	-0.000379504
-38600	-0.00472551	-0.000383731
-38500	-0.00472949	-0.0003582
-38400	-0.00472658	-0.00034685
-38300	-0.00468605	-0.000331695
-38200	-0.00464906	-0.000321851
-38100	-0.0046331	-0.00032211
-38000	-0.00465349	-0.000322671
-37900	-0.00465115	-0.000347183
-37800	-0.00464877	-0.000381753
-37700	-0.00466732	-0.000388755
-37600	-0.0046676	-0.000367996
-37500	-0.00460926	-0.000367422
-37400	-0.00458927	-0.000356646
-37300	-0.00461688	-0.000365036
-37200	-0.00465431	-0.000396025
-37100	-0.00471231	-0.000439559
-37000	-0.00476834	-0.000403672
-36900	-0.00474199	-0.000381741
-36800	-0.00469349	-0.000324377
-36700	-0.00465152	-0.00028169
-36600	-0.00461967	-0.000279483
-36500	-0.00463003	-0.000308218
-36400	-0.00461705	-0.000315121
-36300	-0.00461718	-0.000301583
-36200	-0.00460248	-0.000283429
-36100	-0.00461688	-0.00028022
-36000	-0.00463833	-0.000276775
-35900	-0.00467325	-0.000275434
-35800	-0.00465332	-0.000287938
-35700	-0.0046418	-0.000299789
-35600	-0.00457452	-0.000334005
-35500	-0.00448055	-0.000348841
-35400	-0.00438727	-0.000306476
-35300	-0.00430047	-0.000259612
-35200	-0.00426112	-0.000226174
-35100	-0.00425279	-0.000227557
-35000	-0.0042415	-0.000236189
-34900	-0.00422939	-0.000258991
-34800	-0.00420566	-0.000303333
-34700	-0.00417868	-0.000353239
-34600	-0.0041356	-0.000408171
-34500	-0.00410053	-0.000475983
-34400	-0.00407802	-0.000512928
-34300	-0.00407691	-0.000527436
-34200	-0.00407122	-0.000512202
-34100	-0.0040741	-0.000505436
-34000	-0.00404554	-0.000499357
-33900	-0.00401723	-0.000538435
-33800	-0.00400597	-0.000572459
-33700	-0.00399077	-0.000636603
-33600	-0.00400505	-0.000676988
-33500	-0.0040069	-0.000714135
-33400	-0.00398782	-0.000717759
-33300	-0.0039628	-0.00073532
-33200	-0.00395838	-0.000741899
-33100	-0.00401058	-0.000726759
-33000	-0.00403286	-0.000701792
-32900	-0.00406687	-0.000716786
-32800	-0.00411858	-0.000744144
-32700	-0.00413879	-0.000790882
-32600	-0.00416164	-0.000844817
-32500	-0.0041741	-0.00088054
-32400	-0.00418932	-0.000884059
-32300	-0.0042189	-0.000879606
-32200	-0.0042406	-0.000887394
-32100	-0.00424071	-0.000891255
-32000	-0.00424682	-0.000875963
-31900	-0.0042081	-0.000777125
-31800	-0.00418569	-0.000712508
-31700	-0.00416945	-0.000691064
-31600	-0.00412795	-0.000683189
-31500	-0.0040726	-0.000673173
-31400	-0.00402279	-0.000673513
-31300	-0.00397869	-0.00068649
-31200	-0.00393473	-0.000686808
-31100	-0.00381549	-0.000726685
-31000	-0.00379311	-0.000746966
-30900	-0.00375337	-0.000781812
-30800	-0.00372561	-0.000792595
-30700	-0.00372032	-0.00080048
-30600	-0.00368462	-0.000814767
-30500	-0.00365856	-0.000819668
-30400	-0.00363633	-0.000836351
-30300	-0.00362025	-0.000852748
-30200	-0.00364676	-0.000817793
-30100	-0.00367251	-0.000802871
-30000	-0.00367468	-0.000795991
-29900	-0.00364631	-0.000799317
-29800	-0.00363649	-0.000800034
-29700	-0.0036489	-0.000822216
-29600	-0.00365504	-0.000819688
-29500	-0.00368073	-0.00082427
-29400	-0.00368003	-0.000795454
-29300	-0.00370378	-0.000778131
-29200	-0.0037122	-0.000749023
-29100	-0.00372268	-0.00072729
-29000	-0.00370385	-0.000714386
-28900	-0.00370081	-0.000724819
-28800	-0.00370644	-0.000770941
-28700	-0.00372315	-0.00077431
-28600	-0.00370396	-0.000781027
-28500	-0.00369193	-0.000777551
-28400	-0.00369485	-0.000771185
-28300	-0.00371893	-0.000769349
-28200	-0.00373601	-0.000739887
-28100	-0.00372403	-0.000701127
-28000	-0.00373667	-0.000648347
-27900	-0.00375084	-0.000635365
-27800	-0.00376965	-0.000617212
-27700	-0.00380624	-0.000579558
-27600	-0.00382961	-0.000562812
-27500	-0.0038567	-0.000557483
-27400	-0.00387845	-0.000564993
-27300	-0.00386004	-0.000599025
-27200	-0.00382534	-0.000636542
-27100	-0.00380715	-0.000649645
-27000	-0.00376439	-0.000640057
-26900	-0.00374319	-0.000646124
-26800	-0.00373571	-0.000654674
-26700	-0.00371527	-0.000679557
-26600	-0.00369079	-0.000691436
-26500	-0.00367084	-0.000715435
-26400	-0.00366818	-0.00075444
-26300	-0.00362122	-0.000832242
-26200	-0.00355112	-0.000914964
-26100	-0.00350913	-0.000996921
-26000	-0.00347154	-0.00105801
-25900	-0.00345137	-0.00108212
-25800	-0.00341787	-0.00108954
-25700	-0.00339604	-0.00106791
-25600	-0.00335809	-0.00103923
-25500	-0.00331655	-0.00106079
-25400	-0.00321785	-0.00109854
-25300	-0.00312216	-0.00115138
-25200	-0.00309103	-0.00119697
-25100	-0.00306984	-0.00124453
-25000	-0.00302542	-0.00129667
-24900	-0.00296987	-0.00136137
-24800	-0.0029062	-0.00140711
-24700	-0.00284662	-0.00143117
-24600	-0.00282436	-0.00144395
-24500	-0.00280856	-0.00143695
-24400	-0.00280313	-0.00144767
-24300	-0.00277047	-0.00148028
-24200	-0.00272469	-0.00153158
-24100	-0.00266371	-0.00155792
-24000	-0.00260465	-0.00158434
-23900	-0.00258142	-0.0016092
-23800	-0.00258996	-0.00163992
-23700	-0.00262403	-0.0016687
-23600	-0.00263114	-0.00169585
-23500	-0.00263371	-0.00173284
-23400	-0.00263534	-0.00173587
-23300	-0.0026316	-0.00173021
-23200	-0.0026115	-0.00171881
-23100	-0.00259486	-0.00169176
-23000	-0.00258663	-0.00167976
-22900	-0.00255983	-0.00169
-22800	-0.00251448	-0.00167417
-22700	-0.00248556	-0.00166744
-22600	-0.00246423	-0.00163908
-22500	-0.00242965	-0.00158929
-22400	-0.00242329	-0.00157008
-22300	-0.00240406	-0.00156605
-22200	-0.00240418	-0.0015897
-22100	-0.00244686	-0.00155538
-22000	-0.00248316	-0.00154133
-21900	-0.00250089	-0.00158633
-21800	-0.00249888	-0.00161914
-21700	-0.00236841	-0.00166042
-21600	-0.00236859	-0.00168585
-21500	-0.00237623	-0.00166965
-21400	-0.00237189	-0.00166895
-21300	-0.00234499	-0.00166277
-21200	-0.00229658	-0.0016736
-21100	-0.0022376	-0.001634
-21000	-0.00219106	-0.00163007
-20900	-0.00215144	-0.00160901
-20800	-0.00213116	-0.00159784
-20700	-0.00210104	-0.00158044
-20600	-0.0020784	-0.00154694
-20500	-0.00208122	-0.00150728
-20400	-0.00204515	-0.0014907
-20300	-0.0020141	-0.00146276
-20200	-0.00197658	-0.00143883
-20100	-0.00195902	-0.00141883
-20000	-0.00196501	-0.00140464
-19900	-0.00196363	-0.00135998
-19800	-0.00196709	-0.0013173
-19700	-0.00196396	-0.0012907
-19600	-0.00196178	-0.00127863
-19500	-0.00195975	-0.00125589
-19400	-0.00196816	-0.0012186
-19300	-0.00196759	-0.00120599
-19200	-0.00196812	-0.00121477
-19100	-0.00198022	-0.00122157
-19000	-0.00198108	-0.0012353
-18900	-0.00198475	-0.0012579
-18800	-0.00199632	-0.00129319
-18700	-0.00198984	-0.00135198
-18600	-0.00198787	-0.00140839
-18500	-0.00195334	-0.00145286
-18400	-0.00193948	-0.00148807
-18300	-0.00194616	-0.00147819
-18200	-0.00194355	-0.00145501
-18100	-0.00192844	-0.00142903
-18000	-0.00189326	-0.00140327
-17900	-0.00186641	-0.00138915
-17800	-0.00184468	-0.0013888
-17700	-0.00181484	-0.00140171
-17600	-0.00175963	-0.00142777
-17500	-0.00173217	-0.00147657
-17400	-0.0017027	-0.00152197
-17300	-0.00167391	-0.00156342
-17200	-0.00167535	-0.00161665
-17100	-0.00166025	-0.00166761
-17000	-0.00164157	-0.00172587
-16900	-0.00161277	-0.00174975
-16800	-0.0016028	-0.00177638
-16700	-0.00160382	-0.00182415
-16600	-0.00158443	-0.00186179
-16500	-0.00155848	-0.00189379
-16400	-0.0015277	-0.00187367
-16300	-0.00147565	-0.00187751
-16200	-0.0014396	-0.0018593
-16100	-0.00141462	-0.00182855
-16000	-0.0014058	-0.00182184
-15900	-0.00140687	-0.00178967
-15800	-0.00142329	-0.00176251
-15700	-0.00144513	-0.00175276
-15600	-0.00149193	-0.00175975
-15500	-0.00152971	-0.00180207
-15400	-0.00152109	-0.00187762
-15300	-0.00150255	-0.00195274
-15200	-0.00144619	-0.00200883
-15100	-0.00139239	-0.00204672
-15000	-0.00139413	-0.00206917
-14900	-0.00139567	-0.00206233
-14800	-0.0014124	-0.0020558
-14700	-0.00141192	-0.00201857
-14600	-0.00140299	-0.00197552
-14500	-0.00139214	-0.00195662
-14400	-0.00143069	-0.00199089
-14300	-0.00147192	-0.00202357
-14200	-0.00148646	-0.00204666
-14100	-0.00146763	-0.00209733
-14000	-0.00148634	-0.0021066
-13900	-0.00149489	-0.00209433
-13800	-0.0014894	-0.00210195
-13700	-0.00149395	-0.00210059
-13600	-0.00147598	-0.00210854
-13500	-0.00145492	-0.0020688
-13400	-0.00143448	-0.00207955
-13300	-0.00140995	-0.00208932
-13200	-0.00142802	-0.00210368
-13100	-0.00144881	-0.00208996
-13000	-0.0014606	-0.00209184
-12900	-0.00144793	-0.00209095
-12800	-0.00144718	-0.00212896
-12700	-0.0014161	-0.00219151
-12600	-0.00139024	-0.00222703
-12500	-0.00136182	-0.00226602
-12400	-0.00134044	-0.00230389
-12300	-0.00125676	-0.00231981
-12200	-0.00119598	-0.00232529
-12100	-0.00117419	-0.00229804
-12000	-0.00117599	-0.00224593
-11900	-0.00117967	-0.00221381
-11800	-0.00119207	-0.00217214
-11700	-0.00118712	-0.00216525
-11600	-0.00116703	-0.00218935
-11500	-0.00113651	-0.00218882
-11400	-0.00110151	-0.00216868
-11300	-0.00108659	-0.00218492
-11200	-0.00110288	-0.00216531
-11100	-0.00113059	-0.00215384
-11000	-0.00114397	-0.00217361
-10900	-0.0011456	-0.00220686
-10800	-0.00115091	-0.00224771
-10700	-0.00113743	-0.00227168
-10600	-0.00111666	-0.00229616
-10500	-0.00109846	-0.00233368
-10400	-0.00105487	-0.00238086
-10300	-0.00102966	-0.00240616
-10200	-0.00102775	-0.00240708
-10100	-0.000965822	-0.00243535
-10000	-0.000889498	-0.00245243
-9900	-0.000837581	-0.00248674
-9800	-0.000783327	-0.00251905
-9700	-0.000732353	-0.00251674
-9600	-0.000703928	-0.00250281
-9500	-0.00067112	-0.00246684
-9400	-0.000586538	-0.00244295
-9300	-0.000516165	-0.00239097
-9200	-0.000457982	-0.00234326
-9100	-0.000462415	-0.00235988
-9000	-0.000505499	-0.00236964
-8900	-0.000540969	-0.00235382
-8800	-0.00055349	-0.00236178
-8700	-0.00057404	-0.00238066
-8600	-0.000565173	-0.00238863
-8500	-0.000563805	-0.00241116
-8400	-0.000594477	-0.00243072
-8300	-0.00064093	-0.00245249
-8200	-0.000688303	-0.00245937
-8100	-0.000715905	-0.00243493
-8000	-0.000702017	-0.00242098
-7900	-0.000691937	-0.0023881
-7800	-0.000662212	-0.0023716
-7700	-0.000613753	-0.00239809
-7600	-0.000582841	-0.00239554
-7500	-0.000551101	-0.00239564
-7400	-0.000531562	-0.0024087
-7300	-0.000562706	-0.00244958
-7200	-0.000573889	-0.00247963
-7100	-0.000595824	-0.0024607
-7000	-0.000619694	-0.00237477
-6900	-0.000631746	-0.00233276
-6800	-0.000627583	-0.00230911
-6700	-0.000647115	-0.00232789
-6600	-0.000660441	-0.00230331
-6500	-0.000690775	-0.00227917
-6400	-0.000722262	-0.00224414
-6300	-0.000793515	-0.00229283
-6200	-0.000867548	-0.00229646
-6100	-0.000919267	-0.00228519
-6000	-0.000962674	-0.00230551
-5900	-0.000967976	-0.00233852
-5800	-0.000934099	-0.00239848
-5700	-0.000891925	-0.00246463
-5600	-0.000830252	-0.00250536
-5500	-0.000785345	-0.00256334
-5400	-0.000732244	-0.00257676
-5300	-0.00070233	-0.00257258
-5200	-0.000683994	-0.00255911
-5100	-0.000671139	-0.00255781
-5000	-0.000645407	-0.00256555
-4900	-0.000611217	-0.00254363
-4800	-0.000589736	-0.00254782
-4700	-0.000571396	-0.00254001
-4600	-0.000547414	-0.00255721
-4500	-0.000503359	-0.00253167
-4400	-0.000470148	-0.00246305
-4300	-0.000455155	-0.00235246
-4200	-0.000442699	-0.0023577
-4100	-0.000453894	-0.00239554
-4000	-0.000461434	-0.0024112
-3900	-0.000467484	-0.0024174
-3800	-0.000466464	-0.00242116
-3700	-0.000454475	-0.00239783
-3600	-0.000430602	-0.0023601
-3500	-0.000401093	-0.00231323
-3400	-0.00036972	-0.00228801
-3300	-0.000335761	-0.00229474
-3200	-0.00032691	-0.00232758
-3100	-0.000337242	-0.00236522
-3000	-0.000325236	-0.00236872
-2900	-0.000268948	-0.00239082
-2800	-0.000240281	-0.00243226
-2700	-0.000234272	-0.00249372
-2600	-0.000264287	-0.00252617
-2500	-0.000254401	-0.00254661
-2400	-0.000263082	-0.00254325
-2300	-0.000259672	-0.00258273
-2200	-0.0002279	-0.00263391
-2100	-0.000189341	-0.00275607
-2000	-0.000174597	-0.00284066
-1900	-0.000182253	-0.0028499
-1800	-0.000197944	-0.00282549
-1700	-0.000208955	-0.00280542
-1600	-0.00022493	-0.00278292
-1500	-0.000258523	-0.00275528
-1400	-0.000290525	-0.00274388
-1300	-0.000294661	-0.00274213
-1200	-0.000291292	-0.00274216
-1100	-0.000269226	-0.0026908
-1000	-0.000262921	-0.00263344
-900	-0.000281171	-0.00260802
-800	-0.000257674	-0.00261352
-700	-0.000217262	-0.00259233
-600	-0.000187737	-0.00255699
-500	-0.000165679	-0.00250415
-400	-0.000145166	-0.0024692
-300	-0.000135653	-0.00244273
[truncated: 2,002 more rows]

## Sheet: Supplementary Fig. 4b
Supplementary Fig. 4b Western blot analysis of select histone marks using total cell lysates from POLE3 KO and WT MCF-7 cells.

## Sheet: Supplementary Fig. 4c
Supplementary Fig. 4c Signal intensity changes of H3K27me3 levels in MCM2-2A mutant vs. WT MCF-7 cells and corresponding signal changes of H3K27me3 level in POLE3 KO vs. WT MCF-7 cells
signal intensity changes of H3K27me3 levels in MCM2-2A mutant vs. WT MCF-7 cells						corresponding signal changes of H3K27me3 level in POLE3 KO vs. WT mcf-7 cells
ID	WT#1	WT#2	MCM2-2A#1	MCM2-2A#2		ID	WT#1	WT#2	POLE3 KO R1	POLE3 KO R2
pk_6125	0	0.21	5.95	11.1		pk_6125	0	0.21	0.66	0.3
pk_20956	0	0	3.74	5.55		pk_20956	0	0	0.33	0.45
pk_26079	0	0	2.21	4.5		pk_26079	0	0	0.11	0.3
pk_25893	0	0.21	11.22	10.35		pk_25893	0	0.21	0	0
pk_17837	0.16	0	3.4	6.3		pk_17837	0.16	0	0.22	0.15
pk_26156	0	0	10.71	11.55		pk_26156	0	0	0.22	0
pk_13361	0	0.21	13.77	15		pk_13361	0	0.21	0.44	0.6
pk_505	0.16	0.21	11.05	16.35		pk_505	0.16	0.21	0.11	0.3
pk_497	0	0.21	7.31	8.25		pk_497	0	0.21	0	0
pk_17854	0	0.42	15.81	30		pk_17854	0	0.42	0.55	0.3
pk_25145	0	0.21	14.11	19.35		pk_25145	0	0.21	0.55	0
pk_26157	0.16	0	4.25	7.35		pk_26157	0.16	0	0	0
pk_20541	0	0	4.93	11.55		pk_20541	0	0	0.22	0.3
pk_15867	0	0.42	11.22	22.5		pk_15867	0	0.42	0.11	0.3
pk_3389	0	0	2.55	9.75		pk_3389	0	0	0.11	0
pk_23138	0	0.21	11.73	14.85		pk_23138	0	0.21	0.22	0.15
pk_26158	0.16	0	5.27	13.2		pk_26158	0.16	0	0.33	0.45
pk_3391	0	0	0.68	4.05		pk_3391	0	0	0.11	0.15
pk_25967	0	0.42	18.19	28.8		pk_25967	0	0.42	0.66	0.75
pk_23386	0.16	0	15.98	19.65		pk_23386	0.16	0	0.11	0.15
pk_25964	0	0	1.19	5.55		pk_25964	0	0	0	0.15
pk_20542	0	0	8.33	13.2		pk_20542	0	0	0.22	0
pk_20947	0.16	0.42	17	13.05		pk_20947	0.16	0.42	0	0.15
pk_20950	0	0.42	12.41	14.7		pk_20950	0	0.42	0	0.15
pk_23379	0.16	0.21	27.37	50.25		pk_23379	0.16	0.21	1.21	1.65
pk_20949	0.32	0	2.89	4.8		pk_20949	0.32	0	0	0
pk_20937	0	0	4.76	6.3		pk_20937	0	0	0.22	0
pk_20952	0.16	0	4.59	6.9		pk_20952	0.16	0	0	0
pk_3386	0.16	0	3.91	8.7		pk_3386	0.16	0	0	0.15
pk_3467	0	0	4.25	15.15		pk_3467	0	0	0.11	0
pk_23018	0.16	0.21	13.09	18.9		pk_23018	0.16	0.21	0	0
pk_23010	0.16	0.21	4.08	6.6		pk_23010	0.16	0.21	0	0
pk_23009	0.32	0	16.66	20.1		pk_23009	0.32	0	0	0
pk_3462	0.16	0	0.85	2.7		pk_3462	0.16	0	0	0
pk_508	0.64	0.42	8.84	20.85		pk_508	0.64	0.42	0.77	0.6
pk_15839	0	0	1.36	3.9		pk_15839	0	0	0	0
pk_23019	0	0.21	3.23	5.7		pk_23019	0	0.21	0.22	0.15
pk_26075	0	0	5.61	7.35		pk_26075	0	0	0.11	0
pk_23136	0	0.42	3.57	7.95		pk_23136	0	0.42	0.33	0.3
pk_12386	0.16	0.21	17.68	24.3		pk_12386	0.16	0.21	0.33	0
pk_23602	0	0.42	16.66	18		pk_23602	0	0.42	0.44	0.15
pk_3496	0.16	0	6.29	8.4		pk_3496	0.16	0	0.22	0
pk_507	1.12	0.84	14.96	21.15		pk_507	1.12	0.84	0.66	0.9
pk_23620	0	0.21	12.58	12.75		pk_23620	0	0.21	0.88	0.15
pk_17481	0.16	0.63	3.57	5.85		pk_17481	0.16	0.63	5.17	2.4
pk_23613	0	0.21	5.61	8.4		pk_23613	0	0.21	0.22	0
pk_25969	0.16	0.21	4.76	9.15		pk_25969	0.16	0.21	0	0.15
pk_17930	0	0.21	4.93	11.4		pk_17930	0	0.21	1.43	1.65
pk_498	0.32	0	3.4	8.25		pk_498	0.32	0	0.11	0
pk_26159	0	0.42	7.48	12.45		pk_26159	0	0.42	0.33	0
pk_25144	0.32	0.63	10.03	14.1		pk_25144	0.32	0.63	0.22	0.9
pk_25894	0	0	3.06	1.35		pk_25894	0	0	0.33	0.45
pk_20951	0	0	4.08	5.55		pk_20951	0	0	0.22	0.45
pk_23020	0	0.21	5.61	5.1		pk_23020	0	0.21	0	0
pk_23016	0	0.21	12.07	10.05		pk_23016	0	0.21	0.44	0.15
pk_4866	0.16	0.21	12.92	15.15		pk_4866	0.16	0.21	0.33	0.9
pk_26154	0	0.84	11.56	20.7		pk_26154	0	0.84	0.66	0.3
pk_6126	0.16	0	12.24	21		pk_6126	0.16	0	0.44	0
pk_17839	0.64	0.63	12.92	23.1		pk_17839	0.64	0.63	0.99	0.6
pk_23614	0	0.42	5.61	7.5		pk_23614	0	0.42	0.22	0.15
pk_23137	0.16	0.21	3.57	5.7		pk_23137	0.16	0.21	0	0.15
pk_26141	0	0.42	2.38	5.55		pk_26141	0	0.42	0.55	0.3
pk_26076	0.16	0.42	4.42	6.3		pk_26076	0.16	0.42	0	0
pk_519	0.32	0	5.95	8.85		pk_519	0.32	0	0.11	0.15
pk_3468	0	0.21	4.93	13.2		pk_3468	0	0.21	0	0.3
pk_23022	0	0.21	4.25	6.6		pk_23022	0	0.21	0.11	0
pk_26084	0	0.42	0.51	3.3		pk_26084	0	0.42	0	0.15
pk_20008	0	0.42	10.2	13.8		pk_20008	0	0.42	0.33	0.75
pk_23623	0.16	0.21	9.35	13.5		pk_23623	0.16	0.21	1.1	0.15
pk_19286	0.8	0	4.93	5.7		pk_19286	0.8	0	0.77	0.9
pk_20948	0.48	0.42	17.34	20.1		pk_20948	0.48	0.42	0.22	0
pk_6577	0	0.21	3.91	5.55		pk_6577	0	0.21	0.66	0.3
pk_26151	0.16	0.42	6.46	9.45		pk_26151	0.16	0.42	0.33	0
pk_506	0.16	0	3.57	3.45		pk_506	0.16	0	0.11	0
pk_3388	0.16	0.84	5.27	14.25		pk_3388	0.16	0.84	0.77	0.15
pk_23601	0.16	0.21	6.63	6.9		pk_23601	0.16	0.21	0.66	0
pk_6124	0.16	0.42	5.95	12.6		pk_6124	0.16	0.42	0.33	0
pk_19825	0	0.42	5.44	8.25		pk_19825	0	0.42	0.11	0.3
pk_26143	0	0	1.7	4.05		pk_26143	0	0	0	0.15
pk_23610	0	0.21	8.84	9.75		pk_23610	0	0.21	0.44	1.5
pk_23023	0.16	0	3.74	11.85		pk_23023	0.16	0	0.33	0
pk_26152	0.48	0	4.08	10.5		pk_26152	0.48	0	0.33	0.15
pk_23012	0.16	0	3.23	7.95		pk_23012	0.16	0	0	0.15
pk_25897	0.16	0	2.72	3.9		pk_25897	0.16	0	0	0
pk_12387	0.16	0	4.25	7.95		pk_12387	0.16	0	1.1	0.45
pk_20943	0.64	0	17.17	19.35		pk_20943	0.64	0	0.11	0.15
pk_6122	0.16	0.84	11.05	14.1		pk_6122	0.16	0.84	1.1	0.15
pk_20944	0	0.21	12.07	14.85		pk_20944	0	0.21	0.22	0
pk_509	0.16	0	3.57	5.7		pk_509	0.16	0	0	0.15
pk_20953	0.32	0	2.21	3		pk_20953	0.32	0	0.33	0.15
pk_516	0.32	0.42	14.45	15.6		pk_516	0.32	0.42	0.77	0.45
pk_23006	0.8	1.47	37.57	45.6		pk_23006	0.8	1.47	0.99	0.9
pk_23621	0.64	0.42	22.1	30.15		pk_23621	0.64	0.42	1.87	0.3
pk_20936	0.32	0	3.57	9.45		pk_20936	0.32	0	0.44	0.15
pk_26160	0.16	0.84	7.14	9.9		pk_26160	0.16	0.84	0.66	0.9
pk_13365	0.16	0	6.97	10.8		pk_13365	0.16	0	0.44	0.15
pk_17587	0	0.42	2.72	15.45		pk_17587	0	0.42	0.66	0.75
pk_25143	0	0.21	0.51	3.15		pk_25143	0	0.21	0	0.15
pk_26149	0.8	0.42	5.78	14.55		pk_26149	0.8	0.42	0.99	0.6
pk_19088	0	0	4.25	4.2		pk_19088	0	0	0.55	0.3
pk_3418	0	0.63	4.25	4.2		pk_3418	0	0.63	1.98	1.8
pk_20009	0.32	0.21	18.36	21.9		pk_20009	0.32	0.21	0.22	0.45
pk_20545	0.32	0.21	5.61	7.35		pk_20545	0.32	0.21	0.44	0.45
pk_26078	0.16	0	2.38	3.45		pk_26078	0.16	0	0	0
pk_3466	0	0.21	1.53	3.75		pk_3466	0	0.21	0.11	0.15
pk_23380	0.8	0.63	22.27	29.4		pk_23380	0.8	0.63	2.75	1.8
pk_20540	0.48	0.42	7.14	14.25		pk_20540	0.48	0.42	0.11	0.3
pk_25941	0.32	0.21	3.57	5.55		pk_25941	0.32	0.21	0.22	0.3
pk_23606	0.32	1.26	19.04	18.75		pk_23606	0.32	1.26	0.66	0.45
pk_484	0.16	0.21	4.08	8.25		pk_484	0.16	0.21	0.44	0.3
pk_25977	0.16	0.21	1.7	4.95		pk_25977	0.16	0.21	0.11	0
pk_26142	0.16	0.21	2.38	6.75		pk_26142	0.16	0.21	0.11	0.45
pk_17923	0	0	0.85	1.35		pk_17923	0	0	0.11	0
pk_23015	0	0	8.33	6.45		pk_23015	0	0	0.22	0
pk_17922	0	0	1.36	4.05		pk_17922	0	0	0.33	0.6
pk_17482	0.48	0.42	4.59	16.05		pk_17482	0.48	0.42	10.56	11.85
pk_20957	1.76	0.84	47.94	60.6		pk_20957	1.76	0.84	3.3	3.45
pk_14636	0	0.42	6.63	6.15		pk_14636	0	0.42	0.22	0.6
pk_15866	0	0	3.06	5.1		pk_15866	0	0	0.22	0
pk_20955	0.16	0.42	6.8	9.45		pk_20955	0.16	0.42	0.44	0.75
pk_26077	0	0.21	1.53	3.75		pk_26077	0	0.21	0	0
pk_23616	0.16	0.21	5.27	9.9		pk_23616	0.16	0.21	0.55	0.45
pk_17579	0.16	0.21	15.64	23.1		pk_17579	0.16	0.21	0.44	0.45
pk_12005	0.32	0.21	10.2	9.75		pk_12005	0.32	0.21	0.33	0.3
pk_13502	0.16	0	3.74	3.6		pk_13502	0.16	0	0.55	0.45
pk_26082	0.32	0.42	2.89	6.6		pk_26082	0.32	0.42	0.11	0
pk_23968	0.16	0.42	5.95	12		pk_23968	0.16	0.42	0.33	0
pk_12375	0.32	0.42	12.58	15.6		pk_12375	0.32	0.42	0.55	1.35
pk_11318	0.48	0.63	6.12	6.75		pk_11318	0.48	0.63	1.54	0.6
pk_19827	0	0.42	14.79	11.85		pk_19827	0	0.42	0.77	0.15
pk_20016	0	0.42	7.31	9		pk_20016	0	0.42	0.66	0.15
pk_23617	0.64	1.26	44.2	50.55		pk_23617	0.64	1.26	1.43	0.45
pk_20924	0.16	0.21	6.8	11.7		pk_20924	0.16	0.21	0.33	0
pk_20925	0.48	0.84	11.22	20.1		pk_20925	0.48	0.84	0.33	0.45
pk_25973	0.48	0.21	2.55	5.85		pk_25973	0.48	0.21	0.11	0
pk_23387	0.32	0.21	7.14	10.35		pk_23387	0.32	0.21	0.22	0.3
pk_15840	0.96	2.52	35.19	38.55		pk_15840	0.96	2.52	3.63	7.35
pk_23604	0	0	4.93	6.3		pk_23604	0	0	0.44	0.3
pk_6906	0.64	0.42	23.97	37.65		pk_6906	0.64	0.42	11.77	17.85
pk_23605	0.64	0.42	6.29	8.55		pk_23605	0.64	0.42	0.99	0.9
pk_16452	0.32	0	9.35	14.1		pk_16452	0.32	0	0.88	0.9
pk_483	0	0	3.74	5.55		pk_483	0	0	0.11	0
pk_23611	0.32	0.42	11.22	11.4		pk_23611	0.32	0.42	0.44	0.15
pk_26161	1.28	0.84	12.41	25.5		pk_26161	1.28	0.84	1.1	0.3
pk_12372	0	0.42	3.23	6.45		pk_12372	0	0.42	0.11	0.6
pk_25966	0.16	0	1.36	4.65		pk_25966	0.16	0	0.11	0.15
pk_518	0.32	0.84	8.16	11.25		pk_518	0.32	0.84	0.44	0.15
pk_20940	0.16	0	1.53	2.1		pk_20940	0.16	0	0.11	0
pk_3571	0.64	0	1.7	6.75		pk_3571	0.64	0	0.33	0
pk_23612	0.32	0.42	5.78	12.45		pk_23612	0.32	0.42	0.22	0.45
pk_25895	0.16	0.21	2.72	4.65		pk_25895	0.16	0.21	0.11	0.45
pk_17926	0.32	0.63	17	24.75		pk_17926	0.32	0.63	1.87	2.25
pk_23622	0.64	0.63	15.47	22.2		pk_23622	0.64	0.63	2.09	0.9
pk_25979	0.16	0	0.51	1.5		pk_25979	0.16	0	0.11	0
pk_6578	0.48	0.42	8.84	13.2		pk_6578	0.48	0.42	0.88	1.2
pk_23582	0.16	0	1.02	0.75		pk_23582	0.16	0	0.22	0.3
pk_6574	1.6	2.1	13.43	24.6		pk_6574	1.6	2.1	1.32	0.6
pk_26201	0.32	0.21	4.93	5.55		pk_26201	0.32	0.21	0.55	0.6
pk_26140	0.32	0.84	1.87	11.25		pk_26140	0.32	0.84	0.55	0.6
pk_15838	0	0.42	4.76	5.7		pk_15838	0	0.42	0.44	0.45
pk_20968	3.68	1.05	23.29	50.55		pk_20968	3.68	1.05	9.02	10.35
pk_486	0.16	0.21	3.4	4.5		pk_486	0.16	0.21	0.22	0
pk_12373	0.16	0.63	2.21	8.25		pk_12373	0.16	0.63	1.21	0.9
pk_491	0.32	0	2.04	1.95		pk_491	0.32	0	0.22	0.15
pk_4667	0.16	0.21	6.46	8.55		pk_4667	0.16	0.21	0.77	0
pk_2749	0.16	0	7.82	12		pk_2749	0.16	0	3.41	3
pk_485	0	0.42	4.25	4.5		pk_485	0	0.42	0.22	0.45
pk_23139	0.32	0.84	14.62	17.85		pk_23139	0.32	0.84	1.32	1.2
pk_12388	0.64	0.42	4.25	7.5		pk_12388	0.64	0.42	0	0.15
pk_6924	0.8	0.21	19.55	28.35		pk_6924	0.8	0.21	8.69	4.95
pk_26080	0	0.21	1.02	1.8		pk_26080	0	0.21	0.11	0
pk_6171	0.16	0.42	4.42	5.1		pk_6171	0.16	0.42	0.44	0.15
pk_512	0.32	0	2.72	3.6		pk_512	0.32	0	0.22	0
pk_25896	0.16	0.63	3.06	6.3		pk_25896	0.16	0.63	0.55	0.3
pk_26138	0.48	0.21	2.04	5.55		pk_26138	0.48	0.21	0.66	0.6
pk_19826	0.16	0	5.27	3.9		pk_19826	0.16	0	0.11	0
pk_25929	0.16	0	3.57	2.25		pk_25929	0.16	0	0.44	0
pk_23619	1.12	2.94	51.85	51		pk_23619	1.12	2.94	3.74	2.1
pk_3387	0.16	0	2.04	6		pk_3387	0.16	0	0.33	0
pk_20958	0.32	0	1.87	1.5		pk_20958	0.32	0	0.33	0.6
pk_23577	0.48	0.21	4.93	8.4		pk_23577	0.48	0.21	0.55	0.6
pk_12277	0.16	0.63	11.9	11.4		pk_12277	0.16	0.63	3.08	1.5
pk_3495	0	0.21	1.53	3.15		pk_3495	0	0.21	0	0.45
pk_26155	0.32	0.21	7.31	11.7		pk_26155	0.32	0.21	1.65	0.75
pk_23134	0.16	0.42	6.8	6.3		pk_23134	0.16	0.42	0.33	0.45
pk_3570	0.48	0.42	5.78	7.5		pk_3570	0.48	0.42	0.77	0.45
pk_23615	0.16	0	11.56	14.85		pk_23615	0.16	0	1.76	1.35
pk_3390	0	0.63	2.21	5.55		pk_3390	0	0.63	0.22	0.45
pk_26074	0.32	0.21	1.87	5.25		pk_26074	0.32	0.21	0.44	0.3
pk_17928	0.16	0.63	7.65	10.2		pk_17928	0.16	0.63	0.88	0.75
pk_20045	0.32	0.42	18.53	21.3		pk_20045	0.32	0.42	1.32	1.2
pk_23017	0	1.26	13.26	9.75		pk_23017	0	1.26	0.88	0.15
pk_23021	0.48	1.47	18.53	17.7		pk_23021	0.48	1.47	0.44	1.05
pk_23395	0.64	2.1	10.88	23.55		pk_23395	0.64	2.1	1.21	0.45
pk_17933	0.32	0.42	6.97	11.85		pk_17933	0.32	0.42	0.88	1.5
pk_26086	0	0	3.06	4.8		pk_26086	0	0	0.33	0.15
pk_12863	0.48	0.84	8.84	12.45		pk_12863	0.48	0.84	0.33	0.3
pk_23007	0.16	0.42	10.2	11.4		pk_23007	0.16	0.42	0.77	1.05
pk_17833	0	0.21	4.93	6.75		pk_17833	0	0.21	0.66	0.15
pk_25958	0.32	0	1.19	2.4		pk_25958	0.32	0	0.33	0
pk_488	0.32	2.73	16.83	22.2		pk_488	0.32	2.73	0.33	0.3
pk_558	0	0.21	2.55	3.45		pk_558	0	0.21	0.11	0.15
pk_23004	0.64	0.84	9.01	11.7		pk_23004	0.64	0.84	0.22	0.3
pk_511	0.32	0.42	12.24	28.35		pk_511	0.32	0.42	1.65	2.4
pk_14960	3.84	3.36	50.83	116.1		pk_14960	3.84	3.36	10.67	44.55
pk_21307	0.48	0	5.95	4.8		pk_21307	0.48	0	0.11	0
pk_20005	0.16	0.21	7.31	5.1		pk_20005	0.16	0.21	0.44	0.3
pk_3494	1.6	0.42	8.67	17.7		pk_3494	1.6	0.42	0.66	1.35
pk_25972	0	0.63	5.27	10.8		pk_25972	0	0.63	0	0
pk_3392	0	0	1.53	4.35		pk_3392	0	0	0	0.15
pk_25140	1.12	1.26	14.45	17.7		pk_25140	1.12	1.26	1.1	0.6
pk_23135	0	0.84	8.33	9.75		pk_23135	0	0.84	0.22	0.3
pk_19996	1.12	0.84	11.73	11.85		pk_19996	1.12	0.84	1.1	0.75
pk_20024	0.16	0.42	7.99	8.25		pk_20024	0.16	0.42	0.77	0.3
pk_5251	0	0	0.85	0.6		pk_5251	0	0	0.33	0.9
pk_6926	0.64	0.42	17.34	14.55		pk_6926	0.64	0.42	3.3	0.75
pk_20926	1.28	1.89	18.7	29.4		pk_20926	1.28	1.89	1.98	0.75
pk_12275	0.48	1.05	16.49	16.65		pk_12275	0.48	1.05	1.98	1.65
pk_23378	1.76	4.41	41.31	48.15		pk_23378	1.76	4.41	4.18	3
pk_2289	0.32	0.21	3.91	5.4		pk_2289	0.32	0.21	0.33	0
pk_18815	0.16	0.42	5.78	8.55		pk_18815	0.16	0.42	0.44	0.15
pk_26162	0.16	0.21	2.04	5.1		pk_26162	0.16	0.21	0.22	0.45
pk_25974	2.4	2.31	16.66	31.65		pk_25974	2.4	2.31	0.77	1.65
pk_12385	0.48	0	3.74	5.55		pk_12385	0.48	0	0.55	0.6
pk_21294	0.32	0	4.25	6.15		pk_21294	0.32	0	0.11	0
pk_6340	0.32	0.84	6.29	10.8		pk_6340	0.32	0.84	1.1	0.75
pk_17929	0.32	0.42	7.14	10.5		pk_17929	0.32	0.42	1.32	1.35
pk_25542	0.48	0.21	8.67	6.15		pk_25542	0.48	0.21	0.77	1.05
pk_17832	0.32	0.84	5.95	9.75		pk_17832	0.32	0.84	1.32	1.65
pk_2465	0.16	0	3.91	3.3		pk_2465	0.16	0	0.66	1.2
pk_23024	0	0.21	1.7	2.85		pk_23024	0	0.21	0.22	0.3
pk_23608	0.48	0.42	12.58	18.45		pk_23608	0.48	0.42	1.32	0.45
pk_23973	0.48	0.63	11.56	18.45		pk_23973	0.48	0.63	0	0.15
pk_531	0	0.63	5.95	3.9		pk_531	0	0.63	0.66	0.9
pk_6925	1.44	0.63	19.72	32.85		pk_6925	1.44	0.63	11.66	7.5
pk_12844	0.16	0.84	12.07	11.85		pk_12844	0.16	0.84	1.32	0.6
pk_23025	0.64	0.63	8.5	10.35		pk_23025	0.64	0.63	0.66	0.45
pk_17931	0	0.21	0.85	2.25		pk_17931	0	0.21	0.33	0.3
pk_25928	0.64	0.42	4.93	8.55		pk_25928	0.64	0.42	1.32	3
pk_21310	0.16	0.42	8.5	9.75		pk_21310	0.16	0.42	0	0.6
pk_25970	0.16	0.21	0.68	4.2		pk_25970	0.16	0.21	0.11	0.15
pk_23375	0.32	0.21	3.06	6.75		pk_23375	0.32	0.21	0.77	0
pk_20939	0	1.05	4.42	6.3		pk_20939	0	1.05	0.33	0.3
pk_19289	0	0.42	3.74	4.35		pk_19289	0	0.42	0.77	0.15
pk_19832	1.28	0.84	13.43	14.7		pk_19832	1.28	0.84	1.54	0.3
pk_15878	0.48	0.21	11.39	12.3		pk_15878	0.48	0.21	2.09	2.55
pk_17860	0.16	0.21	2.21	7.35		pk_17860	0.16	0.21	0.33	0.3
pk_15864	0.16	0.21	1.87	4.05		pk_15864	0.16	0.21	0.77	0.6
pk_25142	0.48	0.21	3.91	5.25		pk_25142	0.48	0.21	0.44	0.45
pk_12227	0.16	0.42	4.25	7.2		pk_12227	0.16	0.42	0.88	0.75
pk_1598	0	0	0.17	0.9		pk_1598	0	0	0.11	0
pk_23133	0.48	0.21	6.46	6.3		pk_23133	0.48	0.21	0.77	0.3
pk_23585	1.28	2.52	15.64	27.45		pk_23585	1.28	2.52	3.41	2.85
pk_26126	1.12	2.94	17.68	22.95		pk_26126	1.12	2.94	3.85	1.95
pk_23132	0.64	0.84	3.57	9.45		pk_23132	0.64	0.84	1.54	1.35
pk_23273	1.28	2.1	13.26	26.1		pk_23273	1.28	2.1	2.09	2.55
pk_19314	0.8	1.05	10.03	21.3		pk_19314	0.8	1.05	0.77	1.2
pk_20536	0.48	0.42	4.59	7.35		pk_20536	0.48	0.42	0	0.3
pk_26100	0	0.63	3.06	5.25		pk_26100	0	0.63	1.43	1.2
pk_20966	0.16	0.21	1.53	5.7		pk_20966	0.16	0.21	0.77	0.75
pk_15879	0	0	0.68	0.9		pk_15879	0	0	0	0
pk_515	0.32	1.05	5.1	5.55		pk_515	0.32	1.05	0.44	0.3
pk_557	0.64	0.84	8.84	10.8		pk_557	0.64	0.84	1.54	1.35
pk_13567	0	0.42	3.57	3.6		pk_13567	0	0.42	0.77	0.45
pk_24024	0.16	0.42	4.25	7.05		pk_24024	0.16	0.42	0.22	0.45
pk_17924	0.16	0.21	6.29	9.9		pk_17924	0.16	0.21	1.1	2.55
pk_13395	0.64	0.84	8.33	10.35		pk_13395	0.64	0.84	2.09	0.9
pk_15392	0.16	0.42	9.69	9.15		pk_15392	0.16	0.42	0.77	0
pk_25899	0	0.63	3.91	6.3		pk_25899	0	0.63	0.55	2.4
pk_12865	0.64	0.42	8.33	12.15		pk_12865	0.64	0.42	1.32	1.35
pk_23005	1.92	1.68	27.03	34.8		pk_23005	1.92	1.68	2.2	5.1
pk_517	0.8	3.57	18.19	24.6		pk_517	0.8	3.57	3.63	6.75
pk_20934	0	0	2.04	2.25		pk_20934	0	0	0.11	0.3
pk_12226	0.8	1.05	5.95	6.9		pk_12226	0.8	1.05	2.2	1.5
pk_23635	0.48	0.84	8.33	11.55		pk_23635	0.48	0.84	1.87	0.45
pk_3566	0.8	0	6.46	7.65		pk_3566	0.8	0	0.11	0.75
pk_3470	0.8	0.63	5.95	11.4		pk_3470	0.8	0.63	0.44	0.45
pk_20938	0.32	0.63	7.65	7.2		pk_20938	0.32	0.63	0.11	0.15
pk_23574	0	0.84	6.97	7.65		pk_23574	0	0.84	0.77	0.6
pk_23131	0.64	1.47	7.14	10.2		pk_23131	0.64	1.47	1.21	1.2
pk_23598	0.8	0.84	11.05	11.7		pk_23598	0.8	0.84	2.86	2.85
pk_20007	0.16	0	3.91	3.9		pk_20007	0.16	0	0	0
pk_20933	0	0.42	4.76	4.35		pk_20933	0	0.42	0.22	0.15
pk_3958	0.32	0.21	5.61	7.35		pk_3958	0.32	0.21	0.11	0.3
pk_26083	0.16	0.21	1.02	1.5		pk_26083	0.16	0.21	0	0.3
pk_4836	0	0	1.7	7.35		pk_4836	0	0	0.44	0
pk_23292	0.16	0	2.21	3.3		pk_23292	0.16	0	0.66	0
pk_23607	0.32	2.52	11.9	21.15		pk_23607	0.32	2.52	1.87	0.6
pk_25965	0	0.63	0.34	4.65		pk_25965	0	0.63	0.33	0.3
pk_24212	0.48	0	2.72	5.7		pk_24212	0.48	0	0.66	1.2
pk_17459	0.48	1.26	8.16	12		pk_17459	0.48	1.26	0.77	1.5
pk_23457	0.32	0.42	2.72	6.45		pk_23457	0.32	0.42	0.33	0.3
pk_20969	0.48	0.21	1.02	1.95		pk_20969	0.48	0.21	0.22	1.8
pk_24818	0.64	0.21	7.14	6		pk_24818	0.64	0.21	0.66	0.45
pk_11698	1.92	1.47	23.46	17.85		pk_11698	1.92	1.47	1.1	3.3
pk_14742	0.64	0.84	6.29	9.15		pk_14742	0.64	0.84	0.33	0.3
pk_12866	0.64	0.42	6.29	9.75		pk_12866	0.64	0.42	0.66	1.05
pk_15881	0.48	0	6.12	6		pk_15881	0.48	0	0.77	0.3
pk_23042	1.28	0.63	4.76	9.45		pk_23042	1.28	0.63	0.44	0.6
pk_12374	0.64	0.63	6.29	11.25		pk_12374	0.64	0.63	0.55	0.45
pk_23008	0.32	0.42	3.4	2.85		pk_23008	0.32	0.42	0.11	0.15
pk_20012	0.32	1.05	4.59	6.45		pk_20012	0.32	1.05	0.88	0
pk_6142	0.32	1.05	3.57	4.95		pk_6142	0.32	1.05	0.99	0.6
pk_3547	0.32	0.21	1.87	3.75		pk_3547	0.32	0.21	0.22	0.15
pk_26230	41.6	32.13	376.55	956.55		pk_26230	41.6	32.13	107.91	425.85
pk_23497	0.32	0.21	4.59	9.3		pk_23497	0.32	0.21	9.68	16.5
pk_559	0.16	0.63	4.25	3.75		pk_559	0.16	0.63	0.11	0.3
pk_12051	0.32	0.21	3.06	3.9		pk_12051	0.32	0.21	2.97	3.15
pk_25541	0.16	0.21	4.42	3.15		pk_25541	0.16	0.21	0.22	1.2
pk_25540	0.8	0.42	9.18	6.75		pk_25540	0.8	0.42	0.44	0.3
pk_7132	0.8	4.41	35.36	34.95		pk_7132	0.8	4.41	20.79	29.55
pk_4837	0.48	0	1.53	4.65		pk_4837	0.48	0	0.22	0.15
pk_15843	0.64	1.89	9.86	14.1		pk_15843	0.64	1.89	1.87	2.1
pk_20587	0.64	0.63	7.48	7.95		pk_20587	0.64	0.63	0.55	0.15
pk_514	1.28	0.84	8.33	7.35		pk_514	1.28	0.84	0.66	0.45
pk_3562	0.8	0.84	10.2	11.85		pk_3562	0.8	0.84	0.77	0.75
pk_3956	0.64	0.21	7.65	21.3		pk_3956	0.64	0.21	0.44	0.15
pk_15869	0.32	1.47	9.86	6		pk_15869	0.32	1.47	0.55	0.15
pk_19290	0	0.42	4.25	6.45		pk_19290	0	0.42	0.77	0.75
pk_3465	0.96	0.84	4.08	9.75		pk_3465	0.96	0.84	1.32	0.6
pk_25558	0.8	0.42	3.57	6.9		pk_25558	0.8	0.42	2.09	3.3
pk_19831	1.6	1.89	18.53	13.95		pk_19831	1.6	1.89	1.54	0.15
pk_17775	0	0	1.36	1.2		pk_17775	0	0	0.44	1.2
pk_521	0.32	0.21	4.42	5.7		pk_521	0.32	0.21	1.1	0.75
pk_24817	1.92	1.26	16.32	20.85		pk_24817	1.92	1.26	2.31	1.05
pk_3385	0.64	0.42	9.52	10.95		pk_3385	0.64	0.42	1.43	0.9
pk_23027	0.64	1.26	17.17	14.25		pk_23027	0.64	1.26	1.54	1.95
pk_23118	1.12	1.47	7.65	16.95		pk_23118	1.12	1.47	1.54	2.7
pk_7801	0.32	0.42	2.72	4.05		pk_7801	0.32	0.42	1.65	2.1
pk_6905	2.08	0.63	13.6	27.45		pk_6905	2.08	0.63	10.45	10.05
pk_6904	0.64	0.21	11.73	9.15		pk_6904	0.64	0.21	6.38	5.25
pk_20018	0.16	0	4.08	8.55		pk_20018	0.16	0	0.66	0.3
pk_15880	0.8	0.63	9.69	10.35		pk_15880	0.8	0.63	2.09	1.05
pk_22733	1.28	0.84	17.85	23.1		pk_22733	1.28	0.84	1.76	1.2
pk_6173	0.32	0.42	5.44	7.65		pk_6173	0.32	0.42	0.99	0.9
pk_26081	0.64	0.84	1.02	5.7		pk_26081	0.64	0.84	0.55	1.05
pk_22795	2.24	2.52	19.38	27.3		pk_22795	2.24	2.52	1.1	1.35
pk_6930	0.48	0	7.48	10.65		pk_6930	0.48	0	1.54	3
pk_6948	0.48	0	5.44	7.35		pk_6948	0.48	0	1.87	3.9
pk_6901	0.96	0.42	12.41	11.25		pk_6901	0.96	0.42	6.82	4.65
pk_15842	0.48	0.63	11.22	11.25		pk_15842	0.48	0.63	2.09	2.1
pk_15876	0.48	0.42	4.42	6.9		pk_15876	0.48	0.42	0.66	1.05
pk_26067	0.64	0.63	4.59	5.25		pk_26067	0.64	0.63	0.33	0
pk_12384	1.12	0.63	10.71	13.95		pk_12384	1.12	0.63	1.54	1.05
pk_19829	0.64	3.36	30.09	20.55		pk_19829	0.64	3.36	1.32	0.6
pk_6857	1.12	0.21	6.29	10.35		pk_6857	1.12	0.21	2.53	1.5
pk_25980	0	0	0.34	1.65		pk_25980	0	0	0.11	0.15
pk_24174	1.44	2.94	27.88	32.55		pk_24174	1.44	2.94	7.81	4.05
pk_23570	1.12	1.47	8.16	10.8		pk_23570	1.12	1.47	0.77	0.6
pk_26085	0.48	0.21	2.04	2.7		pk_26085	0.48	0.21	0	0.3
pk_20047	0	0.63	7.14	6.15		pk_20047	0	0.63	0.55	0.15
pk_25938	0.16	0.21	0.85	3		pk_25938	0.16	0.21	0.33	0.6
pk_20528	0.32	0.63	3.4	4.8		pk_20528	0.32	0.63	0.99	0.9
pk_482	0.64	0.84	8.84	10.95		pk_482	0.64	0.84	1.54	1.2
pk_23274	0.64	0.21	4.93	8.4		pk_23274	0.64	0.21	0.88	1.2
pk_23003	0.96	0.84	11.9	8.4		pk_23003	0.96	0.84	0.33	0.3
pk_3852	0.64	1.47	8.5	8.4		pk_3852	0.64	1.47	1.54	0.9
pk_6927	1.76	2.31	13.77	32.25		pk_6927	1.76	2.31	13.86	14.55
pk_490	0.64	1.26	9.01	4.8		pk_490	0.64	1.26	0.66	0.9
pk_15837	0.96	0.63	3.4	4.8		pk_15837	0.96	0.63	0.88	0.3
pk_19087	1.12	1.47	11.22	13.95		pk_19087	1.12	1.47	3.41	2.4
pk_12864	0.64	0.63	7.31	12.75		pk_12864	0.64	0.63	1.87	2.1
pk_13241	1.6	0	14.28	21		pk_13241	1.6	0	8.58	8.55
pk_23388	0.48	0.63	3.23	4.95		pk_23388	0.48	0.63	0.22	1.05
pk_10905	0.32	1.89	8.5	9.75		pk_10905	0.32	1.89	0.55	0.45
pk_1596	1.44	1.47	10.37	17.7		pk_1596	1.44	1.47	2.31	2.25
pk_21302	1.6	0	11.05	20.1		pk_21302	1.6	0	0.22	0.15
pk_26027	0	0	1.87	1.5		pk_26027	0	0	0	0
pk_3563	0.96	0	4.59	7.5		pk_3563	0.96	0	1.1	0.45
pk_17581	0.16	0	11.9	13.05		pk_17581	0.16	0	0.44	0
pk_20022	0.48	0.42	7.31	6.9		pk_20022	0.48	0.42	1.1	0.45
pk_15877	0.48	0	6.8	4.5		pk_15877	0.48	0	1.1	0.45
pk_23638	0.8	0.63	10.03	8.1		pk_23638	0.8	0.63	1.65	0.6
pk_20004	0.48	1.68	12.58	12.3		pk_20004	0.48	1.68	2.09	1.35
pk_24975	0	0.84	7.14	7.95		pk_24975	0	0.84	2.42	1.65
pk_20172	0.16	2.31	16.66	10.65		pk_20172	0.16	2.31	0.66	0.6
pk_3420	0.48	0.63	6.12	7.5		pk_3420	0.48	0.63	5.72	7.05
pk_2748	0.48	0	7.82	10.65		pk_2748	0.48	0	10.56	3.75
pk_26128	0.48	0	3.23	6		pk_26128	0.48	0	4.51	5.7
pk_22793	1.6	2.31	13.43	23.85		pk_22793	1.6	2.31	1.65	2.1
pk_480	0.16	0.63	3.74	4.35		pk_480	0.16	0.63	0.55	0.3
pk_10910	0.96	2.94	16.83	22.05		pk_10910	0.96	2.94	3.85	3.3
pk_23300	0.64	1.68	5.61	6.45		pk_23300	0.64	1.68	0.99	0.3
pk_24177	1.28	0.21	16.15	14.85		pk_24177	1.28	0.21	2.64	1.95
pk_16287	0.48	0.84	7.14	11.4		pk_16287	0.48	0.84	6.38	11.1
pk_22763	1.76	2.1	40.29	34.65		pk_22763	1.76	2.1	10.01	19.2
pk_7112	0.48	1.68	10.03	12.75		pk_7112	0.48	1.68	2.2	1.65
pk_26137	0.16	0.63	1.02	1.05		pk_26137	0.16	0.63	0.88	0.6
pk_11125	0.96	1.68	9.69	17.4		pk_11125	0.96	1.68	3.19	3.15
pk_3854	0.48	1.26	9.01	10.05		pk_3854	0.48	1.26	0.77	0
pk_10520	0.48	0.42	8.16	13.8		pk_10520	0.48	0.42	8.58	12.45
pk_493	0.48	0.63	5.44	7.35		pk_493	0.48	0.63	0.66	1.35
pk_12002	0.8	0.42	11.22	15.6		pk_12002	0.8	0.42	5.61	4.2
pk_21103	0.8	0.63	15.47	21.75		pk_21103	0.8	0.63	0.88	1.05
pk_23573	2.56	2.94	19.21	19.2		pk_23573	2.56	2.94	0.99	0.6
pk_23834	1.12	1.26	13.43	20.55		pk_23834	1.12	1.26	1.21	0.9
pk_481	0.32	0.63	4.25	5.25		pk_481	0.32	0.63	0.88	0.75
pk_26139	1.6	2.52	10.03	31.05		pk_26139	1.6	2.52	3.85	13.05
pk_25960	0	0.42	2.04	3.75		pk_25960	0	0.42	0.66	0.45
pk_24750	0	0.21	1.7	4.05		pk_24750	0	0.21	2.09	3
pk_21115	0.32	1.26	5.44	14.85		pk_21115	0.32	1.26	1.98	1.2
pk_23297	0.64	1.05	4.93	5.4		pk_23297	0.64	1.05	0.77	0.15
pk_25963	0	0.21	1.02	2.4		pk_25963	0	0.21	0	0
pk_26040	0	0.21	2.21	0.75		pk_26040	0	0.21	0	0
pk_20170	0.16	0.63	5.95	2.1		pk_20170	0.16	0.63	0.66	1.2
pk_12006	0.8	1.26	14.62	15.6		pk_12006	0.8	1.26	1.21	0.9
pk_4001	0.16	0.42	2.04	1.35		pk_4001	0.16	0.42	0.11	0
pk_25933	0.48	0.42	2.55	7.05		pk_25933	0.48	0.42	3.85	3.45
pk_25957	0.64	0	0.85	2.25		pk_25957	0.64	0	0.22	0
pk_3461	1.44	1.26	8.33	12		pk_3461	1.44	1.26	1.43	1.95
pk_26068	1.76	1.26	5.1	7.8		pk_26068	1.76	1.26	0.77	0.6
pk_3542	2.08	0.84	5.1	9.9		pk_3542	2.08	0.84	1.32	0.75
pk_19820	2.4	3.99	18.19	15.6		pk_19820	2.4	3.99	4.07	2.55
pk_22996	0.32	0.21	2.21	2.25		pk_22996	0.32	0.21	0.77	1.5
pk_23641	0.16	1.05	2.89	5.4		pk_23641	0.16	1.05	1.21	0.45
pk_466	0.64	1.05	5.27	7.95		pk_466	0.64	1.05	1.54	2.1
pk_12043	0.48	0.21	5.27	7.5		pk_12043	0.48	0.21	5.06	4.05
pk_7109	0.96	1.26	12.07	7.95		pk_7109	0.96	1.26	4.4	4.05
pk_23391	0.16	1.47	6.29	6.15		pk_23391	0.16	1.47	0.55	0.15
pk_6859	1.12	0.84	13.43	10.05		pk_6859	1.12	0.84	5.17	3.15
pk_21074	0.96	0.42	4.93	7.35		pk_21074	0.96	0.42	1.98	0.6
pk_13350	0.8	0.84	6.46	8.25		pk_13350	0.8	0.84	1.43	0.15
pk_11319	1.28	0.84	1.02	2.55		pk_11319	1.28	0.84	0.88	0.75
pk_15394	2.4	2.31	19.38	26.4		pk_15394	2.4	2.31	2.53	2.1
pk_25968	0	0.21	1.02	1.2		pk_25968	0	0.21	0	0
pk_6123	1.76	1.26	12.58	21.6		pk_6123	1.76	1.26	1.76	1.8
pk_20084	0.16	0	3.57	3		pk_20084	0.16	0	0.77	0.15
pk_7091	4.16	5.04	44.2	44.85		pk_7091	4.16	5.04	15.95	14.4
pk_23599	0.48	0.63	4.08	3.45		pk_23599	0.48	0.63	0.66	0.6
pk_19178	0.48	0.42	5.95	4.35		pk_19178	0.48	0.42	1.21	0.6
pk_17934	3.36	2.73	15.81	13.5		pk_17934	3.36	2.73	8.58	3.75
pk_1499	0.16	1.89	6.97	10.35		pk_1499	0.16	1.89	3.74	1.5
pk_23390	0	0.42	6.8	11.7		pk_23390	0	0.42	1.1	0.75
pk_20000	1.44	3.57	21.93	22.2		pk_20000	1.44	3.57	1.87	0.6
pk_12871	0.64	0	6.97	7.05		pk_12871	0.64	0	0.22	1.35
pk_20923	0.64	1.68	7.99	8.4		pk_20923	0.64	1.68	1.21	1.35
pk_8552	0	0.21	1.02	0.45		pk_8552	0	0.21	1.65	0.9
pk_22765	0.48	2.52	11.9	11.7		pk_22765	0.48	2.52	0.88	0.9
pk_6947	0.8	0.84	14.45	11.4		pk_6947	0.8	0.84	5.83	3.6
pk_12868	1.76	3.78	19.55	28.2		pk_12868	1.76	3.78	5.39	4.95
pk_3356	0.48	0.21	6.46	5.7		pk_3356	0.48	0.21	6.16	4.95
pk_3546	0	0.21	1.87	4.05		pk_3546	0	0.21	0.44	0.15
pk_15396	1.12	1.89	10.37	12		pk_15396	1.12	1.89	1.65	0.15
pk_17927	0.32	1.89	6.46	7.8		pk_17927	0.32	1.89	0.66	0.6
pk_23227	0.96	0.84	7.65	9.45		pk_23227	0.96	0.84	0.66	0.15
pk_17271	0.32	1.26	6.46	7.5		pk_17271	0.32	1.26	1.21	0.75
pk_18818	1.12	0	5.44	3.9		pk_18818	1.12	0	0.99	0.9
pk_4868	0.32	1.05	3.4	4.2		pk_4868	0.32	1.05	0.44	0.45
pk_23642	7.36	7.56	39.44	51.15		pk_23642	7.36	7.56	11.22	8.1
pk_7806	2.24	2.94	21.08	25.35		pk_7806	2.24	2.94	8.25	6.45
pk_22772	1.28	0.84	14.96	17.85		pk_22772	1.28	0.84	2.97	3.15
pk_17582	0.48	0.42	10.2	12		pk_17582	0.48	0.42	0.33	0.6
pk_25959	0.8	0	1.36	2.1		pk_25959	0.8	0	0.11	0
pk_19115	0.16	0.63	2.72	2.4		pk_19115	0.16	0.63	0.99	0.3
pk_7096	0.64	0.63	10.54	8.7		pk_7096	0.64	0.63	1.98	1.65
pk_3875	1.28	2.1	10.2	19.5		pk_3875	1.28	2.1	4.18	2.1
pk_11933	0.48	1.05	2.89	6.75		pk_11933	0.48	1.05	0.33	0.15
pk_4838	1.92	0.42	13.26	15		pk_4838	1.92	0.42	2.42	6.75
pk_20021	0.32	2.1	12.58	9.3		pk_20021	0.32	2.1	0.55	0.15
pk_6861	0.96	0.63	12.75	12.15		pk_6861	0.96	0.63	5.61	1.8
pk_4719	0.64	0.63	7.65	11.85		pk_4719	0.64	0.63	2.53	3
pk_17925	0.96	1.68	14.11	13.8		pk_17925	0.96	1.68	3.3	1.05
pk_24160	3.04	3.15	19.72	25.95		pk_24160	3.04	3.15	5.94	6
pk_21107	3.2	2.73	21.25	57.45		pk_21107	3.2	2.73	4.95	4.65
pk_25927	0.16	0	0	0.45		pk_25927	0.16	0	0.33	0.15
pk_6858	3.04	3.78	27.2	30.6		pk_6858	3.04	3.78	12.54	6.45
pk_17932	0.8	3.15	8.5	14.7		pk_17932	0.8	3.15	1.21	3.3
pk_25975	0.16	0	1.36	3.6		pk_25975	0.16	0	1.32	1.2
pk_20546	0.16	1.26	3.06	6.45		pk_20546	0.16	1.26	1.54	1.2
pk_4869	0.64	0.42	8.33	5.85		pk_4869	0.64	0.42	0.99	1.35
pk_7088	2.72	0.84	17.34	12.3		pk_7088	2.72	0.84	6.82	4.05
pk_7139	1.92	2.52	17.34	17.55		pk_7139	1.92	2.52	8.91	12.45
pk_3396	0.48	1.89	6.46	10.2		pk_3396	0.48	1.89	0.22	0.3
pk_23603	0.32	1.26	16.15	10.5		pk_23603	0.32	1.26	0.77	0
pk_2561	0.8	0.42	3.57	4.95		pk_2561	0.8	0.42	1.76	2.25
pk_11127	1.44	1.47	7.14	8.1		pk_11127	1.44	1.47	1.43	2.7
pk_22921	0.32	0.42	5.78	7.5		pk_22921	0.32	0.42	6.27	7.65
pk_12383	3.52	6.09	39.78	62.7		pk_12383	3.52	6.09	6.38	4.65
pk_12224	0.8	1.89	3.91	8.25		pk_12224	0.8	1.89	1.32	1.8
pk_6929	10.56	3.57	90.44	108.3		pk_6929	10.56	3.57	19.36	17.1
pk_10197	0	0.21	3.91	6.75		pk_10197	0	0.21	4.29	4.35
pk_12276	0.64	2.52	11.73	14.7		pk_12276	0.64	2.52	5.61	3.9
pk_21306	2.08	0	23.46	22.35		pk_21306	2.08	0	0.77	0.15
pk_24175	1.28	2.31	19.21	18.6		pk_24175	1.28	2.31	5.06	2.4
pk_19828	1.12	1.05	17	11.25		pk_19828	1.12	1.05	2.31	2.1
pk_6865	0.48	0.42	8.33	7.65		pk_6865	0.48	0.42	7.48	10.65
pk_15395	1.28	0.84	8.16	8.1		pk_15395	1.28	0.84	1.98	1.05
pk_6860	1.12	0.84	8.84	10.2		pk_6860	1.12	0.84	4.51	2.4
pk_26168	0.32	0	1.19	0.6		pk_26168	0.32	0	0.55	0.75
pk_22997	0.32	0.84	3.57	4.35		pk_22997	0.32	0.84	0.99	1.05
pk_20970	0.64	0.63	3.4	5.85		pk_20970	0.64	0.63	3.52	3.6
pk_13690	0.48	0.63	3.06	3.9		pk_13690	0.48	0.63	1.21	2.25
pk_26197	2.08	1.89	10.37	13.05		pk_26197	2.08	1.89	7.15	6.6
pk_21101	7.68	5.46	51	74.1		pk_21101	7.68	5.46	7.81	6.6
pk_23569	1.44	4.41	14.96	17.55		pk_23569	1.44	4.41	1.65	0.9
pk_23500	0.64	0.63	9.18	11.1		pk_23500	0.64	0.63	12.76	13.05
pk_26189	0.32	1.05	2.38	5.25		pk_26189	0.32	1.05	0.99	0.45
pk_7100	1.6	1.47	10.71	13.05		pk_7100	1.6	1.47	3.52	4.2
pk_7090	1.12	0.84	10.03	10.8		pk_7090	1.12	0.84	4.73	1.95
pk_25533	0.16	0.21	1.7	0.9		pk_25533	0.16	0.21	0.44	0.3
pk_21272	1.92	0.21	10.2	14.55		pk_21272	1.92	0.21	4.62	6.45
pk_2461	1.6	3.36	21.93	18.45		pk_2461	1.6	3.36	2.64	1.95
pk_7086	0.32	1.26	11.05	8.25		pk_7086	0.32	1.26	3.85	1.8
pk_26194	0.16	1.05	2.04	7.2		pk_26194	0.16	1.05	1.54	1.95
pk_21311	3.52	1.68	18.53	18.45		pk_21311	3.52	1.68	2.31	3
pk_21075	1.12	1.26	11.39	16.95		pk_21075	1.12	1.26	1.21	1.8
pk_3957	0.48	0.63	6.29	7.05		pk_3957	0.48	0.63	0.22	0.45
pk_7108	1.12	1.05	10.88	10.65		pk_7108	1.12	1.05	4.62	3.15
pk_7104	1.92	2.1	12.75	14.1		pk_7104	1.92	2.1	3.08	3.45
pk_18819	0.48	1.26	4.08	3.45		pk_18819	0.48	1.26	1.1	1.35
pk_20941	0.64	2.73	27.37	32.25		pk_20941	0.64	2.73	0.33	0.15
pk_26202	0.64	0.63	6.63	5.7		pk_26202	0.64	0.63	3.3	0.75
pk_23400	0.64	0.84	8.33	9.3		pk_23400	0.64	0.84	0.99	0.6
pk_6853	3.68	6.93	25.16	36.9		pk_6853	3.68	6.93	8.14	6.45
pk_20621	0.16	0.63	4.42	3.15		pk_20621	0.16	0.63	0.77	0.3
pk_17270	1.44	1.05	12.24	12.75		pk_17270	1.44	1.05	2.64	1.35
pk_2538	0.96	0.42	5.95	6.45		pk_2538	0.96	0.42	2.2	0.6
pk_24015	1.28	1.47	6.8	12.75		pk_24015	1.28	1.47	1.1	1.05
pk_16447	0.64	0.63	6.12	8.25		pk_16447	0.64	0.63	3.52	0.75
pk_492	0.16	0.42	1.7	2.85		pk_492	0.16	0.42	0.22	0
pk_500	0.32	1.68	10.37	8.85		pk_500	0.32	1.68	0.22	0
pk_372	1.28	0.21	2.55	2.4		pk_372	1.28	0.21	0.55	0.45
pk_19818	0.8	0.84	4.08	22.5		pk_19818	0.8	0.84	1.21	2.25
pk_21293	3.04	8.19	34.68	39		pk_21293	3.04	8.19	3.63	2.25
pk_24076	0.64	1.68	7.48	7.5		pk_24076	0.64	1.68	1.87	0.3
pk_10908	0.96	2.94	11.73	12.3		pk_10908	0.96	2.94	1.43	2.25
pk_20529	0.48	0.63	3.4	7.05		pk_20529	0.48	0.63	1.21	0.9
pk_23293	0.32	0.84	6.97	6		pk_23293	0.32	0.84	1.32	1.05
pk_6855	2.72	2.1	13.09	20.7		pk_6855	2.72	2.1	6.27	8.4
pk_4871	0	0.21	8.67	6.3		pk_4871	0	0.21	1.43	0.9
pk_23456	5.12	2.1	22.95	30.3		pk_23456	5.12	2.1	1.65	1.05
pk_2842	0.8	1.05	7.65	6.6		pk_2842	0.8	1.05	1.65	1.5
pk_18708	0.64	0.42	5.61	6.15		pk_18708	0.64	0.42	1.54	2.25
pk_24077	1.76	1.68	10.54	13.65		pk_24077	1.76	1.68	2.53	1.05
pk_11699	7.84	7.98	44.37	26.4		pk_11699	7.84	7.98	4.07	4.35
pk_20220	0.32	0.42	5.95	3.45		pk_20220	0.32	0.42	1.1	2.1
pk_15399	1.12	0.42	8.67	9.15		pk_15399	1.12	0.42	1.54	2.25
pk_23030	0.16	1.05	2.04	4.8		pk_23030	0.16	1.05	0.11	0.45
pk_23295	1.44	3.78	14.96	17.4		pk_23295	1.44	3.78	3.19	3.3
pk_14745	1.12	1.05	7.31	6.75		pk_14745	1.12	1.05	0.33	0
pk_21230	0.64	0.42	2.89	3.6		pk_21230	0.64	0.42	0.33	1.05
pk_7995	3.2	2.52	12.75	21		pk_7995	3.2	2.52	3.85	4.8
pk_23284	0.32	1.47	7.14	10.5		pk_23284	0.32	1.47	2.09	1.95
pk_19118	0.8	1.05	4.76	5.85		pk_19118	0.8	1.05	1.87	0.6
pk_20942	0.48	0.63	8.84	8.85		pk_20942	0.48	0.63	0.11	0
pk_6573	0.32	1.26	4.08	5.7		pk_6573	0.32	1.26	0.44	1.95
pk_6143	0.32	0.63	3.4	3.15		pk_6143	0.32	0.63	0.22	0.45
pk_23301	0.64	1.68	5.61	5.1		pk_23301	0.64	1.68	1.32	1.05
pk_20778	1.44	0.84	13.94	12		pk_20778	1.44	0.84	5.06	3.6
pk_4666	0.96	1.47	4.42	7.8		pk_4666	0.96	1.47	1.65	1.5
pk_23600	0.8	0.84	6.63	6.3		pk_23600	0.8	0.84	0.44	0.45
pk_23633	1.12	1.68	4.93	11.25		pk_23633	1.12	1.68	1.98	1.05
pk_4870	0.32	1.05	5.95	3.6		pk_4870	0.32	1.05	0.77	0.3
pk_6653	3.04	2.73	20.06	20.7		pk_6653	3.04	2.73	1.43	1.2
pk_12951	1.92	0.42	8.33	11.7		pk_12951	1.92	0.42	1.1	0.9
pk_17843	0.32	1.47	4.59	9		pk_17843	0.32	1.47	0.88	1.2
pk_2464	1.92	7.35	24.65	24.3		pk_2464	1.92	7.35	2.42	1.5
pk_24412	1.76	1.26	20.74	23.55		pk_24412	1.76	1.26	17.27	32.1
pk_24876	9.44	13.86	9.86	8.1		pk_24876	9.44	13.86	4.73	2.4
pk_15397	3.36	3.15	23.63	26.55		pk_15397	3.36	3.15	2.97	2.1
pk_23129	0.48	0.84	3.06	7.65		pk_23129	0.48	0.84	1.65	1.95
pk_23283	0.8	2.1	7.99	9.3		pk_23283	0.8	2.1	1.65	0.45
pk_556	0.48	2.1	6.63	10.95		pk_556	0.48	2.1	1.87	0.15
pk_23636	0.8	0.21	4.08	4.2		pk_23636	0.8	0.21	1.1	1.2
pk_12376	0.32	0.84	4.08	5.7		pk_12376	0.32	0.84	2.53	0.6
pk_21094	8.32	4.41	65.45	102.75		pk_21094	8.32	4.41	4.4	5.25
pk_13409	0.32	0.21	3.4	1.35		pk_13409	0.32	0.21	1.32	1.65
pk_7092	0.16	0.42	5.78	3.75		pk_7092	0.16	0.42	1.65	1.8
pk_4864	0.48	0.21	4.76	6.3		pk_4864	0.48	0.21	0.44	1.65
pk_20027	0.48	1.47	4.59	3.75		pk_20027	0.48	1.47	1.87	1.2
pk_6844	1.6	1.26	12.75	12.3		pk_6844	1.6	1.26	5.17	1.35
pk_7111	0.96	0.63	3.91	3.15		pk_7111	0.96	0.63	1.87	2.4
pk_495	0.8	1.05	2.89	5.55		pk_495	0.8	1.05	2.75	0.9
pk_12127	1.28	0.42	8.5	11.85		pk_12127	1.28	0.42	6.82	3.9
pk_26198	0.8	0	2.04	3.9		pk_26198	0.8	0	2.53	0.6
pk_23568	0.32	1.26	4.76	7.05		pk_23568	0.32	1.26	2.2	1.5
pk_26204	0.96	1.47	7.99	11.55		pk_26204	0.96	1.47	2.97	1.05
pk_2455	0.8	1.05	8.16	6.6		pk_2455	0.8	1.05	1.21	0.9
pk_15393	2.24	2.94	18.7	20.4		pk_15393	2.24	2.94	3.52	2.1
pk_6657	1.92	0.63	11.05	13.05		pk_6657	1.92	0.63	1.54	0.45
pk_17586	0.48	0.63	4.93	7.8		pk_17586	0.48	0.63	0.22	0.9
pk_487	0.16	1.05	6.29	7.05		pk_487	0.16	1.05	0.88	1.65
pk_22796	0.8	1.26	8.33	8.55		pk_22796	0.8	1.26	2.42	2.4
pk_6160	0.8	1.47	6.8	9.15		pk_6160	0.8	1.47	2.31	1.65
pk_20935	3.84	1.89	37.4	31.35		pk_20935	3.84	1.89	1.21	1.8
pk_21303	1.44	0	8.67	12.9		pk_21303	1.44	0	0.44	0.3
pk_25723	0.32	0.21	2.21	7.35		pk_25723	0.32	0.21	0.99	0.3
pk_6130	1.44	0	7.99	9.6		pk_6130	1.44	0	1.98	4.05
pk_2303	0.32	0.84	6.29	3.9		pk_2303	0.32	0.84	0.44	0.45
pk_13878	0.64	1.68	9.01	2.7		pk_13878	0.64	1.68	7.26	8.7
pk_13353	3.68	3.36	28.05	26.4		pk_13353	3.68	3.36	5.83	4.65
pk_20927	3.84	5.67	37.74	52.95		pk_20927	3.84	5.67	4.07	2.7
pk_12658	0.32	1.26	11.9	8.4		pk_12658	0.32	1.26	11.77	11.7
pk_7106	1.12	1.68	13.6	10.95		pk_7106	1.12	1.68	7.81	7.35
pk_17798	0.48	0.42	4.76	7.95		pk_17798	0.48	0.42	7.59	5.4
pk_17842	2.08	5.67	12.75	38.55		pk_17842	2.08	5.67	4.29	3.45
pk_17454	0.32	1.05	4.25	6.75		pk_17454	0.32	1.05	1.32	1.2
pk_3544	0.96	0.42	4.59	6.15		pk_3544	0.96	0.42	1.1	0.9
pk_7796	0.16	1.47	1.7	4.65		pk_7796	0.16	1.47	1.54	0.6
pk_23832	2.24	0.84	15.98	19.95		pk_23832	2.24	0.84	1.54	3.9
pk_19813	3.2	3.36	14.96	13.5		pk_19813	3.2	3.36	5.28	4.95
pk_26133	0	0	0.68	0.9		pk_26133	0	0	0.22	0.15
pk_23119	2.08	2.1	3.74	15.9		pk_23119	2.08	2.1	3.19	1.95
pk_21095	0.8	1.47	6.12	11.25		pk_21095	0.8	1.47	1.1	0.75
pk_2747	1.6	0.42	10.03	18.9		pk_2747	1.6	0.42	7.92	12.15
pk_6913	1.12	0.84	9.35	9.3		pk_6913	1.12	0.84	6.16	3.6
pk_22998	0.8	1.47	14.11	14.85		pk_22998	0.8	1.47	3.96	3.6
pk_3548	2.56	0.42	8.33	9.45		pk_3548	2.56	0.42	1.43	0.45
pk_6658	1.76	1.26	7.99	11.4		pk_6658	1.76	1.26	1.54	1.8
pk_23302	0.8	0.63	3.74	4.05		pk_23302	0.8	0.63	0.55	0.45
pk_2469	0.48	1.47	5.27	7.35		pk_2469	0.48	1.47	1.32	1.2
pk_20917	0.16	0.63	3.23	2.4		pk_20917	0.16	0.63	0.66	0
pk_11697	8	3.57	35.36	22.5		pk_11697	8	3.57	4.4	4.95
pk_26153	7.52	14.49	86.02	108.9		pk_26153	7.52	14.49	9.24	11.85
pk_6903	3.36	1.68	29.75	36.45		pk_6903	3.36	1.68	16.83	11.4
pk_10896	0.32	1.47	8.33	12.15		pk_10896	0.32	1.47	1.32	0.75
pk_21702	0.64	0.21	5.27	4.95		pk_21702	0.64	0.21	0.88	0.75
pk_23279	2.56	2.1	12.58	14.4		pk_23279	2.56	2.1	3.08	2.7
pk_7131	0.48	3.99	23.29	27.15		pk_7131	0.48	3.99	24.64	31.05
pk_22792	3.36	1.68	14.96	16.35		pk_22792	3.36	1.68	1.76	1.2
pk_24173	1.44	2.1	10.88	12.3		pk_24173	1.44	2.1	2.75	1.35
pk_126	1.28	0.42	6.97	8.1		pk_126	1.28	0.42	4.62	1.65
pk_23885	1.28	3.36	13.26	15.9		pk_23885	1.28	3.36	2.2	3.3
pk_10858	0.8	1.26	3.91	5.25		pk_10858	0.8	1.26	2.2	2.1
pk_7752	0.32	1.26	3.91	7.65		pk_7752	0.32	1.26	7.81	9
pk_7396	1.12	0.84	13.6	13.8		pk_7396	1.12	0.84	3.3	2.7
pk_2459	1.28	1.47	10.71	9.75		pk_2459	1.28	1.47	1.98	1.05
pk_22766	1.28	3.78	13.94	18		pk_22766	1.28	3.78	1.76	1.95
pk_2791	1.76	0.42	8.16	9.6		pk_2791	1.76	0.42	4.4	2.7
pk_21069	1.44	0	8.33	7.5		pk_21069	1.44	0	0.22	0.75
pk_19174	0.8	0.63	6.97	6.6		pk_19174	0.8	0.63	1.98	1.35
pk_19323	1.76	0.63	6.29	16.2		pk_19323	1.76	0.63	2.31	0.75
pk_22746	2.24	2.73	18.53	22.5		pk_22746	2.24	2.73	3.85	2.55
pk_3946	0.64	0.42	2.72	3		pk_3946	0.64	0.42	0	0.15
pk_15865	0.8	0.42	10.71	9.45		pk_15865	0.8	0.42	5.72	0.3
pk_26193	0.16	0	0.34	1.5		pk_26193	0.16	0	0.11	0.15
pk_5221	0.96	0.42	4.42	6.45		pk_5221	0.96	0.42	1.32	0.9
pk_23266	0.64	0.21	2.89	2.85		pk_23266	0.64	0.21	1.21	0.15
pk_11128	1.12	1.26	4.25	7.05		pk_11128	1.12	1.26	1.98	2.25
pk_22764	0.64	1.89	8.33	9.75		pk_22764	0.64	1.89	1.1	0.45
pk_504	0.64	1.68	12.07	17.85		pk_504	0.64	1.68	0.44	0.15
pk_23044	0.32	0.21	2.55	1.65		pk_23044	0.32	0.21	0.55	1.05
pk_19013	2.24	3.78	17.85	16.2		pk_19013	2.24	3.78	7.04	5.25
pk_6775	1.44	1.05	7.65	8.25		pk_6775	1.44	1.05	2.75	2.7
pk_23498	1.6	1.05	13.09	35.25		pk_23498	1.6	1.05	46.09	45.6
pk_6921	0.96	1.89	21.25	20.25		pk_6921	0.96	1.89	5.5	5.1
pk_6900	0.96	0.42	11.56	11.55		pk_6900	0.96	0.42	6.6	4.2
pk_1617	1.12	0.42	3.4	5.1		pk_1617	1.12	0.42	1.87	0.6
pk_6928	4	1.89	23.29	31.95		pk_6928	4	1.89	11.11	6
pk_1085	2.4	0.84	9.01	9		pk_1085	2.4	0.84	0.77	0.75
pk_20527	0.96	3.99	13.43	22.35		pk_20527	0.96	3.99	3.52	0.75
pk_6580	1.12	0.84	7.99	6.6		pk_6580	1.12	0.84	0.99	0.9
pk_10847	2.72	6.93	27.88	41.85		pk_10847	2.72	6.93	1.43	0.9
pk_16224	0.8	0	3.57	5.25		pk_16224	0.8	0	7.15	8.7
pk_6774	1.76	0.84	10.2	13.95		pk_6774	1.76	0.84	5.28	5.55
pk_23970	0.96	0	4.42	9.75		pk_23970	0.96	0	0	0.15
pk_11124	1.76	1.68	7.14	11.1		pk_11124	1.76	1.68	2.75	4.35
pk_20945	0.16	0	6.12	3.3		pk_20945	0.16	0	0.77	0.45
pk_11123	0.96	0.84	5.78	8.4		pk_11123	0.96	0.84	3.41	4.95
pk_23000	1.12	1.68	7.82	10.65		pk_23000	1.12	1.68	5.39	5.25
pk_10895	0.32	0.21	3.23	5.55		pk_10895	0.32	0.21	0.22	0.3
pk_510	0.16	0.63	6.29	9		pk_510	0.16	0.63	1.1	0.75
pk_12421	6.24	2.52	32.47	31.35		pk_12421	6.24	2.52	7.59	3
pk_15761	1.44	0.84	12.92	19.95		pk_15761	1.44	0.84	5.83	5.4
pk_12422	2.24	0.84	7.99	12		pk_12422	2.24	0.84	2.75	2.25
pk_22995	0.48	0.63	3.57	4.5		pk_22995	0.48	0.63	1.54	0.3
pk_23675	0.16	0.63	3.23	3.75		pk_23675	0.16	0.63	0.77	0.15
pk_20525	0.64	1.47	5.78	6.45		pk_20525	0.64	1.47	3.19	0.75
pk_25734	0	0.21	5.1	4.35		pk_25734	0	0.21	0.88	1.65
pk_10169	0.96	3.57	14.79	12.6		pk_10169	0.96	3.57	1.98	1.35
pk_26144	0.8	2.73	7.82	14.85		pk_26144	0.8	2.73	1.54	2.55
pk_7099	0.48	0.42	6.8	3.45		pk_7099	0.48	0.42	2.09	1.65
pk_7095	0.8	0.42	5.78	8.25		pk_7095	0.8	0.42	3.74	1.2
pk_26195	0.64	1.26	4.25	6.6		pk_26195	0.64	1.26	1.54	0.9
pk_23927	0.48	0	4.76	6		pk_23927	0.48	0	3.08	6.15
pk_21112	7.36	4.83	47.77	72.3		pk_21112	7.36	4.83	4.84	4.65
pk_22606	0.16	0.63	3.23	4.2		pk_22606	0.16	0.63	1.32	1.95
pk_23639	4.96	7.56	36.89	40.35		pk_23639	4.96	7.56	10.56	8.7
pk_10900	0.48	2.31	5.1	7.5		pk_10900	0.48	2.31	0.77	0.45
pk_25948	0	0.84	5.44	3.3		pk_25948	0	0.84	0.88	3.75
pk_21085	8.16	6.93	50.49	78		pk_21085	8.16	6.93	4.73	5.4
pk_6896	0.64	0.42	10.2	9.9		pk_6896	0.64	0.42	6.82	10.65
pk_1086	0.16	0	1.7	2.4		pk_1086	0.16	0	0.33	0.45
pk_1597	1.12	2.73	10.37	11.7		pk_1597	1.12	2.73	3.19	1.8
pk_13877	1.12	2.1	6.63	1.65		pk_13877	1.12	2.1	2.86	2.85
pk_6945	1.6	1.26	9.69	12.45		pk_6945	1.6	1.26	5.83	7.8
pk_19782	2.24	1.89	15.81	6.75		pk_19782	2.24	1.89	1.98	4.35
pk_23113	0.64	1.26	2.72	6		pk_23113	0.64	1.26	0.66	0.3
pk_18729	1.12	1.68	7.99	7.65		pk_18729	1.12	1.68	3.74	3.6
pk_16549	1.12	0	10.03	7.8		pk_16549	1.12	0	13.97	24.75
pk_2504	1.12	0.84	10.03	12.45		pk_2504	1.12	0.84	3.96	1.2
pk_2777	0.48	0.63	4.59	4.35		pk_2777	0.48	0.63	0.66	1.05
pk_2505	1.44	1.26	15.98	12.9		pk_2505	1.44	1.26	2.42	2.1
pk_18465	4.32	2.94	18.36	55.05		pk_18465	4.32	2.94	22.44	31.65
pk_17597	0.8	0.84	5.27	6		pk_17597	0.8	0.84	2.64	3
pk_17858	1.92	1.05	9.18	12.9		pk_17858	1.92	1.05	0.77	0.6
pk_2383	1.76	1.89	8.67	8.85		pk_2383	1.76	1.89	3.3	2.85
pk_5148	0.64	1.89	9.18	6.45		pk_5148	0.64	1.89	0.66	0.6
pk_23026	0.96	1.68	12.24	9.75		pk_23026	0.96	1.68	1.87	0.6
pk_23664	0.8	2.1	6.97	7.95		pk_23664	0.8	2.1	2.09	0.6
pk_6920	2.08	1.89	25.84	26.25		pk_6920	2.08	1.89	6.71	4.2
pk_12274	0.32	0	0.85	2.55		pk_12274	0.32	0	0.77	0.6
pk_18768	2.56	2.1	12.58	10.65		pk_18768	2.56	2.1	2.75	0.6
pk_23886	1.92	2.1	8.84	16.95		pk_23886	1.92	2.1	2.64	1.35
pk_2470	2.56	1.47	16.15	11.25		pk_2470	2.56	1.47	4.07	2.85
pk_23298	0.64	1.89	5.27	4.65		pk_23298	0.64	1.89	0.99	0.9
pk_21316	3.04	2.31	13.6	16.35		pk_21316	3.04	2.31	3.41	2.7
pk_17590	0.96	1.68	6.97	12		pk_17590	0.96	1.68	1.76	1.35
pk_23455	1.76	1.26	7.48	11.1		pk_23455	1.76	1.26	1.98	0.3
pk_20543	0	0.21	2.89	3.15		pk_20543	0	0.21	0	0.15
pk_12873	12.96	4.41	49.64	62.7		pk_12873	12.96	4.41	8.58	7.8
pk_17722	0.64	0.42	4.08	2.1		pk_17722	0.64	0.42	0.77	0.75
pk_19173	0.96	1.68	10.03	4.05		pk_19173	0.96	1.68	2.97	1.8
pk_12886	0.8	0.84	3.06	6.15		pk_12886	0.8	0.84	1.21	0.15
pk_560	0.8	0.84	4.59	5.85		pk_560	0.8	0.84	0.77	0.3
pk_2471	1.6	1.26	11.73	7.8		pk_2471	1.6	1.26	4.07	1.35
pk_513	2.08	5.04	18.53	13.65		pk_513	2.08	5.04	3.63	1.95
pk_14744	1.92	1.47	9.01	9.9		pk_14744	1.92	1.47	1.87	0.45
pk_23376	4.64	5.04	22.61	32.25		pk_23376	4.64	5.04	5.83	13.8
pk_21304	0.64	0.21	3.74	3.75		pk_21304	0.64	0.21	0.44	0
pk_23001	1.92	2.94	11.73	14.1		pk_23001	1.92	2.94	2.75	2.85
pk_22767	1.44	3.57	12.58	16.5		pk_22767	1.44	3.57	5.5	3.75
pk_7802	0.48	0.63	2.72	3.3		pk_7802	0.48	0.63	1.21	2.25
pk_19275	0.48	0.42	2.04	4.35		pk_19275	0.48	0.42	1.43	1.5
pk_464	0.64	0.21	5.61	3.6		pk_464	0.64	0.21	2.09	1.05
pk_23282	0.48	0.63	5.78	6.3		pk_23282	0.48	0.63	2.09	0.75
pk_19117	2.72	2.73	14.79	19.95		pk_19117	2.72	2.73	5.06	6
pk_26206	0.32	0.42	2.38	2.1		pk_26206	0.32	0.42	0.22	0.15
pk_2679	0	1.47	3.91	4.95		pk_2679	0	1.47	2.64	4.05
pk_465	0.8	0.42	4.08	2.1		pk_465	0.8	0.42	1.32	1.5
pk_4668	0	0.63	1.36	1.05		pk_4668	0	0.63	0.33	0.3
pk_22004	1.44	0.42	6.12	9.75		pk_22004	1.44	0.42	8.03	12.15
pk_15398	1.6	1.05	11.56	13.5		pk_15398	1.6	1.05	2.86	2.55
pk_23673	1.28	1.47	6.8	10.95		pk_23673	1.28	1.47	4.29	2.4
pk_18960	1.12	1.68	7.99	5.7		pk_18960	1.12	1.68	4.51	3.6
pk_17584	0.48	0.63	6.12	7.5		pk_17584	0.48	0.63	0.55	0.15
pk_3413	2.08	0.63	6.46	6.6		pk_3413	2.08	0.63	3.85	2.1
pk_7216	5.28	1.89	16.66	20.4		pk_7216	5.28	1.89	14.52	25.65
pk_7114	0.64	0.63	5.95	4.8		pk_7114	0.64	0.63	2.97	3.15
pk_17585	2.72	2.52	20.06	20.55		pk_17585	2.72	2.52	3.52	4.2
pk_5119	0.16	0.84	3.57	4.05		pk_5119	0.16	0.84	0.99	0.6
pk_23581	0.64	1.26	4.08	5.25		pk_23581	0.64	1.26	0.33	0.6
pk_25932	1.12	0	7.31	6.3		pk_25932	1.12	0	2.86	2.85
pk_17298	1.92	2.1	9.18	11.4		pk_17298	1.92	2.1	2.42	2.85
pk_7798	0.32	0.84	3.91	3.9		pk_7798	0.32	0.84	3.3	2.7
pk_12048	0.8	0.84	4.08	4.05		pk_12048	0.8	0.84	3.96	4.35
pk_3497	0.32	1.05	1.36	2.55		pk_3497	0.32	1.05	1.1	0.9
pk_4097	0.8	1.68	10.54	13.05		pk_4097	0.8	1.68	2.2	0.9
pk_17295	0.48	0.84	5.27	4.95		pk_17295	0.48	0.84	1.65	1.95
pk_20930	1.44	1.05	13.26	11.4		pk_20930	1.44	1.05	0.66	0.15
pk_7102	3.04	4.2	19.04	14.85		pk_7102	3.04	4.2	6.6	5.85
pk_21955	1.92	0.84	7.31	13.8		pk_21955	1.92	0.84	3.19	1.65
pk_13405	3.68	5.88	23.97	29.4		pk_13405	3.68	5.88	6.16	2.85
pk_25138	1.44	2.73	7.31	13.5		pk_25138	1.44	2.73	1.32	1.8
pk_6952	0.8	1.26	9.52	9.15		pk_6952	0.8	1.26	6.49	8.1
pk_20538	2.4	9.87	10.88	21.75		pk_20538	2.4	9.87	1.21	0.9
pk_12862	2.72	4.83	9.01	13.2		pk_12862	2.72	4.83	2.2	1.35
pk_12001	3.04	3.57	15.3	21.6		pk_12001	3.04	3.57	7.48	6.9
pk_17664	0.96	1.47	3.4	4.65		pk_17664	0.96	1.47	1.87	1.8
pk_23291	0.16	1.89	4.59	3.15		pk_23291	0.16	1.89	1.43	0.45
pk_24218	0.32	0.21	3.4	2.4		pk_24218	0.32	0.21	1.87	1.2
pk_16477	0.32	0.63	3.06	3.9		pk_16477	0.32	0.63	3.08	7.95
pk_21319	3.04	7.14	14.79	16.2		pk_21319	3.04	7.14	2.31	1.05
pk_435	1.12	0.63	3.91	4.5		pk_435	1.12	0.63	1.54	1.35
pk_24033	1.6	4.2	21.08	12.75		pk_24033	1.6	4.2	6.27	6.75
pk_3395	1.12	3.57	7.99	12.15		pk_3395	1.12	3.57	0.99	1.2
pk_2753	1.12	0.63	5.95	9.3		pk_2753	1.12	0.63	2.31	2.1
pk_3541	0.8	0	3.23	7.65		pk_3541	0.8	0	0.66	2.1
pk_7107	0.48	1.05	5.1	5.7		pk_7107	0.48	1.05	1.98	3.3
pk_18722	1.28	4.2	15.64	13.35		pk_18722	1.28	4.2	2.86	0.9
pk_23304	0.96	4.2	8.67	13.35		pk_23304	0.96	4.2	1.98	3
pk_12874	0.96	0.42	5.95	7.65		pk_12874	0.96	0.42	1.21	0.9
pk_12063	0.16	0.63	2.21	3		pk_12063	0.16	0.63	0.88	1.05
pk_3539	1.76	0.42	4.42	8.85		pk_3539	1.76	0.42	3.41	1.05
pk_1932	0.64	0.42	4.42	4.65		pk_1932	0.64	0.42	1.21	0.6
pk_17830	0.48	3.57	8.33	6.3		pk_17830	0.48	3.57	3.3	1.95
pk_18633	0.8	0.21	7.31	16.65		pk_18633	0.8	0.21	0.88	1.8
pk_19110	0.32	1.26	4.76	5.4		pk_19110	0.32	1.26	2.2	2.7
pk_23974	0.8	0.21	3.57	5.7		pk_23974	0.8	0.21	0	0.15
pk_20125	0.64	0	3.06	2.85		pk_20125	0.64	0	1.32	1.8
pk_26203	3.2	1.47	9.35	10.65		pk_26203	3.2	1.47	2.09	2.1
pk_19116	0.8	1.05	5.95	7.05		pk_19116	0.8	1.05	1.65	1.8
pk_21102	3.52	1.68	13.94	17.1		pk_21102	3.52	1.68	0.88	1.8
pk_17494	2.08	0.42	5.27	20.1		pk_17494	2.08	0.42	15.29	10.95
pk_12668	0.8	0.84	6.63	6.15		pk_12668	0.8	0.84	10.12	20.25
pk_7217	4.32	2.94	15.64	23.55		pk_7217	4.32	2.94	15.29	19.35
pk_20002	0.16	2.1	4.42	5.4		pk_20002	0.16	2.1	1.43	0.75
pk_17608	1.76	0.42	5.95	6.45		pk_17608	1.76	0.42	4.07	5.25
pk_4002	0.16	0.42	3.57	3.9		pk_4002	0.16	0.42	0.77	0.15
pk_13240	0.64	0.21	7.48	5.55		pk_13240	0.64	0.21	3.3	3.3
pk_17665	1.28	1.26	3.57	5.7		pk_17665	1.28	1.26	3.85	2.85
pk_20922	0	0.63	1.02	1.95		pk_20922	0	0.63	0.11	0.3
pk_21126	2.24	1.47	12.41	17.7		pk_21126	2.24	1.47	4.29	3.3
pk_19092	1.76	0.63	8.16	7.05		pk_19092	1.76	0.63	3.41	2.1
pk_6655	3.04	1.26	13.43	12.15		pk_6655	3.04	1.26	1.21	0
pk_22761	1.28	4.2	18.7	18		pk_22761	1.28	4.2	2.97	3
pk_17817	0.64	0.21	4.76	7.8		pk_17817	0.64	0.21	4.07	8.4
pk_19830	2.24	2.1	12.07	7.35		pk_19830	2.24	2.1	2.86	1.2
pk_25136	2.72	2.1	7.82	11.25		pk_25136	2.72	2.1	2.09	2.4
pk_23583	0.64	3.36	11.56	13.35		pk_23583	0.64	3.36	2.64	4.2
pk_2285	0.48	1.26	5.1	3.75		pk_2285	0.48	1.26	0.99	0
pk_1279	0.64	5.88	4.93	19.5		pk_1279	0.64	5.88	2.75	3.15
pk_7105	1.28	1.05	3.23	3.75		pk_7105	1.28	1.05	2.53	2.1
pk_494	0.48	1.47	2.04	3		pk_494	0.48	1.47	0.99	0.6
pk_4839	0.96	0.84	4.25	7.95		pk_4839	0.96	0.84	0.55	0
pk_19006	0.48	0.63	3.4	4.65		pk_19006	0.48	0.63	3.08	2.85
pk_12549	0.16	0.63	3.4	4.5		pk_12549	0.16	0.63	1.76	0.6
pk_26148	1.28	0.84	4.08	8.25		pk_26148	1.28	0.84	0.44	1.05
pk_7089	3.68	3.57	18.53	19.05		pk_7089	3.68	3.57	8.91	11.4
pk_25536	0.8	1.89	8.33	6.15		pk_25536	0.8	1.89	1.43	1.2
pk_20781	3.84	1.68	21.59	21.15		pk_20781	3.84	1.68	4.62	3
pk_22794	3.68	1.05	11.73	14.7		pk_22794	3.68	1.05	2.09	1.65
pk_7395	1.12	2.1	10.2	9.6		pk_7395	1.12	2.1	7.7	5.1
pk_19288	2.4	1.05	11.05	11.25		pk_19288	2.4	1.05	6.27	4.95
pk_1937	0.64	0.42	5.27	4.2		pk_1937	0.64	0.42	0.33	0.6
pk_19817	0.8	0.21	1.36	1.65		pk_19817	0.8	0.21	0.88	0.75
pk_13508	0.16	0.42	3.4	2.85		pk_13508	0.16	0.42	0.77	1.05
pk_21124	4.8	1.68	14.79	22.95		pk_21124	4.8	1.68	1.87	1.8
pk_5523	5.12	1.05	30.6	32.7		pk_5523	5.12	1.05	36.63	57.75
pk_6141	0.48	2.52	8.5	5.55		pk_6141	0.48	2.52	0.88	1.2
pk_15540	4	1.89	15.13	17.25		pk_15540	4	1.89	8.47	2.7
pk_21096	3.04	2.1	12.41	20.4		pk_21096	3.04	2.1	1.65	1.2
pk_24182	0.32	1.05	5.78	4.35		pk_24182	0.32	1.05	0.99	0.45
pk_24079	2.08	2.52	17.34	15.15		pk_24079	2.08	2.52	4.62	2.85
pk_19279	0.8	0.84	2.21	4.95		pk_19279	0.8	0.84	2.42	1.8
pk_5147	1.92	3.99	14.96	13.95		pk_5147	1.92	3.99	6.71	3
pk_17578	3.2	1.89	27.03	26.25		pk_17578	3.2	1.89	2.2	1.65
pk_21070	1.28	1.05	11.22	12		pk_21070	1.28	1.05	0.77	1.5
pk_18462	0.48	0.63	3.06	6.9		pk_18462	0.48	0.63	5.83	6.75
pk_8732	3.04	0.63	16.49	30.15		pk_8732	3.04	0.63	20.02	37.8
pk_24213	1.28	1.05	5.95	11.4		pk_24213	1.28	1.05	2.86	1.5
pk_7101	0.48	1.05	3.91	4.2		pk_7101	0.48	1.05	2.2	1.5
pk_17575	0.16	0.21	6.46	7.8		pk_17575	0.16	0.21	1.21	0.75
pk_4244	0.16	0.21	0.68	0.9		pk_4244	0.16	0.21	0.11	0.15
pk_20964	0.96	2.73	8.67	13.05		pk_20964	0.96	2.73	2.53	3.3
pk_13407	1.28	2.31	7.82	7.8		pk_13407	1.28	2.31	2.2	1.5
pk_7812	0.96	0.63	4.08	3.3		pk_7812	0.96	0.63	0.44	1.05
pk_26196	0.8	1.26	2.89	3.15		pk_26196	0.8	1.26	3.08	3.45
pk_6776	2.08	1.68	5.44	10.2		pk_6776	2.08	1.68	3.74	1.95
pk_25134	3.84	3.36	8.33	13.2		pk_25134	3.84	3.36	1.21	1.8
pk_555	0.64	0.63	3.06	3.45		pk_555	0.64	0.63	1.32	1.05
pk_24172	1.6	2.73	9.86	10.5		pk_24172	1.6	2.73	3.85	3
pk_13471	1.92	3.57	9.69	9		pk_13471	1.92	3.57	3.19	3.15
pk_7087	2.08	4.41	23.12	19.65		pk_7087	2.08	4.41	16.83	11.4
pk_10855	0.8	3.99	6.97	9.3		pk_10855	0.8	3.99	1.54	0.75
pk_6885	0.64	1.68	12.07	9.9		pk_6885	0.64	1.68	5.72	4.2
pk_19175	0.64	2.1	7.65	7.05		pk_19175	0.64	2.1	3.41	1.2
pk_23140	1.44	2.31	4.59	10.05		pk_23140	1.44	2.31	2.53	1.8
pk_6709	1.28	4.41	11.05	16.5		pk_6709	1.28	4.41	6.16	2.7
pk_24722	0.16	0.63	2.21	5.4		pk_24722	0.16	0.63	0.77	0.6
pk_1575	0.32	0.63	1.87	1.65		pk_1575	0.32	0.63	1.65	0.75
pk_23806	1.6	1.26	6.46	11.7		pk_23806	1.6	1.26	2.75	2.85
pk_7808	2.4	3.15	15.98	18.15		pk_7808	2.4	3.15	6.38	3.9
pk_19112	1.44	1.05	5.61	8.1		pk_19112	1.44	1.05	3.3	2.25
pk_19764	0.96	1.47	12.24	7.35		pk_19764	0.96	1.47	2.97	1.05
pk_5881	0.32	0	0.85	1.95		pk_5881	0.32	0	0.44	0.3
pk_10720	0.96	0.84	8.33	7.35		pk_10720	0.96	0.84	2.42	2.55
pk_24089	4.32	4.62	33.83	25.35		pk_24089	4.32	4.62	13.31	10.95
pk_23835	1.44	0.84	11.56	10.2		pk_23835	1.44	0.84	0.55	0.15
pk_20586	1.6	1.26	7.14	13.05		pk_20586	1.6	1.26	2.97	5.1
pk_6899	2.4	1.68	13.09	16.5		pk_6899	2.4	1.68	5.39	8.25
pk_436	1.44	1.89	9.18	9.3		pk_436	1.44	1.89	3.41	3.3
pk_19911	3.04	2.73	11.22	11.55		pk_19911	3.04	2.73	3.52	2.85
pk_13247	6.24	3.57	48.96	48.75		pk_13247	6.24	3.57	34.98	24.45
pk_26072	0.48	0.63	0.68	2.25		pk_26072	0.48	0.63	0.11	0.3
pk_3774	1.76	1.05	10.2	9.15		pk_3774	1.76	1.05	1.65	0.9
pk_23572	2.72	8.4	20.06	19.5		pk_23572	2.72	8.4	3.3	2.1
pk_11935	0	2.1	9.69	11.25		pk_11935	0	2.1	1.32	0.9
pk_26205	1.44	1.26	3.91	4.8		pk_26205	1.44	1.26	1.87	1.05
pk_15198	1.44	1.05	6.8	16.8		pk_15198	1.44	1.05	4.62	6.15
pk_23725	2.72	0.42	5.78	11.7		pk_23725	2.72	0.42	2.75	2.7
pk_19278	2.4	2.31	9.69	12.75		pk_19278	2.4	2.31	6.49	4.05
pk_12845	1.92	2.94	9.18	8.4		pk_12845	1.92	2.94	1.43	1.2
pk_13343	1.12	1.05	9.18	9		pk_13343	1.12	1.05	5.39	5.25
pk_20920	1.6	1.05	4.76	4.65		pk_20920	1.6	1.05	0.55	1.05
pk_19097	2.88	4.62	17	16.2		pk_19097	2.88	4.62	6.49	6
pk_21325	1.12	0.42	3.23	5.55		pk_21325	1.12	0.42	0.88	0.75
pk_12382	3.84	3.78	19.38	24.3		pk_12382	3.84	3.78	3.19	2.85
pk_19124	2.24	1.47	8.5	6.75		pk_19124	2.24	1.47	6.38	3.45
pk_16674	5.76	5.04	27.54	32.7		pk_16674	5.76	5.04	22.66	17.55
pk_21122	0.32	1.05	2.04	4.2		pk_21122	0.32	1.05	0.11	0.6
pk_23841	3.68	1.68	23.46	18.9		pk_23841	3.68	1.68	0.55	0.75
pk_19997	3.68	4.41	19.72	17.1		pk_19997	3.68	4.41	3.74	1.95
pk_21084	1.12	0.42	2.89	8.7		pk_21084	1.12	0.42	0.99	0.6
pk_19277	2.08	0.84	7.14	6.9		pk_19277	2.08	0.84	3.41	2.85
pk_17636	0.64	0.42	3.06	3.3		pk_17636	0.64	0.42	1.43	1.5
pk_23838	1.44	2.52	10.54	15.75		pk_23838	1.44	2.52	1.1	0.45
pk_20967	3.36	2.94	12.07	20.85		pk_20967	3.36	2.94	4.62	6.3
pk_21073	2.88	3.99	14.96	27.45		pk_21073	2.88	3.99	1.98	2.4
pk_23114	0.48	1.68	3.57	10.5		pk_23114	0.48	1.68	1.65	1.5
pk_10608	0.8	1.05	6.29	6.15		pk_10608	0.8	1.05	3.41	3.75
pk_23454	0.8	1.89	5.44	6.15		pk_23454	0.8	1.89	1.1	0.45
pk_17491	1.44	0.21	5.27	12.9		pk_17491	1.44	0.21	5.61	7.2
pk_12139	1.28	0.84	4.93	6.75		pk_12139	1.28	0.84	5.61	1.5
pk_10848	2.24	4.41	14.79	22.5		pk_10848	2.24	4.41	0.99	0.75
pk_24087	2.56	1.05	8.5	8.25		pk_24087	2.56	1.05	5.39	4.35
pk_24215	0.16	1.47	5.61	4.65		pk_24215	0.16	1.47	1.87	1.95
pk_11325	1.28	0.42	3.4	3.75		pk_11325	1.28	0.42	1.87	3.3
pk_19292	1.76	0.21	4.25	7.05		pk_19292	1.76	0.21	4.07	1.8
pk_4098	1.92	3.15	12.92	13.8		pk_4098	1.92	3.15	2.75	2.7
pk_2472	0.64	0.42	5.78	4.5		pk_2472	0.64	0.42	1.43	1.95
pk_23043	1.12	1.89	5.78	6.6		pk_23043	1.12	1.89	2.75	2.1
pk_7215	4.16	1.47	11.73	18.75		pk_7215	4.16	1.47	13.31	29.55
pk_23632	1.28	2.1	4.93	6.75		pk_23632	1.28	2.1	1.32	0.9
pk_21109	1.44	2.1	7.48	15.75		pk_21109	1.44	2.1	2.42	1.35
pk_2499	0.96	1.47	6.97	8.85		pk_2499	0.96	1.47	3.74	1.35
pk_26096	2.4	1.26	7.14	7.8		pk_26096	2.4	1.26	7.04	6.3
pk_6492	0.96	0.63	3.23	5.1		pk_6492	0.96	0.63	2.31	1.8
pk_25961	1.76	0.42	3.91	6.75		pk_25961	1.76	0.42	2.75	3.6
pk_7117	1.12	1.68	7.48	7.8		pk_7117	1.12	1.68	2.53	2.55
pk_26098	2.4	2.31	6.46	12.9		pk_26098	2.4	2.31	2.31	1.5
pk_12884	1.28	0.63	7.14	9		pk_12884	1.28	0.63	0.88	0.45
pk_6170	0.48	2.94	5.61	4.95		pk_6170	0.48	2.94	0.88	0.75
pk_6918	3.52	0.42	11.56	10.95		pk_6918	3.52	0.42	2.86	3
pk_19120	2.08	1.47	8.5	14.4		pk_19120	2.08	1.47	5.39	5.25
pk_21738	7.68	3.36	30.94	49.95		pk_21738	7.68	3.36	15.4	13.95
pk_13243	1.44	0.63	7.82	7.5		pk_13243	1.44	0.63	5.94	7.5
pk_26191	0.32	0.84	3.06	4.2		pk_26191	0.32	0.84	1.54	1.5
pk_12019	0.96	1.47	5.95	6.45		pk_12019	0.96	1.47	2.64	2.25
pk_24403	0.64	0	5.78	6.3		pk_24403	0.64	0	6.05	2.7
pk_23661	0.48	0.84	2.55	5.25		pk_23661	0.48	0.84	1.54	0.6
pk_11600	3.36	3.57	27.37	20.4		pk_11600	3.36	3.57	3.63	2.4
pk_553	0.16	1.68	2.72	4.5		pk_553	0.16	1.68	1.65	0.75
pk_21247	3.84	1.89	11.9	15.3		pk_21247	3.84	1.89	3.41	6.45
pk_13242	2.08	0.21	11.22	12.15		pk_13242	2.08	0.21	9.24	9
pk_7129	0.8	9.45	23.29	30.45		pk_7129	0.8	9.45	21.56	28.8
pk_4880	0.64	0.84	3.23	4.2		pk_4880	0.64	0.84	0.88	1.05
pk_21398	2.4	0.63	9.18	5.85		pk_21398	2.4	0.63	3.41	0.6
pk_1619	1.12	1.68	4.25	7.95		pk_1619	1.12	1.68	2.42	1.95
pk_17947	0.32	0.42	1.87	0.15		pk_17947	0.32	0.42	0.22	0.3
pk_12889	1.6	1.05	10.03	10.65		pk_12889	1.6	1.05	2.75	2.4
pk_10198	0.64	0.21	3.4	5.55		pk_10198	0.64	0.21	9.13	15
pk_13440	1.92	1.47	7.82	9.6		pk_13440	1.92	1.47	5.5	6.45
pk_18726	0.32	2.73	15.47	9.3		pk_18726	0.32	2.73	0.22	0.15
pk_6908	1.6	0.63	6.12	8.85		pk_6908	1.6	0.63	4.84	1.8
pk_7133	1.44	2.73	9.86	12		pk_7133	1.44	2.73	8.47	7.65
pk_16828	0.96	0.21	4.42	4.05		pk_16828	0.96	0.21	0.66	1.2
pk_25892	1.6	1.26	6.46	7.95		pk_25892	1.6	1.26	0.88	1.2
pk_18925	0.8	1.26	1.87	1.8		pk_18925	0.8	1.26	0.99	1.35
pk_17818	3.2	3.15	17.17	24.6		pk_17818	3.2	3.15	10.45	20.4
pk_18724	1.6	10.08	37.91	29.55		pk_18724	1.6	10.08	2.2	1.5
pk_26069	0.8	1.05	4.25	5.55		pk_26069	0.8	1.05	0.55	0.15
pk_3498	1.28	1.26	5.61	5.7		pk_3498	1.28	1.26	1.76	0.45
pk_18463	4.16	5.25	16.83	28.65		pk_18463	4.16	5.25	10.01	15.45
pk_2784	1.44	0.84	5.44	7.65		pk_2784	1.44	0.84	1.43	1.5
pk_19923	3.52	2.52	12.75	16.05		pk_19923	3.52	2.52	7.81	9.6
pk_3500	2.24	1.26	6.97	5.55		pk_3500	2.24	1.26	1.87	1.05
pk_6155	1.28	2.52	9.86	7.95		pk_6155	1.28	2.52	3.19	3
pk_3771	1.28	0.84	4.76	7.5		pk_3771	1.28	0.84	1.87	1.2
pk_24034	2.08	3.36	16.66	11.55		pk_24034	2.08	3.36	3.85	3.75
pk_21554	0.8	1.89	12.41	7.2		pk_21554	0.8	1.89	2.2	2.55
pk_25990	0.48	0	0.85	1.05		pk_25990	0.48	0	0.22	0.45
pk_17268	1.92	1.26	8.67	7.8		pk_17268	1.92	1.26	1.98	0.75
pk_21313	4.16	5.46	20.23	22.05		pk_21313	4.16	5.46	3.52	4.35
pk_2843	3.36	4.41	10.71	14.55		pk_2843	3.36	4.41	4.73	5.25
pk_17915	0.16	2.31	5.1	4.35		pk_17915	0.16	2.31	1.32	3.6
pk_23299	2.56	2.94	9.86	9.75		pk_23299	2.56	2.94	1.87	1.5
pk_4824	2.4	0.42	4.76	4.95		pk_4824	2.4	0.42	1.98	2.1
pk_12656	0.64	1.68	7.14	4.95		pk_12656	0.64	1.68	6.82	8.7
pk_18764	0.16	0.84	2.72	2.85		pk_18764	0.16	0.84	0.55	0.75
pk_12872	2.88	0.21	7.65	11.55		pk_12872	2.88	0.21	1.43	0.6
pk_6932	5.28	2.1	19.55	20.85		pk_6932	5.28	2.1	7.7	6.9
pk_1574	0.32	1.26	1.87	3.3		pk_1574	0.32	1.26	1.1	1.05
pk_21716	2.72	3.99	8.33	19.5		pk_21716	2.72	3.99	5.28	7.35
pk_19918	2.24	0.84	10.2	10.2		pk_19918	2.24	0.84	3.08	3.15
pk_6931	4.16	0.84	23.29	20.4		pk_6931	4.16	0.84	11.33	6.6
pk_2142	4.32	1.26	14.11	14.4		pk_2142	4.32	1.26	7.37	3.45
pk_23655	1.92	1.89	13.26	11.1		pk_23655	1.92	1.89	5.94	2.85
pk_19232	1.76	4.62	11.39	13.35		pk_19232	1.76	4.62	5.28	2.7
pk_4886	0.16	0.42	2.72	2.4		pk_4886	0.16	0.42	0.66	1.35
pk_20221	1.76	2.1	8.67	7.5		pk_20221	1.76	2.1	3.41	2.25
pk_3573	0.32	0.84	2.72	3.75		pk_3573	0.32	0.84	0.44	0.75
pk_3545	2.08	0.21	4.76	9		pk_3545	2.08	0.21	1.32	0.75
pk_18642	1.12	0.42	3.23	9.15		pk_18642	1.12	0.42	2.2	2.85
pk_3568	8.16	1.89	28.9	39.6		pk_3568	8.16	1.89	4.51	5.55
pk_23890	1.6	1.26	7.48	11.1		pk_23890	1.6	1.26	4.29	3.15
pk_11927	0.64	0.84	6.97	4.5		pk_11927	0.64	0.84	0.77	0.75
pk_3567	7.2	1.89	19.21	35.55		pk_3567	7.2	1.89	7.15	5.55
pk_2309	1.28	1.05	3.91	5.25		pk_2309	1.28	1.05	1.87	2.1
pk_18725	0.16	6.51	18.36	14.7		pk_18725	0.16	6.51	0	0.15
pk_23849	0.8	0.21	5.78	6.9		pk_23849	0.8	0.21	0.44	0.6
pk_12121	4.8	1.89	26.35	30.45		pk_12121	4.8	1.89	17.05	11.1
pk_21119	1.44	0.21	5.95	8.1		pk_21119	1.44	0.21	0.44	0
pk_21277	0.96	2.1	7.31	10.2		pk_21277	0.96	2.1	1.1	1.65
pk_22157	2.24	0.84	6.12	8.1		pk_22157	2.24	0.84	2.42	2.1
pk_25434	1.76	1.05	7.48	4.8		pk_25434	1.76	1.05	2.09	0.9
pk_21098	10.56	6.09	40.12	57		pk_21098	10.56	6.09	4.07	4.35
pk_2503	2.72	1.68	17.85	12.9		pk_2503	2.72	1.68	3.41	1.65
pk_19285	1.6	1.26	6.29	8.25		pk_19285	1.6	1.26	3.52	2.1
pk_17296	1.6	2.73	11.73	12		pk_17296	1.6	2.73	3.41	3.15
pk_5228	1.12	1.47	7.65	6		pk_5228	1.12	1.47	3.19	1.05
pk_12225	0.8	1.05	2.38	4.5		pk_12225	0.8	1.05	1.21	0.9
pk_12659	1.44	1.26	9.35	8.4		pk_12659	1.44	1.26	7.15	12.45
pk_24088	6.88	4.62	30.6	32.85		pk_24088	6.88	4.62	14.08	8.85
pk_6268	0.8	1.89	3.74	4.35		pk_6268	0.8	1.89	2.53	3.15
pk_7908	0.96	1.47	5.1	6.15		pk_7908	0.96	1.47	1.65	0.75
pk_6684	0.64	1.26	6.46	5.55		pk_6684	0.64	1.26	2.75	2.7
pk_17838	2.4	8.82	16.15	18.45		pk_17838	2.4	8.82	1.1	0
pk_12380	2.24	2.94	7.99	12.6		pk_12380	2.24	2.94	2.53	3.6
pk_2288	0.48	3.57	6.29	7.8		pk_2288	0.48	3.57	1.54	2.1
pk_17776	1.44	2.31	8.67	10.65		pk_17776	1.44	2.31	3.52	5.1
pk_6558	1.92	1.47	7.14	4.95		pk_6558	1.92	1.47	3.85	7.65
pk_19920	1.28	1.05	5.78	6.9		pk_19920	1.28	1.05	4.29	4.5
pk_21962	1.92	0.63	7.31	10.05		pk_21962	1.92	0.63	2.97	1.2
pk_25717	0.96	0.21	4.42	6.45		pk_25717	0.96	0.21	3.52	5.85
pk_1632	0.64	0.21	2.55	4.8		pk_1632	0.64	0.21	1.32	0.6
pk_23643	1.12	2.94	8.33	7.5		pk_23643	1.12	2.94	1.76	1.8
pk_5052	0.96	1.05	7.65	10.5		pk_5052	0.96	1.05	4.84	3
pk_21093	9.6	6.3	51.34	67.05		pk_21093	9.6	6.3	3.63	2.7
pk_11126	0.48	0.63	2.21	2.7		pk_11126	0.48	0.63	1.98	4.95
pk_6852	3.36	8.19	14.11	17.25		pk_6852	3.36	8.19	5.5	4.8
pk_15872	1.12	6.51	23.29	23.25		pk_15872	1.12	6.51	3.52	3
pk_10709	3.04	0	10.71	12.45		pk_10709	3.04	0	8.69	8.85
pk_4825	4.8	5.25	24.31	22.95		pk_4825	4.8	5.25	6.05	6.75
pk_21288	0	0.21	1.36	1.2		pk_21288	0	0.21	0.44	0.3
pk_20652	1.28	1.26	5.78	9.45		pk_20652	1.28	1.26	2.09	2.85
pk_23640	0.96	1.68	7.14	7.5		pk_23640	0.96	1.68	1.65	0.6
pk_12042	0.64	2.31	5.78	6.15		pk_12042	0.64	2.31	6.71	5.1
pk_524	0.48	0.63	3.06	3.9		pk_524	0.48	0.63	1.43	1.8
pk_20390	1.6	0.84	11.73	9.6		pk_20390	1.6	0.84	11	13.2
pk_16683	1.6	0.42	7.14	5.85		pk_16683	1.6	0.42	1.32	0.45
pk_3421	0.48	0.42	2.04	2.55		pk_3421	0.48	0.42	1.54	1.35
pk_1495	0	2.52	3.4	5.4		pk_1495	0	2.52	0.66	0.15
pk_12881	0.48	0.21	5.61	4.5		pk_12881	0.48	0.21	1.1	1.8
pk_10846	0.64	1.05	4.76	3.6		pk_10846	0.64	1.05	0.66	0.75
pk_15871	1.28	4.62	14.45	16.05		pk_15871	1.28	4.62	1.32	0.45
pk_18878	2.88	1.26	14.79	12.3		pk_18878	2.88	1.26	2.42	2.55
pk_20452	1.28	0	3.23	5.25		pk_20452	1.28	0	0.11	0.3
pk_24879	0.48	0.84	4.59	5.25		pk_24879	0.48	0.84	11.99	22.5
pk_23625	1.28	4.41	5.95	7.2		pk_23625	1.28	4.41	2.53	1.2
pk_23031	0.8	1.05	2.04	4.65		pk_23031	0.8	1.05	1.1	0.75
pk_6888	0.48	3.15	5.44	8.55		pk_6888	0.48	3.15	3.85	5.4
pk_7214	3.84	2.1	15.47	16.95		pk_7214	3.84	2.1	13.97	22.95
pk_12112	1.6	1.47	6.63	8.85		pk_12112	1.6	1.47	9.24	6.6
pk_20921	0.32	0.21	0.85	3.75		pk_20921	0.32	0.21	0.22	0.75
pk_6895	1.44	1.68	10.03	14.1		pk_6895	1.44	1.68	7.04	6.9
pk_6994	3.68	1.26	14.62	17.25		pk_6994	3.68	1.26	13.31	18
pk_12134	0.96	1.47	4.59	5.1		pk_12134	0.96	1.47	3.85	2.55
pk_19095	3.36	3.36	14.96	14.1		pk_19095	3.36	3.36	5.61	3.15
pk_17859	3.84	4.41	16.66	21.75		pk_17859	3.84	4.41	0.33	0.3
pk_18470	1.76	0.21	9.35	11.7		pk_18470	1.76	0.21	5.39	3
pk_7085	0.96	1.68	6.63	6.6		pk_7085	0.96	1.68	6.49	3.45
pk_24819	0.48	3.36	5.95	6.3		pk_24819	0.48	3.36	1.1	0.6
pk_23120	2.88	1.89	7.99	14.85		pk_23120	2.88	1.89	8.58	14.7
pk_24078	3.2	2.94	12.58	16.5		pk_24078	3.2	2.94	3.85	3.15
pk_24410	1.28	0.42	7.48	5.4		pk_24410	1.28	0.42	11.11	12.75
pk_6916	0.96	0.42	7.14	9		pk_6916	0.96	0.42	4.18	4.05
pk_11995	1.76	1.89	8.33	11.55		pk_11995	1.76	1.89	10.12	6.6
pk_11932	0.16	1.05	5.44	6		pk_11932	0.16	1.05	0.33	0.3
pk_25298	0.96	0.84	4.76	6		pk_25298	0.96	0.84	5.83	5.55
pk_14311	1.6	1.47	12.75	5.55		pk_14311	1.6	1.47	3.08	1.8
pk_24878	1.92	3.36	11.56	14.1		pk_24878	1.92	3.36	20.02	35.1
pk_7799	2.72	5.25	13.77	16.65		pk_7799	2.72	5.25	14.41	12.9
pk_12423	2.72	0.63	9.01	11.7		pk_12423	2.72	0.63	3.08	1.65
pk_6944	3.84	1.47	16.15	15.6		pk_6944	3.84	1.47	8.91	9.15
pk_11869	0.96	0.84	6.29	5.55		pk_11869	0.96	0.84	2.31	6.45
pk_21737	6.08	3.15	20.06	30.9		pk_21737	6.08	3.15	15.84	15
pk_24176	3.68	3.15	19.38	12.6		pk_24176	3.68	3.15	9.24	2.85
pk_12657	11.84	27.3	85	111.45		pk_12657	11.84	27.3	72.38	134.4
pk_21123	4	1.89	13.94	22.65		pk_21123	4	1.89	2.97	2.25
pk_16786	0.48	0.84	2.21	6.15		pk_16786	0.48	0.84	9.24	11.1
pk_18817	0.8	2.73	10.03	14.85		pk_18817	0.8	2.73	2.09	3.6
pk_20962	92.96	119.91	40.29	60.9		pk_20962	92.96	119.91	64.35	183
pk_10859	2.4	2.1	15.3	19.95		pk_10859	2.4	2.1	7.59	8.7
pk_2468	1.12	0.42	9.01	9.15		pk_2468	1.12	0.42	4.51	4.8
pk_4721	0.32	0.21	0.85	2.25		pk_4721	0.32	0.21	0.44	1.05
pk_6917	10.88	3.15	38.08	40.65		pk_6917	10.88	3.15	18.15	7.8
pk_15961	2.08	1.89	7.31	4.65		pk_15961	2.08	1.89	1.54	1.8
pk_21127	2.08	0.84	6.8	9.6		pk_21127	2.08	0.84	1.1	0.6
pk_13880	0.32	1.68	4.08	1.2		pk_13880	0.32	1.68	2.64	3.75
pk_7909	2.4	1.68	6.29	10.95		pk_7909	2.4	1.68	2.2	1.8
pk_26190	0.8	1.47	2.55	3.75		pk_26190	0.8	1.47	1.32	0.75
pk_17276	2.72	1.47	9.86	9		pk_17276	2.72	1.47	3.85	2.4
pk_7094	0.64	0.21	3.06	1.8		pk_7094	0.64	0.21	1.21	1.8
pk_7835	3.84	4.41	29.07	21.3		pk_7835	3.84	4.41	9.02	4.5
pk_23833	6.56	3.57	31.11	31.05		pk_23833	6.56	3.57	4.51	1.65
pk_21216	4.16	5.04	8.33	27.75		pk_21216	4.16	5.04	0.22	0.15
pk_16383	0.48	0.84	4.59	7.65		pk_16383	0.48	0.84	2.09	1.35
pk_11994	1.92	1.89	8.84	11.85		pk_11994	1.92	1.89	6.82	9
pk_24162	11.68	11.76	35.02	41.1		pk_24162	11.68	11.76	9.24	9.75
pk_18997	2.08	1.68	11.9	12.75		pk_18997	2.08	1.68	4.84	2.7
pk_17291	1.44	1.47	8.33	9.45		pk_17291	1.44	1.47	4.73	2.85
pk_24210	3.2	2.52	11.56	11.85		pk_24210	3.2	2.52	5.83	4.5
pk_12133	2.08	1.26	8.5	9.15		pk_12133	2.08	1.26	8.69	6.9
pk_7097	1.92	2.1	15.3	10.8		pk_7097	1.92	2.1	9.46	3.75
pk_17244	3.84	1.05	14.11	24.15		pk_17244	3.84	1.05	38.72	38.4
pk_6936	3.2	2.31	24.48	23.55		pk_6936	3.2	2.31	6.82	7.2
pk_18710	0.8	0.42	3.91	3.6		pk_18710	0.8	0.42	4.4	1.2
pk_17756	2.56	1.47	11.22	10.65		pk_17756	2.56	1.47	3.63	2.7
pk_7910	0.48	0.63	4.25	4.95		pk_7910	0.48	0.63	2.42	0.75
pk_15868	2.24	12.18	25.84	27.3		pk_15868	2.24	12.18	5.28	8.7
pk_3905	0.8	1.26	7.31	8.55		pk_3905	0.8	1.26	5.61	3.75
pk_24163	0.96	0.42	5.78	5.7		pk_24163	0.96	0.42	3.3	1.5
pk_20583	0.32	2.73	6.29	8.7		pk_20583	0.32	2.73	0.77	0.3
pk_23294	1.6	2.73	8.84	8.25		pk_23294	1.6	2.73	2.42	0.3
pk_19113	0.32	2.1	5.27	5.55		pk_19113	0.32	2.1	1.87	1.05
pk_7116	0.96	0.63	4.93	7.05		pk_7116	0.96	0.63	2.31	3.45
pk_7809	0.32	1.47	4.42	4.95		pk_7809	0.32	1.47	0.99	1.8
pk_19276	3.52	3.57	12.24	13.8		pk_19276	3.52	3.57	5.83	1.95
pk_21106	4.48	2.73	18.87	31.8		pk_21106	4.48	2.73	2.2	1.95
pk_20006	2.24	10.5	18.02	24.6		pk_20006	2.24	10.5	4.84	6.9
pk_2497	1.6	5.25	9.52	13.2		pk_2497	1.6	5.25	1.21	3.15
pk_11121	1.76	1.26	5.27	7.35		pk_11121	1.76	1.26	2.09	5.4
pk_21305	13.92	3.15	61.88	67.5		pk_21305	13.92	3.15	5.17	5.1
pk_20589	1.28	1.05	4.08	6.45		pk_20589	1.28	1.05	0.22	0.15
pk_7077	2.4	1.47	7.65	9.9		pk_7077	2.4	1.47	3.08	2.7
pk_26099	1.6	2.52	5.1	5.85		pk_26099	1.6	2.52	3.85	1.05
pk_18399	5.92	2.31	14.62	25.65		pk_18399	5.92	2.31	7.7	8.1
pk_24214	4.32	3.36	18.53	20.4		pk_24214	4.32	3.36	6.71	5.4
pk_2613	0.48	0.84	3.74	4.2		pk_2613	0.48	0.84	0.77	0.45
pk_18731	3.68	5.25	17	10.65		pk_18731	3.68	5.25	2.53	0.6
pk_15620	0.8	0.84	7.14	6.45		pk_15620	0.8	0.84	1.76	2.1
pk_12143	1.92	1.26	9.35	11.25		pk_12143	1.92	1.26	4.07	4.65
pk_4882	0.64	1.05	4.25	5.7		pk_4882	0.64	1.05	3.3	4.35
pk_20919	2.4	2.94	9.01	12		pk_20919	2.4	2.94	4.18	3.3
pk_23637	2.72	4.2	10.37	10.8		pk_23637	2.72	4.2	3.3	2.1
pk_20780	1.6	1.47	9.35	8.25		pk_20780	1.6	1.47	3.3	2.85
pk_12867	2.08	2.94	5.61	12.45		pk_12867	2.08	2.94	3.52	2.1
pk_12550	5.28	2.31	14.62	14.55		pk_12550	5.28	2.31	7.26	3.3
pk_23032	1.92	1.05	5.44	5.55		pk_23032	1.92	1.05	1.87	1.5
pk_4651	1.28	1.47	6.97	6.15		pk_4651	1.28	1.47	1.87	2.85
pk_11756	18.56	3.57	23.97	18.15		pk_11756	18.56	3.57	5.39	11.4
pk_26073	0.48	0.21	0.51	1.05		pk_26073	0.48	0.21	0	0.15
pk_23914	3.52	1.26	7.99	14.1		pk_23914	3.52	1.26	4.18	2.1
pk_20997	0.64	0.63	0.68	4.35		pk_20997	0.64	0.63	0.44	0.9
pk_17921	0.8	1.68	6.63	5.25		pk_17921	0.8	1.68	1.98	4.05
pk_24056	0.32	0.63	1.53	2.55		pk_24056	0.32	0.63	0.33	0
pk_24400	0.8	0.42	7.14	5.1		pk_24400	0.8	0.42	9.57	10.5
pk_16223	41.12	13.02	178.33	384		pk_16223	41.12	13.02	94.82	263.1
pk_24189	4.48	2.52	18.87	18.6		pk_24189	4.48	2.52	4.51	1.8
pk_17660	5.28	6.93	19.72	19.65		pk_17660	5.28	6.93	8.03	4.95
pk_22986	0.16	0.84	2.04	3.45		pk_22986	0.16	0.84	1.98	1.65
pk_19020	0.8	0.21	4.76	3.3		pk_19020	0.8	0.21	2.53	2.1
pk_11324	4.96	1.89	12.24	12.9		pk_11324	4.96	1.89	6.82	8.1
pk_18721	0.96	1.26	4.59	3.6		pk_18721	0.96	1.26	2.42	3.9
pk_4647	1.92	2.52	8.84	9.15		pk_4647	1.92	2.52	3.08	2.4
pk_6270	0.96	0.84	2.38	3.15		pk_6270	0.96	0.84	1.87	1.5
pk_7134	0.32	0.21	2.55	2.55		pk_7134	0.32	0.21	2.09	2.1
pk_12952	0.96	0.21	5.1	5.7		pk_12952	0.96	0.21	0.99	3.3
pk_22025	1.76	1.89	6.29	8.1		pk_22025	1.76	1.89	5.06	6.75
pk_17039	1.12	1.47	6.63	7.65		pk_17039	1.12	1.47	4.62	3
pk_6779	0.32	0.84	3.4	3.3		pk_6779	0.32	0.84	3.52	2.1
pk_3924	2.08	1.47	7.14	8.4		pk_3924	2.08	1.47	2.2	1.05
pk_23887	3.04	1.47	9.35	18.15		pk_23887	3.04	1.47	5.39	3.9
pk_11997	2.56	1.26	11.73	11.4		pk_11997	2.56	1.26	10.56	11.1
pk_7753	2.56	1.89	7.48	6.3		pk_7753	2.56	1.89	11.11	9.3
pk_20914	1.6	0.84	3.74	7.05		pk_20914	1.6	0.84	0.77	0.9
pk_22759	2.88	5.88	20.57	21		pk_22759	2.88	5.88	5.39	7.8
pk_21956	4.16	2.52	11.39	14.55		pk_21956	4.16	2.52	3.3	2.7
pk_23657	2.24	1.68	8.84	8.7		pk_23657	2.24	1.68	4.4	1.05
pk_6269	1.44	0.84	7.14	7.5		pk_6269	1.44	0.84	3.08	2.85
pk_24059	0.32	1.26	3.74	3		pk_24059	0.32	1.26	0.88	0.3
pk_16290	2.08	1.89	6.97	10.95		pk_16290	2.08	1.89	8.14	10.35
pk_23281	0.32	2.31	5.44	6.6		pk_23281	0.32	2.31	1.65	1.95
pk_10903	2.88	7.14	14.45	14.1		pk_10903	2.88	7.14	0.99	2.55
pk_4110	0.8	1.05	4.08	4.35		pk_4110	0.8	1.05	1.32	1.65
pk_18709	0.8	0.42	5.27	7.2		pk_18709	0.8	0.42	3.52	1.95
pk_1492	0.8	1.47	4.93	4.8		pk_1492	0.8	1.47	2.2	1.2
pk_12551	0.96	0.21	5.1	6.15		pk_12551	0.96	0.21	1.21	1.5
pk_7079	3.84	3.36	14.62	12.45		pk_7079	3.84	3.36	6.05	3
pk_8745	10.72	7.35	53.72	75.45		pk_8745	10.72	7.35	28.16	41.7
pk_24753	0.8	0.21	3.23	4.2		pk_24753	0.8	0.21	2.64	4.2
pk_11926	0.16	2.1	10.71	8.4		pk_11926	0.16	2.1	1.21	1.2
pk_17274	0.96	2.1	6.63	8.7		pk_17274	0.96	2.1	1.98	2.4
pk_12869	5.76	5.46	20.4	26.85		pk_12869	5.76	5.46	12.1	9.75
pk_11871	2.56	1.26	10.03	8.55		pk_11871	2.56	1.26	6.38	5.7
pk_21076	16	8.61	55.93	69.75		pk_21076	16	8.61	6.6	5.7
pk_12891	2.08	1.68	7.48	12.6		pk_12891	2.08	1.68	3.52	3.75
pk_23663	0.64	0.63	3.91	3.45		pk_23663	0.64	0.63	0.88	1.05
pk_21551	0.96	1.68	4.76	1.8		pk_21551	0.96	1.68	1.98	0.9
pk_21071	0.8	0.84	4.08	7.95		pk_21071	0.8	0.84	1.43	1.05
pk_20550	0.48	1.05	8.5	7.65		pk_20550	0.48	1.05	0.22	0.15
pk_15042	4.48	2.1	14.79	21.3		pk_15042	4.48	2.1	6.49	8.1
pk_17562	1.44	2.52	7.65	6		pk_17562	1.44	2.52	1.87	1.05
pk_19926	2.56	1.89	6.63	9		pk_19926	2.56	1.89	5.17	4.95
pk_12117	3.84	1.68	14.96	21.3		pk_12117	3.84	1.68	16.28	14.4
pk_10790	1.76	0.63	4.76	8.4		pk_10790	1.76	0.63	1.65	1.2
pk_19611	2.24	5.46	14.28	11.7		pk_19611	2.24	5.46	3.96	5.55
pk_19283	2.08	2.31	9.52	10.2		pk_19283	2.08	2.31	5.94	3.6
pk_6259	1.12	3.57	7.31	6.3		pk_6259	1.12	3.57	2.42	1.8
pk_3850	0.8	3.57	9.01	6.75		pk_3850	0.8	3.57	2.09	0.6
pk_8286	2.24	0.63	6.97	7.2		pk_8286	2.24	0.63	2.75	1.8
pk_6687	2.24	7.98	10.88	16.05		pk_6687	2.24	7.98	0.55	1.2
pk_23662	1.76	1.05	5.27	6.15		pk_23662	1.76	1.05	1.32	2.25
pk_16707	1.6	1.05	4.93	4.8		pk_16707	1.6	1.05	3.85	1.05
pk_17649	2.24	1.05	6.97	8.85		pk_17649	2.24	1.05	3.41	4.95
pk_5222	7.68	1.47	16.15	16.2		pk_5222	7.68	1.47	4.95	1.2
pk_3903	1.28	1.68	8.84	14.4		pk_3903	1.28	1.68	5.5	8.85
pk_19816	2.72	6.72	21.08	12.9		pk_19816	2.72	6.72	4.51	1.95
pk_17679	0.64	1.26	6.46	4.5		pk_17679	0.64	1.26	3.85	4.65
pk_2509	6.72	3.99	22.78	27.9		pk_2509	6.72	3.99	7.48	4.8
pk_23033	1.12	1.68	6.63	6		pk_23033	1.12	1.68	2.64	1.65
pk_18754	1.12	1.68	6.8	4.35		pk_18754	1.12	1.68	0.55	0.3
pk_10789	3.2	1.89	10.37	12		pk_10789	3.2	1.89	3.85	1.65
pk_13749	3.2	1.05	8.5	12		pk_13749	3.2	1.05	9.57	5.1
pk_1497	0.8	5.88	8.5	8.7		pk_1497	0.8	5.88	2.42	1.05
pk_21618	0.8	0.21	4.08	6.9		pk_21618	0.8	0.21	3.3	4.8
pk_4903	1.28	0.63	4.93	5.85		pk_4903	1.28	0.63	1.87	0.6
pk_6938	2.72	5.04	18.19	16.5		pk_6938	2.72	5.04	8.25	10.5
pk_8762	0.32	0.21	4.42	7.2		pk_8762	0.32	0.21	8.36	14.85
pk_16708	2.72	3.57	9.18	13.8		pk_16708	2.72	3.57	3.96	3
pk_19284	1.92	1.05	5.78	7.2		pk_19284	1.92	1.05	2.86	0.9
pk_6902	2.88	2.1	14.79	12.75		pk_6902	2.88	2.1	6.16	6
pk_18770	1.92	3.36	6.63	8.4		pk_18770	1.92	3.36	2.2	1.2
pk_24085	4.8	3.15	19.89	17.1		pk_24085	4.8	3.15	9.02	6
pk_9457	7.52	5.88	30.09	22.2		pk_9457	7.52	5.88	15.4	17.55
pk_6710	1.92	1.89	8.67	9.15		pk_6710	1.92	1.89	2.42	2.25
pk_12666	1.28	2.52	11.05	11.4		pk_12666	1.28	2.52	16.83	24.3
pk_6907	1.92	1.68	8.33	9.6		pk_6907	1.92	1.68	7.7	9.15
pk_12116	2.24	0.84	9.01	10.5		pk_12116	2.24	0.84	10.45	7.35
pk_5620	2.08	0.84	12.07	14.1		pk_5620	2.08	0.84	12.87	12.9
pk_3923	1.6	0.84	10.88	9.6		pk_3923	1.6	0.84	2.53	2.55
pk_26187	0.64	1.05	3.4	5.25		pk_26187	0.64	1.05	4.95	4.95
pk_24211	1.6	2.31	11.56	10.8		pk_24211	1.6	2.31	3.52	2.1
pk_7098	4.64	3.36	17.17	14.25		pk_7098	4.64	3.36	9.9	11.25
pk_6914	3.36	2.1	17.85	17.25		pk_6914	3.36	2.1	10.89	9.45
pk_19293	1.76	2.1	5.78	7.95		pk_19293	1.76	2.1	5.72	3.6
pk_20017	1.6	2.31	7.14	10.05		pk_20017	1.6	2.31	3.3	4.2
pk_12136	1.6	0.21	7.48	7.2		pk_12136	1.6	0.21	6.93	5.4
pk_19093	1.76	1.89	9.18	9.45		pk_19093	1.76	1.89	5.28	9.15
pk_23618	0.64	0.84	7.99	8.4		pk_23618	0.64	0.84	1.98	1.35
pk_1076	0.48	0.42	2.04	4.2		pk_1076	0.48	0.42	2.09	1.95
pk_12118	2.88	1.47	12.24	14.1		pk_12118	2.88	1.47	20.13	12.6
pk_23830	6.88	2.1	26.69	29.25		pk_23830	6.88	2.1	3.19	2.7
pk_7113	8.8	7.98	33.49	28.2		pk_7113	8.8	7.98	19.58	6.9
pk_23144	1.92	3.36	4.25	11.7		pk_23144	1.92	3.36	2.86	3.9
pk_19011	1.6	3.36	9.52	10.8		pk_19011	1.6	3.36	4.95	1.5
pk_21219	4.8	17.22	22.1	44.4		pk_21219	4.8	17.22	1.54	1.05
pk_11986	0.96	1.47	4.76	6.45		pk_11986	0.96	1.47	3.3	3
pk_2283	5.44	8.82	17.17	23.55		pk_2283	5.44	8.82	3.08	4.8
pk_23665	1.6	1.05	6.63	7.05		pk_23665	1.6	1.05	2.53	0.9
pk_15366	5.6	1.47	21.25	30.45		pk_15366	5.6	1.47	18.26	20.4
pk_2789	0.48	1.26	5.1	4.95		pk_2789	0.48	1.26	1.87	1.5
pk_26131	1.6	1.05	4.25	3.45		pk_26131	1.6	1.05	0.99	0.45
pk_6773	4.96	7.35	22.27	41.25		pk_6773	4.96	7.35	7.26	7.2
pk_1613	1.44	2.73	4.08	5.85		pk_1613	1.44	2.73	2.86	2.4
pk_22943	1.6	0.21	4.59	10.8		pk_22943	1.6	0.21	12.76	15.45
pk_3773	3.52	1.47	11.05	9.3		pk_3773	3.52	1.47	1.76	0.3
pk_23846	3.68	3.57	18.87	28.5		pk_23846	3.68	3.57	1.32	0.75
pk_22190	1.44	0.63	5.78	8.7		pk_22190	1.44	0.63	3.08	2.4
pk_24872	2.08	2.1	13.94	16.2		pk_24872	2.08	2.1	25.63	40.95
pk_25592	0.96	0.42	7.48	4.8		pk_25592	0.96	0.42	2.86	4.05
pk_26135	0.32	1.68	2.38	2.55		pk_26135	0.32	1.68	2.75	2.4
pk_11320	0.96	0.63	3.06	2.7		pk_11320	0.96	0.63	7.81	8.55
pk_22922	0.8	0.84	6.29	9.45		pk_22922	0.8	0.84	7.37	9.75
pk_3955	0.96	1.68	9.18	11.7		pk_3955	0.96	1.68	0.22	0
pk_20015	1.12	3.57	7.65	8.55		pk_20015	1.12	3.57	1.76	0.15
pk_17574	0.64	1.89	10.03	11.1		pk_17574	0.64	1.89	1.1	0.75
pk_6897	2.08	2.94	15.13	9.75		pk_6897	2.08	2.94	5.61	3.6
pk_3878	0.8	1.68	3.57	4.35		pk_3878	0.8	1.68	2.86	1.35
pk_15549	6.08	2.94	23.97	24.15		pk_15549	6.08	2.94	8.47	3.3
pk_24427	1.92	0.84	6.63	6.6		pk_24427	1.92	0.84	8.91	10.2
pk_23877	6.56	3.15	13.09	25.95		pk_23877	6.56	3.15	7.7	3.9
pk_12642	2.72	7.14	30.77	31.65		pk_12642	2.72	7.14	48.62	50.85
pk_12847	3.04	16.38	28.39	28.65		pk_12847	3.04	16.38	5.06	2.7
pk_19324	2.24	1.26	4.59	9.15		pk_19324	2.24	1.26	1.54	1.05
pk_14823	1.76	1.47	7.31	7.5		pk_14823	1.76	1.47	4.62	3.75
pk_21114	3.84	3.99	14.79	18.9		pk_21114	3.84	3.99	2.53	3.75
pk_23658	5.12	2.94	12.07	13.95		pk_23658	5.12	2.94	4.07	3.75
pk_17764	0.8	4.41	5.95	7.2		pk_17764	0.8	4.41	1.76	3.3
pk_18468	0.64	0.63	1.7	5.55		pk_18468	0.64	0.63	4.51	6.45
pk_12125	3.04	1.05	13.43	21		pk_12125	3.04	1.05	6.93	10.35
pk_23499	3.68	0.63	14.45	21.75		pk_23499	3.68	0.63	36.63	34.95
pk_22999	1.44	2.31	9.18	10.05		pk_22999	1.44	2.31	6.82	7.05
pk_24414	1.44	0.84	12.07	9.3		pk_24414	1.44	0.84	9.68	7.65
pk_19814	7.52	7.98	28.73	24.9		pk_19814	7.52	7.98	15.29	7.95
pk_1517	0.64	1.68	4.93	5.55		pk_1517	0.64	1.68	0.99	0.45
pk_22760	2.72	4.62	13.26	12.9		pk_22760	2.72	4.62	5.94	4.65
pk_23672	8.96	5.46	22.44	27.75		pk_23672	8.96	5.46	9.24	8.85
pk_21068	5.12	3.36	12.24	20.7		pk_21068	5.12	3.36	2.86	1.35
pk_20099	2.4	1.89	8.16	6		pk_20099	2.4	1.89	2.64	2.25
pk_22963	2.72	5.67	11.9	11.4		pk_22963	2.72	5.67	4.51	4.8
pk_3457	0.96	0.63	1.87	3.45		pk_3457	0.96	0.63	0.55	0.15
pk_19122	0.96	3.78	6.46	6.3		pk_19122	0.96	3.78	4.84	2.4
pk_11992	1.12	1.68	7.48	7.05		pk_11992	1.12	1.68	8.25	1.8
pk_20186	3.52	4.83	20.4	12.45		pk_20186	3.52	4.83	4.95	5.1
pk_7103	38.72	34.86	112.88	117.6		pk_7103	38.72	34.86	72.82	73.95
pk_21125	1.76	0.84	2.72	6.6		pk_21125	1.76	0.84	1.1	0.75
pk_24091	2.72	3.57	14.96	13.8		pk_24091	2.72	3.57	4.51	2.25
pk_16548	1.92	0.21	9.86	9.75		pk_16548	1.92	0.21	12.54	12.45
pk_16225	49.6	64.68	48.28	63.15		pk_16225	49.6	64.68	37.62	21.3
pk_15348	7.04	4.2	45.73	44.55		pk_15348	7.04	4.2	43.56	40.65
pk_22742	3.04	2.31	11.56	16.95		pk_22742	3.04	2.31	3.08	1.5
pk_17841	2.56	6.72	21.93	19.2		pk_17841	2.56	6.72	4.73	6.45
pk_23503	1.44	0.21	5.95	9		pk_23503	1.44	0.21	13.75	22.2
pk_11998	1.12	1.26	3.57	6.15		pk_11998	1.12	1.26	3.08	2.85
pk_17272	1.28	1.68	8.5	8.25		pk_17272	1.28	1.68	5.06	1.2
pk_20617	0.96	2.52	5.1	5.7		pk_20617	0.96	2.52	1.54	0.75
pk_1500	2.24	3.99	8.5	6.6		pk_1500	2.24	3.99	1.21	1.5
pk_11601	2.08	3.78	7.65	8.1		pk_11601	2.08	3.78	3.41	3.3
pk_17576	1.28	2.73	13.26	15.45		pk_17576	1.28	2.73	1.43	0.3
pk_782	4.96	1.89	13.09	8.25		pk_782	4.96	1.89	13.75	31.8
pk_6943	3.84	0.84	8.84	11.25		pk_6943	3.84	0.84	6.71	7.95
pk_21099	4	2.94	21.76	25.05		pk_21099	4	2.94	2.64	1.2
pk_25431	1.28	0.63	4.08	4.95		pk_25431	1.28	0.63	1.87	3.6
pk_21301	2.4	0.42	12.24	10.05		pk_21301	2.4	0.42	1.43	0.75
pk_11929	0.16	0.84	7.82	8.1		pk_11929	0.16	0.84	0.44	0.45
pk_25532	1.6	1.47	5.78	3.6		pk_25532	1.6	1.47	0.66	0.3
pk_23845	4.64	1.47	11.56	19.35		pk_23845	4.64	1.47	1.32	0.45
pk_1573	2.08	1.68	6.46	6		pk_1573	2.08	1.68	2.64	2.25
pk_24503	2.56	2.31	13.26	10.05		pk_24503	2.56	2.31	4.4	3
pk_12662	1.6	4.83	12.58	12.9		pk_12662	1.6	4.83	13.86	26.85
pk_4897	2.88	3.15	7.14	7.05		pk_4897	2.88	3.15	1.98	3.3
pk_8739	1.28	1.26	5.78	9.6		pk_8739	1.28	1.26	7.26	16.05
pk_7138	3.68	3.78	13.43	16.8		pk_7138	3.68	3.78	6.27	13.8
pk_16966	1.12	1.05	4.25	4.65		pk_16966	1.12	1.05	1.54	1.65
pk_4901	2.24	0.42	7.48	6.15		pk_4901	2.24	0.42	3.19	4.2
pk_20802	3.68	1.68	10.88	9.9		pk_20802	3.68	1.68	4.51	3.15
pk_19177	2.24	2.1	5.44	10.2		pk_19177	2.24	2.1	3.41	2.1
pk_6898	4.96	1.68	18.36	16.65		pk_6898	4.96	1.68	8.8	2.4
pk_24406	0.64	0.63	5.44	7.2		pk_24406	0.64	0.63	10.67	11.25
pk_24413	2.72	2.94	22.95	23.85		pk_24413	2.72	2.94	22.55	28.95
pk_18395	1.12	0.42	2.55	2.85		pk_18395	1.12	0.42	1.87	3.6
pk_4875	0.48	0.21	3.4	3.45		pk_4875	0.48	0.21	0.55	0.9
pk_22773	4.16	2.31	12.92	16.35		pk_22773	4.16	2.31	4.51	5.85
pk_18645	4	1.26	12.58	19.65		pk_18645	4	1.26	31.9	33.3
pk_13494	1.44	0.63	4.42	5.55		pk_13494	1.44	0.63	3.85	3.9
pk_2792	1.28	0.84	3.4	5.25		pk_2792	1.28	0.84	1.43	1.35
pk_16109	2.24	1.05	9.18	8.55		pk_16109	2.24	1.05	7.15	5.7
pk_17283	2.24	2.1	9.69	9		pk_17283	2.24	2.1	2.64	0.6
pk_2375	0.8	0.84	2.89	3.9		pk_2375	0.8	0.84	1.1	2.1
pk_3569	9.12	1.26	31.79	36.15		pk_3569	9.12	1.26	2.53	3.3
pk_17292	3.2	5.04	12.07	15.3		pk_17292	3.2	5.04	3.63	2.7
pk_21229	1.28	13.65	17.85	38.4		pk_21229	1.28	13.65	1.1	0.75
pk_7130	1.6	10.92	34.34	35.85		pk_7130	1.6	10.92	51.26	60.75
pk_22926	6.88	4.2	25.84	29.4		pk_22926	6.88	4.2	21.23	23.4
pk_26207	2.4	2.73	6.8	8.25		pk_26207	2.4	2.73	5.5	3.3
pk_20185	0.48	1.68	5.1	5.25		pk_20185	0.48	1.68	2.31	2.7
pk_23453	2.08	2.52	7.48	6.9		pk_23453	2.08	2.52	1.87	1.05
pk_17580	1.92	0.84	14.96	15.45		pk_17580	1.92	0.84	4.29	4.05
pk_4895	0.64	1.26	2.89	2.85		pk_4895	0.64	1.26	1.1	1.35
pk_15541	1.6	1.68	8.67	8.85		pk_15541	1.6	1.68	5.28	3.6
pk_16376	0.96	0.42	6.63	4.8		pk_16376	0.96	0.42	1.32	1.05
pk_11457	2.4	0.63	3.91	8.1		pk_11457	2.4	0.63	0.77	1.35
pk_6788	2.72	1.68	12.07	11.85		pk_6788	2.72	1.68	7.48	7.2
pk_19697	1.12	1.05	3.91	3.6		pk_19697	1.12	1.05	1.21	0.6
pk_11996	0.64	1.26	4.76	9.6		pk_11996	0.64	1.26	3.3	1.05
pk_11931	0.32	1.05	6.97	5.4		pk_11931	0.32	1.05	0.77	0.6
pk_19769	12.96	14.91	41.14	41.1		pk_19769	12.96	14.91	18.37	18.45
pk_10812	1.28	0.21	5.1	6		pk_10812	1.28	0.21	3.52	5.85
pk_23103	1.6	2.52	4.93	6.3		pk_23103	1.6	2.52	2.97	2.55
pk_24183	2.88	2.31	10.71	8.4		pk_24183	2.88	2.31	4.4	1.2
pk_15453	0.96	0	5.1	3.45		pk_15453	0.96	0	6.27	4.5
pk_16389	4.32	5.04	13.94	12.75		pk_16389	4.32	5.04	4.18	2.7
pk_2290	2.4	4.2	11.73	14.55		pk_2290	2.4	4.2	2.75	3.6
pk_6871	2.24	2.31	11.39	11.55		pk_6871	2.24	2.31	7.59	4.05
pk_17577	0.48	1.68	6.29	4.5		pk_17577	0.48	1.68	0.99	0.9
pk_20965	0.8	0.21	1.7	2.7		pk_20965	0.8	0.21	0.55	1.35
pk_6271	4.8	4.62	11.39	15.3		pk_6271	4.8	4.62	8.58	10.2
pk_22758	2.88	2.1	10.71	10.95		pk_22758	2.88	2.1	5.5	4.35
pk_20797	1.12	2.1	6.29	8.55		pk_20797	1.12	2.1	3.19	4.2
pk_19306	1.44	0.63	4.42	3.6		pk_19306	1.44	0.63	2.31	2.4
pk_8276	2.08	0.84	4.93	7.5		pk_8276	2.08	0.84	3.3	7.95
pk_25543	1.6	1.68	10.03	6.3		pk_25543	1.6	1.68	2.86	0.9
pk_10606	4.96	0.84	11.73	14.7		pk_10606	4.96	0.84	4.18	1.8
pk_24985	1.92	2.94	8.33	11.7		pk_24985	1.92	2.94	3.63	5.1
pk_13025	0.48	0.84	6.97	10.05		pk_13025	0.48	0.84	7.92	10.95
pk_3853	3.04	2.1	10.2	11.85		pk_3853	3.04	2.1	5.61	1.05
pk_12107	3.68	2.73	11.39	21.45		pk_12107	3.68	2.73	14.52	22.65
pk_17307	3.04	5.04	16.15	17.4		pk_17307	3.04	5.04	1.54	0.15
pk_6942	0.64	1.05	7.65	8.25		pk_6942	0.64	1.05	5.28	6.3
pk_2371	2.88	2.73	11.9	12.6		pk_2371	2.88	2.73	4.62	3.3
pk_24219	0.8	0.84	3.74	4.5		pk_24219	0.8	0.84	1.32	1.35
pk_15882	4.32	2.73	13.6	10.5		pk_15882	4.32	2.73	5.39	3.45
pk_2754	4.64	6.09	20.4	20.85		pk_2754	4.64	6.09	9.24	4.8
pk_3650	2.08	1.26	6.97	5.1		pk_3650	2.08	1.26	2.97	2.4
pk_11965	1.28	3.78	6.63	12.75		pk_11965	1.28	3.78	4.95	4.05
pk_26005	0.64	0.84	4.25	3.75		pk_26005	0.64	0.84	0.88	1.05
pk_3877	1.44	2.1	5.61	3.75		pk_3877	1.44	2.1	2.64	1.2
pk_10519	3.04	1.05	8.16	12.75		pk_10519	3.04	1.05	5.83	7.35
pk_24501	1.92	1.26	7.65	9.6		pk_24501	1.92	1.26	2.64	2.7
pk_6912	2.4	1.05	11.56	11.1		pk_6912	2.4	1.05	6.49	6.45
pk_18472	3.04	0.42	6.12	9.75		pk_18472	3.04	0.42	5.39	4.35
pk_12654	0.96	1.68	5.78	3.6		pk_12654	0.96	1.68	9.13	10.8
pk_7110	0.96	1.47	5.95	5.1		pk_7110	0.96	1.47	3.3	2.1
pk_12424	3.52	1.26	8.5	12		pk_12424	3.52	1.26	1.21	0.9
pk_22745	3.84	4.41	19.04	19.05		pk_22745	3.84	4.41	5.39	5.85
pk_19322	1.44	0.63	5.78	5.85		pk_19322	1.44	0.63	1.65	0.75
pk_10598	1.28	0.42	4.76	6		pk_10598	1.28	0.42	4.18	4.2
pk_24058	0.64	3.36	9.18	5.7		pk_24058	0.64	3.36	1.87	0.75
pk_22751	12.16	16.17	51.34	53.25		pk_22751	12.16	16.17	15.29	10.65
pk_23853	2.88	1.47	6.46	10.65		pk_23853	2.88	1.47	0.99	0.6
pk_12663	2.4	2.73	12.24	15.45		pk_12663	2.4	2.73	20.24	27.9
pk_12425	3.52	0.21	8.33	8.85		pk_12425	3.52	0.21	1.98	3.6
pk_7702	1.92	1.89	7.48	5.85		pk_7702	1.92	1.89	4.73	4.5
pk_15766	4.64	1.26	6.8	12.45		pk_15766	4.64	1.26	13.2	12
pk_2618	4.96	7.77	14.79	26.4		pk_2618	4.96	7.77	17.71	9.9
pk_17050	2.72	0.42	8.5	7.95		pk_17050	2.72	0.42	3.19	2.7
pk_18813	1.92	2.1	6.63	6.6		pk_18813	1.92	2.1	4.73	3.75
pk_21120	9.92	4.83	32.81	36.9		pk_21120	9.92	4.83	4.4	4.35
pk_6937	3.2	3.36	19.55	17.85		pk_6937	3.2	3.36	8.47	9.45
pk_2280	3.84	2.52	5.44	11.1		pk_2280	3.84	2.52	2.2	1.8
pk_18723	13.44	29.61	83.3	80.7		pk_18723	13.44	29.61	6.27	10.05
pk_23272	4.96	5.25	14.11	21.6		pk_23272	4.96	5.25	6.71	5.25
pk_15776	1.44	0.21	4.76	5.4		pk_15776	1.44	0.21	2.86	4.2
pk_12381	3.36	2.52	7.99	12.6		pk_12381	3.36	2.52	3.52	1.95
pk_15910	5.44	7.14	25.16	36		pk_15910	5.44	7.14	10.67	8.4
pk_5113	4.32	7.14	17.17	13.65		pk_5113	4.32	7.14	6.05	4.2
pk_6708	1.28	2.1	4.08	6		pk_6708	1.28	2.1	1.98	0.9
pk_20392	0.48	0	3.23	3.6		pk_20392	0.48	0	8.47	10.5
pk_10384	18.56	25.62	41.82	37.05		pk_10384	18.56	25.62	28.27	19.95
pk_11966	0.48	0.63	1.87	2.25		pk_11966	0.48	0.63	0.66	0.9
pk_23278	1.76	2.94	5.78	9.15		pk_23278	1.76	2.94	1.98	1.2
pk_17692	0.96	2.52	4.25	5.4		pk_17692	0.96	2.52	2.42	4.95
pk_13344	9.44	9.03	30.43	28.8		pk_13344	9.44	9.03	19.36	12.75
pk_11770	0.8	1.05	1.87	1.95		pk_11770	0.8	1.05	1.43	1.05
pk_11872	2.24	0.63	4.76	6.9		pk_11872	2.24	0.63	2.42	1.5
pk_17275	3.52	1.68	6.97	7.35		pk_17275	3.52	1.68	1.87	0.3
pk_4865	5.28	0	7.31	14.55		pk_4865	5.28	0	1.43	1.2
pk_21128	6.08	2.94	19.89	24.3		pk_21128	6.08	2.94	4.07	3.45
pk_11999	4.48	5.04	15.3	18		pk_11999	4.48	5.04	7.59	8.7
pk_22509	4	3.78	22.61	20.25		pk_22509	4	3.78	7.92	8.7
pk_10854	7.04	6.09	23.97	21.3		pk_10854	7.04	6.09	2.97	1.95
pk_17247	3.52	1.47	15.3	12.9		pk_17247	3.52	1.47	29.04	28.5
pk_18942	0.8	1.05	3.57	3.15		pk_18942	0.8	1.05	0.99	0.45
pk_12000	1.44	3.36	5.1	5.4		pk_12000	1.44	3.36	3.3	5.55
pk_6842	4.48	6.09	20.57	52.2		pk_6842	4.48	6.09	14.3	18.15
pk_1432	3.04	1.26	7.65	6.9		pk_1432	3.04	1.26	5.28	4.2
pk_24401	0.96	1.05	7.31	8.7		pk_24401	0.96	1.05	15.07	15
pk_20954	15.52	8.61	35.87	53.85		pk_20954	15.52	8.61	14.3	21.3
pk_17303	0.8	0.63	1.7	2.7		pk_17303	0.8	0.63	1.32	2.1
pk_24404	0.96	0	5.1	4.95		pk_24404	0.96	0	4.95	3.6
pk_15863	2.88	5.67	15.47	11.25		pk_15863	2.88	5.67	7.15	2.4
pk_12237	1.6	2.1	6.8	4.8		pk_12237	1.6	2.1	3.08	1.95
pk_25721	2.08	0.84	10.2	12.75		pk_25721	2.08	0.84	1.98	2.4
pk_24017	0.8	0.42	2.89	2.7		pk_24017	0.8	0.42	0.44	0.75
pk_15754	1.76	1.26	6.29	9.6		pk_15754	1.76	1.26	3.52	3.75
pk_15824	1.12	0.42	5.27	4.95		pk_15824	1.12	0.42	3.85	4.65
pk_5519	0.64	0.21	6.46	6.3		pk_5519	0.64	0.21	6.82	14.25
pk_23143	0.64	1.05	0.51	4.35		pk_23143	0.64	1.05	1.1	1.5
pk_7399	8.48	6.72	30.94	30.15		pk_7399	8.48	6.72	24.42	15.45
pk_1212	0.96	1.05	5.61	3.3		pk_1212	0.96	1.05	2.86	4.2
pk_7567	1.44	0.63	4.59	5.85		pk_7567	1.44	0.63	2.09	2.55
pk_23676	1.6	3.99	7.99	8.4		pk_23676	1.6	3.99	3.19	2.1
pk_15742	2.88	0	6.8	11.55		pk_15742	2.88	0	2.64	4.35
pk_24190	1.76	1.68	8.5	7.8		pk_24190	1.76	1.68	3.19	1.35
pk_6886	1.76	2.73	7.99	9		pk_6886	1.76	2.73	5.5	9
pk_23115	0.8	1.68	5.1	6.3		pk_23115	0.8	1.68	2.53	2.1
pk_24504	4.16	6.3	21.59	23.55		pk_24504	4.16	6.3	9.57	8.85
pk_17563	2.08	1.05	4.59	6.6		pk_17563	2.08	1.05	2.31	3.15
pk_5276	1.76	2.1	8.67	7.5		pk_5276	1.76	2.1	4.4	3.15
pk_23217	0.96	0	2.04	4.2		pk_23217	0.96	0	1.43	2.4
pk_1503	0.48	1.89	3.74	3.6		pk_1503	0.48	1.89	2.2	2.55
pk_21553	1.12	3.36	11.9	7.35		pk_21553	1.12	3.36	1.87	1.65
pk_6172	2.24	0.21	5.1	7.05		pk_6172	2.24	0.21	0.99	2.55
pk_22815	1.6	1.68	6.12	9.9		pk_22815	1.6	1.68	2.75	4.35
pk_24396	1.6	0.42	16.32	13.35		pk_24396	1.6	0.42	18.15	18
pk_7021	5.76	2.73	11.39	15.6		pk_7021	5.76	2.73	6.27	4.35
pk_17605	3.2	3.36	9.01	9.9		pk_17605	3.2	3.36	5.06	5.4
pk_22289	2.08	1.05	5.44	6.3		pk_22289	2.08	1.05	5.39	8.1
pk_20831	1.76	4.83	8.33	10.35		pk_20831	1.76	4.83	4.62	4.35
pk_2106	1.12	0.21	2.89	4.95		pk_2106	1.12	0.21	2.09	1.95
pk_118	1.28	1.47	4.42	4.05		pk_118	1.28	1.47	1.54	2.1
pk_22994	1.76	1.26	4.93	5.25		pk_22994	1.76	1.26	0.77	1.05
pk_24409	1.44	0.63	8.84	9.9		pk_24409	1.44	0.63	11.22	12.9
pk_23377	9.6	2.1	21.08	21.6		pk_23377	9.6	2.1	9.13	11.4
pk_22732	2.4	1.89	10.71	9.6		pk_22732	2.4	1.89	2.97	1.2
pk_16181	1.92	1.89	10.71	9		pk_16181	1.92	1.89	3.74	6.45
pk_22913	0.96	0.84	4.08	4.8		pk_22913	0.96	0.84	1.32	0.45
pk_6632	4.48	4.62	11.9	13.5		pk_6632	4.48	4.62	8.03	5.4
pk_2318	1.12	0.63	3.57	6.45		pk_2318	1.12	0.63	1.65	1.5
pk_18849	1.92	2.1	5.61	6.9		pk_18849	1.92	2.1	2.97	4.8
pk_6876	4.64	2.94	18.53	20.4		pk_6876	4.64	2.94	7.59	10.35
pk_17269	3.84	4.2	10.2	12.15		pk_17269	3.84	4.2	3.41	1.35
pk_10719	1.76	2.1	7.14	7.8		pk_10719	1.76	2.1	4.29	2.85
pk_2284	5.44	4.41	11.22	10.8		pk_2284	5.44	4.41	5.94	4.2
pk_4112	5.44	3.78	15.81	17.55		pk_4112	5.44	3.78	10.12	11.1
pk_17306	1.76	3.57	14.45	20.25		pk_17306	1.76	3.57	1.98	2.25
pk_7805	1.92	3.78	4.93	5.7		pk_7805	1.92	3.78	3.41	3.15
pk_15873	1.28	7.56	18.53	20.1		pk_15873	1.28	7.56	2.53	0.9
pk_3933	1.28	1.26	5.1	3.6		pk_3933	1.28	1.26	0.88	0.6
pk_20132	4.48	2.1	17.17	8.25		pk_20132	4.48	2.1	5.28	7.05
pk_20812	1.28	3.78	9.18	10.8		pk_20812	1.28	3.78	4.4	3.6
pk_7442	8.8	6.3	27.37	37.65		pk_7442	8.8	6.3	21.67	18.3
pk_15755	9.44	6.09	16.66	43.65		pk_15755	9.44	6.09	24.97	22.05
pk_26016	0.48	0.84	2.21	1.2		pk_26016	0.48	0.84	0.22	0.15
pk_20003	2.08	6.51	10.88	12.15		pk_20003	2.08	6.51	3.41	1.8
pk_21940	3.68	3.99	8.5	13.5		pk_21940	3.68	3.99	4.62	3.3
pk_5163	0	1.05	1.53	0.9		pk_5163	0	1.05	0	0.15
pk_19315	1.76	0.21	7.65	6.6		pk_19315	1.76	0.21	1.1	1.2
pk_24422	1.44	0.21	5.44	6.6		pk_24422	1.44	0.21	6.82	3.6
pk_24039	2.24	0	4.76	2.85		pk_24039	2.24	0	1.65	1.5
pk_24084	3.68	2.31	13.77	9.75		pk_24084	3.68	2.31	6.16	4.65
pk_22774	6.4	8.19	16.32	20.4		pk_22774	6.4	8.19	5.83	5.4
pk_6261	15.36	34.23	53.38	55.35		pk_6261	15.36	34.23	9.68	8.55
pk_12426	10.24	0.84	26.01	27.3		pk_12426	10.24	0.84	9.02	2.4
pk_6097	2.24	1.26	11.39	12.6		pk_6097	2.24	1.26	17.82	16.95
pk_23502	2.08	1.89	7.48	9.75		pk_23502	2.08	1.89	13.86	24.15
pk_25435	0.96	0.42	2.21	4.65		pk_25435	0.96	0.42	1.76	0.75
pk_20610	0.64	0.84	5.1	6.75		pk_20610	0.64	0.84	0.22	0.3
pk_23653	1.28	1.47	6.97	7.8		pk_23653	1.28	1.47	4.29	2.1
pk_22938	0.32	0.21	2.55	4.35		pk_22938	0.32	0.21	4.51	5.85
pk_23501	0.32	0.42	3.74	4.65		pk_23501	0.32	0.42	13.09	22.35
pk_21218	2.24	3.36	8.84	14.85		pk_21218	2.24	3.36	0.33	0.45
pk_6093	9.76	4.2	64.09	51.3		pk_6093	9.76	4.2	71.17	37.35
pk_7911	1.6	0.84	5.78	5.25		pk_7911	1.6	0.84	2.53	1.8
pk_16454	5.12	11.55	27.37	30.9		pk_16454	5.12	11.55	5.06	7.8
pk_12061	0.64	0.21	2.38	2.4		pk_12061	0.64	0.21	2.75	1.8
pk_21092	18.72	19.11	75.82	82.65		pk_21092	18.72	19.11	5.17	6.75
pk_19609	1.28	1.89	5.61	6.45		pk_19609	1.28	1.89	0.99	1.95
pk_21049	2.72	0	8.67	10.65		pk_21049	2.72	0	2.86	0.75
pk_17807	1.76	1.26	7.31	8.55		pk_17807	1.76	1.26	3.19	3
pk_17799	1.28	1.05	8.5	7.8		pk_17799	1.28	1.05	8.47	12.6
pk_20881	0.8	0.84	2.38	4.65		pk_20881	0.8	0.84	0.77	0.9
pk_26092	7.2	6.72	18.53	20.1		pk_26092	7.2	6.72	15.95	10.05
pk_17766	3.04	4.83	10.03	12.9		pk_17766	3.04	4.83	3.19	3.3
pk_4819	0.32	0.84	2.55	0.9		pk_4819	0.32	0.84	0.22	0
pk_17617	0.32	1.05	3.4	10.65		pk_17617	0.32	1.05	5.72	20.25
pk_11835	1.44	2.31	4.08	8.55		pk_11835	1.44	2.31	2.2	1.35
pk_11129	1.6	2.1	2.89	5.25		pk_11129	1.6	2.1	1.1	1.65
pk_6425	0.32	0.42	3.23	6.15		pk_6425	0.32	0.42	2.31	2.55
pk_2684	0.96	2.73	6.63	6.6		pk_2684	0.96	2.73	4.4	3.9
pk_13505	4	7.14	12.58	14.55		pk_13505	4	7.14	6.71	3.6
pk_25703	0.96	2.31	4.59	5.7		pk_25703	0.96	2.31	0.77	0.15
pk_22021	1.44	0.42	6.63	6.6		pk_22021	1.44	0.42	10.45	11.85
pk_5536	0.32	0.21	5.27	2.4		pk_5536	0.32	0.21	5.94	3.75
pk_6862	1.12	0.84	5.1	6.45		pk_6862	1.12	0.84	5.5	8.85
pk_15823	2.24	1.05	8.67	7.05		pk_15823	2.24	1.05	4.4	4.05
pk_20830	0.8	1.26	3.06	4.2		pk_20830	0.8	1.26	2.64	1.35
pk_24974	2.88	1.89	8.16	7.95		pk_24974	2.88	1.89	0.99	1.95
pk_6532	2.88	4.41	13.26	14.55		pk_6532	2.88	4.41	2.42	1.5
pk_25641	1.44	1.68	5.95	2.85		pk_25641	1.44	1.68	0.55	0.45
pk_24865	147.84	179.76	160.14	152.1		pk_24865	147.84	179.76	97.02	54.75
pk_7398	4.32	2.73	16.83	11.4		pk_7398	4.32	2.73	10.01	2.55
pk_19168	1.28	3.78	5.95	7.8		pk_19168	1.28	3.78	3.74	2.85
pk_15538	1.76	0.21	3.06	5.7		pk_15538	1.76	0.21	1.76	2.55
pk_6707	9.76	21	35.19	45.6		pk_6707	9.76	21	14.3	17.25
pk_8735	0.8	0.63	3.91	5.7		pk_8735	0.8	0.63	5.28	13.5
pk_25898	3.84	2.52	16.49	14.4		pk_25898	3.84	2.52	6.27	3.15
pk_6870	5.28	6.51	25.33	29.1		pk_6870	5.28	6.51	12.54	9
pk_6995	5.6	1.47	13.6	21.45		pk_6995	5.6	1.47	15.84	10.8
pk_21322	1.12	18.9	17.34	14.4		pk_21322	1.12	18.9	0.44	0.9
pk_22293	1.76	1.26	7.31	12.45		pk_22293	1.76	1.26	6.82	8.25
pk_23064	8.96	3.36	27.88	35.1		pk_23064	8.96	3.36	11.77	9.75
pk_19170	1.44	0.21	1.7	3.75		pk_19170	1.44	0.21	7.26	6
pk_19748	2.24	1.05	6.97	6		pk_19748	2.24	1.05	2.31	1.65
pk_22535	3.36	5.04	24.65	26.1		pk_22535	3.36	5.04	15.29	16.95
pk_6158	1.12	3.15	6.63	7.05		pk_6158	1.12	3.15	2.53	2.85
pk_1934	1.6	1.26	5.78	9.45		pk_1934	1.6	1.26	1.21	0.9
pk_5088	1.44	0.84	4.59	0.9		pk_5088	1.44	0.84	1.1	0.75
pk_11790	1.12	0.42	2.55	5.4		pk_11790	1.12	0.42	0.55	0.6
pk_6339	0.8	5.46	6.8	8.85		pk_6339	0.8	5.46	2.31	1.05
pk_20918	3.68	2.1	9.35	11.4		pk_20918	3.68	2.1	1.1	1.35
pk_20834	2.88	2.31	11.9	10.05		pk_20834	2.88	2.31	3.19	4.2
pk_26041	0.48	0.42	1.36	1.95		pk_26041	0.48	0.42	0.66	0.45
pk_21100	27.04	13.23	65.62	97.8		pk_21100	27.04	13.23	11.55	8.85
pk_2476	2.08	1.26	6.46	7.5		pk_2476	2.08	1.26	2.97	3.9
pk_16455	2.4	5.67	14.96	14.1		pk_16455	2.4	5.67	1.54	0.9
pk_15543	0.8	0.84	5.1	5.1		pk_15543	0.8	0.84	4.84	1.65
pk_17857	16.32	8.19	39.78	48.15		pk_17857	16.32	8.19	0.66	0.75
pk_20613	0.48	0.42	2.89	3.45		pk_20613	0.48	0.42	0.44	0.9
pk_21966	1.28	1.26	5.61	7.2		pk_21966	1.28	1.26	0.99	0.6
pk_19012	0.8	0.84	5.61	4.65		pk_19012	0.8	0.84	5.39	6.9
pk_26066	1.28	0.84	3.4	3.75		pk_26066	1.28	0.84	1.65	1.05
pk_10219	1.44	0.63	3.23	5.7		pk_10219	1.44	0.63	3.85	4.35
pk_4902	2.24	2.73	4.25	8.1		pk_4902	2.24	2.73	2.53	1.65
pk_51	1.12	0.21	3.4	3.75		pk_51	1.12	0.21	2.64	2.85
pk_20157	5.76	21.84	37.23	39		pk_20157	5.76	21.84	9.35	19.8
pk_24408	0.96	0.63	4.08	4.95		pk_24408	0.96	0.63	6.49	10.2
pk_12059	1.76	1.89	4.76	4.35		pk_12059	1.76	1.89	6.16	6.6
pk_11867	1.76	2.31	6.63	5.55		pk_11867	1.76	2.31	3.3	6.15
pk_2223	0.48	3.99	5.27	10.05		pk_2223	0.48	3.99	1.87	2.7
pk_4939	9.28	15.12	44.71	53.85		pk_4939	9.28	15.12	21.34	26.7
pk_22304	2.08	0.63	2.04	6.45		pk_22304	2.08	0.63	1.65	0.9
pk_20916	5.76	3.36	12.58	15.45		pk_20916	5.76	3.36	2.75	3.6
pk_2376	3.04	1.68	10.2	10.65		pk_2376	3.04	1.68	4.18	1.35
pk_23872	2.4	1.05	4.59	6.9		pk_23872	2.4	1.05	2.64	0.75
pk_15057	2.72	2.94	7.31	13.2		pk_15057	2.72	2.94	11.88	12.45
pk_23389	0.64	3.57	9.18	9.15		pk_23389	0.64	3.57	0.88	0.9
pk_868	2.08	1.26	5.78	3.3		pk_868	2.08	1.26	5.06	3
pk_6951	5.28	6.93	14.79	23.25		pk_6951	5.28	6.93	15.29	15.45
pk_24415	2.4	2.1	18.87	17.85		pk_24415	2.4	2.1	24.09	17.1
pk_4389	2.72	0.21	12.92	10.35		pk_4389	2.72	0.21	12.87	16.2
pk_22993	6.88	3.99	14.28	18.6		pk_22993	6.88	3.99	7.48	7.8
pk_5260	0.96	0.84	4.76	3.3		pk_5260	0.96	0.84	1.76	3.3
pk_3954	0.32	1.26	5.1	6.45		pk_3954	0.32	1.26	0.22	0
pk_24398	1.44	0.42	7.65	9.15		pk_24398	1.44	0.42	7.37	6.75
pk_18771	2.72	3.36	9.35	9.15		pk_18771	2.72	3.36	2.42	2.4
pk_23277	3.2	3.99	12.75	10.65		pk_23277	3.2	3.99	3.63	4.8
pk_14885	0.8	2.31	4.08	4.95		pk_14885	0.8	2.31	3.52	5.25
pk_1008	4.32	1.68	7.48	10.35		pk_1008	4.32	1.68	5.5	3.45
pk_5249	12.32	6.3	21.42	45.6		pk_5249	12.32	6.3	19.14	23.25
pk_18810	3.04	2.1	11.56	11.25		pk_18810	3.04	2.1	4.4	4.05
pk_23285	1.12	2.52	5.61	9.15		pk_23285	1.12	2.52	2.2	2.25
pk_10601	4.16	2.1	14.11	15.3		pk_10601	4.16	2.1	11.77	6.9
pk_23831	3.52	2.1	11.05	10.05		pk_23831	3.52	2.1	1.43	0.9
pk_8553	3.04	0.63	8.16	8.7		pk_8553	3.04	0.63	25.96	50.7
pk_23354	1.12	1.26	5.78	3.45		pk_23354	1.12	1.26	3.52	2.1
pk_26200	2.72	1.89	10.54	8.7		pk_26200	2.72	1.89	3.85	3.6
pk_23644	0.8	2.73	6.12	4.35		pk_23644	0.8	2.73	1.32	1.35
pk_22006	0.32	0.42	3.91	4.35		pk_22006	0.32	0.42	4.95	5.25
pk_11433	2.08	2.94	7.99	10.8		pk_11433	2.08	2.94	2.31	1.35
pk_23195	4.64	1.68	7.65	15.45		pk_23195	4.64	1.68	1.98	4.05
pk_1110	3.52	1.68	5.27	6.75		pk_1110	3.52	1.68	2.2	3.6
pk_24075	1.44	2.52	7.14	7.35		pk_24075	1.44	2.52	2.64	1.65
pk_2450	0.8	2.1	7.48	7.35		pk_2450	0.8	2.1	4.4	1.5
pk_6889	0.8	2.73	4.76	6.15		pk_6889	0.8	2.73	3.52	3.6
pk_21278	2.08	3.78	9.86	14.1		pk_21278	2.08	3.78	4.73	1.95
pk_727	3.2	1.47	10.37	8.85		pk_727	3.2	1.47	4.29	1.35
pk_20867	0.96	1.05	3.74	4.5		pk_20867	0.96	1.05	1.43	0.6
pk_18773	3.04	2.31	8.16	8.85		pk_18773	3.04	2.31	1.54	1.05
pk_11991	4.64	4.41	17.85	19.2		pk_11991	4.64	4.41	16.83	14.4
pk_6978	2.88	1.89	11.73	8.25		pk_6978	2.88	1.89	8.69	8.7
pk_6637	1.76	2.94	3.4	7.35		pk_6637	1.76	2.94	2.75	3
pk_1936	1.12	1.89	4.42	6		pk_1936	1.12	1.89	1.87	1.2
pk_25992	0.32	0.21	0.85	2.25		pk_25992	0.32	0.21	0.44	0.45
pk_22931	2.4	0.42	9.01	7.65		pk_22931	2.4	0.42	8.36	6.6
pk_23578	1.92	14.28	21.59	15.15		pk_23578	1.92	14.28	2.64	0.45
pk_19287	2.24	1.68	8.84	5.7		pk_19287	2.24	1.68	6.05	3.9
pk_7093	4.16	3.78	11.9	13.5		pk_7093	4.16	3.78	8.58	9.75
pk_4816	0.48	0.84	3.4	3.6		pk_4816	0.48	0.84	0.44	0.6
pk_19008	1.92	2.52	6.8	7.05		pk_19008	1.92	2.52	2.2	0.9
pk_8734	0.48	0.63	3.06	3.75		pk_8734	0.48	0.63	5.39	8.1
pk_12108	1.12	1.26	4.25	5.55		pk_12108	1.12	1.26	6.38	2.85
pk_11599	0.8	1.26	7.82	2.25		pk_11599	0.8	1.26	1.1	0.15
pk_19196	2.56	0.63	8.84	10.05		pk_19196	2.56	0.63	9.79	15.15
pk_26095	2.56	2.1	4.25	7.05		pk_26095	2.56	2.1	3.85	3
pk_11930	0.48	2.31	10.88	8.55		pk_11930	0.48	2.31	1.32	0.45
pk_2382	0.96	2.52	7.99	6.75		pk_2382	0.96	2.52	2.75	3
pk_19552	0.64	0.42	3.06	2.85		pk_19552	0.64	0.42	1.98	1.95
pk_15852	1.28	2.73	5.61	4.95		pk_15852	1.28	2.73	4.62	1.35
pk_20782	10.88	10.08	35.19	36.9		pk_20782	10.88	10.08	14.74	14.1
pk_17553	3.04	0.63	6.46	9		pk_17553	3.04	0.63	3.41	2.25
pk_25166	2.4	2.31	7.31	7.8		pk_25166	2.4	2.31	3.52	3.45
pk_2517	3.68	3.78	16.66	21.45		pk_2517	3.68	3.78	12.21	14.85
pk_23261	2.24	2.73	7.99	9.3		pk_23261	2.24	2.73	0.66	1.2
pk_1122	0.64	1.05	1.87	2.55		pk_1122	0.64	1.05	1.43	1.2
pk_11820	1.6	0.84	6.63	10.35		pk_11820	1.6	0.84	5.39	8.4
pk_17666	3.52	3.15	9.01	11.1		pk_17666	3.52	3.15	13.97	9.9
pk_23238	0.48	0.21	5.44	4.5		pk_23238	0.48	0.21	0.88	0.45
pk_2772	2.4	2.52	8.67	7.65		pk_2772	2.4	2.52	3.52	3.75
pk_3543	5.76	1.05	7.82	9.3		pk_3543	5.76	1.05	3.19	0.75
pk_7081	2.08	3.78	6.97	7.8		pk_7081	2.08	3.78	3.41	4.05
pk_22919	0.48	0.42	3.74	4.2		pk_22919	0.48	0.42	4.18	5.55
pk_25539	8	6.3	25.84	17.4		pk_25539	8	6.3	4.73	8.1
pk_13765	9.44	2.1	12.07	21.6		pk_13765	9.44	2.1	4.84	3.75
pk_2183	2.88	6.3	15.64	12		pk_2183	2.88	6.3	4.84	1.2
pk_24756	2.88	0.42	8.84	6.9		pk_24756	2.88	0.42	2.09	3
pk_25639	1.44	2.1	11.73	2.1		pk_25639	1.44	2.1	0.11	0
pk_23575	2.4	10.29	17.34	12.9		pk_23575	2.4	10.29	1.87	0.75
pk_23857	1.76	0.84	5.44	8.55		pk_23857	1.76	0.84	1.1	1.05
pk_24395	1.76	0.84	10.37	8.7		pk_24395	1.76	0.84	12.54	10.2
pk_16698	4.8	1.68	9.69	16.05		pk_16698	4.8	1.68	2.09	1.5
pk_23207	1.92	2.31	8.5	7.2		pk_23207	1.92	2.31	3.85	2.1
pk_24402	4.16	2.31	21.25	20.55		pk_24402	4.16	2.31	31.57	24
pk_5872	3.2	1.26	7.48	8.55		pk_5872	3.2	1.26	3.3	5.1
pk_11863	2.4	2.73	5.95	8.55		pk_11863	2.4	2.73	7.04	7.5
pk_2473	4.64	4.2	24.82	22.65		pk_2473	4.64	4.2	12.76	6.6
pk_23671	1.6	3.15	5.78	7.5		pk_23671	1.6	3.15	2.75	3
pk_21110	2.4	3.99	13.77	20.55		pk_21110	2.4	3.99	2.64	3.3
pk_4885	1.92	2.31	6.97	5.1		pk_4885	1.92	2.31	1.32	1.35
pk_6872	4.48	6.09	23.8	21.75		pk_6872	4.48	6.09	8.47	5.85
pk_7120	5.92	8.61	30.6	21.45		pk_7120	5.92	8.61	20.35	23.1
pk_19081	3.36	5.46	15.13	12.15		pk_19081	3.36	5.46	6.38	4.95
pk_22925	3.04	1.89	12.58	15.6		pk_22925	3.04	1.89	13.2	30.6
pk_2835	2.24	4.83	10.71	6.45		pk_2835	2.24	4.83	2.42	1.05
pk_23235	0.64	1.26	3.57	4.65		pk_23235	0.64	1.26	0.55	0.3
pk_6835	3.52	3.57	14.96	12.3		pk_6835	3.52	3.57	16.72	9.45
pk_19165	0.16	1.89	5.27	3		pk_19165	0.16	1.89	3.3	1.2
pk_20800	2.56	2.73	7.31	5.4		pk_20800	2.56	2.73	3.74	4.35
pk_23666	4	1.26	8.33	6.3		pk_23666	4	1.26	3.08	1.95
pk_7982	3.52	3.57	12.92	13.5		pk_7982	3.52	3.57	7.81	7.95
pk_20001	2.72	6.51	15.98	16.5		pk_20001	2.72	6.51	3.3	2.55
pk_19291	2.4	1.68	11.39	11.25		pk_19291	2.4	1.68	7.81	2.25
pk_17780	14.72	12.18	35.02	37.95		pk_17780	14.72	12.18	12.54	10.5
pk_2519	1.28	0.84	2.72	4.65		pk_2519	1.28	0.84	2.75	4.8
pk_7829	3.52	4.41	17.34	24		pk_7829	3.52	4.41	10.89	12.75
pk_7707	1.92	3.15	6.97	7.65		pk_7707	1.92	3.15	7.15	4.35
pk_1508	1.28	2.52	9.18	6.15		pk_1508	1.28	2.52	4.84	3.6
pk_20164	1.28	5.25	9.01	7.5		pk_20164	1.28	5.25	3.19	0.45
pk_17572	3.36	5.67	27.54	29.7		pk_17572	3.36	5.67	3.52	2.55
pk_23275	1.28	1.89	5.78	3.6		pk_23275	1.28	1.89	2.97	3.3
pk_13262	1.28	0.84	5.1	5.25		pk_13262	1.28	0.84	1.76	3.15
pk_14322	5.44	7.14	42.5	30.9		pk_14322	5.44	7.14	11	8.55
pk_3412	6.72	2.52	10.2	14.4		pk_3412	6.72	2.52	11.22	3.75
pk_11330	11.04	13.23	22.44	36.3		pk_11330	11.04	13.23	10.78	13.35
pk_18762	4.32	4.62	9.01	12.6		pk_18762	4.32	4.62	3.41	3.45
pk_6772	4.48	5.25	17.85	21.15		pk_6772	4.48	5.25	9.24	7.35
pk_22927	5.28	6.09	24.48	28.5		pk_22927	5.28	6.09	26.18	18.6
pk_22924	0.32	0.63	3.06	4.05		pk_22924	0.32	0.63	3.63	6.45
pk_15764	2.4	1.26	8.16	12.75		pk_15764	2.4	1.26	1.65	4.05
pk_17037	1.28	1.05	11.9	4.35		pk_17037	1.28	1.05	8.14	5.4
pk_17304	7.36	5.88	22.61	19.05		pk_17304	7.36	5.88	8.03	3
pk_25946	2.4	7.14	10.71	12.9		pk_25946	2.4	7.14	5.94	10.05
pk_5537	4	1.26	18.7	16.95		pk_5537	4	1.26	16.94	11.1
pk_11608	13.44	6.72	8.16	13.05		pk_11608	13.44	6.72	7.92	18.45
pk_125	0.32	0.84	3.23	2.7		pk_125	0.32	0.84	4.4	3
pk_12132	2.88	0.84	6.29	8.4		pk_12132	2.88	0.84	4.84	3.45
pk_21520	5.12	7.14	13.09	22.8		pk_21520	5.12	7.14	4.07	4.95
pk_24424	2.4	2.31	20.4	17.1		pk_24424	2.4	2.31	18.92	10.2
pk_15825	2.88	3.99	16.49	13.65		pk_15825	2.88	3.99	7.26	4.8
pk_25172	0.64	1.47	5.27	5.85		pk_25172	0.64	1.47	2.97	2.4
pk_18744	4	3.57	10.54	14.55		pk_18744	4	3.57	9.57	7.2
pk_18643	0.96	1.89	4.93	9.75		pk_18643	0.96	1.89	5.17	6
pk_1010	1.92	0.42	4.59	8.7		pk_1010	1.92	0.42	3.19	3.75
pk_8736	0.96	0.42	5.44	6.6		pk_8736	0.96	0.42	6.05	8.55
pk_14009	39.52	16.17	98.94	168.9		pk_14009	39.52	16.17	95.59	234.3
pk_1498	1.44	4.83	9.18	6.15		pk_1498	1.44	4.83	3.19	1.05
pk_3953	0.8	2.73	7.82	9.15		pk_3953	0.8	2.73	0.11	0.15
pk_15421	4.96	1.26	13.6	9		pk_15421	4.96	1.26	21.89	28.2
pk_25433	1.6	4.41	7.65	8.4		pk_25433	1.6	4.41	5.61	3.45
pk_21519	9.28	14.49	43.18	45.45		pk_21519	9.28	14.49	7.37	4.65
pk_40	2.08	0	3.57	6.45		pk_40	2.08	0	1.32	1.35
pk_1667	1.44	0.42	1.53	2.7		pk_1667	1.44	0.42	0.22	0
pk_14743	2.24	0.63	5.44	7.8		pk_14743	2.24	0.63	2.53	1.65
pk_20046	2.4	2.73	10.37	7.2		pk_20046	2.4	2.73	3.74	4.65
pk_21315	2.24	6.3	10.88	10.05		pk_21315	2.24	6.3	3.96	4.05
pk_22928	3.04	1.05	9.52	12.45		pk_22928	3.04	1.05	12.98	10.5
pk_21104	6.88	6.3	28.22	25.05		pk_21104	6.88	6.3	5.39	3.6
pk_386	2.72	2.1	8.67	8.25		pk_386	2.72	2.1	2.86	1.2
pk_24208	5.12	6.93	22.27	16.95		pk_24208	5.12	6.93	13.09	9.75
pk_9874	1.28	1.05	6.63	6.75		pk_9874	1.28	1.05	4.84	6.45
pk_6572	0.64	2.73	5.78	6.6		pk_6572	0.64	2.73	2.09	3.45
pk_25139	3.04	5.46	8.16	7.5		pk_25139	3.04	5.46	2.2	0.6
pk_19007	0.64	1.68	8.33	10.5		pk_19007	0.64	1.68	7.26	2.7
pk_5233	9.44	5.46	20.4	22.05		pk_5233	9.44	5.46	10.45	8.55
pk_17674	1.76	2.73	5.44	3		pk_17674	1.76	2.73	2.64	4.8
pk_17826	0.8	1.26	5.27	5.4		pk_17826	0.8	1.26	5.39	2.4
pk_20512	1.6	5.88	6.46	11.4		pk_20512	1.6	5.88	4.18	3.75
pk_22018	0.64	0.84	5.27	8.4		pk_22018	0.64	0.84	16.17	14.4
pk_24987	2.72	2.94	9.01	7.05		pk_24987	2.72	2.94	3.63	5.7
pk_12200	3.36	1.89	7.65	12.75		pk_12200	3.36	1.89	4.84	4.05
pk_5112	7.52	8.4	24.65	18.45		pk_5112	7.52	8.4	10.56	5.25
pk_18796	0.96	1.26	1.87	3.6		pk_18796	0.96	1.26	2.86	1.5
pk_11989	4.48	5.25	21.59	24.9		pk_11989	4.48	5.25	21.34	14.4
pk_17571	4.64	3.36	12.41	12.45		pk_17571	4.64	3.36	2.86	1.2
pk_17913	7.2	9.03	18.53	21.6		pk_17913	7.2	9.03	3.19	11.7
pk_620	3.84	2.1	13.43	14.7		pk_620	3.84	2.1	3.85	3.45
pk_17797	2.56	2.73	11.73	12.45		pk_17797	2.56	2.73	6.93	4.35
pk_4722	1.6	1.05	5.78	4.95		pk_4722	1.6	1.05	4.51	4.35
pk_12017	2.4	7.35	7.31	11.4		pk_12017	2.4	7.35	1.54	1.5
pk_25904	1.92	0.84	1.87	2.7		pk_25904	1.92	0.84	1.87	1.8
pk_24393	3.52	1.89	21.93	26.7		pk_24393	3.52	1.89	31.02	25.65
pk_7984	5.76	3.99	15.47	20.85		pk_7984	5.76	3.99	7.04	6.3
pk_6654	8.64	4.2	21.08	22.65		pk_6654	8.64	4.2	3.52	1.5
pk_7848	1.76	1.05	3.74	5.1		pk_7848	1.76	1.05	0.88	1.5
pk_8815	1.44	1.47	4.08	7.05		pk_8815	1.44	1.47	2.97	1.65
pk_11971	0.8	0.42	3.4	1.95		pk_11971	0.8	0.42	2.86	2.4
pk_22513	8	6.72	24.99	33.6		pk_22513	8	6.72	13.31	19.05
pk_20913	6.56	0.63	9.86	15.45		pk_20913	6.56	0.63	2.09	1.8
pk_5873	1.6	0.21	2.72	3.6		pk_5873	1.6	0.21	1.1	1.05
pk_618	2.88	1.05	8.67	12.3		pk_618	2.88	1.05	0.66	0.3
pk_24990	3.68	2.52	9.35	10.95		pk_24990	3.68	2.52	5.17	6.3
pk_23654	5.44	4.83	21.42	17.4		pk_23654	5.44	4.83	8.58	6.9
pk_4091	0.64	0.84	3.74	5.25		pk_4091	0.64	0.84	1.43	2.7
pk_11866	2.08	3.57	12.58	14.25		pk_11866	2.08	3.57	14.41	17.85
pk_11858	1.28	4.2	5.78	8.1		pk_11858	1.28	4.2	5.94	8.85
pk_534	1.28	5.46	7.99	6.9		pk_534	1.28	5.46	1.1	0.15
pk_20345	1.12	0.84	5.44	3.9		pk_20345	1.12	0.84	5.5	10.05
pk_20025	1.44	3.57	9.01	6.3		pk_20025	1.44	3.57	1.98	0.6
pk_22935	4	3.78	14.96	17.55		pk_22935	4	3.78	12.76	13.5
pk_2515	3.52	2.52	9.35	8.7		pk_2515	3.52	2.52	2.42	2.4
pk_24080	5.76	6.51	22.1	14.55		pk_24080	5.76	6.51	8.36	3.15
pk_24799	2.72	1.68	7.82	17.25		pk_24799	2.72	1.68	18.26	32.25
pk_795	2.08	1.47	5.1	4.95		pk_795	2.08	1.47	2.53	1.8
pk_11332	6.88	6.09	18.7	18.75		pk_11332	6.88	6.09	5.72	7.95
pk_2492	2.88	2.1	5.27	7.8		pk_2492	2.88	2.1	2.64	2.4
pk_6783	11.84	5.46	27.88	30.15		pk_6783	11.84	5.46	17.16	13.35
pk_11870	8.48	3.36	22.1	24		pk_11870	8.48	3.36	12.32	11.4
pk_22930	5.28	2.73	23.63	25.95		pk_22930	5.28	2.73	25.19	14.7
pk_2490	2.56	2.73	6.12	6.6		pk_2490	2.56	2.73	2.97	3.3
pk_15884	0.64	1.05	2.55	3.75		pk_15884	0.64	1.05	1.65	1.95
pk_19613	2.4	4.41	14.79	10.5		pk_19613	2.4	4.41	5.83	4.65
pk_19767	7.04	3.78	14.96	11.7		pk_19767	7.04	3.78	5.72	3.15
pk_13402	4.16	7.56	13.6	18.9		pk_13402	4.16	7.56	5.61	6.3
pk_14843	1.44	3.15	4.25	6.45		pk_14843	1.44	3.15	0.55	0
pk_2513	4.16	2.73	11.56	14.4		pk_2513	4.16	2.73	10.12	10.5
pk_21082	6.56	2.52	12.92	18.9		pk_21082	6.56	2.52	1.21	1.65
pk_17828	3.04	10.71	7.82	25.65		pk_17828	3.04	10.71	3.63	16.2
pk_5277	3.36	1.68	9.18	9.3		pk_5277	3.36	1.68	9.02	4.5
pk_3549	13.44	7.98	27.37	36.45		pk_3549	13.44	7.98	3.08	2.55
pk_3455	0.8	1.68	3.74	4.05		pk_3455	0.8	1.68	2.2	1.2
pk_13881	7.2	8.82	19.55	10.2		pk_13881	7.2	8.82	23.1	25.95
pk_2615	1.92	1.68	4.93	6.45		pk_2615	1.92	1.68	3.74	2.55
pk_5029	0.8	1.89	3.74	5.4		pk_5029	0.8	1.89	2.09	1.05
pk_21503	6.88	5.88	17.68	22.05		pk_21503	6.88	5.88	5.61	3.3
pk_19687	2.4	2.52	5.78	4.35		pk_19687	2.4	2.52	1.54	2.25
pk_2321	1.28	0.21	3.23	3.45		pk_2321	1.28	0.21	1.87	1.35
pk_22514	3.2	2.1	13.26	13.95		pk_22514	3.2	2.1	3.96	6
pk_23634	1.6	2.31	4.59	6.15		pk_23634	1.6	2.31	3.19	2.55
pk_2838	3.36	3.99	8.5	7.8		pk_2838	3.36	3.99	6.82	7.65
pk_24391	3.04	3.36	18.02	18.15		pk_24391	3.04	3.36	23.65	21.6
pk_14323	5.12	5.25	31.96	24		pk_14323	5.12	5.25	12.43	4.35
pk_13245	3.2	1.26	11.56	10.2		pk_13245	3.2	1.26	9.57	6.9
pk_22762	2.56	9.24	18.87	15		pk_22762	2.56	9.24	4.18	1.35
pk_6866	2.72	1.47	14.11	11.85		pk_6866	2.72	1.47	8.03	4.95
pk_8755	1.12	0.42	4.25	7.5		pk_8755	1.12	0.42	11.88	16.95
pk_12572	1.12	2.52	8.33	7.95		pk_12572	1.12	2.52	6.16	9.75
pk_1637	0.8	0	1.02	2.1		pk_1637	0.8	0	1.43	1.2
pk_19612	0.48	0.21	2.38	1.2		pk_19612	0.48	0.21	0.22	0.45
pk_21710	2.08	1.89	5.27	7.65		pk_21710	2.08	1.89	0.22	0.15
pk_7807	4.32	7.77	13.09	14.7		pk_7807	4.32	7.77	13.97	4.8
pk_5657	3.52	2.31	16.66	21.15		pk_5657	3.52	2.31	17.71	27.3
pk_19716	0.96	0.63	2.89	3.6		pk_19716	0.96	0.63	1.54	3.15
pk_22750	5.28	3.15	18.19	17.85		pk_22750	5.28	3.15	8.36	5.55
pk_25430	1.6	1.68	5.61	6.15		pk_25430	1.6	1.68	3.08	2.4
pk_24973	7.04	3.36	18.19	21.9		pk_24973	7.04	3.36	3.08	1.5
pk_21097	14.4	2.94	32.13	33.45		pk_21097	14.4	2.94	5.39	5.25
pk_8753	1.92	0.84	9.01	10.8		pk_8753	1.92	0.84	7.7	9.15
pk_6168	1.6	1.26	3.57	5.85		pk_6168	1.6	1.26	1.65	2.1
pk_6856	13.76	36.54	61.88	78.9		pk_6856	13.76	36.54	36.52	30
pk_2386	5.6	2.52	5.61	8.85		pk_2386	5.6	2.52	5.06	9.75
pk_6851	6.72	19.11	28.9	31.2		pk_6851	6.72	19.11	10.89	12
pk_21080	13.76	4.83	33.49	40.05		pk_21080	13.76	4.83	8.36	6.45
pk_20	7.84	4.83	19.21	29.25		pk_20	7.84	4.83	8.58	12.3
pk_5252	2.72	1.47	6.8	8.1		pk_5252	2.72	1.47	5.83	3.75
pk_18759	2.56	2.94	7.48	7.5		pk_18759	2.56	2.94	1.32	0.9
pk_5209	0.32	0.42	1.7	3.9		pk_5209	0.32	0.42	2.86	1.35
pk_5200	0.96	2.31	2.21	3.9		pk_5200	0.96	2.31	1.98	2.1
pk_18820	6.88	12.81	21.08	22.05		pk_18820	6.88	12.81	3.96	5.7
pk_5044	1.12	0.84	3.23	4.5		pk_5044	1.12	0.84	3.3	1.2
pk_1509	0.64	1.47	4.42	2.85		pk_1509	0.64	1.47	1.98	1.5
pk_11092	0.48	0.42	3.57	4.95		pk_11092	0.48	0.42	3.19	2.1
pk_5247	2.4	1.26	6.29	7.2		pk_5247	2.4	1.26	5.61	3.75
pk_20184	2.88	3.36	9.35	5.7		pk_20184	2.88	3.36	9.68	8.7
pk_23424	2.88	0.63	7.31	7.65		pk_23424	2.88	0.63	3.08	3.75
pk_19696	5.12	5.04	10.54	10.5		pk_19696	5.12	5.04	2.75	1.2
pk_2674	1.76	1.26	4.42	7.65		pk_2674	1.76	1.26	8.25	8.4
pk_10909	7.04	27.3	36.21	34.35		pk_10909	7.04	27.3	7.81	8.1
pk_21309	4.48	4.2	19.55	14.85		pk_21309	4.48	4.2	4.18	4.95
pk_4149	1.44	3.57	7.65	7.95		pk_4149	1.44	3.57	3.96	6.45
pk_19610	2.56	3.15	7.65	6.3		pk_19610	2.56	3.15	1.65	1.65
pk_19711	1.44	1.68	5.78	3.9		pk_19711	1.44	1.68	2.53	2.1
pk_3501	3.68	2.73	9.18	11.1		pk_3501	3.68	2.73	4.84	2.4
pk_15906	7.52	10.5	25.16	24.3		pk_15906	7.52	10.5	6.38	6.9
pk_2388	2.4	0.84	7.65	5.85		pk_2388	2.4	0.84	5.17	3.75
pk_3817	3.04	3.15	12.92	10.2		pk_3817	3.04	3.15	11	6.9
pk_6956	3.68	6.09	22.78	21		pk_6956	3.68	6.09	9.24	5.4
pk_5535	1.12	0.42	7.14	6.9		pk_5535	1.12	0.42	10.56	16.95
pk_2387	4.8	2.52	15.81	15.75		pk_2387	4.8	2.52	10.89	6.45
pk_22961	1.12	2.31	4.42	4.95		pk_22961	1.12	2.31	2.75	3
pk_17808	3.36	7.14	11.39	19.2		pk_17808	3.36	7.14	10.34	11.25
pk_7020	19.36	9.66	52.87	55.95		pk_7020	19.36	9.66	30.69	21
pk_5506	0.96	0.21	5.61	5.7		pk_5506	0.96	0.21	5.72	5.25
pk_752	1.92	3.36	8.33	8.55		pk_752	1.92	3.36	3.85	3.75
pk_18624	4.16	1.05	4.08	16.5		pk_18624	4.16	1.05	0.22	0.75
pk_12420	6.24	0.63	13.26	17.25		pk_12420	6.24	0.63	1.76	1.05
pk_11876	2.56	2.1	9.69	7.05		pk_11876	2.56	2.1	6.93	6.3
pk_10721	12.64	8.82	32.47	30.15		pk_10721	12.64	8.82	23.54	15.3
pk_16456	0.8	5.25	6.97	14.4		pk_16456	0.8	5.25	4.4	5.55
pk_24660	3.04	0	5.1	4.95		pk_24660	3.04	0	1.54	1.2
pk_16857	0.32	1.05	3.06	1.65		pk_16857	0.32	1.05	1.32	1.2
pk_24086	29.12	17.43	82.45	82.5		pk_24086	29.12	17.43	40.15	27
pk_19134	1.92	1.26	3.06	3		pk_19134	1.92	1.26	2.64	2.55
pk_10540	2.72	0.84	7.82	10.2		pk_10540	2.72	0.84	11.11	20.55
pk_18677	2.24	2.1	3.57	3.6		pk_18677	2.24	2.1	3.85	2.25
pk_10712	8.16	1.05	15.13	18.75		pk_10712	8.16	1.05	15.18	19.95
pk_24194	2.88	3.36	13.26	12.75		pk_24194	2.88	3.36	7.26	2.25
pk_7601	15.36	9.24	61.54	31.2		pk_7601	15.36	9.24	11	20.85
pk_15621	1.28	1.05	4.93	4.65		pk_15621	1.28	1.05	1.21	0.75
pk_19282	2.72	2.31	7.48	9.15		pk_19282	2.72	2.31	6.6	4.35
pk_7078	2.72	1.47	5.27	6.15		pk_7078	2.72	1.47	2.31	4.35
pk_10857	2.08	1.68	4.93	8.85		pk_10857	2.08	1.68	3.41	4.65
pk_5919	7.04	4.62	15.64	17.25		pk_5919	7.04	4.62	5.83	3.45
pk_12047	2.56	2.73	5.44	9.15		pk_12047	2.56	2.73	6.82	3.75
pk_671	3.36	2.73	12.24	13.95		pk_671	3.36	2.73	4.4	2.25
pk_18786	2.4	3.99	9.86	7.35		pk_18786	2.4	3.99	3.85	2.7
pk_15697	3.04	1.68	4.59	6.3		pk_15697	3.04	1.68	1.87	0.45
pk_22936	3.2	3.36	13.09	12.6		pk_22936	3.2	3.36	7.92	5.7
pk_5515	1.12	0.84	8.33	8.85		pk_5515	1.12	0.84	16.06	13.5
pk_22536	1.44	3.15	9.52	11.25		pk_22536	1.44	3.15	7.7	5.7
pk_19690	2.4	3.15	8.16	8.1		pk_19690	2.4	3.15	3.96	3
pk_2081	2.24	0.84	8.67	11.25		pk_2081	2.24	0.84	2.31	2.55
pk_24031	2.72	4.2	11.9	8.7		pk_24031	2.72	4.2	6.05	4.65
pk_23045	0.96	1.89	2.89	3.3		pk_23045	0.96	1.89	3.96	3.3
pk_19691	0.48	1.05	2.72	1.8		pk_19691	0.48	1.05	1.76	1.35
pk_3174	2.72	2.31	5.95	13.05		pk_3174	2.72	2.31	2.86	3
pk_6594	2.24	2.73	5.78	6.3		pk_6594	2.24	2.73	3.41	5.1
pk_24435	5.12	1.05	28.56	33.6		pk_24435	5.12	1.05	41.69	43.65
pk_19879	6.24	5.25	21.76	21.45		pk_19879	6.24	5.25	24.42	39.9
pk_3556	7.36	1.26	15.47	15		pk_3556	7.36	1.26	1.32	0.45
pk_18811	6.56	5.25	14.96	14.55		pk_18811	6.56	5.25	5.06	3.3
pk_6911	4.16	11.13	27.71	26.1		pk_6911	4.16	11.13	13.86	14.55
pk_1072	2.24	0.84	3.74	5.7		pk_1072	2.24	0.84	1.87	2.25
pk_5877	2.72	3.78	8.84	12.45		pk_5877	2.72	3.78	5.83	6.75
pk_13510	4.48	23.73	28.05	8.25		pk_13510	4.48	23.73	2.86	3.3
pk_24417	0.16	0.63	6.63	6		pk_24417	0.16	0.63	7.59	12
pk_21047	5.6	1.47	13.26	17.85		pk_21047	5.6	1.47	3.52	2.1
pk_12880	9.6	3.78	29.92	32.25		pk_12880	9.6	3.78	14.41	6.6
pk_12177	5.28	4.2	13.94	15.6		pk_12177	5.28	4.2	6.93	5.7
pk_19971	1.12	0.21	2.38	2.4		pk_19971	1.12	0.21	1.98	2.4
pk_21401	5.76	6.3	20.06	16.65		pk_21401	5.76	6.3	6.71	3.3
pk_13249	1.28	0.21	4.08	5.55		pk_13249	1.28	0.21	5.5	6.45
pk_6949	1.44	6.72	13.09	14.55		pk_6949	1.44	6.72	4.62	2.1
pk_1983	6.72	2.94	15.47	16.05		pk_1983	6.72	2.94	5.72	4.05
pk_19199	0.8	0.63	3.23	4.5		pk_19199	0.8	0.63	6.05	3.75
pk_561	0.96	3.36	4.76	5.25		pk_561	0.96	3.36	4.84	4.65
pk_5275	1.44	0.84	4.59	4.95		pk_5275	1.44	0.84	5.5	4.05
pk_11839	0.8	0.84	3.57	8.4		pk_11839	0.8	0.84	2.31	1.35
pk_2523	0.16	0.84	2.21	3.45		pk_2523	0.16	0.84	1.87	3.45
pk_13358	4	19.11	24.99	32.85		pk_13358	4	19.11	3.63	6.3
pk_11868	3.04	4.2	7.65	12.6		pk_11868	3.04	4.2	7.04	4.5
pk_12106	6.88	3.36	10.71	17.4		pk_12106	6.88	3.36	19.58	17.1
pk_2893	3.04	4.83	10.37	10.5		pk_2893	3.04	4.83	9.02	11.25
pk_24390	1.28	0.84	11.39	12.15		pk_24390	1.28	0.84	11.55	15.15
pk_23504	0.8	0.63	6.12	3.6		pk_23504	0.8	0.63	9.24	12.15
pk_1616	2.72	2.31	5.1	8.7		pk_1616	2.72	2.31	2.86	1.2
pk_25725	3.52	6.09	10.03	18.3		pk_25725	3.52	6.09	4.73	9.3
pk_18469	3.36	1.26	13.6	19.95		pk_18469	3.36	1.26	17.16	18.3
pk_8724	0.8	0.21	4.93	5.7		pk_8724	0.8	0.21	4.73	9.3
pk_19607	0.8	0.63	3.06	3.9		pk_19607	0.8	0.63	1.54	1.05
pk_2883	1.28	3.36	7.31	7.95		pk_2883	1.28	3.36	8.47	9.3
pk_21947	4.32	4.2	10.03	16.8		pk_21947	4.32	4.2	6.27	7.05
pk_24502	2.24	1.68	6.46	7.65		pk_24502	2.24	1.68	4.62	3.6
pk_2282	2.88	5.25	9.01	8.55		pk_2282	2.88	5.25	5.61	3.6
pk_6625	0.32	0.42	2.21	2.25		pk_6625	0.32	0.42	2.86	2.25
pk_16732	3.84	2.31	7.82	8.85		pk_16732	3.84	2.31	3.3	3.9
pk_2323	1.44	0.63	2.72	4.05		pk_2323	1.44	0.63	1.21	0.3
pk_22769	3.84	2.94	8.84	10.2		pk_22769	3.84	2.94	6.6	7.35
pk_23150	2.24	2.1	6.8	10.35		pk_23150	2.24	2.1	4.07	3.9
pk_12408	4.16	1.68	10.71	13.35		pk_12408	4.16	1.68	1.21	0.45
pk_8766	0.48	0.42	5.44	3.45		pk_8766	0.48	0.42	12.43	24.6
pk_120	1.76	3.57	6.63	6.45		pk_120	1.76	3.57	6.38	6.75
pk_13250	2.56	0.42	7.99	5.25		pk_13250	2.56	0.42	4.62	3.75
pk_5137	0.48	1.68	2.89	2.55		pk_5137	0.48	1.68	0.88	1.2
pk_19019	6.08	9.03	21.76	26.55		pk_19019	6.08	9.03	18.26	13.95
pk_14634	6.4	5.04	19.55	22.2		pk_14634	6.4	5.04	5.17	4.35
pk_5232	4.32	4.62	14.79	12.15		pk_5232	4.32	4.62	6.05	2.25
pk_2847	6.08	3.78	10.54	12.45		pk_2847	6.08	3.78	5.5	2.4
pk_13342	1.92	2.31	5.44	5.55		pk_13342	1.92	2.31	2.97	2.1
pk_7006	6.24	2.52	13.77	16.05		pk_7006	6.24	2.52	5.83	4.05
pk_21284	3.68	2.31	8.67	10.35		pk_21284	3.68	2.31	1.65	1.65
pk_17912	7.52	15.54	21.93	20.55		pk_17912	7.52	15.54	3.74	11.7
pk_2516	2.56	2.94	7.99	10.05		pk_2516	2.56	2.94	6.82	6.75
pk_11807	1.28	0.63	1.87	3.3		pk_11807	1.28	0.63	1.43	1.2
pk_22290	5.6	3.15	11.9	20.85		pk_22290	5.6	3.15	16.5	24.45
pk_18779	4.8	5.46	8.67	10.8		pk_18779	4.8	5.46	5.17	3.3
pk_26028	0.64	0.84	2.55	1.95		pk_26028	0.64	0.84	0.55	0.6
pk_18816	2.24	7.14	10.03	15.3		pk_18816	2.24	7.14	6.38	12.75
pk_11873	1.92	1.05	3.91	7.2		pk_11873	1.92	1.05	2.64	2.25
pk_8292	2.88	1.89	8.5	5.7		pk_8292	2.88	1.89	3.63	3.3
pk_5279	1.6	2.31	4.25	6.9		pk_5279	1.6	2.31	5.17	4.05
pk_10495	3.04	1.68	8.84	12.9		pk_10495	3.04	1.68	5.06	4.8
pk_18848	8.48	2.73	17.85	15.3		pk_18848	8.48	2.73	7.04	4.35
pk_24023	5.6	4.62	12.24	15		pk_24023	5.6	4.62	2.2	2.25
pk_23913	1.6	0	6.8	8.85		pk_23913	1.6	0	6.93	7.8
pk_4111	4.16	5.88	9.35	11.1		pk_4111	4.16	5.88	4.51	7.8
pk_6771	2.88	1.05	4.25	6.6		pk_6771	2.88	1.05	3.19	2.25
pk_19230	6.56	2.1	14.96	15.9		pk_19230	6.56	2.1	7.7	3.9
pk_20928	4.32	9.24	27.71	23.85		pk_20928	4.32	9.24	1.65	1.05
pk_24216	0.32	0.21	2.04	2.55		pk_24216	0.32	0.21	0.66	1.35
pk_12693	4.32	2.1	9.01	10.65		pk_12693	4.32	2.1	13.09	19.2
pk_1481	0.8	0.21	0.68	2.55		pk_1481	0.8	0.21	1.65	2.55
pk_21285	1.28	2.73	7.14	8.25		pk_21285	1.28	2.73	2.64	4.35
pk_12055	8.16	8.61	16.32	24		pk_12055	8.16	8.61	15.73	13.35
pk_17747	1.76	6.72	13.77	11.4		pk_17747	1.76	6.72	14.19	21
pk_6559	0.32	1.89	4.76	5.1		pk_6559	0.32	1.89	3.19	3.45
pk_7955	3.68	2.1	13.94	18.3		pk_7955	3.68	2.1	3.63	3
pk_2831	1.76	4.62	5.27	6.45		pk_2831	1.76	4.62	2.97	2.1
pk_17910	2.08	1.68	3.91	4.5		pk_17910	2.08	1.68	4.18	7.05
pk_10707	3.04	2.31	7.82	7.2		pk_10707	3.04	2.31	6.38	8.1
pk_6579	2.08	2.73	10.88	5.7		pk_6579	2.08	2.73	5.61	3.3
pk_17294	9.6	11.97	24.65	22.65		pk_17294	9.6	11.97	11.77	5.7
pk_11623	6.72	5.04	13.94	12.3		pk_11623	6.72	5.04	4.07	3
pk_17753	1.6	5.25	11.9	11.1		pk_17753	1.6	5.25	5.17	3.9
pk_6683	5.92	3.36	15.64	16.8		pk_6683	5.92	3.36	3.08	2.55
pk_2508	2.08	2.52	5.95	9.45		pk_2508	2.08	2.52	3.52	2.85
pk_19280	6.4	5.25	19.38	22.5		pk_19280	6.4	5.25	22.22	17.85
pk_2687	2.24	4.2	11.39	14.7		pk_2687	2.24	4.2	6.05	4.05
pk_23952	5.12	2.73	12.07	21.9		pk_23952	5.12	2.73	5.06	3.15
pk_23687	1.28	1.68	3.4	4.8		pk_23687	1.28	1.68	1.43	2.85
pk_6933	4.64	2.94	13.77	13.2		pk_6933	4.64	2.94	8.8	2.55
pk_23660	4.32	3.36	13.09	13.2		pk_23660	4.32	3.36	5.72	2.4
pk_387	2.56	2.94	6.8	5.7		pk_387	2.56	2.94	3.41	2.55
pk_6854	9.6	19.95	31.62	47.85		pk_6854	9.6	19.95	24.09	21.15
pk_7813	10.4	9.87	25.16	25.65		pk_7813	10.4	9.87	12.65	10.5
pk_17450	6.4	38.43	36.55	55.2		pk_17450	6.4	38.43	5.28	8.1
pk_18959	0.32	1.26	3.74	1.2		pk_18959	0.32	1.26	0.77	1.95
pk_22117	2.88	1.47	12.24	12.45		pk_22117	2.88	1.47	9.9	9.75
pk_7565	1.28	2.31	3.91	2.7		pk_7565	1.28	2.31	1.65	2.1
pk_16448	1.28	3.36	13.09	11.1		pk_16448	1.28	3.36	3.41	1.95
pk_7828	1.44	1.47	4.25	4.2		pk_7828	1.44	1.47	3.96	2.7
pk_15744	2.4	0.21	6.8	7.65		pk_15744	2.4	0.21	6.16	4.5
pk_23223	3.2	5.67	9.69	13.5		pk_23223	3.2	5.67	4.4	3.75
pk_14944	25.92	24.15	47.94	69.75		pk_14944	25.92	24.15	117.81	221.85
pk_12060	1.6	1.05	5.1	4.35		pk_12060	1.6	1.05	3.74	2.4
pk_19810	4.16	5.25	14.62	12.45		pk_19810	4.16	5.25	6.27	5.1
pk_10861	8.64	7.98	18.02	25.5		pk_10861	8.64	7.98	16.28	14.1
pk_6638	4.32	6.09	12.24	11.7		pk_6638	4.32	6.09	7.59	4.35
pk_8752	5.44	1.68	17.85	18.9		pk_8752	5.44	1.68	13.31	10.8
pk_16118	1.28	0.42	3.4	5.55		pk_16118	1.28	0.42	4.4	3.45
pk_16629	6.72	6.09	9.86	12.75		pk_16629	6.72	6.09	5.61	7.05
pk_7947	1.76	0.63	5.61	6.45		pk_7947	1.76	0.63	0.11	0
pk_12448	7.04	1.68	10.37	11.7		pk_12448	7.04	1.68	4.73	3.6
pk_23571	3.84	12.6	20.06	17.1		pk_23571	3.84	12.6	5.17	2.25
pk_7602	5.76	2.73	16.15	9		pk_7602	5.76	2.73	3.63	4.5
pk_6915	9.28	3.78	26.01	23.1		pk_6915	9.28	3.78	11.66	4.2
pk_23561	0.96	0.63	4.76	4.2		pk_23561	0.96	0.63	4.62	3.9
pk_22274	3.2	2.94	10.03	9.9		pk_22274	3.2	2.94	3.08	3.3
pk_6991	8.48	6.3	24.48	31.2		pk_6991	8.48	6.3	26.4	24.45
pk_1074	2.88	2.31	6.63	7.95		pk_1074	2.88	2.31	7.59	5.7
pk_18772	4.48	5.46	12.41	11.55		pk_18772	4.48	5.46	6.05	1.5
pk_20090	0.32	1.68	7.31	4.35		pk_20090	0.32	1.68	2.75	2.25
pk_24428	3.2	1.68	21.08	21.6		pk_24428	3.2	1.68	28.82	15.9
pk_1715	2.4	2.52	10.71	10.2		pk_1715	2.4	2.52	1.87	4.05
pk_5796	4.96	5.04	15.98	16.5		pk_5796	4.96	5.04	5.72	9.3
pk_26175	2.24	1.26	4.59	5.4		pk_26175	2.24	1.26	1.54	3.15
[truncated: 5,631 more rows]
