# Supplementary material for: Impaired histone inheritance promotes tumor progression
Source: Nat Commun. 2023 Jun 10;14:3429. doi: 10.1038/s41467-023-39185-y (PMC10257670; doi:10.1038/s41467-023-39185-y)
Supplement: Supplementary file 4 — Source Data [file 41467_2023_39185_MOESM4_ESM.zip › source data -F/Supplementary Fig. 5.xlsx]

## Sheet: Supplementary Fig. 5a
Supplementary Fig. 5a Signal intensity changes of H3K27me3 levels in MCM2-2A mutant vs. WT cells and corresponding signal of EZH2 , SUZ12, H2AK119ub, and RING1B in MCM2-2A mutant and WT MCF-7 cells.
H3K27me3						EZH2						SUZ12						H2K119ub						RING1B
id	WT#1	WT#2	MCM2-2A#1	MCM2-2A#2		ID	WT#1	WT#2	MCM2-2A#1	MCM2-2A#2		ID	WT#1	WT#2	MCM2-2A#1	MCM2-2A#2		ID	WT#1	WT#2	MCM2-2A#1	MCM2-2A#2		ID	WT#1	WT#2	MCM2-2A#1	MCM2-2A#2
pk_6125	0	0.21	5.95	11.1		pk_6125	2.22	1.98	1.82	1.5		pk_6125	0	0	1.62	1.78		pk_6125	1.12	1.17	1.8	1.56		pk_6125	0	0	3.36	0
pk_20956	0	0	3.74	5.55		pk_20956	0.48	0.78	0.26	0.78		pk_20956	0	0	0	0		pk_20956	0	0	0.48	0.48		pk_20956	0	0	0	0
pk_26079	0	0	2.21	4.5		pk_26079	1.2	1.56	2.6	0.84		pk_26079	1.64	0	1.62	0.89		pk_26079	0.56	1.04	1.08	0.96		pk_26079	0	0	0.84	1.07
pk_25893	0	0.21	11.22	10.35		pk_25893	0.3	0.24	0.52	0.42		pk_25893	0	0	0.81	0		pk_25893	0.14	0	1.2	1.44		pk_25893	0	0	0	0
pk_17837	0.16	0	3.4	6.3		pk_17837	1.26	1.32	1.3	1.32		pk_17837	0	0	0.81	0		pk_17837	0.42	0.39	2.04	0.84		pk_17837	0	1.44	1.68	1.07
pk_26156	0	0	10.71	11.55		pk_26156	0.96	0.72	0.52	1.14		pk_26156	0.82	0	1.62	1.78		pk_26156	0.84	0.91	2.04	3		pk_26156	0	0	0	1.07
pk_13361	0	0.21	13.77	15		pk_13361	0.9	0.9	0.52	1.08		pk_13361	0	0	3.24	0.89		pk_13361	1.54	1.04	2.76	1.68		pk_13361	0	0	1.68	1.07
pk_505	0.16	0.21	11.05	16.35		pk_505	0.54	0.9	1.82	1.08		pk_505	0	0	2.43	1.78		pk_505	0.42	1.17	1.56	1.32		pk_505	0.94	0	0.84	3.21
pk_497	0	0.21	7.31	8.25		pk_497	0.96	0.84	0.52	0.84		pk_497	0	0	1.62	0.89		pk_497	0.14	0.39	1.08	0.84		pk_497	0	0	0.84	0
pk_17854	0	0.42	15.81	30		pk_17854	2.28	2.4	3.9	4.56		pk_17854	0	0	0.81	0.89		pk_17854	1.82	0.65	3.96	3		pk_17854	0	0	1.68	2.14
pk_25145	0	0.21	14.11	19.35		pk_25145	0.84	1.44	1.56	1.44		pk_25145	0	0	0	0		pk_25145	0.28	0.26	0.72	0.36		pk_25145	0	0	0.84	3.21
pk_26157	0.16	0	4.25	7.35		pk_26157	0.24	0.54	0	0.78		pk_26157	0	0	0	0.89		pk_26157	0.42	0.13	0.6	0.36		pk_26157	0	0	0	1.07
pk_20541	0	0	4.93	11.55		pk_20541	1.02	1.44	2.34	1.86		pk_20541	0	1.22	0.81	3.56		pk_20541	1.12	2.21	1.68	1.2		pk_20541	0	0	0.84	0
pk_15867	0	0.42	11.22	22.5		pk_15867	0.6	0.66	1.04	1.62		pk_15867	0	1.22	0	3.56		pk_15867	0.7	1.95	1.32	3.24		pk_15867	0	0.72	0	3.21
pk_3389	0	0	2.55	9.75		pk_3389	0.54	0.54	0.26	0.24		pk_3389	0.82	2.44	0.81	1.78		pk_3389	0.56	1.04	0.96	1.08		pk_3389	0	0	1.68	1.07
pk_23138	0	0.21	11.73	14.85		pk_23138	1.38	1.38	1.82	1.86		pk_23138	0	0	0	0		pk_23138	0.14	0.39	0.96	1.32		pk_23138	0	0.72	0	2.14
pk_26158	0.16	0	5.27	13.2		pk_26158	0.66	1.56	2.08	1.38		pk_26158	0	0	0.81	0		pk_26158	0.42	0.52	1.56	1.08		pk_26158	0.94	0.72	1.68	0
pk_3391	0	0	0.68	4.05		pk_3391	0.24	0.18	0.52	0.18		pk_3391	1.64	0	1.62	0		pk_3391	0.7	0.52	1.08	0.84		pk_3391	0	0.72	0	0
pk_25967	0	0.42	18.19	28.8		pk_25967	0.48	0.54	1.04	0.84		pk_25967	0	0	0	0		pk_25967	0.56	0.52	3.12	1.8		pk_25967	0	1.44	0.84	1.07
pk_23386	0.16	0	15.98	19.65		pk_23386	0.84	0.72	1.3	2.4		pk_23386	0	0	4.05	0		pk_23386	0.42	0.65	1.92	1.8		pk_23386	0	0	4.2	2.14
pk_25964	0	0	1.19	5.55		pk_25964	0.48	0.12	0.52	0.24		pk_25964	0	0	1.62	0.89		pk_25964	0.28	0	0.48	0.24		pk_25964	0.94	0	0.84	0
pk_20542	0	0	8.33	13.2		pk_20542	0.42	0.6	0.78	0.72		pk_20542	0.82	0	0	0		pk_20542	0.42	0.13	3.84	0.72		pk_20542	0	0	0.84	0
pk_20947	0.16	0.42	17	13.05		pk_20947	0.24	0.42	1.56	2.1		pk_20947	0	0	1.62	0		pk_20947	0	0.39	0.84	0.84		pk_20947	0	0	2.52	1.07
pk_20950	0	0.42	12.41	14.7		pk_20950	0.24	0.24	0.78	1.02		pk_20950	0	1.22	2.43	5.34		pk_20950	0.14	0.26	1.44	1.44		pk_20950	0	0	0.84	0
pk_23379	0.16	0.21	27.37	50.25		pk_23379	3.66	2.28	5.2	4.92		pk_23379	0	0	1.62	1.78		pk_23379	5.88	1.17	4.08	3.84		pk_23379	0	0	0.84	1.07
pk_20949	0.32	0	2.89	4.8		pk_20949	0.12	0.54	1.82	1.2		pk_20949	0	0	0	1.78		pk_20949	0	0.78	0.96	0.96		pk_20949	0	0	0.84	0
pk_20937	0	0	4.76	6.3		pk_20937	0.06	0.42	1.82	1.14		pk_20937	0	1.22	0.81	0		pk_20937	0.42	0	0.6	0.72		pk_20937	0	0	0.84	0
pk_20952	0.16	0	4.59	6.9		pk_20952	0.18	0.66	0.26	1.14		pk_20952	0	0	0.81	1.78		pk_20952	0	0	0.6	0.84		pk_20952	0	0	0	3.21
pk_3386	0.16	0	3.91	8.7		pk_3386	1.08	1.2	1.82	1.2		pk_3386	0.82	2.44	0	0		pk_3386	0.28	0	0.72	1.08		pk_3386	0.94	0.72	0.84	0
pk_3467	0	0	4.25	15.15		pk_3467	1.26	1.02	1.56	1.86		pk_3467	0	0	0.81	2.67		pk_3467	0.28	1.3	1.32	1.2		pk_3467	0	0.72	1.68	2.14
pk_23018	0.16	0.21	13.09	18.9		pk_23018	1.2	1.32	2.34	2.46		pk_23018	0	1.22	0.81	0		pk_23018	0.7	0.78	2.28	1.56		pk_23018	0	0.72	0	0
pk_23010	0.16	0.21	4.08	6.6		pk_23010	0.42	0.3	1.04	0.9		pk_23010	0	0	0	0		pk_23010	0.7	0.39	0.48	0.96		pk_23010	0	0	0	2.14
pk_23009	0.32	0	16.66	20.1		pk_23009	1.74	1.32	4.42	2.64		pk_23009	0	1.22	0.81	3.56		pk_23009	0.84	1.3	1.2	1.56		pk_23009	0	1.44	0	3.21
pk_3462	0.16	0	0.85	2.7		pk_3462	0.72	0.72	1.04	0.54		pk_3462	0.82	0	0	0		pk_3462	0.7	1.04	1.2	0.6		pk_3462	0	0	0	2.14
pk_508	0.64	0.42	8.84	20.85		pk_508	2.16	2.04	2.86	2.82		pk_508	0.82	0	4.05	1.78		pk_508	1.96	1.56	1.92	2.52		pk_508	0	0	0	0
pk_15839	0	0	1.36	3.9		pk_15839	0.72	0.96	0.78	0.24		pk_15839	0	0	0.81	0.89		pk_15839	0.7	0.78	1.2	0.84		pk_15839	0	0.72	0.84	0
pk_23019	0	0.21	3.23	5.7		pk_23019	0.6	0.42	0.52	0.18		pk_23019	0.82	1.22	0.81	0.89		pk_23019	1.68	1.04	1.44	1.32		pk_23019	0	1.44	1.68	1.07
pk_26075	0	0	5.61	7.35		pk_26075	1.08	0.9	1.04	1.44		pk_26075	0	1.22	0.81	1.78		pk_26075	0.14	0.39	1.08	0.96		pk_26075	0.94	0.72	0	0
pk_23136	0	0.42	3.57	7.95		pk_23136	1.56	1.32	0.52	1.32		pk_23136	0.82	0	0.81	1.78		pk_23136	0.28	0.26	0.84	1.2		pk_23136	0	0.72	0	1.07
pk_12386	0.16	0.21	17.68	24.3		pk_12386	0.66	1.08	1.56	2.4		pk_12386	0	1.22	2.43	2.67		pk_12386	0.98	2.21	3.48	3.6		pk_12386	0	1.44	1.68	0
pk_23602	0	0.42	16.66	18		pk_23602	2.4	1.62	2.34	1.86		pk_23602	0	0	0.81	1.78		pk_23602	1.96	2.73	5.52	4.2		pk_23602	0.94	0	1.68	1.07
pk_3496	0.16	0	6.29	8.4		pk_3496	1.2	1.14	0.52	1.32		pk_3496	0	0	0	0.89		pk_3496	0.28	0.52	0.84	0.96		pk_3496	0	1.44	0	0
pk_507	1.12	0.84	14.96	21.15		pk_507	1.56	1.62	2.6	2.82		pk_507	1.64	0	1.62	0.89		pk_507	0.7	0.91	1.32	2.52		pk_507	0	0	0.84	0
pk_23620	0	0.21	12.58	12.75		pk_23620	2.76	2.4	3.9	2.64		pk_23620	0	0	0	0.89		pk_23620	0.98	1.56	1.44	2.52		pk_23620	0	0	0	0
pk_17481	0.16	0.63	3.57	5.85		pk_17481	0.78	1.5	1.82	1.44		pk_17481	0	0	1.62	0		pk_17481	0.7	1.3	0.96	0.72		pk_17481	0.94	0.72	0.84	0
pk_23613	0	0.21	5.61	8.4		pk_23613	1.56	2.34	2.34	2.34		pk_23613	0	0	0	0.89		pk_23613	0.98	1.43	2.52	1.8		pk_23613	1.88	0	0.84	1.07
pk_25969	0.16	0.21	4.76	9.15		pk_25969	0.3	0.48	0.52	0.6		pk_25969	0	0	0	0		pk_25969	0.14	0.13	0.48	0.36		pk_25969	0	0	0	0
pk_17930	0	0.21	4.93	11.4		pk_17930	1.14	0.84	1.3	0.48		pk_17930	0	0	0	1.78		pk_17930	1.4	0.26	1.32	1.56		pk_17930	0	0	0.84	0
pk_498	0.32	0	3.4	8.25		pk_498	1.14	0.96	1.3	1.38		pk_498	0	0	0	0.89		pk_498	0.56	0.39	2.28	0.36		pk_498	0.94	0	0	2.14
pk_26159	0	0.42	7.48	12.45		pk_26159	0.36	0.3	1.04	0.36		pk_26159	0.82	0	0	0		pk_26159	0.42	0.65	0.84	1.08		pk_26159	0	0	0	0
pk_25144	0.32	0.63	10.03	14.1		pk_25144	2.28	1.5	1.3	1.26		pk_25144	0	2.44	4.05	0.89		pk_25144	0.98	1.43	3.24	1.68		pk_25144	0	2.88	0.84	3.21
pk_25894	0	0	3.06	1.35		pk_25894	0.3	0.36	0.78	0.18		pk_25894	0.82	0	0	0		pk_25894	0.56	0.39	0.6	0.84		pk_25894	0	0	0.84	0
pk_20951	0	0	4.08	5.55		pk_20951	0.48	0.48	0	0.72		pk_20951	0	0	0	0		pk_20951	0	0	0.6	1.56		pk_20951	0	0	0.84	1.07
pk_23020	0	0.21	5.61	5.1		pk_23020	0.18	0.18	1.3	0.36		pk_23020	0.82	0	0	0		pk_23020	0.14	0.26	0.24	1.08		pk_23020	0	0	0.84	2.14
pk_23016	0	0.21	12.07	10.05		pk_23016	1.26	0.78	2.08	1.56		pk_23016	0	0	0.81	0		pk_23016	0.42	0.13	1.2	0.96		pk_23016	0	0	1.68	3.21
pk_4866	0.16	0.21	12.92	15.15		pk_4866	0.72	0.9	4.68	2.46		pk_4866	0	0	3.24	5.34		pk_4866	1.26	1.04	5.76	3		pk_4866	0.94	0	4.2	2.14
pk_26154	0	0.84	11.56	20.7		pk_26154	1.56	2.46	1.82	2.64		pk_26154	0	0	0.81	3.56		pk_26154	1.26	1.04	2.4	3.72		pk_26154	0	1.44	0	0
pk_6126	0.16	0	12.24	21		pk_6126	0.84	0.42	1.3	0.78		pk_6126	3.28	9.76	2.43	0.89		pk_6126	1.4	1.95	2.28	2.04		pk_6126	3.76	1.44	0.84	1.07
pk_17839	0.64	0.63	12.92	23.1		pk_17839	1.32	1.56	1.56	3.48		pk_17839	0	0	1.62	2.67		pk_17839	1.12	0.78	2.28	2.4		pk_17839	0	0.72	0	1.07
pk_23614	0	0.42	5.61	7.5		pk_23614	1.98	1.68	2.86	2.88		pk_23614	0	0	0	0.89		pk_23614	0.56	1.04	1.56	1.68		pk_23614	0	0.72	0.84	1.07
pk_23137	0.16	0.21	3.57	5.7		pk_23137	0.42	1.44	1.04	1.14		pk_23137	0	0	1.62	0.89		pk_23137	0.7	0.65	0.84	1.32		pk_23137	0	0.72	0	2.14
pk_26141	0	0.42	2.38	5.55		pk_26141	0.78	1.02	1.04	0.54		pk_26141	0.82	0	0	2.67		pk_26141	1.4	0.78	1.92	1.8		pk_26141	0	0	0	0
pk_26076	0.16	0.42	4.42	6.3		pk_26076	0.48	0.96	0	0.72		pk_26076	0	0	0	0		pk_26076	0	0.13	0.36	0.96		pk_26076	0	0	0.84	1.07
pk_519	0.32	0	5.95	8.85		pk_519	0.6	0.96	0.26	0.84		pk_519	0	1.22	0	1.78		pk_519	0.56	0.65	0.96	0.96		pk_519	0	0	0	0
pk_3468	0	0.21	4.93	13.2		pk_3468	1.32	1.14	1.56	1.38		pk_3468	0	0	0	0		pk_3468	0.42	0.26	0.48	0.72		pk_3468	0	0.72	0	0
pk_23022	0	0.21	4.25	6.6		pk_23022	0.72	0.3	0.52	0.84		pk_23022	0.82	0	0	0		pk_23022	0.84	0.13	0.36	0.24		pk_23022	0	0	0	0
pk_26084	0	0.42	0.51	3.3		pk_26084	0.18	0.48	0.26	0.18		pk_26084	0	0	0	0		pk_26084	0.42	0.26	0.36	0.12		pk_26084	0	0	0	0
pk_20008	0	0.42	10.2	13.8		pk_20008	1.2	1.62	1.3	1.98		pk_20008	0	0	2.43	0.89		pk_20008	0.14	0.65	1.56	1.44		pk_20008	0	0	0.84	0
pk_23623	0.16	0.21	9.35	13.5		pk_23623	0.78	0.84	0.26	1.62		pk_23623	0.82	0	1.62	0		pk_23623	0.28	0.39	1.2	1.8		pk_23623	0	0	1.68	1.07
pk_19286	0.8	0	4.93	5.7		pk_19286	1.5	1.2	1.04	1.56		pk_19286	0	1.22	1.62	1.78		pk_19286	0	0.52	3.12	2.76		pk_19286	0.94	0	1.68	2.14
pk_20948	0.48	0.42	17.34	20.1		pk_20948	0.66	0.54	1.82	1.92		pk_20948	0	1.22	0.81	0.89		pk_20948	0.14	0.13	1.32	0.96		pk_20948	0	0	0.84	2.14
pk_6577	0	0.21	3.91	5.55		pk_6577	2.22	1.8	2.6	2.34		pk_6577	0	1.22	0	0.89		pk_6577	2.24	1.3	2.16	1.92		pk_6577	0	0	0.84	0
pk_26151	0.16	0.42	6.46	9.45		pk_26151	1.14	0.84	1.82	1.62		pk_26151	0	0	0	0		pk_26151	0.28	0.91	0.84	1.44		pk_26151	0	0	1.68	1.07
pk_506	0.16	0	3.57	3.45		pk_506	0.06	0.48	0.26	0.48		pk_506	0	0	0	0		pk_506	0.98	0.91	2.16	0.96		pk_506	0	0	0.84	0
pk_3388	0.16	0.84	5.27	14.25		pk_3388	1.02	1.68	2.08	0.9		pk_3388	0	1.22	0	0		pk_3388	1.26	1.04	1.2	1.32		pk_3388	0.94	1.44	0	0
pk_23601	0.16	0.21	6.63	6.9		pk_23601	2.1	1.8	2.34	2.1		pk_23601	2.46	1.22	6.48	1.78		pk_23601	0.56	0.39	3.36	2.52		pk_23601	0.94	0.72	5.04	1.07
pk_6124	0.16	0.42	5.95	12.6		pk_6124	1.62	1.74	1.3	2.1		pk_6124	0.82	1.22	1.62	3.56		pk_6124	1.12	0.65	2.04	0.84		pk_6124	0	0	0	2.14
pk_19825	0	0.42	5.44	8.25		pk_19825	0.3	0.42	0.52	0.54		pk_19825	0	0	0	0		pk_19825	0.14	0	0.96	0.36		pk_19825	0	0	3.36	0
pk_26143	0	0	1.7	4.05		pk_26143	0.6	0.3	0.52	0.18		pk_26143	0	1.22	0.81	0		pk_26143	0.28	0.39	1.32	1.68		pk_26143	0	0	0	0
pk_23610	0	0.21	8.84	9.75		pk_23610	1.62	1.56	2.08	2.82		pk_23610	0	0	0	0		pk_23610	0.42	0.39	0.96	0.72		pk_23610	0	1.44	0.84	0
pk_23023	0.16	0	3.74	11.85		pk_23023	1.26	0.84	1.04	1.14		pk_23023	0.82	1.22	1.62	1.78		pk_23023	0.98	1.3	1.56	2.64		pk_23023	0	0	0.84	1.07
pk_26152	0.48	0	4.08	10.5		pk_26152	1.26	0.84	1.04	1.8		pk_26152	1.64	0	0.81	0		pk_26152	0.14	0	0.84	1.08		pk_26152	0	0	0.84	0
pk_23012	0.16	0	3.23	7.95		pk_23012	0.72	1.26	1.04	1.26		pk_23012	1.64	2.44	1.62	5.34		pk_23012	1.4	1.56	1.32	1.32		pk_23012	0	0	1.68	0
pk_25897	0.16	0	2.72	3.9		pk_25897	0.72	0.48	0.78	0.6		pk_25897	0	0	0	0		pk_25897	0	0.13	0.6	0.48		pk_25897	0	0	0	0
pk_12387	0.16	0	4.25	7.95		pk_12387	2.34	2.46	2.08	3		pk_12387	0.82	0	2.43	3.56		pk_12387	2.66	1.82	2.04	2.28		pk_12387	0.94	2.16	1.68	2.14
pk_20943	0.64	0	17.17	19.35		pk_20943	0.48	0.72	1.04	1.74		pk_20943	0	0	0	1.78		pk_20943	0.56	0.26	3.12	2.64		pk_20943	0	0	0.84	0
pk_6122	0.16	0.84	11.05	14.1		pk_6122	1.44	1.68	1.3	1.98		pk_6122	0.82	2.44	2.43	1.78		pk_6122	0.98	2.21	2.4	1.8		pk_6122	0.94	0.72	2.52	1.07
pk_20944	0	0.21	12.07	14.85		pk_20944	0.6	0.6	0.78	1.08		pk_20944	0.82	0	0.81	0		pk_20944	0	0.39	1.56	1.68		pk_20944	0	0	0	2.14
pk_509	0.16	0	3.57	5.7		pk_509	0.54	0.54	0.78	0.54		pk_509	0	0	0.81	0.89		pk_509	0.42	0.26	1.44	0.72		pk_509	0	0	2.52	0
pk_20953	0.32	0	2.21	3		pk_20953	0.36	0.72	1.3	1.14		pk_20953	0.82	1.22	0.81	0		pk_20953	0.28	0.13	0.72	0.96		pk_20953	0	0	0.84	1.07
pk_516	0.32	0.42	14.45	15.6		pk_516	0.9	1.32	0.52	2.34		pk_516	0	1.22	1.62	0.89		pk_516	0.28	0.52	1.32	1.8		pk_516	0	0	0.84	1.07
pk_23006	0.8	1.47	37.57	45.6		pk_23006	2.64	3.3	6.24	4.8		pk_23006	0.82	1.22	4.05	0.89		pk_23006	1.82	2.08	3.96	4.44		pk_23006	1.88	0.72	4.2	2.14
pk_23621	0.64	0.42	22.1	30.15		pk_23621	3.42	3.96	5.98	4.2		pk_23621	0.82	0	0.81	2.67		pk_23621	2.52	2.73	2.16	3.12		pk_23621	0	0.72	0	3.21
pk_20936	0.32	0	3.57	9.45		pk_20936	0.6	0.78	1.04	1.98		pk_20936	0	0	0	2.67		pk_20936	1.12	0.65	2.52	2.16		pk_20936	0	0	0	0
pk_26160	0.16	0.84	7.14	9.9		pk_26160	0.96	0.42	0.26	0.84		pk_26160	0.82	0	0	0		pk_26160	0.56	0.91	2.04	1.8		pk_26160	0.94	0.72	0	0
pk_13365	0.16	0	6.97	10.8		pk_13365	0.48	0.9	1.3	0.6		pk_13365	0.82	0	0	0.89		pk_13365	0.56	1.04	2.88	1.44		pk_13365	0	0	0.84	1.07
pk_17587	0	0.42	2.72	15.45		pk_17587	1.74	1.08	1.3	2.04		pk_17587	0	2.44	0.81	0.89		pk_17587	1.68	2.08	1.8	1.8		pk_17587	0	0	2.52	0
pk_25143	0	0.21	0.51	3.15		pk_25143	0.9	0.72	0.26	0.54		pk_25143	0	0	0	0		pk_25143	0	0.39	0.48	0.84		pk_25143	0	0	0	0
pk_26149	0.8	0.42	5.78	14.55		pk_26149	2.4	2.58	2.86	2.58		pk_26149	0.82	0	0	0		pk_26149	1.54	1.95	2.16	3.12		pk_26149	0	0	0	2.14
pk_19088	0	0	4.25	4.2		pk_19088	1.56	1.74	1.82	1.2		pk_19088	1.64	1.22	3.24	1.78		pk_19088	0.98	1.04	2.04	1.92		pk_19088	0	0	0.84	0
pk_3418	0	0.63	4.25	4.2		pk_3418	0.9	0.78	1.82	1.68		pk_3418	0.82	2.44	0.81	0.89		pk_3418	0.7	0.78	0.96	1.32		pk_3418	0	0.72	1.68	1.07
pk_20009	0.32	0.21	18.36	21.9		pk_20009	1.56	1.56	3.38	1.98		pk_20009	0.82	0	0.81	0.89		pk_20009	0.98	0.78	2.88	1.68		pk_20009	0	0	0.84	4.28
pk_20545	0.32	0.21	5.61	7.35		pk_20545	0.66	0.54	1.04	0.84		pk_20545	0	0	0	0		pk_20545	0.7	0.26	1.44	0.84		pk_20545	0	0	0.84	0
pk_26078	0.16	0	2.38	3.45		pk_26078	0.54	0.72	0.26	0.54		pk_26078	0	0	0	0.89		pk_26078	1.4	1.3	1.92	0.72		pk_26078	0	0.72	0.84	0
pk_3466	0	0.21	1.53	3.75		pk_3466	0.48	0.78	0.26	0.66		pk_3466	0.82	0	2.43	0.89		pk_3466	1.68	1.56	2.04	2.4		pk_3466	0	1.44	0	0
pk_23380	0.8	0.63	22.27	29.4		pk_23380	3.24	1.44	1.82	3.06		pk_23380	0	0	1.62	0.89		pk_23380	2.1	1.17	2.64	2.52		pk_23380	0	0	2.52	3.21
pk_20540	0.48	0.42	7.14	14.25		pk_20540	1.56	1.92	0.52	1.14		pk_20540	2.46	0	0	0.89		pk_20540	0.7	0.52	0.84	1.08		pk_20540	0.94	0	0	0
pk_25941	0.32	0.21	3.57	5.55		pk_25941	0.18	0.54	0.26	0.3		pk_25941	0.82	0	0	0		pk_25941	0.28	0.13	0.96	0.72		pk_25941	0	0	0.84	0
pk_23606	0.32	1.26	19.04	18.75		pk_23606	2.04	2.16	1.56	2.46		pk_23606	0.82	0	1.62	0		pk_23606	1.54	0.91	2.28	1.56		pk_23606	0.94	0	0.84	1.07
pk_484	0.16	0.21	4.08	8.25		pk_484	0.54	0.72	1.3	1.2		pk_484	0	0	0.81	2.67		pk_484	0	0.91	1.32	0.96		pk_484	0.94	0	0	0
pk_25977	0.16	0.21	1.7	4.95		pk_25977	0.54	1.08	0.26	0.36		pk_25977	0	0	0	0		pk_25977	0	0.52	0.72	0.36		pk_25977	0	0.72	1.68	0
pk_26142	0.16	0.21	2.38	6.75		pk_26142	0.72	1.26	2.86	1.38		pk_26142	0	0	2.43	0		pk_26142	0.7	1.04	0.96	1.56		pk_26142	0	0	0	0
pk_17923	0	0	0.85	1.35		pk_17923	0.54	0.3	0.52	0.9		pk_17923	0	1.22	0	0		pk_17923	0.42	0.26	0.36	0.24		pk_17923	0.94	1.44	0.84	0
pk_23015	0	0	8.33	6.45		pk_23015	1.74	1.98	3.12	2.28		pk_23015	0	0	1.62	1.78		pk_23015	0.28	0.65	1.68	1.44		pk_23015	0	0	0.84	0
pk_17922	0	0	1.36	4.05		pk_17922	0.54	0.36	0.52	0.96		pk_17922	0.82	0	0	0		pk_17922	0.56	0.26	0.72	0.96		pk_17922	0	0	0	0
pk_17482	0.48	0.42	4.59	16.05		pk_17482	1.5	2.46	2.86	1.5		pk_17482	0.82	3.66	0.81	0		pk_17482	1.82	2.21	1.56	2.28		pk_17482	0	0	0	3.21
pk_20957	1.76	0.84	47.94	60.6		pk_20957	4.14	4.14	6.24	9.54		pk_20957	6.56	6.1	12.96	9.79		pk_20957	8.96	7.8	15.6	20.52		pk_20957	3.76	5.76	8.4	11.77
pk_14636	0	0.42	6.63	6.15		pk_14636	0.36	0.48	1.04	0.72		pk_14636	0	0	0.81	0		pk_14636	0.28	0	0.96	0.36		pk_14636	0	0	0.84	1.07
pk_15866	0	0	3.06	5.1		pk_15866	1.02	0.48	1.04	0.84		pk_15866	1.64	0	0	1.78		pk_15866	1.4	0.78	1.92	1.32		pk_15866	0	0	0	0
pk_20955	0.16	0.42	6.8	9.45		pk_20955	0.36	0.54	1.04	1.56		pk_20955	0	0	0.81	0.89		pk_20955	0.42	0.52	1.68	1.8		pk_20955	0	0	0	0
pk_26077	0	0.21	1.53	3.75		pk_26077	0.48	0.42	0.78	0.42		pk_26077	0	2.44	0	3.56		pk_26077	1.68	1.82	0.12	1.2		pk_26077	1.88	0	0	0
pk_23616	0.16	0.21	5.27	9.9		pk_23616	0.84	0.72	2.6	1.38		pk_23616	0.82	1.22	0	0.89		pk_23616	1.26	1.43	0.72	1.32		pk_23616	0	0	0.84	0
pk_17579	0.16	0.21	15.64	23.1		pk_17579	0.66	0.54	2.86	1.62		pk_17579	0	0	0.81	0		pk_17579	0.28	0.52	2.64	1.44		pk_17579	0.94	0	0.84	0
pk_12005	0.32	0.21	10.2	9.75		pk_12005	0.6	0.78	0	1.68		pk_12005	0	0	0	1.78		pk_12005	0.98	0.65	2.28	1.08		pk_12005	0	1.44	0	2.14
pk_13502	0.16	0	3.74	3.6		pk_13502	1.02	1.14	1.04	0.9		pk_13502	1.64	0	0	0		pk_13502	1.96	1.04	1.32	0.48		pk_13502	0.94	0.72	0	1.07
pk_26082	0.32	0.42	2.89	6.6		pk_26082	0.54	0.36	0.52	1.08		pk_26082	0.82	0	0	0		pk_26082	0.28	0.65	0.36	0.6		pk_26082	0	0	0	0
pk_23968	0.16	0.42	5.95	12		pk_23968	1.44	0.78	1.82	1.68		pk_23968	0	0	0.81	0		pk_23968	1.54	1.43	1.56	1.92		pk_23968	0.94	1.44	0.84	2.14
pk_12375	0.32	0.42	12.58	15.6		pk_12375	1.62	1.68	2.08	2.22		pk_12375	2.46	3.66	0.81	1.78		pk_12375	0.98	0.91	3	3.6		pk_12375	0.94	0	0	1.07
pk_11318	0.48	0.63	6.12	6.75		pk_11318	4.56	5.1	3.9	3.96		pk_11318	2.46	2.44	1.62	1.78		pk_11318	0.98	1.95	3.72	3		pk_11318	0	2.16	0.84	1.07
pk_19827	0	0.42	14.79	11.85		pk_19827	1.32	1.02	2.08	1.68		pk_19827	0.82	0	0.81	0		pk_19827	0.28	0.52	2.04	1.68		pk_19827	0	0	5.04	3.21
pk_20016	0	0.42	7.31	9		pk_20016	1.08	1.26	3.12	1.62		pk_20016	1.64	0	3.24	0.89		pk_20016	0.56	0.78	3.72	1.2		pk_20016	2.82	0.72	0.84	2.14
pk_23617	0.64	1.26	44.2	50.55		pk_23617	7.38	7.14	10.14	10.98		pk_23617	1.64	1.22	6.48	5.34		pk_23617	3.22	3.64	7.44	7.44		pk_23617	1.88	2.16	3.36	13.91
pk_20924	0.16	0.21	6.8	11.7		pk_20924	0.84	1.38	2.34	1.68		pk_20924	0	1.22	0	0.89		pk_20924	0	0.39	1.08	0.96		pk_20924	0	0	0	0
pk_20925	0.48	0.84	11.22	20.1		pk_20925	0.48	0.84	1.04	2.1		pk_20925	0	0	0	0.89		pk_20925	0.28	0.26	1.68	1.32		pk_20925	0	0.72	0.84	0
pk_25973	0.48	0.21	2.55	5.85		pk_25973	0.54	0.36	0.78	0.48		pk_25973	0.82	1.22	0	0		pk_25973	0	0.65	1.08	0.12		pk_25973	1.88	0	0	2.14
pk_23387	0.32	0.21	7.14	10.35		pk_23387	1.68	1.44	2.6	1.98		pk_23387	0	1.22	0.81	0		pk_23387	0.28	0.91	1.08	1.56		pk_23387	0.94	0	1.68	2.14
pk_15840	0.96	2.52	35.19	38.55		pk_15840	2.46	2.52	4.68	3.36		pk_15840	3.28	2.44	4.05	4.45		pk_15840	3.92	2.86	7.68	7.2		pk_15840	0	0.72	1.68	4.28
pk_23604	0	0	4.93	6.3		pk_23604	1.98	1.62	3.38	2.1		pk_23604	2.46	3.66	0.81	0		pk_23604	1.26	1.04	2.04	0.96		pk_23604	2.82	4.32	1.68	1.07
pk_6906	0.64	0.42	23.97	37.65		pk_6906	0.84	0.96	2.6	2.94		pk_6906	0	0	4.86	9.79		pk_6906	0.56	1.3	6.48	4.08		pk_6906	0.94	0.72	4.2	4.28
pk_23605	0.64	0.42	6.29	8.55		pk_23605	2.34	2.76	2.6	2.76		pk_23605	0	0	0.81	1.78		pk_23605	1.82	1.69	3.72	2.4		pk_23605	0	2.16	0	0
pk_16452	0.32	0	9.35	14.1		pk_16452	0.78	1.02	1.82	1.32		pk_16452	0	0	3.24	0		pk_16452	0.98	0.78	1.68	1.32		pk_16452	0	0.72	1.68	1.07
pk_483	0	0	3.74	5.55		pk_483	0.84	0.42	0.78	1.08		pk_483	0.82	0	0	0.89		pk_483	0.14	0.65	0.84	0.6		pk_483	0	0.72	0	0
pk_23611	0.32	0.42	11.22	11.4		pk_23611	3.18	3.06	2.34	4.02		pk_23611	2.46	3.66	3.24	3.56		pk_23611	1.26	1.3	1.68	3.24		pk_23611	6.58	6.48	4.2	2.14
pk_26161	1.28	0.84	12.41	25.5		pk_26161	1.98	2.64	1.82	2.94		pk_26161	0	0	0.81	2.67		pk_26161	0.98	0.91	1.68	1.44		pk_26161	0	0	0.84	2.14
pk_12372	0	0.42	3.23	6.45		pk_12372	0.72	0.9	0.78	1.08		pk_12372	2.46	0	1.62	0.89		pk_12372	0.98	0.91	2.52	2.88		pk_12372	0.94	0	1.68	2.14
pk_25966	0.16	0	1.36	4.65		pk_25966	0.42	0.24	0.78	0.42		pk_25966	0	0	0	0		pk_25966	0.14	0.26	0.48	0.12		pk_25966	0	0	0	1.07
pk_518	0.32	0.84	8.16	11.25		pk_518	0.42	1.02	0.26	1.08		pk_518	0	0	0	0.89		pk_518	0.14	0.13	1.8	1.08		pk_518	0	0	0.84	4.28
pk_20940	0.16	0	1.53	2.1		pk_20940	0.12	0.12	0.26	0.48		pk_20940	0	1.22	0	1.78		pk_20940	0.42	0.39	0.6	1.2		pk_20940	0	0	1.68	0
pk_3571	0.64	0	1.7	6.75		pk_3571	2.1	1.68	1.56	1.74		pk_3571	0	0	0	1.78		pk_3571	0.14	0.91	1.08	1.08		pk_3571	0	0.72	0.84	0
pk_23612	0.32	0.42	5.78	12.45		pk_23612	1.56	1.8	2.86	2.46		pk_23612	0	1.22	1.62	3.56		pk_23612	0.84	1.95	2.16	1.44		pk_23612	0.94	0	1.68	1.07
pk_25895	0.16	0.21	2.72	4.65		pk_25895	0.36	0.3	0.52	0.24		pk_25895	0	0	0	0		pk_25895	0.14	0	0.36	0.24		pk_25895	0	0	0	0
pk_17926	0.32	0.63	17	24.75		pk_17926	0.84	0.66	1.3	1.2		pk_17926	0	0	0	0.89		pk_17926	0.42	0.52	2.28	2.4		pk_17926	0	0.72	0.84	0
pk_23622	0.64	0.63	15.47	22.2		pk_23622	1.68	1.86	3.12	2.82		pk_23622	0	1.22	0	3.56		pk_23622	1.68	1.3	1.56	1.8		pk_23622	1.88	0.72	1.68	0
pk_25979	0.16	0	0.51	1.5		pk_25979	0.12	0.12	0	0.06		pk_25979	0	0	0	0		pk_25979	0	0	0.12	0		pk_25979	0	0	0	0
pk_6578	0.48	0.42	8.84	13.2		pk_6578	2.52	2.88	3.12	3.36		pk_6578	2.46	0	0.81	1.78		pk_6578	3.08	4.16	3.12	2.88		pk_6578	0	0.72	3.36	0
pk_23582	0.16	0	1.02	0.75		pk_23582	0.54	0.66	2.6	1.32		pk_23582	1.64	1.22	3.24	1.78		pk_23582	0.84	0.39	2.52	2.04		pk_23582	1.88	2.88	3.36	6.42
pk_6574	1.6	2.1	13.43	24.6		pk_6574	1.86	3.06	2.34	3.12		pk_6574	1.64	0	1.62	0.89		pk_6574	2.38	2.6	3.84	1.92		pk_6574	1.88	1.44	2.52	1.07
pk_26201	0.32	0.21	4.93	5.55		pk_26201	0.3	0.54	0.26	1.08		pk_26201	0	0	0.81	0		pk_26201	0.84	0.65	1.92	1.08		pk_26201	0	0.72	1.68	1.07
pk_26140	0.32	0.84	1.87	11.25		pk_26140	0.9	1.68	1.82	1.56		pk_26140	0.82	0	0.81	0		pk_26140	0.84	1.17	1.56	1.08		pk_26140	0.94	0	0.84	0
pk_15838	0	0.42	4.76	5.7		pk_15838	0.9	0.9	0.78	0.9		pk_15838	0	1.22	3.24	0		pk_15838	1.12	1.56	2.64	3		pk_15838	0.94	0	0	1.07
pk_20968	3.68	1.05	23.29	50.55		pk_20968	5.28	6.12	6.24	7.2		pk_20968	0.82	6.1	4.05	0.89		pk_20968	5.6	6.11	9.12	13.44		pk_20968	2.82	4.32	0	3.21
pk_486	0.16	0.21	3.4	4.5		pk_486	0.54	0.84	0.78	0.42		pk_486	0.82	0	0	1.78		pk_486	0.84	1.17	1.32	0.48		pk_486	0	0.72	0	0
pk_12373	0.16	0.63	2.21	8.25		pk_12373	1.56	2.1	2.86	2.58		pk_12373	0	0	0.81	0.89		pk_12373	2.1	1.95	1.68	2.28		pk_12373	0	1.44	2.52	0
pk_491	0.32	0	2.04	1.95		pk_491	0.78	0.6	1.3	0.72		pk_491	0	1.22	0.81	0.89		pk_491	0.28	0.26	0.6	0.24		pk_491	0	0	0.84	2.14
pk_4667	0.16	0.21	6.46	8.55		pk_4667	0.96	0.9	1.56	0.96		pk_4667	1.64	1.22	2.43	0		pk_4667	1.12	2.08	2.52	1.92		pk_4667	0.94	0	4.2	0
pk_2749	0.16	0	7.82	12		pk_2749	1.44	1.08	2.08	2.1		pk_2749	0.82	2.44	0	5.34		pk_2749	1.68	1.69	1.32	1.2		pk_2749	0.94	2.16	0.84	0
pk_485	0	0.42	4.25	4.5		pk_485	0.72	0.54	1.82	0.78		pk_485	0	0	0.81	0		pk_485	0.14	0.65	0.48	1.08		pk_485	0	0.72	0.84	0
pk_23139	0.32	0.84	14.62	17.85		pk_23139	2.94	3.06	4.16	3.78		pk_23139	0	1.22	0	2.67		pk_23139	0.98	1.3	2.52	1.68		pk_23139	0.94	0	0.84	2.14
pk_12388	0.64	0.42	4.25	7.5		pk_12388	1.8	1.86	1.82	1.14		pk_12388	1.64	1.22	0	0.89		pk_12388	1.12	0.78	1.32	2.4		pk_12388	0.94	0	0	1.07
pk_6924	0.8	0.21	19.55	28.35		pk_6924	1.86	1.86	4.16	5.16		pk_6924	0.82	0	2.43	0.89		pk_6924	0.98	0.78	3.6	1.68		pk_6924	0	0	2.52	1.07
pk_26080	0	0.21	1.02	1.8		pk_26080	0.18	0.24	0.52	0.36		pk_26080	0	0	0	0		pk_26080	0.28	0.13	0.48	0		pk_26080	0	0	0	0
pk_6171	0.16	0.42	4.42	5.1		pk_6171	0.78	0.9	0.78	0.9		pk_6171	0	0	0.81	0		pk_6171	0.28	0.52	1.56	0.84		pk_6171	0	0	0	0
pk_512	0.32	0	2.72	3.6		pk_512	0.6	0.72	1.04	0.66		pk_512	0	2.44	0.81	2.67		pk_512	0.14	0.39	1.2	0.96		pk_512	0	0	2.52	1.07
pk_25896	0.16	0.63	3.06	6.3		pk_25896	0.18	0.48	0.26	0.9		pk_25896	0.82	0	0.81	0		pk_25896	0.84	0.39	0.36	0.84		pk_25896	0.94	0	1.68	0
pk_26138	0.48	0.21	2.04	5.55		pk_26138	2.22	1.86	2.08	1.8		pk_26138	0.82	0	0.81	1.78		pk_26138	1.54	1.56	0.84	0.48		pk_26138	0	0	0.84	1.07
pk_19826	0.16	0	5.27	3.9		pk_19826	0.78	0.9	2.34	1.5		pk_19826	0.82	0	1.62	0.89		pk_19826	0	0.39	1.8	1.08		pk_19826	0	0	0.84	2.14
pk_25929	0.16	0	3.57	2.25		pk_25929	0.72	0.12	1.04	1.08		pk_25929	0	0	0.81	0		pk_25929	0.28	0.39	0.36	0.24		pk_25929	0	0	0	0
pk_23619	1.12	2.94	51.85	51		pk_23619	3.96	4.08	3.64	5.94		pk_23619	0.82	0	3.24	4.45		pk_23619	1.82	1.43	5.28	4.32		pk_23619	1.88	0.72	0	1.07
pk_3387	0.16	0	2.04	6		pk_3387	0.24	0.48	0.52	0.42		pk_3387	0.82	0	0	0		pk_3387	0.14	0.65	0.6	0.24		pk_3387	0	0	0.84	0
pk_20958	0.32	0	1.87	1.5		pk_20958	0.42	0.3	0.52	0.6		pk_20958	0	0	0	0		pk_20958	0	0.26	0.72	1.56		pk_20958	0	0.72	0.84	0
pk_23577	0.48	0.21	4.93	8.4		pk_23577	1.32	2.34	1.56	1.62		pk_23577	0	0	0.81	1.78		pk_23577	1.26	1.69	2.88	2.4		pk_23577	0	1.44	5.04	2.14
pk_12277	0.16	0.63	11.9	11.4		pk_12277	1.38	1.74	2.34	3		pk_12277	0	1.22	1.62	0.89		pk_12277	0.56	0.13	2.28	1.68		pk_12277	0	0.72	1.68	0
pk_3495	0	0.21	1.53	3.15		pk_3495	0.9	1.02	0.78	0.72		pk_3495	0.82	0	2.43	0.89		pk_3495	0.84	0.78	0.6	1.32		pk_3495	0.94	2.16	0.84	1.07
pk_26155	0.32	0.21	7.31	11.7		pk_26155	0.96	0.9	2.08	1.92		pk_26155	0	0	0	0.89		pk_26155	0.14	0.39	0.24	0.84		pk_26155	0	0	0	0
pk_23134	0.16	0.42	6.8	6.3		pk_23134	0.96	1.2	0.52	1.32		pk_23134	0	1.22	2.43	2.67		pk_23134	0.7	0.65	0.84	1.32		pk_23134	0	0.72	0.84	2.14
pk_3570	0.48	0.42	5.78	7.5		pk_3570	1.5	1.38	3.38	1.62		pk_3570	1.64	1.22	0.81	1.78		pk_3570	0.84	0.39	1.68	1.68		pk_3570	0.94	0.72	1.68	1.07
pk_23615	0.16	0	11.56	14.85		pk_23615	2.22	2.46	4.42	3.36		pk_23615	0	2.44	0	5.34		pk_23615	3.36	3.25	3.12	4.2		pk_23615	0	1.44	1.68	1.07
pk_3390	0	0.63	2.21	5.55		pk_3390	0.66	0.48	0.26	0.6		pk_3390	0.82	0	0	1.78		pk_3390	2.24	1.82	1.8	2.4		pk_3390	0	0.72	0.84	3.21
pk_26074	0.32	0.21	1.87	5.25		pk_26074	0.78	1.14	1.3	0.96		pk_26074	0	0	0.81	1.78		pk_26074	1.4	1.56	2.16	1.08		pk_26074	0	0.72	0	1.07
pk_17928	0.16	0.63	7.65	10.2		pk_17928	1.02	0.3	0.26	1.08		pk_17928	0.82	0	1.62	0.89		pk_17928	0.28	0.65	0.84	0.84		pk_17928	0.94	0	0.84	1.07
pk_20045	0.32	0.42	18.53	21.3		pk_20045	0.72	1.02	2.08	1.14		pk_20045	0	2.44	1.62	0.89		pk_20045	1.82	0.26	3.24	1.44		pk_20045	0.94	0.72	0	0
pk_23017	0	1.26	13.26	9.75		pk_23017	2.4	1.86	2.34	2.88		pk_23017	0.82	2.44	1.62	1.78		pk_23017	0.28	0.65	1.32	0.6		pk_23017	0	0	0.84	0
pk_23021	0.48	1.47	18.53	17.7		pk_23021	0.78	0.96	0.78	1.5		pk_23021	1.64	0	0.81	4.45		pk_23021	2.52	0.78	3.72	4.2		pk_23021	0.94	0.72	4.2	11.77
pk_23395	0.64	2.1	10.88	23.55		pk_23395	4.14	2.94	4.42	4.26		pk_23395	1.64	1.22	2.43	2.67		pk_23395	4.48	1.95	4.08	3.6		pk_23395	1.88	1.44	3.36	2.14
pk_17933	0.32	0.42	6.97	11.85		pk_17933	1.62	0.78	1.3	2.16		pk_17933	0	0	0	1.78		pk_17933	0.28	0.13	1.44	0.96		pk_17933	0	0.72	0	0
pk_26086	0	0	3.06	4.8		pk_26086	0.66	0.48	0.78	1.08		pk_26086	0	0	0.81	3.56		pk_26086	0.42	0.65	1.68	0.48		pk_26086	0	0	0	1.07
pk_12863	0.48	0.84	8.84	12.45		pk_12863	1.44	1.2	1.56	2.1		pk_12863	0.82	0	0	0		pk_12863	0.42	0.52	1.2	0.96		pk_12863	0.94	0.72	0	2.14
pk_23007	0.16	0.42	10.2	11.4		pk_23007	0.36	0.3	1.82	0.96		pk_23007	0	0	4.86	0		pk_23007	1.26	0.78	2.88	1.68		pk_23007	0	0.72	0	0
pk_17833	0	0.21	4.93	6.75		pk_17833	1.08	0.66	2.08	1.08		pk_17833	0.82	6.1	3.24	2.67		pk_17833	2.1	0.91	3.24	1.44		pk_17833	2.82	6.48	3.36	1.07
pk_25958	0.32	0	1.19	2.4		pk_25958	0.24	0.54	1.04	0.66		pk_25958	0	0	0	0.89		pk_25958	0.14	0.13	0.36	0.24		pk_25958	0	0	0	0
pk_488	0.32	2.73	16.83	22.2		pk_488	1.08	1.38	2.6	1.8		pk_488	0	0	0	0.89		pk_488	0.14	0.26	1.08	1.44		pk_488	0	0	1.68	0
pk_558	0	0.21	2.55	3.45		pk_558	0.48	0.24	0.26	0.42		pk_558	0	0	0	1.78		pk_558	0.42	0.78	1.44	1.44		pk_558	0	1.44	0.84	0
pk_23004	0.64	0.84	9.01	11.7		pk_23004	1.26	1.86	2.08	3.24		pk_23004	0	0	0	1.78		pk_23004	1.4	0.65	2.04	1.8		pk_23004	0.94	0	0	1.07
pk_511	0.32	0.42	12.24	28.35		pk_511	1.14	0.78	0.78	1.5		pk_511	0	2.44	0	2.67		pk_511	2.52	2.21	3.96	2.52		pk_511	0	0.72	1.68	2.14
pk_14960	3.84	3.36	50.83	116.1		pk_14960	7.26	7.74	12.22	11.76		pk_14960	13.12	15.86	45.36	29.37		pk_14960	8.82	11.31	29.16	29.52		pk_14960	6.58	12.96	27.72	14.98
pk_21307	0.48	0	5.95	4.8		pk_21307	0.96	1.56	2.6	2.46		pk_21307	0	0	0.81	0		pk_21307	0.84	0.39	0.48	1.08		pk_21307	0	0	0.84	2.14
pk_20005	0.16	0.21	7.31	5.1		pk_20005	0.42	0.6	0.78	0.78		pk_20005	0	0	0	0.89		pk_20005	0	0.26	0.6	0.48		pk_20005	0	0.72	1.68	1.07
pk_3494	1.6	0.42	8.67	17.7		pk_3494	1.68	1.74	0.78	1.86		pk_3494	0	0	0.81	0		pk_3494	0.98	0.65	1.32	1.44		pk_3494	0	0.72	3.36	5.35
pk_25972	0	0.63	5.27	10.8		pk_25972	0.72	0.66	0.78	0.78		pk_25972	0	0	0	0		pk_25972	0.56	0.65	0.72	1.32		pk_25972	0	0	0	0
pk_3392	0	0	1.53	4.35		pk_3392	0.84	0.96	0.78	1.02		pk_3392	0	0	0	0		pk_3392	0.14	0.26	0.84	1.2		pk_3392	0.94	0	0	0
pk_25140	1.12	1.26	14.45	17.7		pk_25140	3.24	2.52	2.86	2.76		pk_25140	0.82	0	0.81	0		pk_25140	3.5	3.25	4.56	3.36		pk_25140	0.94	0	1.68	0
pk_23135	0	0.84	8.33	9.75		pk_23135	1.38	1.5	0.78	1.86		pk_23135	0	0	0	0.89		pk_23135	0.56	0.65	0.96	1.32		pk_23135	0	0	0	1.07
pk_19996	1.12	0.84	11.73	11.85		pk_19996	1.38	1.26	4.42	1.92		pk_19996	0	0	0.81	1.78		pk_19996	0.7	0.91	2.04	2.04		pk_19996	0	0	0	0
pk_20024	0.16	0.42	7.99	8.25		pk_20024	1.08	1.08	2.34	1.74		pk_20024	0	0	1.62	0.89		pk_20024	0.28	0.39	0.72	0.24		pk_20024	0	0	0.84	1.07
pk_5251	0	0	0.85	0.6		pk_5251	0.48	0.78	0.26	0.36		pk_5251	0.82	1.22	0	0.89		pk_5251	0.14	0.52	0.24	0.36		pk_5251	0.94	0	0	0
pk_6926	0.64	0.42	17.34	14.55		pk_6926	0.78	1.02	1.3	2.22		pk_6926	0	0	0.81	0		pk_6926	0.28	0	2.88	0.72		pk_6926	0	0.72	0.84	5.35
pk_20926	1.28	1.89	18.7	29.4		pk_20926	0.78	1.14	2.86	2.22		pk_20926	0	0	1.62	0.89		pk_20926	1.68	0.78	2.28	3.12		pk_20926	0	1.44	0	0
pk_12275	0.48	1.05	16.49	16.65		pk_12275	4.56	4.38	4.16	6		pk_12275	3.28	1.22	3.24	1.78		pk_12275	2.8	2.08	4.8	3.96		pk_12275	0	0.72	1.68	1.07
pk_23378	1.76	4.41	41.31	48.15		pk_23378	4.8	3.48	5.46	4.98		pk_23378	0.82	2.44	0.81	4.45		pk_23378	3.5	3.25	6.48	4.08		pk_23378	0.94	1.44	2.52	9.63
pk_2289	0.32	0.21	3.91	5.4		pk_2289	0.24	0.6	0.26	0.48		pk_2289	0	0	0	0.89		pk_2289	0.42	0.78	1.44	0.48		pk_2289	0	0.72	4.2	0
pk_18815	0.16	0.42	5.78	8.55		pk_18815	1.26	1.74	2.08	2.28		pk_18815	0	0	0.81	0		pk_18815	0.84	1.04	2.16	2.04		pk_18815	0.94	0	1.68	2.14
pk_26162	0.16	0.21	2.04	5.1		pk_26162	1.38	1.38	1.56	1.56		pk_26162	1.64	1.22	1.62	0		pk_26162	1.26	0.52	1.44	0.96		pk_26162	0	1.44	1.68	0
pk_25974	2.4	2.31	16.66	31.65		pk_25974	1.62	0.96	1.04	3.12		pk_25974	0	0	1.62	0.89		pk_25974	0.84	1.04	3	2.64		pk_25974	0.94	0	0.84	2.14
pk_12385	0.48	0	3.74	5.55		pk_12385	0.6	0.48	0.26	0.66		pk_12385	0	0	2.43	0		pk_12385	0.42	0.65	0.72	1.44		pk_12385	0	0.72	1.68	1.07
pk_21294	0.32	0	4.25	6.15		pk_21294	0.72	1.2	2.34	1.44		pk_21294	0	2.44	1.62	2.67		pk_21294	0.14	0.26	1.92	1.32		pk_21294	0	0.72	0.84	0
pk_6340	0.32	0.84	6.29	10.8		pk_6340	1.32	1.44	2.08	1.62		pk_6340	0	2.44	0.81	0		pk_6340	0.56	1.56	1.8	1.68		pk_6340	0	0.72	0.84	2.14
pk_17929	0.32	0.42	7.14	10.5		pk_17929	0.54	0.12	1.3	0.6		pk_17929	0	0	0	0		pk_17929	0.56	0.26	0.6	1.2		pk_17929	0	0	0.84	1.07
pk_25542	0.48	0.21	8.67	6.15		pk_25542	0.6	1.62	1.56	0.78		pk_25542	0	0	0	0		pk_25542	0.42	0.78	1.8	0.72		pk_25542	0	0.72	3.36	0
pk_17832	0.32	0.84	5.95	9.75		pk_17832	2.76	1.98	1.82	3.06		pk_17832	0	0	0.81	4.45		pk_17832	3.08	1.56	2.4	2.04		pk_17832	1.88	0	1.68	4.28
pk_2465	0.16	0	3.91	3.3		pk_2465	0.54	0.54	0.78	0.66		pk_2465	0.82	0	0	0		pk_2465	0	0	0.84	0.48		pk_2465	0	0	0.84	1.07
pk_23024	0	0.21	1.7	2.85		pk_23024	0.6	0.9	0.52	0.6		pk_23024	0	1.22	0.81	0.89		pk_23024	0.42	0.39	1.08	1.2		pk_23024	0	0	0	1.07
pk_23608	0.48	0.42	12.58	18.45		pk_23608	2.46	2.22	4.68	3.96		pk_23608	0	0	0.81	0.89		pk_23608	1.26	1.04	3	1.56		pk_23608	1.88	0.72	1.68	1.07
pk_23973	0.48	0.63	11.56	18.45		pk_23973	0.84	0.66	1.3	1.02		pk_23973	0	0	0	0.89		pk_23973	0.56	0.78	2.16	2.04		pk_23973	0	0	1.68	2.14
pk_531	0	0.63	5.95	3.9		pk_531	0.24	1.32	1.3	0.9		pk_531	0	0	0.81	0		pk_531	0.84	0.26	1.44	1.2		pk_531	0	0	0.84	1.07
pk_6925	1.44	0.63	19.72	32.85		pk_6925	4.74	4.32	5.98	6.54		pk_6925	0.82	1.22	2.43	2.67		pk_6925	2.66	1.69	3.72	2.64		pk_6925	0	2.16	1.68	4.28
pk_12844	0.16	0.84	12.07	11.85		pk_12844	1.8	2.76	1.82	2.16		pk_12844	3.28	1.22	2.43	0.89		pk_12844	0.84	1.43	2.04	1.32		pk_12844	0	0	1.68	2.14
pk_23025	0.64	0.63	8.5	10.35		pk_23025	0.6	0.48	0	0.78		pk_23025	0.82	0	0.81	0		pk_23025	0.28	0.39	0.6	0.6		pk_23025	0	0	1.68	0
pk_17931	0	0.21	0.85	2.25		pk_17931	0.42	0.36	0	0.6		pk_17931	1.64	3.66	0.81	0.89		pk_17931	2.1	1.17	1.8	1.32		pk_17931	1.88	0.72	5.88	7.49
pk_25928	0.64	0.42	4.93	8.55		pk_25928	1.14	1.2	0.52	1.2		pk_25928	0	1.22	3.24	0.89		pk_25928	1.12	1.04	2.52	1.56		pk_25928	0	2.16	0.84	0
pk_21310	0.16	0.42	8.5	9.75		pk_21310	0.54	0.66	0.52	1.32		pk_21310	0	1.22	0	0.89		pk_21310	0.98	0.91	2.52	1.2		pk_21310	0	0	0.84	1.07
pk_25970	0.16	0.21	0.68	4.2		pk_25970	0.72	0.6	0.78	0.72		pk_25970	0	0	0	0.89		pk_25970	0.14	0.26	0.72	0.6		pk_25970	0.94	1.44	1.68	1.07
pk_23375	0.32	0.21	3.06	6.75		pk_23375	2.46	1.44	2.34	1.86		pk_23375	1.64	0	2.43	0		pk_23375	0.7	1.69	2.16	1.92		pk_23375	0	1.44	1.68	1.07
pk_20939	0	1.05	4.42	6.3		pk_20939	0	0.48	1.04	0.54		pk_20939	0	0	0	1.78		pk_20939	0	0.13	0.48	0.84		pk_20939	0.94	0	0	1.07
pk_19289	0	0.42	3.74	4.35		pk_19289	0.66	0.84	3.64	1.2		pk_19289	0	1.22	0.81	0		pk_19289	0.14	0.78	1.08	0.96		pk_19289	0	0	0	1.07
pk_19832	1.28	0.84	13.43	14.7		pk_19832	1.74	1.44	1.82	1.62		pk_19832	0	0	0.81	0		pk_19832	1.26	0.91	3.12	3.48		pk_19832	0	0	0	3.21
pk_15878	0.48	0.21	11.39	12.3		pk_15878	2.4	1.62	2.08	2.1		pk_15878	2.46	0	2.43	0		pk_15878	2.94	3.51	3.96	2.16		pk_15878	0	2.16	0	0
pk_17860	0.16	0.21	2.21	7.35		pk_17860	1.5	0.96	3.38	2.88		pk_17860	0	1.22	0	1.78		pk_17860	1.12	1.04	2.52	2.52		pk_17860	0	0.72	0	1.07
pk_15864	0.16	0.21	1.87	4.05		pk_15864	0.42	0.54	1.56	0.54		pk_15864	0	0	1.62	0		pk_15864	1.12	1.69	0.72	0.84		pk_15864	0	0	0	0
pk_25142	0.48	0.21	3.91	5.25		pk_25142	1.86	1.26	1.82	1.38		pk_25142	6.56	4.88	2.43	1.78		pk_25142	1.4	1.04	1.92	2.52		pk_25142	1.88	4.32	10.92	4.28
pk_12227	0.16	0.42	4.25	7.2		pk_12227	1.5	2.04	2.86	2.46		pk_12227	0	0	0.81	0		pk_12227	1.54	0.91	2.28	1.92		pk_12227	0	0.72	0.84	1.07
pk_1598	0	0	0.17	0.9		pk_1598	0.6	0.96	0.26	0.72		pk_1598	1.64	2.44	0	2.67		pk_1598	1.12	1.56	0.84	1.08		pk_1598	0.94	0	0	0
pk_23133	0.48	0.21	6.46	6.3		pk_23133	0.72	1.14	1.56	1.74		pk_23133	0	0	0.81	0		pk_23133	0.14	0.26	0.96	0.6		pk_23133	0	0	0	2.14
pk_23585	1.28	2.52	15.64	27.45		pk_23585	3.54	6.6	8.58	7.38		pk_23585	0.82	3.66	1.62	2.67		pk_23585	2.8	4.03	5.64	6.24		pk_23585	0	1.44	2.52	4.28
pk_26126	1.12	2.94	17.68	22.95		pk_26126	4.62	3.78	6.76	5.64		pk_26126	0.82	2.44	4.05	3.56		pk_26126	3.22	4.29	6.36	3.96		pk_26126	0.94	2.88	0.84	0
pk_23132	0.64	0.84	3.57	9.45		pk_23132	2.28	1.62	2.6	2.88		pk_23132	1.64	2.44	0.81	1.78		pk_23132	1.12	1.56	2.16	1.8		pk_23132	0.94	2.16	1.68	1.07
pk_23273	1.28	2.1	13.26	26.1		pk_23273	2.46	3.06	5.2	2.94		pk_23273	0	1.22	5.67	3.56		pk_23273	2.24	1.82	3.72	4.8		pk_23273	0.94	1.44	1.68	2.14
pk_19314	0.8	1.05	10.03	21.3		pk_19314	2.7	3.24	2.6	4.26		pk_19314	0	0	3.24	1.78		pk_19314	2.24	1.95	3	4.2		pk_19314	0	1.44	1.68	2.14
pk_20536	0.48	0.42	4.59	7.35		pk_20536	0.72	0.6	1.3	0.6		pk_20536	1.64	1.22	0	0.89		pk_20536	1.4	0.26	1.32	1.56		pk_20536	0	0	0.84	0
pk_26100	0	0.63	3.06	5.25		pk_26100	1.2	1.38	2.34	1.62		pk_26100	0.82	0	0.81	0		pk_26100	0.84	0.65	1.08	0.72		pk_26100	0	0	0	0
pk_20966	0.16	0.21	1.53	5.7		pk_20966	0.6	0.78	0.78	0.9		pk_20966	0	0	3.24	2.67		pk_20966	1.26	1.82	3.12	1.92		pk_20966	0	1.44	0.84	1.07
pk_15879	0	0	0.68	0.9		pk_15879	0.3	0.78	0.78	0.84		pk_15879	0.82	0	0	0		pk_15879	0.28	0.52	1.56	0.72		pk_15879	0	0	0.84	1.07
pk_515	0.32	1.05	5.1	5.55		pk_515	0.48	0.84	0.26	1.08		pk_515	0	1.22	0.81	0.89		pk_515	0.42	0.39	0.48	0.36		pk_515	1.88	0	0	1.07
pk_557	0.64	0.84	8.84	10.8		pk_557	1.02	0.66	0.78	1.02		pk_557	0.82	3.66	0	0.89		pk_557	0.14	0.13	1.32	0.6		pk_557	0	0.72	0.84	0
pk_13567	0	0.42	3.57	3.6		pk_13567	1.44	0.84	1.56	0.72		pk_13567	0	0	0	0		pk_13567	0.56	0.26	0.36	1.08		pk_13567	0	0	1.68	0
pk_24024	0.16	0.42	4.25	7.05		pk_24024	0.78	0.9	0.78	1.26		pk_24024	1.64	1.22	1.62	0		pk_24024	0.98	0.52	2.88	1.32		pk_24024	0.94	0	0.84	0
pk_17924	0.16	0.21	6.29	9.9		pk_17924	0.18	0.18	0.52	0.66		pk_17924	4.92	1.22	2.43	3.56		pk_17924	4.06	1.56	4.68	4.8		pk_17924	0	1.44	3.36	0
pk_13395	0.64	0.84	8.33	10.35		pk_13395	0.54	0.66	1.04	0.6		pk_13395	0	0	1.62	0.89		pk_13395	0.28	0.13	1.2	1.2		pk_13395	0	0	0	1.07
pk_15392	0.16	0.42	9.69	9.15		pk_15392	3.72	2.16	3.38	3.78		pk_15392	1.64	1.22	0	1.78		pk_15392	1.26	1.17	3.36	0.84		pk_15392	0	2.88	0.84	2.14
pk_25899	0	0.63	3.91	6.3		pk_25899	0.3	0.24	0.52	0.42		pk_25899	1.64	1.22	0.81	0		pk_25899	1.82	1.56	2.04	1.08		pk_25899	0	0	0	0
pk_12865	0.64	0.42	8.33	12.15		pk_12865	2.7	2.34	2.08	2.46		pk_12865	0	0	1.62	0		pk_12865	1.68	2.34	2.4	1.8		pk_12865	0	0	0	0
pk_23005	1.92	1.68	27.03	34.8		pk_23005	1.68	1.56	3.38	2.82		pk_23005	0	2.44	1.62	3.56		pk_23005	1.68	1.3	4.08	3.6		pk_23005	0	2.16	1.68	2.14
pk_517	0.8	3.57	18.19	24.6		pk_517	0.72	1.44	2.34	2.16		pk_517	0.82	0	2.43	0.89		pk_517	0.56	0.91	3.36	3.36		pk_517	0	0.72	1.68	0
pk_20934	0	0	2.04	2.25		pk_20934	0.12	0.24	0.52	0.54		pk_20934	0	0	0.81	0		pk_20934	0.28	0.26	0.96	0.96		pk_20934	0	1.44	0.84	1.07
pk_12226	0.8	1.05	5.95	6.9		pk_12226	1.56	1.08	1.56	1.92		pk_12226	0	1.22	0.81	0		pk_12226	1.4	1.3	2.88	2.64		pk_12226	0	0	0	0
pk_23635	0.48	0.84	8.33	11.55		pk_23635	2.7	2.94	4.94	4.2		pk_23635	1.64	3.66	4.86	1.78		pk_23635	1.54	1.17	3.48	3		pk_23635	0	0	1.68	1.07
pk_3566	0.8	0	6.46	7.65		pk_3566	0.96	0.9	1.82	1.32		pk_3566	0	2.44	3.24	2.67		pk_3566	0.84	1.43	2.28	3.24		pk_3566	0.94	3.6	0	0
pk_3470	0.8	0.63	5.95	11.4		pk_3470	1.38	1.2	1.3	1.02		pk_3470	0	2.44	2.43	0.89		pk_3470	1.12	0.52	1.68	0.96		pk_3470	1.88	0.72	1.68	1.07
pk_20938	0.32	0.63	7.65	7.2		pk_20938	1.38	1.5	2.34	3		pk_20938	0	0	0	0.89		pk_20938	0	0.13	0.96	1.56		pk_20938	0	0.72	0.84	1.07
pk_23574	0	0.84	6.97	7.65		pk_23574	2.22	2.34	1.3	1.68		pk_23574	0	0	0	0		pk_23574	0.84	1.17	0.72	1.08		pk_23574	0	0	0	1.07
pk_23131	0.64	1.47	7.14	10.2		pk_23131	0.72	1.38	0.78	1.44		pk_23131	0	0	0.81	0.89		pk_23131	0.42	0.39	1.08	1.2		pk_23131	0	0.72	0	1.07
pk_23598	0.8	0.84	11.05	11.7		pk_23598	2.04	2.7	3.38	2.82		pk_23598	0	1.22	1.62	0		pk_23598	3.08	2.99	7.68	5.04		pk_23598	0	1.44	1.68	0
pk_20007	0.16	0	3.91	3.9		pk_20007	0.78	0.9	1.3	1.8		pk_20007	0	1.22	1.62	0		pk_20007	0.7	0.65	1.8	0.84		pk_20007	1.88	0	1.68	1.07
pk_20933	0	0.42	4.76	4.35		pk_20933	0.3	0.54	0.52	0.96		pk_20933	0	0	0.81	0.89		pk_20933	0	0.26	0.12	0.48		pk_20933	0	0	1.68	0
pk_3958	0.32	0.21	5.61	7.35		pk_3958	0.3	0.6	0.78	0.9		pk_3958	0	0	0	1.78		pk_3958	0.56	0.78	0.84	1.32		pk_3958	0.94	0	0	0
pk_26083	0.16	0.21	1.02	1.5		pk_26083	1.08	0.9	0.78	1.14		pk_26083	1.64	4.88	4.05	4.45		pk_26083	1.12	0.52	1.8	0.84		pk_26083	0.94	0.72	2.52	2.14
pk_4836	0	0	1.7	7.35		pk_4836	1.62	1.2	2.34	1.44		pk_4836	2.46	2.44	0.81	3.56		pk_4836	0.84	2.47	1.8	2.04		pk_4836	0	2.88	2.52	2.14
pk_23292	0.16	0	2.21	3.3		pk_23292	1.68	1.32	1.82	1.38		pk_23292	0	0	0	0.89		pk_23292	0.56	0.65	0.72	0.48		pk_23292	0	0.72	1.68	0
pk_23607	0.32	2.52	11.9	21.15		pk_23607	1.08	1.5	2.34	1.92		pk_23607	0.82	1.22	0	0.89		pk_23607	1.68	2.34	2.52	1.8		pk_23607	0	0	0	1.07
pk_25965	0	0.63	0.34	4.65		pk_25965	0.36	0.42	0.26	0.48		pk_25965	0	0	0	0		pk_25965	0.14	0.78	0.12	0.6		pk_25965	0	0	0	0
pk_24212	0.48	0	2.72	5.7		pk_24212	1.98	2.22	2.08	2.04		pk_24212	0.82	0	1.62	0		pk_24212	0.7	1.04	2.16	1.68		pk_24212	0	0.72	1.68	1.07
pk_17459	0.48	1.26	8.16	12		pk_17459	0.96	0.66	1.04	0.54		pk_17459	0.82	0	0	0		pk_17459	1.4	1.82	1.44	1.08		pk_17459	0.94	0.72	0.84	0
pk_23457	0.32	0.42	2.72	6.45		pk_23457	1.92	1.02	2.6	1.44		pk_23457	0.82	0	0	1.78		pk_23457	1.68	1.04	1.56	1.68		pk_23457	0	0	0	0
pk_20969	0.48	0.21	1.02	1.95		pk_20969	1.8	1.74	1.04	2.16		pk_20969	1.64	1.22	0	0.89		pk_20969	1.4	2.47	2.88	3.48		pk_20969	3.76	0.72	0	1.07
pk_24818	0.64	0.21	7.14	6		pk_24818	0.48	1.08	1.04	1.2		pk_24818	1.64	0	0	0.89		pk_24818	1.54	0.65	2.52	1.44		pk_24818	0	0	2.52	0
pk_11698	1.92	1.47	23.46	17.85		pk_11698	3.42	3.9	4.42	2.4		pk_11698	3.28	1.22	2.43	0.89		pk_11698	3.08	4.29	7.8	6.96		pk_11698	0	2.16	3.36	1.07
pk_14742	0.64	0.84	6.29	9.15		pk_14742	1.38	1.8	1.3	2.1		pk_14742	0	0	0	1.78		pk_14742	0.98	0.78	1.2	1.92		pk_14742	0	0	0.84	0
pk_12866	0.64	0.42	6.29	9.75		pk_12866	2.88	3.42	1.04	2.58		pk_12866	0	0	0.81	0		pk_12866	1.68	1.56	2.4	1.2		pk_12866	0	0	0	0
pk_15881	0.48	0	6.12	6		pk_15881	3	2.7	4.16	2.76		pk_15881	0.82	1.22	1.62	2.67		pk_15881	2.94	2.21	3.48	3.72		pk_15881	0	0.72	0.84	2.14
pk_23042	1.28	0.63	4.76	9.45		pk_23042	0.36	0.66	0.78	1.14		pk_23042	0	0	0	0.89		pk_23042	0.56	0.52	0.72	0.72		pk_23042	0	0	0	1.07
pk_12374	0.64	0.63	6.29	11.25		pk_12374	1.5	1.92	1.04	2.04		pk_12374	2.46	1.22	0	5.34		pk_12374	1.12	1.17	3.24	2.16		pk_12374	0.94	0	5.88	3.21
pk_23008	0.32	0.42	3.4	2.85		pk_23008	0.72	1.68	2.34	1.8		pk_23008	0	0	1.62	0		pk_23008	2.38	1.17	2.52	2.76		pk_23008	0	2.16	0	0
pk_20012	0.32	1.05	4.59	6.45		pk_20012	1.14	1.14	2.6	2.16		pk_20012	1.64	0	1.62	2.67		pk_20012	1.96	1.3	3.84	3.72		pk_20012	0	0	0	0
pk_6142	0.32	1.05	3.57	4.95		pk_6142	1.92	1.56	0.52	1.98		pk_6142	0.82	0	2.43	1.78		pk_6142	1.96	1.43	1.56	1.44		pk_6142	0	2.16	0	1.07
pk_3547	0.32	0.21	1.87	3.75		pk_3547	1.38	1.56	1.3	0.72		pk_3547	0.82	1.22	0	0.89		pk_3547	0.98	0.26	1.2	0.72		pk_3547	0	0	0	0
pk_26230	41.6	32.13	376.55	956.55		pk_26230	161.82	176.22	207.48	180.78		pk_26230	233.7	386.74	572.67	497.51		pk_26230	140.28	134.94	273	296.16		pk_26230	127.84	273.6	334.32	256.8
pk_23497	0.32	0.21	4.59	9.3		pk_23497	0.6	1.2	1.04	1.2		pk_23497	1.64	1.22	3.24	1.78		pk_23497	1.82	0.65	1.68	1.68		pk_23497	0	2.88	0	2.14
pk_559	0.16	0.63	4.25	3.75		pk_559	0.78	1.2	2.34	0.9		pk_559	0	0	0.81	0		pk_559	0.56	0.52	0.48	1.32		pk_559	0	1.44	0.84	1.07
pk_12051	0.32	0.21	3.06	3.9		pk_12051	1.56	1.92	1.04	1.02		pk_12051	0.82	0	0	0.89		pk_12051	2.1	1.56	1.08	1.32		pk_12051	1.88	0	0	1.07
pk_25541	0.16	0.21	4.42	3.15		pk_25541	0.3	1.08	0.78	0.42		pk_25541	0.82	0	0.81	0		pk_25541	0.98	0.91	1.08	1.56		pk_25541	0	1.44	0	0
pk_25540	0.8	0.42	9.18	6.75		pk_25540	0.72	1.68	0.78	1.26		pk_25540	0	1.22	0	0		pk_25540	0.14	0.91	1.44	0.6		pk_25540	0	0.72	0	1.07
pk_7132	0.8	4.41	35.36	34.95		pk_7132	7.02	8.1	14.56	10.2		pk_7132	4.1	6.1	4.86	7.12		pk_7132	10.64	12.35	15.96	15.84		pk_7132	0	3.6	5.04	3.21
pk_4837	0.48	0	1.53	4.65		pk_4837	2.4	2.46	1.56	2.52		pk_4837	0	1.22	0.81	0		pk_4837	1.4	1.3	1.2	0.84		pk_4837	0	1.44	0.84	3.21
pk_15843	0.64	1.89	9.86	14.1		pk_15843	2.22	1.32	3.38	2.94		pk_15843	0.82	1.22	0.81	0.89		pk_15843	1.4	1.95	1.68	1.92		pk_15843	0.94	0	1.68	5.35
pk_20587	0.64	0.63	7.48	7.95		pk_20587	1.02	0.84	1.56	0.66		pk_20587	0	2.44	0	0		pk_20587	0.14	0.52	1.56	0.36		pk_20587	0	0.72	0.84	1.07
pk_514	1.28	0.84	8.33	7.35		pk_514	0.36	1.38	1.04	1.56		pk_514	0	1.22	0	0.89		pk_514	0.56	0.26	0.96	0.96		pk_514	0	0	0	1.07
pk_3562	0.8	0.84	10.2	11.85		pk_3562	1.08	1.08	1.04	1.38		pk_3562	0	1.22	1.62	0.89		pk_3562	0.42	0.52	1.8	1.44		pk_3562	0	0	0	0
pk_3956	0.64	0.21	7.65	21.3		pk_3956	0.9	1.44	1.04	1.74		pk_3956	2.46	0	3.24	0.89		pk_3956	1.12	1.04	1.92	2.52		pk_3956	0.94	0.72	0.84	0
pk_15869	0.32	1.47	9.86	6		pk_15869	1.44	1.38	0.78	1.44		pk_15869	0	0	0	0.89		pk_15869	0.42	0.52	1.8	1.44		pk_15869	0	1.44	0.84	0
pk_19290	0	0.42	4.25	6.45		pk_19290	0.72	1.38	1.04	1.38		pk_19290	0	4.88	1.62	3.56		pk_19290	0.56	1.3	2.4	1.8		pk_19290	0	0	6.72	2.14
pk_3465	0.96	0.84	4.08	9.75		pk_3465	2.1	1.68	2.6	2.04		pk_3465	0	1.22	1.62	2.67		pk_3465	0.42	0.91	1.2	1.2		pk_3465	0	0.72	0.84	1.07
pk_25558	0.8	0.42	3.57	6.9		pk_25558	0.42	0.42	0.52	0.6		pk_25558	0	1.22	0	1.78		pk_25558	0	0.78	1.56	1.08		pk_25558	0	0.72	0.84	0
pk_19831	1.6	1.89	18.53	13.95		pk_19831	1.56	1.14	2.34	1.92		pk_19831	0	0	2.43	0		pk_19831	1.54	0.91	2.52	0.72		pk_19831	0.94	0.72	1.68	2.14
pk_17775	0	0	1.36	1.2		pk_17775	0.36	0.6	0.78	0.84		pk_17775	0.82	0	1.62	0.89		pk_17775	1.82	1.04	3	2.52		pk_17775	0	0	0.84	3.21
pk_521	0.32	0.21	4.42	5.7		pk_521	0.78	0.96	1.04	1.2		pk_521	0.82	2.44	1.62	0		pk_521	0.14	0.78	0.96	2.04		pk_521	1.88	0.72	3.36	1.07
pk_24817	1.92	1.26	16.32	20.85		pk_24817	1.5	2.1	1.56	1.14		pk_24817	0.82	1.22	0	1.78		pk_24817	1.4	0.65	2.04	1.32		pk_24817	1.88	1.44	1.68	4.28
pk_3385	0.64	0.42	9.52	10.95		pk_3385	1.86	1.44	1.82	1.92		pk_3385	0.82	0	1.62	0		pk_3385	0.56	0.65	1.2	1.08		pk_3385	0	0.72	3.36	0
pk_23027	0.64	1.26	17.17	14.25		pk_23027	1.44	2.52	1.82	2.16		pk_23027	0	0	1.62	3.56		pk_23027	1.26	1.69	2.28	1.68		pk_23027	0	0	1.68	0
pk_23118	1.12	1.47	7.65	16.95		pk_23118	3.24	3.66	3.9	3.42		pk_23118	0.82	0	0	1.78		pk_23118	2.38	1.69	2.76	1.92		pk_23118	0	1.44	0.84	1.07
pk_7801	0.32	0.42	2.72	4.05		pk_7801	0.6	0.78	0.26	0.66		pk_7801	0.82	0	0	0.89		pk_7801	0.14	0.78	0.6	0.6		pk_7801	0	0.72	1.68	1.07
pk_6905	2.08	0.63	13.6	27.45		pk_6905	3.12	2.22	5.72	4.5		pk_6905	2.46	2.44	4.86	5.34		pk_6905	2.24	3.51	5.28	4.68		pk_6905	1.88	2.88	4.2	1.07
pk_6904	0.64	0.21	11.73	9.15		pk_6904	1.32	0.66	1.82	2.1		pk_6904	0.82	0	2.43	1.78		pk_6904	0.28	0.26	1.2	1.2		pk_6904	0	0	1.68	1.07
pk_20018	0.16	0	4.08	8.55		pk_20018	1.8	2.04	2.08	2.52		pk_20018	1.64	1.22	0.81	0		pk_20018	0.7	0.13	2.28	1.56		pk_20018	0	0.72	0.84	0
pk_15880	0.8	0.63	9.69	10.35		pk_15880	4.8	4.32	2.86	5.34		pk_15880	0.82	0	2.43	0.89		pk_15880	2.24	1.69	3	3.24		pk_15880	0.94	0	0.84	2.14
pk_22733	1.28	0.84	17.85	23.1		pk_22733	2.82	3.9	5.72	4.98		pk_22733	4.1	2.44	5.67	0.89		pk_22733	2.24	2.99	6.24	2.88		pk_22733	0	1.44	0.84	1.07
pk_6173	0.32	0.42	5.44	7.65		pk_6173	1.92	2.1	1.82	1.8		pk_6173	0	0	2.43	0.89		pk_6173	0.84	0.91	2.64	1.08		pk_6173	0	0	0	0
pk_26081	0.64	0.84	1.02	5.7		pk_26081	2.04	1.86	1.3	2.58		pk_26081	1.64	1.22	1.62	0.89		pk_26081	2.24	0.78	3	2.04		pk_26081	0	0	0	0
pk_22795	2.24	2.52	19.38	27.3		pk_22795	1.2	1.02	2.6	1.62		pk_22795	0	1.22	3.24	0.89		pk_22795	0.42	1.04	2.52	1.68		pk_22795	0	0	0	3.21
pk_6930	0.48	0	7.48	10.65		pk_6930	0.72	0.42	0.78	0.9		pk_6930	0	0	0	0		pk_6930	0	0.52	1.32	0.84		pk_6930	0.94	0	1.68	1.07
pk_6948	0.48	0	5.44	7.35		pk_6948	0.54	0.36	2.08	0.9		pk_6948	0	0	0	0		pk_6948	0.14	0	0.24	0.72		pk_6948	0.94	0	0.84	1.07
pk_6901	0.96	0.42	12.41	11.25		pk_6901	1.44	1.44	3.12	2.16		pk_6901	0	1.22	4.86	2.67		pk_6901	1.4	1.04	2.28	2.16		pk_6901	0	2.16	3.36	4.28
pk_15842	0.48	0.63	11.22	11.25		pk_15842	1.44	1.5	1.56	1.92		pk_15842	0.82	0	0.81	1.78		pk_15842	1.82	2.34	2.4	2.64		pk_15842	0	0.72	0.84	2.14
pk_15876	0.48	0.42	4.42	6.9		pk_15876	2.52	2.04	1.82	3		pk_15876	0.82	1.22	0.81	1.78		pk_15876	3.08	1.43	2.64	2.52		pk_15876	0.94	0.72	0	3.21
pk_26067	0.64	0.63	4.59	5.25		pk_26067	1.44	1.44	1.04	1.14		pk_26067	0.82	0	0.81	0.89		pk_26067	0.84	0.65	1.32	0.84		pk_26067	1.88	0	1.68	1.07
pk_12384	1.12	0.63	10.71	13.95		pk_12384	1.32	0.96	2.6	1.68		pk_12384	1.64	1.22	2.43	4.45		pk_12384	3.78	4.42	4.44	5.52		pk_12384	0	0	0	2.14
pk_19829	0.64	3.36	30.09	20.55		pk_19829	3.06	2.76	4.42	3.84		pk_19829	0.82	1.22	4.05	0		pk_19829	1.68	1.69	4.68	3		pk_19829	1.88	1.44	5.88	10.7
pk_6857	1.12	0.21	6.29	10.35		pk_6857	1.74	1.74	2.6	2.88		pk_6857	0	0	0	2.67		pk_6857	1.12	0.52	1.68	1.56		pk_6857	0	0	0.84	0
pk_25980	0	0	0.34	1.65		pk_25980	0.06	0.42	0.52	0		pk_25980	0	0	0.81	0.89		pk_25980	0.42	0.26	0.12	0.12		pk_25980	0	0	0.84	1.07
pk_24174	1.44	2.94	27.88	32.55		pk_24174	7.32	6	9.1	8.22		pk_24174	4.92	0	3.24	5.34		pk_24174	2.8	2.86	3.96	5.52		pk_24174	0.94	2.16	3.36	3.21
pk_23570	1.12	1.47	8.16	10.8		pk_23570	1.38	1.32	3.38	1.2		pk_23570	0.82	0	1.62	3.56		pk_23570	0.98	0.78	2.88	2.76		pk_23570	0.94	1.44	0.84	2.14
pk_26085	0.48	0.21	2.04	2.7		pk_26085	0.6	0.66	0.52	0.48		pk_26085	0	0	0	0		pk_26085	0.56	1.04	0.96	1.08		pk_26085	0	1.44	0.84	0
pk_20047	0	0.63	7.14	6.15		pk_20047	1.08	1.92	1.3	1.32		pk_20047	0.82	0	0.81	1.78		pk_20047	0.84	1.17	2.28	1.2		pk_20047	0	0.72	0.84	0
pk_25938	0.16	0.21	0.85	3		pk_25938	0.24	0.18	0.26	0.12		pk_25938	0	2.44	0.81	0		pk_25938	0.14	0	0.36	0.48		pk_25938	0	0	0	0
pk_20528	0.32	0.63	3.4	4.8		pk_20528	1.44	1.26	1.04	1.32		pk_20528	0	0	1.62	1.78		pk_20528	0.7	0.52	0.72	0.72		pk_20528	0	0.72	0	1.07
pk_482	0.64	0.84	8.84	10.95		pk_482	1.98	1.56	3.12	1.5		pk_482	6.56	4.88	3.24	2.67		pk_482	2.94	3.38	3.48	1.92		pk_482	1.88	0.72	2.52	1.07
pk_23274	0.64	0.21	4.93	8.4		pk_23274	1.8	1.98	1.82	1.98		pk_23274	0	0	1.62	0.89		pk_23274	0.7	1.43	0.96	0.84		pk_23274	0	0	0	0
pk_23003	0.96	0.84	11.9	8.4		pk_23003	1.32	1.38	1.82	1.68		pk_23003	0	0	0	1.78		pk_23003	0	0.52	1.92	0.96		pk_23003	0	0	2.52	1.07
pk_3852	0.64	1.47	8.5	8.4		pk_3852	1.74	1.86	2.6	2.1		pk_3852	0	0	2.43	0.89		pk_3852	1.54	0.78	3	1.68		pk_3852	0.94	0.72	1.68	0
pk_6927	1.76	2.31	13.77	32.25		pk_6927	3.12	3.6	6.24	5.58		pk_6927	2.46	4.88	3.24	3.56		pk_6927	6.86	3.77	6.84	3.96		pk_6927	1.88	1.44	3.36	4.28
pk_490	0.64	1.26	9.01	4.8		pk_490	1.02	0.54	0.78	1.02		pk_490	0	0	0.81	0		pk_490	0.56	0.39	1.08	0.96		pk_490	0	0	0	0
pk_15837	0.96	0.63	3.4	4.8		pk_15837	3.18	3.66	3.12	3.96		pk_15837	1.64	0	2.43	0		pk_15837	2.66	1.69	3.48	2.88		pk_15837	0.94	0.72	3.36	1.07
pk_19087	1.12	1.47	11.22	13.95		pk_19087	2.94	3.3	4.94	4.2		pk_19087	0	1.22	0.81	3.56		pk_19087	1.96	3.38	4.8	4.08		pk_19087	0.94	1.44	1.68	2.14
pk_12864	0.64	0.63	7.31	12.75		pk_12864	3.06	3.6	3.64	3		pk_12864	0.82	1.22	0.81	0.89		pk_12864	1.26	3.51	3.24	3.24		pk_12864	0	2.16	0.84	2.14
pk_13241	1.6	0	14.28	21		pk_13241	3.96	3.12	3.38	1.86		pk_13241	4.92	3.66	3.24	3.56		pk_13241	2.52	3.51	3.96	1.32		pk_13241	0.94	2.16	1.68	0
pk_23388	0.48	0.63	3.23	4.95		pk_23388	1.08	1.14	1.04	1.98		pk_23388	1.64	1.22	0	0		pk_23388	0.28	0.78	1.56	1.32		pk_23388	0	1.44	2.52	0
pk_10905	0.32	1.89	8.5	9.75		pk_10905	2.16	1.92	2.34	2.04		pk_10905	0	0	2.43	3.56		pk_10905	0.42	0.26	2.16	1.8		pk_10905	0	0.72	2.52	3.21
pk_1596	1.44	1.47	10.37	17.7		pk_1596	3.96	4.02	4.42	3.66		pk_1596	0	0	2.43	1.78		pk_1596	3.78	3.51	4.32	3.72		pk_1596	0	1.44	0.84	0
pk_21302	1.6	0	11.05	20.1		pk_21302	0.48	0.96	1.04	1.68		pk_21302	0.82	0	4.05	0.89		pk_21302	1.26	0.65	3.36	3.84		pk_21302	0	0	0.84	4.28
pk_26027	0	0	1.87	1.5		pk_26027	0.42	0.78	0.26	0.24		pk_26027	0	0	0	1.78		pk_26027	1.12	0.26	0.48	0.96		pk_26027	0	0.72	0	0
pk_3563	0.96	0	4.59	7.5		pk_3563	1.68	1.2	2.86	1.08		pk_3563	0.82	1.22	0.81	3.56		pk_3563	0.7	0.91	3.72	3.24		pk_3563	0	2.16	0.84	1.07
pk_17581	0.16	0	11.9	13.05		pk_17581	0.66	0.06	1.04	0.66		pk_17581	0	0	0	0		pk_17581	0.28	0.52	1.68	2.04		pk_17581	0	0	1.68	2.14
pk_20022	0.48	0.42	7.31	6.9		pk_20022	0.66	0.84	3.38	1.38		pk_20022	0.82	0	0	0		pk_20022	0	0.52	1.44	2.16		pk_20022	0	0.72	1.68	0
pk_15877	0.48	0	6.8	4.5		pk_15877	0.9	1.02	0.78	1.2		pk_15877	0	0	0	0.89		pk_15877	0.14	0.39	0.6	0		pk_15877	0	0	0	1.07
pk_23638	0.8	0.63	10.03	8.1		pk_23638	2.28	2.34	4.68	2.88		pk_23638	0	1.22	1.62	0.89		pk_23638	1.54	0.78	2.04	1.44		pk_23638	0	0	0.84	1.07
pk_20004	0.48	1.68	12.58	12.3		pk_20004	1.86	2.46	3.64	3.96		pk_20004	2.46	0	2.43	0		pk_20004	0.98	0.78	2.88	1.56		pk_20004	2.82	0	3.36	3.21
pk_24975	0	0.84	7.14	7.95		pk_24975	2.52	2.1	4.16	3.6		pk_24975	0.82	1.22	2.43	1.78		pk_24975	2.66	1.82	1.68	2.52		pk_24975	0	2.16	1.68	0
pk_20172	0.16	2.31	16.66	10.65		pk_20172	0.96	0.66	1.56	1.74		pk_20172	0	0	0.81	0.89		pk_20172	1.4	0.65	2.76	2.52		pk_20172	0	0	5.04	1.07
pk_3420	0.48	0.63	6.12	7.5		pk_3420	3	2.76	1.82	2.58		pk_3420	0	1.22	1.62	6.23		pk_3420	0.7	4.03	4.2	2.52		pk_3420	0	2.16	0	0
pk_2748	0.48	0	7.82	10.65		pk_2748	1.44	1.38	1.3	2.58		pk_2748	0	0	0.81	3.56		pk_2748	0.98	1.56	1.92	1.08		pk_2748	0	1.44	0.84	0
pk_26128	0.48	0	3.23	6		pk_26128	1.08	1.2	1.3	1.56		pk_26128	0	0	0.81	1.78		pk_26128	0.56	0.26	1.08	0.96		pk_26128	0.94	0	0.84	2.14
pk_22793	1.6	2.31	13.43	23.85		pk_22793	3.06	3.6	4.68	4.8		pk_22793	0	1.22	3.24	2.67		pk_22793	0.56	1.56	3.96	3.48		pk_22793	0	0.72	5.04	2.14
pk_480	0.16	0.63	3.74	4.35		pk_480	0.24	0.18	0.26	0.9		pk_480	0.82	0	0	1.78		pk_480	0	0.13	0.6	0.48		pk_480	0	0	0.84	0
pk_10910	0.96	2.94	16.83	22.05		pk_10910	5.04	5.16	5.72	5.16		pk_10910	4.92	1.22	3.24	1.78		pk_10910	3.5	2.73	5.28	4.68		pk_10910	0	0.72	0	4.28
pk_23300	0.64	1.68	5.61	6.45		pk_23300	1.02	1.14	1.04	0.72		pk_23300	0.82	0	1.62	0		pk_23300	0.84	0.78	1.44	1.44		pk_23300	0	0	0.84	2.14
pk_24177	1.28	0.21	16.15	14.85		pk_24177	3.6	3.3	5.2	4.08		pk_24177	0.82	1.22	4.86	0		pk_24177	1.4	1.04	2.76	2.64		pk_24177	0.94	0	0.84	0
pk_16287	0.48	0.84	7.14	11.4		pk_16287	0.54	0.42	0.26	1.14		pk_16287	0.82	1.22	1.62	0.89		pk_16287	1.68	0.52	2.64	2.64		pk_16287	0	0	2.52	1.07
pk_22763	1.76	2.1	40.29	34.65		pk_22763	2.4	3.66	3.9	2.7		pk_22763	4.1	0	4.05	6.23		pk_22763	11.76	11.96	19.56	7.8		pk_22763	0.94	2.88	0.84	5.35
pk_7112	0.48	1.68	10.03	12.75		pk_7112	1.86	2.58	3.38	3.06		pk_7112	0.82	1.22	0	0		pk_7112	0.56	1.04	3.36	2.16		pk_7112	0	1.44	3.36	0
pk_26137	0.16	0.63	1.02	1.05		pk_26137	1.32	1.38	1.04	1.8		pk_26137	1.64	4.88	0.81	0		pk_26137	2.38	2.21	2.64	2.28		pk_26137	0.94	0	0	1.07
pk_11125	0.96	1.68	9.69	17.4		pk_11125	4.74	5.46	6.24	5.1		pk_11125	0.82	0	2.43	1.78		pk_11125	3.92	2.47	3.84	3.96		pk_11125	0.94	2.16	0.84	1.07
pk_3854	0.48	1.26	9.01	10.05		pk_3854	4.44	4.08	3.9	4.44		pk_3854	1.64	0	3.24	4.45		pk_3854	1.4	1.69	5.04	4.08		pk_3854	0.94	1.44	0.84	1.07
pk_10520	0.48	0.42	8.16	13.8		pk_10520	1.14	0.9	2.6	1.56		pk_10520	1.64	1.22	0	0.89		pk_10520	0.7	1.56	3.6	2.28		pk_10520	0.94	1.44	0	2.14
pk_493	0.48	0.63	5.44	7.35		pk_493	0.6	1.02	1.56	1.26		pk_493	0	0	1.62	0.89		pk_493	0.28	0.78	1.32	0.84		pk_493	0	0	0.84	0
pk_12002	0.8	0.42	11.22	15.6		pk_12002	3	2.1	2.6	3.78		pk_12002	0	1.22	0.81	4.45		pk_12002	1.26	1.3	1.32	2.52		pk_12002	0	0	0.84	1.07
pk_21103	0.8	0.63	15.47	21.75		pk_21103	3.42	3.3	4.42	5.04		pk_21103	0.82	0	3.24	2.67		pk_21103	0.56	2.47	2.4	2.52		pk_21103	0	0	0.84	2.14
pk_23573	2.56	2.94	19.21	19.2		pk_23573	1.62	4.14	7.28	4.02		pk_23573	0	1.22	1.62	0.89		pk_23573	0.7	2.08	4.2	3.6		pk_23573	2.82	0.72	4.2	3.21
pk_23834	1.12	1.26	13.43	20.55		pk_23834	4.5	4.38	8.06	5.34		pk_23834	5.74	15.86	8.1	6.23		pk_23834	1.96	2.86	5.76	4.2		pk_23834	5.64	9.36	8.4	12.84
pk_481	0.32	0.63	4.25	5.25		pk_481	1.44	1.44	2.34	1.62		pk_481	0	0	0.81	0.89		pk_481	0.28	0.39	1.44	1.8		pk_481	0	0	1.68	2.14
pk_26139	1.6	2.52	10.03	31.05		pk_26139	1.56	2.64	1.56	3.66		pk_26139	4.1	1.22	4.05	6.23		pk_26139	5.46	4.16	6.84	6.96		pk_26139	4.7	2.16	5.04	3.21
pk_25960	0	0.42	2.04	3.75		pk_25960	0.42	0.78	2.08	0.84		pk_25960	0	0	1.62	0		pk_25960	0.14	0.26	0.96	0.24		pk_25960	0	0	0	0
pk_24750	0	0.21	1.7	4.05		pk_24750	0.36	0.42	0	0.42		pk_24750	0.82	0	0.81	0.89		pk_24750	0.56	0.52	0.6	1.08		pk_24750	0.94	0.72	0	0
pk_21115	0.32	1.26	5.44	14.85		pk_21115	1.44	2.46	3.12	3.84		pk_21115	0	0	1.62	3.56		pk_21115	0.84	1.95	1.8	2.76		pk_21115	0	2.16	0	1.07
pk_23297	0.64	1.05	4.93	5.4		pk_23297	1.14	1.32	2.08	1.14		pk_23297	0	1.22	1.62	0		pk_23297	0.56	0.91	1.2	1.08		pk_23297	0	0.72	0	1.07
pk_25963	0	0.21	1.02	2.4		pk_25963	0.3	0.06	0.52	0.3		pk_25963	0	3.66	2.43	3.56		pk_25963	0.42	0.78	0.6	0.36		pk_25963	1.88	0.72	0	1.07
pk_26040	0	0.21	2.21	0.75		pk_26040	0.42	0.24	1.3	0.66		pk_26040	0	0	0	0		pk_26040	0.28	0	0.96	0.72		pk_26040	0	0	0	1.07
pk_20170	0.16	0.63	5.95	2.1		pk_20170	0.78	0.96	1.56	0.96		pk_20170	0	0	0.81	1.78		pk_20170	1.12	1.04	2.04	1.92		pk_20170	0	1.44	1.68	0
pk_12006	0.8	1.26	14.62	15.6		pk_12006	3.42	2.94	2.6	4.86		pk_12006	1.64	0	4.05	1.78		pk_12006	4.62	2.47	3	2.76		pk_12006	0.94	1.44	0.84	4.28
pk_4001	0.16	0.42	2.04	1.35		pk_4001	0.48	0.42	0.78	0.48		pk_4001	0.82	0	0.81	0		pk_4001	0.14	0.52	0.84	2.16		pk_4001	0	0	0	0
pk_25933	0.48	0.42	2.55	7.05		pk_25933	1.92	2.1	3.12	1.56		pk_25933	0	1.22	1.62	0		pk_25933	0.7	1.04	1.8	1.2		pk_25933	0	1.44	0.84	0
pk_25957	0.64	0	0.85	2.25		pk_25957	0.96	0.78	1.04	0.6		pk_25957	0	1.22	0	0		pk_25957	0	0.13	0.36	0.36		pk_25957	0	0.72	0	0
pk_3461	1.44	1.26	8.33	12		pk_3461	2.04	2.16	3.12	1.98		pk_3461	0	0	1.62	4.45		pk_3461	1.96	2.34	3.36	3		pk_3461	0	0.72	0.84	0
pk_26068	1.76	1.26	5.1	7.8		pk_26068	1.32	1.2	1.56	1.8		pk_26068	0	0	0	0		pk_26068	1.26	0.65	1.8	1.32		pk_26068	0	0	1.68	0
pk_3542	2.08	0.84	5.1	9.9		pk_3542	1.74	2.7	3.38	2.46		pk_3542	0	1.22	0.81	3.56		pk_3542	0.98	1.17	0.84	1.2		pk_3542	0	0.72	2.52	2.14
pk_19820	2.4	3.99	18.19	15.6		pk_19820	2.4	2.7	4.42	3.24		pk_19820	0.82	0	0.81	0		pk_19820	1.26	0.52	3.6	1.68		pk_19820	0	0	0.84	2.14
pk_22996	0.32	0.21	2.21	2.25		pk_22996	0.66	0.84	1.3	0.66		pk_22996	0.82	0	0	0		pk_22996	0.42	0.52	0.84	0.72		pk_22996	0	0.72	0.84	0
pk_23641	0.16	1.05	2.89	5.4		pk_23641	2.04	1.44	3.64	2.4		pk_23641	1.64	1.22	1.62	0.89		pk_23641	0.7	1.17	0.84	1.44		pk_23641	0.94	0	0.84	0
pk_466	0.64	1.05	5.27	7.95		pk_466	0.54	0.54	0.26	1.02		pk_466	0	0	0.81	0.89		pk_466	0.7	1.04	2.16	0.6		pk_466	0	0.72	0	1.07
pk_12043	0.48	0.21	5.27	7.5		pk_12043	2.04	2.46	2.86	3.3		pk_12043	0	1.22	0	0.89		pk_12043	0.98	1.17	2.88	1.44		pk_12043	0	0.72	0	3.21
pk_7109	0.96	1.26	12.07	7.95		pk_7109	2.34	2.94	5.2	3.84		pk_7109	0.82	1.22	4.86	0		pk_7109	0.42	1.17	2.88	2.16		pk_7109	0	0.72	2.52	0
pk_23391	0.16	1.47	6.29	6.15		pk_23391	2.52	1.62	3.12	1.8		pk_23391	0	1.22	1.62	2.67		pk_23391	0.84	0.26	2.76	2.28		pk_23391	0.94	0.72	5.88	1.07
pk_6859	1.12	0.84	13.43	10.05		pk_6859	2.1	1.8	1.82	3.6		pk_6859	0.82	0	2.43	0.89		pk_6859	1.4	0.78	1.56	2.16		pk_6859	0.94	0.72	0	1.07
pk_21074	0.96	0.42	4.93	7.35		pk_21074	1.38	1.08	2.08	1.26		pk_21074	0.82	0	0	0.89		pk_21074	1.4	0.65	0.6	0.6		pk_21074	0	2.16	0	0
pk_13350	0.8	0.84	6.46	8.25		pk_13350	1.92	1.62	2.34	2.04		pk_13350	0.82	1.22	0.81	0		pk_13350	0.42	1.17	1.8	0.84		pk_13350	0	0	0	0
pk_11319	1.28	0.84	1.02	2.55		pk_11319	0.9	1.14	0.78	1.02		pk_11319	0.82	0	0	0.89		pk_11319	0.14	0.65	1.2	0		pk_11319	0	0.72	0	0
pk_15394	2.4	2.31	19.38	26.4		pk_15394	7.38	4.86	7.02	6.78		pk_15394	0	1.22	0.81	1.78		pk_15394	3.08	1.82	5.52	2.76		pk_15394	0	2.16	3.36	1.07
pk_25968	0	0.21	1.02	1.2		pk_25968	0.3	0.18	0	0.3		pk_25968	0	0	0	0		pk_25968	0.42	0.39	0.84	0.6		pk_25968	0	0	0	0
pk_6123	1.76	1.26	12.58	21.6		pk_6123	1.62	1.44	2.6	3.42		pk_6123	0.82	1.22	2.43	1.78		pk_6123	3.36	2.34	2.4	1.32		pk_6123	1.88	0	1.68	2.14
pk_20084	0.16	0	3.57	3		pk_20084	1.14	0.6	2.08	0.9		pk_20084	0.82	0	1.62	0		pk_20084	0.28	0.39	1.08	0.12		pk_20084	0	0	0	0
pk_7091	4.16	5.04	44.2	44.85		pk_7091	2.82	2.82	5.98	5.64		pk_7091	2.46	3.66	6.48	2.67		pk_7091	1.82	1.56	5.88	3.12		pk_7091	0.94	0	1.68	1.07
pk_23599	0.48	0.63	4.08	3.45		pk_23599	1.5	1.26	2.86	2.16		pk_23599	0	0	0.81	0		pk_23599	0.7	0.65	2.04	0.84		pk_23599	0	0	2.52	0
pk_19178	0.48	0.42	5.95	4.35		pk_19178	1.8	1.44	2.34	1.62		pk_19178	0	0	2.43	1.78		pk_19178	0.7	0.78	1.44	0.84		pk_19178	0.94	0	0.84	0
pk_17934	3.36	2.73	15.81	13.5		pk_17934	0.78	0.96	1.82	0.9		pk_17934	0	1.22	0	1.78		pk_17934	0.28	2.08	3.48	2.64		pk_17934	0	2.16	3.36	2.14
pk_1499	0.16	1.89	6.97	10.35		pk_1499	6.72	5.88	3.64	5.76		pk_1499	0.82	2.44	0.81	0		pk_1499	3.64	4.68	5.4	4.92		pk_1499	0.94	1.44	3.36	1.07
pk_23390	0	0.42	6.8	11.7		pk_23390	2.4	2.1	2.6	2.28		pk_23390	4.92	3.66	5.67	4.45		pk_23390	3.5	2.86	4.32	2.76		pk_23390	6.58	2.16	3.36	6.42
pk_20000	1.44	3.57	21.93	22.2		pk_20000	1.2	1.56	2.34	2.7		pk_20000	0	0	0	0.89		pk_20000	0.7	1.04	4.56	2.4		pk_20000	0	0.72	3.36	2.14
pk_12871	0.64	0	6.97	7.05		pk_12871	0.42	0.72	2.08	1.38		pk_12871	0	0	0.81	0.89		pk_12871	0.28	0.65	1.08	0.6		pk_12871	0	0	0	0
pk_20923	0.64	1.68	7.99	8.4		pk_20923	1.08	0.84	1.56	2.64		pk_20923	0	1.22	1.62	0.89		pk_20923	0.98	0.52	1.32	2.28		pk_20923	0	0	0	2.14
pk_8552	0	0.21	1.02	0.45		pk_8552	0.54	0.6	0.78	0.54		pk_8552	0	0	0	0.89		pk_8552	0	0.26	0.24	0.12		pk_8552	0	0	1.68	0
pk_22765	0.48	2.52	11.9	11.7		pk_22765	1.44	1.56	2.08	2.16		pk_22765	1.64	0	0	0		pk_22765	1.54	2.08	3.36	2.04		pk_22765	0.94	0.72	0	1.07
pk_6947	0.8	0.84	14.45	11.4		pk_6947	1.14	1.32	1.56	2.7		pk_6947	0	1.22	0	0		pk_6947	0.7	0.52	2.04	1.44		pk_6947	0.94	0	0.84	0
pk_12868	1.76	3.78	19.55	28.2		pk_12868	7.26	6.3	7.28	6.72		pk_12868	2.46	7.32	8.91	3.56		pk_12868	8.12	10.01	8.4	6.6		pk_12868	0.94	4.32	2.52	3.21
pk_3356	0.48	0.21	6.46	5.7		pk_3356	0.66	0.78	1.3	1.68		pk_3356	0	1.22	1.62	0		pk_3356	0.56	0.65	0.48	0.72		pk_3356	0.94	0	0.84	0
pk_3546	0	0.21	1.87	4.05		pk_3546	1.08	1.5	2.34	1.74		pk_3546	0	0	0.81	3.56		pk_3546	1.68	0.91	3.24	1.56		pk_3546	0	0.72	0	1.07
pk_15396	1.12	1.89	10.37	12		pk_15396	5.4	4.26	5.72	4.68		pk_15396	0.82	2.44	1.62	1.78		pk_15396	2.66	1.69	3.6	2.4		pk_15396	0	2.16	1.68	2.14
pk_17927	0.32	1.89	6.46	7.8		pk_17927	0.9	0.96	0	1.38		pk_17927	1.64	0	2.43	1.78		pk_17927	0.98	0	0.36	1.08		pk_17927	1.88	0.72	0.84	9.63
pk_23227	0.96	0.84	7.65	9.45		pk_23227	1.26	1.74	1.56	1.44		pk_23227	0	0	0.81	1.78		pk_23227	1.12	1.17	1.44	1.44		pk_23227	1.88	0.72	0.84	0
pk_17271	0.32	1.26	6.46	7.5		pk_17271	1.74	2.52	2.6	2.28		pk_17271	0	2.44	0.81	2.67		pk_17271	1.26	1.56	2.04	2.28		pk_17271	0	1.44	1.68	0
pk_18818	1.12	0	5.44	3.9		pk_18818	1.62	0.66	1.82	1.44		pk_18818	0	0	0.81	0		pk_18818	0.28	1.17	0.72	1.2		pk_18818	0	0	0.84	1.07
pk_4868	0.32	1.05	3.4	4.2		pk_4868	0.48	0.66	0.52	0.66		pk_4868	0.82	0	0	0.89		pk_4868	0	0.39	0.96	0.36		pk_4868	0	0	1.68	0
pk_23642	7.36	7.56	39.44	51.15		pk_23642	5.76	5.46	9.88	7.44		pk_23642	2.46	0	2.43	5.34		pk_23642	3.36	5.46	7.08	6.12		pk_23642	0	0.72	2.52	3.21
pk_7806	2.24	2.94	21.08	25.35		pk_7806	4.74	5.52	7.02	6.78		pk_7806	2.46	3.66	2.43	1.78		pk_7806	3.64	4.94	5.52	5.64		pk_7806	0.94	5.04	2.52	2.14
pk_22772	1.28	0.84	14.96	17.85		pk_22772	2.82	2.76	5.72	4.62		pk_22772	2.46	2.44	4.05	0.89		pk_22772	4.62	4.55	8.52	5.64		pk_22772	0	2.16	2.52	1.07
pk_17582	0.48	0.42	10.2	12		pk_17582	0.18	0.48	0.78	0.84		pk_17582	0.82	0	0	0.89		pk_17582	0.7	0.65	1.56	1.32		pk_17582	0	0	6.72	2.14
pk_25959	0.8	0	1.36	2.1		pk_25959	1.2	1.44	0.78	0.84		pk_25959	1.64	0	0.81	0		pk_25959	0.42	0.91	1.2	0.96		pk_25959	0	0.72	0	0
pk_19115	0.16	0.63	2.72	2.4		pk_19115	1.08	1.62	1.56	1.44		pk_19115	0	0	0	0.89		pk_19115	0.42	0.65	1.32	0.84		pk_19115	0	1.44	0	0
pk_7096	0.64	0.63	10.54	8.7		pk_7096	3.42	2.94	5.72	4.08		pk_7096	0.82	0	2.43	3.56		pk_7096	1.82	2.34	3.36	3		pk_7096	0	0.72	0	2.14
pk_3875	1.28	2.1	10.2	19.5		pk_3875	3.3	3.42	2.6	3.48		pk_3875	0.82	0	0.81	3.56		pk_3875	2.66	2.21	3.36	3.48		pk_3875	0	1.44	2.52	3.21
pk_11933	0.48	1.05	2.89	6.75		pk_11933	1.8	1.86	1.3	2.1		pk_11933	0.82	0	2.43	1.78		pk_11933	1.12	1.04	2.4	2.88		pk_11933	0	0	0.84	1.07
pk_4838	1.92	0.42	13.26	15		pk_4838	3.06	2.1	3.64	2.76		pk_4838	0.82	0	2.43	0.89		pk_4838	2.8	2.21	6.72	4.2		pk_4838	0	0.72	0.84	0
pk_20021	0.32	2.1	12.58	9.3		pk_20021	1.2	1.32	2.08	2.28		pk_20021	0	0	6.48	0		pk_20021	0.28	0.26	1.68	0.84		pk_20021	0	0	3.36	2.14
pk_6861	0.96	0.63	12.75	12.15		pk_6861	1.26	2.04	4.16	2.28		pk_6861	0	0	3.24	1.78		pk_6861	1.68	0.91	2.04	2.4		pk_6861	0	0.72	0.84	0
pk_4719	0.64	0.63	7.65	11.85		pk_4719	3.54	4.38	5.2	4.38		pk_4719	0	1.22	2.43	2.67		pk_4719	1.4	1.3	3.6	2.88		pk_4719	2.82	4.32	2.52	1.07
pk_17925	0.96	1.68	14.11	13.8		pk_17925	1.02	0.54	0.52	1.08		pk_17925	0	0	0	0.89		pk_17925	0.56	0.78	0.72	0.84		pk_17925	1.88	0.72	0	1.07
pk_24160	3.04	3.15	19.72	25.95		pk_24160	4.14	4.32	7.54	5.04		pk_24160	1.64	1.22	4.05	0.89		pk_24160	2.94	2.86	5.64	4.56		pk_24160	1.88	0.72	0	2.14
pk_21107	3.2	2.73	21.25	57.45		pk_21107	6.06	6.78	9.88	10.8		pk_21107	1.64	3.66	3.24	5.34		pk_21107	3.92	4.94	6.72	7.8		pk_21107	0.94	2.16	3.36	1.07
pk_25927	0.16	0	0	0.45		pk_25927	0.18	0.18	0	0.24		pk_25927	0	0	0	0		pk_25927	0.14	0.26	0.6	0.48		pk_25927	0	0	0	0
pk_6858	3.04	3.78	27.2	30.6		pk_6858	4.32	4.5	7.8	7.74		pk_6858	1.64	2.44	8.1	2.67		pk_6858	2.94	3.9	7.44	4.92		pk_6858	0.94	0	4.2	1.07
pk_17932	0.8	3.15	8.5	14.7		pk_17932	0.42	0.54	1.04	0.42		pk_17932	1.64	0	0	1.78		pk_17932	1.26	0.52	2.88	1.8		pk_17932	7.52	0	0	1.07
pk_25975	0.16	0	1.36	3.6		pk_25975	0.3	0.66	1.04	0.42		pk_25975	0	2.44	0	0		pk_25975	0.28	0.26	1.32	0.36		pk_25975	0	0.72	0	2.14
pk_20546	0.16	1.26	3.06	6.45		pk_20546	0.48	0.42	1.04	0.3		pk_20546	1.64	0	0	2.67		pk_20546	1.26	0.78	1.08	0.48		pk_20546	0	0	0	0
pk_4869	0.64	0.42	8.33	5.85		pk_4869	1.56	1.5	2.34	1.5		pk_4869	2.46	0	2.43	0.89		pk_4869	1.12	1.82	2.88	2.28		pk_4869	0	0.72	0.84	0
pk_7088	2.72	0.84	17.34	12.3		pk_7088	1.44	1.44	2.34	1.86		pk_7088	0.82	2.44	0.81	0.89		pk_7088	1.26	0.91	3	2.64		pk_7088	0.94	0.72	0	1.07
pk_7139	1.92	2.52	17.34	17.55		pk_7139	2.76	2.16	4.16	4.08		pk_7139	2.46	4.88	4.05	3.56		pk_7139	1.96	1.82	3.84	3.24		pk_7139	0	0.72	0.84	2.14
pk_3396	0.48	1.89	6.46	10.2		pk_3396	0.9	0.3	1.04	0.84		pk_3396	0	1.22	2.43	0		pk_3396	1.12	1.43	1.68	0.84		pk_3396	0	0.72	0.84	0
pk_23603	0.32	1.26	16.15	10.5		pk_23603	1.92	2.28	4.16	3.36		pk_23603	0	2.44	0.81	1.78		pk_23603	0.56	0.78	1.32	1.8		pk_23603	0	0	0	1.07
pk_2561	0.8	0.42	3.57	4.95		pk_2561	1.92	1.68	2.34	1.98		pk_2561	0	0	0	0		pk_2561	0.56	0.39	1.8	0.84		pk_2561	0	1.44	0	1.07
pk_11127	1.44	1.47	7.14	8.1		pk_11127	2.1	2.58	2.6	2.64		pk_11127	0.82	2.44	1.62	0		pk_11127	0.84	1.3	2.16	2.28		pk_11127	0.94	0	0	1.07
pk_22921	0.32	0.42	5.78	7.5		pk_22921	1.68	1.26	1.56	1.68		pk_22921	1.64	1.22	0	1.78		pk_22921	0.28	0.26	1.44	0.84		pk_22921	0.94	0	0	1.07
pk_12383	3.52	6.09	39.78	62.7		pk_12383	3.78	4.92	9.1	11.58		pk_12383	36.08	30.5	56.7	97.01		pk_12383	15.82	12.48	23.88	36.96		pk_12383	25.38	23.76	49.56	42.8
pk_12224	0.8	1.89	3.91	8.25		pk_12224	3	3.9	4.94	4.2		pk_12224	2.46	1.22	1.62	0		pk_12224	3.5	3.25	4.92	3.6		pk_12224	0.94	1.44	4.2	0
pk_6929	10.56	3.57	90.44	108.3		pk_6929	4.68	4.02	8.32	10.98		pk_6929	0	0	6.48	8.01		pk_6929	4.34	4.42	12.48	9.24		pk_6929	1.88	2.16	11.76	7.49
pk_10197	0	0.21	3.91	6.75		pk_10197	0.6	0.6	0.52	0.42		pk_10197	0	2.44	0	2.67		pk_10197	0.56	0.26	1.8	1.08		pk_10197	0	0	0.84	0
pk_12276	0.64	2.52	11.73	14.7		pk_12276	2.28	2.04	1.3	2.4		pk_12276	0	1.22	0	1.78		pk_12276	0.7	0.39	1.8	1.8		pk_12276	0.94	2.16	0	0
pk_21306	2.08	0	23.46	22.35		pk_21306	1.14	1.44	3.12	2.88		pk_21306	0.82	0	3.24	0		pk_21306	0.98	0.78	2.52	1.68		pk_21306	0	0.72	0.84	1.07
pk_24175	1.28	2.31	19.21	18.6		pk_24175	9.42	7.62	10.14	9.6		pk_24175	1.64	0	0.81	4.45		pk_24175	3.22	4.16	4.56	4.44		pk_24175	0	1.44	2.52	3.21
pk_19828	1.12	1.05	17	11.25		pk_19828	1.26	1.56	2.08	2.46		pk_19828	0.82	0	1.62	0.89		pk_19828	1.26	0.52	2.16	1.08		pk_19828	0.94	0	4.2	3.21
pk_6865	0.48	0.42	8.33	7.65		pk_6865	0.6	0.36	2.34	1.14		pk_6865	0	0	0	0.89		pk_6865	0.28	0.65	3.12	2.52		pk_6865	1.88	0	0	0
pk_15395	1.28	0.84	8.16	8.1		pk_15395	2.58	1.74	2.34	2.16		pk_15395	0.82	0	0	1.78		pk_15395	1.4	0.52	1.44	1.08		pk_15395	0	0.72	0.84	0
pk_6860	1.12	0.84	8.84	10.2		pk_6860	1.38	1.26	0.78	2.58		pk_6860	1.64	1.22	0.81	1.78		pk_6860	0.98	1.43	2.88	1.92		pk_6860	0.94	0.72	1.68	1.07
pk_26168	0.32	0	1.19	0.6		pk_26168	0.72	0.48	0.78	0.42		pk_26168	0.82	0	0	0		pk_26168	0.42	0.52	1.2	0.24		pk_26168	0	0	0	0
pk_22997	0.32	0.84	3.57	4.35		pk_22997	1.14	1.08	1.82	1.2		pk_22997	0	1.22	1.62	1.78		pk_22997	0.7	0.52	0.84	0.84		pk_22997	0	0	0.84	0
pk_20970	0.64	0.63	3.4	5.85		pk_20970	3.18	3	5.46	3.36		pk_20970	0.82	0	2.43	0.89		pk_20970	4.06	2.86	7.44	5.52		pk_20970	2.82	2.88	2.52	1.07
pk_13690	0.48	0.63	3.06	3.9		pk_13690	1.62	1.56	1.82	1.32		pk_13690	1.64	0	0.81	0.89		pk_13690	2.1	1.95	2.16	2.04		pk_13690	0	0.72	0	1.07
pk_26197	2.08	1.89	10.37	13.05		pk_26197	3.06	2.52	3.64	3.06		pk_26197	1.64	1.22	5.67	0.89		pk_26197	4.9	3.38	4.32	6.36		pk_26197	0.94	2.16	0	1.07
pk_21101	7.68	5.46	51	74.1		pk_21101	6.84	7.02	10.14	11.46		pk_21101	2.46	2.44	5.67	8.9		pk_21101	3.5	6.11	10.08	9.12		pk_21101	0	1.44	5.04	1.07
pk_23569	1.44	4.41	14.96	17.55		pk_23569	2.88	4.08	3.9	4.8		pk_23569	0	0	1.62	2.67		pk_23569	1.26	2.73	4.8	2.52		pk_23569	0	0.72	7.56	4.28
pk_23500	0.64	0.63	9.18	11.1		pk_23500	1.68	1.56	1.56	1.08		pk_23500	1.64	0	2.43	0.89		pk_23500	1.68	1.04	3.24	2.76		pk_23500	0.94	0	2.52	4.28
pk_26189	0.32	1.05	2.38	5.25		pk_26189	1.26	0.6	1.3	1.86		pk_26189	0	0	0	0		pk_26189	1.4	0.91	0.48	0.96		pk_26189	0	0	0	0
pk_7100	1.6	1.47	10.71	13.05		pk_7100	3.96	3.96	4.94	6.72		pk_7100	0.82	1.22	1.62	2.67		pk_7100	2.1	2.73	5.64	4.44		pk_7100	0.94	0.72	1.68	0
pk_7090	1.12	0.84	10.03	10.8		pk_7090	2.46	2.46	3.12	2.34		pk_7090	0.82	1.22	0.81	3.56		pk_7090	2.1	1.43	3	1.56		pk_7090	0.94	1.44	0	0
pk_25533	0.16	0.21	1.7	0.9		pk_25533	0.36	0.72	0.26	0.54		pk_25533	0	0	0.81	0		pk_25533	0	0.39	0	0.24		pk_25533	0	0.72	0	0
pk_21272	1.92	0.21	10.2	14.55		pk_21272	0.96	1.68	3.12	2.58		pk_21272	0.82	0	0.81	0.89		pk_21272	2.38	1.82	4.44	4.44		pk_21272	0	0.72	1.68	4.28
pk_2461	1.6	3.36	21.93	18.45		pk_2461	2.94	3	2.34	4.14		pk_2461	0	1.22	1.62	0.89		pk_2461	1.26	1.56	3.24	0.96		pk_2461	0	0	3.36	2.14
pk_7086	0.32	1.26	11.05	8.25		pk_7086	1.74	1.32	2.6	2.16		pk_7086	1.64	0	0.81	1.78		pk_7086	1.12	0.91	2.28	1.92		pk_7086	0.94	0	0	2.14
pk_26194	0.16	1.05	2.04	7.2		pk_26194	2.04	2.28	1.82	1.92		pk_26194	0	1.22	0	1.78		pk_26194	2.24	2.08	2.64	2.28		pk_26194	0	1.44	0.84	1.07
pk_21311	3.52	1.68	18.53	18.45		pk_21311	1.26	1.74	2.08	2.88		pk_21311	0.82	2.44	3.24	0.89		pk_21311	3.64	3.77	5.16	4.56		pk_21311	0	1.44	1.68	1.07
pk_21075	1.12	1.26	11.39	16.95		pk_21075	2.58	3.48	3.64	4.68		pk_21075	0	0	1.62	2.67		pk_21075	1.54	2.86	3	4.44		pk_21075	0	1.44	4.2	4.28
pk_3957	0.48	0.63	6.29	7.05		pk_3957	0.24	0.72	0	0.06		pk_3957	1.64	0	0	0.89		pk_3957	0.42	0.26	1.08	0.96		pk_3957	0.94	0	0.84	0
pk_7108	1.12	1.05	10.88	10.65		pk_7108	3.96	2.7	5.2	5.4		pk_7108	0.82	0	0	1.78		pk_7108	1.12	1.69	2.16	2.64		pk_7108	0	0.72	0	0
pk_7104	1.92	2.1	12.75	14.1		pk_7104	4.56	4.02	7.8	5.22		pk_7104	0.82	1.22	0.81	0.89		pk_7104	2.52	1.56	4.68	3.72		pk_7104	0	0.72	0.84	2.14
pk_18819	0.48	1.26	4.08	3.45		pk_18819	1.14	0.72	1.56	1.62		pk_18819	0	0	0	0.89		pk_18819	1.12	1.43	2.16	1.8		pk_18819	0	0	0	0
pk_20941	0.64	2.73	27.37	32.25		pk_20941	1.26	1.02	1.56	2.76		pk_20941	0	1.22	1.62	3.56		pk_20941	1.26	0.52	1.8	2.4		pk_20941	0	0.72	0.84	6.42
pk_26202	0.64	0.63	6.63	5.7		pk_26202	0.9	1.44	2.08	1.74		pk_26202	0	1.22	0.81	0		pk_26202	0.56	0.39	1.56	0.6		pk_26202	0.94	0.72	2.52	1.07
pk_23400	0.64	0.84	8.33	9.3		pk_23400	0.78	0.72	1.04	1.44		pk_23400	0	0	0	0		pk_23400	1.26	0.65	2.28	1.8		pk_23400	0.94	0.72	1.68	0
pk_6853	3.68	6.93	25.16	36.9		pk_6853	5.4	5.88	9.88	8.64		pk_6853	1.64	1.22	4.86	5.34		pk_6853	3.36	2.99	6.36	7.08		pk_6853	0.94	0	1.68	6.42
pk_20621	0.16	0.63	4.42	3.15		pk_20621	1.38	1.08	1.04	1.2		pk_20621	0	0	0.81	0		pk_20621	0.56	0.65	0.84	0.48		pk_20621	0.94	0	0	1.07
pk_17270	1.44	1.05	12.24	12.75		pk_17270	4.08	3.12	4.16	3.24		pk_17270	1.64	1.22	3.24	0		pk_17270	3.08	2.47	3.96	2.16		pk_17270	0	2.88	0.84	1.07
pk_2538	0.96	0.42	5.95	6.45		pk_2538	2.82	1.74	2.34	2.16		pk_2538	3.28	1.22	1.62	2.67		pk_2538	2.52	1.3	2.52	2.52		pk_2538	0.94	0	0.84	0
pk_24015	1.28	1.47	6.8	12.75		pk_24015	2.88	2.7	4.16	2.82		pk_24015	1.64	1.22	2.43	0.89		pk_24015	2.38	2.34	4.56	3.84		pk_24015	0	1.44	0.84	3.21
pk_16447	0.64	0.63	6.12	8.25		pk_16447	1.32	1.62	1.56	2.04		pk_16447	0	0	1.62	0		pk_16447	0.98	0.65	1.44	1.56		pk_16447	0.94	0	1.68	0
pk_492	0.16	0.42	1.7	2.85		pk_492	0.36	0.96	0.26	0.48		pk_492	0	0	0	0.89		pk_492	0.28	0.26	0.36	0.48		pk_492	0.94	0	0	1.07
pk_500	0.32	1.68	10.37	8.85		pk_500	0.6	0.9	1.82	1.98		pk_500	0	0	0.81	0.89		pk_500	0.42	0.39	0.36	0.84		pk_500	0.94	0	1.68	0
pk_372	1.28	0.21	2.55	2.4		pk_372	1.2	1.02	1.82	1.08		pk_372	0	2.44	0	0		pk_372	0.28	0.52	1.56	1.32		pk_372	0	0.72	0.84	0
pk_19818	0.8	0.84	4.08	22.5		pk_19818	0.9	1.8	4.16	5.64		pk_19818	16.4	13.42	29.97	59.63		pk_19818	7.28	6.37	19.08	18.24		pk_19818	21.62	14.4	48.72	59.92
pk_21293	3.04	8.19	34.68	39		pk_21293	4.86	5.4	9.62	7.08		pk_21293	2.46	1.22	5.67	2.67		pk_21293	5.74	5.72	11.52	11.28		pk_21293	4.7	2.16	2.52	6.42
pk_24076	0.64	1.68	7.48	7.5		pk_24076	4.74	3.36	4.94	4.62		pk_24076	1.64	0	0	3.56		pk_24076	3.5	2.6	3.36	2.04		pk_24076	0	2.16	0	2.14
pk_10908	0.96	2.94	11.73	12.3		pk_10908	1.74	1.86	2.6	0.96		pk_10908	0	0	2.43	2.67		pk_10908	3.22	2.99	5.04	3.6		pk_10908	1.88	1.44	2.52	2.14
pk_20529	0.48	0.63	3.4	7.05		pk_20529	0.78	1.44	0.78	0.66		pk_20529	0	0	2.43	0		pk_20529	2.38	1.82	3	2.16		pk_20529	0	0.72	0.84	0
pk_23293	0.32	0.84	6.97	6		pk_23293	1.38	1.8	0.78	1.38		pk_23293	0.82	0	1.62	0.89		pk_23293	0.98	1.69	2.28	1.44		pk_23293	0	0.72	0	2.14
pk_6855	2.72	2.1	13.09	20.7		pk_6855	3.66	3.24	6.24	5.7		pk_6855	0	2.44	4.86	0.89		pk_6855	2.1	2.73	5.04	4.08		pk_6855	0	1.44	3.36	2.14
pk_4871	0	0.21	8.67	6.3		pk_4871	2.16	1.86	4.42	3.24		pk_4871	2.46	1.22	0	0.89		pk_4871	1.54	2.73	2.04	3.12		pk_4871	0.94	1.44	2.52	0
pk_23456	5.12	2.1	22.95	30.3		pk_23456	4.32	3.6	4.42	4.62		pk_23456	1.64	2.44	4.05	0.89		pk_23456	1.4	1.43	4.08	4.08		pk_23456	0	1.44	1.68	8.56
pk_2842	0.8	1.05	7.65	6.6		pk_2842	4.08	2.1	2.86	3.06		pk_2842	0.82	4.88	0	0		pk_2842	3.36	2.86	2.28	3.12		pk_2842	0.94	2.16	0.84	0
pk_18708	0.64	0.42	5.61	6.15		pk_18708	0.84	1.14	0.78	2.16		pk_18708	0	0	0	2.67		pk_18708	0.98	0.78	1.56	2.16		pk_18708	0	0	0.84	0
pk_24077	1.76	1.68	10.54	13.65		pk_24077	2.04	1.38	2.08	3.06		pk_24077	1.64	0	0.81	0		pk_24077	0.98	1.3	1.8	2.4		pk_24077	0	0	0.84	1.07
pk_11699	7.84	7.98	44.37	26.4		pk_11699	3.96	4.5	3.9	3.42		pk_11699	0.82	1.22	1.62	0		pk_11699	0.98	2.86	5.28	2.16		pk_11699	0	0.72	5.04	1.07
pk_20220	0.32	0.42	5.95	3.45		pk_20220	0.48	0.6	0.52	0.36		pk_20220	0	0	0.81	0		pk_20220	0.42	0.52	1.08	1.32		pk_20220	0	0	1.68	1.07
pk_15399	1.12	0.42	8.67	9.15		pk_15399	1.8	1.44	3.38	2.7		pk_15399	0	0	0	2.67		pk_15399	1.4	1.17	2.16	1.44		pk_15399	0	0	0.84	0
pk_23030	0.16	1.05	2.04	4.8		pk_23030	0.66	0.96	1.04	1.2		pk_23030	0	1.22	0.81	2.67		pk_23030	0.7	1.04	0.36	0.48		pk_23030	0	0	0.84	0
pk_23295	1.44	3.78	14.96	17.4		pk_23295	2.04	2.58	2.08	2.04		pk_23295	0.82	0	0.81	0.89		pk_23295	1.68	1.3	3.36	1.56		pk_23295	0	0	0.84	1.07
pk_14745	1.12	1.05	7.31	6.75		pk_14745	1.38	1.08	1.3	1.08		pk_14745	0	0	1.62	0		pk_14745	0.7	0.52	0.84	1.32		pk_14745	0.94	0	0.84	4.28
pk_21230	0.64	0.42	2.89	3.6		pk_21230	1.38	1.62	2.6	2.34		pk_21230	0	0	0.81	0		pk_21230	1.26	1.43	2.04	2.28		pk_21230	0	0	1.68	0
pk_7995	3.2	2.52	12.75	21		pk_7995	2.76	3.12	2.86	3.84		pk_7995	0.82	2.44	2.43	0.89		pk_7995	1.12	2.73	2.88	3		pk_7995	0	0	0.84	0
pk_23284	0.32	1.47	7.14	10.5		pk_23284	5.64	5.1	2.86	4.38		pk_23284	0	1.22	3.24	1.78		pk_23284	1.54	1.43	3	2.88		pk_23284	0	0.72	3.36	2.14
pk_19118	0.8	1.05	4.76	5.85		pk_19118	1.14	1.38	1.82	1.98		pk_19118	1.64	0	0	1.78		pk_19118	1.26	1.69	1.08	1.92		pk_19118	0	0	0.84	2.14
pk_20942	0.48	0.63	8.84	8.85		pk_20942	0.36	0.48	0	0.72		pk_20942	0	1.22	0.81	0		pk_20942	0.42	0.26	0.6	0.72		pk_20942	0	0	0	3.21
pk_6573	0.32	1.26	4.08	5.7		pk_6573	1.86	2.64	3.64	2.28		pk_6573	0	1.22	1.62	1.78		pk_6573	1.82	1.43	2.52	1.32		pk_6573	0	0.72	0.84	1.07
pk_6143	0.32	0.63	3.4	3.15		pk_6143	1.26	1.02	1.04	0.96		pk_6143	1.64	1.22	0	2.67		pk_6143	1.26	0.65	1.08	0.96		pk_6143	0	0.72	0.84	0
pk_23301	0.64	1.68	5.61	5.1		pk_23301	0.66	0.72	0.78	1.32		pk_23301	0	0	0	0.89		pk_23301	0.42	1.04	0.96	1.2		pk_23301	0	0	0	0
pk_20778	1.44	0.84	13.94	12		pk_20778	2.34	2.58	3.9	4.08		pk_20778	0	4.88	0.81	0.89		pk_20778	1.12	1.04	3.96	2.28		pk_20778	0	0	2.52	0
pk_4666	0.96	1.47	4.42	7.8		pk_4666	2.4	1.92	2.34	2.46		pk_4666	0.82	1.22	0	0.89		pk_4666	3.22	3.38	2.16	1.2		pk_4666	0	2.16	3.36	2.14
pk_23600	0.8	0.84	6.63	6.3		pk_23600	1.74	1.44	1.82	2.28		pk_23600	0	0	1.62	0		pk_23600	0.84	0.78	2.04	1.56		pk_23600	0	0.72	1.68	0
pk_23633	1.12	1.68	4.93	11.25		pk_23633	4.2	4.14	5.46	5.16		pk_23633	0.82	2.44	0.81	0		pk_23633	2.24	3.9	4.92	2.88		pk_23633	1.88	2.16	0.84	1.07
pk_4870	0.32	1.05	5.95	3.6		pk_4870	0.54	1.02	3.12	1.68		pk_4870	0.82	0	0	0		pk_4870	0.7	0.91	1.44	0.96		pk_4870	0	0	0.84	1.07
pk_6653	3.04	2.73	20.06	20.7		pk_6653	2.94	3.18	4.68	3.72		pk_6653	1.64	1.22	0.81	1.78		pk_6653	1.68	2.21	5.16	3.12		pk_6653	0	1.44	3.36	1.07
pk_12951	1.92	0.42	8.33	11.7		pk_12951	2.1	2.34	1.82	2.1		pk_12951	0	1.22	0.81	2.67		pk_12951	1.12	2.21	1.8	2.88		pk_12951	0	1.44	0.84	0
pk_17843	0.32	1.47	4.59	9		pk_17843	0.66	0.66	1.04	0.72		pk_17843	0.82	0	0.81	1.78		pk_17843	1.4	1.43	3.36	4.68		pk_17843	0.94	0	0	2.14
pk_2464	1.92	7.35	24.65	24.3		pk_2464	1.68	1.8	2.34	3.18		pk_2464	2.46	1.22	2.43	2.67		pk_2464	3.08	1.56	3.6	3.12		pk_2464	0.94	0.72	0	0
pk_24412	1.76	1.26	20.74	23.55		pk_24412	0.96	0.84	2.34	1.92		pk_24412	1.64	2.44	3.24	1.78		pk_24412	0.14	0.65	6.96	3.48		pk_24412	0	2.16	1.68	2.14
pk_24876	9.44	13.86	9.86	8.1		pk_24876	1.68	1.62	1.82	1.08		pk_24876	0.82	2.44	1.62	0.89		pk_24876	0.7	0.65	1.56	1.56		pk_24876	0.94	0	1.68	0
pk_15397	3.36	3.15	23.63	26.55		pk_15397	3.84	2.82	4.68	4.14		pk_15397	1.64	0	0.81	2.67		pk_15397	4.2	2.47	6	3.24		pk_15397	0	1.44	1.68	1.07
pk_23129	0.48	0.84	3.06	7.65		pk_23129	1.26	1.26	1.56	0.9		pk_23129	0	0	0	0		pk_23129	0.84	1.04	1.08	1.2		pk_23129	0	0.72	0	1.07
pk_23283	0.8	2.1	7.99	9.3		pk_23283	1.92	2.34	3.64	2.46		pk_23283	0	0	1.62	0.89		pk_23283	0.84	0.26	1.32	1.08		pk_23283	0	1.44	0	2.14
pk_556	0.48	2.1	6.63	10.95		pk_556	1.08	0.96	1.56	1.08		pk_556	0	0	2.43	0		pk_556	0.14	0.65	0.72	0.24		pk_556	0	0	3.36	0
pk_23636	0.8	0.21	4.08	4.2		pk_23636	1.56	1.92	3.12	2.04		pk_23636	0	0	1.62	0.89		pk_23636	1.82	1.69	2.4	2.52		pk_23636	0	0	0	1.07
pk_12376	0.32	0.84	4.08	5.7		pk_12376	0.9	0.78	0.78	1.32		pk_12376	0	0	2.43	0		pk_12376	0.7	0.52	1.2	1.08		pk_12376	0	0.72	0	0
pk_21094	8.32	4.41	65.45	102.75		pk_21094	6.72	8.4	13	14.16		pk_21094	4.92	3.66	6.48	7.12		pk_21094	3.92	6.5	9.36	8.88		pk_21094	1.88	4.32	3.36	3.21
pk_13409	0.32	0.21	3.4	1.35		pk_13409	0.3	0.6	0.52	0.42		pk_13409	0	0	0.81	0		pk_13409	0.56	0.13	0.72	0.24		pk_13409	0	0	0	0
pk_7092	0.16	0.42	5.78	3.75		pk_7092	2.34	2.34	3.38	3.18		pk_7092	0	0	0	0.89		pk_7092	2.38	1.82	2.88	3.12		pk_7092	0	0.72	0.84	1.07
pk_4864	0.48	0.21	4.76	6.3		pk_4864	0.66	0.6	0.52	0.84		pk_4864	0	0	0.81	0.89		pk_4864	0.42	0	1.56	0.96		pk_4864	0	0.72	0.84	0
pk_20027	0.48	1.47	4.59	3.75		pk_20027	1.56	1.86	2.86	2.04		pk_20027	0	2.44	0	0		pk_20027	0.98	1.43	1.92	1.2		pk_20027	0	0.72	0	0
pk_6844	1.6	1.26	12.75	12.3		pk_6844	1.74	1.98	4.16	3.06		pk_6844	0.82	0	0.81	0.89		pk_6844	1.68	1.56	3.36	2.16		pk_6844	0	2.16	2.52	1.07
pk_7111	0.96	0.63	3.91	3.15		pk_7111	1.98	1.38	2.86	2.04		pk_7111	0	0	1.62	0		pk_7111	1.26	1.82	1.92	1.68		pk_7111	0.94	0	0	0
pk_495	0.8	1.05	2.89	5.55		pk_495	1.56	1.62	0.78	1.86		pk_495	0	1.22	0	1.78		pk_495	1.12	1.3	2.04	1.08		pk_495	0	0.72	0.84	1.07
pk_12127	1.28	0.42	8.5	11.85		pk_12127	2.16	2.1	1.82	2.4		pk_12127	0	0	0.81	2.67		pk_12127	0.7	0.39	1.68	1.8		pk_12127	0	0.72	0	1.07
pk_26198	0.8	0	2.04	3.9		pk_26198	1.62	1.32	2.6	1.38		pk_26198	0	1.22	0	0		pk_26198	0	0.26	0.96	0.72		pk_26198	0	0	0.84	0
pk_23568	0.32	1.26	4.76	7.05		pk_23568	2.28	3.66	7.02	4.2		pk_23568	0.82	4.88	1.62	1.78		pk_23568	5.04	7.54	8.76	9.72		pk_23568	0	3.6	1.68	1.07
pk_26204	0.96	1.47	7.99	11.55		pk_26204	2.04	1.68	2.86	2.46		pk_26204	0	0	4.86	0.89		pk_26204	1.68	0.91	2.28	1.8		pk_26204	0	1.44	0.84	1.07
pk_2455	0.8	1.05	8.16	6.6		pk_2455	3.12	1.8	1.82	2.82		pk_2455	2.46	2.44	1.62	0		pk_2455	1.4	0.52	1.56	1.2		pk_2455	0	1.44	1.68	0
pk_15393	2.24	2.94	18.7	20.4		pk_15393	5.64	5.28	7.28	5.46		pk_15393	0	1.22	8.91	1.78		pk_15393	3.36	2.86	6.12	3.12		pk_15393	0.94	1.44	0.84	5.35
pk_6657	1.92	0.63	11.05	13.05		pk_6657	1.98	2.1	3.64	3.6		pk_6657	0	1.22	1.62	1.78		pk_6657	1.4	2.08	3.6	3.6		pk_6657	0	0	2.52	1.07
pk_17586	0.48	0.63	4.93	7.8		pk_17586	0.18	0.36	0.26	0.54		pk_17586	0.82	3.66	0.81	4.45		pk_17586	0.84	0.26	1.32	1.2		pk_17586	0.94	2.88	6.72	5.35
pk_487	0.16	1.05	6.29	7.05		pk_487	1.02	0.84	1.04	0.84		pk_487	0.82	0	0.81	1.78		pk_487	1.82	2.86	3	3.12		pk_487	0.94	0	0.84	1.07
pk_22796	0.8	1.26	8.33	8.55		pk_22796	1.08	0.72	3.64	1.68		pk_22796	0.82	0	0.81	0		pk_22796	1.12	1.04	2.4	2.04		pk_22796	0.94	0	4.2	2.14
pk_6160	0.8	1.47	6.8	9.15		pk_6160	0.84	0.48	2.08	1.14		pk_6160	1.64	0	1.62	0.89		pk_6160	0.7	0.65	1.68	1.08		pk_6160	0	0.72	1.68	2.14
pk_20935	3.84	1.89	37.4	31.35		pk_20935	2.04	1.62	2.34	4.2		pk_20935	0	0	0	6.23		pk_20935	1.12	0.91	1.32	4.32		pk_20935	0	2.16	0.84	3.21
pk_21303	1.44	0	8.67	12.9		pk_21303	1.26	1.02	3.9	1.98		pk_21303	0.82	0	0.81	0.89		pk_21303	0.7	0.52	4.44	2.88		pk_21303	0.94	0	2.52	3.21
pk_25723	0.32	0.21	2.21	7.35		pk_25723	0.84	0.36	1.56	0.78		pk_25723	4.1	1.22	3.24	0.89		pk_25723	1.68	0.91	2.16	1.8		pk_25723	1.88	1.44	5.04	0
pk_6130	1.44	0	7.99	9.6		pk_6130	0.54	0.3	0.26	0.36		pk_6130	0	1.22	0	1.78		pk_6130	1.26	1.17	1.2	2.28		pk_6130	0.94	0	0	0
pk_2303	0.32	0.84	6.29	3.9		pk_2303	1.98	2.04	2.34	1.86		pk_2303	0	0	0	0		pk_2303	0.84	0.52	2.76	0.84		pk_2303	0.94	0.72	0	1.07
pk_13878	0.64	1.68	9.01	2.7		pk_13878	2.34	3.66	3.38	1.38		pk_13878	0	1.22	0	1.78		pk_13878	3.36	2.08	1.92	1.08		pk_13878	0	0.72	0	0
pk_13353	3.68	3.36	28.05	26.4		pk_13353	3.6	3.3	3.12	3.36		pk_13353	1.64	0	0	2.67		pk_13353	2.94	2.34	4.56	3.72		pk_13353	0	0	2.52	0
pk_20927	3.84	5.67	37.74	52.95		pk_20927	2.16	2.22	4.16	7.38		pk_20927	0.82	0	2.43	5.34		pk_20927	2.8	4.16	7.08	7.68		pk_20927	0	2.16	2.52	7.49
pk_12658	0.32	1.26	11.9	8.4		pk_12658	2.58	1.98	2.08	2.16		pk_12658	0	0	0.81	0		pk_12658	0.14	0.13	3.24	1.44		pk_12658	0	0	2.52	0
pk_7106	1.12	1.68	13.6	10.95		pk_7106	3.84	2.88	6.24	5.28		pk_7106	0	0	0.81	1.78		pk_7106	1.68	1.69	3	4.32		pk_7106	0	0.72	0	2.14
pk_17798	0.48	0.42	4.76	7.95		pk_17798	2.16	1.26	3.12	2.64		pk_17798	1.64	3.66	4.86	0.89		pk_17798	1.82	0.91	3.96	3.6		pk_17798	0	0.72	2.52	2.14
pk_17842	2.08	5.67	12.75	38.55		pk_17842	3.42	2.46	4.94	6.84		pk_17842	2.46	1.22	3.24	5.34		pk_17842	4.9	2.34	6.36	7.32		pk_17842	0.94	0.72	4.2	3.21
pk_17454	0.32	1.05	4.25	6.75		pk_17454	0.54	0.48	0.26	0.66		pk_17454	1.64	0	0	1.78		pk_17454	0.98	1.69	1.32	1.08		pk_17454	0.94	0	0	0
pk_3544	0.96	0.42	4.59	6.15		pk_3544	1.74	1.32	1.82	1.14		pk_3544	0	1.22	0.81	0		pk_3544	0.56	0.78	1.32	0.6		pk_3544	0	0	0	2.14
pk_7796	0.16	1.47	1.7	4.65		pk_7796	1.2	1.98	3.9	1.68		pk_7796	0.82	0	0	2.67		pk_7796	0.84	1.3	1.2	1.32		pk_7796	0	0	0	0
pk_23832	2.24	0.84	15.98	19.95		pk_23832	1.38	1.56	2.34	2.46		pk_23832	2.46	2.44	5.67	6.23		pk_23832	6.16	5.33	12.24	9.48		pk_23832	1.88	1.44	5.88	5.35
pk_19813	3.2	3.36	14.96	13.5		pk_19813	3.84	4.14	5.72	4.56		pk_19813	4.1	2.44	2.43	0.89		pk_19813	2.24	2.73	5.76	3.24		pk_19813	0	0	2.52	1.07
pk_26133	0	0	0.68	0.9		pk_26133	0.3	0.18	1.3	0.42		pk_26133	0	0	2.43	0.89		pk_26133	0.28	0	0.36	0.36		pk_26133	0	0	0.84	0
pk_23119	2.08	2.1	3.74	15.9		pk_23119	2.04	2.82	2.86	2.4		pk_23119	0	2.44	0	0.89		pk_23119	1.68	1.17	1.92	2.76		pk_23119	0	0.72	1.68	1.07
pk_21095	0.8	1.47	6.12	11.25		pk_21095	1.08	0.78	2.6	1.92		pk_21095	0.82	0	0.81	1.78		pk_21095	0.42	1.04	1.44	1.92		pk_21095	0	0.72	0	0
pk_2747	1.6	0.42	10.03	18.9		pk_2747	0.78	0.72	0.78	1.38		pk_2747	1.64	1.22	1.62	2.67		pk_2747	1.96	1.43	1.8	2.4		pk_2747	0	0	1.68	0
pk_6913	1.12	0.84	9.35	9.3		pk_6913	0.72	1.5	1.3	1.44		pk_6913	0	0	1.62	0.89		pk_6913	0.42	1.56	1.8	2.88		pk_6913	0	0.72	1.68	1.07
pk_22998	0.8	1.47	14.11	14.85		pk_22998	3.84	4.26	5.2	6		pk_22998	3.28	2.44	0.81	2.67		pk_22998	3.08	3.51	5.64	4.68		pk_22998	0	0.72	0.84	4.28
pk_3548	2.56	0.42	8.33	9.45		pk_3548	1.98	1.5	1.82	1.44		pk_3548	0	1.22	0.81	0		pk_3548	0.84	1.17	1.68	0.84		pk_3548	0	0	1.68	2.14
pk_6658	1.76	1.26	7.99	11.4		pk_6658	1.56	2.1	1.82	2.82		pk_6658	0.82	0	0	0		pk_6658	1.4	1.69	4.08	3.6		pk_6658	0	1.44	0.84	1.07
pk_23302	0.8	0.63	3.74	4.05		pk_23302	1.32	1.08	1.56	1.14		pk_23302	0	0	0	0		pk_23302	0.28	0.26	0.84	0.84		pk_23302	0	0	0	1.07
pk_2469	0.48	1.47	5.27	7.35		pk_2469	1.62	1.2	2.08	2.4		pk_2469	1.64	0	0.81	0		pk_2469	0.28	1.04	0.84	0.72		pk_2469	0	0.72	0.84	0
pk_20917	0.16	0.63	3.23	2.4		pk_20917	0.42	0.54	0.26	0.96		pk_20917	0	0	0.81	0		pk_20917	0.7	0.26	0.96	0.6		pk_20917	0	0	0	0
pk_11697	8	3.57	35.36	22.5		pk_11697	4.92	7.2	5.2	4.92		pk_11697	3.28	2.44	2.43	3.56		pk_11697	3.36	7.15	13.08	8.28		pk_11697	0.94	3.6	2.52	2.14
pk_26153	7.52	14.49	86.02	108.9		pk_26153	2.46	3.42	7.02	5.64		pk_26153	0.82	0	5.67	0.89		pk_26153	3.92	3.9	12.36	7.08		pk_26153	0.94	0	10.92	3.21
pk_6903	3.36	1.68	29.75	36.45		pk_6903	1.62	2.82	3.12	5.34		pk_6903	0.82	0	5.67	3.56		pk_6903	0.28	0.78	2.76	2.04		pk_6903	0.94	0	0.84	4.28
pk_10896	0.32	1.47	8.33	12.15		pk_10896	3.06	3.54	3.38	3.42		pk_10896	0	2.44	3.24	2.67		pk_10896	2.52	1.69	2.52	3.24		pk_10896	1.88	0.72	0.84	3.21
pk_21702	0.64	0.21	5.27	4.95		pk_21702	1.68	1.44	2.34	2.34		pk_21702	0.82	0	1.62	0.89		pk_21702	1.54	1.04	1.8	1.56		pk_21702	0.94	0.72	1.68	0
pk_23279	2.56	2.1	12.58	14.4		pk_23279	3.66	3.54	3.64	5.28		pk_23279	0	0	0.81	0.89		pk_23279	2.94	2.99	3.48	3		pk_23279	0.94	1.44	0.84	0
pk_7131	0.48	3.99	23.29	27.15		pk_7131	12.6	11.94	16.64	13.56		pk_7131	7.38	4.88	11.34	13.35		pk_7131	16.1	17.55	25.8	19.2		pk_7131	4.7	5.04	3.36	4.28
pk_22792	3.36	1.68	14.96	16.35		pk_22792	1.8	2.1	4.94	2.28		pk_22792	0	0	0	1.78		pk_22792	0.98	0.78	1.92	1.56		pk_22792	0	0	0.84	0
pk_24173	1.44	2.1	10.88	12.3		pk_24173	6.78	6.42	8.58	7.2		pk_24173	4.92	2.44	4.05	0.89		pk_24173	4.06	2.99	6.6	4.2		pk_24173	0.94	0.72	3.36	3.21
pk_126	1.28	0.42	6.97	8.1		pk_126	2.4	2.7	2.86	1.74		pk_126	2.46	1.22	0.81	1.78		pk_126	0.84	1.56	2.28	2.28		pk_126	0	0	0	1.07
pk_23885	1.28	3.36	13.26	15.9		pk_23885	4.38	3.96	5.46	4.32		pk_23885	1.64	2.44	2.43	1.78		pk_23885	4.9	2.73	6.72	6.24		pk_23885	0.94	1.44	0.84	1.07
pk_10858	0.8	1.26	3.91	5.25		pk_10858	2.88	2.46	1.82	2.34		pk_10858	0.82	0	0	2.67		pk_10858	2.66	0.65	3.24	2.4		pk_10858	0	2.16	2.52	2.14
pk_7752	0.32	1.26	3.91	7.65		pk_7752	1.56	1.62	1.04	1.74		pk_7752	0.82	0	0	0.89		pk_7752	0.7	1.3	0.36	0.72		pk_7752	0	0.72	0.84	2.14
pk_7396	1.12	0.84	13.6	13.8		pk_7396	3.3	3.54	11.18	5.58		pk_7396	0.82	1.22	4.05	1.78		pk_7396	5.04	3.64	10.56	9		pk_7396	0	0	0.84	0
pk_2459	1.28	1.47	10.71	9.75		pk_2459	1.86	2.1	2.6	2.94		pk_2459	1.64	0	0	1.78		pk_2459	0.98	1.43	1.08	1.32		pk_2459	0	0	0.84	1.07
pk_22766	1.28	3.78	13.94	18		pk_22766	3.12	2.82	4.42	3.18		pk_22766	2.46	0	0.81	2.67		pk_22766	3.22	1.82	3.24	1.92		pk_22766	1.88	2.16	2.52	2.14
pk_2791	1.76	0.42	8.16	9.6		pk_2791	1.68	1.32	2.08	2.22		pk_2791	3.28	1.22	0	2.67		pk_2791	1.12	0.91	1.92	1.68		pk_2791	0.94	0.72	0.84	0
pk_21069	1.44	0	8.33	7.5		pk_21069	0.66	1.44	0.78	1.86		pk_21069	0.82	0	0.81	1.78		pk_21069	0.98	0.39	0.96	0.96		pk_21069	0	0	0	1.07
pk_19174	0.8	0.63	6.97	6.6		pk_19174	2.16	2.58	1.3	2.04		pk_19174	1.64	2.44	2.43	1.78		pk_19174	2.66	2.34	2.28	2.4		pk_19174	0.94	1.44	0.84	1.07
pk_19323	1.76	0.63	6.29	16.2		pk_19323	2.88	3.66	2.86	3.42		pk_19323	3.28	1.22	0.81	1.78		pk_19323	2.8	2.21	4.44	2.4		pk_19323	0	0	1.68	3.21
pk_22746	2.24	2.73	18.53	22.5		pk_22746	1.62	2.16	5.2	3.96		pk_22746	0.82	1.22	1.62	1.78		pk_22746	0.56	1.3	4.2	0.96		pk_22746	0	0	1.68	0
pk_3946	0.64	0.42	2.72	3		pk_3946	0.54	0.66	0	0.9		pk_3946	1.64	0	0.81	4.45		pk_3946	1.12	1.04	1.44	1.68		pk_3946	0.94	1.44	0	0
pk_15865	0.8	0.42	10.71	9.45		pk_15865	2.34	1.32	1.82	2.22		pk_15865	0	0	0.81	0.89		pk_15865	0.7	1.04	2.4	1.32		pk_15865	0	0.72	0.84	0
pk_26193	0.16	0	0.34	1.5		pk_26193	0.36	0.36	0.52	0.54		pk_26193	0	0	0	0.89		pk_26193	0.42	0.52	1.08	0.48		pk_26193	0	0	0	1.07
pk_5221	0.96	0.42	4.42	6.45		pk_5221	1.44	1.08	1.82	1.32		pk_5221	1.64	1.22	4.86	0.89		pk_5221	1.26	0.65	2.16	0.72		pk_5221	2.82	0.72	1.68	2.14
pk_23266	0.64	0.21	2.89	2.85		pk_23266	1.44	1.2	0.52	1.62		pk_23266	3.28	3.66	0.81	3.56		pk_23266	0.84	1.3	1.68	0.72		pk_23266	0	2.88	0.84	0
pk_11128	1.12	1.26	4.25	7.05		pk_11128	0.84	0.9	1.3	1.14		pk_11128	0	0	0.81	0.89		pk_11128	0.7	0.65	0.96	2.04		pk_11128	0	0	0.84	0
pk_22764	0.64	1.89	8.33	9.75		pk_22764	3.42	3.6	3.38	3.96		pk_22764	12.3	7.32	8.91	1.78		pk_22764	6.44	8.06	7.92	4.08		pk_22764	10.34	7.2	4.2	4.28
pk_504	0.64	1.68	12.07	17.85		pk_504	1.86	2.16	2.86	2.94		pk_504	0	0	1.62	3.56		pk_504	1.12	1.43	1.68	2.16		pk_504	0.94	2.16	0.84	1.07
pk_23044	0.32	0.21	2.55	1.65		pk_23044	2.16	1.74	2.6	1.56		pk_23044	0.82	2.44	0.81	4.45		pk_23044	1.26	2.21	2.64	3.12		pk_23044	0	0.72	0	0
pk_19013	2.24	3.78	17.85	16.2		pk_19013	4.62	4.14	5.46	4.74		pk_19013	0.82	3.66	4.05	5.34		pk_19013	2.66	3.9	4.32	4.2		pk_19013	0.94	2.88	0	1.07
pk_6775	1.44	1.05	7.65	8.25		pk_6775	2.46	3	4.94	4.86		pk_6775	0.82	0	0.81	1.78		pk_6775	1.96	1.43	3.96	3.72		pk_6775	0	0.72	0.84	3.21
pk_23498	1.6	1.05	13.09	35.25		pk_23498	4.8	2.7	2.86	3.96		pk_23498	1.64	0	2.43	4.45		pk_23498	2.24	1.95	3	2.64		pk_23498	0	2.88	4.2	2.14
pk_6921	0.96	1.89	21.25	20.25		pk_6921	1.8	1.5	2.6	3.6		pk_6921	0.82	0	4.86	2.67		pk_6921	1.26	0.65	4.56	2.16		pk_6921	0.94	1.44	15.96	18.19
pk_6900	0.96	0.42	11.56	11.55		pk_6900	0.78	1.62	2.34	2.04		pk_6900	0	2.44	3.24	0.89		pk_6900	0.7	0.78	2.64	1.68		pk_6900	0	0	0	2.14
pk_1617	1.12	0.42	3.4	5.1		pk_1617	3.18	3.06	3.38	2.16		pk_1617	0.82	1.22	0.81	0		pk_1617	0.98	0.78	1.44	1.2		pk_1617	0	0	0.84	1.07
pk_6928	4	1.89	23.29	31.95		pk_6928	3	2.22	5.2	5.1		pk_6928	0.82	0	2.43	0.89		pk_6928	1.96	0.91	4.32	3.12		pk_6928	0	0.72	1.68	4.28
pk_1085	2.4	0.84	9.01	9		pk_1085	1.08	1.38	1.56	1.92		pk_1085	2.46	0	0.81	1.78		pk_1085	0.56	0.39	3.12	1.2		pk_1085	0	0	0.84	1.07
pk_20527	0.96	3.99	13.43	22.35		pk_20527	3.3	2.1	2.6	2.16		pk_20527	0.82	0	2.43	0		pk_20527	2.66	1.56	2.88	2.88		pk_20527	0	0	0	3.21
pk_6580	1.12	0.84	7.99	6.6		pk_6580	2.1	2.46	2.34	3.3		pk_6580	1.64	1.22	0.81	2.67		pk_6580	0.7	0.65	1.68	2.04		pk_6580	0	0	0	0
pk_10847	2.72	6.93	27.88	41.85		pk_10847	3.72	4.44	3.38	6.84		pk_10847	1.64	6.1	1.62	4.45		pk_10847	3.64	4.55	4.8	5.76		pk_10847	1.88	4.32	0.84	2.14
pk_16224	0.8	0	3.57	5.25		pk_16224	0.48	1.08	1.82	0.96		pk_16224	0	0	1.62	1.78		pk_16224	0.56	1.43	1.44	0.96		pk_16224	0	0.72	1.68	1.07
pk_6774	1.76	0.84	10.2	13.95		pk_6774	2.4	1.68	5.98	4.32		pk_6774	0.82	1.22	0.81	0.89		pk_6774	1.26	1.69	3.72	3.24		pk_6774	0.94	0.72	0.84	1.07
pk_23970	0.96	0	4.42	9.75		pk_23970	0.48	0.42	0.78	0.42		pk_23970	0	0	0.81	0.89		pk_23970	1.4	0.39	2.4	1.68		pk_23970	0.94	0.72	2.52	0
pk_11124	1.76	1.68	7.14	11.1		pk_11124	4.14	3.84	3.38	4.08		pk_11124	2.46	2.44	4.05	3.56		pk_11124	2.8	2.73	5.16	4.44		pk_11124	0.94	2.16	1.68	0
pk_20945	0.16	0	6.12	3.3		pk_20945	0.3	0.42	0.52	1.14		pk_20945	0	0	0	0		pk_20945	0.14	0.13	0.84	0.12		pk_20945	0	0	0	2.14
pk_11123	0.96	0.84	5.78	8.4		pk_11123	2.52	2.58	3.38	2.58		pk_11123	0.82	2.44	0.81	0		pk_11123	1.96	2.86	4.08	2.4		pk_11123	0.94	0.72	0.84	1.07
pk_23000	1.12	1.68	7.82	10.65		pk_23000	3.12	2.76	2.08	2.7		pk_23000	1.64	0	0.81	3.56		pk_23000	2.52	3.25	4.32	4.44		pk_23000	0	0	0.84	3.21
pk_10895	0.32	0.21	3.23	5.55		pk_10895	1.2	1.02	1.04	1.2		pk_10895	1.64	1.22	1.62	0.89		pk_10895	1.26	0.78	1.8	2.04		pk_10895	0	0.72	1.68	3.21
pk_510	0.16	0.63	6.29	9		pk_510	0.84	0.54	0.78	0.96		pk_510	0.82	1.22	0	0.89		pk_510	0.28	0.39	1.08	0.48		pk_510	0	0	0	1.07
pk_12421	6.24	2.52	32.47	31.35		pk_12421	3.48	3.84	4.16	7.44		pk_12421	0	1.22	2.43	0.89		pk_12421	0.7	1.17	3.12	2.76		pk_12421	0	0	0.84	5.35
pk_15761	1.44	0.84	12.92	19.95		pk_15761	2.4	3.42	4.42	4.14		pk_15761	0.82	2.44	0	5.34		pk_15761	1.82	1.95	3.48	3.12		pk_15761	0.94	0.72	1.68	2.14
pk_12422	2.24	0.84	7.99	12		pk_12422	1.38	1.74	2.08	2.76		pk_12422	0	1.22	0.81	2.67		pk_12422	0.98	0.91	1.44	2.16		pk_12422	0	0	0.84	0
pk_22995	0.48	0.63	3.57	4.5		pk_22995	0.96	1.2	0.26	1.02		pk_22995	0.82	0	1.62	0.89		pk_22995	0.28	0.52	0.84	1.2		pk_22995	0	0	0.84	0
pk_23675	0.16	0.63	3.23	3.75		pk_23675	1.5	1.08	1.04	1.08		pk_23675	0	0	0	0.89		pk_23675	0.28	1.04	1.56	1.2		pk_23675	0	0.72	0	0
pk_20525	0.64	1.47	5.78	6.45		pk_20525	2.4	2.46	1.04	1.86		pk_20525	0	1.22	0.81	0		pk_20525	0.28	1.43	1.08	0.72		pk_20525	0	0	1.68	0
pk_25734	0	0.21	5.1	4.35		pk_25734	0.3	0.42	1.3	0.18		pk_25734	0	0	0.81	0		pk_25734	0.7	0.39	2.64	1.8		pk_25734	0	2.16	2.52	3.21
pk_10169	0.96	3.57	14.79	12.6		pk_10169	1.2	1.32	0.52	2.46		pk_10169	0	0	0	2.67		pk_10169	0.98	0.39	1.8	2.04		pk_10169	0.94	0	0.84	2.14
pk_26144	0.8	2.73	7.82	14.85		pk_26144	0.78	0.84	0.52	0.66		pk_26144	0	0	0	0.89		pk_26144	1.4	0.78	0.96	0.72		pk_26144	0	1.44	0.84	1.07
pk_7099	0.48	0.42	6.8	3.45		pk_7099	1.44	1.44	1.04	1.62		pk_7099	0.82	0	0	1.78		pk_7099	0.56	0.78	2.4	1.2		pk_7099	0	0.72	0.84	0
pk_7095	0.8	0.42	5.78	8.25		pk_7095	2.34	2.4	2.34	3.9		pk_7095	0.82	0	1.62	3.56		pk_7095	0.98	1.82	1.68	1.32		pk_7095	0	0	0	0
pk_26195	0.64	1.26	4.25	6.6		pk_26195	1.68	1.32	2.86	1.68		pk_26195	1.64	1.22	1.62	0.89		pk_26195	2.8	3.51	3	2.64		pk_26195	0	2.16	0	2.14
pk_23927	0.48	0	4.76	6		pk_23927	1.38	1.44	2.08	1.86		pk_23927	0.82	1.22	2.43	2.67		pk_23927	1.26	2.08	3.72	3		pk_23927	2.82	2.88	2.52	1.07
pk_21112	7.36	4.83	47.77	72.3		pk_21112	5.88	6.48	9.36	9.42		pk_21112	1.64	4.88	7.29	5.34		pk_21112	3.22	5.85	7.2	9.6		pk_21112	0.94	0.72	2.52	0
pk_22606	0.16	0.63	3.23	4.2		pk_22606	1.38	1.08	1.56	1.62		pk_22606	0	0	4.05	0.89		pk_22606	1.54	0.91	2.28	1.92		pk_22606	0	0	0	3.21
pk_23639	4.96	7.56	36.89	40.35		pk_23639	6.6	7.32	7.02	9.18		pk_23639	4.1	1.22	3.24	4.45		pk_23639	4.62	5.07	8.28	6.96		pk_23639	0.94	2.88	3.36	4.28
pk_10900	0.48	2.31	5.1	7.5		pk_10900	1.2	0.48	0.78	1.14		pk_10900	0	0	0.81	0.89		pk_10900	1.12	0.78	1.08	0.96		pk_10900	0	0	0.84	3.21
pk_25948	0	0.84	5.44	3.3		pk_25948	0.9	0.6	0.78	0.66		pk_25948	0	3.66	0	0.89		pk_25948	1.12	1.69	0.84	0.72		pk_25948	0	0.72	0	0
pk_21085	8.16	6.93	50.49	78		pk_21085	8.7	11.88	14.56	16.56		pk_21085	3.28	2.44	8.91	10.68		pk_21085	5.46	7.02	8.52	11.4		pk_21085	2.82	2.16	1.68	3.21
pk_6896	0.64	0.42	10.2	9.9		pk_6896	0.54	0.6	1.04	0.96		pk_6896	0.82	0	2.43	3.56		pk_6896	0.56	0.26	3.12	2.04		pk_6896	0	1.44	2.52	1.07
pk_1086	0.16	0	1.7	2.4		pk_1086	1.08	0.72	1.04	0.84		pk_1086	0	0	0.81	2.67		pk_1086	1.26	1.3	2.28	1.68		pk_1086	0.94	0.72	0	1.07
pk_1597	1.12	2.73	10.37	11.7		pk_1597	2.82	2.82	2.34	2.46		pk_1597	2.46	0	0.81	0.89		pk_1597	2.24	1.69	2.4	2.04		pk_1597	0	0	2.52	1.07
pk_13877	1.12	2.1	6.63	1.65		pk_13877	3.6	4.26	2.08	2.4		pk_13877	2.46	1.22	0.81	0.89		pk_13877	5.6	3.38	3.72	3.24		pk_13877	0.94	2.88	0.84	0
pk_6945	1.6	1.26	9.69	12.45		pk_6945	1.08	1.5	3.38	2.04		pk_6945	0	3.66	1.62	4.45		pk_6945	1.26	1.17	4.08	3.36		pk_6945	1.88	1.44	0	1.07
pk_19782	2.24	1.89	15.81	6.75		pk_19782	3.84	3.6	5.2	4.2		pk_19782	4.1	0	4.05	4.45		pk_19782	3.08	3.9	9.96	5.28		pk_19782	0	1.44	4.2	2.14
pk_23113	0.64	1.26	2.72	6		pk_23113	1.26	1.38	1.82	1.62		pk_23113	3.28	4.88	0.81	0.89		pk_23113	1.68	2.21	2.88	3		pk_23113	1.88	5.04	1.68	3.21
pk_18729	1.12	1.68	7.99	7.65		pk_18729	0.84	0.54	1.56	0.96		pk_18729	0	1.22	3.24	0.89		pk_18729	0.98	2.34	3.12	1.92		pk_18729	0.94	0	0.84	2.14
pk_16549	1.12	0	10.03	7.8		pk_16549	0.6	1.32	2.34	1.2		pk_16549	1.64	1.22	4.86	3.56		pk_16549	0.56	0.65	3.96	3.12		pk_16549	0	0	0	2.14
pk_2504	1.12	0.84	10.03	12.45		pk_2504	2.52	1.74	1.3	2.4		pk_2504	0	1.22	0.81	1.78		pk_2504	1.26	1.43	1.92	1.92		pk_2504	0.94	0	1.68	1.07
pk_2777	0.48	0.63	4.59	4.35		pk_2777	1.92	1.32	1.3	1.98		pk_2777	0.82	0	0.81	0.89		pk_2777	0.7	0.65	2.76	1.44		pk_2777	0	0	0.84	0
pk_2505	1.44	1.26	15.98	12.9		pk_2505	3.6	3	2.6	2.82		pk_2505	0.82	0	4.05	2.67		pk_2505	2.24	2.08	4.2	3.12		pk_2505	0	0.72	0	1.07
pk_18465	4.32	2.94	18.36	55.05		pk_18465	4.8	5.1	4.94	8.04		pk_18465	4.1	3.66	1.62	9.79		pk_18465	3.08	3.25	4.2	8.16		pk_18465	0.94	0	1.68	2.14
pk_17597	0.8	0.84	5.27	6		pk_17597	0.48	0.96	1.3	1.68		pk_17597	0.82	1.22	0.81	0.89		pk_17597	0.84	0.65	1.2	2.52		pk_17597	0	0	0.84	1.07
pk_17858	1.92	1.05	9.18	12.9		pk_17858	0.9	1.26	1.56	1.92		pk_17858	0.82	1.22	2.43	4.45		pk_17858	0.84	1.04	2.16	2.28		pk_17858	0	0.72	2.52	3.21
pk_2383	1.76	1.89	8.67	8.85		pk_2383	2.76	1.44	3.38	2.58		pk_2383	0	0	3.24	0.89		pk_2383	1.68	1.69	3.24	2.64		pk_2383	1.88	0	0.84	0
pk_5148	0.64	1.89	9.18	6.45		pk_5148	0.84	1.56	2.08	2.16		pk_5148	9.84	6.1	12.15	8.9		pk_5148	4.34	4.81	11.28	8.52		pk_5148	8.46	6.48	17.64	13.91
pk_23026	0.96	1.68	12.24	9.75		pk_23026	2.16	1.74	2.86	2.64		pk_23026	0	1.22	0.81	0.89		pk_23026	1.4	1.17	1.56	1.44		pk_23026	0	0.72	1.68	1.07
pk_23664	0.8	2.1	6.97	7.95		pk_23664	3	3.12	3.9	3.36		pk_23664	1.64	1.22	2.43	0.89		pk_23664	1.4	1.69	2.52	2.28		pk_23664	1.88	0.72	0	0
pk_6920	2.08	1.89	25.84	26.25		pk_6920	2.58	2.88	3.64	5.76		pk_6920	2.46	1.22	4.05	1.78		pk_6920	1.4	1.3	3.12	3		pk_6920	1.88	1.44	1.68	2.14
pk_12274	0.32	0	0.85	2.55		pk_12274	0.78	1.56	1.3	0.96		pk_12274	0	0	1.62	0		pk_12274	0.7	1.95	1.68	1.56		pk_12274	1.88	0	0.84	0
pk_18768	2.56	2.1	12.58	10.65		pk_18768	1.44	1.74	3.12	2.46		pk_18768	0	1.22	1.62	2.67		pk_18768	0.28	0.39	1.44	1.44		pk_18768	0	0	1.68	6.42
pk_23886	1.92	2.1	8.84	16.95		pk_23886	5.58	6.42	6.5	8.22		pk_23886	0.82	0	0.81	2.67		pk_23886	3.78	2.99	6.36	3.48		pk_23886	1.88	0.72	1.68	0
pk_2470	2.56	1.47	16.15	11.25		pk_2470	2.76	2.46	3.9	2.82		pk_2470	0	0	4.05	0.89		pk_2470	2.24	0.78	3.84	2.28		pk_2470	0	0	0	2.14
pk_23298	0.64	1.89	5.27	4.65		pk_23298	1.62	2.22	0.52	1.56		pk_23298	0	0	0	0		pk_23298	0.7	1.3	1.44	0.96		pk_23298	0.94	0	0	0
pk_21316	3.04	2.31	13.6	16.35		pk_21316	1.68	2.94	4.42	3.9		pk_21316	0	0	3.24	3.56		pk_21316	1.4	0.52	3.36	3.84		pk_21316	0	0.72	0.84	3.21
pk_17590	0.96	1.68	6.97	12		pk_17590	0.3	0.42	0.52	0.66		pk_17590	0	0	0	0		pk_17590	0.28	0.91	1.68	0.96		pk_17590	0	0	0	2.14
pk_23455	1.76	1.26	7.48	11.1		pk_23455	2.7	1.92	2.34	2.88		pk_23455	0	0	0.81	0.89		pk_23455	1.54	1.04	2.64	1.8		pk_23455	0	0.72	0	2.14
pk_20543	0	0.21	2.89	3.15		pk_20543	0.12	0.24	0	0		pk_20543	0	0	0	0		pk_20543	0.28	0.26	0.24	0.48		pk_20543	0	0	0.84	1.07
pk_12873	12.96	4.41	49.64	62.7		pk_12873	4.74	4.32	7.8	5.16		pk_12873	1.64	1.22	4.05	2.67		pk_12873	3.5	5.59	7.44	6.72		pk_12873	1.88	2.16	1.68	1.07
pk_17722	0.64	0.42	4.08	2.1		pk_17722	1.68	0.78	2.34	1.5		pk_17722	1.64	1.22	0.81	0.89		pk_17722	1.4	1.04	2.4	1.56		pk_17722	0.94	0.72	3.36	1.07
pk_19173	0.96	1.68	10.03	4.05		pk_19173	2.28	2.52	3.38	2.94		pk_19173	2.46	2.44	0	1.78		pk_19173	0.98	1.3	2.04	2.04		pk_19173	0	0	0.84	1.07
pk_12886	0.8	0.84	3.06	6.15		pk_12886	0.96	1.2	1.3	0.6		pk_12886	0.82	1.22	2.43	1.78		pk_12886	1.4	1.56	1.56	0.6		pk_12886	0	2.16	0.84	1.07
pk_560	0.8	0.84	4.59	5.85		pk_560	1.32	1.2	1.82	1.2		pk_560	0.82	4.88	4.05	4.45		pk_560	1.68	2.21	2.4	2.28		pk_560	1.88	1.44	0	0
pk_2471	1.6	1.26	11.73	7.8		pk_2471	1.98	1.98	2.86	2.22		pk_2471	0.82	0	0.81	0.89		pk_2471	0.56	0.91	2.76	1.56		pk_2471	0	0.72	0	1.07
pk_513	2.08	5.04	18.53	13.65		pk_513	1.26	2.58	1.82	2.46		pk_513	1.64	0	1.62	0		pk_513	0.7	1.17	2.04	2.16		pk_513	0	0	5.88	2.14
pk_14744	1.92	1.47	9.01	9.9		pk_14744	1.92	1.38	2.08	1.56		pk_14744	0	0	0	0		pk_14744	1.4	1.04	1.68	1.2		pk_14744	0.94	2.16	1.68	0
pk_23376	4.64	5.04	22.61	32.25		pk_23376	1.98	1.8	2.86	2.52		pk_23376	0.82	2.44	1.62	6.23		pk_23376	0.98	1.04	4.92	3.12		pk_23376	1.88	1.44	5.04	5.35
pk_21304	0.64	0.21	3.74	3.75		pk_21304	1.26	1.68	1.3	1.74		pk_21304	0	0	0	0		pk_21304	0.56	0.26	1.08	0.48		pk_21304	0	0	1.68	0
pk_23001	1.92	2.94	11.73	14.1		pk_23001	5.88	4.8	7.02	7.5		pk_23001	3.28	0	6.48	0.89		pk_23001	4.06	3.25	3.6	4.44		pk_23001	3.76	1.44	5.04	2.14
pk_22767	1.44	3.57	12.58	16.5		pk_22767	4.32	5.4	4.94	4.2		pk_22767	0	1.22	0.81	3.56		pk_22767	3.36	3.51	3.72	2.04		pk_22767	1.88	1.44	2.52	0
pk_7802	0.48	0.63	2.72	3.3		pk_7802	0.78	1.32	1.56	0.9		pk_7802	1.64	0	0.81	0.89		pk_7802	0.7	0.91	1.8	1.44		pk_7802	0.94	0	0	0
pk_19275	0.48	0.42	2.04	4.35		pk_19275	0.78	1.02	0.52	0.9		pk_19275	0.82	0	1.62	0.89		pk_19275	0.56	0.39	1.32	0.72		pk_19275	0	0	0	0
pk_464	0.64	0.21	5.61	3.6		pk_464	1.5	1.26	1.56	1.2		pk_464	0	0	0	0		pk_464	1.4	0.26	2.88	1.44		pk_464	0	0.72	0	1.07
pk_23282	0.48	0.63	5.78	6.3		pk_23282	2.22	3.84	2.6	2.76		pk_23282	0	0	1.62	1.78		pk_23282	1.26	2.08	2.64	2.28		pk_23282	0.94	1.44	2.52	1.07
pk_19117	2.72	2.73	14.79	19.95		pk_19117	2.22	3.24	2.6	3.9		pk_19117	0.82	1.22	2.43	5.34		pk_19117	0.98	1.04	3.84	3.72		pk_19117	1.88	0.72	7.56	3.21
pk_26206	0.32	0.42	2.38	2.1		pk_26206	1.02	0.54	0.52	0.84		pk_26206	0	0	0	0		pk_26206	0.42	0.13	0.72	0.48		pk_26206	0	0.72	0	0
pk_2679	0	1.47	3.91	4.95		pk_2679	1.32	1.02	2.34	1.5		pk_2679	0.82	1.22	3.24	0.89		pk_2679	0.98	1.04	2.4	1.68		pk_2679	0	2.16	0	2.14
pk_465	0.8	0.42	4.08	2.1		pk_465	0.9	0.96	1.3	1.14		pk_465	0	3.66	2.43	0.89		pk_465	1.4	2.21	2.4	2.4		pk_465	0	1.44	0	0
pk_4668	0	0.63	1.36	1.05		pk_4668	0.66	0.66	0.78	0.84		pk_4668	0	0	0.81	2.67		pk_4668	0.28	0.65	0.96	0		pk_4668	0	0	0	0
pk_22004	1.44	0.42	6.12	9.75		pk_22004	1.02	1.02	1.3	0.84		pk_22004	1.64	1.22	3.24	5.34		pk_22004	0.7	0.39	3	2.76		pk_22004	0.94	0	5.88	1.07
pk_15398	1.6	1.05	11.56	13.5		pk_15398	3.18	2.76	4.68	2.22		pk_15398	0.82	1.22	2.43	0.89		pk_15398	1.82	1.17	2.88	1.32		pk_15398	0	0	2.52	0
pk_23673	1.28	1.47	6.8	10.95		pk_23673	4.08	3.54	5.46	4.14		pk_23673	1.64	3.66	2.43	1.78		pk_23673	1.68	2.73	3.36	3		pk_23673	0.94	0.72	0.84	1.07
pk_18960	1.12	1.68	7.99	5.7		pk_18960	1.74	1.56	2.34	1.32		pk_18960	1.64	1.22	0	1.78		pk_18960	1.12	1.3	2.4	1.8		pk_18960	0	0	0.84	0
pk_17584	0.48	0.63	6.12	7.5		pk_17584	0.84	0.9	1.04	1.26		pk_17584	4.1	6.1	1.62	2.67		pk_17584	0.98	0.65	2.04	1.92		pk_17584	0.94	5.76	7.56	4.28
pk_3413	2.08	0.63	6.46	6.6		pk_3413	1.68	1.32	1.3	1.74		pk_3413	0	0	0	0		pk_3413	0.98	1.17	1.68	1.08		pk_3413	0	0	0	0
pk_7216	5.28	1.89	16.66	20.4		pk_7216	0.6	0.54	1.3	1.14		pk_7216	0	0	1.62	3.56		pk_7216	0.42	0.13	2.4	1.32		pk_7216	0.94	0	1.68	1.07
pk_7114	0.64	0.63	5.95	4.8		pk_7114	0.84	1.56	1.56	1.56		pk_7114	0	0	0.81	0.89		pk_7114	0.42	0.52	2.64	1.68		pk_7114	0	0	0.84	0
pk_17585	2.72	2.52	20.06	20.55		pk_17585	1.44	1.62	2.08	1.56		pk_17585	0.82	1.22	1.62	0		pk_17585	2.24	4.81	7.08	4.32		pk_17585	0.94	0.72	2.52	2.14
pk_5119	0.16	0.84	3.57	4.05		pk_5119	1.56	1.38	1.82	1.8		pk_5119	0	1.22	2.43	2.67		pk_5119	1.96	1.69	4.44	2.52		pk_5119	0	0.72	0.84	4.28
pk_23581	0.64	1.26	4.08	5.25		pk_23581	3.12	3.9	7.8	4.08		pk_23581	9.84	14.64	5.67	4.45		pk_23581	1.82	3.38	4.44	4.2		pk_23581	6.58	12.96	7.56	5.35
pk_25932	1.12	0	7.31	6.3		pk_25932	1.62	1.56	1.3	1.32		pk_25932	2.46	0	1.62	0.89		pk_25932	0.56	0.13	0.72	0.72		pk_25932	0	0.72	0	0
pk_17298	1.92	2.1	9.18	11.4		pk_17298	2.52	2.88	2.34	3.66		pk_17298	0.82	0	2.43	1.78		pk_17298	1.26	1.43	3.48	3.24		pk_17298	0.94	2.16	0.84	2.14
pk_7798	0.32	0.84	3.91	3.9		pk_7798	1.5	1.68	0.26	1.32		pk_7798	0.82	1.22	0.81	0		pk_7798	1.68	1.04	1.8	2.28		pk_7798	0	2.16	0.84	0
pk_12048	0.8	0.84	4.08	4.05		pk_12048	1.26	1.62	2.08	1.08		pk_12048	0	1.22	0	2.67		pk_12048	2.52	0.91	2.76	1.92		pk_12048	0	0.72	1.68	1.07
pk_3497	0.32	1.05	1.36	2.55		pk_3497	1.14	1.02	0.78	1.2		pk_3497	0	0	2.43	0		pk_3497	0.42	0.52	1.44	0.36		pk_3497	0	0	0.84	0
pk_4097	0.8	1.68	10.54	13.05		pk_4097	2.4	2.04	3.9	2.7		pk_4097	1.64	6.1	3.24	3.56		pk_4097	1.82	2.6	3.24	1.56		pk_4097	1.88	2.16	2.52	0
pk_17295	0.48	0.84	5.27	4.95		pk_17295	2.04	1.98	1.56	2.16		pk_17295	0	0	0	0.89		pk_17295	0.98	2.99	3	2.04		pk_17295	0	0	0	1.07
pk_20930	1.44	1.05	13.26	11.4		pk_20930	0.66	0.84	3.12	1.44		pk_20930	0	0	0.81	0.89		pk_20930	0.14	0.39	1.2	1.2		pk_20930	0	0	0.84	1.07
pk_7102	3.04	4.2	19.04	14.85		pk_7102	3.6	3.06	6.24	4.08		pk_7102	3.28	0	2.43	2.67		pk_7102	1.68	1.3	5.28	2.16		pk_7102	0	0	1.68	2.14
pk_21955	1.92	0.84	7.31	13.8		pk_21955	2.76	3.54	3.12	2.88		pk_21955	0	0	0	0.89		pk_21955	2.24	1.56	3.48	3		pk_21955	0	0	2.52	2.14
pk_13405	3.68	5.88	23.97	29.4		pk_13405	1.68	3.06	2.86	1.98		pk_13405	0.82	1.22	7.29	0.89		pk_13405	0.98	2.08	2.64	1.08		pk_13405	0	2.16	5.04	1.07
pk_25138	1.44	2.73	7.31	13.5		pk_25138	1.08	1.14	1.56	1.32		pk_25138	2.46	3.66	2.43	1.78		pk_25138	2.52	4.03	3.12	2.28		pk_25138	3.76	6.48	7.56	3.21
pk_6952	0.8	1.26	9.52	9.15		pk_6952	1.26	1.56	2.34	2.64		pk_6952	2.46	2.44	2.43	0.89		pk_6952	0.28	0.52	1.8	1.68		pk_6952	0	0	1.68	0
pk_20538	2.4	9.87	10.88	21.75		pk_20538	2.22	1.2	1.04	1.56		pk_20538	0.82	0	0.81	1.78		pk_20538	3.22	2.34	2.52	2.76		pk_20538	0	2.16	2.52	2.14
pk_12862	2.72	4.83	9.01	13.2		pk_12862	2.1	2.28	2.86	2.64		pk_12862	0	1.22	0.81	0		pk_12862	1.68	2.08	1.8	1.44		pk_12862	0	0.72	0	1.07
pk_12001	3.04	3.57	15.3	21.6		pk_12001	4.44	3.36	3.64	5.22		pk_12001	0.82	0	0.81	0		pk_12001	2.52	1.95	4.2	3.6		pk_12001	0	1.44	0	2.14
pk_17664	0.96	1.47	3.4	4.65		pk_17664	0.66	0.66	2.34	0.54		pk_17664	0.82	2.44	0.81	2.67		pk_17664	1.12	1.3	2.64	1.32		pk_17664	0	0	0.84	0
pk_23291	0.16	1.89	4.59	3.15		pk_23291	1.08	0.78	1.3	1.02		pk_23291	0.82	0	2.43	0		pk_23291	0.98	0.39	0.6	0.48		pk_23291	0	0	0	1.07
pk_24218	0.32	0.21	3.4	2.4		pk_24218	1.32	1.86	2.6	2.34		pk_24218	0	1.22	0.81	0.89		pk_24218	1.12	1.3	2.52	1.92		pk_24218	0	0	2.52	1.07
pk_16477	0.32	0.63	3.06	3.9		pk_16477	0.36	0.84	1.56	1.14		pk_16477	0.82	1.22	2.43	0.89		pk_16477	0.84	1.69	3.96	1.92		pk_16477	1.88	0	0.84	1.07
pk_21319	3.04	7.14	14.79	16.2		pk_21319	3.24	3.84	3.9	5.88		pk_21319	0.82	2.44	1.62	1.78		pk_21319	1.82	1.17	4.08	3.48		pk_21319	0	0	0.84	5.35
pk_435	1.12	0.63	3.91	4.5		pk_435	0.72	0.42	0.78	0.72		pk_435	0	0	0	0		pk_435	0.28	0.52	0.12	0.48		pk_435	0	0	0	0
pk_24033	1.6	4.2	21.08	12.75		pk_24033	4.98	3.78	3.9	3.96		pk_24033	3.28	1.22	1.62	1.78		pk_24033	1.82	1.69	6.36	1.68		pk_24033	0.94	0.72	2.52	1.07
pk_3395	1.12	3.57	7.99	12.15		pk_3395	1.14	1.02	1.56	1.74		pk_3395	0	0	2.43	0		pk_3395	0.7	0.26	2.28	1.44		pk_3395	0	0.72	0	0
pk_2753	1.12	0.63	5.95	9.3		pk_2753	1.08	0.9	1.82	0.96		pk_2753	0	0	0.81	1.78		pk_2753	0.56	0.39	1.08	0.96		pk_2753	0	0.72	0	1.07
pk_3541	0.8	0	3.23	7.65		pk_3541	2.64	2.82	2.6	2.04		pk_3541	1.64	2.44	3.24	3.56		pk_3541	2.38	2.73	4.08	3.12		pk_3541	0.94	1.44	0.84	2.14
pk_7107	0.48	1.05	5.1	5.7		pk_7107	1.92	2.34	2.6	1.86		pk_7107	1.64	0	0.81	0.89		pk_7107	2.24	1.43	4.2	2.64		pk_7107	0	2.88	0.84	2.14
pk_18722	1.28	4.2	15.64	13.35		pk_18722	2.4	2.76	4.94	2.58		pk_18722	1.64	1.22	1.62	0.89		pk_18722	0.7	1.69	3.72	1.08		pk_18722	1.88	0	0.84	3.21
pk_23304	0.96	4.2	8.67	13.35		pk_23304	1.86	1.56	2.08	2.1		pk_23304	0.82	0	2.43	2.67		pk_23304	3.22	3.51	4.08	4.56		pk_23304	0.94	3.6	4.2	2.14
pk_12874	0.96	0.42	5.95	7.65		pk_12874	0.96	1.26	0.78	1.8		pk_12874	1.64	1.22	0.81	0.89		pk_12874	0.98	0.52	1.32	1.08		pk_12874	0.94	1.44	0.84	0
pk_12063	0.16	0.63	2.21	3		pk_12063	1.38	1.5	2.34	1.32		pk_12063	0	0	0	0		pk_12063	0.56	0.65	1.32	0.84		pk_12063	0	0.72	0	1.07
pk_3539	1.76	0.42	4.42	8.85		pk_3539	2.16	1.98	3.64	2.1		pk_3539	0.82	0	1.62	1.78		pk_3539	1.26	0.91	1.68	1.56		pk_3539	0	0.72	0	0
pk_1932	0.64	0.42	4.42	4.65		pk_1932	2.1	1.8	3.12	2.22		pk_1932	0	2.44	2.43	1.78		pk_1932	2.24	2.21	3.48	3.6		pk_1932	2.82	0.72	3.36	0
pk_17830	0.48	3.57	8.33	6.3		pk_17830	0.84	0.48	0	0.9		pk_17830	0	0	2.43	0		pk_17830	2.1	1.04	2.16	3		pk_17830	1.88	0	0.84	1.07
pk_18633	0.8	0.21	7.31	16.65		pk_18633	0.72	1.02	0.26	1.86		pk_18633	0	0	3.24	0.89		pk_18633	1.96	1.43	1.32	3.6		pk_18633	0.94	2.16	0	2.14
pk_19110	0.32	1.26	4.76	5.4		pk_19110	1.5	1.86	2.08	2.82		pk_19110	0.82	0	1.62	0.89		pk_19110	1.12	1.43	1.56	0.72		pk_19110	0	0	0	0
pk_23974	0.8	0.21	3.57	5.7		pk_23974	0.84	0.72	1.3	0.48		pk_23974	0	2.44	0.81	1.78		pk_23974	2.8	1.95	3.6	3.96		pk_23974	5.64	1.44	5.88	0
pk_20125	0.64	0	3.06	2.85		pk_20125	0.72	0.36	1.56	1.02		pk_20125	0	0	2.43	0		pk_20125	0.7	0.52	2.4	1.56		pk_20125	0	0	2.52	2.14
pk_26203	3.2	1.47	9.35	10.65		pk_26203	0.9	1.2	1.56	1.38		pk_26203	0	0	0.81	1.78		pk_26203	0.28	0.91	1.2	0.6		pk_26203	0	0.72	0	0
pk_19116	0.8	1.05	5.95	7.05		pk_19116	1.5	1.68	4.16	1.38		pk_19116	0	1.22	0	1.78		pk_19116	0.84	1.04	1.08	0.84		pk_19116	0.94	0	0	1.07
pk_21102	3.52	1.68	13.94	17.1		pk_21102	0.84	1.5	2.34	1.98		pk_21102	0.82	2.44	2.43	2.67		pk_21102	0.42	1.17	1.56	1.92		pk_21102	0	0.72	0	1.07
pk_17494	2.08	0.42	5.27	20.1		pk_17494	2.1	3.12	2.34	2.1		pk_17494	1.64	2.44	0.81	1.78		pk_17494	1.96	2.73	2.52	3.96		pk_17494	0	4.32	1.68	2.14
pk_12668	0.8	0.84	6.63	6.15		pk_12668	0.36	0.78	1.3	0.78		pk_12668	0.82	2.44	1.62	1.78		pk_12668	0.56	0.52	1.44	0.96		pk_12668	0	0	0.84	0
pk_7217	4.32	2.94	15.64	23.55		pk_7217	1.32	1.26	2.34	1.8		pk_7217	0	0	1.62	1.78		pk_7217	0.42	0.78	2.04	2.04		pk_7217	0	0.72	0.84	1.07
pk_20002	0.16	2.1	4.42	5.4		pk_20002	0.3	0.3	1.3	0.96		pk_20002	0	0	0.81	0		pk_20002	0.28	0.52	1.08	0.72		pk_20002	0	0	1.68	0
pk_17608	1.76	0.42	5.95	6.45		pk_17608	0.9	0.72	1.56	1.5		pk_17608	0	2.44	1.62	1.78		pk_17608	1.12	1.56	2.76	1.68		pk_17608	0.94	0	0	0
pk_4002	0.16	0.42	3.57	3.9		pk_4002	0.36	0.78	0.52	0.78		pk_4002	0	1.22	0.81	1.78		pk_4002	1.54	0.65	1.44	0.96		pk_4002	0.94	0	0.84	1.07
pk_13240	0.64	0.21	7.48	5.55		pk_13240	1.44	1.86	1.3	0.96		pk_13240	0	1.22	1.62	0		pk_13240	0.28	1.04	1.2	1.08		pk_13240	1.88	1.44	0	0
pk_17665	1.28	1.26	3.57	5.7		pk_17665	0.3	0.54	0	1.38		pk_17665	0	0	0	0		pk_17665	0.42	0.65	1.56	0.6		pk_17665	0	0	0.84	1.07
pk_20922	0	0.63	1.02	1.95		pk_20922	0.42	0.3	1.04	0.9		pk_20922	0	0	0	0		pk_20922	0.14	0.26	0.12	0		pk_20922	0	0	0	0
pk_21126	2.24	1.47	12.41	17.7		pk_21126	4.2	6.18	9.88	6		pk_21126	3.28	0	4.05	7.12		pk_21126	3.78	3.12	3.84	4.68		pk_21126	2.82	2.16	1.68	5.35
pk_19092	1.76	0.63	8.16	7.05		pk_19092	1.74	2.16	3.38	1.98		pk_19092	0	0	0.81	2.67		pk_19092	1.26	1.56	1.56	2.52		pk_19092	0	0.72	0	1.07
pk_6655	3.04	1.26	13.43	12.15		pk_6655	2.04	2.34	2.34	2.94		pk_6655	0.82	0	0.81	2.67		pk_6655	0.56	1.17	1.92	1.8		pk_6655	0	0	0.84	3.21
pk_22761	1.28	4.2	18.7	18		pk_22761	3.12	3.9	7.28	3.96		pk_22761	2.46	1.22	4.05	1.78		pk_22761	3.22	4.94	5.64	3.12		pk_22761	0.94	3.6	1.68	1.07
pk_17817	0.64	0.21	4.76	7.8		pk_17817	0.66	0.66	2.34	0.84		pk_17817	3.28	0	2.43	0.89		pk_17817	1.12	1.04	2.64	1.92		pk_17817	0	0	0.84	1.07
pk_19830	2.24	2.1	12.07	7.35		pk_19830	1.26	1.2	1.56	1.56		pk_19830	0	0	0.81	0.89		pk_19830	1.26	1.04	2.16	0.72		pk_19830	0.94	0	1.68	4.28
pk_25136	2.72	2.1	7.82	11.25		pk_25136	2.1	1.86	1.82	1.86		pk_25136	0	1.22	0.81	0.89		pk_25136	1.4	1.69	2.4	1.44		pk_25136	0	0	0.84	0
pk_23583	0.64	3.36	11.56	13.35		pk_23583	3.54	5.22	11.7	6.84		pk_23583	27.06	53.68	52.65	60.52		pk_23583	7.56	17.81	32.4	25.44		pk_23583	55.46	57.6	69.72	102.72
pk_2285	0.48	1.26	5.1	3.75		pk_2285	1.44	1.68	2.34	1.32		pk_2285	0	0	0.81	0.89		pk_2285	0.28	0.52	1.68	0.48		pk_2285	0.94	0	0	2.14
pk_1279	0.64	5.88	4.93	19.5		pk_1279	1.38	2.04	1.82	1.38		pk_1279	2.46	1.22	0	2.67		pk_1279	5.46	6.63	3	4.08		pk_1279	0	1.44	3.36	2.14
pk_7105	1.28	1.05	3.23	3.75		pk_7105	1.26	1.62	2.86	2.1		pk_7105	0	0	0	0.89		pk_7105	0.84	0.91	2.4	2.4		pk_7105	0	2.16	0.84	1.07
pk_494	0.48	1.47	2.04	3		pk_494	0.48	0.78	0.52	0.6		pk_494	0	0	0	0		pk_494	0.42	0.52	0.36	0.24		pk_494	0	0	0	0
pk_4839	0.96	0.84	4.25	7.95		pk_4839	1.26	0.84	2.08	1.08		pk_4839	0.82	0	1.62	0		pk_4839	1.26	0.52	0.96	1.08		pk_4839	0	0.72	0.84	0
pk_19006	0.48	0.63	3.4	4.65		pk_19006	1.44	1.8	1.82	1.86		pk_19006	0	1.22	0.81	0		pk_19006	1.26	1.04	1.92	1.56		pk_19006	0	0	0.84	0
pk_12549	0.16	0.63	3.4	4.5		pk_12549	1.26	1.14	0.78	1.02		pk_12549	0.82	0	0	0.89		pk_12549	2.52	1.04	2.04	1.44		pk_12549	0.94	0	0	0
pk_26148	1.28	0.84	4.08	8.25		pk_26148	0.42	0.66	1.04	0.42		pk_26148	0	0	0	0		pk_26148	1.4	1.3	1.2	0.96		pk_26148	0	0.72	0.84	0
pk_7089	3.68	3.57	18.53	19.05		pk_7089	1.86	1.68	4.68	3		pk_7089	0	1.22	0.81	0.89		pk_7089	0.98	1.56	2.88	2.16		pk_7089	0.94	1.44	1.68	0
pk_25536	0.8	1.89	8.33	6.15		pk_25536	1.26	3	3.12	1.5		pk_25536	0	2.44	0	0.89		pk_25536	0.42	1.43	2.52	0.6		pk_25536	0	0.72	1.68	0
pk_20781	3.84	1.68	21.59	21.15		pk_20781	3.66	3.48	3.64	3.48		pk_20781	2.46	3.66	4.05	2.67		pk_20781	1.26	1.04	3.96	1.68		pk_20781	3.76	0.72	0	1.07
pk_22794	3.68	1.05	11.73	14.7		pk_22794	2.16	2.4	3.9	2.82		pk_22794	0	0	2.43	0.89		pk_22794	1.68	1.04	2.4	1.92		pk_22794	2.82	0	1.68	1.07
pk_7395	1.12	2.1	10.2	9.6		pk_7395	2.34	2.22	6.5	4.08		pk_7395	4.92	1.22	4.86	5.34		pk_7395	1.4	1.95	5.4	3.6		pk_7395	0	0.72	1.68	1.07
pk_19288	2.4	1.05	11.05	11.25		pk_19288	3.06	3.18	5.72	4.5		pk_19288	1.64	1.22	1.62	0		pk_19288	3.5	2.86	3.36	2.16		pk_19288	0.94	2.88	0.84	1.07
pk_1937	0.64	0.42	5.27	4.2		pk_1937	2.94	2.94	2.86	3		pk_1937	0	1.22	1.62	3.56		pk_1937	0.84	1.04	2.64	1.56		pk_1937	0	0	3.36	1.07
pk_19817	0.8	0.21	1.36	1.65		pk_19817	1.32	1.92	2.08	1.86		pk_19817	0.82	1.22	0.81	1.78		pk_19817	2.52	3.25	3.48	2.4		pk_19817	0	0	5.88	3.21
pk_13508	0.16	0.42	3.4	2.85		pk_13508	0.42	0.36	1.3	0.66		pk_13508	0	0	0	0		pk_13508	0.84	0.65	1.2	0.48		pk_13508	0	0	0	0
pk_21124	4.8	1.68	14.79	22.95		pk_21124	3.36	4.62	6.24	7.02		pk_21124	1.64	0	0	2.67		pk_21124	1.96	2.34	2.76	4.32		pk_21124	0	1.44	0.84	2.14
pk_5523	5.12	1.05	30.6	32.7		pk_5523	3.42	2.64	5.2	3.42		pk_5523	4.1	4.88	5.67	0.89		pk_5523	0.98	2.08	8.64	4.8		pk_5523	0	0	0.84	4.28
pk_6141	0.48	2.52	8.5	5.55		pk_6141	1.5	1.2	1.3	1.38		pk_6141	0	1.22	0	0		pk_6141	0.56	0.91	1.68	1.08		pk_6141	0.94	0.72	0.84	0
pk_15540	4	1.89	15.13	17.25		pk_15540	5.34	3.66	4.68	3.48		pk_15540	3.28	0	3.24	2.67		pk_15540	2.24	1.17	3.96	2.4		pk_15540	0.94	0	0	1.07
pk_21096	3.04	2.1	12.41	20.4		pk_21096	2.4	3	2.6	3.12		pk_21096	0.82	0	2.43	3.56		pk_21096	0.84	1.95	2.4	1.92		pk_21096	0	1.44	2.52	0
pk_24182	0.32	1.05	5.78	4.35		pk_24182	1.26	1.38	2.34	1.98		pk_24182	1.64	0	0	0		pk_24182	0.98	0.91	1.56	1.08		pk_24182	0	0	0.84	0
pk_24079	2.08	2.52	17.34	15.15		pk_24079	6.12	4.68	3.12	5.34		pk_24079	0.82	0	2.43	1.78		pk_24079	1.96	0.78	4.8	3.12		pk_24079	0.94	0	4.2	5.35
pk_19279	0.8	0.84	2.21	4.95		pk_19279	1.62	2.4	1.3	1.86		pk_19279	1.64	0	1.62	1.78		pk_19279	1.12	1.17	1.8	1.2		pk_19279	0	0	1.68	1.07
pk_5147	1.92	3.99	14.96	13.95		pk_5147	0.96	1.32	1.04	1.92		pk_5147	0.82	0	0.81	0.89		pk_5147	0.84	1.17	2.04	0.84		pk_5147	0	0.72	1.68	0
pk_17578	3.2	1.89	27.03	26.25		pk_17578	1.86	2.76	2.6	3.48		pk_17578	0	1.22	2.43	3.56		pk_17578	1.26	1.3	2.4	2.64		pk_17578	0	0	0.84	1.07
pk_21070	1.28	1.05	11.22	12		pk_21070	2.04	3.42	1.56	2.82		pk_21070	2.46	1.22	4.05	1.78		pk_21070	2.38	3.38	3.96	3		pk_21070	0	0.72	0.84	2.14
pk_18462	0.48	0.63	3.06	6.9		pk_18462	1.02	0.84	1.82	1.08		pk_18462	1.64	0	0.81	1.78		pk_18462	0.98	0.78	0.96	2.04		pk_18462	1.88	0.72	0	1.07
pk_8732	3.04	0.63	16.49	30.15		pk_8732	1.14	0.96	2.08	1.62		pk_8732	1.64	0	4.05	0.89		pk_8732	1.12	1.17	6	4.08		pk_8732	0.94	0.72	0	1.07
pk_24213	1.28	1.05	5.95	11.4		pk_24213	2.64	2.4	2.86	3.06		pk_24213	0.82	0	0.81	0		pk_24213	1.26	0.39	1.68	1.56		pk_24213	0	0	0	3.21
pk_7101	0.48	1.05	3.91	4.2		pk_7101	1.2	1.26	1.04	1.92		pk_7101	0	1.22	0	0		pk_7101	0.98	1.56	1.8	1.32		pk_7101	0.94	0	0.84	0
pk_17575	0.16	0.21	6.46	7.8		pk_17575	1.2	0.66	1.3	1.32		pk_17575	0	0	0.81	0.89		pk_17575	0.84	0.39	1.68	0.96		pk_17575	0	1.44	0	1.07
pk_4244	0.16	0.21	0.68	0.9		pk_4244	0.78	0.78	1.3	0.78		pk_4244	0	0	0	0		pk_4244	0.56	0.39	1.08	0.48		pk_4244	0	0	0	0
pk_20964	0.96	2.73	8.67	13.05		pk_20964	0.9	0.72	2.34	1.2		pk_20964	14.76	9.76	8.91	1.78		pk_20964	1.96	4.42	6.96	4.56		pk_20964	21.62	20.88	18.48	8.56
pk_13407	1.28	2.31	7.82	7.8		pk_13407	1.32	1.26	1.56	1.38		pk_13407	0	0	0	1.78		pk_13407	1.4	1.43	1.44	1.08		pk_13407	0	0	0	1.07
pk_7812	0.96	0.63	4.08	3.3		pk_7812	1.62	2.16	2.6	1.32		pk_7812	0	0	0	0.89		pk_7812	0.84	1.17	1.44	1.44		pk_7812	0	0	2.52	0
pk_26196	0.8	1.26	2.89	3.15		pk_26196	1.02	1.32	1.82	1.62		pk_26196	4.1	2.44	0.81	3.56		pk_26196	4.62	3.77	4.32	5.04		pk_26196	3.76	2.16	2.52	0
pk_6776	2.08	1.68	5.44	10.2		pk_6776	1.74	1.98	3.12	3.18		pk_6776	0	0	0.81	0		pk_6776	0.98	0.65	2.28	1.92		pk_6776	0	0	0.84	1.07
pk_25134	3.84	3.36	8.33	13.2		pk_25134	2.22	2.34	2.08	2.94		pk_25134	0.82	0	0	1.78		pk_25134	1.82	1.3	3.72	1.44		pk_25134	0	0	0	0
pk_555	0.64	0.63	3.06	3.45		pk_555	0.18	0.42	0	0.78		pk_555	0.82	0	0.81	0		pk_555	0	0.13	0.84	0.48		pk_555	0	0	0	1.07
pk_24172	1.6	2.73	9.86	10.5		pk_24172	4.38	3.96	3.12	4.08		pk_24172	2.46	3.66	2.43	3.56		pk_24172	2.38	1.95	2.4	2.88		pk_24172	0	1.44	0.84	1.07
pk_13471	1.92	3.57	9.69	9		pk_13471	1.38	1.68	2.6	1.86		pk_13471	0	1.22	0	0		pk_13471	0.7	0.52	2.28	1.44		pk_13471	0	0	0	2.14
pk_7087	2.08	4.41	23.12	19.65		pk_7087	7.62	9.48	13.78	9.6		pk_7087	3.28	4.88	4.86	5.34		pk_7087	6.86	6.76	9.36	7.44		pk_7087	1.88	2.88	2.52	2.14
pk_10855	0.8	3.99	6.97	9.3		pk_10855	1.26	1.14	1.3	1.92		pk_10855	0.82	0	1.62	2.67		pk_10855	0.42	0.91	0.84	0.84		pk_10855	0	0.72	0.84	1.07
pk_6885	0.64	1.68	12.07	9.9		pk_6885	1.56	0.96	1.56	1.68		pk_6885	0	0	0	0		pk_6885	0.28	0.78	2.76	0.96		pk_6885	0	0	2.52	2.14
pk_19175	0.64	2.1	7.65	7.05		pk_19175	3.06	2.94	2.86	2.94		pk_19175	0.82	0	0.81	3.56		pk_19175	1.54	1.43	2.64	2.04		pk_19175	0.94	0.72	0.84	0
pk_23140	1.44	2.31	4.59	10.05		pk_23140	2.16	2.28	2.08	1.62		pk_23140	0.82	1.22	0	2.67		pk_23140	1.12	1.95	1.68	1.56		pk_23140	0	0.72	0.84	2.14
pk_6709	1.28	4.41	11.05	16.5		pk_6709	2.52	2.34	3.38	3		pk_6709	0	0	0.81	0		pk_6709	1.4	1.04	1.92	1.68		pk_6709	0	2.16	1.68	0
pk_24722	0.16	0.63	2.21	5.4		pk_24722	1.14	1.2	0.78	0.72		pk_24722	0	0	1.62	0		pk_24722	1.68	0.91	2.4	1.92		pk_24722	0.94	0.72	1.68	2.14
pk_1575	0.32	0.63	1.87	1.65		pk_1575	0.78	0.78	2.08	0.54		pk_1575	0	0	0	0		pk_1575	0.56	0.65	0.12	0.96		pk_1575	0	0	0	0
pk_23806	1.6	1.26	6.46	11.7		pk_23806	1.32	2.46	1.3	2.28		pk_23806	2.46	1.22	0	0.89		pk_23806	1.54	1.43	1.56	2.52		pk_23806	0	1.44	0.84	0
pk_7808	2.4	3.15	15.98	18.15		pk_7808	3.84	4.32	3.12	3.9		pk_7808	2.46	0	3.24	1.78		pk_7808	2.1	3.12	3.24	2.4		pk_7808	0	1.44	0.84	2.14
pk_19112	1.44	1.05	5.61	8.1		pk_19112	2.76	2.22	1.3	2.7		pk_19112	0	0	0.81	2.67		pk_19112	1.26	1.56	2.4	1.92		pk_19112	0.94	0	1.68	2.14
pk_19764	0.96	1.47	12.24	7.35		pk_19764	2.46	2.1	3.12	3.54		pk_19764	1.64	0	3.24	1.78		pk_19764	1.4	1.69	2.64	2.28		pk_19764	1.88	0.72	2.52	3.21
pk_5881	0.32	0	0.85	1.95		pk_5881	0.9	1.02	2.08	0.9		pk_5881	0.82	1.22	1.62	1.78		pk_5881	2.38	1.56	1.92	0.96		pk_5881	0	0	0.84	0
pk_10720	0.96	0.84	8.33	7.35		pk_10720	2.28	2.04	5.2	2.52		pk_10720	0.82	0	0.81	0		pk_10720	0.84	0.52	1.32	0.72		pk_10720	0	0	1.68	1.07
pk_24089	4.32	4.62	33.83	25.35		pk_24089	9.24	9.48	7.54	9.12		pk_24089	0.82	1.22	1.62	1.78		pk_24089	4.76	3.25	7.56	7.08		pk_24089	0	2.88	1.68	5.35
pk_23835	1.44	0.84	11.56	10.2		pk_23835	1.38	1.26	1.82	2.28		pk_23835	0.82	0	0	0.89		pk_23835	0.84	0.78	1.92	1.68		pk_23835	0	0.72	2.52	2.14
pk_20586	1.6	1.26	7.14	13.05		pk_20586	0.72	0.6	0.78	0.72		pk_20586	1.64	2.44	3.24	2.67		pk_20586	1.54	1.17	2.76	0.96		pk_20586	0.94	0.72	5.04	2.14
pk_6899	2.4	1.68	13.09	16.5		pk_6899	0.96	1.14	1.04	1.74		pk_6899	0	0	2.43	0.89		pk_6899	0.7	0.65	2.52	1.08		pk_6899	0.94	0.72	4.2	1.07
pk_436	1.44	1.89	9.18	9.3		pk_436	1.08	1.32	1.56	2.1		pk_436	0	0	0	0.89		pk_436	0.84	0.78	1.32	0.84		pk_436	0	1.44	2.52	2.14
pk_19911	3.04	2.73	11.22	11.55		pk_19911	0.78	1.56	2.08	2.22		pk_19911	0.82	0	0.81	0.89		pk_19911	0.7	0.52	1.8	0.96		pk_19911	0	0	0	0
pk_13247	6.24	3.57	48.96	48.75		pk_13247	12.06	12.6	8.84	9.18		pk_13247	0.82	3.66	7.29	0		pk_13247	4.2	6.76	7.68	4.2		pk_13247	2.82	2.88	3.36	2.14
pk_26072	0.48	0.63	0.68	2.25		pk_26072	0.84	0.24	0.78	0.54		pk_26072	0.82	0	0	0.89		pk_26072	0.14	0.52	0.48	0.24		pk_26072	0	0	1.68	0
pk_3774	1.76	1.05	10.2	9.15		pk_3774	3.54	3.6	3.38	3.66		pk_3774	2.46	2.44	0.81	1.78		pk_3774	1.68	2.21	2.76	2.16		pk_3774	1.88	1.44	0.84	4.28
pk_23572	2.72	8.4	20.06	19.5		pk_23572	3.9	5.94	4.94	5.4		pk_23572	0.82	3.66	2.43	0.89		pk_23572	1.96	2.08	7.08	2.76		pk_23572	0.94	2.88	4.2	4.28
pk_11935	0	2.1	9.69	11.25		pk_11935	1.08	1.56	4.68	3.48		pk_11935	0	1.22	1.62	1.78		pk_11935	1.26	1.82	1.68	3.12		pk_11935	0	0.72	0.84	1.07
pk_26205	1.44	1.26	3.91	4.8		pk_26205	1.32	0.9	1.56	1.56		pk_26205	0	0	0	0		pk_26205	0.7	0.52	0.6	0.84		pk_26205	0	0.72	0	2.14
pk_15198	1.44	1.05	6.8	16.8		pk_15198	4.68	4.98	7.8	10.92		pk_15198	10.66	12.2	16.2	19.58		pk_15198	12.18	12.22	19.68	23.4		pk_15198	9.4	10.08	16.8	17.12
pk_23725	2.72	0.42	5.78	11.7		pk_23725	7.98	6.48	5.2	5.76		pk_23725	5.74	0	4.86	3.56		pk_23725	6.3	4.55	7.68	7.56		pk_23725	0.94	2.16	1.68	4.28
pk_19278	2.4	2.31	9.69	12.75		pk_19278	2.88	2.82	3.38	3.78		pk_19278	0.82	1.22	1.62	3.56		pk_19278	2.1	1.56	3.96	3.6		pk_19278	0	1.44	2.52	0
pk_12845	1.92	2.94	9.18	8.4		pk_12845	1.86	2.04	0.78	1.44		pk_12845	0	0	0	1.78		pk_12845	0.28	0.52	0.96	0.6		pk_12845	0	0	0	0
pk_13343	1.12	1.05	9.18	9		pk_13343	2.16	2.22	2.34	2.46		pk_13343	1.64	0	1.62	0.89		pk_13343	2.24	1.17	2.28	2.76		pk_13343	0.94	0	0	1.07
pk_20920	1.6	1.05	4.76	4.65		pk_20920	1.02	0.66	0.26	2.1		pk_20920	0.82	0	0	0		pk_20920	0.7	0.65	1.92	1.68		pk_20920	0	0.72	0	0
pk_19097	2.88	4.62	17	16.2		pk_19097	3.3	3.42	3.38	3.42		pk_19097	2.46	3.66	4.05	3.56		pk_19097	1.96	1.3	2.76	2.16		pk_19097	0	0.72	2.52	1.07
pk_21325	1.12	0.42	3.23	5.55		pk_21325	2.16	1.8	2.34	2.7		pk_21325	1.64	1.22	1.62	0		pk_21325	1.54	1.17	2.52	2.76		pk_21325	0	0.72	1.68	1.07
pk_12382	3.84	3.78	19.38	24.3		pk_12382	2.1	2.82	4.16	4.32		pk_12382	0	0	0.81	5.34		pk_12382	0.98	1.95	3.6	2.76		pk_12382	0	0	1.68	2.14
pk_19124	2.24	1.47	8.5	6.75		pk_19124	1.02	1.68	1.82	1.74		pk_19124	1.64	0	0.81	2.67		pk_19124	0.84	0.52	1.92	1.8		pk_19124	1.88	0	0	1.07
pk_16674	5.76	5.04	27.54	32.7		pk_16674	4.08	5.58	5.98	5.76		pk_16674	0	2.44	3.24	0		pk_16674	3.78	3.77	6	4.32		pk_16674	0.94	2.16	0.84	1.07
pk_21122	0.32	1.05	2.04	4.2		pk_21122	0.6	0.84	0.78	0.72		pk_21122	0	0	0.81	0.89		pk_21122	0.7	0.26	0.48	0.96		pk_21122	0	0	0	1.07
pk_23841	3.68	1.68	23.46	18.9		pk_23841	2.22	2.52	4.16	3.6		pk_23841	0	0	1.62	0		pk_23841	1.54	0.65	2.76	2.04		pk_23841	0.94	1.44	2.52	1.07
pk_19997	3.68	4.41	19.72	17.1		pk_19997	2.4	2.46	3.64	3.78		pk_19997	0	0	0.81	0.89		pk_19997	0.7	0.65	3	1.44		pk_19997	0	0	0.84	1.07
pk_21084	1.12	0.42	2.89	8.7		pk_21084	1.26	2.04	2.34	3.48		pk_21084	0	0	1.62	3.56		pk_21084	0.28	1.17	1.56	1.44		pk_21084	1.88	2.16	0	0
pk_19277	2.08	0.84	7.14	6.9		pk_19277	1.14	0.84	1.04	1.68		pk_19277	0	1.22	0.81	2.67		pk_19277	0.98	0.91	1.44	1.32		pk_19277	0	0.72	0	0
pk_17636	0.64	0.42	3.06	3.3		pk_17636	0.48	0.48	0.26	0.96		pk_17636	0	0	0.81	0.89		pk_17636	0.14	0.26	1.56	0.96		pk_17636	0.94	0.72	1.68	0
pk_23838	1.44	2.52	10.54	15.75		pk_23838	4.62	2.82	4.16	3.48		pk_23838	0.82	2.44	0	1.78		pk_23838	2.1	2.73	3.48	2.4		pk_23838	2.82	5.04	0.84	13.91
pk_20967	3.36	2.94	12.07	20.85		pk_20967	1.14	1.68	3.64	2.64		pk_20967	1.64	1.22	1.62	0.89		pk_20967	0.7	1.82	3.96	2.16		pk_20967	1.88	1.44	2.52	4.28
pk_21073	2.88	3.99	14.96	27.45		pk_21073	1.5	3.06	4.42	3.24		pk_21073	0.82	0	2.43	3.56		pk_21073	2.24	2.21	3.6	2.64		pk_21073	1.88	2.88	0.84	2.14
pk_23114	0.48	1.68	3.57	10.5		pk_23114	2.76	3.96	5.46	2.94		pk_23114	5.74	1.22	4.86	1.78		pk_23114	8.82	9.49	7.68	7.56		pk_23114	3.76	12.24	5.88	2.14
pk_10608	0.8	1.05	6.29	6.15		pk_10608	1.08	1.08	2.08	0.9		pk_10608	0.82	2.44	2.43	0		pk_10608	1.82	0.91	1.56	1.44		pk_10608	0.94	1.44	0	0
pk_23454	0.8	1.89	5.44	6.15		pk_23454	2.94	2.04	1.3	2.4		pk_23454	3.28	1.22	4.05	0.89		pk_23454	2.52	1.04	2.88	2.4		pk_23454	0.94	2.88	7.56	3.21
pk_17491	1.44	0.21	5.27	12.9		pk_17491	1.08	1.38	1.04	1.38		pk_17491	0	2.44	0	2.67		pk_17491	1.26	0.91	1.32	1.32		pk_17491	1.88	0	0	1.07
pk_12139	1.28	0.84	4.93	6.75		pk_12139	1.44	1.14	0.78	1.26		pk_12139	0	0	0	0		pk_12139	0.98	1.04	2.04	0.96		pk_12139	0	0	0	0
pk_10848	2.24	4.41	14.79	22.5		pk_10848	1.56	1.68	1.3	1.92		pk_10848	0.82	0	0	0.89		pk_10848	1.26	1.04	2.16	2.88		pk_10848	0	1.44	2.52	4.28
pk_24087	2.56	1.05	8.5	8.25		pk_24087	2.7	2.7	1.82	2.88		pk_24087	0	0	0.81	1.78		pk_24087	2.38	2.86	4.32	3.36		pk_24087	0	0.72	1.68	1.07
pk_24215	0.16	1.47	5.61	4.65		pk_24215	1.86	1.86	1.3	1.44		pk_24215	0	0	0	1.78		pk_24215	1.54	0.39	1.68	0.96		pk_24215	0	0.72	1.68	0
pk_11325	1.28	0.42	3.4	3.75		pk_11325	1.62	1.62	1.56	1.8		pk_11325	0.82	2.44	1.62	0		pk_11325	3.08	2.21	1.2	1.92		pk_11325	0	0.72	0.84	1.07
pk_19292	1.76	0.21	4.25	7.05		pk_19292	2.04	2.58	3.38	2.58		pk_19292	0.82	1.22	2.43	3.56		pk_19292	2.1	2.08	2.76	1.2		pk_19292	0.94	0.72	0	1.07
pk_4098	1.92	3.15	12.92	13.8		pk_4098	1.68	1.14	1.3	2.16		pk_4098	0	0	0.81	1.78		pk_4098	1.4	0.26	1.2	1.68		pk_4098	0.94	1.44	0	0
pk_2472	0.64	0.42	5.78	4.5		pk_2472	0.84	0.66	0.52	1.08		pk_2472	0.82	0	1.62	0		pk_2472	0.42	1.04	1.2	0		pk_2472	0	0	0	0
pk_23043	1.12	1.89	5.78	6.6		pk_23043	0.78	0.9	2.34	1.5		pk_23043	0	0	0	0		pk_23043	1.26	0.39	1.8	0.96		pk_23043	0	0	0.84	1.07
pk_7215	4.16	1.47	11.73	18.75		pk_7215	0.6	0.54	0.52	1.26		pk_7215	0.82	0	0	2.67		pk_7215	0.14	0.26	1.08	1.08		pk_7215	0.94	0.72	0.84	0
pk_23632	1.28	2.1	4.93	6.75		pk_23632	3.3	2.88	4.42	3.42		pk_23632	2.46	0	1.62	0.89		pk_23632	2.66	2.34	3.6	3.48		pk_23632	0.94	2.88	0.84	0
pk_21109	1.44	2.1	7.48	15.75		pk_21109	3.18	3.6	4.68	4.74		pk_21109	7.38	6.1	3.24	10.68		pk_21109	2.38	3.25	4.08	4.2		pk_21109	1.88	3.6	5.04	2.14
pk_2499	0.96	1.47	6.97	8.85		pk_2499	1.26	0.78	2.86	1.44		pk_2499	1.64	0	0.81	0		pk_2499	1.12	1.04	1.56	0.48		pk_2499	0	0	0.84	0
pk_26096	2.4	1.26	7.14	7.8		pk_26096	1.08	1.74	2.08	2.16		pk_26096	0.82	0	1.62	0.89		pk_26096	1.26	1.82	1.44	2.04		pk_26096	0	0	0	2.14
pk_6492	0.96	0.63	3.23	5.1		pk_6492	1.14	1.2	2.34	1.14		pk_6492	0.82	1.22	1.62	0.89		pk_6492	2.52	1.95	3	2.4		pk_6492	0	0.72	0	1.07
pk_25961	1.76	0.42	3.91	6.75		pk_25961	0.42	0.36	0.52	0.48		pk_25961	0.82	0	0.81	0.89		pk_25961	0	0	0.6	0.48		pk_25961	0	0.72	0	0
pk_7117	1.12	1.68	7.48	7.8		pk_7117	1.98	2.16	3.64	4.02		pk_7117	0.82	0	2.43	2.67		pk_7117	1.82	2.34	3	1.92		pk_7117	1.88	2.16	2.52	2.14
pk_26098	2.4	2.31	6.46	12.9		pk_26098	4.98	3.42	2.86	4.26		pk_26098	4.1	4.88	3.24	1.78		pk_26098	5.88	5.72	5.04	5.88		pk_26098	1.88	0	1.68	1.07
pk_12884	1.28	0.63	7.14	9		pk_12884	0.84	1.56	1.82	1.32		pk_12884	0.82	1.22	0	0		pk_12884	0.28	0.91	1.56	1.32		pk_12884	0	0	0.84	0
pk_6170	0.48	2.94	5.61	4.95		pk_6170	0.24	0.36	0.52	0.48		pk_6170	0	0	0	0.89		pk_6170	0.28	0.13	0.48	0.48		pk_6170	0.94	0	0	0
pk_6918	3.52	0.42	11.56	10.95		pk_6918	1.14	0.96	1.04	2.34		pk_6918	0.82	0	0	0		pk_6918	0.7	0.65	1.44	1.2		pk_6918	0	0.72	0	0
pk_19120	2.08	1.47	8.5	14.4		pk_19120	1.8	1.74	1.82	2.28		pk_19120	0.82	0	0.81	0		pk_19120	1.54	2.6	2.76	2.88		pk_19120	0	0.72	1.68	2.14
pk_21738	7.68	3.36	30.94	49.95		pk_21738	4.92	3.96	8.58	8.04		pk_21738	1.64	0	3.24	6.23		pk_21738	0.98	2.34	4.68	4.44		pk_21738	0.94	2.16	1.68	4.28
pk_13243	1.44	0.63	7.82	7.5		pk_13243	2.58	3.6	3.64	2.4		pk_13243	0	2.44	0	0.89		pk_13243	0.7	1.04	1.92	0.72		pk_13243	0	1.44	0	1.07
pk_26191	0.32	0.84	3.06	4.2		pk_26191	1.38	1.2	3.12	1.62		pk_26191	0.82	0	0.81	1.78		pk_26191	1.82	1.56	1.8	1.8		pk_26191	0.94	0.72	0.84	0
pk_12019	0.96	1.47	5.95	6.45		pk_12019	0.9	1.68	1.04	2.22		pk_12019	0	0	0	0		pk_12019	0.98	0.52	1.2	1.32		pk_12019	0.94	0.72	0	2.14
pk_24403	0.64	0	5.78	6.3		pk_24403	0.72	0.78	1.04	1.32		pk_24403	0	0	0	0		pk_24403	0.14	0.13	1.08	0.6		pk_24403	0	0.72	1.68	0
pk_23661	0.48	0.84	2.55	5.25		pk_23661	2.76	1.86	3.12	3.54		pk_23661	1.64	0	0.81	2.67		pk_23661	0.98	1.69	1.68	1.8		pk_23661	0	1.44	0	0
pk_11600	3.36	3.57	27.37	20.4		pk_11600	5.22	6	8.58	5.22		pk_11600	1.64	0	0.81	2.67		pk_11600	7.84	7.41	13.68	7.56		pk_11600	0	4.32	3.36	1.07
pk_553	0.16	1.68	2.72	4.5		pk_553	0.54	1.08	0	0.78		pk_553	0	0	0	0		pk_553	0.42	0.39	0.72	0.6		pk_553	0	0	0	2.14
pk_21247	3.84	1.89	11.9	15.3		pk_21247	0.6	1.32	1.82	1.56		pk_21247	1.64	2.44	0.81	4.45		pk_21247	1.82	2.08	5.64	3.72		pk_21247	1.88	2.88	4.2	7.49
pk_13242	2.08	0.21	11.22	12.15		pk_13242	4.86	4.02	3.64	2.88		pk_13242	5.74	7.32	1.62	2.67		pk_13242	2.52	3.64	3.6	2.04		pk_13242	7.52	3.6	0.84	2.14
pk_7129	0.8	9.45	23.29	30.45		pk_7129	6.36	8.7	10.14	8.82		pk_7129	8.2	4.88	4.86	6.23		pk_7129	17.64	22.1	21.96	21.6		pk_7129	2.82	3.6	6.72	0
pk_4880	0.64	0.84	3.23	4.2		pk_4880	1.44	1.26	2.34	1.86		pk_4880	1.64	0	0	0		pk_4880	1.26	1.17	1.8	1.32		pk_4880	0	0	0.84	1.07
pk_21398	2.4	0.63	9.18	5.85		pk_21398	2.22	2.46	1.3	3		pk_21398	0.82	1.22	1.62	1.78		pk_21398	1.12	1.69	5.4	3		pk_21398	0.94	0.72	0.84	0
pk_1619	1.12	1.68	4.25	7.95		pk_1619	1.32	2.52	1.04	1.32		pk_1619	0.82	0	1.62	0.89		pk_1619	0.56	1.82	2.64	2.52		pk_1619	0.94	0.72	0	0
pk_17947	0.32	0.42	1.87	0.15		pk_17947	1.98	2.64	0.78	2.58		pk_17947	0	0	0.81	2.67		pk_17947	2.66	2.6	4.2	2.64		pk_17947	1.88	1.44	0	1.07
pk_12889	1.6	1.05	10.03	10.65		pk_12889	2.82	3.12	3.9	2.16		pk_12889	1.64	0	0	2.67		pk_12889	1.4	1.82	1.32	1.08		pk_12889	0.94	0	2.52	2.14
pk_10198	0.64	0.21	3.4	5.55		pk_10198	0.66	0.54	1.3	1.08		pk_10198	1.64	0	1.62	0.89		pk_10198	0.28	0.26	1.44	0.72		pk_10198	0	0.72	0.84	0
pk_13440	1.92	1.47	7.82	9.6		pk_13440	1.26	1.32	2.6	1.68		pk_13440	0.82	0	0.81	0.89		pk_13440	1.26	0.91	1.8	1.56		pk_13440	0.94	0	0	0
pk_18726	0.32	2.73	15.47	9.3		pk_18726	0.9	0.78	1.04	0.72		pk_18726	0	0	1.62	0		pk_18726	0.14	0.26	1.32	0.48		pk_18726	0.94	0	1.68	2.14
pk_6908	1.6	0.63	6.12	8.85		pk_6908	0.66	0.54	1.04	1.14		pk_6908	0.82	0	0	1.78		pk_6908	0.14	0.13	1.2	0.48		pk_6908	0.94	0	1.68	3.21
pk_7133	1.44	2.73	9.86	12		pk_7133	7.56	7.32	11.7	8.22		pk_7133	18.04	9.76	10.53	11.57		pk_7133	19.18	21.71	24.36	20.64		pk_7133	17.86	14.4	12.6	4.28
pk_16828	0.96	0.21	4.42	4.05		pk_16828	2.16	2.1	2.86	3.12		pk_16828	0.82	0	0	0.89		pk_16828	0.98	0.78	2.4	1.8		pk_16828	0.94	2.88	0	1.07
pk_25892	1.6	1.26	6.46	7.95		pk_25892	0.48	1.26	0.26	0.36		pk_25892	3.28	6.1	4.86	3.56		pk_25892	2.1	2.99	4.68	3.6		pk_25892	4.7	2.16	5.88	3.21
pk_18925	0.8	1.26	1.87	1.8		pk_18925	0.54	0.6	0.52	1.08		pk_18925	0	0	0.81	0.89		pk_18925	1.96	1.56	2.64	2.16		pk_18925	0	0	0.84	0
pk_17818	3.2	3.15	17.17	24.6		pk_17818	1.2	1.56	1.56	2.34		pk_17818	12.3	7.32	8.1	17.8		pk_17818	4.62	3.25	9	8.04		pk_17818	6.58	3.6	17.64	9.63
pk_18724	1.6	10.08	37.91	29.55		pk_18724	2.76	2.58	5.2	3.78		pk_18724	1.64	0	3.24	1.78		pk_18724	2.38	2.08	5.16	2.4		pk_18724	0	1.44	5.88	2.14
pk_26069	0.8	1.05	4.25	5.55		pk_26069	1.5	1.14	1.04	1.74		pk_26069	0	0	0.81	0		pk_26069	0.56	0.65	1.56	0.72		pk_26069	0.94	0	0	0
pk_3498	1.28	1.26	5.61	5.7		pk_3498	1.2	1.32	0.78	0.96		pk_3498	0	0	0	0		pk_3498	0.42	0.52	1.32	0.36		pk_3498	0	0	0	0
pk_18463	4.16	5.25	16.83	28.65		pk_18463	3	3.66	3.38	5.16		pk_18463	0.82	2.44	1.62	6.23		pk_18463	1.54	1.3	2.16	4.2		pk_18463	0.94	1.44	1.68	1.07
pk_2784	1.44	0.84	5.44	7.65		pk_2784	1.8	2.22	2.6	2.16		pk_2784	0.82	2.44	0.81	0		pk_2784	1.54	0.91	1.32	1.56		pk_2784	0	0	0.84	0
pk_19923	3.52	2.52	12.75	16.05		pk_19923	2.46	2.58	2.08	3.78		pk_19923	0.82	0	2.43	3.56		pk_19923	2.52	2.21	5.88	3.72		pk_19923	0	0.72	0.84	4.28
pk_3500	2.24	1.26	6.97	5.55		pk_3500	0.78	1.44	2.08	1.2		pk_3500	0	0	0	0.89		pk_3500	1.12	0.78	1.56	0.84		pk_3500	0	0	0	0
pk_6155	1.28	2.52	9.86	7.95		pk_6155	0.72	0.42	0.26	0.48		pk_6155	0.82	1.22	0	0		pk_6155	1.26	0.52	2.76	1.08		pk_6155	0	0.72	0.84	0
pk_3771	1.28	0.84	4.76	7.5		pk_3771	3.72	4.38	3.12	4.8		pk_3771	0	1.22	1.62	2.67		pk_3771	3.22	3.38	2.28	3.36		pk_3771	1.88	1.44	0.84	1.07
pk_24034	2.08	3.36	16.66	11.55		pk_24034	4.68	3.3	4.94	4.44		pk_24034	1.64	2.44	0.81	0.89		pk_24034	1.68	0.91	3	1.32		pk_24034	1.88	0	1.68	2.14
pk_21554	0.8	1.89	12.41	7.2		pk_21554	3.6	3.96	4.94	4.8		pk_21554	2.46	0	4.86	1.78		pk_21554	3.64	3.12	7.56	6		pk_21554	0.94	0.72	1.68	3.21
pk_25990	0.48	0	0.85	1.05		pk_25990	0.48	0.24	0.52	0.72		pk_25990	0.82	0	0.81	0		pk_25990	0.98	0.26	1.32	1.8		pk_25990	0	1.44	0.84	0
pk_17268	1.92	1.26	8.67	7.8		pk_17268	1.92	1.56	1.82	1.86		pk_17268	4.1	0	1.62	0		pk_17268	2.52	2.86	3	2.88		pk_17268	0.94	2.16	0.84	2.14
pk_21313	4.16	5.46	20.23	22.05		pk_21313	2.04	1.92	2.34	4.26		pk_21313	0	1.22	3.24	1.78		pk_21313	1.68	1.17	2.04	3.6		pk_21313	0	1.44	0.84	1.07
pk_2843	3.36	4.41	10.71	14.55		pk_2843	3.84	2.7	3.9	2.88		pk_2843	0.82	0	2.43	1.78		pk_2843	2.8	2.47	3	2.76		pk_2843	0	0	0	1.07
pk_17915	0.16	2.31	5.1	4.35		pk_17915	0.72	0.48	1.56	1.02		pk_17915	2.46	1.22	0.81	2.67		pk_17915	2.52	1.17	3	3.48		pk_17915	1.88	0.72	0	0
pk_23299	2.56	2.94	9.86	9.75		pk_23299	1.74	1.8	1.3	1.32		pk_23299	0.82	0	0.81	1.78		pk_23299	0.42	0.91	1.08	1.08		pk_23299	0	1.44	0	1.07
pk_4824	2.4	0.42	4.76	4.95		pk_4824	1.44	1.74	1.04	1.98		pk_4824	0.82	0	0.81	0		pk_4824	0.28	1.04	0.84	0.6		pk_4824	0	0	0.84	0
pk_12656	0.64	1.68	7.14	4.95		pk_12656	0.3	0.66	0.26	0.42		pk_12656	0	0	0.81	0		pk_12656	0.14	0.26	0.96	0.12		pk_12656	0	0.72	0.84	1.07
pk_18764	0.16	0.84	2.72	2.85		pk_18764	0.6	0.54	1.56	1.2		pk_18764	0.82	0	0	0.89		pk_18764	0.56	0.52	0.96	1.08		pk_18764	0	0	0	3.21
pk_12872	2.88	0.21	7.65	11.55		pk_12872	2.7	3.06	3.9	2.28		pk_12872	0	1.22	3.24	1.78		pk_12872	1.68	1.95	2.16	1.8		pk_12872	0	0	1.68	1.07
pk_6932	5.28	2.1	19.55	20.85		pk_6932	2.16	1.86	2.34	4.38		pk_6932	0	0	2.43	1.78		pk_6932	1.4	0.78	4.08	3.12		pk_6932	0.94	0.72	4.2	2.14
pk_1574	0.32	1.26	1.87	3.3		pk_1574	1.26	1.62	1.3	0.96		pk_1574	0.82	2.44	0	0		pk_1574	0.56	0.91	1.44	0.48		pk_1574	0	0	0	0
pk_21716	2.72	3.99	8.33	19.5		pk_21716	2.22	2.16	5.72	4.2		pk_21716	0.82	3.66	0.81	1.78		pk_21716	1.12	0.65	4.2	4.44		pk_21716	0.94	1.44	0	0
pk_19918	2.24	0.84	10.2	10.2		pk_19918	2.7	2.7	4.16	4.08		pk_19918	0.82	0	2.43	2.67		pk_19918	2.24	1.82	5.04	3.6		pk_19918	0	0.72	1.68	3.21
pk_6931	4.16	0.84	23.29	20.4		pk_6931	2.64	2.7	4.16	4.74		pk_6931	0	0	4.05	1.78		pk_6931	1.26	1.04	5.04	3.24		pk_6931	0	0.72	5.04	2.14
pk_2142	4.32	1.26	14.11	14.4		pk_2142	1.62	1.44	3.64	2.64		pk_2142	2.46	0	0.81	0		pk_2142	0.98	0.52	2.64	1.92		pk_2142	0.94	0	0.84	2.14
pk_23655	1.92	1.89	13.26	11.1		pk_23655	2.94	2.4	2.86	4.92		pk_23655	1.64	3.66	3.24	2.67		pk_23655	2.38	2.86	3.6	2.64		pk_23655	0.94	0.72	0.84	2.14
pk_19232	1.76	4.62	11.39	13.35		pk_19232	4.62	4.8	7.8	4.44		pk_19232	0	0	1.62	1.78		pk_19232	3.36	3.25	4.32	3.6		pk_19232	1.88	0.72	2.52	0
pk_4886	0.16	0.42	2.72	2.4		pk_4886	0.84	0.96	0.78	1.2		pk_4886	0	2.44	1.62	0.89		pk_4886	1.26	0.91	1.68	0.72		pk_4886	0	0	1.68	0
pk_20221	1.76	2.1	8.67	7.5		pk_20221	1.8	1.86	2.6	2.16		pk_20221	0	0	1.62	0		pk_20221	0.42	0.65	1.92	0.72		pk_20221	0.94	0	0.84	0
pk_3573	0.32	0.84	2.72	3.75		pk_3573	0.78	0.84	0.26	1.08		pk_3573	3.28	0	0	0.89		pk_3573	0.56	0.78	1.32	2.28		pk_3573	0	0	0	2.14
pk_3545	2.08	0.21	4.76	9		pk_3545	0.84	0.72	0.52	0.78		pk_3545	0	0	0	0.89		pk_3545	0.98	0.26	0.6	0.6		pk_3545	0.94	0	0	0
pk_18642	1.12	0.42	3.23	9.15		pk_18642	1.68	1.68	0.78	2.04		pk_18642	0.82	1.22	0.81	3.56		pk_18642	1.12	1.04	1.08	1.8		pk_18642	0.94	0.72	2.52	1.07
pk_3568	8.16	1.89	28.9	39.6		pk_3568	4.14	3.84	4.42	3.78		pk_3568	3.28	3.66	5.67	5.34		pk_3568	3.22	4.42	7.2	5.52		pk_3568	2.82	1.44	1.68	3.21
pk_23890	1.6	1.26	7.48	11.1		pk_23890	3.12	2.76	3.64	3.3		pk_23890	0.82	0	3.24	0.89		pk_23890	2.52	1.69	3.72	3.24		pk_23890	0	2.88	0.84	3.21
pk_11927	0.64	0.84	6.97	4.5		pk_11927	1.26	1.56	1.56	1.98		pk_11927	2.46	1.22	0.81	1.78		pk_11927	5.04	4.68	3.36	4.8		pk_11927	0.94	1.44	4.2	1.07
pk_3567	7.2	1.89	19.21	35.55		pk_3567	3.84	4.08	2.6	4.38		pk_3567	1.64	2.44	0.81	5.34		pk_3567	3.5	4.81	6.72	5.16		pk_3567	0	4.32	2.52	2.14
pk_2309	1.28	1.05	3.91	5.25		pk_2309	2.22	2.16	2.34	2.22		pk_2309	0	0	0	0		pk_2309	0.98	1.04	1.92	0.96		pk_2309	0	0.72	0.84	0
pk_18725	0.16	6.51	18.36	14.7		pk_18725	0.78	1.32	1.56	1.44		pk_18725	0	0	0.81	1.78		pk_18725	0.7	0.39	1.8	0.84		pk_18725	0	0	6.72	0
pk_23849	0.8	0.21	5.78	6.9		pk_23849	2.04	3.42	3.9	3.96		pk_23849	0	2.44	0.81	3.56		pk_23849	2.38	1.3	3.84	2.4		pk_23849	0	1.44	1.68	4.28
pk_12121	4.8	1.89	26.35	30.45		pk_12121	6.3	6.78	8.84	7.86		pk_12121	0.82	3.66	4.86	4.45		pk_12121	3.5	3.38	6	4.32		pk_12121	0	0.72	3.36	3.21
pk_21119	1.44	0.21	5.95	8.1		pk_21119	0.48	1.02	0.26	1.08		pk_21119	0.82	0	0	0.89		pk_21119	0.42	0.26	0.72	0.6		pk_21119	0	0	0.84	1.07
pk_21277	0.96	2.1	7.31	10.2		pk_21277	1.8	2.1	2.08	1.98		pk_21277	5.74	1.22	4.05	1.78		pk_21277	1.12	2.47	3.48	3		pk_21277	1.88	1.44	5.04	7.49
pk_22157	2.24	0.84	6.12	8.1		pk_22157	1.2	1.32	0.78	1.26		pk_22157	0.82	0	0	0		pk_22157	0.42	0.52	1.32	0.72		pk_22157	0	0	0	0
pk_25434	1.76	1.05	7.48	4.8		pk_25434	1.98	1.98	1.56	1.68		pk_25434	1.64	1.22	0	1.78		pk_25434	1.68	0.91	2.4	1.32		pk_25434	0	0.72	0	0
pk_21098	10.56	6.09	40.12	57		pk_21098	4.08	6.42	9.88	11.58		pk_21098	4.1	3.66	6.48	13.35		pk_21098	3.22	4.55	9.24	6.24		pk_21098	0.94	2.16	0.84	3.21
pk_2503	2.72	1.68	17.85	12.9		pk_2503	1.8	0.84	1.04	1.68		pk_2503	0	0	0.81	0.89		pk_2503	0.56	0.65	1.08	0.96		pk_2503	0.94	0	0.84	2.14
pk_19285	1.6	1.26	6.29	8.25		pk_19285	2.34	2.4	4.16	2.64		pk_19285	2.46	1.22	4.05	0.89		pk_19285	1.12	1.69	4.08	3.12		pk_19285	0.94	0.72	0	1.07
pk_17296	1.6	2.73	11.73	12		pk_17296	4.8	4.62	5.72	4.2		pk_17296	4.1	2.44	5.67	2.67		pk_17296	3.36	3.64	4.56	4.44		pk_17296	3.76	2.16	2.52	5.35
pk_5228	1.12	1.47	7.65	6		pk_5228	2.1	2.04	2.6	2.64		pk_5228	0	0	0	0		pk_5228	0.98	1.17	1.2	0.84		pk_5228	0.94	0	1.68	2.14
pk_12225	0.8	1.05	2.38	4.5		pk_12225	2.46	2.28	1.3	2.76		pk_12225	0.82	0	0	0.89		pk_12225	1.26	1.82	2.04	1.92		pk_12225	0	0	0	0
pk_12659	1.44	1.26	9.35	8.4		pk_12659	0.42	0.78	0.78	0.66		pk_12659	0	0	3.24	2.67		pk_12659	0.28	0.26	0.84	0.48		pk_12659	0	0	2.52	2.14
pk_24088	6.88	4.62	30.6	32.85		pk_24088	11.94	10.62	10.14	12.36		pk_24088	4.1	2.44	4.05	6.23		pk_24088	4.48	5.46	7.8	7.2		pk_24088	0.94	0.72	2.52	1.07
pk_6268	0.8	1.89	3.74	4.35		pk_6268	1.38	1.32	1.56	0.84		pk_6268	1.64	1.22	1.62	1.78		pk_6268	0.7	1.04	0.72	1.44		pk_6268	0	0	0	0
pk_7908	0.96	1.47	5.1	6.15		pk_7908	2.7	3.12	2.86	2.46		pk_7908	0	3.66	0	1.78		pk_7908	0.84	1.43	1.68	1.32		pk_7908	0	1.44	0	0
pk_6684	0.64	1.26	6.46	5.55		pk_6684	2.7	3.24	5.98	3		pk_6684	1.64	1.22	4.05	5.34		pk_6684	4.34	4.03	3.24	5.16		pk_6684	0	1.44	0.84	1.07
pk_17838	2.4	8.82	16.15	18.45		pk_17838	1.14	1.14	2.08	2.04		pk_17838	1.64	0	0.81	1.78		pk_17838	2.94	2.08	3.72	3.72		pk_17838	0.94	1.44	0.84	5.35
pk_12380	2.24	2.94	7.99	12.6		pk_12380	0.84	1.38	1.82	0.96		pk_12380	0.82	0	0.81	0.89		pk_12380	1.96	0.52	2.16	1.68		pk_12380	0	2.16	2.52	1.07
pk_2288	0.48	3.57	6.29	7.8		pk_2288	0.66	0.36	0.78	0.78		pk_2288	0	0	0.81	0.89		pk_2288	1.26	0.78	1.8	1.68		pk_2288	0	0	1.68	0
pk_17776	1.44	2.31	8.67	10.65		pk_17776	1.26	0.78	1.56	2.04		pk_17776	0	0	0	0.89		pk_17776	0.7	0.65	2.4	1.2		pk_17776	0.94	0	0	0
pk_6558	1.92	1.47	7.14	4.95		pk_6558	3.78	2.52	3.64	2.76		pk_6558	0	2.44	4.05	2.67		pk_6558	8.26	10.14	8.04	9.12		pk_6558	0	1.44	0	3.21
pk_19920	1.28	1.05	5.78	6.9		pk_19920	1.44	1.92	2.08	2.1		pk_19920	0	0	0.81	0		pk_19920	0.84	1.04	2.28	2.64		pk_19920	0	0.72	0	1.07
pk_21962	1.92	0.63	7.31	10.05		pk_21962	3.3	2.64	3.38	5.04		pk_21962	0	2.44	2.43	0.89		pk_21962	2.66	1.95	2.16	2.76		pk_21962	2.82	0	1.68	2.14
pk_25717	0.96	0.21	4.42	6.45		pk_25717	0.48	0.48	0.26	0.72		pk_25717	0	0	0	0.89		pk_25717	0.56	1.04	0.48	1.44		pk_25717	0	0	0.84	1.07
pk_1632	0.64	0.21	2.55	4.8		pk_1632	1.44	1.62	2.08	1.5		pk_1632	0	0	0	0		pk_1632	0.56	0.91	0.72	0.84		pk_1632	0	0	0	0
pk_23643	1.12	2.94	8.33	7.5		pk_23643	2.22	3	3.12	4.44		pk_23643	0.82	2.44	1.62	0.89		pk_23643	1.68	1.82	3.24	1.44		pk_23643	0	1.44	0.84	4.28
pk_5052	0.96	1.05	7.65	10.5		pk_5052	2.16	2.16	2.34	2.64		pk_5052	0.82	1.22	1.62	1.78		pk_5052	1.4	1.69	1.92	1.08		pk_5052	0	1.44	0.84	2.14
pk_21093	9.6	6.3	51.34	67.05		pk_21093	4.56	6.6	9.88	9.3		pk_21093	3.28	3.66	3.24	6.23		pk_21093	4.76	4.03	8.76	9.24		pk_21093	0.94	2.16	1.68	3.21
pk_11126	0.48	0.63	2.21	2.7		pk_11126	0.36	1.02	0.78	0.78		pk_11126	0.82	0	0	2.67		pk_11126	0.98	0.65	1.68	1.32		pk_11126	0	0	0	0
pk_6852	3.36	8.19	14.11	17.25		pk_6852	1.56	2.22	3.12	3.18		pk_6852	0.82	0	2.43	0.89		pk_6852	2.38	1.17	3.24	4.44		pk_6852	0	0.72	1.68	0
pk_15872	1.12	6.51	23.29	23.25		pk_15872	1.98	2.1	3.64	2.76		pk_15872	0.82	2.44	1.62	0		pk_15872	2.24	2.34	3.24	2.04		pk_15872	0.94	0	0	0
pk_10709	3.04	0	10.71	12.45		pk_10709	1.26	1.38	3.12	2.1		pk_10709	0.82	0	1.62	1.78		pk_10709	1.54	1.95	1.8	2.04		pk_10709	0	0	0.84	0
pk_4825	4.8	5.25	24.31	22.95		pk_4825	3.42	2.52	2.86	4.08		pk_4825	2.46	0	2.43	0.89		pk_4825	3.08	2.6	4.8	3		pk_4825	0	1.44	0.84	0
pk_21288	0	0.21	1.36	1.2		pk_21288	0.9	0.72	2.34	1.02		pk_21288	0	0	2.43	1.78		pk_21288	0.56	0.26	1.56	2.16		pk_21288	0.94	0.72	0	0
pk_20652	1.28	1.26	5.78	9.45		pk_20652	1.08	1.26	1.82	0.96		pk_20652	0	0	0	0		pk_20652	1.68	1.17	1.56	0.6		pk_20652	0	0.72	0.84	0
pk_23640	0.96	1.68	7.14	7.5		pk_23640	0.96	0.9	1.56	1.74		pk_23640	0	1.22	0.81	0		pk_23640	0.42	0.91	0.84	0.84		pk_23640	0	0	0.84	0
pk_12042	0.64	2.31	5.78	6.15		pk_12042	3.66	2.28	4.94	3.54		pk_12042	0.82	1.22	1.62	2.67		pk_12042	2.38	2.86	2.16	2.04		pk_12042	0.94	2.88	0.84	0
pk_524	0.48	0.63	3.06	3.9		pk_524	1.32	1.14	1.56	0.84		pk_524	0	0	0	0		pk_524	0.98	0.65	1.44	0.84		pk_524	0	0.72	0.84	1.07
pk_20390	1.6	0.84	11.73	9.6		pk_20390	2.04	1.08	3.38	1.26		pk_20390	1.64	0	0	0		pk_20390	1.4	1.17	2.52	1.08		pk_20390	0	0.72	0.84	0
pk_16683	1.6	0.42	7.14	5.85		pk_16683	3.24	3.24	2.86	2.82		pk_16683	0	1.22	3.24	1.78		pk_16683	1.96	0.91	2.64	1.8		pk_16683	0	0.72	0.84	3.21
pk_3421	0.48	0.42	2.04	2.55		pk_3421	0.3	0.12	0.26	0.42		pk_3421	0	0	0	1.78		pk_3421	0.7	1.04	1.44	1.92		pk_3421	1.88	0	0	0
pk_1495	0	2.52	3.4	5.4		pk_1495	2.28	2.82	2.86	1.8		pk_1495	0	2.44	0	0		pk_1495	0.42	1.04	0.6	1.2		pk_1495	0	3.6	0	1.07
pk_12881	0.48	0.21	5.61	4.5		pk_12881	0.72	0.36	0.52	0.54		pk_12881	0	0	0.81	0		pk_12881	0.14	0.52	1.32	0.96		pk_12881	0	0	0	0
pk_10846	0.64	1.05	4.76	3.6		pk_10846	1.86	1.62	0.78	1.44		pk_10846	0	0	1.62	0		pk_10846	0.98	1.3	1.56	1.8		pk_10846	0	1.44	1.68	4.28
pk_15871	1.28	4.62	14.45	16.05		pk_15871	2.64	2.4	3.38	2.64		pk_15871	0	0	1.62	0.89		pk_15871	0.98	1.56	1.92	1.92		pk_15871	0	0	1.68	1.07
pk_18878	2.88	1.26	14.79	12.3		pk_18878	1.8	1.14	2.6	3.84		pk_18878	0	0	5.67	3.56		pk_18878	1.26	0.65	3.6	2.4		pk_18878	0	0.72	2.52	1.07
pk_20452	1.28	0	3.23	5.25		pk_20452	0.84	0.36	1.82	1.14		pk_20452	0	0	2.43	0		pk_20452	0.98	0.65	0.6	0.6		pk_20452	0	0.72	0	1.07
pk_24879	0.48	0.84	4.59	5.25		pk_24879	0.6	0.54	0.52	0.3		pk_24879	0	1.22	0	0		pk_24879	0.56	1.3	2.16	0.96		pk_24879	0	2.16	0.84	1.07
pk_23625	1.28	4.41	5.95	7.2		pk_23625	1.86	1.14	1.82	2.4		pk_23625	0	0	1.62	0.89		pk_23625	0.98	1.43	1.44	1.2		pk_23625	0.94	1.44	0	2.14
pk_23031	0.8	1.05	2.04	4.65		pk_23031	1.74	1.92	2.34	1.8		pk_23031	0	0	0	1.78		pk_23031	2.8	1.17	1.68	1.44		pk_23031	1.88	0	0.84	1.07
pk_6888	0.48	3.15	5.44	8.55		pk_6888	0.78	0.96	0.26	1.68		pk_6888	0	1.22	0.81	0		pk_6888	0.14	0.52	2.76	1.56		pk_6888	1.88	1.44	2.52	1.07
pk_7214	3.84	2.1	15.47	16.95		pk_7214	0.78	1.08	2.08	1.26		pk_7214	0	1.22	1.62	1.78		pk_7214	0	0.65	1.68	0.84		pk_7214	0	0	2.52	0
pk_12112	1.6	1.47	6.63	8.85		pk_12112	2.16	2.28	3.64	3.6		pk_12112	0.82	1.22	2.43	2.67		pk_12112	1.54	1.95	2.16	2.64		pk_12112	0	1.44	2.52	3.21
pk_20921	0.32	0.21	0.85	3.75		pk_20921	0.42	0.54	1.3	0.96		pk_20921	0	1.22	0.81	0.89		pk_20921	0.7	0.13	1.32	1.32		pk_20921	0	0	0	0
pk_6895	1.44	1.68	10.03	14.1		pk_6895	1.08	2.1	3.9	1.98		pk_6895	0.82	0	0	3.56		pk_6895	0.14	1.3	2.04	2.04		pk_6895	0	0	1.68	0
pk_6994	3.68	1.26	14.62	17.25		pk_6994	1.86	1.86	2.6	2.76		pk_6994	1.64	0	2.43	4.45		pk_6994	1.4	1.82	5.76	4.92		pk_6994	0	0	0.84	2.14
pk_12134	0.96	1.47	4.59	5.1		pk_12134	2.46	2.58	2.86	2.7		pk_12134	0	0	0.81	3.56		pk_12134	1.82	1.56	2.52	3.84		pk_12134	0	0	0.84	0
pk_19095	3.36	3.36	14.96	14.1		pk_19095	4.44	4.14	5.72	4.02		pk_19095	0	3.66	2.43	1.78		pk_19095	3.36	4.55	6.6	3.12		pk_19095	0	2.88	2.52	3.21
pk_17859	3.84	4.41	16.66	21.75		pk_17859	1.56	1.26	1.3	2.34		pk_17859	1.64	2.44	1.62	1.78		pk_17859	1.68	1.04	2.76	3.96		pk_17859	2.82	1.44	2.52	2.14
pk_18470	1.76	0.21	9.35	11.7		pk_18470	3.72	2.76	2.86	3.84		pk_18470	0	0	0.81	0		pk_18470	1.54	1.56	1.44	2.88		pk_18470	0.94	0	0	1.07
pk_7085	0.96	1.68	6.63	6.6		pk_7085	3.12	2.64	5.98	3.9		pk_7085	0.82	3.66	0.81	1.78		pk_7085	1.54	2.21	4.32	4.32		pk_7085	0	2.88	0.84	2.14
pk_24819	0.48	3.36	5.95	6.3		pk_24819	0.72	0.96	0	0.72		pk_24819	0.82	1.22	0	0.89		pk_24819	1.26	1.82	1.56	0.84		pk_24819	0	2.16	3.36	3.21
pk_23120	2.88	1.89	7.99	14.85		pk_23120	3.9	2.88	3.64	4.5		pk_23120	1.64	3.66	0.81	0		pk_23120	2.66	4.42	5.52	3.72		pk_23120	2.82	1.44	0.84	2.14
pk_24078	3.2	2.94	12.58	16.5		pk_24078	3.78	3.6	3.38	4.56		pk_24078	0.82	2.44	0.81	1.78		pk_24078	2.24	1.43	3.12	1.68		pk_24078	0	0	1.68	0
pk_24410	1.28	0.42	7.48	5.4		pk_24410	0.42	0.84	2.86	1.74		pk_24410	0.82	0	4.86	2.67		pk_24410	0.7	1.04	4.68	2.28		pk_24410	0.94	0.72	0.84	1.07
pk_6916	0.96	0.42	7.14	9		pk_6916	1.2	1.26	1.82	1.44		pk_6916	0	4.88	1.62	0.89		pk_6916	1.26	0.91	2.04	2.4		pk_6916	0	0	0.84	1.07
pk_11995	1.76	1.89	8.33	11.55		pk_11995	4.32	3.84	5.2	4.2		pk_11995	0	0	0.81	3.56		pk_11995	1.82	1.82	2.88	3.48		pk_11995	0.94	0.72	0	0
pk_11932	0.16	1.05	5.44	6		pk_11932	1.86	1.62	2.6	3		pk_11932	0.82	1.22	1.62	0.89		pk_11932	1.96	1.69	1.68	2.88		pk_11932	0	0.72	3.36	0
pk_25298	0.96	0.84	4.76	6		pk_25298	1.44	1.02	1.3	1.8		pk_25298	0	1.22	0	0		pk_25298	1.4	0.26	1.8	0.48		pk_25298	0.94	0.72	0	0
pk_14311	1.6	1.47	12.75	5.55		pk_14311	2.64	1.86	2.34	1.44		pk_14311	0.82	0	0.81	0		pk_14311	1.4	1.56	1.68	0.6		pk_14311	0	0.72	0	1.07
pk_24878	1.92	3.36	11.56	14.1		pk_24878	0.9	0.72	1.56	1.38		pk_24878	0	1.22	0.81	0		pk_24878	0.98	0.52	1.92	0.6		pk_24878	1.88	0.72	0.84	1.07
pk_7799	2.72	5.25	13.77	16.65		pk_7799	2.22	2.7	2.34	1.98		pk_7799	0	1.22	0.81	1.78		pk_7799	1.12	1.3	3.12	1.92		pk_7799	0	1.44	1.68	0
pk_12423	2.72	0.63	9.01	11.7		pk_12423	2.1	1.68	2.34	2.88		pk_12423	1.64	0	0	0.89		pk_12423	0.84	1.04	2.16	1.2		pk_12423	1.88	0	1.68	0
pk_6944	3.84	1.47	16.15	15.6		pk_6944	1.5	1.44	1.56	2.34		pk_6944	0	1.22	1.62	3.56		pk_6944	0.14	0.65	2.4	2.04		pk_6944	0	0	1.68	1.07
pk_11869	0.96	0.84	6.29	5.55		pk_11869	0.54	0.3	0.52	0.6		pk_11869	1.64	0	0	0		pk_11869	0.28	0.13	0.84	0.6		pk_11869	1.88	0.72	1.68	2.14
pk_21737	6.08	3.15	20.06	30.9		pk_21737	3.96	3.48	5.46	5.82		pk_21737	4.92	1.22	3.24	2.67		pk_21737	2.94	0.91	5.76	4.08		pk_21737	0.94	0	2.52	2.14
pk_24176	3.68	3.15	19.38	12.6		pk_24176	4.14	4.26	6.24	4.98		pk_24176	2.46	0	3.24	2.67		pk_24176	1.4	1.04	1.44	0.96		pk_24176	0	1.44	1.68	2.14
pk_12657	11.84	27.3	85	111.45		pk_12657	4.98	6.96	10.4	6.96		pk_12657	0.82	0	9.72	4.45		pk_12657	3.5	3.64	18.24	7.92		pk_12657	1.88	2.88	4.2	1.07
pk_21123	4	1.89	13.94	22.65		pk_21123	2.76	2.46	3.12	4.74		pk_21123	0	2.44	1.62	3.56		pk_21123	0.42	1.82	3.24	4.32		pk_21123	0	0	0	1.07
pk_16786	0.48	0.84	2.21	6.15		pk_16786	2.1	2.58	0.52	2.7		pk_16786	0	0	1.62	0		pk_16786	3.08	1.95	2.16	0.84		pk_16786	0	1.44	0	0
pk_18817	0.8	2.73	10.03	14.85		pk_18817	0.84	1.98	2.6	3.12		pk_18817	15.58	4.88	14.58	17.8		pk_18817	4.2	3.64	10.32	10.92		pk_18817	10.34	9.36	26.04	18.19
pk_20962	92.96	119.91	40.29	60.9		pk_20962	6.36	5.82	4.94	5.88		pk_20962	0.82	8.54	6.48	4.45		pk_20962	6.58	9.49	8.64	9.36		pk_20962	1.88	2.16	3.36	1.07
pk_10859	2.4	2.1	15.3	19.95		pk_10859	4.08	4.74	4.42	4.14		pk_10859	1.64	3.66	1.62	2.67		pk_10859	4.34	6.76	4.32	5.52		pk_10859	0.94	0.72	2.52	1.07
pk_2468	1.12	0.42	9.01	9.15		pk_2468	3.18	2.28	2.08	3.54		pk_2468	1.64	1.22	0	0.89		pk_2468	5.46	4.68	5.88	4.44		pk_2468	0.94	0	0	2.14
pk_4721	0.32	0.21	0.85	2.25		pk_4721	1.86	1.86	1.82	1.44		pk_4721	1.64	0	2.43	0.89		pk_4721	1.82	0.91	1.2	1.2		pk_4721	0	0	1.68	0
pk_6917	10.88	3.15	38.08	40.65		pk_6917	3.12	3.84	3.9	5.52		pk_6917	0.82	2.44	2.43	2.67		pk_6917	1.26	1.56	4.32	5.04		pk_6917	0.94	2.16	2.52	2.14
pk_15961	2.08	1.89	7.31	4.65		pk_15961	0.96	1.08	1.56	0.96		pk_15961	0	0	0	0.89		pk_15961	0.7	0.52	1.2	0.84		pk_15961	0	0	0.84	0
pk_21127	2.08	0.84	6.8	9.6		pk_21127	1.62	1.92	2.34	1.92		pk_21127	1.64	0	3.24	0.89		pk_21127	0.56	0.91	1.44	1.68		pk_21127	0.94	3.6	0	2.14
pk_13880	0.32	1.68	4.08	1.2		pk_13880	1.44	1.74	1.04	0.84		pk_13880	0.82	2.44	0.81	0.89		pk_13880	1.96	2.34	0.72	0.84		pk_13880	0	2.16	0.84	0
pk_7909	2.4	1.68	6.29	10.95		pk_7909	3.3	3.42	3.38	3.78		pk_7909	0.82	1.22	2.43	1.78		pk_7909	1.82	1.95	2.76	2.76		pk_7909	0	2.16	0	0
pk_26190	0.8	1.47	2.55	3.75		pk_26190	1.26	0.9	1.56	1.14		pk_26190	1.64	1.22	0	0.89		pk_26190	0.98	1.17	1.2	1.8		pk_26190	0	0.72	0	0
pk_17276	2.72	1.47	9.86	9		pk_17276	2.34	2.4	4.42	2.76		pk_17276	0	0	0.81	1.78		pk_17276	1.82	2.34	3.36	3.24		pk_17276	0	0	0	2.14
pk_7094	0.64	0.21	3.06	1.8		pk_7094	1.26	2.16	2.08	2.52		pk_7094	0	0	3.24	0.89		pk_7094	1.82	1.56	2.88	2.52		pk_7094	0.94	0.72	1.68	0
pk_7835	3.84	4.41	29.07	21.3		pk_7835	2.94	3	3.64	2.4		pk_7835	1.64	2.44	3.24	0		pk_7835	3.64	2.47	4.68	4.32		pk_7835	1.88	3.6	1.68	2.14
pk_23833	6.56	3.57	31.11	31.05		pk_23833	7.92	5.58	6.5	9.54		pk_23833	0.82	4.88	0.81	5.34		pk_23833	3.5	3.64	7.08	5.76		pk_23833	0.94	3.6	3.36	8.56
pk_21216	4.16	5.04	8.33	27.75		pk_21216	0.9	1.92	1.56	1.98		pk_21216	0.82	1.22	1.62	1.78		pk_21216	1.12	2.21	3.72	4.32		pk_21216	0.94	2.16	0.84	2.14
pk_16383	0.48	0.84	4.59	7.65		pk_16383	1.38	1.32	1.82	1.86		pk_16383	8.2	2.44	3.24	2.67		pk_16383	2.24	2.73	2.88	4.56		pk_16383	4.7	2.88	6.72	6.42
pk_11994	1.92	1.89	8.84	11.85		pk_11994	3.84	2.7	4.42	3.12		pk_11994	2.46	0	1.62	5.34		pk_11994	4.2	2.73	4.44	4.44		pk_11994	3.76	0.72	1.68	1.07
pk_24162	11.68	11.76	35.02	41.1		pk_24162	4.92	5.94	10.66	7.02		pk_24162	4.1	0	2.43	1.78		pk_24162	3.78	2.21	7.08	4.56		pk_24162	0	1.44	3.36	6.42
pk_18997	2.08	1.68	11.9	12.75		pk_18997	2.88	3	3.38	3.06		pk_18997	0.82	1.22	0	0		pk_18997	1.12	1.56	2.04	1.44		pk_18997	0.94	0	2.52	3.21
pk_17291	1.44	1.47	8.33	9.45		pk_17291	2.88	3.06	3.12	2.76		pk_17291	3.28	1.22	1.62	0		pk_17291	1.26	2.08	3	3		pk_17291	0	0	1.68	0
pk_24210	3.2	2.52	11.56	11.85		pk_24210	3.36	2.1	5.46	2.88		pk_24210	0	0	0	3.56		pk_24210	1.82	1.69	2.28	2.16		pk_24210	1.88	0.72	0	2.14
pk_12133	2.08	1.26	8.5	9.15		pk_12133	2.58	2.82	3.12	2.88		pk_12133	0.82	0	0	0.89		pk_12133	1.12	1.69	2.52	1.68		pk_12133	0	1.44	0	1.07
pk_7097	1.92	2.1	15.3	10.8		pk_7097	1.26	2.1	2.86	2.46		pk_7097	0.82	0	0.81	0		pk_7097	1.4	0.91	1.8	2.28		pk_7097	0	0.72	0.84	0
pk_17244	3.84	1.05	14.11	24.15		pk_17244	2.58	3.36	2.6	4.8		pk_17244	0	2.44	1.62	1.78		pk_17244	2.24	3.25	2.28	3.36		pk_17244	1.88	0.72	0.84	1.07
pk_6936	3.2	2.31	24.48	23.55		pk_6936	2.88	3.72	5.46	7.14		pk_6936	0	2.44	4.05	4.45		pk_6936	0.84	2.08	4.08	3.12		pk_6936	5.64	5.76	2.52	0
pk_18710	0.8	0.42	3.91	3.6		pk_18710	2.34	3.06	2.34	2.88		pk_18710	2.46	0	0.81	2.67		pk_18710	0.56	1.43	0.72	1.44		pk_18710	0	0.72	0	2.14
pk_17756	2.56	1.47	11.22	10.65		pk_17756	1.74	1.92	3.12	2.82		pk_17756	0	0	0.81	0.89		pk_17756	0.98	0.52	3	1.56		pk_17756	0	0.72	0	0
pk_7910	0.48	0.63	4.25	4.95		pk_7910	2.64	2.4	2.6	2.58		pk_7910	1.64	0	1.62	0.89		pk_7910	0.56	1.56	1.2	2.16		pk_7910	0.94	0	1.68	0
pk_15868	2.24	12.18	25.84	27.3		pk_15868	2.34	2.34	3.12	3.72		pk_15868	2.46	0	4.86	0.89		pk_15868	2.1	6.76	5.88	4.92		pk_15868	0	4.32	3.36	4.28
pk_3905	0.8	1.26	7.31	8.55		pk_3905	0.78	1.56	1.56	1.44		pk_3905	0.82	0	3.24	0.89		pk_3905	0.28	0.78	1.08	0.72		pk_3905	0	0	1.68	1.07
pk_24163	0.96	0.42	5.78	5.7		pk_24163	4.02	3.9	3.9	4.86		pk_24163	0.82	0	1.62	1.78		pk_24163	1.82	1.3	2.4	2.88		pk_24163	0.94	0	0	1.07
pk_20583	0.32	2.73	6.29	8.7		pk_20583	1.62	2.76	2.6	1.5		pk_20583	0	0	1.62	0.89		pk_20583	0.56	0.91	1.92	0.84		pk_20583	0	0	0.84	1.07
pk_23294	1.6	2.73	8.84	8.25		pk_23294	2.04	2.58	1.56	2.22		pk_23294	0.82	1.22	0.81	0		pk_23294	0.84	1.17	1.92	0.6		pk_23294	0	1.44	0	0
pk_19113	0.32	2.1	5.27	5.55		pk_19113	1.44	1.56	1.56	1.86		pk_19113	0	1.22	0	0		pk_19113	0.56	0.91	1.32	1.56		pk_19113	0	0.72	0	0
pk_7116	0.96	0.63	4.93	7.05		pk_7116	1.92	1.62	3.12	2.1		pk_7116	0.82	0	2.43	0		pk_7116	0.7	0.91	2.52	2.76		pk_7116	0.94	0.72	0	0
pk_7809	0.32	1.47	4.42	4.95		pk_7809	1.68	2.1	1.04	1.08		pk_7809	0.82	2.44	2.43	2.67		pk_7809	2.52	3.12	3	3		pk_7809	0	2.16	0.84	2.14
pk_19276	3.52	3.57	12.24	13.8		pk_19276	3.48	3.66	3.9	4.32		pk_19276	0	1.22	4.86	3.56		pk_19276	1.4	1.82	3.24	2.16		pk_19276	0	1.44	2.52	4.28
pk_21106	4.48	2.73	18.87	31.8		pk_21106	2.64	3.48	4.16	5.94		pk_21106	0	1.22	1.62	0.89		pk_21106	1.4	1.69	3	3.36		pk_21106	0.94	0	1.68	1.07
pk_20006	2.24	10.5	18.02	24.6		pk_20006	1.68	2.28	2.34	3.48		pk_20006	0	2.44	1.62	1.78		pk_20006	3.08	2.73	4.08	2.52		pk_20006	0	1.44	4.2	1.07
pk_2497	1.6	5.25	9.52	13.2		pk_2497	1.5	1.02	1.04	1.56		pk_2497	0	0	0	0		pk_2497	0.98	1.95	2.16	2.28		pk_2497	0	0	0.84	1.07
pk_11121	1.76	1.26	5.27	7.35		pk_11121	2.1	1.5	4.68	3.18		pk_11121	0	1.22	1.62	2.67		pk_11121	2.38	1.56	3	1.92		pk_11121	0	0.72	1.68	2.14
pk_21305	13.92	3.15	61.88	67.5		pk_21305	2.76	3.54	6.24	7.74		pk_21305	2.46	1.22	3.24	2.67		pk_21305	1.82	2.47	6.84	5.16		pk_21305	1.88	2.16	5.88	1.07
pk_20589	1.28	1.05	4.08	6.45		pk_20589	1.38	1.44	1.3	1.02		pk_20589	0	2.44	2.43	0.89		pk_20589	0.28	0.91	1.56	0.84		pk_20589	0	2.16	0.84	0
pk_7077	2.4	1.47	7.65	9.9		pk_7077	1.68	1.92	1.82	1.86		pk_7077	1.64	0	1.62	2.67		pk_7077	0.98	0.39	2.52	1.2		pk_7077	0	2.88	0.84	0
pk_26099	1.6	2.52	5.1	5.85		pk_26099	1.32	1.14	1.04	1.14		pk_26099	0	2.44	1.62	0		pk_26099	0.42	0	1.2	1.44		pk_26099	0	0	0	4.28
pk_18399	5.92	2.31	14.62	25.65		pk_18399	5.64	5.94	4.94	8.22		pk_18399	1.64	3.66	2.43	6.23		pk_18399	3.78	4.68	4.68	7.08		pk_18399	0.94	2.16	2.52	1.07
pk_24214	4.32	3.36	18.53	20.4		pk_24214	3.54	4.2	4.94	4.26		pk_24214	0.82	0	0.81	0.89		pk_24214	1.96	0.65	3.12	2.04		pk_24214	0	0.72	2.52	3.21
pk_2613	0.48	0.84	3.74	4.2		pk_2613	1.98	1.74	2.08	2.04		pk_2613	0.82	0	2.43	0.89		pk_2613	0.56	0.52	1.2	0.96		pk_2613	0	0	0	1.07
pk_18731	3.68	5.25	17	10.65		pk_18731	2.04	1.8	3.64	3.18		pk_18731	1.64	0	3.24	0.89		pk_18731	1.4	0.78	2.04	1.44		pk_18731	1.88	0.72	1.68	1.07
pk_15620	0.8	0.84	7.14	6.45		pk_15620	3.72	3	3.12	4.14		pk_15620	0	1.22	0	0		pk_15620	1.26	0.91	1.92	1.68		pk_15620	0	0.72	0.84	0
pk_12143	1.92	1.26	9.35	11.25		pk_12143	3.84	3.24	3.9	4.02		pk_12143	0.82	1.22	4.86	1.78		pk_12143	2.24	2.73	3	3.72		pk_12143	0.94	0	2.52	0
pk_4882	0.64	1.05	4.25	5.7		pk_4882	3.36	2.76	1.56	2.7		pk_4882	0.82	0	1.62	0		pk_4882	1.96	2.21	3.12	1.56		pk_4882	0	0.72	0	4.28
pk_20919	2.4	2.94	9.01	12		pk_20919	1.8	2.04	2.86	4.26		pk_20919	1.64	2.44	2.43	4.45		pk_20919	2.1	2.73	3.24	6		pk_20919	0	0.72	1.68	0
pk_23637	2.72	4.2	10.37	10.8		pk_23637	3.9	3.78	5.46	3.96		pk_23637	0	0	2.43	2.67		pk_23637	1.12	1.82	2.4	2.64		pk_23637	0	0	1.68	1.07
pk_20780	1.6	1.47	9.35	8.25		pk_20780	1.44	2.1	3.12	2.04		pk_20780	0.82	1.22	3.24	0		pk_20780	0.98	0.78	2.28	1.32		pk_20780	0.94	0.72	2.52	1.07
pk_12867	2.08	2.94	5.61	12.45		pk_12867	0.72	1.44	1.04	1.26		pk_12867	0	0	0	0.89		pk_12867	0.56	1.04	0.72	0.6		pk_12867	0	0	0.84	0
pk_12550	5.28	2.31	14.62	14.55		pk_12550	1.74	3.12	2.08	2.34		pk_12550	0.82	1.22	3.24	1.78		pk_12550	1.54	1.04	2.52	1.44		pk_12550	0.94	0.72	0	1.07
pk_23032	1.92	1.05	5.44	5.55		pk_23032	1.08	0.96	0.52	1.08		pk_23032	0.82	0	0	0		pk_23032	0.28	0.65	0.84	0.6		pk_23032	0	0	0	0
pk_4651	1.28	1.47	6.97	6.15		pk_4651	1.08	1.32	1.82	1.44		pk_4651	0	0	0.81	0		pk_4651	2.94	2.86	2.4	1.2		pk_4651	0	1.44	0	0
pk_11756	18.56	3.57	23.97	18.15		pk_11756	4.98	8.1	6.76	4.62		pk_11756	1.64	1.22	3.24	3.56		pk_11756	9.24	15.21	17.76	14.28		pk_11756	0.94	5.04	1.68	4.28
pk_26073	0.48	0.21	0.51	1.05		pk_26073	0.72	0.9	0.52	0.42		pk_26073	0	0	0.81	0.89		pk_26073	1.4	1.69	2.04	1.2		pk_26073	0	0	1.68	0
pk_23914	3.52	1.26	7.99	14.1		pk_23914	3.78	2.88	4.68	3.84		pk_23914	0.82	2.44	0	0		pk_23914	1.54	1.17	2.76	3.12		pk_23914	0.94	2.88	3.36	3.21
pk_20997	0.64	0.63	0.68	4.35		pk_20997	1.08	0.9	2.08	1.5		pk_20997	1.64	0	0	0		pk_20997	0.56	2.47	1.2	0.24		pk_20997	0	0	0	0
pk_17921	0.8	1.68	6.63	5.25		pk_17921	0.48	0.54	0.26	1.14		pk_17921	0.82	2.44	3.24	0.89		pk_17921	3.36	1.82	4.68	4.92		pk_17921	0.94	2.16	0	1.07
pk_24056	0.32	0.63	1.53	2.55		pk_24056	1.44	1.5	3.12	1.02		pk_24056	0	0	2.43	0		pk_24056	0.84	0.65	1.32	1.32		pk_24056	0	0	0	1.07
pk_24400	0.8	0.42	7.14	5.1		pk_24400	0.78	1.14	1.82	1.62		pk_24400	0.82	2.44	3.24	1.78		pk_24400	0.28	0.52	2.16	0.36		pk_24400	0	0.72	0.84	1.07
pk_16223	41.12	13.02	178.33	384		pk_16223	18.54	20.22	33.28	29.46		pk_16223	17.22	30.5	63.18	54.29		pk_16223	31.5	31.98	88.32	86.76		pk_16223	21.62	38.88	47.04	22.47
pk_24189	4.48	2.52	18.87	18.6		pk_24189	9.72	8.58	10.92	10.2		pk_24189	0.82	0	2.43	3.56		pk_24189	4.06	4.29	4.68	5.52		pk_24189	1.88	1.44	1.68	0
pk_17660	5.28	6.93	19.72	19.65		pk_17660	2.58	2.34	3.64	3.48		pk_17660	0	1.22	0.81	1.78		pk_17660	0.84	0.65	2.64	2.28		pk_17660	0.94	0	1.68	4.28
pk_22986	0.16	0.84	2.04	3.45		pk_22986	1.44	1.14	1.3	1.56		pk_22986	0.82	0	0.81	0		pk_22986	1.26	1.82	2.16	1.44		pk_22986	0	0.72	0	1.07
pk_19020	0.8	0.21	4.76	3.3		pk_19020	1.56	1.92	1.56	2.88		pk_19020	0.82	1.22	1.62	1.78		pk_19020	2.1	2.08	2.16	2.76		pk_19020	0	3.6	0	0
pk_11324	4.96	1.89	12.24	12.9		pk_11324	3.18	3.6	3.38	4.68		pk_11324	1.64	0	1.62	0.89		pk_11324	2.66	4.03	3.6	2.88		pk_11324	0	2.16	1.68	0
pk_18721	0.96	1.26	4.59	3.6		pk_18721	1.38	1.38	2.08	1.8		pk_18721	5.74	3.66	4.86	8.01		pk_18721	7.98	10.14	15.84	12.24		pk_18721	4.7	4.32	7.56	1.07
pk_4647	1.92	2.52	8.84	9.15		pk_4647	2.1	1.8	2.34	1.8		pk_4647	0	1.22	0.81	1.78		pk_4647	1.4	1.17	1.68	1.44		pk_4647	0	0	0.84	2.14
pk_6270	0.96	0.84	2.38	3.15		pk_6270	1.32	1.8	1.56	1.5		pk_6270	0	0	1.62	0		pk_6270	0.84	1.17	0.96	0.96		pk_6270	0.94	0	0	0
pk_7134	0.32	0.21	2.55	2.55		pk_7134	1.56	1.38	3.38	2.16		pk_7134	0.82	1.22	3.24	5.34		pk_7134	2.94	2.47	5.4	5.16		pk_7134	0	0	0.84	0
pk_12952	0.96	0.21	5.1	5.7		pk_12952	1.38	0.9	0.78	0.78		pk_12952	0	1.22	0	0.89		pk_12952	2.1	1.3	1.56	1.32		pk_12952	0	0.72	0	0
pk_22025	1.76	1.89	6.29	8.1		pk_22025	1.74	1.68	2.34	2.52		pk_22025	0.82	1.22	5.67	5.34		pk_22025	1.12	0.65	1.92	2.16		pk_22025	1.88	1.44	5.04	6.42
pk_17039	1.12	1.47	6.63	7.65		pk_17039	2.76	2.82	2.6	1.92		pk_17039	2.46	0	0.81	0.89		pk_17039	1.68	2.34	1.92	1.2		pk_17039	0.94	1.44	0.84	0
pk_6779	0.32	0.84	3.4	3.3		pk_6779	1.68	1.68	3.64	2.52		pk_6779	0	3.66	0.81	0		pk_6779	1.4	1.56	3.12	1.92		pk_6779	0	0	0.84	1.07
pk_3924	2.08	1.47	7.14	8.4		pk_3924	1.44	1.68	3.12	2.04		pk_3924	1.64	0	0.81	0		pk_3924	0.7	0.78	0.84	0.6		pk_3924	0	0.72	0	1.07
pk_23887	3.04	1.47	9.35	18.15		pk_23887	5.7	5.16	7.02	5.4		pk_23887	1.64	0	0.81	2.67		pk_23887	4.9	2.99	5.28	4.32		pk_23887	0.94	1.44	1.68	3.21
pk_11997	2.56	1.26	11.73	11.4		pk_11997	2.58	1.92	3.9	2.76		pk_11997	0.82	1.22	1.62	2.67		pk_11997	3.5	2.21	4.32	4.08		pk_11997	0.94	0	2.52	0
pk_7753	2.56	1.89	7.48	6.3		pk_7753	2.04	2.58	2.34	2.52		pk_7753	0	0	0.81	0.89		pk_7753	0.28	0.78	1.8	0.84		pk_7753	0	0.72	0.84	3.21
pk_20914	1.6	0.84	3.74	7.05		pk_20914	0.06	0.42	0.78	0.96		pk_20914	0	1.22	0	0		pk_20914	0.28	0.13	0.72	1.08		pk_20914	0	0	0	0
pk_22759	2.88	5.88	20.57	21		pk_22759	3.06	3.96	5.72	2.94		pk_22759	2.46	0	4.86	3.56		pk_22759	3.92	4.55	6.36	4.08		pk_22759	0	0.72	1.68	0
pk_21956	4.16	2.52	11.39	14.55		pk_21956	4.14	3.9	3.9	3.84		pk_21956	0.82	2.44	3.24	3.56		pk_21956	2.94	1.69	5.52	4.2		pk_21956	1.88	0	4.2	1.07
pk_23657	2.24	1.68	8.84	8.7		pk_23657	2.1	1.92	2.6	1.8		pk_23657	0	0	0	0.89		pk_23657	1.4	0.91	1.68	1.44		pk_23657	0	1.44	3.36	0
pk_6269	1.44	0.84	7.14	7.5		pk_6269	3.66	2.16	2.08	2.64		pk_6269	0.82	0	4.05	0.89		pk_6269	1.4	1.56	2.04	1.68		pk_6269	0	0.72	2.52	1.07
pk_24059	0.32	1.26	3.74	3		pk_24059	1.2	1.8	0.78	1.68		pk_24059	0	0	2.43	0		pk_24059	0.56	0.78	1.32	0.36		pk_24059	0	0	1.68	3.21
pk_16290	2.08	1.89	6.97	10.95		pk_16290	1.62	1.86	2.6	2.28		pk_16290	1.64	2.44	1.62	0		pk_16290	1.4	0.91	2.52	1.68		pk_16290	0	2.16	1.68	1.07
pk_23281	0.32	2.31	5.44	6.6		pk_23281	1.98	2.4	1.82	1.74		pk_23281	1.64	1.22	3.24	4.45		pk_23281	1.54	1.56	1.44	2.52		pk_23281	0	0.72	2.52	3.21
pk_10903	2.88	7.14	14.45	14.1		pk_10903	2.04	1.62	2.86	1.8		pk_10903	0	2.44	1.62	2.67		pk_10903	2.52	2.34	3.12	2.64		pk_10903	1.88	0	1.68	5.35
pk_4110	0.8	1.05	4.08	4.35		pk_4110	2.16	1.92	2.6	1.56		pk_4110	1.64	2.44	0.81	3.56		pk_4110	1.96	0.78	1.68	1.8		pk_4110	1.88	1.44	1.68	0
pk_18709	0.8	0.42	5.27	7.2		pk_18709	3	2.58	1.04	3.96		pk_18709	1.64	0	1.62	2.67		pk_18709	1.82	1.69	1.32	2.52		pk_18709	1.88	0.72	0	1.07
pk_1492	0.8	1.47	4.93	4.8		pk_1492	2.7	3.24	3.12	2.52		pk_1492	0	1.22	0.81	4.45		pk_1492	2.8	3.9	2.4	3		pk_1492	0.94	0.72	1.68	0
pk_12551	0.96	0.21	5.1	6.15		pk_12551	2.04	1.32	2.34	1.32		pk_12551	0	0	0	0		pk_12551	1.12	1.17	1.68	1.56		pk_12551	0	0.72	1.68	0
pk_7079	3.84	3.36	14.62	12.45		pk_7079	1.68	1.2	1.82	2.22		pk_7079	0.82	0	0	1.78		pk_7079	1.12	1.43	3.72	1.56		pk_7079	0	0	2.52	3.21
pk_8745	10.72	7.35	53.72	75.45		pk_8745	2.76	3.3	6.24	4.02		pk_8745	1.64	6.1	9.72	4.45		pk_8745	1.54	1.43	10.8	5.76		pk_8745	2.82	4.32	9.24	4.28
pk_24753	0.8	0.21	3.23	4.2		pk_24753	0.12	0.66	1.3	0.72		pk_24753	0.82	1.22	0	0		pk_24753	0.14	1.04	1.44	1.08		pk_24753	0.94	1.44	0	0
pk_11926	0.16	2.1	10.71	8.4		pk_11926	1.02	0.96	1.3	1.74		pk_11926	1.64	0	0.81	3.56		pk_11926	2.94	2.86	2.76	3.6		pk_11926	0.94	0.72	2.52	3.21
pk_17274	0.96	2.1	6.63	8.7		pk_17274	2.46	3.12	4.42	2.76		pk_17274	0.82	1.22	3.24	2.67		pk_17274	2.52	1.43	4.08	3.48		pk_17274	0	0.72	1.68	3.21
pk_12869	5.76	5.46	20.4	26.85		pk_12869	5.34	5.4	8.84	5.34		pk_12869	4.92	4.88	4.86	4.45		pk_12869	4.06	5.07	7.32	4.68		pk_12869	0	0.72	1.68	5.35
pk_11871	2.56	1.26	10.03	8.55		pk_11871	2.82	1.32	1.82	2.34		pk_11871	0.82	0	1.62	3.56		pk_11871	0.28	0.78	1.44	1.92		pk_11871	0.94	1.44	1.68	0
pk_21076	16	8.61	55.93	69.75		pk_21076	6.3	8.88	10.66	13.32		pk_21076	3.28	4.88	3.24	3.56		pk_21076	3.5	5.2	7.56	8.4		pk_21076	1.88	3.6	4.2	2.14
pk_12891	2.08	1.68	7.48	12.6		pk_12891	0.96	1.62	1.56	1.62		pk_12891	0.82	0	1.62	0		pk_12891	0.98	0.78	1.08	0.72		pk_12891	0	0.72	0.84	1.07
pk_23663	0.64	0.63	3.91	3.45		pk_23663	2.16	1.86	2.6	1.14		pk_23663	1.64	2.44	2.43	1.78		pk_23663	0.98	1.17	2.64	1.92		pk_23663	0	0.72	0.84	1.07
pk_21551	0.96	1.68	4.76	1.8		pk_21551	4.56	5.76	5.98	6.66		pk_21551	1.64	0	1.62	0.89		pk_21551	3.08	4.16	5.4	4.68		pk_21551	0	2.16	3.36	2.14
pk_21071	0.8	0.84	4.08	7.95		pk_21071	1.2	1.8	2.08	2.04		pk_21071	0.82	0	3.24	3.56		pk_21071	0.98	1.17	2.64	0.96		pk_21071	0	1.44	0	1.07
pk_20550	0.48	1.05	8.5	7.65		pk_20550	1.08	1.02	2.08	0.78		pk_20550	0	1.22	3.24	0.89		pk_20550	0.42	0.52	1.8	0.12		pk_20550	1.88	2.16	0.84	2.14
pk_15042	4.48	2.1	14.79	21.3		pk_15042	4.86	5.22	5.46	7.02		pk_15042	10.66	6.1	4.86	7.12		pk_15042	5.74	4.16	6.96	6.12		pk_15042	3.76	7.2	6.72	3.21
pk_17562	1.44	2.52	7.65	6		pk_17562	1.56	1.98	3.12	2.52		pk_17562	0	2.44	1.62	1.78		pk_17562	1.54	1.82	3	1.68		pk_17562	0	0	0	0
pk_19926	2.56	1.89	6.63	9		pk_19926	2.16	2.58	6.24	3.12		pk_19926	0.82	2.44	1.62	2.67		pk_19926	4.2	3.12	5.76	4.2		pk_19926	0	1.44	1.68	1.07
pk_12117	3.84	1.68	14.96	21.3		pk_12117	3.54	3.48	3.9	5.64		pk_12117	2.46	3.66	3.24	2.67		pk_12117	4.34	5.33	5.04	5.16		pk_12117	0.94	1.44	0.84	1.07
pk_10790	1.76	0.63	4.76	8.4		pk_10790	2.1	2.28	1.04	2.28		pk_10790	0.82	1.22	2.43	2.67		pk_10790	0.7	0.65	2.04	0.6		pk_10790	0	1.44	0	0
pk_19611	2.24	5.46	14.28	11.7		pk_19611	4.26	5.34	3.64	4.38		pk_19611	0.82	0	0.81	2.67		pk_19611	4.06	2.34	4.56	2.28		pk_19611	0	2.16	3.36	3.21
pk_19283	2.08	2.31	9.52	10.2		pk_19283	3.6	4.08	4.42	4.98		pk_19283	0	1.22	5.67	0.89		pk_19283	2.66	2.21	4.56	3.72		pk_19283	0.94	1.44	0	1.07
pk_6259	1.12	3.57	7.31	6.3		pk_6259	0.6	0.6	1.04	0.84		pk_6259	0	0	0.81	0		pk_6259	1.26	0.52	1.32	1.08		pk_6259	0	0.72	0	0
pk_3850	0.8	3.57	9.01	6.75		pk_3850	1.44	1.44	1.82	1.98		pk_3850	0	1.22	0.81	0		pk_3850	0.84	0.26	1.44	1.32		pk_3850	0	0.72	9.24	3.21
pk_8286	2.24	0.63	6.97	7.2		pk_8286	3.9	4.02	3.38	3.3		pk_8286	0	0	3.24	0.89		pk_8286	1.96	1.69	2.04	1.44		pk_8286	0	0	0	1.07
pk_6687	2.24	7.98	10.88	16.05		pk_6687	2.16	3.3	3.12	2.22		pk_6687	0	0	4.05	3.56		pk_6687	2.8	2.47	3.96	3.24		pk_6687	1.88	1.44	6.72	8.56
pk_23662	1.76	1.05	5.27	6.15		pk_23662	2.82	2.94	3.9	3.12		pk_23662	0	2.44	2.43	4.45		pk_23662	1.68	2.86	2.16	2.88		pk_23662	0	0	0	0
pk_16707	1.6	1.05	4.93	4.8		pk_16707	1.56	1.32	2.6	1.62		pk_16707	0	0	0	0		pk_16707	0.42	0.39	1.08	0.12		pk_16707	0	0	0	0
pk_17649	2.24	1.05	6.97	8.85		pk_17649	0.78	0.84	1.82	1.44		pk_17649	0.82	1.22	0.81	0.89		pk_17649	2.1	1.3	2.04	2.16		pk_17649	0	0.72	0	0
pk_5222	7.68	1.47	16.15	16.2		pk_5222	2.64	2.82	2.34	2.52		pk_5222	0.82	0	0.81	0		pk_5222	0.7	1.04	2.04	1.08		pk_5222	0	0	1.68	1.07
pk_3903	1.28	1.68	8.84	14.4		pk_3903	0.36	0.84	1.3	0.6		pk_3903	2.46	1.22	1.62	1.78		pk_3903	0.98	0.65	3.36	2.16		pk_3903	0	0	1.68	1.07
pk_19816	2.72	6.72	21.08	12.9		pk_19816	1.32	1.74	1.82	2.52		pk_19816	0	0	2.43	0.89		pk_19816	2.1	2.34	3.12	3		pk_19816	0	1.44	0.84	1.07
pk_17679	0.64	1.26	6.46	4.5		pk_17679	1.92	1.86	2.08	2.94		pk_17679	1.64	0	0	0		pk_17679	0.84	0.78	1.68	1.32		pk_17679	1.88	0	1.68	0
pk_2509	6.72	3.99	22.78	27.9		pk_2509	5.04	3.9	9.36	5.76		pk_2509	4.92	6.1	3.24	8.9		pk_2509	7.42	6.76	8.16	8.52		pk_2509	3.76	5.04	2.52	2.14
pk_23033	1.12	1.68	6.63	6		pk_23033	1.2	1.14	2.08	1.68		pk_23033	0	0	0	1.78		pk_23033	0.7	1.04	0.84	0.48		pk_23033	0	0	2.52	1.07
pk_18754	1.12	1.68	6.8	4.35		pk_18754	1.74	1.68	1.82	2.64		pk_18754	0.82	1.22	0.81	1.78		pk_18754	1.12	1.04	1.56	0.96		pk_18754	0	0.72	0	1.07
pk_10789	3.2	1.89	10.37	12		pk_10789	1.62	1.56	2.86	1.92		pk_10789	0	0	0.81	0.89		pk_10789	1.54	1.82	2.76	2.88		pk_10789	1.88	0.72	0.84	2.14
pk_13749	3.2	1.05	8.5	12		pk_13749	3.72	2.34	1.56	2.16		pk_13749	0	0	0.81	0		pk_13749	1.82	0.65	1.56	2.16		pk_13749	0	0.72	0.84	3.21
pk_1497	0.8	5.88	8.5	8.7		pk_1497	1.86	2.7	2.34	1.8		pk_1497	0	0	0	0.89		pk_1497	0.7	1.56	1.44	1.56		pk_1497	1.88	0.72	1.68	6.42
pk_21618	0.8	0.21	4.08	6.9		pk_21618	0.78	0.9	0.78	0.84		pk_21618	0.82	0	3.24	0		pk_21618	2.24	1.69	2.64	1.92		pk_21618	1.88	2.16	1.68	1.07
pk_4903	1.28	0.63	4.93	5.85		pk_4903	1.32	1.74	2.34	1.38		pk_4903	0.82	0	0	1.78		pk_4903	1.26	0.91	2.04	2.16		pk_4903	0.94	0	0.84	2.14
pk_6938	2.72	5.04	18.19	16.5		pk_6938	1.98	2.76	5.98	4.02		pk_6938	0.82	0	1.62	2.67		pk_6938	0.98	2.08	3	2.16		pk_6938	0	0.72	1.68	2.14
pk_8762	0.32	0.21	4.42	7.2		pk_8762	0.48	0.48	0.52	0.12		pk_8762	0	1.22	1.62	0		pk_8762	0.14	0.26	2.28	0.72		pk_8762	0	0	2.52	0
pk_16708	2.72	3.57	9.18	13.8		pk_16708	2.04	2.52	2.86	3.12		pk_16708	0.82	0	0.81	2.67		pk_16708	1.4	1.04	1.8	1.8		pk_16708	0.94	0.72	0	1.07
pk_19284	1.92	1.05	5.78	7.2		pk_19284	1.56	1.14	0.78	1.5		pk_19284	0.82	0	2.43	0		pk_19284	0.14	0.52	1.8	0.84		pk_19284	0.94	0.72	0	2.14
pk_6902	2.88	2.1	14.79	12.75		pk_6902	0.42	0.42	0.78	1.02		pk_6902	0	0	1.62	0		pk_6902	0.28	0	1.08	1.32		pk_6902	0	1.44	2.52	1.07
pk_18770	1.92	3.36	6.63	8.4		pk_18770	1.32	0.66	2.08	1.92		pk_18770	1.64	0	0	0.89		pk_18770	0.56	0.78	1.8	0.96		pk_18770	0.94	0	0	2.14
pk_24085	4.8	3.15	19.89	17.1		pk_24085	5.16	5.46	4.42	5.64		pk_24085	2.46	0	4.05	0.89		pk_24085	4.06	2.47	5.64	3.72		pk_24085	0.94	0.72	1.68	1.07
pk_9457	7.52	5.88	30.09	22.2		pk_9457	3	2.88	4.16	3.3		pk_9457	0	0	0	1.78		pk_9457	2.8	4.16	4.32	3.84		pk_9457	0	1.44	2.52	0
pk_6710	1.92	1.89	8.67	9.15		pk_6710	2.52	2.4	3.12	2.52		pk_6710	0.82	3.66	2.43	2.67		pk_6710	2.1	1.95	3.24	4.44		pk_6710	2.82	1.44	1.68	0
pk_12666	1.28	2.52	11.05	11.4		pk_12666	1.26	1.5	1.56	1.32		pk_12666	0.82	1.22	4.86	2.67		pk_12666	0.56	0.78	2.76	2.16		pk_12666	0	4.32	2.52	1.07
pk_6907	1.92	1.68	8.33	9.6		pk_6907	0.42	0.36	0.78	1.02		pk_6907	2.46	2.44	0.81	1.78		pk_6907	1.12	1.43	2.4	2.52		pk_6907	0.94	0	5.88	2.14
pk_12116	2.24	0.84	9.01	10.5		pk_12116	2.46	3.18	1.82	2.46		pk_12116	0.82	6.1	1.62	2.67		pk_12116	1.96	2.73	3.84	2.64		pk_12116	0.94	3.6	0.84	2.14
pk_5620	2.08	0.84	12.07	14.1		pk_5620	1.86	2.16	2.86	2.4		pk_5620	1.64	1.22	4.05	3.56		pk_5620	2.24	1.43	6.6	4.44		pk_5620	0.94	0.72	0.84	1.07
pk_3923	1.6	0.84	10.88	9.6		pk_3923	0.9	0.84	2.08	0.96		pk_3923	0.82	0	0.81	0		pk_3923	1.26	1.17	1.2	1.2		pk_3923	0	1.44	0	1.07
pk_26187	0.64	1.05	3.4	5.25		pk_26187	1.68	1.86	3.12	1.8		pk_26187	0	0	0.81	1.78		pk_26187	4.9	3.12	2.64	3.12		pk_26187	0.94	0	0	0
pk_24211	1.6	2.31	11.56	10.8		pk_24211	3.06	3.12	3.38	3.18		pk_24211	0.82	0	1.62	2.67		pk_24211	1.12	0.91	4.32	1.92		pk_24211	0.94	0	1.68	1.07
pk_7098	4.64	3.36	17.17	14.25		pk_7098	4.08	3.6	8.06	5.1		pk_7098	3.28	1.22	0.81	3.56		pk_7098	3.08	3.25	6	3.96		pk_7098	0	0.72	1.68	2.14
pk_6914	3.36	2.1	17.85	17.25		pk_6914	1.74	1.44	2.86	3.36		pk_6914	0.82	3.66	3.24	1.78		pk_6914	1.26	0.91	5.16	3.36		pk_6914	0.94	0.72	0.84	2.14
pk_19293	1.76	2.1	5.78	7.95		pk_19293	3.48	4.08	2.86	3.54		pk_19293	0	1.22	1.62	1.78		pk_19293	3.22	2.6	4.32	2.28		pk_19293	0.94	1.44	1.68	0
pk_20017	1.6	2.31	7.14	10.05		pk_20017	1.08	0.78	2.86	1.44		pk_20017	1.64	2.44	0.81	0.89		pk_20017	0.7	1.17	3.24	2.16		pk_20017	1.88	0	1.68	5.35
pk_12136	1.6	0.21	7.48	7.2		pk_12136	2.58	2.52	2.6	3.48		pk_12136	0	2.44	0.81	0		pk_12136	2.24	2.73	1.68	1.92		pk_12136	0.94	0	0	2.14
pk_19093	1.76	1.89	9.18	9.45		pk_19093	2.4	2.46	3.64	3.24		pk_19093	4.1	0	1.62	6.23		pk_19093	4.34	3.12	3	2.16		pk_19093	0.94	0.72	0.84	2.14
pk_23618	0.64	0.84	7.99	8.4		pk_23618	1.38	1.38	2.86	1.86		pk_23618	0	1.22	2.43	1.78		pk_23618	1.68	1.17	2.4	1.08		pk_23618	0	0	0.84	1.07
pk_1076	0.48	0.42	2.04	4.2		pk_1076	2.64	1.8	2.86	1.98		pk_1076	1.64	1.22	1.62	1.78		pk_1076	1.54	2.08	3.48	2.64		pk_1076	0.94	0	0.84	0
pk_12118	2.88	1.47	12.24	14.1		pk_12118	1.68	2.34	2.86	3.12		pk_12118	0.82	1.22	2.43	0.89		pk_12118	1.4	1.56	2.4	3.12		pk_12118	0	0	0.84	0
pk_23830	6.88	2.1	26.69	29.25		pk_23830	7.2	7.38	9.36	8.34		pk_23830	2.46	2.44	3.24	2.67		pk_23830	3.78	2.73	6.96	4.08		pk_23830	0	0.72	7.56	3.21
pk_7113	8.8	7.98	33.49	28.2		pk_7113	4.92	4.44	6.5	5.52		pk_7113	0	0	0	3.56		pk_7113	1.96	1.95	6.36	4.2		pk_7113	0	0.72	1.68	0
pk_23144	1.92	3.36	4.25	11.7		pk_23144	1.92	2.34	1.56	1.62		pk_23144	1.64	0	0	1.78		pk_23144	1.96	1.95	2.28	1.68		pk_23144	0	2.16	0	1.07
pk_19011	1.6	3.36	9.52	10.8		pk_19011	2.34	1.98	1.56	1.74		pk_19011	0.82	0	0	0		pk_19011	1.4	1.17	1.92	1.8		pk_19011	0	0	1.68	0
pk_21219	4.8	17.22	22.1	44.4		pk_21219	3.54	4.32	8.32	10.86		pk_21219	10.66	20.74	21.06	32.04		pk_21219	6.72	9.23	15.72	18.6		pk_21219	25.38	21.6	42.84	26.75
pk_11986	0.96	1.47	4.76	6.45		pk_11986	2.58	3.06	4.94	4.02		pk_11986	0.82	0	0	2.67		pk_11986	1.96	1.82	1.68	3.24		pk_11986	0	0.72	2.52	1.07
pk_2283	5.44	8.82	17.17	23.55		pk_2283	3.24	3.06	4.16	3.24		pk_2283	12.3	10.98	8.91	8.9		pk_2283	3.78	5.98	7.2	6.36		pk_2283	28.2	9.36	21	18.19
pk_23665	1.6	1.05	6.63	7.05		pk_23665	1.92	3.3	3.64	3		pk_23665	0	0	0.81	2.67		pk_23665	0.84	1.3	2.76	2.16		pk_23665	0.94	0	0	2.14
pk_15366	5.6	1.47	21.25	30.45		pk_15366	1.56	1.08	2.34	2.16		pk_15366	4.1	3.66	3.24	5.34		pk_15366	2.66	1.17	8.04	4.2		pk_15366	0.94	2.16	5.04	0
pk_2789	0.48	1.26	5.1	4.95		pk_2789	1.62	1.68	2.86	1.92		pk_2789	0.82	0	0	0		pk_2789	1.26	1.04	2.64	1.08		pk_2789	0	0.72	1.68	0
pk_26131	1.6	1.05	4.25	3.45		pk_26131	1.98	1.74	2.6	1.32		pk_26131	0.82	0	3.24	0.89		pk_26131	1.12	1.95	1.92	1.8		pk_26131	0	2.16	1.68	1.07
pk_6773	4.96	7.35	22.27	41.25		pk_6773	7.5	5.52	10.66	12.24		pk_6773	3.28	6.1	3.24	7.12		pk_6773	6.16	9.88	15.12	13.68		pk_6773	2.82	3.6	4.2	2.14
pk_1613	1.44	2.73	4.08	5.85		pk_1613	2.1	1.68	1.56	1.74		pk_1613	0	1.22	0	0.89		pk_1613	1.68	1.17	1.68	1.08		pk_1613	0.94	0	0	2.14
pk_22943	1.6	0.21	4.59	10.8		pk_22943	1.38	1.2	3.12	1.32		pk_22943	1.64	1.22	2.43	2.67		pk_22943	1.12	0.91	3.24	1.92		pk_22943	1.88	0.72	0	0
pk_3773	3.52	1.47	11.05	9.3		pk_3773	1.62	1.38	2.08	2.16		pk_3773	0.82	1.22	1.62	0		pk_3773	0.7	0.78	1.8	0.84		pk_3773	0.94	0.72	0.84	0
pk_23846	3.68	3.57	18.87	28.5		pk_23846	6.3	4.86	7.28	5.7		pk_23846	0.82	4.88	0.81	4.45		pk_23846	5.32	6.37	8.4	10.32		pk_23846	0	4.32	2.52	6.42
pk_22190	1.44	0.63	5.78	8.7		pk_22190	3.3	3.3	4.42	3.54		pk_22190	1.64	2.44	3.24	0.89		pk_22190	3.64	2.99	2.64	2.4		pk_22190	0.94	1.44	1.68	0
pk_24872	2.08	2.1	13.94	16.2		pk_24872	0.9	1.08	2.6	1.86		pk_24872	0	1.22	0	0		pk_24872	0.28	0.78	1.92	1.44		pk_24872	0	0.72	0.84	0
pk_25592	0.96	0.42	7.48	4.8		pk_25592	0.42	0.96	1.3	0.42		pk_25592	0.82	2.44	2.43	0		pk_25592	0.56	1.82	4.2	2.64		pk_25592	0.94	0.72	4.2	2.14
pk_26135	0.32	1.68	2.38	2.55		pk_26135	0.84	0.42	1.04	0.24		pk_26135	0.82	0	0.81	0		pk_26135	2.24	1.43	1.08	0.6		pk_26135	0.94	0	0.84	0
pk_11320	0.96	0.63	3.06	2.7		pk_11320	3.54	5.88	7.54	3.78		pk_11320	0.82	1.22	3.24	4.45		pk_11320	8.12	10.66	12.6	12.6		pk_11320	2.82	2.16	2.52	1.07
pk_22922	0.8	0.84	6.29	9.45		pk_22922	0.42	0.66	1.82	0.84		pk_22922	0.82	0	0.81	0.89		pk_22922	0.14	0.26	1.56	0.12		pk_22922	0	0	0	1.07
pk_3955	0.96	1.68	9.18	11.7		pk_3955	0.6	0.96	0.52	0.96		pk_3955	1.64	1.22	5.67	3.56		pk_3955	1.26	0.91	1.92	1.92		pk_3955	3.76	5.76	10.08	8.56
pk_20015	1.12	3.57	7.65	8.55		pk_20015	0.54	0.78	1.56	1.62		pk_20015	1.64	0	3.24	2.67		pk_20015	1.12	0.39	2.04	2.64		pk_20015	0	0	5.88	4.28
pk_17574	0.64	1.89	10.03	11.1		pk_17574	1.26	1.14	1.56	1.74		pk_17574	0.82	0	2.43	1.78		pk_17574	0.42	1.17	1.08	0.96		pk_17574	0	0	0	0
pk_6897	2.08	2.94	15.13	9.75		pk_6897	1.2	1.92	3.12	2.88		pk_6897	0	1.22	0.81	0		pk_6897	0.42	0.52	0.6	0.72		pk_6897	0.94	0	0.84	2.14
pk_3878	0.8	1.68	3.57	4.35		pk_3878	2.52	2.76	2.08	2.34		pk_3878	0.82	0	2.43	2.67		pk_3878	2.52	1.43	2.52	2.88		pk_3878	0	0.72	0	1.07
pk_15549	6.08	2.94	23.97	24.15		pk_15549	4.98	4.14	5.98	5.16		pk_15549	0.82	1.22	6.48	2.67		pk_15549	2.8	2.47	5.28	2.28		pk_15549	0	1.44	2.52	0
pk_24427	1.92	0.84	6.63	6.6		pk_24427	1.8	2.04	4.42	2.28		pk_24427	0.82	1.22	4.05	0.89		pk_24427	0.42	0.13	4.44	2.4		pk_24427	0.94	0.72	0	0
pk_23877	6.56	3.15	13.09	25.95		pk_23877	4.5	3.72	5.98	5.76		pk_23877	2.46	1.22	1.62	7.12		pk_23877	2.94	2.86	4.8	6.96		pk_23877	1.88	0.72	1.68	4.28
pk_12642	2.72	7.14	30.77	31.65		pk_12642	5.82	6.54	8.84	5.04		pk_12642	0.82	4.88	1.62	0.89		pk_12642	1.96	1.56	8.76	4.44		pk_12642	0	2.16	2.52	0
pk_12847	3.04	16.38	28.39	28.65		pk_12847	3	4.74	2.08	3.6		pk_12847	4.1	6.1	2.43	2.67		pk_12847	1.68	4.03	4.32	2.04		pk_12847	2.82	4.32	5.04	5.35
pk_19324	2.24	1.26	4.59	9.15		pk_19324	0.96	1.26	1.56	2.34		pk_19324	0.82	0	2.43	1.78		pk_19324	0.56	0.91	2.04	1.8		pk_19324	0	0.72	1.68	0
pk_14823	1.76	1.47	7.31	7.5		pk_14823	2.82	2.4	3.64	2.22		pk_14823	1.64	0	0.81	1.78		pk_14823	1.54	1.3	1.92	0.72		pk_14823	0.94	1.44	0	0
pk_21114	3.84	3.99	14.79	18.9		pk_21114	3.06	3.36	6.5	5.4		pk_21114	0	0	3.24	1.78		pk_21114	0.7	1.82	2.88	3.48		pk_21114	0	0.72	1.68	1.07
pk_23658	5.12	2.94	12.07	13.95		pk_23658	3.18	2.28	3.9	3.96		pk_23658	0	0	2.43	0.89		pk_23658	1.12	0.78	2.28	2.4		pk_23658	0	1.44	1.68	1.07
pk_17764	0.8	4.41	5.95	7.2		pk_17764	0.3	0.3	0	0.3		pk_17764	0.82	0	0.81	0.89		pk_17764	0.7	0.13	2.04	1.56		pk_17764	0.94	0	0	1.07
pk_18468	0.64	0.63	1.7	5.55		pk_18468	1.68	1.38	0.78	1.56		pk_18468	0	1.22	0	1.78		pk_18468	0.56	2.08	1.44	1.8		pk_18468	0	0.72	0	0
pk_12125	3.04	1.05	13.43	21		pk_12125	1.32	1.38	1.04	1.74		pk_12125	1.64	0	3.24	3.56		pk_12125	1.26	0.91	3.48	4.08		pk_12125	0	1.44	3.36	3.21
pk_23499	3.68	0.63	14.45	21.75		pk_23499	3.96	3.3	4.68	3.96		pk_23499	0.82	1.22	2.43	3.56		pk_23499	2.66	1.3	4.68	3.36		pk_23499	0.94	2.88	0	1.07
pk_22999	1.44	2.31	9.18	10.05		pk_22999	3.3	4.08	5.2	5.7		pk_22999	2.46	4.88	4.05	3.56		pk_22999	7.56	8.19	6.36	6		pk_22999	1.88	2.16	5.04	0
pk_24414	1.44	0.84	12.07	9.3		pk_24414	1.5	1.38	2.34	1.44		pk_24414	0	1.22	0.81	0		pk_24414	0.14	0.13	2.52	1.32		pk_24414	1.88	0.72	6.72	1.07
pk_19814	7.52	7.98	28.73	24.9		pk_19814	3.84	2.7	4.94	3.66		pk_19814	0	0	0	0.89		pk_19814	1.4	1.56	3.12	3.48		pk_19814	0.94	0	5.04	1.07
pk_1517	0.64	1.68	4.93	5.55		pk_1517	4.32	4.02	4.16	3.24		pk_1517	1.64	2.44	1.62	0.89		pk_1517	1.54	1.82	2.16	1.2		pk_1517	0.94	0.72	3.36	2.14
pk_22760	2.72	4.62	13.26	12.9		pk_22760	3.66	3.6	4.94	2.22		pk_22760	2.46	0	2.43	2.67		pk_22760	2.66	5.46	3.84	2.16		pk_22760	0	3.6	3.36	0
pk_23672	8.96	5.46	22.44	27.75		pk_23672	5.1	6.18	7.8	7.8		pk_23672	5.74	2.44	4.05	3.56		pk_23672	4.06	4.42	7.56	5.76		pk_23672	0.94	0.72	0.84	3.21
pk_21068	5.12	3.36	12.24	20.7		pk_21068	1.74	2.16	2.86	3		pk_21068	0	1.22	0	0		pk_21068	1.4	1.82	1.8	3.6		pk_21068	0	0	1.68	1.07
pk_20099	2.4	1.89	8.16	6		pk_20099	1.2	2.34	1.82	1.86		pk_20099	0.82	0	3.24	1.78		pk_20099	1.26	1.3	3	1.56		pk_20099	0.94	0	2.52	0
pk_22963	2.72	5.67	11.9	11.4		pk_22963	1.92	2.28	3.38	3.3		pk_22963	0.82	1.22	1.62	0.89		pk_22963	1.82	1.56	3.48	3.48		pk_22963	0.94	0.72	2.52	1.07
pk_3457	0.96	0.63	1.87	3.45		pk_3457	0.42	0.54	0.26	0.48		pk_3457	0	1.22	0	0		pk_3457	0.7	0.78	0.72	0.84		pk_3457	0	1.44	1.68	1.07
pk_19122	0.96	3.78	6.46	6.3		pk_19122	0.78	1.02	0.78	1.5		pk_19122	0	1.22	0.81	1.78		pk_19122	0.56	0.65	0.84	1.68		pk_19122	0.94	0	0.84	0
pk_11992	1.12	1.68	7.48	7.05		pk_11992	1.92	1.68	2.86	2.76		pk_11992	0.82	1.22	1.62	2.67		pk_11992	1.96	1.3	1.68	2.64		pk_11992	0.94	0	0.84	0
pk_20186	3.52	4.83	20.4	12.45		pk_20186	1.56	1.62	3.38	2.04		pk_20186	0	0	0	0		pk_20186	2.1	1.56	4.08	2.64		pk_20186	1.88	0.72	0.84	0
pk_7103	38.72	34.86	112.88	117.6		pk_7103	12	12.9	17.94	18		pk_7103	1.64	1.22	9.72	10.68		pk_7103	7.84	8.58	18.96	14.76		pk_7103	8.46	1.44	5.88	6.42
pk_21125	1.76	0.84	2.72	6.6		pk_21125	1.14	2.58	2.6	3.36		pk_21125	0	1.22	3.24	1.78		pk_21125	1.12	1.17	1.8	1.92		pk_21125	0	1.44	0.84	2.14
pk_24091	2.72	3.57	14.96	13.8		pk_24091	8.22	6.36	10.66	8.46		pk_24091	3.28	2.44	4.05	3.56		pk_24091	4.2	3.38	6.36	3.96		pk_24091	1.88	0.72	2.52	2.14
pk_16548	1.92	0.21	9.86	9.75		pk_16548	0.96	1.02	1.04	1.8		pk_16548	0.82	0	2.43	1.78		pk_16548	0.42	0.78	2.04	0.96		pk_16548	0	0	0.84	1.07
pk_16225	49.6	64.68	48.28	63.15		pk_16225	5.34	5.82	3.9	4.98		pk_16225	5.74	7.32	5.67	7.12		pk_16225	6.02	4.81	9.24	5.76		pk_16225	6.58	2.16	3.36	3.21
pk_15348	7.04	4.2	45.73	44.55		pk_15348	5.04	4.08	5.72	3.84		pk_15348	4.92	2.44	4.86	0		pk_15348	3.64	1.95	11.28	4.8		pk_15348	4.7	0	4.2	1.07
pk_22742	3.04	2.31	11.56	16.95		pk_22742	2.04	3.24	8.06	4.14		pk_22742	0.82	1.22	1.62	0.89		pk_22742	1.82	1.3	4.44	1.2		pk_22742	0	2.88	1.68	0
pk_17841	2.56	6.72	21.93	19.2		pk_17841	1.92	2.1	4.42	3.54		pk_17841	5.74	2.44	6.48	3.56		pk_17841	6.72	5.72	12	12		pk_17841	4.7	2.88	13.44	5.35
pk_23503	1.44	0.21	5.95	9		pk_23503	1.56	2.34	1.04	1.38		pk_23503	1.64	4.88	3.24	1.78		pk_23503	1.4	1.3	2.04	2.04		pk_23503	1.88	0	5.04	3.21
pk_11998	1.12	1.26	3.57	6.15		pk_11998	2.4	1.5	1.82	2.34		pk_11998	1.64	0	0.81	2.67		pk_11998	3.5	3.25	2.04	1.44		pk_11998	0.94	0.72	0.84	1.07
pk_17272	1.28	1.68	8.5	8.25		pk_17272	2.58	2.64	3.38	1.98		pk_17272	0.82	3.66	0.81	4.45		pk_17272	0.84	1.69	1.56	1.44		pk_17272	0.94	0.72	0.84	0
pk_20617	0.96	2.52	5.1	5.7		pk_20617	1.2	1.08	1.04	1.08		pk_20617	0.82	0	1.62	0		pk_20617	1.54	1.56	1.56	0.6		pk_20617	1.88	0	3.36	0
pk_1500	2.24	3.99	8.5	6.6		pk_1500	2.04	1.8	1.04	2.34		pk_1500	0	1.22	0	0.89		pk_1500	0.7	1.3	1.32	1.2		pk_1500	1.88	1.44	1.68	2.14
pk_11601	2.08	3.78	7.65	8.1		pk_11601	3.96	4.08	7.02	3.12		pk_11601	2.46	1.22	1.62	2.67		pk_11601	4.48	4.94	4.08	2.16		pk_11601	1.88	0.72	0.84	1.07
pk_17576	1.28	2.73	13.26	15.45		pk_17576	1.14	1.26	1.82	2.34		pk_17576	1.64	1.22	0.81	4.45		pk_17576	1.26	1.04	3.48	2.88		pk_17576	0.94	0.72	3.36	4.28
pk_782	4.96	1.89	13.09	8.25		pk_782	1.08	1.32	2.6	1.56		pk_782	0.82	0	1.62	1.78		pk_782	2.52	3.25	6.96	3.84		pk_782	0.94	4.32	4.2	2.14
pk_6943	3.84	0.84	8.84	11.25		pk_6943	1.08	1.14	1.04	1.14		pk_6943	0.82	1.22	0	0.89		pk_6943	0	0.26	0.96	1.32		pk_6943	0	0	1.68	3.21
pk_21099	4	2.94	21.76	25.05		pk_21099	2.76	3.6	4.94	5.1		pk_21099	1.64	0	0.81	2.67		pk_21099	1.26	2.34	3.24	3		pk_21099	0	3.6	0.84	1.07
pk_25431	1.28	0.63	4.08	4.95		pk_25431	1.26	0.54	2.08	0.84		pk_25431	0	0	1.62	1.78		pk_25431	0.98	0.78	0.6	1.2		pk_25431	0	0	0	0
pk_21301	2.4	0.42	12.24	10.05		pk_21301	1.02	0.9	1.56	1.86		pk_21301	0	0	0	0		pk_21301	0.84	0.65	1.92	1.08		pk_21301	0	0	1.68	2.14
pk_11929	0.16	0.84	7.82	8.1		pk_11929	2.52	1.74	2.86	2.88		pk_11929	0.82	0	0	0.89		pk_11929	2.1	1.95	2.64	3.24		pk_11929	0	0	0.84	1.07
pk_25532	1.6	1.47	5.78	3.6		pk_25532	0.42	0.96	0.78	0.24		pk_25532	0	0	0.81	0		pk_25532	0.14	0	0.48	0.24		pk_25532	0	0	0.84	0
pk_23845	4.64	1.47	11.56	19.35		pk_23845	3.36	3.06	2.86	3.36		pk_23845	0	0	2.43	0		pk_23845	1.82	1.95	2.88	4.2		pk_23845	1.88	2.16	4.2	3.21
pk_1573	2.08	1.68	6.46	6		pk_1573	1.2	2.34	1.3	1.62		pk_1573	0	1.22	0.81	0		pk_1573	1.4	0.65	1.56	1.68		pk_1573	0.94	0	0	1.07
pk_24503	2.56	2.31	13.26	10.05		pk_24503	1.92	2.22	2.86	2.94		pk_24503	1.64	1.22	0.81	0.89		pk_24503	1.12	1.3	2.64	1.32		pk_24503	0.94	0	0.84	1.07
pk_12662	1.6	4.83	12.58	12.9		pk_12662	0.72	1.2	1.56	1.2		pk_12662	1.64	0	1.62	0		pk_12662	0.56	1.17	3.72	1.68		pk_12662	0	0	0	2.14
pk_4897	2.88	3.15	7.14	7.05		pk_4897	3.06	2.04	1.56	3.12		pk_4897	0	0	1.62	0		pk_4897	0.7	0.26	1.08	0.96		pk_4897	0	1.44	2.52	2.14
pk_8739	1.28	1.26	5.78	9.6		pk_8739	0.66	0.96	1.56	0.96		pk_8739	0	1.22	0.81	0		pk_8739	0.84	0.39	1.08	0.84		pk_8739	0	0	0.84	0
pk_7138	3.68	3.78	13.43	16.8		pk_7138	3.12	5.16	7.02	5.58		pk_7138	3.28	2.44	2.43	0.89		pk_7138	4.06	5.85	8.04	7.32		pk_7138	0	1.44	0.84	0
pk_16966	1.12	1.05	4.25	4.65		pk_16966	2.82	3.24	3.38	2.16		pk_16966	0	0	1.62	0		pk_16966	2.8	2.08	1.68	1.32		pk_16966	1.88	1.44	1.68	0
pk_4901	2.24	0.42	7.48	6.15		pk_4901	2.7	2.64	2.34	2.52		pk_4901	0	0	0	2.67		pk_4901	1.12	1.3	2.16	2.16		pk_4901	1.88	2.16	0	1.07
pk_20802	3.68	1.68	10.88	9.9		pk_20802	2.76	2.22	6.24	3.06		pk_20802	1.64	1.22	0	2.67		pk_20802	2.24	3.12	3	1.92		pk_20802	0.94	0.72	1.68	1.07
pk_19177	2.24	2.1	5.44	10.2		pk_19177	2.28	2.16	3.38	2.4		pk_19177	0	1.22	0	2.67		pk_19177	0.7	0.78	2.16	1.2		pk_19177	0	0	0.84	1.07
pk_6898	4.96	1.68	18.36	16.65		pk_6898	1.38	1.98	2.86	2.7		pk_6898	0	1.22	0.81	1.78		pk_6898	0.84	0.91	2.52	2.28		pk_6898	1.88	1.44	5.04	4.28
pk_24406	0.64	0.63	5.44	7.2		pk_24406	1.62	1.56	2.34	1.8		pk_24406	0.82	1.22	1.62	1.78		pk_24406	0.56	0.39	2.28	0.96		pk_24406	0.94	0.72	0.84	0
pk_24413	2.72	2.94	22.95	23.85		pk_24413	3.72	3.54	4.16	4.2		pk_24413	2.46	1.22	4.86	7.12		pk_24413	0.42	0.91	6.6	4.08		pk_24413	1.88	1.44	3.36	4.28
pk_18395	1.12	0.42	2.55	2.85		pk_18395	2.64	3.12	2.6	2.88		pk_18395	0	1.22	0.81	0.89		pk_18395	1.96	1.95	1.44	2.64		pk_18395	0.94	0.72	0	1.07
pk_4875	0.48	0.21	3.4	3.45		pk_4875	1.08	0.66	0.78	1.14		pk_4875	0	0	0	0		pk_4875	1.4	0.78	2.28	2.16		pk_4875	0	0	1.68	0
pk_22773	4.16	2.31	12.92	16.35		pk_22773	4.98	5.1	4.94	6.9		pk_22773	4.1	1.22	8.91	4.45		pk_22773	5.74	4.55	8.04	7.08		pk_22773	0	2.16	5.04	3.21
pk_18645	4	1.26	12.58	19.65		pk_18645	3.36	4.5	2.86	5.04		pk_18645	2.46	1.22	0.81	3.56		pk_18645	1.96	2.47	3.6	5.28		pk_18645	2.82	3.6	0.84	7.49
pk_13494	1.44	0.63	4.42	5.55		pk_13494	1.98	2.04	2.08	1.62		pk_13494	1.64	4.88	3.24	3.56		pk_13494	2.52	3.25	3.12	6		pk_13494	0	1.44	2.52	0
pk_2792	1.28	0.84	3.4	5.25		pk_2792	1.62	2.22	4.16	3.36		pk_2792	0	1.22	0.81	2.67		pk_2792	1.54	1.69	1.56	0.72		pk_2792	0	0	0.84	0
pk_16109	2.24	1.05	9.18	8.55		pk_16109	3.06	2.28	4.94	2.34		pk_16109	1.64	1.22	4.05	0		pk_16109	0.7	0.91	2.16	1.68		pk_16109	2.82	1.44	1.68	1.07
pk_17283	2.24	2.1	9.69	9		pk_17283	3.96	2.64	3.38	4.2		pk_17283	1.64	2.44	2.43	0.89		pk_17283	2.24	3.12	2.4	2.4		pk_17283	0	1.44	0	2.14
pk_2375	0.8	0.84	2.89	3.9		pk_2375	1.74	1.02	1.56	1.68		pk_2375	0.82	1.22	0	0		pk_2375	1.12	0.78	1.8	0.84		pk_2375	0	0.72	0.84	0
pk_3569	9.12	1.26	31.79	36.15		pk_3569	2.7	2.28	2.86	2.94		pk_3569	0	1.22	0.81	0		pk_3569	1.54	2.08	8.4	5.28		pk_3569	0	1.44	0	0
pk_17292	3.2	5.04	12.07	15.3		pk_17292	3.66	3.12	3.12	4.08		pk_17292	0.82	2.44	1.62	5.34		pk_17292	2.24	3.25	2.88	2.4		pk_17292	0	0.72	0.84	2.14
pk_21229	1.28	13.65	17.85	38.4		pk_21229	3.3	7.74	6.24	16.38		pk_21229	25.42	29.28	29.97	72.98		pk_21229	5.74	5.98	12.48	16.44		pk_21229	61.1	51.12	77.28	98.44
pk_7130	1.6	10.92	34.34	35.85		pk_7130	4.38	4.92	7.8	7.56		pk_7130	4.92	1.22	3.24	6.23		pk_7130	9.8	9.23	13.32	12.12		pk_7130	0.94	4.32	4.2	1.07
pk_22926	6.88	4.2	25.84	29.4		pk_22926	1.62	1.86	4.42	2.58		pk_22926	0	1.22	7.29	0.89		pk_22926	0.98	0.65	6.36	2.16		pk_22926	0	0	0	7.49
pk_26207	2.4	2.73	6.8	8.25		pk_26207	1.68	2.46	1.56	2.28		pk_26207	1.64	0	2.43	0		pk_26207	1.4	1.82	3	3.48		pk_26207	0	2.16	0	0
pk_20185	0.48	1.68	5.1	5.25		pk_20185	0.48	0.36	1.56	0.48		pk_20185	0	0	0.81	0.89		pk_20185	0.56	0.39	1.32	0.48		pk_20185	0	0	1.68	0
pk_23453	2.08	2.52	7.48	6.9		pk_23453	2.76	1.8	2.08	2.7		pk_23453	0.82	1.22	1.62	2.67		pk_23453	1.12	1.04	2.64	1.8		pk_23453	1.88	0	1.68	0
pk_17580	1.92	0.84	14.96	15.45		pk_17580	1.44	1.44	0.78	2.16		pk_17580	0	0	1.62	0.89		pk_17580	1.68	1.69	3.12	1.8		pk_17580	0	0	0.84	0
pk_4895	0.64	1.26	2.89	2.85		pk_4895	0.42	0.42	2.08	0.72		pk_4895	0	0	0	0		pk_4895	0.56	0.26	1.44	0.84		pk_4895	0.94	0.72	0	2.14
pk_15541	1.6	1.68	8.67	8.85		pk_15541	5.1	3.6	5.72	4.38		pk_15541	0.82	0	3.24	2.67		pk_15541	1.54	2.21	3.24	2.4		pk_15541	0.94	1.44	3.36	2.14
pk_16376	0.96	0.42	6.63	4.8		pk_16376	1.5	1.5	1.04	1.32		pk_16376	0	0	1.62	0.89		pk_16376	1.68	2.73	2.88	2.16		pk_16376	2.82	3.6	0	1.07
pk_11457	2.4	0.63	3.91	8.1		pk_11457	2.4	2.1	1.56	1.68		pk_11457	2.46	0	1.62	4.45		pk_11457	0.84	0.78	1.92	2.28		pk_11457	0	0	0	2.14
pk_6788	2.72	1.68	12.07	11.85		pk_6788	2.88	4.38	7.28	4.62		pk_6788	2.46	0	4.86	1.78		pk_6788	2.38	1.82	4.32	4.8		pk_6788	0.94	1.44	1.68	1.07
pk_19697	1.12	1.05	3.91	3.6		pk_19697	0.84	1.32	1.56	1.5		pk_19697	0.82	0	0	0		pk_19697	2.1	1.04	2.76	1.8		pk_19697	0	0	1.68	1.07
pk_11996	0.64	1.26	4.76	9.6		pk_11996	1.62	1.68	2.34	2.1		pk_11996	2.46	2.44	0.81	0.89		pk_11996	2.38	2.99	3	4.08		pk_11996	1.88	0.72	0.84	2.14
pk_11931	0.32	1.05	6.97	5.4		pk_11931	1.68	1.5	0.78	1.44		pk_11931	0	0	0	1.78		pk_11931	0.42	0.39	1.32	0.96		pk_11931	0	0.72	0	3.21
pk_19769	12.96	14.91	41.14	41.1		pk_19769	6.42	5.46	8.32	8.76		pk_19769	4.92	0	6.48	2.67		pk_19769	6.44	4.81	10.92	10.08		pk_19769	0.94	2.16	6.72	3.21
pk_10812	1.28	0.21	5.1	6		pk_10812	0.48	0.84	1.82	0.96		pk_10812	0.82	2.44	0	0		pk_10812	0.42	1.3	0.96	1.08		pk_10812	0	0	0	0
pk_23103	1.6	2.52	4.93	6.3		pk_23103	1.2	2.28	1.56	1.32		pk_23103	0.82	0	3.24	0.89		pk_23103	3.22	3.64	2.76	3.84		pk_23103	0.94	0.72	0	1.07
pk_24183	2.88	2.31	10.71	8.4		pk_24183	6.3	5.94	5.2	6.3		pk_24183	0.82	0	2.43	0.89		pk_24183	2.38	2.08	3.72	2.64		pk_24183	0.94	0.72	0	0
pk_15453	0.96	0	5.1	3.45		pk_15453	1.74	1.68	1.82	1.98		pk_15453	0.82	2.44	0.81	0.89		pk_15453	1.12	0.91	2.52	1.56		pk_15453	0.94	0	0	1.07
pk_16389	4.32	5.04	13.94	12.75		pk_16389	2.52	2.1	3.64	2.52		pk_16389	0.82	0	0.81	0		pk_16389	0.84	1.17	3.36	1.2		pk_16389	0	0	0.84	1.07
pk_2290	2.4	4.2	11.73	14.55		pk_2290	2.34	2.28	2.6	2.34		pk_2290	18.04	13.42	16.2	19.58		pk_2290	5.32	6.89	10.56	6.84		pk_2290	12.22	9.36	22.68	12.84
pk_6871	2.24	2.31	11.39	11.55		pk_6871	0.24	1.26	1.82	2.28		pk_6871	0	0	3.24	0.89		pk_6871	0.28	0.13	2.88	1.44		pk_6871	0.94	0	3.36	2.14
pk_17577	0.48	1.68	6.29	4.5		pk_17577	0.78	1.14	1.3	1.08		pk_17577	0.82	2.44	0.81	2.67		pk_17577	2.94	2.34	2.4	3.36		pk_17577	0.94	0.72	0.84	2.14
pk_20965	0.8	0.21	1.7	2.7		pk_20965	0.48	1.08	0.78	0.54		pk_20965	0	0	4.86	4.45		pk_20965	1.96	3.38	6.48	7.44		pk_20965	1.88	2.16	2.52	2.14
pk_6271	4.8	4.62	11.39	15.3		pk_6271	3.3	3.84	3.12	3.54		pk_6271	1.64	1.22	2.43	0.89		pk_6271	2.38	4.16	4.56	5.16		pk_6271	1.88	2.88	1.68	2.14
pk_22758	2.88	2.1	10.71	10.95		pk_22758	1.5	1.92	3.9	1.56		pk_22758	1.64	0	0	0		pk_22758	1.68	0.78	3.36	1.08		pk_22758	0	0.72	0	0
pk_20797	1.12	2.1	6.29	8.55		pk_20797	3.54	3.78	4.68	3.84		pk_20797	0	2.44	1.62	0.89		pk_20797	2.8	2.86	4.92	2.52		pk_20797	0	0	0	3.21
pk_19306	1.44	0.63	4.42	3.6		pk_19306	1.5	2.16	1.82	1.5		pk_19306	4.92	3.66	2.43	2.67		pk_19306	0.14	0.78	1.68	1.68		pk_19306	0.94	4.32	2.52	1.07
pk_8276	2.08	0.84	4.93	7.5		pk_8276	2.58	2.94	2.6	2.7		pk_8276	1.64	0	2.43	2.67		pk_8276	2.38	2.86	2.64	1.8		pk_8276	0	1.44	0	0
pk_25543	1.6	1.68	10.03	6.3		pk_25543	0.72	1.32	1.3	0.78		pk_25543	0	1.22	1.62	0.89		pk_25543	0.42	1.04	1.8	0.6		pk_25543	0	1.44	0.84	0
pk_10606	4.96	0.84	11.73	14.7		pk_10606	3.06	1.68	4.16	2.4		pk_10606	1.64	1.22	1.62	0		pk_10606	0.84	1.3	2.4	1.56		pk_10606	0	0	0.84	3.21
pk_24985	1.92	2.94	8.33	11.7		pk_24985	2.16	1.8	3.12	2.4		pk_24985	0	0	2.43	0		pk_24985	1.82	1.56	2.4	2.64		pk_24985	1.88	0	0	0
pk_13025	0.48	0.84	6.97	10.05		pk_13025	1.56	2.1	2.08	1.92		pk_13025	0.82	2.44	1.62	0		pk_13025	0	1.17	0.84	0.84		pk_13025	0	0	0.84	1.07
pk_3853	3.04	2.1	10.2	11.85		pk_3853	3.12	2.94	2.08	3.18		pk_3853	0	1.22	0.81	3.56		pk_3853	1.12	0.26	2.04	2.16		pk_3853	0	0.72	1.68	1.07
pk_12107	3.68	2.73	11.39	21.45		pk_12107	5.34	5.76	5.72	7.92		pk_12107	12.3	6.1	4.05	8.9		pk_12107	7.84	7.93	8.04	8.88		pk_12107	5.64	6.48	7.56	1.07
pk_17307	3.04	5.04	16.15	17.4		pk_17307	1.44	1.5	2.6	2.28		pk_17307	1.64	1.22	2.43	0		pk_17307	2.1	1.82	2.76	2.88		pk_17307	4.7	2.88	5.04	2.14
pk_6942	0.64	1.05	7.65	8.25		pk_6942	1.38	1.32	1.04	1.98		pk_6942	0	2.44	1.62	0.89		pk_6942	0.14	0.65	2.04	1.32		pk_6942	0	0.72	4.2	2.14
pk_2371	2.88	2.73	11.9	12.6		pk_2371	2.76	2.34	2.6	4.02		pk_2371	0	0	1.62	2.67		pk_2371	1.96	1.43	2.88	2.04		pk_2371	1.88	0	0.84	0
pk_24219	0.8	0.84	3.74	4.5		pk_24219	2.46	1.92	3.38	1.8		pk_24219	4.1	2.44	4.86	3.56		pk_24219	3.08	2.86	4.2	2.28		pk_24219	0.94	1.44	2.52	2.14
pk_15882	4.32	2.73	13.6	10.5		pk_15882	3.18	1.8	3.38	2.4		pk_15882	0	0	2.43	1.78		pk_15882	0.56	0.39	2.04	0.6		pk_15882	0	0	0.84	0
pk_2754	4.64	6.09	20.4	20.85		pk_2754	2.4	2.58	3.38	4.44		pk_2754	1.64	1.22	0	0.89		pk_2754	1.26	2.21	2.04	1.68		pk_2754	0	0	3.36	1.07
pk_3650	2.08	1.26	6.97	5.1		pk_3650	2.94	3.36	2.6	2.58		pk_3650	0	0	0.81	0		pk_3650	0.56	0.39	1.56	0.6		pk_3650	0	0.72	0	1.07
pk_11965	1.28	3.78	6.63	12.75		pk_11965	2.28	2.28	3.38	3.54		pk_11965	0	0	1.62	0.89		pk_11965	1.54	1.17	2.16	2.16		pk_11965	0	0.72	1.68	0
pk_26005	0.64	0.84	4.25	3.75		pk_26005	0.48	0.96	0.52	0.9		pk_26005	2.46	0	3.24	0		pk_26005	3.22	2.47	4.32	2.28		pk_26005	0.94	0	1.68	1.07
pk_3877	1.44	2.1	5.61	3.75		pk_3877	1.08	2.1	1.56	1.68		pk_3877	0.82	0	0.81	0		pk_3877	0.84	1.04	1.92	1.92		pk_3877	0.94	0.72	0	2.14
pk_10519	3.04	1.05	8.16	12.75		pk_10519	0.72	0.96	1.56	1.56		pk_10519	0	3.66	4.05	1.78		pk_10519	1.12	1.17	3.96	2.52		pk_10519	0	1.44	5.04	3.21
pk_24501	1.92	1.26	7.65	9.6		pk_24501	2.76	3.24	3.38	3.3		pk_24501	1.64	0	0.81	4.45		pk_24501	1.82	2.08	4.8	3.12		pk_24501	0	0.72	0	1.07
pk_6912	2.4	1.05	11.56	11.1		pk_6912	1.8	2.1	3.64	2.46		pk_6912	0.82	0	1.62	0		pk_6912	0.98	1.04	2.28	1.56		pk_6912	0	0.72	0.84	2.14
pk_18472	3.04	0.42	6.12	9.75		pk_18472	1.68	1.98	0.78	2.04		pk_18472	0	1.22	1.62	0.89		pk_18472	0.7	1.43	0.36	2.16		pk_18472	1.88	1.44	0	0
pk_12654	0.96	1.68	5.78	3.6		pk_12654	0.78	1.08	1.3	1.08		pk_12654	1.64	1.22	0	0.89		pk_12654	0	0.52	1.56	0.36		pk_12654	0	0	0.84	0
pk_7110	0.96	1.47	5.95	5.1		pk_7110	2.04	2.76	1.82	2.52		pk_7110	3.28	0	0	0		pk_7110	1.12	0.91	1.08	1.56		pk_7110	0.94	0	2.52	0
pk_12424	3.52	1.26	8.5	12		pk_12424	1.2	1.26	1.3	2.16		pk_12424	0.82	1.22	1.62	0		pk_12424	1.82	0.39	1.44	1.8		pk_12424	1.88	0	0	4.28
pk_22745	3.84	4.41	19.04	19.05		pk_22745	2.4	2.52	5.46	2.94		pk_22745	1.64	0	0.81	2.67		pk_22745	1.96	2.34	6.84	2.16		pk_22745	0	1.44	1.68	2.14
pk_19322	1.44	0.63	5.78	5.85		pk_19322	1.32	1.2	0.78	1.5		pk_19322	0	0	2.43	0		pk_19322	0.14	0.39	1.68	1.32		pk_19322	0	0	0	1.07
pk_10598	1.28	0.42	4.76	6		pk_10598	4.02	3.48	4.16	2.64		pk_10598	2.46	1.22	0.81	0.89		pk_10598	3.08	2.6	2.52	3.36		pk_10598	0.94	0.72	0.84	3.21
pk_24058	0.64	3.36	9.18	5.7		pk_24058	3.3	2.1	1.82	2.76		pk_24058	0	1.22	1.62	0.89		pk_24058	1.4	0.91	1.92	1.32		pk_24058	0.94	0.72	0.84	2.14
pk_22751	12.16	16.17	51.34	53.25		pk_22751	6.24	6.3	13.78	9.66		pk_22751	2.46	3.66	4.86	6.23		pk_22751	3.5	3.38	9.84	6.48		pk_22751	0.94	2.88	2.52	2.14
pk_23853	2.88	1.47	6.46	10.65		pk_23853	1.62	1.5	2.08	1.68		pk_23853	1.64	1.22	1.62	2.67		pk_23853	2.1	2.34	4.2	4.68		pk_23853	0.94	0.72	2.52	3.21
pk_12663	2.4	2.73	12.24	15.45		pk_12663	2.34	2.82	1.82	2.22		pk_12663	0	2.44	2.43	1.78		pk_12663	0.56	0.91	2.64	1.2		pk_12663	0	0.72	0.84	0
pk_12425	3.52	0.21	8.33	8.85		pk_12425	2.16	1.2	2.34	2.52		pk_12425	0	0	0	0.89		pk_12425	1.4	1.43	2.16	1.92		pk_12425	0	0.72	0	0
pk_7702	1.92	1.89	7.48	5.85		pk_7702	1.62	1.62	0.78	1.5		pk_7702	0	1.22	0.81	0		pk_7702	0.56	0.78	1.68	0.96		pk_7702	0	0.72	0.84	0
pk_15766	4.64	1.26	6.8	12.45		pk_15766	2.46	4.38	3.38	3.78		pk_15766	4.1	2.44	1.62	1.78		pk_15766	2.66	2.99	2.64	3.24		pk_15766	0	0	3.36	1.07
pk_2618	4.96	7.77	14.79	26.4		pk_2618	4.68	3.24	5.46	5.7		pk_2618	3.28	1.22	3.24	2.67		pk_2618	3.78	2.08	3.24	4.56		pk_2618	0.94	0	1.68	1.07
pk_17050	2.72	0.42	8.5	7.95		pk_17050	2.16	3.36	3.64	2.22		pk_17050	0	0	2.43	1.78		pk_17050	0.84	1.43	1.08	0.72		pk_17050	3.76	1.44	0.84	0
pk_18813	1.92	2.1	6.63	6.6		pk_18813	2.22	2.46	1.56	2.76		pk_18813	0.82	0	0	2.67		pk_18813	2.1	2.6	3.6	3.24		pk_18813	0.94	0.72	0	1.07
pk_21120	9.92	4.83	32.81	36.9		pk_21120	2.34	3	4.16	5.16		pk_21120	0	0	1.62	3.56		pk_21120	1.54	2.08	3.48	2.4		pk_21120	0.94	2.16	0.84	1.07
pk_6937	3.2	3.36	19.55	17.85		pk_6937	2.28	2.4	3.38	3.54		pk_6937	0.82	1.22	4.05	1.78		pk_6937	1.82	1.04	4.68	3.84		pk_6937	1.88	1.44	4.2	2.14
pk_2280	3.84	2.52	5.44	11.1		pk_2280	2.4	2.04	1.82	2.1		pk_2280	0	0	0.81	0		pk_2280	0.84	1.43	2.04	0.84		pk_2280	0.94	0	0	3.21
pk_18723	13.44	29.61	83.3	80.7		pk_18723	3.42	5.76	12.22	6.06		pk_18723	4.1	9.76	22.68	12.46		pk_18723	8.4	9.49	20.4	10.32		pk_18723	5.64	8.64	23.52	9.63
pk_23272	4.96	5.25	14.11	21.6		pk_23272	2.58	3.6	4.16	3.72		pk_23272	0	0	5.67	0.89		pk_23272	1.82	4.42	3.96	2.16		pk_23272	0	1.44	0.84	3.21
pk_15776	1.44	0.21	4.76	5.4		pk_15776	1.2	1.2	1.04	2.34		pk_15776	0.82	0	0.81	0		pk_15776	0.28	0.52	1.08	2.52		pk_15776	0	0	0.84	0
pk_12381	3.36	2.52	7.99	12.6		pk_12381	2.94	2.88	4.16	4.26		pk_12381	1.64	0	0.81	0		pk_12381	2.24	1.95	3.24	2.28		pk_12381	0	0	0	2.14
pk_15910	5.44	7.14	25.16	36		pk_15910	8.04	7.5	8.06	10.38		pk_15910	6.56	7.32	2.43	6.23		pk_15910	7.42	8.32	9.12	9.12		pk_15910	0.94	4.32	1.68	2.14
pk_5113	4.32	7.14	17.17	13.65		pk_5113	3.12	3.42	4.16	6.24		pk_5113	2.46	2.44	1.62	5.34		pk_5113	3.22	3.25	4.32	2.76		pk_5113	2.82	2.16	3.36	5.35
pk_6708	1.28	2.1	4.08	6		pk_6708	0.78	1.26	2.08	1.68		pk_6708	0	0	2.43	0		pk_6708	1.12	1.04	1.68	1.56		pk_6708	1.88	0	2.52	0
pk_20392	0.48	0	3.23	3.6		pk_20392	0.78	1.14	0.26	0.42		pk_20392	0	0	0.81	0		pk_20392	0.42	0.52	1.44	1.08		pk_20392	0	0.72	0	0
pk_10384	18.56	25.62	41.82	37.05		pk_10384	5.52	5.4	4.68	4.2		pk_10384	2.46	4.88	6.48	0.89		pk_10384	5.88	5.46	8.88	6.96		pk_10384	1.88	1.44	3.36	3.21
pk_11966	0.48	0.63	1.87	2.25		pk_11966	1.26	0.78	1.3	1.92		pk_11966	0	2.44	0.81	2.67		pk_11966	2.52	1.56	2.76	3.96		pk_11966	0	0	0.84	1.07
pk_23278	1.76	2.94	5.78	9.15		pk_23278	1.2	1.26	1.56	2.4		pk_23278	0	0	0	0		pk_23278	0.42	0	0.6	1.08		pk_23278	0	0	0.84	0
pk_17692	0.96	2.52	4.25	5.4		pk_17692	0.42	0.54	0.26	1.44		pk_17692	0	0	1.62	0		pk_17692	0.7	0.39	0.96	0.72		pk_17692	0	0	0	0
pk_13344	9.44	9.03	30.43	28.8		pk_13344	5.1	4.26	4.94	6.24		pk_13344	1.64	0	5.67	2.67		pk_13344	2.66	2.08	5.16	3.12		pk_13344	0.94	0.72	1.68	0
pk_11770	0.8	1.05	1.87	1.95		pk_11770	0.54	0.42	1.82	0.9		pk_11770	0	1.22	1.62	0		pk_11770	1.12	1.04	0.96	2.52		pk_11770	0	0	0	0
pk_11872	2.24	0.63	4.76	6.9		pk_11872	0.78	0.42	0.26	0.48		pk_11872	0.82	0	0	0.89		pk_11872	0.14	0.26	0.84	0.72		pk_11872	0	0	0.84	0
pk_17275	3.52	1.68	6.97	7.35		pk_17275	1.38	1.08	1.82	1.32		pk_17275	0	0	0.81	0.89		pk_17275	0.14	0.26	0.48	0.84		pk_17275	0	0	0	2.14
pk_4865	5.28	0	7.31	14.55		pk_4865	2.22	3.48	2.86	3.54		pk_4865	1.64	0	3.24	0.89		pk_4865	1.54	0.91	2.76	1.32		pk_4865	0.94	0	2.52	2.14
pk_21128	6.08	2.94	19.89	24.3		pk_21128	4.86	6.18	4.94	7.32		pk_21128	0	3.66	4.05	4.45		pk_21128	2.1	5.2	5.4	6.84		pk_21128	0.94	0.72	0	3.21
pk_11999	4.48	5.04	15.3	18		pk_11999	2.7	2.82	4.42	3.9		pk_11999	1.64	1.22	0.81	5.34		pk_11999	3.08	2.21	4.08	4.32		pk_11999	0	0	0	1.07
pk_22509	4	3.78	22.61	20.25		pk_22509	1.38	2.94	4.94	2.64		pk_22509	2.46	1.22	6.48	2.67		pk_22509	0.7	2.08	6.6	3.24		pk_22509	0	1.44	3.36	1.07
pk_10854	7.04	6.09	23.97	21.3		pk_10854	2.88	3.24	4.94	3.78		pk_10854	0.82	0	2.43	0.89		pk_10854	1.4	1.04	3.24	1.44		pk_10854	0.94	1.44	0	2.14
pk_17247	3.52	1.47	15.3	12.9		pk_17247	4.38	4.02	4.42	3.9		pk_17247	0.82	3.66	4.05	2.67		pk_17247	2.52	1.95	4.08	4.2		pk_17247	1.88	2.88	6.72	0
pk_18942	0.8	1.05	3.57	3.15		pk_18942	0.48	0.54	0.52	0.6		pk_18942	0	0	0	0		pk_18942	0.14	0.39	0.72	0.36		pk_18942	0	0	0.84	0
pk_12000	1.44	3.36	5.1	5.4		pk_12000	1.62	1.5	2.08	2.4		pk_12000	0.82	0	0	2.67		pk_12000	0.84	1.17	2.76	2.04		pk_12000	0	0	0	1.07
pk_6842	4.48	6.09	20.57	52.2		pk_6842	4.2	5.76	9.88	9.18		pk_6842	35.26	48.8	76.95	109.47		pk_6842	13.58	15.21	31.2	33.24		pk_6842	60.16	45.36	113.4	132.68
pk_1432	3.04	1.26	7.65	6.9		pk_1432	2.28	2.58	2.08	2.4		pk_1432	0	2.44	1.62	0.89		pk_1432	1.4	1.3	2.16	1.56		pk_1432	0.94	0	1.68	1.07
pk_24401	0.96	1.05	7.31	8.7		pk_24401	2.88	4.62	3.38	3.54		pk_24401	2.46	0	2.43	2.67		pk_24401	0.84	0.91	2.28	1.2		pk_24401	1.88	0.72	0.84	3.21
pk_20954	15.52	8.61	35.87	53.85		pk_20954	2.34	1.44	2.86	3.96		pk_20954	11.48	6.1	6.48	24.92		pk_20954	7.7	3.38	9	8.52		pk_20954	7.52	2.16	8.4	10.7
pk_17303	0.8	0.63	1.7	2.7		pk_17303	1.2	1.14	1.04	0.84		pk_17303	0.82	0	0.81	0.89		pk_17303	0.84	0.91	2.28	1.56		pk_17303	2.82	0.72	0	1.07
pk_24404	0.96	0	5.1	4.95		pk_24404	0.96	0.6	2.86	1.44		pk_24404	0.82	1.22	1.62	1.78		pk_24404	0.42	0	1.44	0.72		pk_24404	0	0	0	1.07
pk_15863	2.88	5.67	15.47	11.25		pk_15863	3.36	3.9	4.42	3.54		pk_15863	0.82	0	0	0		pk_15863	2.38	3.12	2.28	2.4		pk_15863	0	0.72	0	1.07
pk_12237	1.6	2.1	6.8	4.8		pk_12237	2.82	2.22	2.08	2.94		pk_12237	1.64	0	0.81	0		pk_12237	1.26	1.69	2.04	1.32		pk_12237	0	1.44	0.84	1.07
pk_25721	2.08	0.84	10.2	12.75		pk_25721	1.8	2.1	2.6	2.28		pk_25721	0	0	0	1.78		pk_25721	1.12	0.91	2.4	1.44		pk_25721	0	0.72	3.36	0
pk_24017	0.8	0.42	2.89	2.7		pk_24017	0.78	0.72	0.26	0.78		pk_24017	0	0	0.81	0		pk_24017	1.82	2.08	1.44	0.96		pk_24017	0	0	0	0
pk_15754	1.76	1.26	6.29	9.6		pk_15754	0.24	0.96	1.3	1.44		pk_15754	0.82	1.22	0	0		pk_15754	4.62	3.25	3.24	2.88		pk_15754	0.94	0	3.36	0
pk_15824	1.12	0.42	5.27	4.95		pk_15824	2.04	2.1	3.12	2.28		pk_15824	1.64	0	0	0.89		pk_15824	1.12	1.04	1.8	1.08		pk_15824	0	0.72	1.68	3.21
pk_5519	0.64	0.21	6.46	6.3		pk_5519	1.02	0.84	2.08	1.02		pk_5519	1.64	2.44	2.43	1.78		pk_5519	0.56	0.26	3.6	1.68		pk_5519	0	0	0.84	2.14
pk_23143	0.64	1.05	0.51	4.35		pk_23143	0.66	0.66	1.56	0.36		pk_23143	3.28	1.22	0	0		pk_23143	0.7	1.56	0.72	1.08		pk_23143	0	0	0	1.07
pk_7399	8.48	6.72	30.94	30.15		pk_7399	6.12	6.48	16.9	10.62		pk_7399	4.1	3.66	4.05	5.34		pk_7399	5.88	3.51	11.04	9.24		pk_7399	1.88	2.16	9.24	3.21
pk_1212	0.96	1.05	5.61	3.3		pk_1212	3.6	3.6	3.12	2.46		pk_1212	0.82	2.44	3.24	0.89		pk_1212	2.52	3.64	2.28	3.36		pk_1212	0.94	0.72	0.84	1.07
pk_7567	1.44	0.63	4.59	5.85		pk_7567	1.32	0.84	1.04	1.08		pk_7567	0	0	0.81	0		pk_7567	0.98	1.04	2.04	2.16		pk_7567	0	0.72	0	4.28
pk_23676	1.6	3.99	7.99	8.4		pk_23676	5.52	4.8	4.42	5.22		pk_23676	2.46	2.44	4.05	1.78		pk_23676	2.1	1.3	2.64	3.12		pk_23676	0	2.88	5.88	2.14
pk_15742	2.88	0	6.8	11.55		pk_15742	2.16	1.44	1.56	1.74		pk_15742	1.64	0	2.43	1.78		pk_15742	1.4	0.78	3	2.52		pk_15742	2.82	0.72	0.84	1.07
pk_24190	1.76	1.68	8.5	7.8		pk_24190	3	2.88	4.42	2.94		pk_24190	1.64	1.22	0.81	2.67		pk_24190	2.38	2.08	2.88	1.56		pk_24190	0	2.88	0	1.07
pk_6886	1.76	2.73	7.99	9		pk_6886	0.78	0.78	1.82	1.44		pk_6886	0.82	0	2.43	0		pk_6886	0.28	0.91	3.6	1.56		pk_6886	0	0.72	0	1.07
pk_23115	0.8	1.68	5.1	6.3		pk_23115	2.52	2.16	3.64	2.34		pk_23115	0.82	1.22	0.81	2.67		pk_23115	1.96	2.34	3	3.6		pk_23115	0	3.6	1.68	0
pk_24504	4.16	6.3	21.59	23.55		pk_24504	7.86	8.28	16.38	10.38		pk_24504	4.92	2.44	7.29	7.12		pk_24504	7.28	8.45	13.92	10.8		pk_24504	0	4.32	7.56	3.21
pk_17563	2.08	1.05	4.59	6.6		pk_17563	0.72	0.48	1.82	0.66		pk_17563	0	0	0	0		pk_17563	0.56	0.39	1.2	1.08		pk_17563	0	0	0	0
pk_5276	1.76	2.1	8.67	7.5		pk_5276	3.96	4.08	3.38	3.9		pk_5276	1.64	0	1.62	0.89		pk_5276	2.52	1.69	1.68	2.64		pk_5276	0	0.72	0.84	0
pk_23217	0.96	0	2.04	4.2		pk_23217	1.8	1.44	2.6	1.56		pk_23217	2.46	0	2.43	2.67		pk_23217	0.14	0.65	1.32	1.08		pk_23217	0	2.88	1.68	1.07
pk_1503	0.48	1.89	3.74	3.6		pk_1503	3.6	3.84	2.6	3.36		pk_1503	0	2.44	0	0		pk_1503	1.54	1.69	2.64	3		pk_1503	0	0.72	0.84	1.07
pk_21553	1.12	3.36	11.9	7.35		pk_21553	3.06	4.08	6.76	5.46		pk_21553	0.82	0	2.43	0.89		pk_21553	1.82	1.3	2.28	1.92		pk_21553	0.94	0.72	0.84	1.07
pk_6172	2.24	0.21	5.1	7.05		pk_6172	0.42	0.54	0.52	1.08		pk_6172	1.64	0	0.81	0		pk_6172	0.56	0.39	0.72	0.72		pk_6172	0	0	0	1.07
pk_22815	1.6	1.68	6.12	9.9		pk_22815	1.2	1.26	1.04	1.92		pk_22815	2.46	1.22	0.81	0		pk_22815	0.84	1.43	2.76	2.28		pk_22815	0.94	0	2.52	1.07
pk_24396	1.6	0.42	16.32	13.35		pk_24396	1.56	1.56	3.38	2.52		pk_24396	0.82	0	2.43	0.89		pk_24396	0.98	0.91	3.6	1.8		pk_24396	0	0	0.84	2.14
pk_7021	5.76	2.73	11.39	15.6		pk_7021	2.4	1.92	3.9	3.72		pk_7021	2.46	0	6.48	3.56		pk_7021	0.7	0.91	3.48	3		pk_7021	0	0.72	0.84	0
pk_17605	3.2	3.36	9.01	9.9		pk_17605	1.32	1.38	2.34	1.8		pk_17605	0	1.22	0	0		pk_17605	0.7	0.91	2.4	2.28		pk_17605	0.94	3.6	0	0
pk_22289	2.08	1.05	5.44	6.3		pk_22289	3.18	3.36	3.9	2.7		pk_22289	4.1	1.22	2.43	1.78		pk_22289	4.76	4.16	4.44	3.36		pk_22289	0.94	3.6	3.36	2.14
pk_20831	1.76	4.83	8.33	10.35		pk_20831	3.3	3.24	3.38	4.56		pk_20831	1.64	3.66	1.62	5.34		pk_20831	4.2	4.16	3.6	3.72		pk_20831	1.88	1.44	4.2	6.42
pk_2106	1.12	0.21	2.89	4.95		pk_2106	1.92	2.04	2.08	1.98		pk_2106	0.82	0	0	1.78		pk_2106	1.54	1.43	2.28	1.56		pk_2106	0	1.44	1.68	0
pk_118	1.28	1.47	4.42	4.05		pk_118	1.38	1.14	1.56	0.78		pk_118	0	1.22	0.81	0.89		pk_118	0.98	2.08	1.32	1.8		pk_118	0	0.72	0.84	0
pk_22994	1.76	1.26	4.93	5.25		pk_22994	1.26	1.5	1.82	1.92		pk_22994	0	0	0	0.89		pk_22994	0.7	0.65	1.2	1.44		pk_22994	0	0	0	1.07
pk_24409	1.44	0.63	8.84	9.9		pk_24409	1.02	0.84	2.08	1.56		pk_24409	0.82	1.22	0.81	1.78		pk_24409	0.56	0.39	2.52	0.96		pk_24409	0	0	0	1.07
pk_23377	9.6	2.1	21.08	21.6		pk_23377	3.6	1.26	1.56	3.66		pk_23377	4.1	1.22	6.48	2.67		pk_23377	4.48	1.04	5.04	5.04		pk_23377	5.64	0	11.76	5.35
pk_22732	2.4	1.89	10.71	9.6		pk_22732	1.08	0.9	3.12	0.78		pk_22732	0.82	0	0.81	1.78		pk_22732	0.7	0.91	2.04	1.08		pk_22732	0	0.72	0.84	0
pk_16181	1.92	1.89	10.71	9		pk_16181	1.38	1.74	2.34	3.24		pk_16181	0.82	0	1.62	2.67		pk_16181	0.28	0.26	0.72	0.6		pk_16181	0	0	0	2.14
pk_22913	0.96	0.84	4.08	4.8		pk_22913	1.62	1.32	4.16	2.7		pk_22913	0.82	0	2.43	0.89		pk_22913	0.56	1.56	2.16	3		pk_22913	0	0.72	1.68	1.07
pk_6632	4.48	4.62	11.9	13.5		pk_6632	1.98	2.76	3.12	3.42		pk_6632	0	1.22	2.43	2.67		pk_6632	2.1	3.77	3	3.84		pk_6632	0.94	0.72	1.68	0
pk_2318	1.12	0.63	3.57	6.45		pk_2318	2.46	1.62	2.08	2.16		pk_2318	0.82	1.22	1.62	2.67		pk_2318	0.42	0.91	1.68	1.08		pk_2318	0	0	0	0
pk_18849	1.92	2.1	5.61	6.9		pk_18849	1.26	1.5	2.08	1.62		pk_18849	0	0	1.62	0		pk_18849	1.12	0.39	1.56	1.92		pk_18849	0.94	0	0	1.07
pk_6876	4.64	2.94	18.53	20.4		pk_6876	1.32	1.8	3.64	2.4		pk_6876	1.64	2.44	0	3.56		pk_6876	2.1	0.65	5.04	3.84		pk_6876	0	3.6	3.36	5.35
pk_17269	3.84	4.2	10.2	12.15		pk_17269	2.88	1.62	3.64	2.82		pk_17269	0.82	1.22	0.81	0.89		pk_17269	1.4	0.65	1.68	1.8		pk_17269	0	0	0.84	2.14
pk_10719	1.76	2.1	7.14	7.8		pk_10719	2.34	2.94	2.34	2.7		pk_10719	4.1	0	0.81	0.89		pk_10719	1.82	2.73	1.8	2.28		pk_10719	0	0.72	0.84	1.07
pk_2284	5.44	4.41	11.22	10.8		pk_2284	2.52	2.1	1.3	1.86		pk_2284	0	1.22	2.43	0.89		pk_2284	0.84	1.82	3.36	1.56		pk_2284	1.88	1.44	1.68	1.07
pk_4112	5.44	3.78	15.81	17.55		pk_4112	6	6	6.76	6.3		pk_4112	4.1	0	3.24	1.78		pk_4112	3.92	3.9	4.92	4.08		pk_4112	0.94	0	1.68	0
pk_17306	1.76	3.57	14.45	20.25		pk_17306	3.54	2.94	5.98	5.22		pk_17306	18.86	19.52	35.64	38.27		pk_17306	17.5	14.95	26.04	29.76		pk_17306	30.08	24.48	47.88	42.8
pk_7805	1.92	3.78	4.93	5.7		pk_7805	1.08	1.2	1.56	0.96		pk_7805	0	0	0	0.89		pk_7805	0.42	0.78	0.84	0.6		pk_7805	0	0	0	0
pk_15873	1.28	7.56	18.53	20.1		pk_15873	1.68	2.58	1.82	2.34		pk_15873	1.64	1.22	1.62	1.78		pk_15873	0.98	2.21	3.84	2.28		pk_15873	0	0	1.68	0
pk_3933	1.28	1.26	5.1	3.6		pk_3933	1.62	1.2	0.52	1.32		pk_3933	1.64	0	0.81	0		pk_3933	0.84	0.78	0.96	1.2		pk_3933	0	0.72	0.84	1.07
pk_20132	4.48	2.1	17.17	8.25		pk_20132	1.56	0.48	1.82	1.2		pk_20132	0	0	2.43	1.78		pk_20132	4.2	1.17	8.28	3		pk_20132	0	0	0.84	2.14
pk_20812	1.28	3.78	9.18	10.8		pk_20812	4.44	5.82	6.5	4.98		pk_20812	2.46	2.44	3.24	2.67		pk_20812	3.22	2.73	4.56	3.48		pk_20812	0.94	1.44	0.84	4.28
pk_7442	8.8	6.3	27.37	37.65		pk_7442	8.52	7.14	13	12.66		pk_7442	2.46	1.22	5.67	7.12		pk_7442	4.9	4.03	9	7.2		pk_7442	0.94	3.6	0.84	2.14
pk_15755	9.44	6.09	16.66	43.65		pk_15755	4.92	5.76	5.2	5.04		pk_15755	4.1	4.88	3.24	7.12		pk_15755	5.18	2.6	7.2	6.6		pk_15755	1.88	1.44	4.2	1.07
pk_26016	0.48	0.84	2.21	1.2		pk_26016	0.42	0.54	0	0.48		pk_26016	0	0	0.81	0		pk_26016	1.54	0.65	0.48	0.48		pk_26016	0	0.72	1.68	1.07
pk_20003	2.08	6.51	10.88	12.15		pk_20003	1.44	1.32	2.34	2.28		pk_20003	0	0	0.81	1.78		pk_20003	1.26	1.3	2.64	2.16		pk_20003	0	0	2.52	0
pk_21940	3.68	3.99	8.5	13.5		pk_21940	3.78	3	5.72	4.38		pk_21940	6.56	2.44	3.24	1.78		pk_21940	3.64	2.86	6.6	5.28		pk_21940	4.7	0.72	4.2	1.07
pk_5163	0	1.05	1.53	0.9		pk_5163	0.66	0.66	0.52	0.96		pk_5163	0	1.22	0.81	0		pk_5163	0.7	0.39	1.56	1.08		pk_5163	0	0	0.84	0
pk_19315	1.76	0.21	7.65	6.6		pk_19315	1.08	0.78	2.08	0.9		pk_19315	0	0	0	0		pk_19315	0.28	0.26	1.08	0.72		pk_19315	0	0.72	1.68	0
pk_24422	1.44	0.21	5.44	6.6		pk_24422	1.14	1.2	1.3	0.84		pk_24422	0	1.22	0	0		pk_24422	0	0.78	1.68	0.84		pk_24422	0	0.72	0.84	0
pk_24039	2.24	0	4.76	2.85		pk_24039	2.28	0.96	1.82	1.08		pk_24039	0	0	0	1.78		pk_24039	1.12	1.3	2.28	1.44		pk_24039	0.94	0	0.84	0
pk_24084	3.68	2.31	13.77	9.75		pk_24084	4.2	2.46	5.46	3.24		pk_24084	0.82	0	0.81	2.67		pk_24084	3.64	2.47	4.44	3.72		pk_24084	0.94	0.72	0.84	4.28
pk_22774	6.4	8.19	16.32	20.4		pk_22774	3.36	3.54	5.72	4.2		pk_22774	0	0	1.62	1.78		pk_22774	1.68	1.56	2.28	1.56		pk_22774	0	2.88	2.52	0
pk_6261	15.36	34.23	53.38	55.35		pk_6261	3.78	3.72	5.46	4.86		pk_6261	0.82	1.22	2.43	0.89		pk_6261	4.06	4.03	6.96	6.96		pk_6261	0	2.88	2.52	7.49
pk_12426	10.24	0.84	26.01	27.3		pk_12426	4.92	4.5	6.24	7.44		pk_12426	1.64	1.22	4.86	2.67		pk_12426	2.38	4.81	5.28	4.44		pk_12426	0.94	1.44	3.36	1.07
pk_6097	2.24	1.26	11.39	12.6		pk_6097	2.52	2.76	3.64	3.18		pk_6097	3.28	0	3.24	0		pk_6097	1.12	1.56	3.12	1.32		pk_6097	1.88	2.16	2.52	2.14
pk_23502	2.08	1.89	7.48	9.75		pk_23502	0.36	0.3	1.82	0.72		pk_23502	0	0	0	0.89		pk_23502	0.84	0.39	1.56	1.44		pk_23502	0.94	0	0	1.07
pk_25435	0.96	0.42	2.21	4.65		pk_25435	1.86	1.44	2.34	1.98		pk_25435	0.82	0	0	2.67		pk_25435	0.84	0.91	1.56	1.56		pk_25435	0	0.72	0.84	2.14
pk_20610	0.64	0.84	5.1	6.75		pk_20610	1.02	1.08	1.3	1.08		pk_20610	0	0	1.62	0		pk_20610	0.42	0.52	0.96	0.36		pk_20610	0	0.72	0.84	0
pk_23653	1.28	1.47	6.97	7.8		pk_23653	3.72	4.62	8.58	5.34		pk_23653	3.28	0	2.43	0		pk_23653	3.22	4.55	4.8	3.24		pk_23653	0.94	0.72	0.84	0
pk_22938	0.32	0.21	2.55	4.35		pk_22938	0.48	0.72	0.78	0.96		pk_22938	0	0	0.81	1.78		pk_22938	0.56	0.13	1.08	0.84		pk_22938	0	0	0	0
pk_23501	0.32	0.42	3.74	4.65		pk_23501	1.26	0.9	1.3	0.96		pk_23501	0	0	3.24	0		pk_23501	2.52	2.08	2.64	1.92		pk_23501	0.94	0.72	2.52	3.21
pk_21218	2.24	3.36	8.84	14.85		pk_21218	1.86	1.98	2.86	2.52		pk_21218	1.64	3.66	1.62	7.12		pk_21218	3.64	3.38	5.76	5.16		pk_21218	2.82	7.2	6.72	6.42
pk_6093	9.76	4.2	64.09	51.3		pk_6093	13.92	14.94	20.8	15.54		pk_6093	5.74	7.32	12.96	8.01		pk_6093	3.22	3.77	11.88	6.12		pk_6093	8.46	6.48	5.88	6.42
pk_7911	1.6	0.84	5.78	5.25		pk_7911	1.86	1.86	0.78	1.8		pk_7911	0.82	1.22	0.81	1.78		pk_7911	0.84	0.78	1.2	1.08		pk_7911	0	0.72	0	1.07
pk_16454	5.12	11.55	27.37	30.9		pk_16454	2.22	2.46	1.82	1.62		pk_16454	5.74	3.66	1.62	4.45		pk_16454	4.62	6.24	7.92	3.6		pk_16454	0.94	0	0	0
pk_12061	0.64	0.21	2.38	2.4		pk_12061	2.28	2.1	0.52	2.1		pk_12061	0.82	1.22	0	0		pk_12061	0.84	0.91	0.96	1.32		pk_12061	0	0	0.84	0
pk_21092	18.72	19.11	75.82	82.65		pk_21092	6	7.74	9.36	10.74		pk_21092	2.46	1.22	5.67	6.23		pk_21092	2.52	4.55	7.92	5.4		pk_21092	0	2.16	2.52	1.07
pk_19609	1.28	1.89	5.61	6.45		pk_19609	2.94	3.78	2.34	2.52		pk_19609	1.64	3.66	4.86	0.89		pk_19609	3.22	2.6	2.76	1.8		pk_19609	0.94	1.44	0	1.07
pk_21049	2.72	0	8.67	10.65		pk_21049	2.04	2.34	2.86	2.7		pk_21049	0	6.1	1.62	0.89		pk_21049	1.4	1.3	1.2	0.6		pk_21049	0	0.72	0.84	0
pk_17807	1.76	1.26	7.31	8.55		pk_17807	1.86	1.08	1.3	1.98		pk_17807	4.1	4.88	4.05	1.78		pk_17807	1.96	0.39	3.48	2.28		pk_17807	3.76	0	8.4	3.21
pk_17799	1.28	1.05	8.5	7.8		pk_17799	0.72	0.36	0.78	1.2		pk_17799	0	3.66	0	0.89		pk_17799	1.54	0.39	4.56	3.24		pk_17799	0	0.72	1.68	1.07
pk_20881	0.8	0.84	2.38	4.65		pk_20881	1.14	1.14	1.3	1.26		pk_20881	1.64	0	0	1.78		pk_20881	1.12	0.91	2.16	2.52		pk_20881	0	1.44	0.84	0
pk_26092	7.2	6.72	18.53	20.1		pk_26092	5.16	6.42	6.5	6.42		pk_26092	2.46	0	3.24	0		pk_26092	3.78	4.29	4.44	3.96		pk_26092	0	0	1.68	1.07
pk_17766	3.04	4.83	10.03	12.9		pk_17766	1.38	1.14	2.6	1.38		pk_17766	0	0	0	0		pk_17766	0.42	0.52	1.44	0.6		pk_17766	0	0	0.84	0
pk_4819	0.32	0.84	2.55	0.9		pk_4819	1.02	0.84	0.52	1.14		pk_4819	0	0	0	0		pk_4819	0.56	0.65	0.72	0.48		pk_4819	0	0.72	0	0
pk_17617	0.32	1.05	3.4	10.65		pk_17617	1.32	1.92	1.3	3.9		pk_17617	19.68	14.64	25.92	31.15		pk_17617	4.48	4.16	11.04	11.52		pk_17617	14.1	22.32	38.64	27.82
pk_11835	1.44	2.31	4.08	8.55		pk_11835	3.84	3.48	5.2	3.96		pk_11835	2.46	1.22	4.05	2.67		pk_11835	1.82	3.25	3.84	3.6		pk_11835	0	1.44	1.68	1.07
pk_11129	1.6	2.1	2.89	5.25		pk_11129	1.08	1.38	1.82	1.26		pk_11129	1.64	0	0	0		pk_11129	0.56	1.04	1.2	0.36		pk_11129	0	0	0	1.07
pk_6425	0.32	0.42	3.23	6.15		pk_6425	1.26	1.02	1.56	1.68		pk_6425	0.82	0	4.05	3.56		pk_6425	3.22	3.64	2.04	4.68		pk_6425	1.88	2.16	0	1.07
pk_2684	0.96	2.73	6.63	6.6		pk_2684	1.08	1.26	1.82	1.44		pk_2684	0	0	1.62	0.89		pk_2684	0.98	1.04	2.16	1.68		pk_2684	0	0	2.52	1.07
pk_13505	4	7.14	12.58	14.55		pk_13505	1.38	2.28	1.04	2.7		pk_13505	0	0	2.43	0.89		pk_13505	1.4	1.3	3.72	2.76		pk_13505	0.94	0.72	2.52	1.07
pk_25703	0.96	2.31	4.59	5.7		pk_25703	1.02	2.04	2.6	1.8		pk_25703	0.82	4.88	0	1.78		pk_25703	1.12	1.69	1.32	0.6		pk_25703	0.94	1.44	1.68	0
pk_22021	1.44	0.42	6.63	6.6		pk_22021	1.74	1.32	1.82	1.98		pk_22021	0.82	0	0.81	2.67		pk_22021	0.84	0.39	3.48	1.68		pk_22021	0	0.72	0	5.35
pk_5536	0.32	0.21	5.27	2.4		pk_5536	1.08	1.02	1.56	1.92		pk_5536	2.46	1.22	0	0		pk_5536	0.42	0.13	1.08	0.36		pk_5536	0	0	0.84	1.07
pk_6862	1.12	0.84	5.1	6.45		pk_6862	0.72	0.54	1.82	0.9		pk_6862	0	1.22	2.43	3.56		pk_6862	1.82	1.43	3.72	3		pk_6862	0.94	0	0	1.07
pk_15823	2.24	1.05	8.67	7.05		pk_15823	2.22	2.34	1.82	2.4		pk_15823	2.46	4.88	1.62	1.78		pk_15823	1.26	1.17	3.6	3		pk_15823	0	0	3.36	3.21
pk_20830	0.8	1.26	3.06	4.2		pk_20830	1.08	0.6	1.56	0.66		pk_20830	0	0	0.81	0.89		pk_20830	0.14	0.39	0.48	0.24		pk_20830	0	0.72	0.84	0
pk_24974	2.88	1.89	8.16	7.95		pk_24974	1.32	1.38	1.56	1.44		pk_24974	1.64	0	0	0		pk_24974	3.22	2.34	1.92	1.56		pk_24974	1.88	1.44	0.84	0
pk_6532	2.88	4.41	13.26	14.55		pk_6532	3.54	4.8	5.46	4.5		pk_6532	18.04	15.86	21.06	27.59		pk_6532	6.72	10.27	11.52	10.32		pk_6532	17.86	9.36	10.08	11.77
pk_25641	1.44	1.68	5.95	2.85		pk_25641	0.78	1.68	1.3	0.6		pk_25641	0	1.22	0	0.89		pk_25641	0.84	1.95	1.8	0.48		pk_25641	0	2.16	0	0
pk_24865	147.84	179.76	160.14	152.1		pk_24865	17.16	15.66	11.18	10.92		pk_24865	24.6	19.52	15.39	9.79		pk_24865	15.4	13.65	23.28	15.72		pk_24865	15.04	15.12	16.8	5.35
pk_7398	4.32	2.73	16.83	11.4		pk_7398	2.52	2.76	8.84	6.84		pk_7398	0	0	1.62	0		pk_7398	1.4	0.39	4.08	3		pk_7398	0	0	4.2	1.07
pk_19168	1.28	3.78	5.95	7.8		pk_19168	1.92	2.04	2.34	2.1		pk_19168	2.46	1.22	0.81	0.89		pk_19168	0.7	1.43	1.8	1.08		pk_19168	0	0	0	1.07
pk_15538	1.76	0.21	3.06	5.7		pk_15538	1.86	1.44	2.6	1.62		pk_15538	0.82	0	1.62	4.45		pk_15538	1.26	0.65	2.28	2.04		pk_15538	0	1.44	0	1.07
pk_6707	9.76	21	35.19	45.6		pk_6707	4.74	4.92	6.76	5.82		pk_6707	1.64	7.32	6.48	8.01		pk_6707	8.68	7.02	12	10.8		pk_6707	4.7	5.04	0.84	2.14
pk_8735	0.8	0.63	3.91	5.7		pk_8735	0.54	0.48	1.3	0.3		pk_8735	0.82	0	0.81	0		pk_8735	0.14	0.52	1.2	0.96		pk_8735	0	0	0.84	0
pk_25898	3.84	2.52	16.49	14.4		pk_25898	2.04	2.52	2.34	2.22		pk_25898	0.82	0	0.81	2.67		pk_25898	2.8	1.69	2.16	2.16		pk_25898	0.94	0.72	1.68	3.21
pk_6870	5.28	6.51	25.33	29.1		pk_6870	1.86	2.76	3.12	5.34		pk_6870	0	0	4.05	2.67		pk_6870	1.26	1.69	3.84	2.88		pk_6870	0	1.44	3.36	3.21
pk_6995	5.6	1.47	13.6	21.45		pk_6995	3	2.88	5.46	5.82		pk_6995	3.28	2.44	2.43	0.89		pk_6995	1.4	1.69	5.4	3.84		pk_6995	0	1.44	0.84	2.14
pk_21322	1.12	18.9	17.34	14.4		pk_21322	3.36	4.02	5.98	6.6		pk_21322	0.82	0	6.48	4.45		pk_21322	5.46	2.34	11.64	13.68		pk_21322	1.88	1.44	4.2	4.28
pk_22293	1.76	1.26	7.31	12.45		pk_22293	10.38	10.74	11.44	9.72		pk_22293	6.56	2.44	4.05	6.23		pk_22293	11.9	9.88	9.12	8.52		pk_22293	1.88	5.76	5.88	0
pk_23064	8.96	3.36	27.88	35.1		pk_23064	3.24	5.22	4.68	4.98		pk_23064	4.1	1.22	1.62	7.12		pk_23064	3.78	4.55	5.04	4.8		pk_23064	2.82	2.88	4.2	2.14
pk_19170	1.44	0.21	1.7	3.75		pk_19170	1.32	0.72	1.04	1.02		pk_19170	0	0	0.81	0		pk_19170	1.26	0.13	0.84	0.12		pk_19170	0.94	1.44	0	0
pk_19748	2.24	1.05	6.97	6		pk_19748	1.5	1.62	2.6	2.22		pk_19748	0.82	3.66	0.81	1.78		pk_19748	0.98	0.65	2.04	1.68		pk_19748	0	1.44	1.68	0
pk_22535	3.36	5.04	24.65	26.1		pk_22535	2.46	2.7	3.9	2.82		pk_22535	0.82	2.44	0.81	3.56		pk_22535	1.4	1.69	4.44	3.36		pk_22535	0.94	1.44	0.84	3.21
pk_6158	1.12	3.15	6.63	7.05		pk_6158	0.6	1.26	1.04	1.62		pk_6158	0	0	0.81	0		pk_6158	0.84	0.65	1.68	0.6		pk_6158	0	0.72	0	2.14
pk_1934	1.6	1.26	5.78	9.45		pk_1934	2.76	3.24	4.16	4.26		pk_1934	0	0	2.43	0.89		pk_1934	1.68	2.08	4.32	3.48		pk_1934	0.94	2.88	1.68	1.07
pk_5088	1.44	0.84	4.59	0.9		pk_5088	1.56	1.74	1.56	1.68		pk_5088	0	2.44	0.81	0		pk_5088	1.96	1.95	2.28	1.56		pk_5088	1.88	0	1.68	0
pk_11790	1.12	0.42	2.55	5.4		pk_11790	2.46	2.28	2.08	3.24		pk_11790	0	1.22	0.81	1.78		pk_11790	1.4	1.3	1.8	1.8		pk_11790	1.88	1.44	0	1.07
pk_6339	0.8	5.46	6.8	8.85		pk_6339	0.72	0.66	2.6	0.84		pk_6339	0.82	0	0	0.89		pk_6339	0.7	0.91	1.32	1.08		pk_6339	0	0	0.84	1.07
pk_20918	3.68	2.1	9.35	11.4		pk_20918	2.1	1.68	3.12	3.42		pk_20918	0	0	0	0.89		pk_20918	1.12	1.04	1.92	2.76		pk_20918	0.94	1.44	0	0
pk_20834	2.88	2.31	11.9	10.05		pk_20834	2.22	1.98	1.04	1.74		pk_20834	0	1.22	0	0.89		pk_20834	0.98	2.08	2.88	1.32		pk_20834	0	0	0.84	1.07
pk_26041	0.48	0.42	1.36	1.95		pk_26041	0.48	0.18	0.26	0.12		pk_26041	1.64	0	1.62	3.56		pk_26041	0.7	0.39	0.72	0.72		pk_26041	0.94	0	0	2.14
pk_21100	27.04	13.23	65.62	97.8		pk_21100	6.18	9.3	10.4	13.92		pk_21100	3.28	2.44	0.81	8.9		pk_21100	2.24	4.42	6	6.24		pk_21100	0.94	3.6	0	1.07
pk_2476	2.08	1.26	6.46	7.5		pk_2476	2.52	1.02	3.12	1.92		pk_2476	0.82	0	0	3.56		pk_2476	2.38	1.3	2.4	2.52		pk_2476	0	0.72	0.84	1.07
pk_16455	2.4	5.67	14.96	14.1		pk_16455	1.26	1.32	1.04	1.32		pk_16455	2.46	0	0.81	1.78		pk_16455	1.26	1.56	0.72	1.2		pk_16455	0	0.72	0	0
pk_15543	0.8	0.84	5.1	5.1		pk_15543	3.9	2.58	4.42	2.7		pk_15543	0.82	2.44	6.48	3.56		pk_15543	3.64	1.04	2.64	1.32		pk_15543	0	0.72	1.68	0
pk_17857	16.32	8.19	39.78	48.15		pk_17857	2.28	2.16	2.6	5.28		pk_17857	0.82	1.22	1.62	4.45		pk_17857	1.68	1.04	3.24	5.28		pk_17857	1.88	1.44	3.36	2.14
pk_20613	0.48	0.42	2.89	3.45		pk_20613	0.78	1.2	0.52	0.84		pk_20613	0.82	1.22	0	0		pk_20613	0.98	1.17	2.16	0.96		pk_20613	0	0	1.68	1.07
pk_21966	1.28	1.26	5.61	7.2		pk_21966	3.3	3.48	3.9	3.54		pk_21966	0.82	3.66	0.81	1.78		pk_21966	3.08	2.47	3.84	2.4		pk_21966	1.88	1.44	0.84	1.07
pk_19012	0.8	0.84	5.61	4.65		pk_19012	0.84	0.66	2.08	0.66		pk_19012	1.64	0	0	0		pk_19012	1.12	0.78	1.08	0.84		pk_19012	0	0.72	0.84	2.14
pk_26066	1.28	0.84	3.4	3.75		pk_26066	0.84	1.02	2.08	1.38		pk_26066	0.82	0	1.62	1.78		pk_26066	1.12	2.21	2.88	1.2		pk_26066	0	0.72	1.68	1.07
pk_10219	1.44	0.63	3.23	5.7		pk_10219	0.54	0.3	0	0.18		pk_10219	0	1.22	2.43	1.78		pk_10219	0.14	0.39	1.68	1.2		pk_10219	0	1.44	2.52	0
pk_4902	2.24	2.73	4.25	8.1		pk_4902	1.56	2.04	2.34	2.04		pk_4902	0	0	0	0		pk_4902	0.98	0.65	0.96	1.56		pk_4902	0	0	0.84	0
pk_51	1.12	0.21	3.4	3.75		pk_51	2.52	2.22	3.12	1.56		pk_51	2.46	2.44	1.62	2.67		pk_51	2.8	3.51	4.44	3.96		pk_51	0	2.16	2.52	0
pk_20157	5.76	21.84	37.23	39		pk_20157	2.1	2.58	8.06	4.56		pk_20157	14.76	14.64	24.3	24.03		pk_20157	9.38	9.23	21.12	15.96		pk_20157	7.52	3.6	21	5.35
pk_24408	0.96	0.63	4.08	4.95		pk_24408	1.08	0.84	1.04	0.9		pk_24408	0	0	0	0		pk_24408	0.14	0	1.44	0.84		pk_24408	0	0.72	0	1.07
pk_12059	1.76	1.89	4.76	4.35		pk_12059	2.22	2.4	2.6	2.82		pk_12059	0.82	0	1.62	0		pk_12059	2.1	1.17	2.64	1.32		pk_12059	0	0	1.68	2.14
pk_11867	1.76	2.31	6.63	5.55		pk_11867	0.78	0.96	1.82	1.02		pk_11867	1.64	0	0	0		pk_11867	0.14	0.52	1.2	0.84		pk_11867	0.94	0	0.84	1.07
pk_2223	0.48	3.99	5.27	10.05		pk_2223	1.68	1.14	1.3	1.44		pk_2223	4.92	6.1	1.62	2.67		pk_2223	22.12	17.29	19.8	16.2		pk_2223	5.64	8.64	2.52	3.21
pk_4939	9.28	15.12	44.71	53.85		pk_4939	15.24	18.3	27.82	21.6		pk_4939	4.92	10.98	8.1	10.68		pk_4939	26.6	25.87	30.12	35.16		pk_4939	0.94	8.64	5.88	6.42
pk_22304	2.08	0.63	2.04	6.45		pk_22304	2.16	2.4	2.08	1.44		pk_22304	0	1.22	2.43	0.89		pk_22304	1.54	1.69	1.92	1.56		pk_22304	0	0.72	0	1.07
pk_20916	5.76	3.36	12.58	15.45		pk_20916	1.68	2.16	4.68	3.9		pk_20916	0.82	0	0.81	1.78		pk_20916	1.12	1.17	2.76	2.28		pk_20916	0	0	0	0
pk_2376	3.04	1.68	10.2	10.65		pk_2376	2.16	1.5	2.34	2.22		pk_2376	0	1.22	1.62	2.67		pk_2376	0.84	0.78	1.92	2.16		pk_2376	0	0	0	1.07
pk_23872	2.4	1.05	4.59	6.9		pk_23872	3	2.76	3.38	3.66		pk_23872	0.82	1.22	0.81	1.78		pk_23872	1.4	0.39	1.44	1.32		pk_23872	0	1.44	0	1.07
pk_15057	2.72	2.94	7.31	13.2		pk_15057	2.34	2.58	2.86	2.4		pk_15057	0	1.22	0	0.89		pk_15057	1.82	1.82	3.12	2.64		pk_15057	0	0.72	1.68	2.14
pk_23389	0.64	3.57	9.18	9.15		pk_23389	0.9	1.32	1.3	0.66		pk_23389	0	0	0.81	0.89		pk_23389	0.7	1.17	1.92	1.2		pk_23389	2.82	2.88	1.68	1.07
pk_868	2.08	1.26	5.78	3.3		pk_868	2.76	2.4	2.86	2.88		pk_868	0.82	1.22	1.62	0		pk_868	0.84	0.65	1.44	0.48		pk_868	0.94	1.44	0.84	0
pk_6951	5.28	6.93	14.79	23.25		pk_6951	2.64	2.7	3.12	4.92		pk_6951	0.82	3.66	3.24	4.45		pk_6951	4.9	3.9	8.28	5.16		pk_6951	0	1.44	3.36	4.28
pk_24415	2.4	2.1	18.87	17.85		pk_24415	3.96	3.72	6.76	5.1		pk_24415	2.46	0	3.24	3.56		pk_24415	1.26	0.91	3.6	2.88		pk_24415	0	0.72	2.52	1.07
pk_4389	2.72	0.21	12.92	10.35		pk_4389	1.44	1.98	4.42	2.58		pk_4389	0.82	1.22	0.81	4.45		pk_4389	0.56	0.39	2.52	1.08		pk_4389	0	0.72	0	1.07
pk_22993	6.88	3.99	14.28	18.6		pk_22993	2.58	2.82	4.42	3.54		pk_22993	1.64	0	3.24	2.67		pk_22993	2.1	2.08	2.88	2.52		pk_22993	0.94	0.72	0.84	2.14
pk_5260	0.96	0.84	4.76	3.3		pk_5260	0.84	1.44	1.56	0.66		pk_5260	1.64	1.22	1.62	0.89		pk_5260	1.26	1.17	1.92	1.44		pk_5260	0	0	0	0
pk_3954	0.32	1.26	5.1	6.45		pk_3954	0.36	0.48	0.52	0.66		pk_3954	0.82	0	0.81	1.78		pk_3954	0.28	1.43	1.56	1.92		pk_3954	0	0.72	0	0
pk_24398	1.44	0.42	7.65	9.15		pk_24398	2.1	1.38	4.42	1.86		pk_24398	0	1.22	6.48	7.12		pk_24398	0.42	0.39	3.84	1.44		pk_24398	0	0.72	1.68	0
pk_18771	2.72	3.36	9.35	9.15		pk_18771	1.62	2.1	1.56	3.3		pk_18771	0	0	0.81	1.78		pk_18771	1.12	1.56	2.88	0.84		pk_18771	0	0.72	2.52	0
pk_23277	3.2	3.99	12.75	10.65		pk_23277	2.82	2.52	3.38	2.76		pk_23277	0.82	0	2.43	3.56		pk_23277	1.68	1.69	3.6	2.4		pk_23277	0	2.16	2.52	5.35
pk_14885	0.8	2.31	4.08	4.95		pk_14885	2.7	3.24	0.78	2.88		pk_14885	0	1.22	0.81	0		pk_14885	2.52	2.86	1.56	2.28		pk_14885	1.88	0	0	1.07
pk_1008	4.32	1.68	7.48	10.35		pk_1008	2.58	3.06	4.68	2.82		pk_1008	0.82	1.22	2.43	1.78		pk_1008	1.82	1.95	2.64	1.68		pk_1008	2.82	0	1.68	1.07
pk_5249	12.32	6.3	21.42	45.6		pk_5249	5.46	4.32	4.16	7.32		pk_5249	1.64	3.66	4.86	3.56		pk_5249	4.34	4.29	6.48	5.52		pk_5249	0	0.72	2.52	0
pk_18810	3.04	2.1	11.56	11.25		pk_18810	2.88	2.76	3.12	3.9		pk_18810	0.82	1.22	0.81	0		pk_18810	1.82	2.47	1.8	2.4		pk_18810	0.94	0.72	3.36	0
pk_23285	1.12	2.52	5.61	9.15		pk_23285	4.38	4.86	4.94	3.54		pk_23285	1.64	1.22	0.81	1.78		pk_23285	2.52	3.12	3.84	3		pk_23285	0	1.44	0.84	0
pk_10601	4.16	2.1	14.11	15.3		pk_10601	2.34	2.28	4.42	4.14		pk_10601	0	0	2.43	0.89		pk_10601	0.7	0.26	2.28	0.84		pk_10601	0	0	0	3.21
pk_23831	3.52	2.1	11.05	10.05		pk_23831	2.28	1.98	2.86	2.82		pk_23831	2.46	2.44	2.43	1.78		pk_23831	1.4	1.82	2.76	1.2		pk_23831	1.88	1.44	6.72	1.07
pk_8553	3.04	0.63	8.16	8.7		pk_8553	1.74	1.5	1.04	1.2		pk_8553	0	1.22	2.43	1.78		pk_8553	1.4	1.04	4.68	2.04		pk_8553	1.88	4.32	4.2	1.07
pk_23354	1.12	1.26	5.78	3.45		pk_23354	1.5	1.62	1.56	1.32		pk_23354	0.82	1.22	0.81	2.67		pk_23354	1.68	1.3	2.04	1.56		pk_23354	0	2.16	0.84	0
pk_26200	2.72	1.89	10.54	8.7		pk_26200	1.2	1.62	2.08	1.98		pk_26200	0.82	1.22	0.81	0.89		pk_26200	1.26	1.17	2.28	1.2		pk_26200	0	2.16	0	2.14
pk_23644	0.8	2.73	6.12	4.35		pk_23644	0.78	0.84	1.3	0.78		pk_23644	0	1.22	0	1.78		pk_23644	0.7	0.78	0.36	1.2		pk_23644	0	0.72	0	1.07
pk_22006	0.32	0.42	3.91	4.35		pk_22006	1.56	1.5	2.08	1.86		pk_22006	2.46	1.22	0	5.34		pk_22006	0	0.26	1.8	1.44		pk_22006	1.88	0	0	1.07
pk_11433	2.08	2.94	7.99	10.8		pk_11433	3.66	4.56	2.86	3.18		pk_11433	0	2.44	2.43	3.56		pk_11433	2.66	4.68	2.88	2.04		pk_11433	1.88	1.44	0	0
pk_23195	4.64	1.68	7.65	15.45		pk_23195	1.14	1.26	1.56	1.44		pk_23195	0.82	0	2.43	1.78		pk_23195	1.54	1.95	1.56	1.68		pk_23195	0.94	3.6	4.2	2.14
pk_1110	3.52	1.68	5.27	6.75		pk_1110	1.08	0.78	1.3	0.54		pk_1110	0	2.44	2.43	4.45		pk_1110	1.68	1.95	3.36	1.56		pk_1110	0	2.88	1.68	4.28
pk_24075	1.44	2.52	7.14	7.35		pk_24075	5.88	4.32	4.68	5.7		pk_24075	0	0	2.43	2.67		pk_24075	4.62	3.25	4.56	3.12		pk_24075	0.94	2.16	0.84	0
pk_2450	0.8	2.1	7.48	7.35		pk_2450	1.44	0.9	1.3	1.74		pk_2450	0.82	0	0.81	0		pk_2450	1.68	1.17	1.56	1.8		pk_2450	0	0	0	1.07
pk_6889	0.8	2.73	4.76	6.15		pk_6889	0.54	0.84	1.56	0.72		pk_6889	0.82	0	0	0		pk_6889	0.14	0.52	1.44	0.12		pk_6889	0	0.72	0.84	0
pk_21278	2.08	3.78	9.86	14.1		pk_21278	1.86	2.88	2.34	3.54		pk_21278	0	1.22	0.81	1.78		pk_21278	0.84	1.56	2.52	3.6		pk_21278	0	2.16	3.36	2.14
pk_727	3.2	1.47	10.37	8.85		pk_727	8.16	7.5	6.24	6.36		pk_727	0.82	2.44	3.24	1.78		pk_727	2.94	2.73	4.32	4.44		pk_727	0.94	2.88	0.84	0
pk_20867	0.96	1.05	3.74	4.5		pk_20867	1.74	1.56	0.78	2.52		pk_20867	1.64	0	0.81	0.89		pk_20867	0.7	0.65	1.2	1.08		pk_20867	0	0	0	0
pk_18773	3.04	2.31	8.16	8.85		pk_18773	2.1	1.62	4.16	2.7		pk_18773	0.82	0	2.43	0		pk_18773	0.84	2.6	2.16	1.56		pk_18773	0	0	1.68	0
pk_11991	4.64	4.41	17.85	19.2		pk_11991	6.24	6.78	8.06	8.34		pk_11991	0.82	4.88	4.86	2.67		pk_11991	5.88	4.81	7.32	7.08		pk_11991	0	0.72	0.84	4.28
pk_6978	2.88	1.89	11.73	8.25		pk_6978	1.44	1.38	2.6	2.34		pk_6978	0.82	1.22	4.86	3.56		pk_6978	1.26	1.17	5.76	1.92		pk_6978	0.94	0.72	5.04	2.14
pk_6637	1.76	2.94	3.4	7.35		pk_6637	0.48	0.72	1.82	1.02		pk_6637	0.82	0	0.81	0		pk_6637	1.68	1.3	1.32	0.96		pk_6637	0	0	0.84	1.07
pk_1936	1.12	1.89	4.42	6		pk_1936	3.48	3.78	5.2	4.32		pk_1936	4.92	2.44	3.24	0.89		pk_1936	2.38	1.56	3.96	3.36		pk_1936	0	1.44	1.68	1.07
pk_25992	0.32	0.21	0.85	2.25		pk_25992	0.84	0.48	0	0.3		pk_25992	0.82	0	2.43	3.56		pk_25992	1.12	1.17	1.32	2.28		pk_25992	1.88	0	4.2	4.28
pk_22931	2.4	0.42	9.01	7.65		pk_22931	0.9	1.02	1.56	1.92		pk_22931	0	0	1.62	1.78		pk_22931	0.28	0.13	1.92	0.84		pk_22931	0.94	0	0	0
pk_23578	1.92	14.28	21.59	15.15		pk_23578	3.36	5.76	6.24	6.12		pk_23578	1.64	1.22	1.62	4.45		pk_23578	3.5	3.64	4.8	3.96		pk_23578	0	2.88	2.52	4.28
pk_19287	2.24	1.68	8.84	5.7		pk_19287	2.04	1.74	2.86	1.98		pk_19287	0.82	4.88	0.81	1.78		pk_19287	1.12	0.78	2.76	1.92		pk_19287	0	0	0	2.14
pk_7093	4.16	3.78	11.9	13.5		pk_7093	6	6.96	9.36	8.58		pk_7093	4.92	3.66	4.05	2.67		pk_7093	7.42	9.36	9.84	7.56		pk_7093	0.94	3.6	4.2	2.14
pk_4816	0.48	0.84	3.4	3.6		pk_4816	1.32	1.38	3.12	1.68		pk_4816	0	0	0	0.89		pk_4816	1.54	1.56	1.8	0.72		pk_4816	0	0.72	0	0
pk_19008	1.92	2.52	6.8	7.05		pk_19008	1.44	1.32	1.56	1.2		pk_19008	1.64	3.66	0	0.89		pk_19008	1.26	1.69	1.2	1.8		pk_19008	0.94	0.72	3.36	2.14
pk_8734	0.48	0.63	3.06	3.75		pk_8734	0.18	0.42	0	0.24		pk_8734	0	1.22	0	0.89		pk_8734	0.14	0.13	0.36	0		pk_8734	0.94	0	1.68	0
pk_12108	1.12	1.26	4.25	5.55		pk_12108	1.8	1.86	1.3	1.74		pk_12108	0.82	1.22	0.81	0.89		pk_12108	1.26	1.17	2.76	2.52		pk_12108	0.94	0	2.52	1.07
pk_11599	0.8	1.26	7.82	2.25		pk_11599	3	2.94	5.98	2.16		pk_11599	4.1	0	1.62	3.56		pk_11599	3.36	2.08	4.08	2.52		pk_11599	0.94	2.16	1.68	0
pk_19196	2.56	0.63	8.84	10.05		pk_19196	1.8	1.32	4.16	1.8		pk_19196	0.82	0	0	3.56		pk_19196	1.54	1.95	3.36	2.4		pk_19196	1.88	0.72	1.68	2.14
pk_26095	2.56	2.1	4.25	7.05		pk_26095	1.44	1.62	1.56	1.68		pk_26095	0	1.22	0.81	0		pk_26095	1.26	1.04	1.44	1.08		pk_26095	0	0	0	2.14
pk_11930	0.48	2.31	10.88	8.55		pk_11930	3.78	2.88	2.08	4.86		pk_11930	0	2.44	3.24	2.67		pk_11930	2.66	1.3	2.16	3.12		pk_11930	0.94	0	0	4.28
pk_2382	0.96	2.52	7.99	6.75		pk_2382	2.58	1.32	1.3	2.04		pk_2382	0.82	0	0.81	0.89		pk_2382	0.84	0.65	1.32	1.08		pk_2382	0	0.72	1.68	0
pk_19552	0.64	0.42	3.06	2.85		pk_19552	0.9	1.08	1.04	1.32		pk_19552	0	1.22	1.62	3.56		pk_19552	0.7	0.91	2.04	0.96		pk_19552	0	0.72	0.84	0
pk_15852	1.28	2.73	5.61	4.95		pk_15852	1.14	1.26	1.04	1.86		pk_15852	0.82	0	0	0		pk_15852	0.98	1.04	1.08	0.96		pk_15852	1.88	0	0.84	1.07
pk_20782	10.88	10.08	35.19	36.9		pk_20782	3.9	3.78	5.72	6.6		pk_20782	0.82	0	3.24	3.56		pk_20782	4.34	3.12	8.28	5.04		pk_20782	0.94	0.72	2.52	1.07
pk_17553	3.04	0.63	6.46	9		pk_17553	1.74	1.86	3.64	2.58		pk_17553	0.82	0	0.81	0.89		pk_17553	0.84	0.39	2.16	1.2		pk_17553	0	0	1.68	4.28
pk_25166	2.4	2.31	7.31	7.8		pk_25166	3.9	4.8	4.16	3.9		pk_25166	1.64	2.44	2.43	1.78		pk_25166	1.54	2.08	4.08	3.24		pk_25166	1.88	2.16	1.68	1.07
pk_2517	3.68	3.78	16.66	21.45		pk_2517	7.14	6.12	7.8	9		pk_2517	1.64	0	0.81	3.56		pk_2517	9.66	7.41	8.4	9.48		pk_2517	0	0.72	2.52	3.21
pk_23261	2.24	2.73	7.99	9.3		pk_23261	0.84	0.9	1.3	1.38		pk_23261	0	0	0	0		pk_23261	0.14	0.78	1.56	1.32		pk_23261	0	2.16	0.84	2.14
pk_1122	0.64	1.05	1.87	2.55		pk_1122	1.08	1.14	2.08	1.5		pk_1122	0.82	0	0	0.89		pk_1122	1.26	0.91	0.84	1.08		pk_1122	0	0	0.84	1.07
pk_11820	1.6	0.84	6.63	10.35		pk_11820	2.34	2.28	2.86	4.32		pk_11820	4.1	6.1	4.05	7.12		pk_11820	4.48	3.38	5.64	8.16		pk_11820	2.82	1.44	1.68	2.14
pk_17666	3.52	3.15	9.01	11.1		pk_17666	2.46	1.68	1.3	2.34		pk_17666	0	0	0	0		pk_17666	0.7	1.17	2.04	1.8		pk_17666	0.94	0	0	0
pk_23238	0.48	0.21	5.44	4.5		pk_23238	1.38	1.62	3.9	1.8		pk_23238	1.64	0	2.43	0.89		pk_23238	0.98	0.39	1.92	2.16		pk_23238	0	2.16	0	3.21
pk_2772	2.4	2.52	8.67	7.65		pk_2772	2.64	2.58	3.12	2.52		pk_2772	0.82	0	2.43	0.89		pk_2772	1.54	1.43	3.48	2.4		pk_2772	0.94	0.72	0.84	0
pk_3543	5.76	1.05	7.82	9.3		pk_3543	1.38	1.44	1.04	1.38		pk_3543	0.82	2.44	0	0.89		pk_3543	0.28	0.26	1.32	0.84		pk_3543	0	0.72	0	0
pk_7081	2.08	3.78	6.97	7.8		pk_7081	1.44	1.32	1.3	1.44		pk_7081	0.82	3.66	0.81	0		pk_7081	0.42	0.78	1.68	0.72		pk_7081	0	0	0	2.14
pk_22919	0.48	0.42	3.74	4.2		pk_22919	0.84	1.08	2.34	1.08		pk_22919	0.82	0	0.81	0.89		pk_22919	0.28	0.65	1.08	1.08		pk_22919	0	0	0	0
pk_25539	8	6.3	25.84	17.4		pk_25539	1.02	3	1.82	1.08		pk_25539	1.64	0	0	0.89		pk_25539	1.12	1.69	3.48	1.2		pk_25539	0	0	1.68	0
pk_13765	9.44	2.1	12.07	21.6		pk_13765	2.52	2.52	1.82	3.12		pk_13765	0	1.22	0.81	0		pk_13765	2.52	1.43	3.96	2.52		pk_13765	0.94	0.72	0	3.21
pk_2183	2.88	6.3	15.64	12		pk_2183	2.76	2.94	3.38	2.52		pk_2183	0.82	1.22	2.43	0		pk_2183	1.96	1.82	2.76	1.68		pk_2183	0	0.72	0.84	2.14
pk_24756	2.88	0.42	8.84	6.9		pk_24756	0.42	0.36	0.52	0.9		pk_24756	0	1.22	0.81	0		pk_24756	0.14	0.26	0.72	0.24		pk_24756	0	0.72	0.84	1.07
pk_25639	1.44	2.1	11.73	2.1		pk_25639	0.54	1.38	2.08	0.9		pk_25639	0.82	1.22	0.81	0.89		pk_25639	0.7	0.26	1.2	0.12		pk_25639	1.88	0	0	0
pk_23575	2.4	10.29	17.34	12.9		pk_23575	2.82	3	5.2	3.96		pk_23575	0	0	0.81	0.89		pk_23575	0.42	2.08	3.24	2.16		pk_23575	0.94	0	1.68	3.21
pk_23857	1.76	0.84	5.44	8.55		pk_23857	2.34	2.04	2.08	3.12		pk_23857	9.02	6.1	6.48	10.68		pk_23857	2.8	3.51	3.36	5.04		pk_23857	11.28	6.48	11.76	7.49
pk_24395	1.76	0.84	10.37	8.7		pk_24395	2.82	2.22	3.38	3.54		pk_24395	0.82	1.22	0	0.89		pk_24395	0.42	0.65	2.76	0.6		pk_24395	0	0.72	0.84	0
pk_16698	4.8	1.68	9.69	16.05		pk_16698	1.8	1.74	1.82	3.12		pk_16698	2.46	1.22	0	0		pk_16698	1.12	1.82	2.52	1.68		pk_16698	0.94	1.44	0.84	1.07
pk_23207	1.92	2.31	8.5	7.2		pk_23207	1.92	2.22	5.98	2.34		pk_23207	0	0	2.43	1.78		pk_23207	2.1	1.56	3.12	2.16		pk_23207	0.94	2.16	0	1.07
pk_24402	4.16	2.31	21.25	20.55		pk_24402	4.26	4.02	9.36	4.8		pk_24402	0.82	2.44	4.05	3.56		pk_24402	0.7	1.43	6.36	1.56		pk_24402	3.76	0.72	2.52	1.07
pk_5872	3.2	1.26	7.48	8.55		pk_5872	1.44	1.62	1.82	2.04		pk_5872	0	0	2.43	0.89		pk_5872	1.96	1.04	2.04	1.8		pk_5872	0	1.44	0	0
pk_11863	2.4	2.73	5.95	8.55		pk_11863	1.02	0.72	1.04	0.96		pk_11863	0.82	0	0	2.67		pk_11863	0.98	0.52	1.8	1.08		pk_11863	0	0	1.68	0
pk_2473	4.64	4.2	24.82	22.65		pk_2473	7.98	7.32	9.36	8.7		pk_2473	4.92	0	5.67	11.57		pk_2473	6.72	7.41	8.88	4.68		pk_2473	0.94	1.44	7.56	5.35
pk_23671	1.6	3.15	5.78	7.5		pk_23671	2.58	3.48	3.9	2.46		pk_23671	0	1.22	0.81	0		pk_23671	2.1	1.43	4.08	3.48		pk_23671	0	1.44	2.52	0
pk_21110	2.4	3.99	13.77	20.55		pk_21110	3.18	3.66	3.9	4.74		pk_21110	3.28	7.32	8.91	7.12		pk_21110	4.06	5.85	6	6.72		pk_21110	1.88	1.44	4.2	3.21
pk_4885	1.92	2.31	6.97	5.1		pk_4885	1.08	1.32	3.38	1.74		pk_4885	0	0	0	0		pk_4885	1.12	1.17	2.16	2.4		pk_4885	0.94	0.72	0	0
pk_6872	4.48	6.09	23.8	21.75		pk_6872	1.5	1.56	1.82	3.18		pk_6872	0	2.44	0.81	0.89		pk_6872	1.26	0.26	3.6	3.36		pk_6872	0	1.44	5.88	0
pk_7120	5.92	8.61	30.6	21.45		pk_7120	11.58	12.24	16.9	14.82		pk_7120	3.28	0	8.91	8.01		pk_7120	7.56	8.06	10.32	10.2		pk_7120	1.88	2.16	2.52	9.63
pk_19081	3.36	5.46	15.13	12.15		pk_19081	2.04	3.12	3.12	2.58		pk_19081	0.82	0	0	2.67		pk_19081	1.4	1.56	3.36	1.32		pk_19081	0	0.72	0	0
pk_22925	3.04	1.89	12.58	15.6		pk_22925	0.48	0.3	2.08	1.14		pk_22925	1.64	2.44	0.81	2.67		pk_22925	0.56	0.39	1.8	1.08		pk_22925	0	0	1.68	0
pk_2835	2.24	4.83	10.71	6.45		pk_2835	1.62	0.78	1.04	0.9		pk_2835	0	0	0	2.67		pk_2835	1.26	1.56	1.32	1.08		pk_2835	1.88	0	0	0
pk_23235	0.64	1.26	3.57	4.65		pk_23235	1.26	1.38	1.3	0.84		pk_23235	0.82	2.44	1.62	0.89		pk_23235	1.4	1.3	1.92	1.44		pk_23235	0.94	1.44	0	1.07
pk_6835	3.52	3.57	14.96	12.3		pk_6835	3.12	2.22	4.94	4.32		pk_6835	0	0	0.81	3.56		pk_6835	1.26	0.91	3.24	1.92		pk_6835	0.94	1.44	0	2.14
pk_19165	0.16	1.89	5.27	3		pk_19165	1.02	2.4	1.56	1.38		pk_19165	0.82	3.66	0.81	1.78		pk_19165	0.7	1.17	1.56	0.48		pk_19165	0	0.72	0.84	3.21
pk_20800	2.56	2.73	7.31	5.4		pk_20800	1.74	1.68	0.78	1.8		pk_20800	1.64	0	0.81	0.89		pk_20800	2.52	1.82	3.48	2.4		pk_20800	0.94	0	0	1.07
pk_23666	4	1.26	8.33	6.3		pk_23666	1.8	1.14	2.34	1.44		pk_23666	0	0	0.81	0		pk_23666	0.84	0.78	1.2	1.68		pk_23666	0.94	0.72	0.84	1.07
pk_7982	3.52	3.57	12.92	13.5		pk_7982	3.48	3.72	4.16	3.84		pk_7982	0	0	0.81	0		pk_7982	2.24	2.99	4.2	2.52		pk_7982	1.88	1.44	0.84	2.14
pk_20001	2.72	6.51	15.98	16.5		pk_20001	2.58	1.8	2.34	2.82		pk_20001	0	1.22	4.86	1.78		pk_20001	1.12	1.69	3.36	2.04		pk_20001	0	0.72	0.84	0
pk_19291	2.4	1.68	11.39	11.25		pk_19291	2.22	1.74	1.56	1.86		pk_19291	0.82	0	2.43	0		pk_19291	1.96	1.04	2.16	2.88		pk_19291	0	0.72	2.52	0
pk_17780	14.72	12.18	35.02	37.95		pk_17780	5.22	3.54	5.72	7.56		pk_17780	1.64	2.44	2.43	3.56		pk_17780	2.8	3.25	6.6	5.28		pk_17780	0	0.72	5.88	1.07
pk_2519	1.28	0.84	2.72	4.65		pk_2519	2.34	1.62	2.6	2.88		pk_2519	0	1.22	0.81	6.23		pk_2519	2.38	1.56	2.4	1.92		pk_2519	0	0	0	1.07
pk_7829	3.52	4.41	17.34	24		pk_7829	4.92	7.14	5.72	7.32		pk_7829	4.92	2.44	4.05	3.56		pk_7829	4.06	5.33	5.88	5.52		pk_7829	0	1.44	1.68	0
pk_7707	1.92	3.15	6.97	7.65		pk_7707	2.46	2.64	2.86	3.06		pk_7707	0	1.22	1.62	0		pk_7707	1.68	2.47	1.68	2.16		pk_7707	0.94	2.88	0	1.07
pk_1508	1.28	2.52	9.18	6.15		pk_1508	5.88	6.18	4.68	3.9		pk_1508	0	0	1.62	2.67		pk_1508	2.52	4.03	3.48	3.24		pk_1508	0.94	0	1.68	1.07
pk_20164	1.28	5.25	9.01	7.5		pk_20164	0.78	0.48	0.78	1.02		pk_20164	0	1.22	0.81	0.89		pk_20164	1.12	0.52	2.04	0.72		pk_20164	0	0	0.84	1.07
pk_17572	3.36	5.67	27.54	29.7		pk_17572	2.76	3.12	4.94	3.66		pk_17572	1.64	1.22	17.82	4.45		pk_17572	3.36	2.08	3.72	3.6		pk_17572	2.82	4.32	5.88	2.14
pk_23275	1.28	1.89	5.78	3.6		pk_23275	0.78	1.26	1.56	1.44		pk_23275	0.82	2.44	0.81	1.78		pk_23275	0.42	0.78	1.44	2.04		pk_23275	0.94	0.72	0.84	0
pk_13262	1.28	0.84	5.1	5.25		pk_13262	3.3	4.26	2.34	3		pk_13262	2.46	2.44	5.67	3.56		pk_13262	2.8	3.38	3.48	2.88		pk_13262	0	2.16	0.84	1.07
pk_14322	5.44	7.14	42.5	30.9		pk_14322	48.9	48.48	37.96	38.16		pk_14322	19.68	12.2	25.92	6.23		pk_14322	31.08	26.91	28.92	28.2		pk_14322	8.46	13.68	10.92	14.98
pk_3412	6.72	2.52	10.2	14.4		pk_3412	1.5	1.32	3.12	1.74		pk_3412	0.82	1.22	0.81	0.89		pk_3412	0.84	1.3	2.16	1.68		pk_3412	0	0	0	0
pk_11330	11.04	13.23	22.44	36.3		pk_11330	8.1	7.92	9.88	7.92		pk_11330	5.74	1.22	4.05	5.34		pk_11330	6.02	8.06	6.36	5.76		pk_11330	2.82	1.44	1.68	2.14
pk_18762	4.32	4.62	9.01	12.6		pk_18762	2.22	2.58	2.86	4.62		pk_18762	0.82	3.66	4.86	3.56		pk_18762	2.1	3.38	5.64	4.44		pk_18762	1.88	0.72	2.52	4.28
pk_6772	4.48	5.25	17.85	21.15		pk_6772	6.66	7.38	10.92	11.94		pk_6772	3.28	2.44	1.62	2.67		pk_6772	5.88	5.33	8.52	10.56		pk_6772	4.7	3.6	5.88	3.21
pk_22927	5.28	6.09	24.48	28.5		pk_22927	2.34	3.06	4.16	4.2		pk_22927	2.46	3.66	1.62	2.67		pk_22927	0.84	1.17	2.88	2.64		pk_22927	0.94	0	1.68	2.14
pk_22924	0.32	0.63	3.06	4.05		pk_22924	0.72	0.36	1.56	0.9		pk_22924	0	0	0	0		pk_22924	0.14	0.26	1.08	0.72		pk_22924	0	0	0.84	0
pk_15764	2.4	1.26	8.16	12.75		pk_15764	1.32	1.68	2.34	1.32		pk_15764	1.64	2.44	0.81	2.67		pk_15764	1.4	1.04	2.88	2.64		pk_15764	0	0.72	2.52	1.07
pk_17037	1.28	1.05	11.9	4.35		pk_17037	2.4	2.7	4.16	2.28		pk_17037	0.82	1.22	2.43	0.89		pk_17037	2.8	4.16	4.08	2.28		pk_17037	0	1.44	1.68	0
pk_17304	7.36	5.88	22.61	19.05		pk_17304	4.74	3.72	3.9	4.08		pk_17304	0	1.22	1.62	3.56		pk_17304	3.36	1.82	4.68	1.56		pk_17304	0.94	0	0.84	1.07
pk_25946	2.4	7.14	10.71	12.9		pk_25946	1.98	2.1	0.78	1.86		pk_25946	1.64	1.22	0.81	0.89		pk_25946	4.06	4.03	3.84	5.04		pk_25946	0	0.72	1.68	3.21
pk_5537	4	1.26	18.7	16.95		pk_5537	2.16	2.4	5.2	3.36		pk_5537	1.64	0	1.62	2.67		pk_5537	0.7	0.65	3.72	1.8		pk_5537	0	0.72	0	3.21
pk_11608	13.44	6.72	8.16	13.05		pk_11608	4.8	6.12	3.38	2.76		pk_11608	2.46	4.88	1.62	0		pk_11608	3.22	2.73	7.92	3.96		pk_11608	0.94	0.72	0.84	1.07
pk_125	0.32	0.84	3.23	2.7		pk_125	1.38	2.1	3.38	1.8		pk_125	1.64	0	0.81	0.89		pk_125	0.84	1.43	1.8	1.8		pk_125	0.94	0	0	0
pk_12132	2.88	0.84	6.29	8.4		pk_12132	1.14	0.84	1.56	1.92		pk_12132	0	1.22	1.62	0.89		pk_12132	0.98	0.78	2.4	1.32		pk_12132	0	0	0.84	0
pk_21520	5.12	7.14	13.09	22.8		pk_21520	3.36	3.54	6.24	5.22		pk_21520	2.46	2.44	3.24	3.56		pk_21520	1.82	0.91	6	3.48		pk_21520	3.76	3.6	2.52	3.21
pk_24424	2.4	2.31	20.4	17.1		pk_24424	2.7	2.82	5.46	3		pk_24424	0.82	2.44	0.81	0		pk_24424	0.42	1.04	4.56	1.08		pk_24424	0.94	2.16	3.36	1.07
pk_15825	2.88	3.99	16.49	13.65		pk_15825	1.74	1.26	3.12	1.8		pk_15825	0	0	2.43	1.78		pk_15825	2.38	2.34	4.2	1.68		pk_15825	0.94	0.72	1.68	1.07
pk_25172	0.64	1.47	5.27	5.85		pk_25172	1.14	1.56	1.56	1.38		pk_25172	0	0	0	0.89		pk_25172	1.54	1.04	0.96	1.2		pk_25172	0.94	0.72	0	1.07
pk_18744	4	3.57	10.54	14.55		pk_18744	3.84	4.38	6.76	5.22		pk_18744	0	1.22	3.24	0.89		pk_18744	1.54	2.47	4.2	3.12		pk_18744	1.88	0	5.04	1.07
pk_18643	0.96	1.89	4.93	9.75		pk_18643	1.5	1.8	0.26	1.26		pk_18643	2.46	1.22	3.24	1.78		pk_18643	4.34	4.03	5.16	7.44		pk_18643	0.94	2.88	3.36	4.28
pk_1010	1.92	0.42	4.59	8.7		pk_1010	1.98	2.04	3.12	1.62		pk_1010	1.64	0	3.24	0.89		pk_1010	1.68	1.17	3.48	3.72		pk_1010	0.94	1.44	1.68	3.21
pk_8736	0.96	0.42	5.44	6.6		pk_8736	1.02	0.96	1.82	1.02		pk_8736	0.82	1.22	0.81	0.89		pk_8736	0.14	0.13	1.68	1.2		pk_8736	0	0.72	0	0
pk_14009	39.52	16.17	98.94	168.9		pk_14009	5.34	6.96	11.96	9.3		pk_14009	6.56	6.1	12.15	8.9		pk_14009	7.14	8.06	24.6	17.28		pk_14009	1.88	6.48	10.08	7.49
pk_1498	1.44	4.83	9.18	6.15		pk_1498	3.06	3.3	2.34	3		pk_1498	0.82	0	1.62	0		pk_1498	2.1	1.95	2.28	1.08		pk_1498	0	0	0.84	2.14
pk_3953	0.8	2.73	7.82	9.15		pk_3953	0.84	1.08	2.34	1.08		pk_3953	0.82	0	1.62	3.56		pk_3953	0.7	0.91	1.68	1.08		pk_3953	0	1.44	0	0
pk_15421	4.96	1.26	13.6	9		pk_15421	2.88	2.04	5.46	2.28		pk_15421	2.46	1.22	2.43	0		pk_15421	1.68	1.04	3.12	1.32		pk_15421	0.94	0.72	1.68	0
pk_25433	1.6	4.41	7.65	8.4		pk_25433	2.46	2.28	4.42	2.22		pk_25433	1.64	1.22	0	0.89		pk_25433	0.98	1.3	2.28	1.2		pk_25433	0	0	0.84	1.07
pk_21519	9.28	14.49	43.18	45.45		pk_21519	9.66	10.8	15.6	14.28		pk_21519	0.82	2.44	4.86	4.45		pk_21519	3.78	3.77	9.96	7.2		pk_21519	2.82	3.6	5.04	4.28
pk_40	2.08	0	3.57	6.45		pk_40	1.62	1.44	2.08	2.1		pk_40	0	1.22	2.43	0		pk_40	1.26	1.3	0.72	2.04		pk_40	0	0	0	0
pk_1667	1.44	0.42	1.53	2.7		pk_1667	2.46	2.34	0.78	1.08		pk_1667	0	1.22	0	0		pk_1667	0.84	0.13	1.92	1.08		pk_1667	0.94	0	0.84	0
pk_14743	2.24	0.63	5.44	7.8		pk_14743	1.56	2.22	1.82	1.14		pk_14743	2.46	1.22	4.05	0		pk_14743	1.54	1.04	1.2	1.8		pk_14743	0	0	1.68	0
pk_20046	2.4	2.73	10.37	7.2		pk_20046	0.6	0.96	1.04	0.72		pk_20046	0	0	0.81	0		pk_20046	0.28	0.65	2.76	1.32		pk_20046	0	0	1.68	1.07
pk_21315	2.24	6.3	10.88	10.05		pk_21315	1.38	1.44	1.3	3		pk_21315	0	2.44	0	3.56		pk_21315	0.42	1.56	2.4	1.2		pk_21315	0	0	1.68	1.07
pk_22928	3.04	1.05	9.52	12.45		pk_22928	2.46	1.98	1.82	1.74		pk_22928	0.82	1.22	1.62	3.56		pk_22928	0.56	0.39	2.52	0.72		pk_22928	0	0.72	2.52	0
pk_21104	6.88	6.3	28.22	25.05		pk_21104	3.48	3.78	2.86	6.24		pk_21104	0	1.22	0.81	2.67		pk_21104	1.54	1.82	3.48	2.52		pk_21104	0	0.72	0	1.07
pk_386	2.72	2.1	8.67	8.25		pk_386	2.58	2.64	2.34	3.24		pk_386	0.82	0	3.24	0.89		pk_386	2.1	1.69	2.76	1.56		pk_386	0	2.16	0	1.07
pk_24208	5.12	6.93	22.27	16.95		pk_24208	8.58	7.5	10.4	7.02		pk_24208	2.46	0	0.81	0		pk_24208	5.6	4.55	6.96	6.12		pk_24208	0	2.16	5.04	2.14
pk_9874	1.28	1.05	6.63	6.75		pk_9874	4.62	4.08	5.2	4.32		pk_9874	0.82	1.22	4.86	3.56		pk_9874	3.64	3.12	3.48	2.04		pk_9874	1.88	1.44	0	0
pk_6572	0.64	2.73	5.78	6.6		pk_6572	0.72	0.78	0.78	1.14		pk_6572	0	0	1.62	2.67		pk_6572	1.26	1.56	1.68	1.08		pk_6572	0	0.72	0.84	0
pk_25139	3.04	5.46	8.16	7.5		pk_25139	0.78	0.96	1.56	1.14		pk_25139	4.1	0	2.43	1.78		pk_25139	1.12	1.17	2.28	1.32		pk_25139	0	0.72	1.68	0
pk_19007	0.64	1.68	8.33	10.5		pk_19007	2.28	3.18	3.9	2.94		pk_19007	1.64	1.22	0	2.67		pk_19007	1.96	2.99	2.16	2.28		pk_19007	0.94	0	1.68	0
pk_5233	9.44	5.46	20.4	22.05		pk_5233	4.38	4.68	5.98	5.52		pk_5233	2.46	3.66	2.43	4.45		pk_5233	4.2	3.38	6	3.48		pk_5233	0	2.88	4.2	1.07
pk_17674	1.76	2.73	5.44	3		pk_17674	0.54	1.32	1.04	0.78		pk_17674	0	1.22	0.81	0.89		pk_17674	1.4	1.04	2.04	1.32		pk_17674	0	0	0	0
pk_17826	0.8	1.26	5.27	5.4		pk_17826	0.96	0.66	0.78	1.02		pk_17826	0	1.22	0.81	1.78		pk_17826	1.96	1.17	2.4	2.76		pk_17826	2.82	0.72	0.84	2.14
pk_20512	1.6	5.88	6.46	11.4		pk_20512	2.64	2.1	2.34	1.92		pk_20512	0	0	0.81	0		pk_20512	2.24	1.95	1.68	2.16		pk_20512	0	0.72	0	1.07
pk_22018	0.64	0.84	5.27	8.4		pk_22018	1.92	1.86	2.08	2.58		pk_22018	0	3.66	3.24	1.78		pk_22018	0.7	0.65	1.56	2.28		pk_22018	0	1.44	1.68	0
pk_24987	2.72	2.94	9.01	7.05		pk_24987	2.16	1.68	2.6	2.7		pk_24987	0	0	0	0.89		pk_24987	0.7	1.17	1.8	2.16		pk_24987	0	0.72	0	1.07
pk_12200	3.36	1.89	7.65	12.75		pk_12200	4.08	3.78	3.38	4.38		pk_12200	0	0	1.62	2.67		pk_12200	1.12	2.08	3.84	3.84		pk_12200	1.88	1.44	0.84	2.14
pk_5112	7.52	8.4	24.65	18.45		pk_5112	5.04	3.42	5.46	4.62		pk_5112	1.64	0	0.81	1.78		pk_5112	1.68	1.69	3.96	2.52		pk_5112	0.94	0.72	0.84	3.21
pk_18796	0.96	1.26	1.87	3.6		pk_18796	1.32	1.14	1.56	2.04		pk_18796	0	0	1.62	0.89		pk_18796	0.84	0.91	2.4	0.96		pk_18796	0	0.72	0.84	0
pk_11989	4.48	5.25	21.59	24.9		pk_11989	6.12	5.46	7.02	7.32		pk_11989	5.74	0	4.05	2.67		pk_11989	5.74	4.03	5.64	6.96		pk_11989	2.82	0	1.68	6.42
pk_17571	4.64	3.36	12.41	12.45		pk_17571	1.32	1.26	1.82	1.26		pk_17571	0.82	0	1.62	2.67		pk_17571	0.98	0.52	1.68	1.2		pk_17571	0	0.72	0.84	2.14
pk_17913	7.2	9.03	18.53	21.6		pk_17913	2.1	1.14	2.08	2.22		pk_17913	0.82	0	0.81	1.78		pk_17913	4.62	1.69	6.12	2.64		pk_17913	0	1.44	3.36	3.21
pk_620	3.84	2.1	13.43	14.7		pk_620	3.6	3.12	3.64	3.36		pk_620	0.82	3.66	3.24	1.78		pk_620	1.12	1.95	2.64	3.12		pk_620	0	0	1.68	4.28
pk_17797	2.56	2.73	11.73	12.45		pk_17797	2.64	2.1	4.68	3.24		pk_17797	1.64	0	1.62	0.89		pk_17797	1.12	0.91	2.04	2.28		pk_17797	0	1.44	0	2.14
pk_4722	1.6	1.05	5.78	4.95		pk_4722	1.56	2.34	2.08	2.16		pk_4722	0	0	0	0.89		pk_4722	1.26	1.17	2.28	1.44		pk_4722	0	0.72	3.36	0
pk_12017	2.4	7.35	7.31	11.4		pk_12017	1.44	1.56	1.82	2.22		pk_12017	0	0	0.81	0		pk_12017	4.76	1.82	1.56	1.2		pk_12017	0.94	0	0	0
pk_25904	1.92	0.84	1.87	2.7		pk_25904	0.54	0.72	0	0.36		pk_25904	0	0	0.81	0		pk_25904	0.14	0.52	0.48	0.48		pk_25904	0	0	0.84	0
pk_24393	3.52	1.89	21.93	26.7		pk_24393	5.94	7.02	12.48	7.08		pk_24393	2.46	4.88	6.48	5.34		pk_24393	0.84	0.78	6.6	2.64		pk_24393	1.88	2.88	4.2	1.07
pk_7984	5.76	3.99	15.47	20.85		pk_7984	7.98	8.52	13	9.3		pk_7984	4.1	8.54	7.29	3.56		pk_7984	6.16	7.67	7.92	7.68		pk_7984	0.94	5.76	6.72	4.28
pk_6654	8.64	4.2	21.08	22.65		pk_6654	4.32	5.64	3.64	6.06		pk_6654	1.64	1.22	1.62	3.56		pk_6654	1.68	3.9	5.4	5.16		pk_6654	0.94	0.72	4.2	5.35
pk_7848	1.76	1.05	3.74	5.1		pk_7848	1.14	0.96	1.3	1.14		pk_7848	0	0	0.81	0		pk_7848	0.42	0.52	1.8	0.48		pk_7848	0	0	0	0
pk_8815	1.44	1.47	4.08	7.05		pk_8815	1.2	2.1	1.56	2.58		pk_8815	0.82	3.66	0.81	0		pk_8815	1.4	1.95	2.52	1.8		pk_8815	0	0.72	1.68	2.14
pk_11971	0.8	0.42	3.4	1.95		pk_11971	2.22	1.74	2.6	2.28		pk_11971	0	0	0	0.89		pk_11971	1.82	1.95	1.08	1.44		pk_11971	0	0.72	0	2.14
pk_22513	8	6.72	24.99	33.6		pk_22513	0.96	1.8	1.56	1.62		pk_22513	1.64	3.66	3.24	3.56		pk_22513	0.98	1.43	5.64	3.84		pk_22513	0.94	0.72	5.88	2.14
pk_20913	6.56	0.63	9.86	15.45		pk_20913	0.54	1.38	1.56	2.28		pk_20913	0	1.22	0.81	0.89		pk_20913	0.56	0.39	1.8	2.52		pk_20913	0	1.44	1.68	1.07
pk_5873	1.6	0.21	2.72	3.6		pk_5873	2.4	1.32	1.82	1.2		pk_5873	0.82	1.22	0.81	0.89		pk_5873	0.84	1.3	1.56	2.04		pk_5873	0	0.72	0	0
pk_618	2.88	1.05	8.67	12.3		pk_618	5.58	7.08	7.8	4.92		pk_618	3.28	2.44	3.24	7.12		pk_618	3.92	5.46	6.6	5.16		pk_618	5.64	5.04	5.88	5.35
pk_24990	3.68	2.52	9.35	10.95		pk_24990	2.46	1.92	3.12	2.28		pk_24990	0	0	1.62	0.89		pk_24990	2.24	0.78	2.88	2.52		pk_24990	0	0	3.36	0
pk_23654	5.44	4.83	21.42	17.4		pk_23654	11.88	11.4	17.94	13.44		pk_23654	7.38	4.88	8.1	5.34		pk_23654	8.68	6.89	11.88	14.64		pk_23654	0.94	2.16	2.52	2.14
pk_4091	0.64	0.84	3.74	5.25		pk_4091	1.86	1.08	2.6	1.44		pk_4091	0.82	0	0	2.67		pk_4091	0.84	1.69	1.44	0.6		pk_4091	0	0.72	0.84	1.07
pk_11866	2.08	3.57	12.58	14.25		pk_11866	3.6	2.7	3.12	3.72		pk_11866	1.64	0	0.81	2.67		pk_11866	1.54	1.69	3.36	3.24		pk_11866	0.94	0	5.04	6.42
pk_11858	1.28	4.2	5.78	8.1		pk_11858	0.9	0.78	0.52	0.84		pk_11858	0	0	0	0.89		pk_11858	0.98	0.52	1.2	1.68		pk_11858	2.82	0.72	0	0
pk_534	1.28	5.46	7.99	6.9		pk_534	1.14	1.38	1.56	1.26		pk_534	0.82	4.88	4.05	1.78		pk_534	1.96	2.21	4.8	3		pk_534	0.94	2.16	1.68	3.21
pk_20345	1.12	0.84	5.44	3.9		pk_20345	0.72	0.42	1.56	0.72		pk_20345	1.64	0	0.81	0		pk_20345	0.7	0.52	0.6	0.6		pk_20345	0	0.72	0	0
pk_20025	1.44	3.57	9.01	6.3		pk_20025	1.26	1.44	2.86	3.3		pk_20025	0	0	1.62	0.89		pk_20025	1.12	1.17	1.32	1.56		pk_20025	0	0	0.84	0
pk_22935	4	3.78	14.96	17.55		pk_22935	1.8	2.46	5.98	3.78		pk_22935	0	0	2.43	1.78		pk_22935	1.26	0.78	3.6	1.92		pk_22935	0	0.72	1.68	0
pk_2515	3.52	2.52	9.35	8.7		pk_2515	1.56	1.56	3.9	2.64		pk_2515	1.64	1.22	2.43	0.89		pk_2515	1.4	0.78	1.2	1.32		pk_2515	0	0	1.68	2.14
pk_24080	5.76	6.51	22.1	14.55		pk_24080	7.62	7.32	6.76	8.52		pk_24080	7.38	3.66	4.86	0		pk_24080	3.36	4.03	5.4	5.64		pk_24080	0.94	2.88	5.04	3.21
pk_24799	2.72	1.68	7.82	17.25		pk_24799	1.02	0.72	1.82	1.5		pk_24799	3.28	0	4.05	0		pk_24799	1.82	0.78	3.12	4.08		pk_24799	0	3.6	0.84	1.07
pk_795	2.08	1.47	5.1	4.95		pk_795	4.08	3.36	3.9	3.06		pk_795	0.82	4.88	1.62	1.78		pk_795	3.22	3.51	2.4	2.88		pk_795	0.94	2.16	0.84	0
pk_11332	6.88	6.09	18.7	18.75		pk_11332	6.9	5.94	8.84	6.66		pk_11332	1.64	3.66	1.62	2.67		pk_11332	6.02	6.63	7.68	6.12		pk_11332	0	1.44	2.52	2.14
pk_2492	2.88	2.1	5.27	7.8		pk_2492	1.62	1.2	2.08	1.62		pk_2492	0.82	0	0.81	0.89		pk_2492	1.54	1.3	0.36	1.56		pk_2492	0.94	0	0.84	1.07
pk_6783	11.84	5.46	27.88	30.15		pk_6783	8.22	6.48	9.88	11.82		pk_6783	4.1	4.88	3.24	4.45		pk_6783	4.9	3.64	11.76	7.44		pk_6783	3.76	1.44	7.56	2.14
pk_11870	8.48	3.36	22.1	24		pk_11870	2.34	1.5	2.34	3.6		pk_11870	2.46	3.66	0.81	0		pk_11870	1.68	0.39	2.28	1.92		pk_11870	2.82	0	1.68	5.35
pk_22930	5.28	2.73	23.63	25.95		pk_22930	2.52	2.46	3.9	3		pk_22930	0.82	0	3.24	0		pk_22930	0.84	0.26	4.2	1.56		pk_22930	0.94	0	1.68	1.07
pk_2490	2.56	2.73	6.12	6.6		pk_2490	1.5	1.32	0.78	1.8		pk_2490	0.82	0	2.43	2.67		pk_2490	0.42	0	1.44	1.2		pk_2490	0	0	0.84	0
pk_15884	0.64	1.05	2.55	3.75		pk_15884	2.34	2.28	3.9	1.44		pk_15884	0.82	0	0	0		pk_15884	2.52	1.43	2.64	3.48		pk_15884	0	0.72	0.84	0
pk_19613	2.4	4.41	14.79	10.5		pk_19613	6.48	6.42	6.5	6.06		pk_19613	3.28	2.44	1.62	2.67		pk_19613	3.36	4.42	4.56	2.4		pk_19613	0	1.44	0.84	1.07
pk_19767	7.04	3.78	14.96	11.7		pk_19767	1.5	1.26	1.56	1.62		pk_19767	0	0	0.81	1.78		pk_19767	0.7	0.52	3.72	1.56		pk_19767	0.94	0	0.84	0
pk_13402	4.16	7.56	13.6	18.9		pk_13402	1.74	1.68	1.82	2.04		pk_13402	0	0	0	0.89		pk_13402	1.96	2.08	2.28	1.32		pk_13402	0	1.44	2.52	1.07
pk_14843	1.44	3.15	4.25	6.45		pk_14843	0.66	1.08	1.3	1.14		pk_14843	0	0	0.81	0		pk_14843	0.7	0.91	0.72	1.56		pk_14843	0	0	0	0
pk_2513	4.16	2.73	11.56	14.4		pk_2513	2.76	2.4	2.6	3.24		pk_2513	0.82	0	1.62	0.89		pk_2513	1.54	2.08	3.12	3		pk_2513	0	0	0.84	0
pk_21082	6.56	2.52	12.92	18.9		pk_21082	2.22	2.94	3.9	3.9		pk_21082	0	3.66	1.62	0		pk_21082	0.98	1.43	1.56	1.68		pk_21082	0	4.32	0.84	3.21
pk_17828	3.04	10.71	7.82	25.65		pk_17828	2.52	2.82	4.16	5.52		pk_17828	17.22	7.32	12.15	24.03		pk_17828	10.08	4.81	15.84	14.4		pk_17828	21.62	10.8	27.72	28.89
pk_5277	3.36	1.68	9.18	9.3		pk_5277	4.38	3.9	4.16	3.36		pk_5277	0	1.22	0	1.78		pk_5277	1.96	1.56	2.4	1.08		pk_5277	0	1.44	2.52	0
pk_3549	13.44	7.98	27.37	36.45		pk_3549	2.58	2.1	2.34	3.18		pk_3549	2.46	3.66	4.05	0.89		pk_3549	2.94	5.2	6.72	4.68		pk_3549	5.64	5.04	7.56	5.35
pk_3455	0.8	1.68	3.74	4.05		pk_3455	0.54	0.78	1.04	0.48		pk_3455	0	0	0	0.89		pk_3455	0.42	0.13	0.72	0.84		pk_3455	0	1.44	1.68	0
pk_13881	7.2	8.82	19.55	10.2		pk_13881	5.28	3.72	3.38	2.22		pk_13881	0	1.22	0.81	0.89		pk_13881	4.9	3.38	4.08	1.68		pk_13881	3.76	0.72	0	0
pk_2615	1.92	1.68	4.93	6.45		pk_2615	3	2.58	3.64	2.52		pk_2615	0	1.22	4.05	3.56		pk_2615	2.38	1.3	3.12	2.28		pk_2615	0	0.72	2.52	0
pk_5029	0.8	1.89	3.74	5.4		pk_5029	1.56	1.62	0.26	1.56		pk_5029	0.82	0	2.43	0		pk_5029	0.42	0.52	0.84	0.84		pk_5029	0	0.72	1.68	0
pk_21503	6.88	5.88	17.68	22.05		pk_21503	3.54	3.36	3.64	4.62		pk_21503	0.82	0	0.81	4.45		pk_21503	1.54	2.6	3	3.12		pk_21503	0.94	0.72	0	3.21
pk_19687	2.4	2.52	5.78	4.35		pk_19687	0.6	1.2	2.08	1.14		pk_19687	2.46	0	0	0		pk_19687	1.4	1.04	2.16	2.28		pk_19687	0.94	1.44	0.84	2.14
pk_2321	1.28	0.21	3.23	3.45		pk_2321	2.22	2.34	1.82	1.74		pk_2321	0	0	0.81	0		pk_2321	1.54	0.65	1.8	1.2		pk_2321	0	0	0	0
pk_22514	3.2	2.1	13.26	13.95		pk_22514	0.54	1.44	3.12	2.28		pk_22514	0	0	4.05	1.78		pk_22514	0.42	0.78	3.12	1.08		pk_22514	0	1.44	5.04	0
pk_23634	1.6	2.31	4.59	6.15		pk_23634	1.38	1.5	1.56	2.28		pk_23634	0.82	0	0.81	0		pk_23634	1.12	0.65	2.16	0.96		pk_23634	0	2.16	0	0
pk_2838	3.36	3.99	8.5	7.8		pk_2838	1.74	2.1	2.86	2.34		pk_2838	0	0	1.62	0.89		pk_2838	2.24	1.82	2.88	1.56		pk_2838	0.94	0.72	0	2.14
pk_24391	3.04	3.36	18.02	18.15		pk_24391	3.18	2.82	4.94	4.2		pk_24391	4.1	3.66	6.48	0		pk_24391	0.42	1.17	3.48	2.16		pk_24391	0	0.72	1.68	1.07
pk_14323	5.12	5.25	31.96	24		pk_14323	31.74	26.52	28.34	25.08		pk_14323	4.92	10.98	9.72	8.9		pk_14323	13.3	10.27	15.6	12.36		pk_14323	2.82	10.8	5.88	3.21
pk_13245	3.2	1.26	11.56	10.2		pk_13245	1.68	2.1	2.34	1.62		pk_13245	2.46	2.44	1.62	1.78		pk_13245	0.42	0.78	1.44	0.6		pk_13245	0	0.72	0.84	0
pk_22762	2.56	9.24	18.87	15		pk_22762	2.16	2.34	3.9	2.1		pk_22762	1.64	2.44	1.62	2.67		pk_22762	1.4	2.08	1.56	1.32		pk_22762	0	1.44	1.68	1.07
pk_6866	2.72	1.47	14.11	11.85		pk_6866	1.92	1.68	1.82	3.66		pk_6866	0	0	2.43	1.78		pk_6866	0.84	0.52	2.04	1.08		pk_6866	0.94	2.16	0	6.42
pk_8755	1.12	0.42	4.25	7.5		pk_8755	0.66	0.36	1.56	0.3		pk_8755	1.64	0	1.62	0		pk_8755	0.28	0.52	1.92	1.8		pk_8755	0	0.72	2.52	1.07
pk_12572	1.12	2.52	8.33	7.95		pk_12572	1.38	1.56	1.82	1.68		pk_12572	2.46	0	2.43	5.34		pk_12572	0.56	1.04	3.36	1.92		pk_12572	3.76	0.72	0	6.42
pk_1637	0.8	0	1.02	2.1		pk_1637	1.62	2.16	1.04	0.9		pk_1637	0.82	1.22	0	0.89		pk_1637	0.84	0.91	0.96	1.56		pk_1637	0	0	0	0
pk_19612	0.48	0.21	2.38	1.2		pk_19612	0.96	1.08	0.26	0.96		pk_19612	0.82	0	0	1.78		pk_19612	0.56	0.39	0.6	0.48		pk_19612	0	0	0.84	0
pk_21710	2.08	1.89	5.27	7.65		pk_21710	1.32	0.9	2.6	0.78		pk_21710	0.82	0	0.81	0.89		pk_21710	1.4	1.04	1.92	0.84		pk_21710	0.94	0.72	0	0
pk_7807	4.32	7.77	13.09	14.7		pk_7807	5.52	5.94	6.5	4.56		pk_7807	0	3.66	1.62	3.56		pk_7807	3.08	3.77	3.6	4.68		pk_7807	0.94	3.6	1.68	2.14
pk_5657	3.52	2.31	16.66	21.15		pk_5657	2.7	2.46	2.6	2.52		pk_5657	4.1	25.62	21.87	12.46		pk_5657	2.1	2.6	6.6	6.24		pk_5657	3.76	1.44	3.36	1.07
pk_19716	0.96	0.63	2.89	3.6		pk_19716	1.26	1.86	3.64	1.86		pk_19716	0	2.44	0	0.89		pk_19716	2.24	0.52	3.48	1.8		pk_19716	0	0	0	3.21
pk_22750	5.28	3.15	18.19	17.85		pk_22750	1.56	1.8	5.2	2.4		pk_22750	0.82	2.44	1.62	1.78		pk_22750	0.56	1.56	2.16	0.96		pk_22750	0	0	0	0
pk_25430	1.6	1.68	5.61	6.15		pk_25430	1.38	1.86	2.08	1.98		pk_25430	0.82	0	0	0		pk_25430	0.84	0.78	1.44	0.84		pk_25430	0	0.72	1.68	1.07
pk_24973	7.04	3.36	18.19	21.9		pk_24973	2.1	1.62	5.46	2.7		pk_24973	0	0	0.81	0.89		pk_24973	1.96	2.21	3.48	1.44		pk_24973	0	0.72	0	0
pk_21097	14.4	2.94	32.13	33.45		pk_21097	2.16	3.24	4.68	4.98		pk_21097	3.28	1.22	2.43	5.34		pk_21097	1.12	1.95	3.72	3.48		pk_21097	0	2.16	1.68	1.07
pk_8753	1.92	0.84	9.01	10.8		pk_8753	1.38	1.68	1.82	1.44		pk_8753	1.64	1.22	0.81	0.89		pk_8753	0	0.26	0.84	0.96		pk_8753	1.88	0	4.2	2.14
pk_6168	1.6	1.26	3.57	5.85		pk_6168	0.9	0.48	0.52	0.6		pk_6168	0	0	0	0		pk_6168	0.14	1.3	0.96	1.56		pk_6168	0	2.16	1.68	1.07
pk_6856	13.76	36.54	61.88	78.9		pk_6856	6.84	8.82	11.96	13.08		pk_6856	3.28	10.98	6.48	19.58		pk_6856	6.16	7.41	11.64	14.64		pk_6856	2.82	3.6	5.88	11.77
pk_2386	5.6	2.52	5.61	8.85		pk_2386	1.5	1.62	2.34	1.86		pk_2386	2.46	3.66	1.62	1.78		pk_2386	1.26	1.17	3.12	2.64		pk_2386	1.88	0.72	0.84	0
pk_6851	6.72	19.11	28.9	31.2		pk_6851	2.76	3.54	4.42	6.36		pk_6851	3.28	0	2.43	7.12		pk_6851	6.02	5.33	8.04	9.72		pk_6851	0.94	3.6	5.04	8.56
pk_21080	13.76	4.83	33.49	40.05		pk_21080	4.92	5.7	7.28	7.62		pk_21080	0.82	2.44	3.24	1.78		pk_21080	2.24	4.29	6.84	4.08		pk_21080	1.88	1.44	4.2	0
pk_20	7.84	4.83	19.21	29.25		pk_20	7.56	7.92	9.1	8.16		pk_20	6.56	2.44	6.48	8.9		pk_20	11.2	9.23	13.92	17.04		pk_20	2.82	2.88	1.68	2.14
pk_5252	2.72	1.47	6.8	8.1		pk_5252	2.04	1.92	2.34	1.92		pk_5252	0	0	0.81	0		pk_5252	0.7	0.65	1.32	1.44		pk_5252	1.88	0.72	2.52	2.14
pk_18759	2.56	2.94	7.48	7.5		pk_18759	0.84	0.84	2.6	1.32		pk_18759	0	0	0	0		pk_18759	0.42	0.26	0.84	1.68		pk_18759	0	0	0.84	0
pk_5209	0.32	0.42	1.7	3.9		pk_5209	1.98	1.98	1.56	1.56		pk_5209	1.64	0	1.62	1.78		pk_5209	2.24	1.3	1.56	1.32		pk_5209	0	0.72	1.68	0
pk_5200	0.96	2.31	2.21	3.9		pk_5200	1.14	1.56	1.3	1.44		pk_5200	0.82	1.22	0.81	0		pk_5200	2.1	1.56	2.76	1.8		pk_5200	0	0	0	0
pk_18820	6.88	12.81	21.08	22.05		pk_18820	3.3	4.68	4.42	4.26		pk_18820	3.28	9.76	10.53	6.23		pk_18820	10.5	9.23	15.84	12		pk_18820	7.52	1.44	6.72	2.14
pk_5044	1.12	0.84	3.23	4.5		pk_5044	2.76	1.8	2.86	1.8		pk_5044	1.64	0	0.81	0		pk_5044	1.96	1.17	0.72	1.08		pk_5044	0	0.72	0	1.07
pk_1509	0.64	1.47	4.42	2.85		pk_1509	2.52	2.94	2.08	1.62		pk_1509	0.82	0	1.62	0.89		pk_1509	1.82	2.21	2.64	1.8		pk_1509	0	0	0	2.14
pk_11092	0.48	0.42	3.57	4.95		pk_11092	0.72	0.78	0	0.6		pk_11092	0	0	2.43	0		pk_11092	0.14	0.26	0.96	0.48		pk_11092	0.94	0	2.52	2.14
pk_5247	2.4	1.26	6.29	7.2		pk_5247	1.26	1.38	1.3	1.56		pk_5247	0.82	0	2.43	1.78		pk_5247	0.56	0.78	1.92	2.16		pk_5247	1.88	1.44	0.84	2.14
pk_20184	2.88	3.36	9.35	5.7		pk_20184	1.56	1.14	2.08	1.44		pk_20184	0	0	1.62	0.89		pk_20184	1.26	0.91	3.6	1.92		pk_20184	0	2.16	0.84	0
pk_23424	2.88	0.63	7.31	7.65		pk_23424	4.5	4.02	2.86	3.72		pk_23424	3.28	3.66	0.81	0.89		pk_23424	3.64	3.9	4.8	3.48		pk_23424	2.82	1.44	3.36	4.28
pk_19696	5.12	5.04	10.54	10.5		pk_19696	1.74	2.28	3.38	2.46		pk_19696	0	1.22	1.62	0.89		pk_19696	1.68	2.34	4.08	2.76		pk_19696	2.82	0	0.84	0
pk_2674	1.76	1.26	4.42	7.65		pk_2674	1.86	2.1	2.08	2.34		pk_2674	0.82	1.22	0.81	2.67		pk_2674	1.26	1.56	2.4	2.04		pk_2674	0	1.44	1.68	0
pk_10909	7.04	27.3	36.21	34.35		pk_10909	4.98	5.16	5.72	7.56		pk_10909	0	1.22	3.24	4.45		pk_10909	2.24	2.73	4.56	3.72		pk_10909	0	1.44	5.88	5.35
pk_21309	4.48	4.2	19.55	14.85		pk_21309	2.88	2.22	2.86	3.12		pk_21309	0.82	1.22	5.67	6.23		pk_21309	2.24	2.86	6.84	4.68		pk_21309	0	0.72	8.4	4.28
pk_4149	1.44	3.57	7.65	7.95		pk_4149	2.28	2.4	7.02	3.06		pk_4149	19.68	12.2	7.29	9.79		pk_4149	27.16	29.77	34.68	31.68		pk_4149	27.26	15.84	6.72	18.19
pk_19610	2.56	3.15	7.65	6.3		pk_19610	2.58	3.24	3.64	2.58		pk_19610	0	0	1.62	0.89		pk_19610	1.68	1.43	2.4	2.88		pk_19610	0.94	0.72	2.52	2.14
pk_19711	1.44	1.68	5.78	3.9		pk_19711	1.98	1.62	2.86	1.8		pk_19711	0	0	0	0		pk_19711	0.7	1.56	2.64	2.64		pk_19711	0.94	0	3.36	1.07
pk_3501	3.68	2.73	9.18	11.1		pk_3501	2.16	1.62	1.3	1.5		pk_3501	0	0	0.81	0		pk_3501	0.98	1.17	1.56	1.2		pk_3501	0	0	0.84	1.07
pk_15906	7.52	10.5	25.16	24.3		pk_15906	2.7	3.48	2.86	2.88		pk_15906	0.82	1.22	1.62	0		pk_15906	2.1	1.17	3	2.16		pk_15906	1.88	2.16	0.84	2.14
pk_2388	2.4	0.84	7.65	5.85		pk_2388	2.76	1.86	3.38	2.34		pk_2388	0	0	0.81	1.78		pk_2388	1.12	0.91	2.28	0.72		pk_2388	0.94	0.72	0	0
pk_3817	3.04	3.15	12.92	10.2		pk_3817	3	1.8	2.34	1.98		pk_3817	0.82	1.22	0	0.89		pk_3817	2.24	1.56	3.24	1.32		pk_3817	0	0.72	1.68	1.07
pk_6956	3.68	6.09	22.78	21		pk_6956	2.52	3.66	3.9	5.4		pk_6956	0.82	6.1	7.29	2.67		pk_6956	2.1	1.69	5.4	3.12		pk_6956	1.88	2.16	4.2	4.28
pk_5535	1.12	0.42	7.14	6.9		pk_5535	1.8	1.38	2.86	1.02		pk_5535	0.82	0	0	1.78		pk_5535	0.42	0.26	2.16	0.6		pk_5535	0.94	0	0.84	0
pk_2387	4.8	2.52	15.81	15.75		pk_2387	4.8	3.24	4.94	4.92		pk_2387	0	2.44	5.67	3.56		pk_2387	2.1	2.6	1.68	1.92		pk_2387	0	0.72	0.84	1.07
pk_22961	1.12	2.31	4.42	4.95		pk_22961	1.62	1.68	2.86	2.1		pk_22961	0	0	0	1.78		pk_22961	1.4	1.82	1.92	2.04		pk_22961	0	0	0.84	1.07
pk_17808	3.36	7.14	11.39	19.2		pk_17808	3.42	2.46	4.68	4.2		pk_17808	4.1	1.22	2.43	3.56		pk_17808	3.08	2.21	4.44	3.72		pk_17808	0.94	0.72	0	2.14
pk_7020	19.36	9.66	52.87	55.95		pk_7020	10.74	9.42	16.38	16.14		pk_7020	4.1	1.22	5.67	13.35		pk_7020	6.3	5.98	14.04	13.2		pk_7020	1.88	3.6	7.56	3.21
pk_5506	0.96	0.21	5.61	5.7		pk_5506	0.6	0.78	0.52	1.44		pk_5506	2.46	1.22	1.62	0.89		pk_5506	0.14	0.26	0.84	0.48		pk_5506	0	0.72	0	0
pk_752	1.92	3.36	8.33	8.55		pk_752	2.58	2.7	2.86	2.4		pk_752	0.82	0	0	0.89		pk_752	2.1	0.91	3.24	2.64		pk_752	0.94	0.72	0.84	0
pk_18624	4.16	1.05	4.08	16.5		pk_18624	0.3	0.72	0.78	1.74		pk_18624	0.82	1.22	0	1.78		pk_18624	1.26	1.17	1.08	2.76		pk_18624	1.88	0.72	0	2.14
pk_12420	6.24	0.63	13.26	17.25		pk_12420	2.22	2.34	2.6	3.84		pk_12420	1.64	0	2.43	0.89		pk_12420	1.82	1.43	1.56	1.32		pk_12420	0	0.72	0.84	3.21
pk_11876	2.56	2.1	9.69	7.05		pk_11876	0.96	1.14	2.6	1.5		pk_11876	0	0	0.81	1.78		pk_11876	1.54	0.39	2.4	1.08		pk_11876	0	0	1.68	1.07
pk_10721	12.64	8.82	32.47	30.15		pk_10721	8.22	8.4	7.8	7.98		pk_10721	1.64	3.66	4.05	1.78		pk_10721	6.3	5.72	6.96	5.76		pk_10721	0.94	1.44	0.84	0
pk_16456	0.8	5.25	6.97	14.4		pk_16456	2.28	3.12	4.94	2.94		pk_16456	11.48	19.52	4.86	12.46		pk_16456	5.74	6.5	9.12	9.12		pk_16456	10.34	10.8	15.12	9.63
pk_24660	3.04	0	5.1	4.95		pk_24660	0.48	0.36	0	0.54		pk_24660	1.64	2.44	1.62	0.89		pk_24660	0.56	0.39	1.68	0.84		pk_24660	0.94	1.44	0.84	1.07
pk_16857	0.32	1.05	3.06	1.65		pk_16857	1.14	1.02	0.78	0.78		pk_16857	0.82	0	1.62	0		pk_16857	0.56	0.91	0.36	0.72		pk_16857	0	0.72	1.68	1.07
pk_24086	29.12	17.43	82.45	82.5		pk_24086	18.06	16.14	21.58	20.1		pk_24086	9.84	4.88	7.29	1.78		pk_24086	15.82	11.57	18.6	16.32		pk_24086	7.52	2.88	15.96	8.56
pk_19134	1.92	1.26	3.06	3		pk_19134	0.84	1.08	1.04	0.78		pk_19134	0	0	0	0		pk_19134	0.7	1.17	1.2	1.92		pk_19134	0	0	0	0
pk_10540	2.72	0.84	7.82	10.2		pk_10540	1.14	1.08	1.82	1.02		pk_10540	0	0	1.62	1.78		pk_10540	1.68	1.56	3.12	1.92		pk_10540	1.88	0.72	1.68	0
pk_18677	2.24	2.1	3.57	3.6		pk_18677	1.8	2.22	1.04	2.94		pk_18677	0	0	0.81	1.78		pk_18677	0.84	0.91	0.72	1.92		pk_18677	0	0	0	0
pk_10712	8.16	1.05	15.13	18.75		pk_10712	2.88	2.58	3.38	2.94		pk_10712	0.82	0	4.05	0		pk_10712	2.52	1.95	3.24	1.92		pk_10712	0.94	0.72	0	1.07
pk_24194	2.88	3.36	13.26	12.75		pk_24194	6.18	5.7	5.46	6.06		pk_24194	0.82	1.22	4.86	5.34		pk_24194	3.36	1.82	3.12	3.12		pk_24194	0	0.72	0.84	0
pk_7601	15.36	9.24	61.54	31.2		pk_7601	5.4	7.26	9.62	7.86		pk_7601	36.9	29.28	55.89	73.87		pk_7601	45.08	47.19	83.88	80.28		pk_7601	92.12	86.4	110.88	139.1
pk_15621	1.28	1.05	4.93	4.65		pk_15621	0.54	0.48	0.26	0.54		pk_15621	0	0	0	0		pk_15621	0.42	0.26	0.24	0.36		pk_15621	0	0.72	0	0
pk_19282	2.72	2.31	7.48	9.15		pk_19282	3.36	2.82	2.86	3.3		pk_19282	0.82	1.22	0.81	1.78		pk_19282	0.98	0.91	1.68	1.2		pk_19282	0	0	0.84	0
pk_7078	2.72	1.47	5.27	6.15		pk_7078	0.84	1.2	1.3	1.56		pk_7078	0.82	0	1.62	0.89		pk_7078	0	0.65	1.2	0.36		pk_7078	0	0	0	0
pk_10857	2.08	1.68	4.93	8.85		pk_10857	2.46	2.04	2.6	2.7		pk_10857	1.64	2.44	0.81	0.89		pk_10857	4.2	3.9	3.36	2.4		pk_10857	2.82	0.72	1.68	0
pk_5919	7.04	4.62	15.64	17.25		pk_5919	3.96	3.9	4.94	4.62		pk_5919	2.46	0	4.05	1.78		pk_5919	3.64	3.12	3.84	2.52		pk_5919	0.94	1.44	2.52	1.07
pk_12047	2.56	2.73	5.44	9.15		pk_12047	3.42	3.36	1.82	1.98		pk_12047	1.64	1.22	0.81	0		pk_12047	2.1	2.21	1.92	1.92		pk_12047	0.94	0	0	1.07
pk_671	3.36	2.73	12.24	13.95		pk_671	2.46	1.98	1.04	3		pk_671	0.82	0	1.62	3.56		pk_671	0.42	1.82	2.28	0.72		pk_671	0.94	0	0	0
pk_18786	2.4	3.99	9.86	7.35		pk_18786	2.28	2.16	2.34	2.58		pk_18786	0.82	3.66	0	0		pk_18786	0.7	0.52	2.16	1.68		pk_18786	0	0.72	1.68	0
pk_15697	3.04	1.68	4.59	6.3		pk_15697	2.82	1.98	2.08	2.4		pk_15697	1.64	3.66	0.81	1.78		pk_15697	1.54	1.56	2.88	1.8		pk_15697	0.94	0	2.52	2.14
pk_22936	3.2	3.36	13.09	12.6		pk_22936	2.04	1.5	2.86	3.42		pk_22936	0.82	1.22	2.43	1.78		pk_22936	0.7	0.13	1.32	0.6		pk_22936	2.82	0.72	0.84	0
pk_5515	1.12	0.84	8.33	8.85		pk_5515	1.56	2.22	2.34	2.04		pk_5515	0	1.22	2.43	0		pk_5515	0.98	0.13	1.8	0.96		pk_5515	0.94	0	2.52	0
pk_22536	1.44	3.15	9.52	11.25		pk_22536	1.5	1.62	2.86	2.1		pk_22536	0.82	2.44	0	3.56		pk_22536	0.7	1.17	2.04	1.44		pk_22536	0	0.72	4.2	1.07
pk_19690	2.4	3.15	8.16	8.1		pk_19690	1.56	2.64	5.2	2.34		pk_19690	3.28	2.44	6.48	0		pk_19690	3.36	4.03	6.72	3.36		pk_19690	2.82	3.6	0.84	1.07
pk_2081	2.24	0.84	8.67	11.25		pk_2081	3.6	3.6	8.84	4.26		pk_2081	1.64	2.44	4.86	1.78		pk_2081	3.64	2.6	7.92	6.36		pk_2081	0.94	2.16	0.84	0
pk_24031	2.72	4.2	11.9	8.7		pk_24031	5.82	5.52	6.5	4.8		pk_24031	0.82	1.22	1.62	2.67		pk_24031	7.14	3.9	5.4	3.96		pk_24031	1.88	1.44	4.2	2.14
pk_23045	0.96	1.89	2.89	3.3		pk_23045	1.98	2.34	1.04	2.22		pk_23045	0	2.44	3.24	1.78		pk_23045	2.52	3.9	3.12	3.6		pk_23045	1.88	1.44	1.68	1.07
pk_19691	0.48	1.05	2.72	1.8		pk_19691	1.92	1.38	3.12	1.86		pk_19691	2.46	1.22	0.81	0		pk_19691	1.26	1.3	2.28	1.32		pk_19691	0	0	0	0
pk_3174	2.72	2.31	5.95	13.05		pk_3174	5.1	7.92	4.16	6.18		pk_3174	11.48	13.42	3.24	9.79		pk_3174	4.2	8.58	7.32	8.28		pk_3174	2.82	6.48	4.2	1.07
pk_6594	2.24	2.73	5.78	6.3		pk_6594	2.1	2.28	1.82	2.34		pk_6594	1.64	1.22	2.43	0.89		pk_6594	2.94	3.38	4.32	3.24		pk_6594	0	1.44	0	0
pk_24435	5.12	1.05	28.56	33.6		pk_24435	4.32	4.86	7.28	4.56		pk_24435	2.46	1.22	6.48	0.89		pk_24435	1.82	1.69	11.88	5.04		pk_24435	1.88	2.16	4.2	3.21
pk_19879	6.24	5.25	21.76	21.45		pk_19879	10.32	11.28	16.64	14.22		pk_19879	3.28	8.54	14.58	19.58		pk_19879	35.42	34.19	52.2	42.36		pk_19879	2.82	9.36	9.24	2.14
pk_3556	7.36	1.26	15.47	15		pk_3556	2.34	1.56	2.08	2.1		pk_3556	0	0	1.62	3.56		pk_3556	0.28	0.78	2.52	1.92		pk_3556	0	0.72	0	2.14
pk_18811	6.56	5.25	14.96	14.55		pk_18811	1.98	1.86	2.34	2.34		pk_18811	0.82	0	0	2.67		pk_18811	1.54	1.43	2.64	1.8		pk_18811	0	0	0	0
pk_6911	4.16	11.13	27.71	26.1		pk_6911	1.08	1.92	2.08	3		pk_6911	0.82	1.22	3.24	1.78		pk_6911	2.1	1.3	4.56	2.64		pk_6911	2.82	0	3.36	1.07
pk_1072	2.24	0.84	3.74	5.7		pk_1072	3	2.76	2.34	2.88		pk_1072	1.64	1.22	0.81	2.67		pk_1072	2.38	3.38	4.68	3.24		pk_1072	0	1.44	0.84	2.14
pk_5877	2.72	3.78	8.84	12.45		pk_5877	2.82	3	4.68	2.52		pk_5877	3.28	0	1.62	0.89		pk_5877	2.38	2.6	3.12	2.88		pk_5877	0.94	0.72	0.84	1.07
pk_13510	4.48	23.73	28.05	8.25		pk_13510	3.96	4.44	5.72	4.8		pk_13510	0.82	4.88	8.91	3.56		pk_13510	9.8	2.86	11.64	9.96		pk_13510	4.7	3.6	14.28	18.19
pk_24417	0.16	0.63	6.63	6		pk_24417	1.44	1.5	2.08	1.74		pk_24417	1.64	0	0	0		pk_24417	0.28	0.13	1.08	1.08		pk_24417	0	0.72	0.84	0
pk_21047	5.6	1.47	13.26	17.85		pk_21047	3.66	3.54	5.2	2.94		pk_21047	0.82	3.66	0	0.89		pk_21047	2.38	2.34	2.16	1.8		pk_21047	0	1.44	0	2.14
pk_12880	9.6	3.78	29.92	32.25		pk_12880	6.3	7.08	7.28	5.64		pk_12880	1.64	1.22	4.05	1.78		pk_12880	2.38	2.99	5.04	3.84		pk_12880	0.94	1.44	2.52	0
pk_12177	5.28	4.2	13.94	15.6		pk_12177	1.5	2.1	2.08	2.94		pk_12177	0	0	0	0		pk_12177	0.98	1.56	1.68	2.16		pk_12177	0.94	0	0	0
pk_19971	1.12	0.21	2.38	2.4		pk_19971	1.74	0.36	3.12	2.34		pk_19971	0	0	0.81	0.89		pk_19971	0.84	0.52	1.56	1.68		pk_19971	0	0	0	2.14
pk_21401	5.76	6.3	20.06	16.65		pk_21401	2.58	3.42	1.3	4.08		pk_21401	0.82	0	2.43	1.78		pk_21401	1.12	1.04	3.12	2.28		pk_21401	0.94	1.44	3.36	0
pk_13249	1.28	0.21	4.08	5.55		pk_13249	1.92	2.28	2.6	1.5		pk_13249	0	0	0.81	1.78		pk_13249	2.8	1.95	1.68	1.08		pk_13249	0	0	0	1.07
pk_6949	1.44	6.72	13.09	14.55		pk_6949	0.6	1.14	2.08	2.04		pk_6949	0	0	1.62	0.89		pk_6949	1.12	0.91	1.8	0.96		pk_6949	0.94	1.44	5.88	4.28
pk_1983	6.72	2.94	15.47	16.05		pk_1983	5.22	5.94	6.76	6.72		pk_1983	0.82	1.22	1.62	0		pk_1983	2.66	3.38	4.44	4.44		pk_1983	0.94	1.44	3.36	6.42
pk_19199	0.8	0.63	3.23	4.5		pk_19199	2.28	1.8	1.3	1.92		pk_19199	0.82	0	1.62	0.89		pk_19199	1.82	1.3	2.64	1.44		pk_19199	0.94	0	1.68	1.07
pk_561	0.96	3.36	4.76	5.25		pk_561	1.26	0.96	1.56	0.72		pk_561	0	1.22	2.43	0		pk_561	0.56	0.65	0.84	0.24		pk_561	0	0	1.68	2.14
pk_5275	1.44	0.84	4.59	4.95		pk_5275	1.08	1.56	3.64	1.2		pk_5275	1.64	1.22	0	0		pk_5275	2.24	1.43	2.28	2.04		pk_5275	0	1.44	0.84	0
pk_11839	0.8	0.84	3.57	8.4		pk_11839	2.52	1.8	3.12	2.7		pk_11839	1.64	1.22	0	1.78		pk_11839	1.12	1.17	2.4	2.88		pk_11839	0.94	0.72	0	0
pk_2523	0.16	0.84	2.21	3.45		pk_2523	1.5	1.8	1.56	2.1		pk_2523	3.28	0	1.62	2.67		pk_2523	7.28	4.94	6.36	6.36		pk_2523	1.88	0	0.84	2.14
pk_13358	4	19.11	24.99	32.85		pk_13358	1.92	1.62	3.38	3.18		pk_13358	7.38	17.08	21.87	16.02		pk_13358	5.46	6.5	11.04	12		pk_13358	28.2	16.56	73.92	68.48
pk_11868	3.04	4.2	7.65	12.6		pk_11868	1.26	1.02	1.82	1.68		pk_11868	0.82	1.22	0.81	0		pk_11868	0.7	0.52	2.28	1.56		pk_11868	0.94	0	0	1.07
pk_12106	6.88	3.36	10.71	17.4		pk_12106	6.06	6.06	9.36	9.06		pk_12106	1.64	2.44	3.24	1.78		pk_12106	5.46	3.9	7.8	7.56		pk_12106	0	2.16	2.52	2.14
pk_2893	3.04	4.83	10.37	10.5		pk_2893	5.76	4.5	1.82	3.42		pk_2893	1.64	0	2.43	0.89		pk_2893	5.6	3.77	4.2	3.96		pk_2893	0	0.72	0.84	1.07
pk_24390	1.28	0.84	11.39	12.15		pk_24390	2.64	2.82	4.16	3.18		pk_24390	2.46	1.22	3.24	10.68		pk_24390	0.84	0.91	3.36	2.52		pk_24390	0	0	1.68	3.21
pk_23504	0.8	0.63	6.12	3.6		pk_23504	2.64	1.8	2.34	2.88		pk_23504	0.82	1.22	2.43	2.67		pk_23504	0.7	0.78	2.04	1.44		pk_23504	0	0.72	1.68	2.14
pk_1616	2.72	2.31	5.1	8.7		pk_1616	1.62	1.32	0.52	0.78		pk_1616	1.64	0	0	0		pk_1616	0.56	0.52	0.48	0.6		pk_1616	0.94	0.72	0	1.07
pk_25725	3.52	6.09	10.03	18.3		pk_25725	0.72	0.84	1.56	0.96		pk_25725	0	0	2.43	0.89		pk_25725	0.56	2.08	3.24	1.8		pk_25725	0	0	2.52	1.07
pk_18469	3.36	1.26	13.6	19.95		pk_18469	4.86	4.38	2.86	5.04		pk_18469	1.64	1.22	0.81	1.78		pk_18469	3.78	3.51	4.08	4.56		pk_18469	0.94	0.72	0	2.14
pk_8724	0.8	0.21	4.93	5.7		pk_8724	0.3	0.3	0.78	0.66		pk_8724	0	0	0	0.89		pk_8724	0	0.13	1.08	1.08		pk_8724	0	0.72	2.52	0
pk_19607	0.8	0.63	3.06	3.9		pk_19607	1.2	1.26	1.56	0.9		pk_19607	0.82	0	0	0		pk_19607	0.42	0.52	0.6	0.72		pk_19607	0	0	0	0
pk_2883	1.28	3.36	7.31	7.95		pk_2883	2.76	1.92	4.42	1.92		pk_2883	0	0	1.62	1.78		pk_2883	1.12	1.69	2.4	1.68		pk_2883	0	0	1.68	0
pk_21947	4.32	4.2	10.03	16.8		pk_21947	4.56	3.48	4.42	5.34		pk_21947	0.82	1.22	0.81	3.56		pk_21947	3.64	2.86	4.68	5.04		pk_21947	0	0.72	0	0
pk_24502	2.24	1.68	6.46	7.65		pk_24502	2.58	2.4	3.9	3.24		pk_24502	6.56	2.44	6.48	5.34		pk_24502	2.38	4.29	3.84	4.68		pk_24502	2.82	3.6	2.52	2.14
pk_2282	2.88	5.25	9.01	8.55		pk_2282	1.86	1.2	0.52	1.38		pk_2282	0	0	1.62	0		pk_2282	1.4	1.17	1.32	1.2		pk_2282	0.94	1.44	0	1.07
pk_6625	0.32	0.42	2.21	2.25		pk_6625	0.72	1.98	1.82	1.92		pk_6625	0	1.22	0	0.89		pk_6625	1.96	2.99	2.4	2.4		pk_6625	0.94	0.72	1.68	1.07
pk_16732	3.84	2.31	7.82	8.85		pk_16732	1.02	1.2	2.6	1.74		pk_16732	0	0	0.81	0		pk_16732	1.12	0.65	1.8	1.44		pk_16732	0	0	0	0
pk_2323	1.44	0.63	2.72	4.05		pk_2323	3.36	1.68	1.56	1.68		pk_2323	0	2.44	2.43	0.89		pk_2323	0.7	1.04	1.08	0.96		pk_2323	0	0	0.84	2.14
pk_22769	3.84	2.94	8.84	10.2		pk_22769	2.16	2.82	4.94	2.04		pk_22769	1.64	1.22	1.62	0		pk_22769	2.38	4.16	2.64	1.08		pk_22769	0	1.44	0.84	2.14
pk_23150	2.24	2.1	6.8	10.35		pk_23150	2.16	2.94	2.86	2.28		pk_23150	0.82	2.44	3.24	1.78		pk_23150	2.38	2.73	3.48	5.52		pk_23150	0	0	3.36	0
pk_12408	4.16	1.68	10.71	13.35		pk_12408	1.86	0.9	1.82	2.4		pk_12408	0.82	0	0.81	0.89		pk_12408	0.28	0.91	0.96	0.96		pk_12408	0	1.44	0	0
pk_8766	0.48	0.42	5.44	3.45		pk_8766	0.54	1.2	0.26	0.9		pk_8766	0	0	1.62	0.89		pk_8766	1.12	0.26	3.36	0.84		pk_8766	0.94	0	0.84	0
pk_120	1.76	3.57	6.63	6.45		pk_120	1.62	1.8	1.3	1.44		pk_120	0	0	1.62	2.67		pk_120	3.5	3.38	3.96	3.72		pk_120	0.94	1.44	0	0
pk_13250	2.56	0.42	7.99	5.25		pk_13250	1.92	1.98	2.34	2.16		pk_13250	0.82	1.22	0	1.78		pk_13250	0.98	0.91	1.56	0.72		pk_13250	0	0.72	0	1.07
pk_5137	0.48	1.68	2.89	2.55		pk_5137	2.1	2.34	2.34	2.28		pk_5137	24.6	19.52	22.68	15.13		pk_5137	2.1	2.6	4.68	4.8		pk_5137	18.8	9.36	29.4	25.68
pk_19019	6.08	9.03	21.76	26.55		pk_19019	6.3	6.72	8.06	7.14		pk_19019	2.46	3.66	3.24	6.23		pk_19019	5.04	6.37	6.84	6.72		pk_19019	0.94	2.16	0.84	2.14
pk_14634	6.4	5.04	19.55	22.2		pk_14634	1.62	2.34	1.82	2.16		pk_14634	0.82	2.44	3.24	3.56		pk_14634	0.84	1.3	3.6	1.92		pk_14634	0	2.16	0.84	0
pk_5232	4.32	4.62	14.79	12.15		pk_5232	4.44	5.1	5.46	5.16		pk_5232	0.82	1.22	4.86	1.78		pk_5232	2.66	2.6	3.72	3.48		pk_5232	0	0	0	0
pk_2847	6.08	3.78	10.54	12.45		pk_2847	3.84	2.7	2.08	2.22		pk_2847	0.82	0	3.24	1.78		pk_2847	3.64	1.56	2.16	1.56		pk_2847	0.94	0.72	0	0
pk_13342	1.92	2.31	5.44	5.55		pk_13342	0.9	0.96	2.6	1.44		pk_13342	0	1.22	0	0		pk_13342	1.68	1.04	1.44	1.68		pk_13342	0	0	0.84	1.07
pk_7006	6.24	2.52	13.77	16.05		pk_7006	2.94	3.6	4.68	4.62		pk_7006	0	4.88	1.62	1.78		pk_7006	2.52	3.64	6.12	6.84		pk_7006	1.88	4.32	2.52	1.07
pk_21284	3.68	2.31	8.67	10.35		pk_21284	2.52	3.18	3.12	2.82		pk_21284	1.64	2.44	0.81	2.67		pk_21284	0.42	2.86	2.64	2.04		pk_21284	0	0.72	0.84	1.07
pk_17912	7.52	15.54	21.93	20.55		pk_17912	2.58	1.32	2.34	2.58		pk_17912	3.28	0	1.62	1.78		pk_17912	3.78	2.08	6.12	3.84		pk_17912	0.94	1.44	3.36	5.35
pk_2516	2.56	2.94	7.99	10.05		pk_2516	2.4	1.8	5.98	2.7		pk_2516	0.82	0	2.43	2.67		pk_2516	2.1	1.95	2.52	2.16		pk_2516	0.94	1.44	0	1.07
pk_11807	1.28	0.63	1.87	3.3		pk_11807	0.9	0.66	0.26	1.02		pk_11807	0	0	0	0.89		pk_11807	0.98	0.39	0.6	0.84		pk_11807	0	0	0	1.07
pk_22290	5.6	3.15	11.9	20.85		pk_22290	7.74	7.14	9.36	6.24		pk_22290	3.28	1.22	4.05	3.56		pk_22290	7.28	5.85	7.44	6.48		pk_22290	1.88	3.6	1.68	2.14
pk_18779	4.8	5.46	8.67	10.8		pk_18779	2.76	3.96	4.42	4.62		pk_18779	0	1.22	1.62	1.78		pk_18779	1.4	1.56	3.72	2.88		pk_18779	0	0	0.84	0
pk_26028	0.64	0.84	2.55	1.95		pk_26028	0.24	0.72	0.26	0.66		pk_26028	0	1.22	0	0		pk_26028	0.7	0.78	0.84	0.96		pk_26028	0.94	0	0.84	0
pk_18816	2.24	7.14	10.03	15.3		pk_18816	2.04	3.12	3.64	2.82		pk_18816	4.92	0	3.24	8.01		pk_18816	5.74	10.53	8.76	7.2		pk_18816	1.88	4.32	9.24	6.42
pk_11873	1.92	1.05	3.91	7.2		pk_11873	0.78	0.48	0.26	0.78		pk_11873	0	0	0.81	0.89		pk_11873	0.14	0.13	0.48	0.96		pk_11873	0	0.72	1.68	0
pk_8292	2.88	1.89	8.5	5.7		pk_8292	2.28	1.38	3.38	2.16		pk_8292	0	0	0.81	0		pk_8292	1.54	1.43	1.56	1.56		pk_8292	0	0.72	0.84	0
pk_5279	1.6	2.31	4.25	6.9		pk_5279	3.78	2.58	4.42	2.94		pk_5279	0	0	0	0.89		pk_5279	2.38	3.12	2.28	1.32		pk_5279	0	0.72	1.68	0
pk_10495	3.04	1.68	8.84	12.9		pk_10495	1.62	1.32	1.56	1.86		pk_10495	0.82	3.66	0.81	3.56		pk_10495	1.82	0.91	2.88	2.4		pk_10495	4.7	3.6	0.84	5.35
pk_18848	8.48	2.73	17.85	15.3		pk_18848	2.94	2.94	5.72	5.04		pk_18848	0.82	0	2.43	0		pk_18848	2.66	1.3	3.72	2.88		pk_18848	2.82	3.6	0.84	2.14
pk_24023	5.6	4.62	12.24	15		pk_24023	6.3	4.44	7.02	7.32		pk_24023	2.46	1.22	1.62	5.34		pk_24023	6.16	4.81	6.96	5.04		pk_24023	1.88	0.72	4.2	1.07
pk_23913	1.6	0	6.8	8.85		pk_23913	1.68	1.68	2.08	1.02		pk_23913	0	2.44	4.86	3.56		pk_23913	1.68	1.69	3.84	2.88		pk_23913	3.76	2.16	2.52	4.28
pk_4111	4.16	5.88	9.35	11.1		pk_4111	0.96	1.32	1.3	1.08		pk_4111	0	0	0.81	0.89		pk_4111	0.42	0.52	1.2	0.96		pk_4111	0.94	0	0	1.07
pk_6771	2.88	1.05	4.25	6.6		pk_6771	2.94	3.3	3.9	4.5		pk_6771	0	0	1.62	3.56		pk_6771	2.8	2.6	5.04	5.76		pk_6771	0.94	1.44	0	1.07
pk_19230	6.56	2.1	14.96	15.9		pk_19230	1.74	2.04	2.86	2.94		pk_19230	0.82	0	0	0.89		pk_19230	0.14	0.91	1.8	1.68		pk_19230	0	0	1.68	5.35
pk_20928	4.32	9.24	27.71	23.85		pk_20928	1.38	2.04	2.6	3.6		pk_20928	0	0	1.62	0.89		pk_20928	0.7	1.17	2.88	2.64		pk_20928	0	1.44	1.68	1.07
pk_24216	0.32	0.21	2.04	2.55		pk_24216	0.96	0.36	1.3	0.66		pk_24216	0.82	0	0	0		pk_24216	0.56	0.65	0.36	0.72		pk_24216	0	0.72	0.84	0
pk_12693	4.32	2.1	9.01	10.65		pk_12693	1.32	2.1	2.08	1.02		pk_12693	1.64	0	1.62	2.67		pk_12693	1.26	0.65	2.76	2.64		pk_12693	4.7	3.6	5.88	4.28
pk_1481	0.8	0.21	0.68	2.55		pk_1481	1.38	0.9	1.56	0.6		pk_1481	0	1.22	0	0		pk_1481	0.7	0.65	0.48	0.24		pk_1481	0	0	0	0
pk_21285	1.28	2.73	7.14	8.25		pk_21285	1.38	2.1	2.34	2.7		pk_21285	3.28	6.1	1.62	6.23		pk_21285	5.88	6.89	9.6	10.2		pk_21285	2.82	4.32	8.4	8.56
pk_12055	8.16	8.61	16.32	24		pk_12055	3.42	3.78	3.12	5.1		pk_12055	4.1	4.88	1.62	0.89		pk_12055	3.78	3.9	6.6	6.36		pk_12055	10.34	2.16	6.72	7.49
pk_17747	1.76	6.72	13.77	11.4		pk_17747	3.36	2.28	4.42	4.44		pk_17747	0.82	2.44	0.81	3.56		pk_17747	10.36	8.45	12.6	14.16		pk_17747	3.76	0	7.56	1.07
pk_6559	0.32	1.89	4.76	5.1		pk_6559	3.06	2.4	1.3	2.22		pk_6559	0.82	0	0	0.89		pk_6559	1.54	1.95	3.12	2.16		pk_6559	0	1.44	0	1.07
pk_7955	3.68	2.1	13.94	18.3		pk_7955	1.92	2.82	2.08	2.58		pk_7955	1.64	3.66	0	4.45		pk_7955	0.98	1.17	3.84	2.52		pk_7955	1.88	2.88	0	2.14
pk_2831	1.76	4.62	5.27	6.45		pk_2831	1.14	0.9	0.52	1.08		pk_2831	0	0	0	0		pk_2831	2.24	0.91	1.32	1.92		pk_2831	0	0.72	0.84	0
pk_17910	2.08	1.68	3.91	4.5		pk_17910	0.66	0.78	0.26	1.2		pk_17910	0	0	0	0.89		pk_17910	3.08	0.39	2.16	0.84		pk_17910	1.88	0.72	0	1.07
pk_10707	3.04	2.31	7.82	7.2		pk_10707	1.2	1.08	2.08	1.02		pk_10707	0.82	1.22	1.62	0.89		pk_10707	1.82	1.95	1.44	0.84		pk_10707	1.88	1.44	0.84	1.07
pk_6579	2.08	2.73	10.88	5.7		pk_6579	4.08	3.78	2.86	3.78		pk_6579	0	2.44	3.24	1.78		pk_6579	1.4	1.56	3.48	1.8		pk_6579	0	0	0.84	2.14
pk_17294	9.6	11.97	24.65	22.65		pk_17294	3.78	4.14	5.98	4.56		pk_17294	0	2.44	4.05	1.78		pk_17294	2.8	2.21	5.4	3.24		pk_17294	0.94	0	0.84	0
pk_11623	6.72	5.04	13.94	12.3		pk_11623	5.34	5.16	4.68	3.84		pk_11623	4.1	1.22	2.43	2.67		pk_11623	5.18	3.64	5.4	2.52		pk_11623	0	0.72	3.36	1.07
pk_17753	1.6	5.25	11.9	11.1		pk_17753	2.34	2.16	3.9	4.14		pk_17753	0.82	0	0	2.67		pk_17753	2.1	1.69	3.84	2.88		pk_17753	0.94	0.72	0.84	5.35
pk_6683	5.92	3.36	15.64	16.8		pk_6683	2.94	3.06	3.64	3.72		pk_6683	0	1.22	3.24	2.67		pk_6683	0.84	1.3	2.16	2.76		pk_6683	0.94	0.72	0.84	3.21
pk_2508	2.08	2.52	5.95	9.45		pk_2508	1.26	1.74	1.3	2.7		pk_2508	0.82	0	0	1.78		pk_2508	2.52	1.43	2.16	2.52		pk_2508	0	0.72	0.84	0
pk_19280	6.4	5.25	19.38	22.5		pk_19280	5.28	5.64	6.24	6.18		pk_19280	1.64	1.22	5.67	1.78		pk_19280	3.5	3.77	5.52	5.28		pk_19280	1.88	1.44	1.68	0
pk_2687	2.24	4.2	11.39	14.7		pk_2687	2.28	1.68	2.6	2.46		pk_2687	0.82	1.22	2.43	0		pk_2687	1.68	1.17	2.28	1.56		pk_2687	0.94	1.44	1.68	1.07
pk_23952	5.12	2.73	12.07	21.9		pk_23952	4.02	2.88	4.42	5.22		pk_23952	0	0	1.62	0		pk_23952	1.96	2.34	5.16	4.68		pk_23952	0.94	0.72	3.36	1.07
pk_23687	1.28	1.68	3.4	4.8		pk_23687	2.52	2.4	1.82	2.82		pk_23687	0	0	1.62	0		pk_23687	1.12	1.95	3.48	2.76		pk_23687	0	0	0.84	0
pk_6933	4.64	2.94	13.77	13.2		pk_6933	1.2	2.46	3.64	3.18		pk_6933	0	0	1.62	1.78		pk_6933	0.98	0.65	1.68	1.2		pk_6933	0	0.72	1.68	3.21
pk_23660	4.32	3.36	13.09	13.2		pk_23660	4.86	3.12	6.5	5.16		pk_23660	1.64	0	1.62	2.67		pk_23660	1.68	3.51	4.08	4.44		pk_23660	3.76	1.44	0	1.07
pk_387	2.56	2.94	6.8	5.7		pk_387	1.68	1.44	1.04	1.8		pk_387	0.82	1.22	1.62	0		pk_387	0.98	0.78	2.4	1.8		pk_387	0	0.72	0.84	2.14
pk_6854	9.6	19.95	31.62	47.85		pk_6854	6.06	6.84	9.88	9.78		pk_6854	2.46	3.66	4.05	10.68		pk_6854	6.02	5.59	9.72	8.28		pk_6854	0.94	2.16	0.84	5.35
pk_7813	10.4	9.87	25.16	25.65		pk_7813	8.58	9.6	9.62	9.66		pk_7813	5.74	2.44	7.29	8.01		pk_7813	9.24	9.1	9	9.72		pk_7813	1.88	4.32	0.84	7.49
pk_17450	6.4	38.43	36.55	55.2		pk_17450	4.02	5.64	8.58	5.76		pk_17450	41.82	29.28	38.88	25.81		pk_17450	19.32	21.97	31.8	26.52		pk_17450	39.48	41.04	45.36	23.54
pk_18959	0.32	1.26	3.74	1.2		pk_18959	1.02	0.48	0.52	0.72		pk_18959	0	0	0	0		pk_18959	0.42	0.78	1.8	0.48		pk_18959	0	0	0	0
pk_22117	2.88	1.47	12.24	12.45		pk_22117	3.3	2.22	3.12	2.7		pk_22117	5.74	2.44	4.05	2.67		pk_22117	1.4	1.82	4.08	3.12		pk_22117	2.82	3.6	4.2	2.14
pk_7565	1.28	2.31	3.91	2.7		pk_7565	0.6	1.08	1.3	1.32		pk_7565	0	1.22	0	1.78		pk_7565	0.98	1.56	1.56	1.08		pk_7565	0	0.72	0	0
pk_16448	1.28	3.36	13.09	11.1		pk_16448	2.16	3.06	5.2	3.12		pk_16448	0	0	1.62	3.56		pk_16448	0.42	1.04	1.8	1.08		pk_16448	0	0	0.84	3.21
pk_7828	1.44	1.47	4.25	4.2		pk_7828	1.92	1.68	0.78	2.1		pk_7828	0	0	2.43	1.78		pk_7828	1.26	1.17	1.56	2.52		pk_7828	0	0.72	0	0
pk_15744	2.4	0.21	6.8	7.65		pk_15744	1.68	1.38	1.82	1.74		pk_15744	1.64	3.66	0.81	2.67		pk_15744	1.12	0.78	1.92	2.52		pk_15744	0	0	1.68	0
pk_23223	3.2	5.67	9.69	13.5		pk_23223	2.46	2.7	3.38	2.82		pk_23223	1.64	2.44	1.62	0.89		pk_23223	1.12	3.12	2.04	2.28		pk_23223	0.94	1.44	2.52	2.14
pk_14944	25.92	24.15	47.94	69.75		pk_14944	29.82	32.52	34.84	26.34		pk_14944	13.94	20.74	25.92	16.02		pk_14944	11.48	10.92	16.56	10.32		pk_14944	9.4	21.6	16.8	7.49
pk_12060	1.6	1.05	5.1	4.35		pk_12060	2.64	2.76	2.34	3.3		pk_12060	0.82	1.22	0.81	0.89		pk_12060	2.1	2.86	2.88	3.6		pk_12060	0	0	0.84	1.07
pk_19810	4.16	5.25	14.62	12.45		pk_19810	2.28	1.92	4.68	3.24		pk_19810	1.64	1.22	1.62	1.78		pk_19810	0.98	1.56	3.84	2.76		pk_19810	0.94	0	0.84	0
pk_10861	8.64	7.98	18.02	25.5		pk_10861	5.82	5.88	5.98	6.06		pk_10861	1.64	2.44	2.43	3.56		pk_10861	6.44	5.72	6.36	6		pk_10861	0	1.44	1.68	3.21
pk_6638	4.32	6.09	12.24	11.7		pk_6638	2.04	3.42	2.34	2.82		pk_6638	1.64	1.22	1.62	3.56		pk_6638	1.54	1.95	2.76	2.28		pk_6638	0.94	2.16	3.36	1.07
pk_8752	5.44	1.68	17.85	18.9		pk_8752	0.48	1.5	0.78	1.32		pk_8752	0	1.22	2.43	1.78		pk_8752	0.84	0.52	2.4	1.08		pk_8752	1.88	2.16	2.52	3.21
pk_16118	1.28	0.42	3.4	5.55		pk_16118	0.72	0.78	1.04	1.08		pk_16118	2.46	0	0	0		pk_16118	0.84	0.39	1.44	1.56		pk_16118	1.88	0.72	0.84	1.07
pk_16629	6.72	6.09	9.86	12.75		pk_16629	1.08	1.02	1.82	1.56		pk_16629	0	1.22	0	0.89		pk_16629	1.68	1.04	2.28	1.68		pk_16629	0	0	0	0
pk_7947	1.76	0.63	5.61	6.45		pk_7947	0.84	1.2	0.52	0.66		pk_7947	0	0	0	0.89		pk_7947	0.98	1.04	2.88	1.44		pk_7947	0.94	3.6	0.84	5.35
pk_12448	7.04	1.68	10.37	11.7		pk_12448	2.94	2.28	3.38	2.88		pk_12448	0	0	0	0		pk_12448	0.84	1.04	2.4	2.28		pk_12448	0	1.44	0.84	1.07
pk_23571	3.84	12.6	20.06	17.1		pk_23571	3.06	4.8	5.2	6.18		pk_23571	0.82	2.44	3.24	3.56		pk_23571	2.52	2.47	3.24	2.52		pk_23571	1.88	1.44	2.52	3.21
pk_7602	5.76	2.73	16.15	9		pk_7602	4.2	4.26	5.98	4.38		pk_7602	1.64	1.22	3.24	0.89		pk_7602	9.1	9.1	17.28	14.76		pk_7602	2.82	3.6	5.04	4.28
pk_6915	9.28	3.78	26.01	23.1		pk_6915	2.46	2.76	5.2	4.92		pk_6915	0	2.44	2.43	0.89		pk_6915	0.7	1.04	2.76	3		pk_6915	0.94	0	0.84	3.21
pk_23561	0.96	0.63	4.76	4.2		pk_23561	3.3	3.66	5.46	4.26		pk_23561	1.64	0	4.05	2.67		pk_23561	1.12	3.64	1.92	1.68		pk_23561	1.88	5.04	1.68	2.14
pk_22274	3.2	2.94	10.03	9.9		pk_22274	4.98	5.22	5.46	4.74		pk_22274	4.92	10.98	2.43	2.67		pk_22274	4.62	4.16	6.48	4.8		pk_22274	0	0	0	2.14
pk_6991	8.48	6.3	24.48	31.2		pk_6991	5.58	6.6	11.96	9.96		pk_6991	2.46	9.76	6.48	10.68		pk_6991	3.78	4.29	11.64	9.24		pk_6991	1.88	0.72	1.68	6.42
pk_1074	2.88	2.31	6.63	7.95		pk_1074	3.48	3.3	4.94	3.72		pk_1074	1.64	1.22	0	2.67		pk_1074	2.1	2.6	4.32	1.92		pk_1074	0	0.72	0.84	0
pk_18772	4.48	5.46	12.41	11.55		pk_18772	1.56	2.16	3.64	3.42		pk_18772	0.82	1.22	2.43	0.89		pk_18772	1.26	1.56	3.48	2.28		pk_18772	0	0	0	0
pk_20090	0.32	1.68	7.31	4.35		pk_20090	0.54	0.18	1.04	0.42		pk_20090	0.82	2.44	3.24	1.78		pk_20090	1.12	2.6	1.92	2.88		pk_20090	0	0.72	1.68	1.07
pk_24428	3.2	1.68	21.08	21.6		pk_24428	3.9	3.42	8.58	4.98		pk_24428	1.64	1.22	2.43	0.89		pk_24428	1.12	0.39	3.96	1.92		pk_24428	1.88	0	3.36	2.14
pk_1715	2.4	2.52	10.71	10.2		pk_1715	4.38	4.62	5.72	4.38		pk_1715	2.46	2.44	4.05	8.01		pk_1715	3.92	8.06	6.84	4.68		pk_1715	2.82	2.16	2.52	4.28
pk_5796	4.96	5.04	15.98	16.5		pk_5796	2.82	2.1	2.34	3		pk_5796	0	1.22	1.62	4.45		pk_5796	3.64	1.82	3.96	3.36		pk_5796	0.94	2.16	0	2.14
pk_26175	2.24	1.26	4.59	5.4		pk_26175	0.66	0.9	0.78	1.14		pk_26175	1.64	1.22	0.81	0.89		pk_26175	0.98	0.65	0.72	1.08		pk_26175	0	0.72	1.68	0
[truncated: 5,631 more rows]
