# Supplementary material for: Impaired histone inheritance promotes tumor progression
Source: Nat Commun. 2023 Jun 10;14:3429. doi: 10.1038/s41467-023-39185-y (PMC10257670; doi:10.1038/s41467-023-39185-y)
Supplement: Supplementary file 4 — Source Data [file 41467_2023_39185_MOESM4_ESM.zip › source data -F/Supplementary Fig. 6.xlsx]

## Sheet: Supplementary Fig. 6a
Supplementary Fig. 6a H3K27me3 signal in indicated cells on the H3K27me3 downregulated peaks in MCM2-2A mutant MCF-7 cells
MCF-7 cells				293T cells					MCF-7 cells				T47D cells
WT#1	WT#2	MCM2-2A-#1	MCM2-2A-#2	WT-R1	WT-R2	MCM2-2A-R1	MCM2-2A-R2		WT#1	WT#2	MCM2-2A-#1	MCM2-2A-#2	WT-R1	WT-R2	MCM2-90A-R1	MCM2-90A-R2
3.68257	4.04789	0.748461	0.201634	5.74362	5.65249	3.87578	3.98641		2.85599	2.90881	0	0.201634	2.48285	2.69153	4.91886	4.50843
2.22651	3.06178	0.226509	0.378512	6.21023	6.10643	4.76977	4.90159		4.68032	5.53481	0.226509	0.678072	3.44095	3.35473	1.88752	2.07039
2.65076	2.64386	0.226509	0.378512	3.78241	4.00899	2.50589	2.36177		5.42895	5.49506	3.05485	2.74416	2.1375	2.47249	3.87283	3.42761
3.98914	4.02945	1.52105	1.48543	6.21023	6.10643	4.76977	4.90159		4.06005	4.40327	1.60407	1.63227	0.594549	0.722466	2.926	2.9782
3.58976	4.22033	0.594549	1.03562	5.88996	5.92125	4.60881	4.5601		7.34376	6.96463	3.39506	3.32193	1.75702	2.63227	3.59694	3.5509
2.22651	2.19219	0.887525	0.678072	4.72901	4.67242	3.38957	3.24184		7.29315	7.09223	4.10014	4.35755	0.748461	1.02857	2.49825	3.0072
2.22651	3.20006	0.887525	0.807355	3.15704	3	2.23879	1.81557		4.62527	4.57834	2.08066	1.40599	2.48285	2.17313	3.50462	3.03562
3.97453	3.60051	2.24489	1.48543	6.17553	6.17792	4.67807	4.59276		5.28836	5.35403	2.48285	3.03562	2.93168	2.6017	5.29462	4.95047
6.60229	7.63836	4.01168	3.23266	6.15117	6.19574	7.27687	7.35032		5.63343	4.86493	2.99458	3.30012	1.43296	1.1177	2.10434	2.22651
4.20477	4.34483	1.68257	2.20163	6.79584	6.70874	4.47508	4.57107		2.45418	2.25701	0.748461	0.536053	4.69042	4.61648	5.77742	5.77083
2.82375	2.8679	0.887525	0.925999	5.21257	5.15381	3.81557	3.71699		2.57531	6.4446	2.99458	2	3.22188	3.44361	2	2.75702
3.16993	2.82579	1.52105	1.40599	6.16892	6.01346	4.68482	4.37851		3.03562	3.02503	0.594549	0	8.09276	8.13119	9.54863	9.24612
4.12763	5.1127	2.1375	1.32193	6.15117	6.19574	7.27687	7.35032		5.59574	4.40327	2.48285	2.10434	1.33914	1.42761	2.20163	2.36737
6.85649	7.1467	3.67016	3.76553	3.78241	3.97269	1.21412	1.57531		4.67129	5.08619	2.48285	2.7761	4.69042	4.61648	5.77742	5.77083
5.48156	5.75836	2.24489	3.23266	4.37086	4.39232	2.70487	2.92029		6.66277	7.56346	4.18349	4.40939	3.76341	3.37295	2.20163	2.17632
7.29315	7.09223	4.10014	4.35755	6.5938	6.57894	5.16189	5.09255		2.82375	3.32625	1.23879	1.03562	1.43296	1.02857	2	2.01436
4.62527	4.57834	2.08066	1.40599	6.53854	6.55919	5.07724	5.14486		5.93452	5.79701	3.14078	2.49825	1.13093	0.831877	2.53605	2.41143
3.58976	2.73769	1.68257	1.32193	5.45253	5.27799	3.21413	3.33485		4.98732	4.43162	2.02148	2	2.48285	2.50589	1.56072	1.28688
3.5509	2.12433	1.52105	0.201634	5.95024	6.10434	4.02148	3.85798		6.71864	6.94509	2.39232	1.56072	6.43763	6.2604	4.66106	4.8339
2.17632	3.09761	1.43296	1.32193	4.74685	4.70598	3.15704	3.26903		6.72301	7.48277	4.44228	4.6865	1.68257	1.89918	3.06178	2.82375
3.03562	1.63227	0.748461	0.678072	4.70487	4.52982	2.27501	2.33628		3.49057	2.25701	1.68257	1.63227	4.08577	3.8339	5.05528	4.92029
4.96532	5.17273	1.82782	1.88752	3.66221	3.52356	1.60407	1.43829		6.68089	6.30214	4.04177	4.39917	0.748461	0.333424	2.41954	2.36737
6.71864	7.05853	4.39643	3.91648	2.10434	1.80736	3.42223	3.09761		3.22033	3.26454	1.43296	1.40599	2.96347	3.46074	4.34696	4.22959
4.82579	1.17632	1.68257	0.678072	4.17393	4.24793	5.60407	5.69377		4.37016	6.03738	2.83188	2.57289	2.93168	2.66221	2	1.28688
2.82375	1.89918	1.33914	1.40599	4.46728	4.03562	3.07724	2.9542		6.42828	5.4121	4.12846	4.32553	3.67016	3.51096	5.00225	4.99458
7.97292	8.45648	5.33771	5.67525	3.10266	3.23266	1.65993	1.65993		3.36177	1.63227	0.422233	0.925999	0.748461	1.02857	1.82782	1.54597
2.41143	2.49057	1.52105	1.1375	6.16892	6.01346	4.68482	4.37851		4.65306	5.06824	2.60881	2.53605	4.77347	4.38474	3.16189	3.09085
3.62761	4.38888	1.43296	1.23266	5.50239	5.43962	3.72683	3.68706		4.06005	2.43563	1.95977	1.23266	2.1375	1.89918	2.8679	2.53605
6.18349	5.95675	3.41819	3.32193	5.72574	5.47897	3.94486	4.11936		3.95977	2.90881	2.24489	2.29278	4.23649	4.29204	6.49345	6.08831
3.26903	5.77505	2.93168	2.57289	3.41684	3.74416	4.52857	4.40327		3.64616	3.46989	1.33914	2.60881	2.02148	1.73985	3.40599	3.0072
2.75702	2.49057	1.68257	1.56072	3.94579	3.85798	2.9486	2.69822		3.38405	4.15381	1.33914	1.82782	1.33914	1.42761	2.9542	2.27501
6.42291	6.47216	4.05658	3.78136	5.06867	4.86295	3.63227	4.0027		3.09085	3.49697	1.75702	1.23266	2.19219	2.33056	0.807355	1.08406
6.62819	6.06931	3.91743	3.52356	5.90328	5.93546	2.9486	2.88557		3.22033	1.9782	1.60407	0.536053	3.74524	3.44361	5.20359	4.95791
5.32912	5.3978	2.83188	2.53605	5.7845	5.74147	3.57531	3.91073		2.65076	2.64386	1.01435	1.1375	0.748461	1.56072	2.67807	2.57531
2.57531	3.49697	0.887525	0.678072	2.59932	2.60881	3.94486	3.71699		4.38128	4.87529	2.72465	2.926	5.22419	5.03782	6.08852	6.37365
3.14405	2.59455	0.887525	1.03562	1.90689	1.58496	3.40599	3.18587		5.94205	7.01937	3.90111	4.48864	2.02148	2.08746	0.925999	1.37851
4.65306	5.06824	2.60881	2.53605	2.94673	2.74416	1.35614	1.38957		5.46597	5.56712	3.76341	3.38543	2.43829	2.69153	3.1127	3.88362
4.44626	5.12143	2.64846	2.8679	4.79909	4.74416	5.55704	5.76713		3.31615	2.19219	2.02148	1.03562	1.95977	1.9486	2.37851	3.09085
5.34625	3.83086	2.93168	2.89724	5.35896	5.32553	1.21412	1.33914		4.19219	3.89336	2.1375	1.94486	2.39232	2.33056	3.36457	3.11769
3.60881	3.38543	1.43296	2.20163	4.47444	4.45943	3.21413	3.36036		5.904	5.74147	4.12846	3.84298	5.69571	5.65535	3.93074	3.7866
2.9782	2.98732	1.43296	1.40599	5.33163	5.24413	3.23266	3.34767		5.05137	5.17273	3.79909	3.76553	2.19219	1.79494	3.18587	3.26903
3.98914	3.44228	1.8953	1.82782	0.992768	0.678072	2.75702	2.90304		2.9486	2.49057	1.33914	0.925999	2.89918	2.7761	1.23266	1.69599
3.62761	3.52356	2.48285	2.15381	1.90689	1.53605	3.25096	2.52857		2.9782	0.879706	1.13093	1.03562	3.93357	3.65191	2.15381	2.49569
5.3799	6.03738	3.70819	3.27799	5.71672	5.69766	4.40327	4.69655		2.49569	3.52356	0.887525	1.32193	3.94954	4.07553	2.7761	3.31615
5.99729	6.3098	4.38474	3.90207	1.21412	1.72247	2.59455	2.8679		6.54164	6.10497	3.32337	4.34696	5.39712	5.43463	2.926	3.09085
5.94205	7.01937	3.90111	4.48864	2.59932	2.8679	1.65993	1.43829		4.26604	3.67356	2.08066	1.76554	1.43296	1.79494	3.27799	3.19535
4.22959	4.10182	1.82782	1.76554	3.41684	3.64386	2.12433	2.22959		5.42895	6.18626	3.34767	3.6837	4.69989	4.52168	3.82782	3.40599
4.40327	4.53978	2.56803	2.67807	7.77709	7.633	5.96993	6.11124		4.81762	4.59096	1.82782	0.925999	3.76341	4.05311	2.29278	3.0072
4.88166	5.29352	2.68706	2.33628	3.0268	3.12101	1.86394	1.65993		3.8679	3.54967	1.8953	1.88752	2.29572	2.08746	3.52356	3.64616
4.19219	3.89336	2.1375	1.94486	3.20945	3.12101	1.76554	1.38957		3.94486	3.78764	1.75702	2.05311	1.33914	1.35614	2.15381	2.36737
5.904	5.74147	4.12846	3.84298	6.68608	6.59544	5.39369	5.37817		1.76554	4.35966	1.75702	1.56072	1.95977	2.04264	3.2555	2.79077
5.05137	5.17273	3.79909	3.76553	3.15704	3.29278	1.54597	1.70044		4.56803	4.13668	2.52607	1.94486	2.02148	1.9486	3.32193	2.91839
4.31325	4.28392	2.56803	1.56072	5.55059	5.56682	3.51601	4.11187		7.05181	7.05853	4.95047	4.9472	3.851	4.01881	5.26679	5.05137
4.67129	5.17273	3.19535	2.20163	3.29278	3.32193	1.54597	1.852		4.04614	3.46989	2.24489	2.37851	1.23879	1.35614	2.10434	2.82375
5.38543	5.48156	3.27352	3.2555	6.09656	6.03122	4.5509	4.59813		2.45418	3.64961	1.52105	1.82782	2.1375	2.04264	0.536053	0.847997
4.98003	3.74308	2.64846	2.49825	6.19298	5.98413	4.49825	4.66106		3.0635	2.5435	1.82782	1.63227	1.82782	1.73985	2.49825	2.82375
4.65306	4.37434	2.48285	2.15381	6.62469	6.50621	4.58014	4.5601		4.39232	4.74578	2.43829	2.05311	1.8953	1.99639	1.32193	1.18903
4.80116	4.9458	2.68706	2.37851	2.86196	3.05311	1.48543	1.28688		3.7866	3.32625	2.1375	1.32193	4.07125	3.80735	2.89724	2.75702
5.41819	5.18943	3.79909	3.27799	4.75275	4.7866	3.63227	3.58256		2.22651	4.10182	1.43296	1.82782	3.16832	3.20006	2.05311	2.22651
8.04985	8.49729	5.72383	6.08534	2.62527	2.76553	1.35614	1.53107		1.76554	2.8679	1.01435	1.48543	3.1127	3.11603	2	2.12433
3.5509	2.78241	1.75702	1.1375	3.43162	3.74416	1.21412	1.38957		4.73335	5.25437	3.32337	3.20945	5.69571	5.62527	4.30378	4.38128
3.95977	1.03562	2.02148	2.41954	3.44626	3.66676	2.20163	2.36177		3.09085	2.37851	2.19219	2.10434	4.23649	4.29204	6.49345	6.08831
5.8885	6.6057	3.8846	3.91648	4.57773	4.53605	2	1.852		4.58737	5.3978	3.34767	2.29278	1.8953	1.62293	2.926	2.72247
6.0917	6.0648	4.5509	3.63227	3.8166	3.51096	2.5656	2.65764		6.05398	6.30214	4.12846	3.88753	3.34767	3.11603	1.32193	1.54597
3.31615	3.13258	2.1375	1.76554	1.57531	1.20163	2.44361	2.57289		2.9486	2.49057	1.52105	1.56072	4.5509	4.99141	3.6837	3.62761
4.07382	4.37434	2.79701	2.57289	6.19081	6.10014	3.83996	3.94486		3.36177	2.59455	1.43296	1.56072	3.1127	3.04963	1.82782	2.27501
5.09255	5.20594	3.05485	3.59694	6.83946	6.75355	4.78869	5.10769		3.8679	3.99186	2.68706	2.49825	0	0.722466	3.27799	3.0072
1.62293	1.03562	1.01435	0.807355	4.06437	3.97269	2.41143	2.45943		2.82375	2.5435	2.1375	1.03562	3.72683	4.0072	2.15381	2.01436
4.76766	5.27015	3.41819	3.46597	6.27724	6.2854	5.30451	5.6401		3.852	3.32625	2.68706	1.82782	2.89918	2.74846	4.39917	4.28983
7.60318	7.33673	5.25663	5.15583	6.7075	6.66959	4.66448	4.8885		4.61589	5.90713	3.32337	3.70044	4.81762	4.80271	6.11061	5.52231
1.46467	1.9782	0.422233	1.32193	2.70044	3.05311	3.61824	3.83996		5.39643	5.40497	2.99458	3.06178	4.24944	4.10852	2.926	2.9782
5.28836	5.54782	3.50716	3.08746	3.48929	3.40599	1.54597	1.9222		8.35209	9.19955	6.97281	6.54767	2.93168	2.98002	4.99549	5.0018
5.35191	5.60496	3.70819	3.32193	2.74846	2.74416	2.20163	1.73985		4.54844	4.93593	2.86592	2.9542	2.1375	2.36737	1.32193	1.37851
5.99005	6.52904	4.07125	4.16591	5.16471	5.19377	0.970854	1.852		3.68257	3.57531	2.02148	1.40599	3.34767	3.55949	5.11894	4.89724
3.29278	2.73769	1.23879	0.536053	3.20945	2.88753	2	2.05311		2.53605	2.82579	1.13093	1.03562	1.23879	1.20163	2.67807	2.36737
5.0018	5.95675	3.65076	3.06178	4.61706	4.71699	2.70487	3.05137		3.40599	3.38543	1.43296	1.88752	1.01435	1.20163	1.76554	1.83188
5.13258	4.47314	3.24793	2.9542	3.38681	3.08746	1.60407	1.852		3.46989	4.20398	2.76128	2.33628	2.48285	2.50589	0.536053	0.847997
3.73552	2.43563	2.19219	1.82782	2.83996	3	1.95606	1.73985		5.57168	5.12143	3.6893	3.54226	5.34979	5.45615	4.06609	4.04614
2.72247	1.89918	1.68257	1.48543	3.99639	3.75489	0.970854	1.61824		5.19062	6.26322	4.37295	3.74953	2.68706	2.6017	1.76554	1.62293
5.86493	5.1811	3.1127	3.32193	4.91934	4.9542	2.87971	2.81352		2.27501	2.31904	1.43296	1.03562	4.72792	4.82934	2.20163	2.32193
3.58976	3.93357	2.34483	2.57289	2.10434	2.29278	3.03562	3.06695		4.43563	3.93357	2.96347	2.80735	3.37156	3.65191	2.29278	2.22651
4.28983	5.01302	3.02503	2.67807	5.1334	5.18587	3.17632	2.9542		5.5373	4.98459	3.79909	3.52356	2.96347	2.13093	1.32193	1.62293
4.34767	4.8334	2.48285	2.33628	3.06523	2.94486	1.42223	1.28688		3.64616	3.44228	2.1375	2.20163	2.64846	2.85599	4.05311	4.08746
5.25248	5.24641	3.52857	4.16591	5.95536	5.92363	4.73769	4.66106		4.86592	5.17273	3.37156	2.926	4.04177	4.35755	3.20945	3.29278
4.46728	4.59096	3.14078	3.00899	1.46467	1.63227	2.44361	2.48285		4.61589	3.62527	2.72465	2.7115	3.02503	2.90689	1.63227	2.12433
4.63459	3.91361	2.83188	2.20163	3.78241	3.65535	2.12433	2.20163		6.39849	7.24184	4.337	5.36982	1.60407	1.73985	3.27799	3.0072
4.72465	4.34483	2.89918	2.29278	7.79005	7.79766	6.37434	6.5815		5.8166	5.95675	4.10014	3.61471	5.9148	5.93829	4.96809	4.44626
5.30597	4.8334	4.12846	4.46924	5.33949	5.40599	2.87971	2.7761		4.34767	4.84398	2.60881	3.00899	5.19771	5.23993	2.9542	2.72247
4.98732	5.49506	3.14078	3.42626	4.07382	3.7761	2.08406	1.98914		5.6241	4.5656	3.6893	3.74953	4.34908	4.50526	5.92363	5.74524
5.53232	4.9458	3.29866	3.16189	5.31578	5.27053	3.61824	3.34767		5.4019	5.95675	3.16832	3.95884	4.8089	4.60881	2.7761	3.0072
5.86096	5.95675	3.8339	3.71699	3.96625	3.74416	0.31034	0.443607		5.20945	4.916	3.8166	3.44626	3.14078	2.7761	2	1.8953
2.01436	2.73769	1.68257	0.807355	1.34483	1.20163	2.1635	3.05137		2.22651	2.73769	1.33914	1.23266	5.73769	5.59455	6.87897	6.76182
3.8679	3.99186	2.68706	2.49825	8.92184	8.85767	7.64875	7.71101		3.68257	2.82579	1.68257	2.37851	3.08406	2.85599	4.10434	3.94486
2.82375	2.5435	2.1375	1.03562	4.26754	4.47897	3.23266	3.38543		6.17393	6.49585	3.90111	4.30378	1.13093	1.42761	2.45943	2.32193
2.22651	1.53107	1.01435	1.76554	4.27575	4.12101	2.85599	3.34767		6.25172	6.82731	4.69989	4.82273	5.32553	5.23496	3.38543	3.73552
5.10601	4.5656	3.39506	2.53605	3.10266	3.40599	0.782409	0.536053		3.0072	1.72683	1.33914	1.40599	3.6893	3.89821	4.8679	4.64386
4.58737	3.57531	2.56803	2.57289	4.30012	4.21723	2.90304	2.90304		6.749	7.21965	4.56133	5.00899	4.34908	4.33914	3.1375	3.29278
5.07895	4.84398	3.1127	2.89724	2.65076	2.76553	1.86394	1.53107		5.52231	6.07382	4.14241	4.27053	0	0.475085	2.64386	2.36737
5.22805	5.96648	3.851	3.59694	3.67469	3.64386	1.81557	1.852		3.51096	1.81557	2.29572	1.82782	3.32337	3.46074	4.97499	4.92029
3.31615	2.49057	2.08066	2.29278	7.48277	7.45121	6.1635	6.12433		6.18349	4.90593	5.05007	4.926	7.02835	7.04909	8.38759	8.20809
3.71809	3.852	1.95977	2.33628	4.53045	4.55459	5.67356	5.38439		6.20555	6.26322	4.47573	4.33628	4.30012	3.97177	1.70044	1.95606
2.79077	4.47314	2.68706	2.24793	4.88753	4.90207	2.67807	2.52857		6.51665	6.23936	5.10098	4.69488	1.43296	1.848	3.1375	2.85599
3.80323	3.29572	2.64846	1.23266	5.76128	5.87283	3.76553	3.94486		5.35191	4.98459	3.61117	2.67807	4.19692	4.11936	2.64386	3.11769
5.86493	6.455	4.08577	4.20163	4.2426	4.14568	2.99277	3.30889		4.8339	4.44559	2.83188	3.06178	4.56133	4.33914	3.1375	2.72247
4.85798	5.48832	3.34767	3.57894	5.03034	4.79701	3.53107	3.70708		7.3565	6.81121	5.49825	5.45121	5.50906	5.47735	4.21335	4.64386
4.80941	5.04089	2.83188	2.49825	4.71094	4.69488	1.48543	1.48543		7.42526	7.30834	5.58767	5.4363	1.8953	1.42761	2.57289	2.32193
2.27501	2.31904	1.43296	1.03562	5.5741	5.52042	4.15381	4.11187		4.8339	5.17273	3.14078	3.32193	4.46467	4.32984	3.18587	2.85599
5.19692	6.43763	4.04177	3.56072	2.81762	2.76553	1.1375	2.28392		1.37851	1.53107	1.01435	0.678072	2.08066	2.04264	1.23266	1.28688
4.84197	5.21413	3.41819	3.34341	3.58496	3.70044	2.34483	2.71809		5.80426	5.30122	3.76341	3.91648	3.27352	3.39094	2.29278	2.57531
6.53667	5.98573	4.63227	4.8679	4.34767	4.17792	2.99277	3.06695		4.16671	3.57531	2.02148	2.45943	2.56803	2.36737	1.03562	1.76554
6.87824	6.95733	4.79129	4.64386	6.02768	5.87529	3.7137	4.09677		3.97453	3.72028	2.76128	2.49825	6.93723	7.00011	8.30652	8.36964
6.47832	4.99413	4.15623	4.48864	4.62994	4.42626	2.53605	2.14405		2.41143	2.82579	1.52105	1.82782	4.68089	4.86196	6.39661	6.2817
5.55213	5.69544	3.72683	4.1416	6.04702	6.02237	4.59455	4.5435		4.07382	3.95327	2.24489	2.60881	1.8953	1.35614	2.64386	2.57531
2.88753	2.9486	1.43296	1.48543	2.51853	2.1375	3.79077	3.56072		7.5549	7.43104	5.47638	4.78398	5.32553	5.38612	6.46924	6.23036
3.71809	4.74578	2.76128	2.74416	3.91457	3.83794	2.08406	1.9222		4.488	5.09508	3.14078	3.1127	1.68257	1.62293	2.89724	2.9782
7.07425	6.79766	4.96625	4.87529	4.35544	4.22497	1.95606	1.852		3.29278	2.31904	1.43296	0.925999	2.48285	2.33056	1.56072	1.37851
6.73823	6.22728	4.43095	4.53605	3.24336	3.1375	0.782409	0.62293		3.4489	4.02945	2.02148	2.37851	1.8953	1.42761	1.82782	2.79077
3.51096	2.8679	1.23879	1.76554	1.86394	2.23266	3.42223	3.36036		4.67129	5.40497	3.54967	2.8679	2.29572	2.43829	3.52356	3.38405
6.31976	6.09614	4.24944	4.0917	4.83289	4.45286	2.27501	2.63692		3.852	3.852	2.76128	2.7115	1.60407	2.33056	0.807355	0.713696
2.68706	3.16671	1.13093	2.05311	3.83895	3.70044	2.41143	2.50589		2.27501	2.59455	1.52105	1.48543	2.60881	2.36737	3.61471	3.38405
1.46467	2.43563	1.52105	1.32193	5.67073	5.66391	4.28392	4.38474		3.81967	4.77926	3.19535	2.64386	3.8339	3.82069	2.57289	2.57531
5.52732	5.3466	3.70819	3.76553	3.72356	3.88753	1.86394	1.9222		6.41481	6.79766	4.30012	4.7115	2.56803	2.40327	1.1375	0.713696
3.0072	1.72683	1.33914	1.40599	3.51728	3.33628	0.970854	1.28688		4.0321	3.91361	2.68706	1.94486	2.83188	2.66221	1.1375	1.46467
2.82375	2.98732	1.82782	2	3.17473	2.88753	4.29278	4.24108		3.4489	3.72028	2.08066	2.57289	5.60288	5.59842	6.66747	6.49634
6.78083	6.13976	4.89385	4.78398	4.31615	4.51096	2.70487	3.15704		8.09276	9.00983	6.69363	6.57062	1.8953	1.42761	3.1127	3.68257
1.62293	1.03562	1.13093	1.70044	6.47216	6.3733	2.20163	2.08406		3.46989	3.72028	2.02148	2.10434	2.43829	2.90689	1.82782	1.69599
3.53107	4.50016	2.24489	2.64386	5.72274	5.69488	4.12433	4.30159		4.44626	4.69989	3.05485	2.89724	2.76128	2.98002	3.91648	3.852
2.01436	1.72683	0.887525	0.925999	7.87498	7.83668	6.47508	6.54164		2.82375	2.98732	1.60407	1.88752	2.56803	2.57046	1.63227	1.46467
1.62293	2.12433	1.52105	0.678072	2.94673	2.72247	1.48543	0.992768		4.63459	5.824	3.46336	3.48543	7.29204	7.34047	6.21917	5.99729
1.62293	1.63227	1.23879	0.536053	6.81429	6.71287	4.85	4.89724		3.36177	1.81557	1.33914	1.48543	3.37156	3.0268	1.40599	1.54597
3.0072	2.98732	1.52105	0.678072	3.4019	3.54844	1.65993	1.70044		6.65363	7.12298	5.01257	5.09381	2.89918	2.95606	0.678072	1.18903
4.63459	5.21413	2.99458	2.926	5.81865	5.76818	3.9782	4.04264		6.24869	6.50589	4.50843	4.05311	2.60881	2.57046	1.70044	1.69599
7.31796	8.47192	6.06156	6.25077	4.18269	4.20163	2.9486	2.8679		4.71589	5.19771	3.74524	3.56072	0.887525	1.42761	3.20945	3.29278
7.11478	7.43979	5.37955	5.1375	3.38681	3.10434	1.05658	0.925999		4.99458	3.97269	2.48285	3.00899	4.22342	4.38474	2.89724	3.42761
2.82375	4.29939	2.48285	2.10434	7.02392	6.84925	7.9644	7.85705		7.06048	6.88228	5.07211	5.38025	6.15056	6.02724	4.78398	4.92029
7.45055	7.62615	6.24736	5.23266	5.5404	5.37156	4.1635	4.45746		5.05832	4.93593	3.14078	2.9542	2.19219	2.29278	0.807355	1.54597
8.0217	8.20046	5.98618	5.90569	4.7703	4.76022	3.81557	3.98641		2.82375	3.38543	1.75702	2.33628	1.68257	2.13093	3.46597	3.16993
5.8885	5.48156	4.10014	3.82782	4.20007	4.37156	1.95606	2.02148		3.89918	4.86493	2.48285	2.83794	2.56803	2.57046	1.23266	0.847997
5.8125	4.66448	3.76341	3.88753	3.51728	3.44626	0.970854	0.536053		6.18666	6.57107	4.40803	4.16591	1.95977	1.49569	2.49825	2.65076
5.83693	5.09508	3.6893	4.17792	7.32841	7.31741	6.12928	5.94416		7.84323	7.3572	5.774	6.19869	3.6311	3.52732	4.96809	4.95791
6.72738	7.28522	4.5509	5.40088	4.28392	4.54226	3.05658	3.28244		4.55827	4.926	3.1127	3.59694	0.594549	1.35614	2.64386	2.53605
4.76766	5.73579	3.39506	4	7.20154	7.09592	8.19397	8.26463		6.50906	6.39506	4.5509	5.14975	2.39232	2.72028	3.73335	3.19535
3.40599	3.23266	1.60407	1.76554	2.54597	2.7866	4.30159	3.9782		1.76554	2.12433	0.748461	1.56072	2.99458	3.17951	4.7996	4.69822
3.4489	4.06609	2.60881	2.67807	4.52356	4.24793	1.91073	2.22959		5.25852	5.23036	3.90111	4.33628	6.93723	7.00011	8.30652	8.36964
3.40599	3.93357	2.76128	2.7115	1.72683	1.926	3.42223	3.24184		8.44642	8.44783	6.7832	6.7879	4.30012	4.22342	3.34341	3.24489
3.7866	3.16671	2.99458	2.53605	2.72465	2.53605	3.63227	3.4343		6.78083	5.69544	4.61235	4.59096	3.65076	3.7939	1.94486	2.07039
5.67016	5.31651	3.6893	3.66676	8.4271	8.36019	5.98641	6.06931		5.70155	5.70127	4.32481	4.35755	4.30012	4.11936	2.41954	2.41143
5.09255	5.30889	3.70819	3.2555	3.88264	4.1127	0.879706	1.81557		7.27984	7.34793	5.78738	5.86913	4.47573	4.50526	2.8679	3.36177
7.02015	7.30259	4.93452	5.52356	7.04089	6.99095	5.7137	5.93993		6.28466	8.23204	5.3194	5.82782	2.52607	2.29278	1.32193	0.400538
9.6804	9.7749	7.88953	8.17343	3.87184	3.81762	2.08406	2.11437		6.45483	5.29352	4.40803	4.7996	3.02503	2.88166	1.82782	0.970854
3.94486	4.18745	2.79701	2.60881	2.74846	2.90689	3.51601	3.7845		4.8339	5.07724	3.19535	3.27799	2.99458	2.7761	1.88752	1.46467
2.41143	2.64386	1.68257	1.88752	3.12101	2.926	1.95606	2.05311		3.19535	3.32625	2.64846	1.03562	2.60881	2.80323	1.48543	1.54597
3.68257	2.37851	2.48285	2.05311	1.57531	1.32193	3.11769	2.50589		3.42761	3.72028	2.08066	1.76554	4.12846	4.07553	2.29278	2.32193
4.15381	4.53978	2.83188	2.926	1.14405	1.48543	3.19535	3.05137		4.58737	5.75275	3.851	4.06609	3.8166	3.69599	0.378512	0
6.63052	7.66846	4.79129	5.32193	2.43296	2.26303	3.45418	3.3978		6.77241	6.64256	5.23074	5.50938	2.24489	1.89918	4.12928	4.0321
2.75702	3.09761	1.68257	1.76554	1.40599	1.20163	2.53605	2.5509		5.15866	4.99413	3.72683	2.41954	4.5404	4.57773	3.1375	3.03562
5.31179	5.52826	3.70819	3.84298	4.53045	4.57894	2.41143	2.85		6.3875	6.13114	4.94252	5.10643	1.43296	1.1177	2.15381	2.91839
4.44626	4.69989	3.05485	2.89724	5.68622	5.48864	3.61824	3.42223		6.72301	7.02868	5.36177	5.32733	2.19219	2.25399	0.536053	0.847997
2.36737	3.23266	1.8953	1.32193	2.77189	2.90689	4.17313	3.87578		5.74524	6.28281	4.48671	4.23649	3.1127	3.27947	1.23266	1.37851
3.36177	1.81557	1.33914	1.48543	4.06437	4.24793	3.26903	2.83188		6.29352	6.84323	5.0648	5.10014	2.24489	1.68257	0.807355	1.08406
5.97545	6.80851	4.49761	4.75221	4.25096	4.24793	3.03562	3.20006		4.69822	5.67186	3.8339	3.97269	5.19771	5.18428	3.74953	4.01792
3.81967	4.08406	2.72465	2.74416	3.6241	3.49825	4.69153	4.85748		4.87381	5.47476	3.39506	3.87283	3.32337	3.27947	2.57289	2.45418
2.9782	2.82579	1.75702	1.88752	1.28096	1.926	3.26903	3.06695		5.17792	4.5656	3.57046	3.44626	2.43829	2.08746	0.925999	1.08406
3.64616	3.09761	2.34483	1.56072	5.6893	5.42962	3.01436	2.75702		3.76977	3.41414	2.56803	2.10434	2.60881	2.33056	3.30012	3.71809
6.29352	6.71644	4.62235	4.59096	4.97591	4.94954	3.37295	3.37295		5.30012	5.79155	4.14241	4.24793	3.14078	3.11603	1.63227	2.17632
5.05832	4.93593	3.14078	2.9542	3.67469	3.75489	0.970854	0.925999		5.50208	5.69544	3.52857	3.90207	3.8166	3.65191	1.76554	1.69599
2.79077	1.63227	1.33914	1.32193	4.96578	4.74416	6.1635	5.98778		4.91265	5.8505	3.99639	4.1416	4.81762	4.67638	3.16189	3.42761
4.10098	4.18745	3.02503	2.7115	2.27799	2.07039	3.54597	3.29572		2.57531	2.98732	1.33914	1.70044	2.08066	1.49569	2.80735	2.85599
5.45022	5.71864	4.05658	3.93074	2.96717	2.926	1.91073	2.11437		5.50208	5.01302	3.52857	3.59694	3.74524	3.87283	2.57289	2.65076
4.16671	3.93357	2.34483	2.89724	5.20828	5.16993	3.72683	3.7845		3.71809	2.59455	2.24489	1.48543	3.48543	3.33628	2.05311	2.32193
2.85599	3.32625	1.52105	1.94486	5.26716	5.03122	3.42223	3.4343		3.46989	2.49057	2.64846	1.88752	4.62235	4.43763	3.36457	3.46989
3.53107	3.29572	1.95977	2.10434	3.41684	3.03562	1.7137	1.70044		4.52857	4.5267	3.19535	2.8679	2.1375	2.17313	0.925999	0.713696
5.8885	4.79025	3.39506	2.83794	4.09255	3.98185	1.28688	1.33914		4.50843	4.90593	3.02503	3.08746	3.59096	3.69599	1.23266	0.847997
5.94954	6.78947	4.66164	4.64386	3.54473	3.37851	4.44361	4.5656		2.85599	2.59455	1.01435	1.56072	2.83188	2.90689	3.71699	3.89918
3.33914	3.06178	1.60407	2.15381	3.67469	3.39232	1.91073	1.48543		3.51096	3.02503	2.39232	2.15381	3.05485	2.85599	2.37851	1.76554
5.2765	6.29444	3.8339	4.12928	5.08746	4.92125	3.46989	3.56072		4.01792	3.46989	2.48285	2.15381	2.99458	2.57046	1.56072	1.28688
3.26903	3.52356	1.95977	2.10434	2.31034	2.16993	3.21413	2.85		5.2765	5.43329	3.67016	3.97269	2.96347	2.47249	2.05311	1.54597
2.41143	2.69153	1.52105	1.82782	4.54411	4.16993	3.19535	3.26903		4.04614	4.11936	2.43829	2.53605	3.8166	3.80735	5.2891	4.98732
6.87234	7.40982	5.39712	5.53761	7.49689	7.51096	4.12433	4.3147		4.51853	4.41751	3.29866	3.18587	1.68257	1.848	2.29278	2.9782
3.94486	4.85449	3.22188	3.56072	5.38957	5.44956	4.28392	4.30159		7.47541	8.23707	6.24089	6.25927	3.72683	3.44361	1.48543	1.54597
6.50906	6.39506	4.5509	5.14975	4.08321	4.05311	1.54597	2.20163		7.20672	7.50462	6.03562	5.85798	3.39506	3.39094	1.40599	1.8953
5.6241	4.67638	4.0268	4.0268	2.51853	2	3.35614	3.2555		4.16671	4.82273	3.24793	2.41954	2.64846	2.43829	1.48543	0.847997
5.60999	5.9222	4.32481	4.37851	3.0268	2.94486	1.48543	1.43829		1.62293	1.53107	0.422233	1.63227	2.19219	2.66221	1.32193	0.713696
4.31325	2.69153	2.02148	2.49825	8.58793	8.51688	7.13258	7.25323		3.4489	2.43563	1.95977	1.32193	2.24489	1.68257	3.40599	3.88362
4.22959	4.67638	2.96347	2.49825	3.85	3.848	0.678072	0.62293		3.22033	2.82579	2.24489	1.76554	1.8953	2.04264	3.48543	3.49057
5.2765	5.3466	4.27501	4.46924	6.63909	6.66391	4.82579	5.05398		8.27072	8.33883	6.8591	7.00056	1.33914	1.20163	2.7761	2.57531
3.29278	2.64386	2.96347	1.94486	5.51979	5.33271	4.50589	4.17792		3.42761	3.52356	2.02148	2.20163	3.08406	2.47249	1.03562	1.08406
3.57046	3.02503	2.43829	1.94486	3.59813	3.44626	2.5656	2.28392		5.53232	4.59096	3.59096	3.1375	6.76752	6.76686	7.91468	7.73037
6.12184	6.455	4.67129	3.82782	5.42324	5.37156	3.23266	3.21413		3.66448	3.76553	1.82782	2.33628	2.24489	2.21413	1.03562	1.18903
7.27984	7.34793	5.78738	5.86913	5.45976	5.43296	2.99277	2.97085		3.92979	4.25248	2.29572	2.67807	5.33163	5.41718	4.07895	4.31325
5.82069	6.55505	4.60229	4.64386	5.01569	4.73335	3.88753	3.75596		4.73335	4.5267	3.8846	3.46597	1.43296	1.1177	1.94486	2.65076
9.3213	9.27435	7.59066	7.22545	3.24336	3.21723	1.91073	2.08406		4.22959	4.926	2.86592	2.7761	5.22419	5.22997	3.94486	4.12763
0.970854	2.19219	0.226509	1.23266	5.24222	5.31107	6.18745	6.21801		2.45418	2.64386	1.43296	1.1375	2.02148	2.25399	2.9542	3.09085
3.46989	4.29939	2.39232	2.41954	3.55827	3.51096	1.48543	1.9222		5.45549	6.13545	4.40803	4.59991	1.23879	1.49569	2.7115	3.19535
5.42895	4.69989	3.8166	4.04002	4.10182	4.07895	5.58616	5.52074		3.33914	3.41414	2.48285	2.20163	5.53574	5.65907	7.12825	6.80374
6.61412	7.38465	5.2502	5.32733	3.94579	3.75489	1.54597	1.43829		4.68032	5.13011	2.79701	3.59694	2.83188	2.57046	0.678072	0.565597
7.05355	6.17792	5.02015	5.47086	3.7939	3.67807	1.65993	1.9222		5.42895	6.27501	4.07125	4.35755	6.02059	6.08364	5.01569	4.99458
3.8679	3.20006	2.08066	2.33628	2.34199	2.43296	3.56072	3.60407		3.42761	2.8679	2.19219	1.94486	2.24489	2.21413	0.807355	0.847997
6.45483	5.29352	4.40803	4.7996	6.37034	6.3837	5.05658	5.18468		8.34572	8.47788	6.78097	6.8936	4.60229	4.36667	3.18587	3.57046
6.68314	7.29103	4.78241	4.98869	7.01781	6.8936	5.76235	5.5735		2.85599	2.73769	1.60407	2.10434	2.96347	3.31759	4.16591	3.98914
3.66448	4.02945	2.1375	2.29278	7.09297	7.07575	8.11749	8.01748		3.19535	3.06178	1.60407	2.10434	3.22188	2.88166	2.37851	1.62293
3.42761	3.16671	2.43829	2.60881	4.20867	4.27799	2.73118	2.69822		3.49057	3.44228	2.68706	2.67807	1.33914	1.56072	2.45943	1.69599
5.19062	5.37608	3.37156	3.76553	8.72212	8.69174	6.99684	7.1372		6.29646	6.32499	5.01257	4.81506	5.9939	6.16169	7.40216	7.22381
6.08831	5.85574	4.51916	4.41954	5.17353	4.82782	3.37295	3.42223		2.91839	3.38543	2.1375	2.15381	1.23879	1.35614	2.49825	2.32193
6.13832	6.43413	4.95047	4.72792	3.0268	3.26303	4.58014	4.42156		7.72928	7.84223	6.39163	6.43463	2.39232	2.72028	0.201634	0.214125
6.50399	6.34376	4.73715	4.7996	4.38612	4.32193	1.81557	1.05658		3.19535	2.90881	2.24489	1.32193	3.29866	3.24031	2.20163	2.27501
4.87381	5.47476	3.39506	3.87283	4.53045	4.46597	2.1635	2.25701		3.29278	3.72028	2.68706	2.37851	2.43829	2.74846	0.925999	2.12433
7.6985	8.08247	6.44609	6.62863	1.28096	1.58496	2.44361	2.33628		3.5509	4.15381	2.34483	2.98185	6.94322	7.02048	5.6014	5.48671
6.87036	6.86419	5.63285	4.96809	3.89336	3.59694	2.27501	2.20163		4.50843	4.48671	3.34767	3.03562	3.78136	3.7666	2.20163	2.82375
4.61589	5.44029	3.76341	3.30012	5.05918	4.99549	3.40599	3.12763		3.03562	2.9486	1.68257	1.63227	2.76128	2.57046	0.536053	0.214125
3.66448	3.57531	2.02148	1.88752	3.75916	3.7115	1.7137	1.81557		4.62527	4.916	3.70819	3.20945	3.8679	3.88557	1.88752	2.72247
5.78346	5.95675	4.11437	4.15381	4.01614	3.87774	5.23266	5.22342		4.46728	4.93593	4.31252	3.85798	1.43296	1.49569	2.64386	1.95606
3.71809	2.59455	2.24489	1.48543	4.14731	4.01792	3.07724	2.92029		6.56864	6.62732	5.25663	5.26115	2.99458	2.72028	4.01346	4.10098
8.11374	7.81288	5.83542	6.16591	6.22516	6.11686	4.19219	4.26153		2.79077	2.49057	1.33914	1.82782	2.72465	2.98002	4.0268	3.4489
3.36177	1.63227	2.08066	1.56072	1.21412	0.847997	2.62293	2.69822		5.93452	6.62425	4.86888	4.32553	2.1375	2.43829	2.9542	3.53107
4.27799	4.87529	3.1127	3.66676	2.57289	2.40599	4.31034	4.23419		3.42761	3.54967	2.1375	2.41954	2.52607	2.6017	3.76553	4.01792
1.69599	2.49057	1.43296	1.40599	4.25927	4.20945	1.42223	1.95606		7.25588	7.14241	5.75596	6.05637	3.29866	3.5435	2.24793	2.36737
7.0237	6.69613	5.34376	5.54226	6.34713	6.11894	4.07382	4.08151		6.46271	6.0917	4.57168	4.86047	2.08066	2.6017	1.1375	1.46467
4.37016	3.99186	3.24793	3.18587	3.41684	3.30743	2.1635	1.43829		8.09445	8.05994	6.57773	6.60659	3.29866	3.20006	0.378512	0.400538
5.94205	6.98391	4.71864	4.91886	3.69933	3.36457	2.27501	2.20163		5.62877	5.86617	4.44228	4.59991	2.79701	2.66221	3.82782	3.81967
4.32481	4.35966	2.60881	3.06178	3.48929	3.33628	1.81557	1.95606		5.63807	6.63343	4.11437	4.69488	7.63452	7.60896	6.40429	6.46532
3.46989	3.09761	2.08066	2.60881	5.58075	5.44956	3.80323	3.99458		3.62761	3.52356	2.79701	2.20163	2.34483	2.40327	3.70044	3.62761
5.2032	5.32409	4.72792	4.36807	2.72465	2.67807	3.53107	3.50462		6.45483	6.28281	5.17073	4.71973	3.52857	3.88557	2.74416	2.72247
5.35755	5.43329	3.851	3.59694	3.91457	3.89724	4.80736	4.85748		4.74201	4.45943	3.39506	3.03562	2.56803	2.25399	3.50462	3.19535
3.26903	3.35614	2.48285	2.49825	2.79494	3.15381	1.48543	1.70044		3.80323	3.91361	2.29572	2.41954	2.29572	2.33056	0.807355	1.8953
7.39815	7.73965	6.06889	5.98299	7.78431	7.70183	6.45154	6.44659		7.28429	7.14241	5.63285	5.8802	3.90111	3.66676	2.57289	2.53605
4.04614	3.72028	2.96347	2.926	6.58887	6.44791	4.81353	4.89288		6.15137	6.64256	5.27575	4.853	6.14364	6.10014	5.00225	4.85
4.42492	5.04089	3.6311	3.74953	6.76699	6.732	5.78136	5.56255		3.66448	4.13668	2.29572	2.41954	4.70929	4.71973	6.09803	5.79181
7.47541	8.23707	6.24089	6.25927	3.7115	3.47249	1.91073	1.28688		7.75087	8.20457	6.44045	6.21043	5.37955	5.48156	6.96116	6.92267
2.53605	2.73769	1.68257	1.23266	3.75916	3.64386	2.27501	2.33628		4.56803	4.62819	2.79701	3.00899	3.32337	3.24031	2.10434	2.36737
6.40939	6.99345	4.78241	5.2724	6.67214	6.65535	5.16189	4.96532		3.75275	3.60051	2.72465	2.53605	2.86592	2.47249	1.23266	2.22651
4.17951	4.5267	3.22188	3.52356	2.27799	2.26303	3.21413	3.64616		4.90497	5.28577	3.79909	3.79701	1.23879	2.08746	2.57289	2.53605
5.17792	4.29939	3.72683	3.93074	3.48929	3.80735	5.0036	4.79338		6.0781	5.4192	4.22342	4.51728	5.71918	5.84674	6.88813	6.80993
3.0635	3.09761	1.75702	2	1.28096	1.43296	3.09761	2.85		4.17951	3.852	2.83188	2.80735	2.83188	2.74846	1.23266	1.76554
5.9607	6.0648	4.58195	4.63517	4.33985	4.2854	3.33914	3.03562		3.852	3.60051	2.76128	2.60881	2.52607	2.74846	1.40599	2.07039
5.19062	4.53978	3.46336	4.04002	7.32841	7.31741	6.12928	5.94416		2.9782	2.31904	1.8953	2	1.33914	0.604071	2.05311	2.49569
5.65191	5.97131	4.01168	4.50779	2.90497	2.82782	1.21412	1.33914		6.19298	6.92029	5.2502	5.13134	2.48285	2.57046	0.925999	1.69599
5.69711	5.88166	4.31252	4.36807	3.51728	3.21723	1.48543	1.53107		3.16993	3.49697	2.24489	1.63227	2.99458	3.0268	2.33628	1.95606
6.32841	7.36457	5.08661	5.57894	3.86096	3.926	2.99277	2.59455		5.15866	5.82934	4.12846	4	4.0268	3.60644	2.7761	2.65076
4.91265	4.40327	3.61117	3.32193	5.64241	5.63227	3.45418	3.41007		7.31216	7.3572	5.89845	5.93428	2.48285	2.7761	1.32193	1.83188
6.34554	5.56072	4.66164	4.97499	8.4271	8.36019	5.98641	6.06931		7.22843	7.65499	6.23439	6.11061	3.34767	3.11603	1.82782	2.12433
4.40327	4.57834	2.76128	3.56072	3.50335	3.60881	2.62293	2.41143		3.42761	3.83086	2.72465	2.41954	4.14241	4.19298	2.37851	3.03562
4.34767	3.13258	2.68706	2.83794	3.8166	3.58496	4.81967	4.91025		3.76977	4.28392	2.86592	2.7761	3.02503	3.0268	1.88752	1.95606
5.45022	4.17073	3.96532	3.50462	2.43296	2.07039	3.21413	3.18587		7.79103	8.35279	5.9939	6.6886	6.02059	6.08364	5.01569	4.99458
5.76659	6.03738	4.73715	4.7761	4.14731	4.08746	5.12267	5.29793		5.96809	6.14405	4.79129	4.62644	3.67016	3.5435	2.24793	1.8953
5.8846	4.916	4.05658	4.29278	6.82413	6.74551	4.67807	4.64039		5.32912	5.30122	4.0268	3.87283	3.59096	3.847	2.05311	2.68706
5.22188	5.95675	3.44095	4.47897	5.02059	5.01792	3.68706	3.75596		2.07039	2.31904	1.01435	1.03562	5.03518	4.96162	4.12928	3.88362
4.73335	4.5267	3.8846	3.46597	2.49057	2.32193	4.08406	3.68706		6.62117	6.59006	5.3194	5.32733	2.72465	2.82985	3.91648	4.08746
2.53605	3.13258	2.52607	2	6.98436	6.87283	5.70376	5.84599		4.71589	4.35966	3.96532	3.97269	4.45352	4.40259	6.16591	6.21179
6.34837	6.70197	4.89385	4.55459	3.26003	3.18587	2.41143	2.05311		4.16671	4.20398	3.16832	3.06178	1.82782	1.49569	2.57289	2.22651
3.09085	2.82579	2.02148	1.23266	1.72683	1	2.70487	2.79494		5.74524	5.79155	4.51916	3.36457	3.19535	3.60644	1.76554	1.83188
3.81967	4.5656	2.99458	2.9542	5.58075	5.50462	6.88264	6.78241		7.38853	7.62	6.31669	6.01346	4.18349	4.10852	3.00899	3.22033
7.29462	7.01937	5.54628	5.78529	3.17473	3.20163	1.48543	1.95606		3.60881	4.08406	2.29572	2.67807	5.17752	5.41718	3.76553	3.60881
5.14568	5.32409	4.34908	3.32193	1.46467	1.76554	2.97085	3.09761		2.36737	2.5435	1.43296	1.94486	3.08406	3.0268	1.70044	1.69599
4.9279	4.96532	3.67016	3.8125	3.35614	3.37851	1.76554	1.61824		3.42761	3.60051	2.72465	2.64386	2.56803	2.74846	3.85798	3.8679
4.22959	4.926	2.86592	2.7761	3.06523	3.07039	0.163499	0.443607		2.85599	3.35614	1.68257	1.70044	1.23879	1.89918	2.53605	2.27501
4.0036	3.46989	2.86592	2.8679	2.02857	2.03562	3.5008	2.93734		6.26679	5.81327	4.50843	4.66106	6.20144	6.19279	4.71973	4.85798
3.33914	3.41414	2.48285	2.20163	7.4685	7.44377	5.61117	5.77189		6.18982	6.455	4.98959	4.86047	2.08066	1.68257	0.678072	0.970854
4.43563	4.04789	2.89918	2.7115	5.19535	5.06178	3.30451	3.41007		4.39232	5.30122	3.39506	3.71699	2.24489	2.40327	1.40599	1.37851
5.91934	6.85898	4.88557	5.10014	4.80478	4.8679	3.77821	3.49314		2.57531	3.41414	1.75702	2.41954	2.02148	2.08746	0.536053	0.565597
3.60881	3.97269	2.34483	2.83794	5.92172	5.82018	4.5509	4.78869		2.9486	3.06178	2.24489	1.48543	1.75702	1.99639	4.0917	4.0321
8.34572	8.47788	6.78097	6.8936	3.51728	3.48543	2	1.95606		5.07211	5.29352	3.98094	3.78136	3.41819	3.24031	2	2.45418
5.36317	4.57834	3.50716	4.04002	7.41836	7.34252	6.27277	6.30269		4.61589	4.34483	3.29866	2.98185	2.34483	2.80323	3.50462	3.64616
7.11312	7.2891	5.73769	6.06931	7.06242	7.09487	5.33056	5.23381		5.5472	5.10392	4.01168	4.21335	3.8846	3.93546	2.20163	2.41143
3.60881	3.13258	1.95977	2.15381	2.67582	2.74416	3.94486	3.9364		2.88753	2.8679	1.82782	2.05311	2.64846	2.21413	3.85798	3.66448
4.98732	4.57834	3.57046	3.42626	3.82782	3.926	2.20163	2.20163		9.26688	9.44966	7.86239	8.11061	2.86592	2.82985	0.807355	1.08406
3.58976	3.44228	1.95977	2.24793	2.62527	2.82782	0.970854	1.38957		5.06523	5.6659	4.0268	4.17792	3.61117	3.35473	2.41954	2.36737
6.07125	6.75342	4.81762	4.88264	6.27314	6.22882	4.11437	4.43962		3.7866	3.46989	2.86592	2.7761	2.48285	2.53854	1.03562	1.08406
4.87381	4.65249	3.34767	3.82782	4.53045	4.55459	5.67356	5.38439		2.49569	1.9782	1.60407	1.23266	4.07125	3.69599	4.8679	4.95047
2.32193	2.64386	1.52105	1.63227	3.29278	3.1375	1.7137	1.77821		6.56621	6.40224	5.21762	4.17792	2.48285	2.21413	0.536053	1.08406
3.53107	2.78241	2.08066	1.88752	6.89651	6.8189	4.85599	5.12267		3.852	2.82579	2.43829	2.49825	2.19219	2.33056	1.03562	1.18903
3.76977	3.87283	2.76128	3.00899	5.19967	5.04439	2.99277	3.06695		5.73227	5.83996	4.44228	4.65249	1.8953	2.6017	0.807355	1.95606
7.08279	6.86938	5.93097	5.6879	4.47444	4.30743	2.78241	2.93734		2.49569	3.09761	1.75702	1.70044	6.21471	6.32499	4.88264	4.9279
7.62556	7.7211	6.20477	6.27053	6.60526	6.51885	4.75702	4.79338		6.67863	7.21354	5.72846	5.41109	2.99458	3.42626	1.1375	0.970854
6.85649	5.84524	5.03518	4.60881	5.24641	5.37504	3.28688	4.04264		3.0635	3.06178	2.52607	1.32193	1.68257	2.43829	0.807355	1.08406
4.0321	3.72028	2.96347	2.57289	2.72465	2.56072	3.73985	3.46989		4.10098	4.34483	3.39506	2.7761	2.48285	2.74846	3.61471	3.62761
5.45549	5.35403	3.76341	4.0917	4.04527	3.7115	2.34483	2.7761		5.76235	6.27501	4.48671	4.55459	2.68706	3.0268	1.70044	2.12433
6.61176	6.32876	4.96625	5.08108	4.95047	4.57289	3.56072	3.33485		5.13258	5.43329	4.08577	3.71699	2.72465	2.33056	1.48543	1.83188
4.91265	4.40327	3.08406	3.08746	8.16269	8.1334	9.03562	9.08905		2.32193	2.90881	2.19219	1.48543	4.75542	4.34837	3.20945	3.31615
7.48832	7.32921	5.95884	6.04985	5.45976	5.55765	4.10434	3.98641		6.60466	7.00764	5.50367	5.64097	1.95977	1.73985	2.53605	3.09085
3.03562	2.9486	1.68257	1.63227	1.67807	1.63227	5.56072	5.6401		6.38474	7.35535	5.21101	5.87652	5.05007	5.14771	0.678072	0.565597
4.46728	5.1643	3.74524	3.16189	6.87909	6.732	7.77109	7.67589		6.89385	7.40446	5.765	6.00675	4.79129	4.91886	3.73335	3.62761
3.75275	3.57531	2.93168	2.53605	2.926	2.72247	4.49057	4.57652		7.76792	8.87049	6.49041	6.87897	5.50367	5.48575	4.01346	4.16671
6.31107	6.85898	4.90207	4.926	6.29957	6.43296	5.0197	5.30779		3.0635	2.9486	1.60407	1.94486	3.16832	2.40327	2.05311	2.01436
6.9528	7.06534	5.47638	5.56529	2.86196	2.60881	1.91073	1.852		4.24184	4.85449	3.32337	3.38543	1.33914	1.89918	3.6837	4.32481
3.24489	2.37851	2.02148	1.76554	1.14405	1.48543	2.67807	2.57289		2.72247	3.52356	2.60881	2.05311	3.29866	3.29866	2.15381	2.12433
2.79077	2.49057	1.33914	1.82782	4.56438	4.32193	5.41414	5.56803		3.51096	4.06609	2.83188	1.88752	2.34483	2.33056	3.36457	3.4489
4.24184	5.0036	3.37156	3.20945	3.58496	3.53605	1.05658	0.992768		4.49825	4.17073	2.34483	3.20945	3.22188	2.88166	1.32193	1.69599
3.14405	3.29572	2.72465	2.57289	2.06695	2.43296	3.35614	3.22805		4.55827	4.06609	2.96347	2.7761	3.24793	3.35473	1.94486	1.76554
3.8679	4.66448	3.27352	3.23266	2.98732	2.63227	4.62994	4.5435		3.26903	3.69711	2.19219	2.41954	2.93168	3.09424	4.41954	4.53854
4.98732	5.02237	3.74524	3.08746	3.48929	3.52356	1.76554	1.88752		6.06781	6.16108	4.95047	4.88264	3.1127	2.6017	0.678072	0.400538
4.93546	5.4121	3.8166	3.97269	3.69933	3.59694	4.88557	4.89724		3.97453	3.57531	2.34483	2.05311	3.79909	3.42626	2.29278	2.61353
5.93452	6.62425	4.86888	4.32553	1.9486	2.07039	3.63227	3.0197		5.36317	5.73579	3.46336	4.9331	2.34483	2.43829	1.40599	1.37851
6.3512	6.47557	5.05745	4.89724	3.37156	3.59694	1.81557	1.88752		5.41819	5.77505	4.22342	3.71699	2.43829	2.66221	3.6837	3.0635
3.31615	3.26454	2.19219	2.45943	6.68608	6.59544	5.39369	5.37817		4.9279	4.01078	2.86592	3.44626	2.52607	2.36737	1.56072	1.28688
4.33628	4.26828	2.99458	3.00899	3.2765	3.37851	4.31904	4.19219		2.91839	2.98732	1.82782	2.24793	3.39506	3.33628	4.57289	4.64386
5.62877	5.86617	4.44228	4.59991	4.22574	4.3147	3.15704	3.2555		8.56148	8.82311	7.05072	7.45245	2.68706	2.74846	1.76554	1.95606
2.75702	2.19219	1.82782	1.88752	3.63692	3.48543	4.9486	4.77452		3.46989	3.69711	2.93168	3.08746	0.887525	0.831877	2.67807	2.68706
8.43513	8.72772	7.08002	6.80155	4.30816	4.22497	2.73118	2.57289		5.24641	5.19771	3.52857	3.30012	3.54967	3.66676	1.76554	1.76554
3.51096	3.54967	2.52607	1.94486	5.94252	5.98185	5.05658	4.74093		6.14486	7.21965	5.81378	5.2555	3.32337	3.04963	1.76554	2.65076
6.2211	6.14405	4.74631	4.33628	3.38681	3.37851	1.48543	2.28392		5.41819	5.02237	3.94954	4.18982	1.75702	1.89918	3.36457	3.7866
3.71809	4.02945	2.34483	2.60881	3.59813	3.48543	2.04264	1.98914		2.91839	2.5435	2.24489	1.56072	3.29866	3.0268	4.58195	4.53854
6.5292	6.38785	4.56133	5.1127	2.86196	2.98185	1.65993	1.73985		3.8679	3.76553	2.89918	3.08746	2.68706	3.0268	1.63227	2.12433
2.41143	4.17073	2.34483	2.10434	6.08958	5.92837	7.05007	7.0846		6.23343	6.11374	5.00495	4.7996	3.52857	3.11603	1.63227	2.45418
5.53232	4.96532	4.12846	3.84298	1.86394	1.926	2.70487	3.2555		8.20809	8.46078	7.12288	6.99887	2.60881	2.69153	1.32193	1.37851
6.06781	5.93216	5.1152	5.10014	2.40327	2.23266	3.26903	3.08236		3.46989	3.76553	2.68706	2.7761	2.86592	2.82985	4.83794	4.84197
4.89724	4.3147	3.16832	3.48543	2.57289	2.65535	0.970854	1.48543		7.77847	7.68622	6.32894	6.42459	4.8089	4.66164	2.89724	2.61353
7.28429	7.14241	5.63285	5.8802	5.98322	6.07039	3.61824	3.37295		3.4489	3.26454	2.68706	2.57289	2.1375	2.13093	1.32193	0.713696
8.50224	8.51893	7.05994	7.35006	2.96717	3	1.65993	1.61824		6.89579	6.75061	5.6279	5.95536	1.82782	1.56072	3.34341	3.11769
5.60526	5.05007	3.72683	3.79701	2.81762	3.08746	0.879706	0.62293		3.57046	3.09761	2.43829	2.60881	2.79701	3.0268	1.1375	1.28688
7.75087	8.20457	6.44045	6.21043	0.910733	0.765535	3.46989	3.41007		5.53232	6.82731	5.36772	4.57289	1.23879	1.20163	1.63227	1.95606
4.12763	3.41414	3.50716	3.2555	8.64216	8.54148	7.09761	6.93026		7.26791	7.90677	6.18804	6.29002	2.60881	2.40327	3.52356	3.4489
6.69655	6.68145	5.17752	5.38543	6.33735	6.2555	4.37016	4.17792		3.51096	3.44228	2.34483	2.74416	2.1375	1.79494	3.54226	3.57046
6.7703	5.63575	4.87725	5.45615	2.49057	2.43296	4.92029	4.76977		3.46989	2.8679	2.56803	2.20163	6.87799	6.81096	7.95971	7.77215
5.49697	5.05918	4.05658	3.78136	2.67582	2.74416	3.9782	3.57168		4.88166	4.60348	3.61117	3.50462	3.14078	3.27947	1.70044	2.07039
5.43429	5.93711	4.39643	4.32553	5.60377	5.66106	3.80323	3.6565		2.57531	3.16671	2.34483	1.94486	1.8953	1.99639	1.03562	0.565597
6.15785	6.27109	4.70929	4.83036	3.72356	4	0.970854	0.992768		8.45171	8.2903	7.01514	7.11738	4.01168	4.16189	2.10434	2.22651
3.70044	3.46989	2.83188	3.08746	4.92457	4.97269	2.20163	2.48285		3.97453	4.74578	3.6893	2.8679	2.43829	2.08746	1.23266	1.54597
4.53854	4.77926	3.59096	3.6837	1.67807	1.67807	2.80735	2.63692		5.37434	5.1127	4.24944	3.94486	4.5404	4.19298	2.57289	3.5509
5.39643	6.22323	4.22342	4.22497	3.38681	3.40599	2.12433	1.73985		7.48059	8.17553	6.47671	6.77017	2.96347	2.50589	1.56072	1.54597
6.19298	6.92029	5.2502	5.13134	4.57107	4.49825	5.99729	5.95466		7.19101	7.12949	5.71918	6.18388	4.19692	4.07553	2	1.76554
1.76554	1.72683	1.33914	1.88752	0.823749	1.07039	2.20163	2.41143		2.07039	1.81557	1.01435	1.40599	6.55443	6.45039	7.96058	7.76792
5.15866	5.82934	4.12846	4	5.28355	5.33628	3.33914	3.30889		9.32814	8.33789	7.80871	7.92896	2.64846	2.33056	1.1375	1.46467
7.31216	7.3572	5.89845	5.93428	5.51979	5.59694	3.80323	3.96993		2.75702	3.26454	2.52607	2.41954	4.89385	5.00315	3.8125	4.10098
6.83643	7.08332	5.33771	5.53761	4.06437	3.7866	1.65993	2.14405		7.87603	7.92184	6.71946	6.86047	2.99458	2.93168	1.82782	2.32193
5.8166	5.30889	4.27501	4.45943	5.76713	5.78398	3.9222	3.77505		6.8485	7.16792	5.6476	5.78921	4.69042	4.6011	3.27799	3.29278
4.88166	4.38888	3.52857	3.73335	3.32481	3.26303	2.41143	2.57289		5.32912	5.3978	4.07125	4.1416	3.02503	2.80323	1.48543	1.83188
3.26903	4.20398	2.08066	2.7761	1.98914	1.43296	2.62293	2.33628		5.13914	5.02237	4.08577	3.44626	0.887525	0.831877	2.74416	2.9486
6.00809	6.6057	4.98959	4.44956	4.72301	4.54844	1.48543	2.50589		2.9782	2.49057	2.72465	2.89724	2.52607	2.63227	1.48543	1.69599
5.86493	5.67186	4.49761	4.63517	4.5509	4.52356	3.25096	3.03562		8.47265	8.24807	7.13165	7.13134	3.76341	3.62176	2.05311	2.07039
5.65191	5.79701	4.16993	3.95884	3.29278	3.3505	1.60407	1.43829		6.81404	7.56666	5.75596	5.71699	6.03188	5.96855	4.82273	4.74201
6.47054	6.65163	5.0648	5.56072	8.33329	8.2588	7.17273	7.20212		6.60229	5.93711	4.98959	5.47086	1.8953	2.13093	4.27053	4.10098
3.40599	3.32625	1.60407	2.57289	3.78241	3.58496	2.65076	2.52857		3.53107	3.35614	2.64846	2.49825	2.52607	2.36737	1.1375	1.54597
3.60881	3.44228	2.68706	2.33628	2.43296	2.74416	3.77821	3.54967		8.69558	8.91949	7.44626	7.48784	6.78764	6.74604	5.70044	5.74953
5.96809	6.14405	4.79129	4.62644	3.20945	3	1.86394	2.20163		3.24489	2.98732	2.79701	2.80735	2.72465	3.0268	1.70044	1.62293
3.97453	3.16671	2.08066	2.64386	1.67807	1.1375	2.41143	2.98732		5.35191	5.824	4.97407	4.33628	3.67016	3.29866	1.56072	1.54597
6.62117	6.59006	5.3194	5.32733	2.49057	2.40599	3.48543	3.71699		5.64731	5.51507	4.93452	4.56377	2.02148	1.9486	1.32193	0.970854
6.8485	6.92279	5.21101	5.70874	6.94111	6.91528	5.18587	5.24413		6.65592	6.65464	5.65735	5.41109	3.29866	2.66221	0.807355	0.847997
6.78712	6.84059	5.65735	5.78921	4.06437	3.93546	5.51223	5.58706		4.08746	5.27799	3.65076	3.64961	2.68706	2.93168	3.61471	3.80323
4.71589	4.35966	3.96532	3.97269	7.55205	7.46761	5.09255	5.1375		6.57107	6.52904	5.6476	5.51412	8.72083	8.75255	7.52709	7.31361
2.79077	2.9486	2.1375	1.94486	3.43162	3.24793	1.54597	1.61824		4.98732	5.81327	4.15623	4.35755	2.52607	2.21413	1.48543	1.08406
5.74524	5.79155	4.51916	3.36457	3.29278	3.49825	2.20163	2.41143		4.58737	5.27015	3.8339	3.85798	2.19219	2.08746	3.20945	2.82375
3.73552	3.38543	2.24489	2.89724	2.34199	2.65535	3.46989	3.34767		3.33914	4.02945	2.99458	2.64386	1.68257	1.49569	2.49825	2.12433
4.38128	5.24641	3.79909	3.66676	1.81967	2.32193	3.45418	3.54967		3.76977	4.08406	3.19535	2.80735	1.8953	1.9486	3.06178	3.38405
6.17393	5.52168	4.60229	4.91886	3.20945	2.72247	1.86394	2.08406		4.81762	4.28392	3.50716	3.64961	3.61117	3.42626	1.76554	2.01436
6.0365	6.4446	4.39643	4.88996	3.69933	3.60881	1.48543	1.77821		3.53107	3.20006	2.48285	2.37851	2.08066	2.6017	0.678072	1.62293
5.82883	4.68818	4.01168	4.76818	6.23362	6.34696	4.60881	4.70653		6.19928	5.3466	4.88557	4.88996	6.62819	6.71603	4.54535	4.67129
6.43363	6.78947	5.12226	4.84549	5.32373	5.30012	2.9486	3.06695		7.34092	7.69356	6.20144	6.18686	4.98959	5.06048	2.98185	3.09085
7.25286	7.78568	5.75596	6.07254	5.40837	5.27426	2.90304	2.92029		2.45418	2.12433	1.68257	1.32193	4.41954	4.41143	3.50462	3.26903
2.53605	2.31904	1.52105	1.56072	1.90689	1.76554	2.41143	2.67807		4.95791	4.60348	3.91743	3.90207	2.93168	3.0268	4.05311	3.66448
2.68706	3.09761	2.19219	2.20163	2.21101	2.07039	3.03562	2.83188
3.5509	3.78764	2.52607	3.2555	1.34483	1.1375	3.75275	3.9279
6.38474	6.72219	5.05007	4.89724	5.19101	5.04876	2.926	2.98732
3.76977	4.22033	2.60881	2.9542	5.24222	5.31107	6.18745	6.21801
6.25172	6.74497	5.17752	5.02901	6.40633	6.3147	4.50589	4.49825
5.86096	6.65764	5.01257	5.00225	5.29976	5.21723	3.73985	4.0268
5.87676	5.84524	4.5509	4.45943	7.47743	7.36632	5.6565	5.75516
5.07211	5.29352	3.98094	3.78136	4.74685	4.65535	2.59455	2.69822
2.91839	3.54967	2.72465	2.60881	2.54597	2.48543	4.18269	3.87578
5.45549	5.0036	3.91743	4.58195	3.91457	3.79701	4.93734	4.89288
8.11541	8.7831	6.8009	7.07146	4.34767	4.01792	3.01436	2.45943
7.20672	6.4446	6.00158	6.84737	1.14405	1	3.87578	3.8125
4.16671	3.95327	3.14078	2.9542	1.86394	1.43296	3.42223	3.45812
7.62556	7.46058	6.02813	6.55229	3.7115	3.66676	1.65993	1.88752
9.26688	9.44966	7.86239	8.11061	6.23783	6.2555	3.80323	3.62527
5.08577	4.08406	3.65076	3.79701	4.84398	4.83794	2.04264	2.43563
4.32481	3.69711	3.19535	3.03562	3.0072	3.26303	1.86394	1.70044
4.99458	4.72301	3.851	3.73335	1.81967	1.88752	2.62293	3.12763
3.89918	4.23649	2.79701	2.64386	4.48864	4.54226	3.17632	2.97085
5.2765	5.0036	4.15623	3.44626	5.76713	5.64674	4.07382	4.34696
3.46989	3.76553	3.34767	2.7115	4.33985	4.36457	1.48543	1.43829
5.98641	7.27352	5.00495	5.55152	1.34483	1.53605	3.61824	3.86691
5.78346	6.00473	4.99729	4.7761	4.23419	3.98185	5.24184	5.02636
4.51853	4.69989	3.34767	3.8125	5.00585	5.0268	3.89918	3.82171
5.76659	5.52168	4.80012	4.36807	3.30889	3.27799	4.93734	4.88411
8.00113	8.31524	6.58286	6.61324	3.64961	3.51096	1.7137	1.28688
6.67863	7.21354	5.72846	5.41109	4.86592	4.82273	3.852	3.7845
8.33575	8.10685	6.71713	6.66959	3.4019	3.20163	2.62293	2.11437
3.7866	4.18745	2.52607	2.926	3.78241	3.49825	2.80735	2.59455
4.95047	5.23841	4.14241	4	2.40327	2.70044	3.86394	3.7366
5.80426	6.24336	4.69989	4.62644	5.17353	5.05311	2.78241	2.75702
8.10203	7.94784	6.59559	6.78005	4.98094	4.90689	3.21413	2.92029
6.78293	6.6844	5.12226	5.64961	6.6295	6.57894	3.82782	3.83086
4.28983	3.74308	3.34767	2.7115	4.57107	4.39917	3.35614	2.98732
3.42761	3.06178	2.1375	2.67807	1.62761	1.848	2.62293	2.63692
4.46728	4.45943	3.05485	3.03562	2.74846	2.926	1.48543	1.38957
6.41751	6.95245	5.2502	5.38543	4.13832	3.88753	2.1635	2.57289
3.73552	4.25248	2.99458	2.9542	3.0072	2.7866	1.91073	1.53107
5.55213	5.19771	4.44228	4.39917	6.13093	6.03342	4.87971	4.94439
2.88753	2.59455	1.68257	2.37851	1.28096	1.58496	2.67807	2.7761
7.15583	7.28133	5.66221	5.6879	2.34199	2.37851	1.1375	1.05658
6.88996	7.22574	5.39712	5.74551	3.35614	3.20163	1.95606	1.77821
3.16993	3.46989	2.79701	2.57289	1.774	2.20163	3.15704	3.15704
4.38128	4.73444	3.34767	3.38543	2.17632	2	3.37295	3.17153
4.33628	4.5267	3.39506	3.6837	4.75275	4.78136	2.67807	2.8679
5.07211	5.33163	4.30012	4.0268	1.52105	1.88752	3.32193	3.05137
2.65076	2.19219	1.8953	1.88752	3.8166	3.926	1.76554	1.57531
6.73606	6.47897	5.0648	5.82782	3.19219	3.08746	0.970854	1.05658
5.11936	4.76818	4.23649	4.05311	1.62761	2.23266	2.9486	2.71809
6.0917	6.00473	4.60229	4.853	2.06695	2.1375	3.03562	3.20006
6.11853	6.2151	4.69989	5.16792	7.41464	7.34784	6.09677	6.29939
4.10098	4.15381	3.32337	3.06178	3.10266	2.56072	4.14405	4.12681
3.60881	3.64961	3.14078	2.20163	2.74846	2.88753	1.60407	1.53107
5.70598	5.48156	4.69989	4.47897	2.90497	2.26303	3.51601	3.41007
4.6893	3.80941	3.24793	3.56072	3.0268	2.98185	4.30159	4.0505
4.28983	3.80941	2.79701	3.08746	5.38957	5.25172	3.05658	2.90304
6.60229	6.79221	5.54628	5.30561	3.0268	3.01792	1.81557	1.23266
5.07211	4.916	4.19692	3.98641	3.78241	3.8679	2.34483	2.41143
5.51223	6.49921	4.64212	4.45943	4.06437	3.65535	1.86394	2.02148
6.53419	7.46058	5.61794	5.24983	5.79883	5.94486	3.68706	3.83086
6.75114	7.33673	6.11915	5.97957	2.57289	2.74416	3.75275	3.96162
9.53955	9.77732	8.37352	8.04412	8.23716	8.21723	5.56438	5.80478
8.04636	8.04281	6.65521	6.78005	3.13914	3.05311	1.54597	1.81557
4.57773	5.15583	3.46336	3.88753	3.58496	3.75489	2.53605	2.52857
4.73335	4.99413	3.32337	3.6837	5.27538	5.27799	3.77821	3.63575
4.0036	4.50016	3.46336	3.06178	2.21101	2.16993	3.68706	3.1127
2.65076	1.81557	2.02148	1.94486	0.992768	0.847997	2.41143	2.52857
4.38128	3.97269	3.50716	3.54226	2.02857	1.26303	2.70487	2.61589
3.88362	4.01078	2.83188	2.57289	4.67412	4.67807	3.25096	3.0197
3.33914	1.9782	2.02148	2.41954	3.15704	2.63227	4.49825	4.21335
6.06781	6.16108	4.95047	4.88264	3.12101	3.21723	4.13422	4.04264
4.14078	4.02945	3.22188	2.7761	1.52105	1.37851	3.11769	2.71809
6.55152	6.39146	5.30086	5.06178	8.42387	8.40344	7.10643	7.16551
6.7996	6.58692	5.71918	5.69627	2.926	3.01792	1.65993	1.38957
4.16671	4.08406	3.37156	3.1375	2.27799	2.1375	3.53107	3.0197
5.73227	6.53559	4.52982	4.67807	2.81762	2.3505	3.60407	3.53854
6.62352	6.93026	5.08661	5.35931	5.74362	5.65249	2.65076	3.05137
3.62761	3.91361	2.39232	2.7761	4.0063	4.09592	2.67807	2.5509
5.41819	5.02237	3.94954	4.18982	3.15704	2.80735	4.23879	4.17073
8.11873	8.59924	6.72178	7.19918	4.15623	4.06178	2.08406	1.9222
5.36877	5.67186	4.48671	4.07895	3.08406	2.98185	2.04264	1.61824
3.09085	3.76553	2.60881	2.57289	2.62527	2.72247	1.7137	1.77821
2.9486	3.23266	2.43829	2.37851	5.50239	5.43962	3.72683	3.68706
4.62527	4.13668	3.16832	3.56072	4.57773	4.29278	1.21412	1.05658
6.14812	6.32121	4.8089	5.03562	6.19081	6.11686	4.89142	4.96116
5.58616	5.6659	4.19692	4.21335	3.87184	3.73335	1.81557	2.02148
5.29425	6.13976	4.44228	4.46924	4.30816	4.2854	3.28688	3.14241
6.19928	6.27891	4.87725	5.10014	2.37295	2.26303	3.40599	2.93734
6.12184	5.98573	4.61235	4.72792	4.48156	4.6893	3.01436	2.45943
8.20809	8.46078	7.12288	6.99887	3.89336	3.6893	2.27501	2.28392
8.10119	8.27375	6.65033	7.21091	7.28937	7.1809	5.58976	5.8071
3.46989	3.76553	2.68706	2.7761	8.92184	8.85767	7.64875	7.71101
4.53854	4.51349	3.78136	3.66676	3.13914	3.01792	0.443607	0.704872
7.77847	7.68622	6.32894	6.42459	5.74066	5.7252	3.53107	3.68706
6.40122	6.25134	5.17073	5.17991	5.80736	5.65821	4.25701	4.47508
3.40599	2.73769	2.43829	2.45943	4.71094	4.51728	3.72683	3.2555
6.64904	6.73078	5.51444	5.51412	3.37156	3.47249	2.04264	1.81557
6.89579	6.75061	5.6279	5.95536	7.55121	7.47654	4.9982	5.07339
6.75756	7.08555	6.06889	5.824	5.51979	5.51096	7.11145	6.90231
5.53232	6.82731	5.36772	4.57289	6.87909	6.732	7.77109	7.67589
6.02592	6.4165	4.93452	5.07468	2.94673	2.63227	1.86394	1.65993
3.09085	2.82579	3.14078	2.05311	4.06437	4.17792	2.20163	1.88752
4.84197	5.4121	4.15623	3.95884	3.54473	3.40599	2.44361	2.43563
7.43463	6.94755	6.13319	6.17493	3.19219	3.37851	2.08406	1.88752
5.89627	6.07831	4.95047	5.1375	4.75862	4.59694	2.65076	2.43563
3.68257	4.13668	2.43829	2.60881	5.63605	5.45286	4.28392	4.19928
5.32337	4.79025	3.94954	3.91648	2.74846	2.63227	3.60407	3.68706
5.50716	5.89191	4.38474	4.70321	4.33199	4.51096	5.61824	5.48059
3.60881	3.64961	2.93168	2.67807	4.59096	4.56682	1.48543	1.23266
8.45171	8.2903	7.01514	7.11738	4.73498	4.59694	2.75702	2.69822
5.51223	6.29444	4.98185	4.37851	1.774	1.88752	2.80735	2.67807
5.79598	5.01302	4.8089	4.83794	6.82133	6.76155	4.97636	4.87971
4.52857	4.93593	3.54967	3.63227	1.86394	1.37851	2.34483	2.41143
9.30752	8.98732	7.68068	7.97527	5.96301	5.82528	2.97085	3.34767
5.07895	5.27015	3.96532	4.06609	4.11103	3.91648	2.31034	2.11437
8.35138	7.80748	6.73105	7.18884	6.50223	6.38543	5.20945	5.21994
6.60229	6.17792	5.21101	5.46107	4.06437	3.7761	2.85599	3.03562
5.18428	5.4192	3.851	4.10434	4.46009	4.51096	3.32193	3.49314
7.87603	7.92184	6.71946	6.86047	3.35614	3.27799	2.44361	2.08406
3.68257	3.72028	3.05485	2.7761	6.73606	6.73064	4.6017	4.54905
5.17792	4.926	4.337	3.78136	1.57531	1.96347	2.75702	2.50589
7.20516	7.08778	5.94298	6.29002	6.75235	6.68229	5.43028	5.49506
8.47265	8.24807	7.13165	7.13134	4.22574	4.12928	2.23879	2.14405
3.89918	3.60051	3.02503	3.63227	2.54597	2.37851	4.04264	3.9279
7.11645	7.63227	5.76951	6.10434	7.41092	7.39146	4.9982	5.07339
5.6565	6.34376	4.49761	4.7761	3.58496	3.66676	2.31034	2.57289
8.68552	9.38724	7.49057	7.42248	2.90497	3.1375	1.81557	1.57531
4.06005	3.97269	3.02503	2.7115	2.54597	2.7866	4.30159	3.9782
6.44692	6.39146	5.70044	5.6279	8.14878	8.07521	6.95	6.98766
4.0036	4.29939	3.41819	3.27799	2.59932	2.98185	2	1.65993
3.38405	2.90881	2.39232	2.49825	4.71094	4.51728	3.72683	3.2555
4.22959	4.29939	3.67016	3.23266	2.54597	2.51096	3.98914	3.52732
8.39729	8.5214	7.51759	6.86604	6.14221	6.10643	3.79077	3.80323
5.35191	5.824	4.97407	4.33628	2.02857	2.1375	3.87578	3.69711
5.2765	5.12143	4.26228	3.76553	2.62527	2.76553	3.58976	3.7939
4.54844	4.89579	3.79909	3.93074	2.17632	1.88752	3.9782	4.0505
4.17951	3.44228	2.89918	2.74416	7.8682	7.86109	6.63517	6.68229
8.07232	8.17238	6.6057	6.66534	4.75862	4.6837	2.53605	3.06695
6.29057	6.98391	5.33771	5.3906	6.4596	6.18587	4.26604	4.22033
6.65592	6.65464	5.65735	5.41109	3.51728	3.27799	2.37851	2.43563
4.72465	4.77926	3.851	3.34341	4.1914	4.39917	3.25096	3.05137
5.91552	6.2151	4.852	4.7996	6.7211	6.68089	5.2555	4.9486
6.57107	6.52904	5.6476	5.51412	4.01614	4	1.91073	1.70044
2.91839	3.49697	2.56803	2.29278	3.30889	3.39232	0.678072	1.1177
5.19692	5.8505	4.10014	4.46924	3.72356	3.75489	1.21412	1.57531
4.14078	4.04789	2.56803	2.9542	4.23419	3.96347	2.59455	2.25701
5.80012	5.20594	4.04177	4.58195	6.98436	6.83162	5.21413	5.1811
2.85599	3.95327	2.08066	2.24793	2.79494	2.98185	1.91073	2.11437
3.19535	3.67356	2.1375	2.33628	3.04614	2.98185	1.48543	1.9222
4.61589	4.37434	3.99639	3.59694	2.65076	2.37851	1.35614	1.28688
5.37434	5.20594	4.21023	3.79701	5.06867	4.98185	3.48543	3.15704
6.53667	6.39506	4.95838	5.2891	6.33539	6.32733	4.70487	4.49249
3.53107	4.01078	3.24793	2.7761	4.78188	4.37156	2.59455	2.71809
4.96532	5.02237	4.11437	4.04002	3.53107	3.48543	4.61589	4.39094
6.8505	6.16108	5.54628	5.24983	7.25446	7.29278	5.56438	5.49506
3.14405	3.38543	2.43829	2.64386	1.9486	1.67807	3.01436	2.28392
7.9479	8.16606	6.73566	6.44956	3.30889	3.20163	2.27501	2.11437
9.00056	8.74406	7.44626	7.93074	5.5741	5.4822	3.53107	3.4343
4.25399	4.02945	2.72465	2.7115	2.59932	2.82782	1.60407	1.57531
6.31687	6.06026	5.09381	5.06824	3.7115	3.58496	4.85	4.80736
4.82579	5.22226	3.79909	3.93074	4.51665	4.3505	1.21412	1.23266
4.41414	4.57834	3.02503	3.46597	3.82782	3.59694	1.48543	2.31034
5.07211	4.45943	3.24793	3.82782	4.18269	4.10434	2.83188	3.03562

## Sheet: Supplementary Fig. 6b
Supplementary Fig. 6b H3K27me3 signal in indicated cells on the H3K27me3 upregulated peaks in MCM2-2A mutant MCF-7 cells
MCF-7 cells				293T cells					MCF-7 cells				T47D cells
WT#1	WT#2	MCM2-2A-#1	MCM2-2A-#2	WT-R1	WT-R2	MCM2-2A-R1	MCM2-2A-R2		WT#1	WT#2	MCM2-2A-#1	MCM2-2A-#2	WT-R1	WT-R2	MCM2-90A-R1	MCM2-90A-R2
0	0	1.68257	2.45943	1.81967	2.16993	4.13422	3.83996		0	0	2.24489	2.7115	4.50843	4.50526	3.2555	3.66448
0	0	3.54967	3.64961	0.411426	0.378512	2.87971	3.34767		0.214125	0	4.08577	4.36807	2.64846	3.0268	1.94486	2.01436
0.214125	0	2.39232	3.06178	3.7939	3.9542	5.07211	4.87086		0	0	3.22188	3.82782	2.76128	2.69153	1.1375	1.46467
0	0	2.56803	3.64961	3.08406	2.96347	4.30159	4.3147		0.214125	0.505891	4.16993	3.8125	2.93168	3.04963	4.24793	4.64386
0	0	1.82782	3.42626	2.54597	3.23266	4.0321	4.36597		0.214125	0	2.29572	3.27799	2.02148	1.62293	2.74416	2.82375
0.214125	0	2.64846	3.82782	4.11103	3.88753	4.84398	5.05007		0	0	2.39232	4.01346	1.68257	1.68257	3.00899	2.53605
0	0.505891	4.26228	4.89724	5.05918	5.06178	5.81865	6.03012		0.214125	0	0.887525	1.88752	1.8953	1.42761	3.46597	3.09085
0	0	3.22188	3.82782	1.81967	1.58496	3.53107	3.50462		0	0.275007	2.08066	2.74416	1.52105	1.35614	2.41954	2.32193
0	0.505891	3.74524	3.97269	2.06695	1.926	3.67356	3.8846		0.214125	0	2.86592	3.23266	0.594549	0.722466	2.89724	3.03562
0.400538	0	1.95977	2.53605	2.96717	2.82782	4.21101	4.22033		0	0.275007	2.72465	3.23266	1.82782	1.79494	3.32193	3.16993
0.214125	0	2.29572	3.27799	2.83996	2.48543	3.79077	3.7845		0	0.275007	3.70819	3.46597	2.86592	2.88166	3.30012	4.14078
0	0	2.39232	4.01346	3.61117	3.51096	4.94298	4.89724		0	0.505891	2.72465	3.08746	0.887525	1.35614	2.33628	2.17632
0.214125	0	0.887525	1.88752	2.46205	2.10434	3.95606	3.849		0	0.275007	2.56803	3.82782	3.54967	3.29866	5.1127	5.42895
0	0	2.72465	3.06178	1.67807	1.72247	4.46728	4.34696		0	0.505891	3.48543	3.88753	2.02148	2.25399	3.1375	3.70044
0.214125	0	2.86592	3.23266	3.41684	2.60881	4.52105	4.25474		0.847997	0	2.56803	2.74416	1.13093	0.475085	2.37851	1.76554
0.400538	0.704872	3.46336	3.91648	2.27799	2.3505	2.87971	3.3978		0	0.505891	2.68706	3.20945	1.01435	1.02857	2.53605	2.32193
0	0	2.34483	2.7115	1.07039	1.63227	2.83188	2.9542		0.214125	0	1.8953	2.29278	1.52105	1.02857	2.10434	1.95606
0	0.879706	3.65076	4.43962	5.28762	5.42962	6.65935	6.47021		0.400538	0	2.19219	3.38543	1.01435	1.73985	2.20163	2.45418
0	0.505891	1.75702	2.7115	4.45286	4.55459	6.29278	6.24736		0.214125	0.879706	3.02503	3.44626	1.52105	1.28096	2.53605	1.95606
0.214125	0.505891	2.43829	2.8679	4.78188	4.75489	5.88753	5.63227		0.400538	0.275007	4.27501	4.51728	1.60407	1.89918	3.94486	4.04614
0	0.275007	2.56803	3.82782	3.37156	3.44626	4.7761	4.86196		0	0.275007	1.33914	2.24793	2.39232	2.40327	3.91648	3.51096
0.565597	0.505891	4.19692	4.39917	3.51728	3.49825	4.71809	4.48091		0.400538	1.17632	4.32481	4.30378	2.02148	1.68257	2.7115	3.14405
0.214125	0.505891	2.89918	3.38543	4.58436	4.60881	5.77505	5.53481		0	0.505891	2.93168	2.83794	3.14078	2.69153	1.63227	2.27501
0.214125	0	2.19219	2.15381	2.54597	2.43296	4.14405	4.3147		0.214125	0.275007	4.05658	4.59096	1.33914	1.02857	3.08746	2.9782
0	0	1.43296	2.33628	0.632268	0.847997	2.44361	2.98732		0	0.505891	3.98094	3.6837	1.68257	1.49569	2.20163	2.65076
0.565597	0	2.34483	3.52356	5.15137	4.99095	6.39094	6.31088		0.713696	0.505891	2.86592	3.2555	2.19219	1.49569	3.20945	3.0072
0.214125	0	2.39232	3.16189	2.14078	1.88752	3.07724	3.09761		0.400538	0.505891	2.76128	3.74953	0.887525	1.56072	2.15381	2.17632
0.713696	0	4.18349	4.34696	3.0072	3.57289	5.38128	5.20594		0.214125	0	3.65076	3.98641	3.05485	2.53854	3.91648	3.95977
0	0.275007	3.70819	3.98641	3.06523	3	4.6017	4.70155		0	1.17632	3.8339	3.42626	1.33914	1.1177	2.80735	3.4489
0.214125	0	2.19219	2.74416	3.26003	3.30743	4.21101	4.32769		0.565597	1.30451	4.28762	4.22497	1.68257	2.47249	3.57894	3.53107
0.214125	0.879706	3.02503	3.44626	3.91457	3.99096	5.32193	5.2407		0.400538	1.89918	4.15623	4.53605	2.79701	2.50589	1.40599	2.01436
0.847997	0.505891	2.76128	3.95884	5.45615	5.46924	6.89433	6.90989		0	0	1.33914	2.41954	1.01435	1.28096	3.03562	3.09085
0.214125	0	1.75702	2.15381	3.6241	3.80735	5.20945	5.50367		0	0.275007	1.43296	1.94486	2.24489	1.89918	4.27053	4.08746
0	0.275007	1.33914	2.24793	3.0268	3.05311	4.11437	4.54905		0.565597	0.704872	3.65076	4.2817	1.75702	2.13093	2.89724	2.68706
0.565597	0.505891	3.02503	3.93074	3.63692	3.54844	4.79494	4.90593		0.713696	0.505891	2.56803	3.2555	0.748461	1.56072	2.60881	2.72247
0.400538	0.275007	2.19219	2.7115	4.12928	3.93546	4.93168	5.07339		0	1.03562	2.43829	2.8679	2.39232	2.17313	3.20945	3.33914
0.214125	0.275007	1.75702	2.9542	3.88264	3.56072	5.41414	5.32733		0.713696	0.879706	2.19219	3.38543	3.76341	3.78031	4.91886	4.96532
0.565597	0.505891	2.48285	4.0917	3.68706	3.85798	4.9542	5.01837		0	0.505891	2.19219	2.20163	1.43296	1.79494	2.64386	2.53605
0	0.505891	2.93168	2.83794	0.526069	0.137504	2.85599	2.69822		0.214125	0.505891	2.39232	3.00899	2.1375	2.29278	0.925999	0.400538
0	0.275007	1.33914	2.24793	4.56438	4.45286	5.6837	5.75516		0	0.704872	2.29572	2.8679	2.93168	2.85599	5.1918	4.56803
0.400538	0.275007	3.48543	3.42626	2.77189	2.23266	3.43829	3.3978		0	0	1.60407	1.70044	3.65076	4.09761	4.96809	5.03738
0.214125	0	2.24489	2.20163	4.82171	4.6893	2.59455	3.33485		0.847997	0.704872	2.79701	3.63227	2.1375	1.20163	3.63227	3.60881
0.565597	0.704872	2.83188	2.9542	1.67807	1.43296	4.926	4.93593		0.400538	0.704872	3.1127	3.03562	2.02148	1.848	3.1375	3.19535
0	0.505891	3.05485	3.32193	2.43296	2.53605	3.54597	3.49314		0	0.879706	2.99458	3.1127	1.13093	1.35614	1.70044	2.12433
0.713696	0.505891	4.64212	5.2724	2.14078	1.76554	3.88753	4.28836		0.713696	1.30451	3.02503	3.48543	2.34483	2.29278	1.48543	1.37851
0	0.505891	2.08066	2.89724	3.30889	3.33628	4.08406	4.23419		0	0.505891	2.52607	2.41954	3.65076	4.09761	4.96809	5.03738
0.214125	0	1.33914	1.63227	2.06695	1.926	2.85599	2.97085		0	0	1.43296	3.06178	2.43829	2.63227	3.27799	3.46989
0.713696	0	1.43296	2.9542	2.51853	2.58496	3.77821	3.7845		0.565597	0	1.8953	2.74416	1.23879	1.89918	2.7761	2.61353
0.400538	0.879706	1.52105	3.61471	4.45286	4.55459	6.29278	6.24736		0.400538	0.505891	1.8953	2.89724	5.39129	5.36352	3.93074	4.22959
2.22651	1.03562	4.60229	5.6879	2.96717	2.72247	5.84298	6		0.847997	2.43563	5.18428	5.16792	8.38163	8.43688	7.03727	6.79545
0.214125	0.704872	1.68257	3.20945	3.13914	3.16993	4.22959	4.08151		0.970854	0.879706	2.34483	3.42626	2.19219	2.50589	4.06609	4.488
0.847997	0.275007	4.36107	4.87529	2.77189	2.48543	4.41143	4.1635		0.713696	1.17632	4.18349	3.93074	1.33914	1.42761	2.20163	2.79077
0.400538	0	1.8953	2.20163	3.04614	3.12101	4.08406	3.96162		1.08406	1.30451	3.1127	4.16591	2.72465	2.80323	5.2555	5.23419
0.565597	0.275007	1.60407	2.7115	4.17393	4.20945	5.82477	5.8301		1.69599	1.81557	4.34908	4.82273	1.95977	1.89918	3.20945	3.62761
0.214125	0	1.60407	2.80735	2.59932	2.37851	3.60407	3.36036		1.28688	1.9782	4.852	5.06824	1.60407	1.02857	1.88752	2.12433
0	0.275007	1.33914	2.05311	3.15704	2.82782	4.25701	4.20633		1.08406	1.30451	3.19535	3.56072	0.887525	1.42761	2.10434	2.36737
0.400538	0.275007	3.05485	3.66676	4.74093	4.52982	5.86096	5.59246		0.400538	0.704872	2.1375	2.53605	2.52607	2.08746	1.40599	1.37851
0.565597	0.505891	2.76128	3.08746	2.02857	1.80736	2.75702	2.73769		0.713696	0.879706	3.29866	3.57894	1.01435	0.831877	2.15381	2.65076
0.400538	0.275007	1.52105	2.64386	6.0398	5.99322	7.16671	7.20212		1.46467	1.72683	3.8846	5.05528	1.23879	1.49569	2.80735	2.61353
0.400538	0.505891	4.28762	4.47897	3.10266	3.07039	4.41143	4.70155		1.08406	1.30451	3.61117	3.90207	3.08406	2.74846	4.06609	3.97453
0.713696	1.63227	3.57046	4.61765	3.86096	4.24031	2.27501	2.48285		0.713696	0.704872	3.05485	3.78136	2.02148	2.13093	2.98185	3.0072
0.214125	0.505891	3.48543	3.63227	2.51853	2.43296	3.40599	3.12763		1.28688	1.30451	3.50716	4.22497	3.44095	3.22033	5.44626	5.51223
2.27501	2.12433	5.69571	6.8716	2.10434	2	7.38336	7.47743		0	0.879706	3.02503	3.16189	3.02503	2.53854	1.03562	1.83188
1.37851	0.505891	3.27352	4.22497	2.57289	2.60881	4.50589	4.33414		0.214125	1.72683	4.14241	3.54226	1.95977	1.49569	3.32193	3.38405
0	0	1.33914	2.41954	1.81967	2	3.37295	3.4343		1.37851	1.72683	3.851	4.63517	3.72683	3.42626	5.23266	5.31179
1.08406	0.879706	3.67016	3.6837	5.42694	5.4363	4.36177	4.26828		0.970854	1.42223	3.41819	4.20163	2.89918	1.9486	3.44626	3.33914
1.18903	1.53107	4.30012	4.926	5.17353	5.20163	3.65992	4.0268		0.847997	0.505891	3.61117	4.05311	0.887525	0.933573	2.37851	2.32193
0.565597	0.704872	3.65076	4.2817	1.86394	2.26303	3.28688	3.24184		0.400538	1.17632	2.68706	3.98641	4.69042	4.26303	2.53605	1.95606
1.28688	0.704872	4.37295	5.08108	3.46074	3.52356	5.46597	5.30779		0.713696	1.03562	2.56803	2.67807	4.63227	4.53792	3.23266	3.51096
0.565597	0.275007	2.29572	2.64386	1.28096	1.26303	2.08406	2.57289		0.214125	0.704872	2.79701	1.63227	4.23649	4.04177	5.31107	5.22188
0	0	0.226509	0.925999	3.58496	3.60881	5.24641	5.21994		0.214125	0.505891	1.60407	1.23266	0.422233	0.333424	2.57289	2.49569
0.565597	0.505891	2.48285	3.06178	2.17632	2.16993	3.89918	3.91934		0.970854	0.505891	2.56803	3.06178	6.03936	6.10559	4.45943	4.27799
0.214125	0.275007	1.33914	2.74416	0	0.263034	3.03562	3.15704		0.214125	0	2.19219	2	0	0.333424	1.94486	2.32193
0	0.704872	2.29572	2.8679	4.43829	4.30012	5.45418	5.57894		1.46467	2.25701	4.36107	4.8679	5.39712	5.12639	6.22497	6.41751
0.847997	1.03562	2.79701	2.98185	3.98641	3.98185	4.89142	4.91025		0.400538	1.17632	2.89918	3.08746	3.05485	3.11603	2.05311	2.12433
0.847997	0	2.89918	3.1127	3.30889	3.07039	5.65306	5.5598		1.08406	0	2.68706	2.29278	1.23879	1.28096	2.15381	2.32193
0.847997	0.704872	2.79701	3.63227	3.82782	3.67807	5.1177	5.0063		0.565597	1.03562	1.95977	2.9542	2.99458	3.07211	4.78398	4.67129
0.847997	0.879706	3.59096	3.66676	5.49538	5.43962	4.26604	4.33414		0.400538	1.63227	3.76341	3.36457	2.60881	2.25399	0.536053	0.970854
0.214125	0	2.29572	2.29278	2.79494	2.60881	1.54597	1.9222		2.07039	1.89918	4.47573	5.86913	5.32553	5.4941	3.36457	2.85599
0.400538	0.275007	2.72465	3.06178	1.9486	2.29278	2.75702	3.1127		0.214125	0	1.23879	2.20163	1.75702	2.29278	3.06178	2.72247
0.214125	0.275007	1.01435	1.32193	2.34199	1.848	3.76553	3.7845		0.713696	0.505891	3.22188	2.7761	2.93168	2.95606	3.93074	3.8679
0.400538	0.505891	1.8953	2.89724	2.96717	2.76553	1.7137	1.23266		1.54597	1.81557	4.19692	4.21335	4.94252	4.86196	3.08746	2.82375
1.54597	1.30451	4.61235	4.23649	4.0063	3.7866	4.8679	4.9528		3.11769	2.69153	5.70044	6.23074	4.57168	4.8748	2.49825	2.75702
1.18903	0.704872	2.52607	3.38543	2.98732	3	1.95606	2.05311		1.37851	2.12433	4.51916	4.2817	3.05485	3.35473	4.1416	4.45681
0.713696	0.704872	2.86592	3.61471	1.86394	1.96347	2.9486	3.06695		1.08406	1.17632	3.6311	4.16591	6.03936	6.10559	4.45943	4.27799
0.400538	1.03562	2.48285	2.89724	2.02857	1.58496	2.50589	2.69822		0.565597	1.17632	2.34483	2.15381	0.887525	0.831877	2.29278	2.32193
5.41278	5.05007	8.56052	9.9032	4.75862	4.51728	10.8658	10.8489		1.28688	1.03562	3.72683	3.78136	4.0268	4.03034	2.83794	2.79077
0.400538	0.275007	2.48285	3.36457	2.10434	1.96347	2.90304	3.15704		0.713696	0.704872	2.83188	3.20945	2.19219	1.28096	2.83794	2.68706
0.214125	0.275007	2.43829	2.05311	3.20945	2.70044	3.93357	3.98641		0	0.275007	3.27352	2.8679	3.46336	3.37295	4.35755	4.66221
0.847997	2.43563	5.18428	5.16792	7.0505	6.96232	5.78764	5.79077		2.61353	1.63227	4.58195	4.96809	4.95838	4.849	3.34341	3.81967
0.713696	1.53107	3.44095	3.91648	1.14405	0.263034	3.23266	3.0036		0.400538	0.505891	2.79701	2.15381	1.23879	0.933573	2.05311	2.27501
0	0.505891	2.39232	2.89724	2.31034	1.88752	2.99277	3.24184		0.847997	1.03562	2.52607	2.7761	3.48543	3.33628	4.41954	4.54844
0.970854	0.879706	2.34483	3.42626	1.81967	1.58496	2.9486	3.0197		0.400538	1.03562	2.79701	2.20163	2.79701	2.7761	4.35755	4.38128
1.62293	0.704872	3.8679	4.83036	2.27799	1.88752	4.49057	4.43962		2.01436	1.89918	4.39643	4.43962	3.94954	3.75275	2.80735	3.0635
0.713696	0.275007	3.67016	3.34341	1.62761	2.16993	3.40599	3.20006		0.400538	1.30451	2.48285	3.32193	1.68257	1.35614	2.926	2.61353
1.18903	0.879706	4.23649	4.59096	5.61677	5.57592	4.49825	4.47508		2.12433	2.05311	4.62235	4.78398	3.65076	3.71039	4.60881	4.95791
1.69599	1.81557	4.34908	4.82273	4.2426	4.19377	2.9486	2.61589		0.565597	0.879706	2.02148	3.1127	2.19219	2.66221	3.64961	3.4489
0.970854	0.505891	3.74524	3.61471	1.9486	1.72247	3.7137	3.44626		0.847997	0.275007	2.34483	2.37851	4.05658	4.0072	2.98185	3.16993
0.565597	0.704872	3.61117	3.61471	4.12019	4.08746	5.43028	5.46597		3.22033	2.43563	6.0542	6.69697	2.29572	2.6017	0.925999	1.46467
0	0.704872	3.02503	2.83794	1.67807	2.1375	4.05311	3.86691		0.400538	1.17632	2.52607	3.00899	1.8953	2.04264	3.44626	3.38405
1.46467	1.72683	3.8846	5.05528	3.06523	3.10434	5.25096	4.96116		0.847997	1.03562	3.19535	2.926	2.1375	2.04264	3.23266	3.88362
1.37851	0	3.93357	4.45943	3.75916	3.52356	4.73118	4.54905		1.69599	1.9782	4.30012	4.41954	2.39232	2.53854	3.30012	3.42761
0.400538	1.53107	3.24793	3.42626	2.14078	2.40599	3.5008	2.9542		1.54597	0.704872	3.59096	3.8125	4.47573	4.18269	2.80735	2.79077
0.565597	0.505891	3.05485	2.98185	1.9486	2.16993	2.78241	3.1127		0.847997	1.30451	2.96347	3.34341	1.43296	1.20163	1.76554	2.22651
0.565597	0	2.08066	2.80735	1.774	1.926	3.42223	3.48156		2.27501	1.53107	5.26303	5.01569	4.80012	4.77558	5.92363	5.94954
1.37851	1.72683	3.851	4.63517	5.55059	5.2891	3.67356	3.51601		2.22651	2.12433	4.86047	4.7761	2.86592	2.29278	3.90207	3.88362
0.970854	1.9782	4.15623	4.5267	4.90881	4.79701	3.80323	3.7845		1.62293	2.73769	3.78136	5.30561	2.72465	2.40327	4.56377	4.49825
0.214125	0.704872	1.01435	1.03562	4.93499	4.82782	6.2502	6.22149		1.62293	1.63227	2.24489	4.07895	4.57168	4.56986	7.15583	7.22381
0.970854	1.42223	3.41819	4.20163	6.80723	6.79572	3.68706	3.63575		1.46467	1.17632	3.16832	3.63227	3.59096	3.92315	2.20163	2.17632
0.565597	0.704872	2.68706	3.06178	5.39712	5.41616	4.32769	3.83996		3.16993	2.19219	5.18428	4.55459	6.28244	6.3665	4.69488	4.55827
1.37851	1.81557	3.46336	5.00225	4.40871	4.43962	5.98368	5.83238		0.565597	2.31904	4.60229	4.81506	8.38163	8.43688	7.03727	6.79545
0	0.505891	1.60407	2.24793	4.30816	4.29278	5.2555	5.28466		2.12433	1.42223	3.99639	4.11686	1.75702	1.68257	2.89724	2.9782
0.400538	1.17632	2.68706	3.98641	5.82985	5.6865	4.83188	4.57107		1.28688	1.63227	3.57046	3.73335	2.02148	2.33056	2.926	3.46989
0	0.275007	1.68257	0.807355	3.69933	3.59694	5.00899	4.68145		1.18903	1.30451	3.54967	3.42626	1.52105	1.28096	2.41954	3.09085
0.214125	0.704872	2.79701	1.63227	2.06695	1.926	3.38957	3.28244		1.69599	2.25701	4.23649	4.10434	3.34767	3.11603	4.24793	4.37016
0.713696	0	0.887525	1.70044	2.86196	3.23266	4.20163	4.18507		1.08406	0.505891	2.1375	2.60881	3.98094	3.87283	2.49825	2.85599
1.28688	1.17632	3.22188	3.70044	5.16028	5.04439	6.09677	5.97338		1.08406	0.879706	3.16832	2.926	5.39129	5.30305	3.54226	4.21723
1.76554	2.31904	4.26228	4.05311	4.21723	4.07895	2.37851	1.88752		2.85599	1.81557	5.0648	5.01569	0.226509	0.604071	3.34341	3.64616
0.970854	0.505891	2.56803	3.06178	7.23458	7.18289	5.7137	5.73823		1.69599	0.879706	3.16832	3.70044	0.594549	0.333424	2.60881	2.85599
1.18903	0.879706	1.01435	1.82782	1.07039	1.07039	3.11769	2.63692		3.0635	2.5435	5.60792	6.19574	5.33771	5.45615	2.37851	2.22651
0.713696	1.42223	3.16832	3.23266	5.17792	5.12928	3.76553	3.849		3.19535	2.98732	5.68622	6.30378	5.58767	5.62527	3.32193	3.19535
0.847997	0.879706	3.94954	3.63227	2.02857	1.926	3.9782	3.48156		0.214125	0	1.43296	1.76554	2.08066	2.04264	3.34341	3.14405
1.46467	2.25701	4.36107	4.8679	5.87922	5.86542	4.75702	4.75061		1.08406	1.89918	3.50716	3.66676	3.54967	3.66676	5.33271	5.54226
0.400538	1.17632	2.89918	3.08746	4.31615	4.23266	3.38957	3.15704		1.08406	0.879706	3.46336	3.74953	1.43296	1.848	3.54226	3.16993
1.18903	0.879706	3.99639	4.23649	7.43496	7.37504	5.852	5.96924		0.713696	1.53107	2.64846	2.49825	4.56133	4.80271	3.64961	3.64616
0.214125	0.704872	1.8953	1.76554	3.63692	3.52356	2.50589	2.31034		1.46467	1.17632	3.08406	3.59694	5.26303	5.0492	3.48543	4.08746
0.970854	0.704872	3.78136	3.71699	2.37295	2.60881	3.5008	3.48156		3.80323	2.43563	5.66221	5.99322	1.23879	1.68257	3.98641	4.0036
0.214125	1.17632	2.02148	2.89724	4.13832	4.21723	3.11769	3.0197		1.37851	1.03562	3.65076	3.85798	1.52105	1.56072	2.37851	2.53605
1.54597	1.81557	4.19692	4.21335	4.26754	4.33628	2.47508	2.48285		1.62293	0.704872	2.89918	2.926	1.68257	1.89918	2.7115	3.22033
1.28688	1.30451	3.02503	3.18587	5.23802	5.32912	3.60407	3.28244		0.214125	0.879706	2.19219	2.33628	3.96532	3.87283	5.08108	5.22188
3.53107	2.19219	6.51475	6.77215	2.14078	1.76554	3.9222	3.849		0.847997	0.879706	2.34483	2.33628	1.23879	1.20163	2.49825	2.07039
0.565597	0.505891	3.22188	3.1127	0.910733	1.53605	2.67807	2.90304		2.01436	2.19219	4.0268	4.49825	1.75702	1.42761	3.18587	3.60881
0.565597	0.704872	2.02148	2.29278	5.04963	4.90689	2.70487	2.69822		0.400538	1.17632	2.52607	2.67807	2.60881	2.82985	4.11686	4.62527
1.37851	2.12433	4.51916	4.2817	3.8166	3.45943	4.91456	4.90593		2.41143	1.9782	4.05658	4.61765	1.13093	1.49569	2.67807	2.79077
1.08406	1.17632	3.6311	4.16591	7.23458	7.18289	5.7137	5.73823		1.69599	1.30451	3.74524	4.22497	5.73769	5.77663	3.52356	3.24489
0.713696	1.89918	4.82629	5.05528	3.88264	3.96347	4.93168	4.96532		2.01436	1.17632	3.851	3.71699	3.93357	3.68145	2.57289	2.72247
2.22651	2.98732	4.70929	5.24413	6.17113	6.1375	4.86196	4.86196		0.214125	0.704872	2.1375	2.45943	3.08406	3.33628	4.0268	4.28983
0.970854	0.505891	2.79701	2.89724	4.12019	4.04439	2.80735	3.18587		2.22651	1.03562	3.67016	3.97269	1.52105	1.56072	3.56072	3.76977
0.847997	1.03562	3.1127	2.926	7.44865	7.41616	2.37851	2.73769		1.76554	1.03562	3.59096	3.61471	2.68706	2.82985	4.36807	4.7761
0.713696	0.505891	2.72465	2.83794	3.96625	4.01792	3.11769	2.71809		2.53605	1.42223	3.98094	4.58195	4.92647	4.83592	2.10434	2.27501
2.07039	1.81557	3.78136	4.45943	5.68004	5.75756	3.56072	3.30889		2.61353	1.03562	4.98185	5.07468	3.34767	3.0036	4.29278	3.83592
0.400538	1.30451	3.02503	3.52356	5.71067	5.6893	4.42761	4.35966		0.565597	1.81557	3.24793	2.7115	0.594549	0.831877	2.926	3.09085
0.565597	0.704872	3.29866	3.30012	1.81967	1.26303	3.11769	2.75702		0.400538	1.03562	2.76128	2.41954	4.337	4.56986	5.11894	5.72356
2.01436	1.89918	4.39643	4.43962	4.02592	4.16993	1.76554	1.43829		2.07039	1.53107	4.8089	4.76818	1.75702	1.42761	2.926	3.0635
1.54597	3.06178	4.68089	4.66106	4.12928	4.16189	5.19535	5.37191		2.01436	0.704872	4.12846	4.96116	0.748461	1.49569	3.59694	3.24489
3.38405	3.89336	3.44095	3.18587	2.27799	2.20163	3.07724	2.88557		1.18903	1.03562	2.79701	3.63227	2.86592	2.57046	3.50462	4.01792
0.565597	1.30451	2.48285	2.24793	5.68004	5.75489	4.47508	4.14893		0.214125	0.275007	2.89918	3.1375	3.48543	3.71039	4.91886	5.01614
0.970854	0.704872	2.29572	2.05311	4.41616	4.48543	5.53854	5.22342		0.214125	0.275007	0.748461	0.925999	5.60792	5.66277	4.23649	4.63459
0.847997	0	1.60407	2.29278	1.72683	2.10434	3.28688	3.20006		1.62293	2.43563	4.59216	4.36807	1.23879	1.49569	2.60881	2.36737
1.54597	0.704872	3.59096	3.8125	3.82782	3.74416	0.879706	0.782409		0.847997	2.31904	2.99458	3.36457	2.43829	2.40327	1.03562	1.95606
0.847997	1.17632	3.22188	3.2555	3.30889	3.29278	2.50589	2.14405		1.28688	1.03562	2.72465	3.18587	3.37156	3.35473	4.72792	4.87381
0.713696	1.42223	3.32337	1.88752	6.9005	6.82273	5.5008	5.45418		0.970854	0.879706	3.22188	3.06178	1.52105	1.56072	2.57289	2.41143
2.27501	2.73769	5.27575	5.75355	6.91898	6.98299	5.51223	5.42425		2.01436	1.89918	3.61117	3.64961	2.76128	2.53854	1.03562	1.37851
0.400538	1.17632	3.6893	3.23266	2.14078	2.10434	3.89918	3.83996		2.85599	2.19219	5.6427	5.63663	0.887525	0.604071	2.7115	2.61353
0.400538	1.03562	2.39232	2.9542	3.12101	3.1375	0.565597	0.62293		1.76554	1.72683	3.41819	3.78136	2.19219	2.08746	2.64386	3.26903
1.69599	0.879706	4.08577	4.38888	2.43296	2.29278	3.33914	3.18587		0.400538	1.03562	1.60407	2.37851	4.22342	4.33914	1.76554	0.970854
2.07039	2.12433	3.99639	3.85798	4.30816	4.27053	1.81557	1.73985		1.08406	0.505891	1.95977	3.27799	7.32301	7.23611	5.52826	5.50208
1.62293	1.63227	2.24489	4.07895	4.20867	4.08746	3.28688	2.9542		1.62293	0.879706	3.02503	2.98185	1.43296	0.933573	2.10434	1.83188
1.08406	0.879706	3.37156	3.36457	1.72683	1.43296	4.01078	3.8846		1.95606	2.31904	3.99639	4.83036	3.78136	3.7939	2.29278	2.17632
3.16993	2.19219	5.18428	4.55459	0.823749	1.1375	3.43829	3.29572		1.54597	2.05311	3.79909	3.88753	2.83188	2.7761	3.78136	3.71809
3.09085	3.95327	6.44327	6.78005	6.45599	6.31288	7.37191	7.29269		0.713696	0.505891	2.76128	2.45943	4.65191	4.52168	5.95187	6.10518
2.12433	1.42223	4.94252	5.22689	3.12101	3	4.59455	4.26828		2.36737	1.30451	3.67016	4.30378	2.02148	2.13093	2.926	3.19535
0.400538	1.30451	3.22188	3.71699	5.37817	5.33271	3.91073	3.48156		1.28688	1.63227	3.08406	4.06609	6.09782	6.1299	4.55459	4.6893
0.565597	2.31904	4.60229	4.81506	6.88179	6.80219	5.37295	5.53761		0.970854	0.704872	2.08066	2.60881	4.95838	4.86839	3.56072	3.29278
2.12433	1.42223	3.99639	4.11686	4.18269	4.3147	2.9486	3.0197		1.08406	1.42223	3.08406	3.1375	2.08066	2.25399	1.40599	1.37851
1.18903	0.505891	2.99458	3.18587	5.61677	5.49506	3.72683	3.59335		0.565597	1.9782	2.72465	2.57289	1.52105	1.848	3.42626	3.62761
1.18903	2.25701	3.90111	4.24793	6.98436	6.86666	5.30889	5.57077		1.28688	1.89918	3.44095	3.70044	8.03127	8.01998	7.08268	6.87036
1.46467	0.505891	3.19535	3.40599	4.55765	4.44626	3.42223	3.49314		0.847997	1.17632	1.52105	1.48543	1.60407	1.49569	3.06178	2.82375
1.28688	0	3.22188	3.08746	4.36317	4.10434	2	1.852		1.18903	1.81557	3.44095	3.16189	2.68706	2.43829	4.3147	3.852
0.713696	0.505891	1.8953	2	1.62761	1.58496	2.53605	2.83188		2.12433	2.43563	3.54967	3.95884	2.76128	2.6017	3.73335	3.94486
1.08406	1.17632	2.39232	3.00899	4.09255	4.05311	2.53605	2.93734		1.46467	2.49057	3.6311	3.84298	4.30012	4.40259	3.2555	2.9486
0.400538	0.275007	1.82782	1.40599	4.44559	4.46597	2.99277	2.98732		3.19535	1.53107	4.90207	5.34341	2.60881	2.82985	3.93074	3.42761
1.69599	2.25701	4.23649	4.10434	5.78162	5.64386	2.50589	2.43563		1.18903	1.03562	2.29572	2.64386	5.84398	5.84348	4.76022	4.85
0.970854	1.53107	4.47573	4.40939	1.72683	1.43296	3.07724	3.15704		1.46467	1.03562	3.08406	2.53605	4.44228	3.88557	2.24793	2.22651
0.970854	0.505891	3.65076	3.64961	1.40599	1.58496	3.1375	3.2555		3.53107	2.82579	5.36177	5.85798	3.14078	2.90689	1.1375	0.713696
1.08406	0.505891	2.1375	2.60881	6.28133	6.19574	3.5008	3.29572		1.37851	1.17632	2.86592	3.20945	2.02148	1.42761	2.57289	2.88753
2.32193	1.53107	4.60229	5.04221	2.17632	2.1375	4.12433	3.8125		0.970854	1.30451	2.60881	2.83794	1.95977	1.1177	3.44626	3.53107
0.970854	0	2.43829	3.42626	2.49057	1.76554	2.85599	2.93734		1.08406	2.90881	4.60229	4.59991	1.23879	1.99639	4	4.21723
1.46467	1.42223	3.02503	3.59694	6.80723	6.79572	3.68706	3.63575		1.37851	0.879706	3.67016	3.40599	1.13093	1.28096	2.64386	2.65076
0.970854	0.879706	2.76128	3.23266	5.09677	5.01792	1.76554	1.9222		1.18903	2.43563	2.79701	3.03562	4.80012	4.78241	3.50462	3.94486
0	0.275007	2.60881	2.41954	2.24489	2.60881	3.11769	3.30889		2.27501	1.63227	4.04177	4.16591	2.1375	1.848	3.2555	3.11769
0.847997	1.89918	3.14078	3.98641	2.96717	3.15381	4.47508	4.08151		1.95606	1.53107	3.16832	3.98641	4.57168	4.56986	7.15583	7.22381
0.565597	0	2.52607	2.80735	1.98914	1.848	3.07724	3.37295		0.214125	1.03562	2.68706	2.80735	2.02148	2.04264	3.30012	3.31615
3.19535	2.98732	5.68622	6.30378	6.95268	6.86047	5.63575	5.63749		1.37851	1.30451	3.78136	2.7115	1.68257	1.848	2.33628	2.79077
0.713696	0.505891	3.48543	3.44626	1.98914	2.23266	2.99277	3.0036		1.8953	0.704872	3.32337	3.66676	0	0	2.57289	2.88753
0.214125	0	1.43296	1.76554	3.6241	3.7115	1.95606	2.08406		2.32193	1.53107	3.90111	4.56377	4.15623	3.99548	1.76554	1.95606
1.37851	1.17632	3.41819	3.74953	1.90689	1.72247	3.21413	3.03562		1.62293	1.53107	3.05485	2.49825	4.05658	4.18269	1.76554	1.76554
0.713696	1.17632	1.8953	2.80735	4.17393	4.30743	3.05658	2.83188		1.62293	0.879706	2.96347	3.40599	4.30012	4.56194	2.15381	1.69599
1.08406	0.879706	3.46336	3.74953	3.61117	3.47249	2.44361	2.41143		0.713696	0.275007	2.02148	1.48543	1.60407	1.02857	2.83794	2.85599
1.28688	1.17632	4.08577	3.79701	4.40122	4.37851	3.17632	3.46989		1.54597	1.53107	3.29866	3.6837	1.43296	1.28096	2.29278	2.32193
2.41143	1.9782	4.27501	5.80864	5.17353	5.07039	6.55459	6.47021		1.62293	1.42223	3.6893	3.78136	3.8339	3.82069	2.37851	3.0072
0.847997	1.63227	2.99458	3.16189	3.77083	3.62059	1.86394	1.48543		2.07039	1.72683	4.67129	4.61765	2.68706	2.47249	3.30012	3.8679
1.62293	1.53107	4.74631	4.76818	1.72683	1.58496	3.56072	3.3978		1.83188	1.30451	3.61117	3.54226	1.43296	1.28096	3.64961	3.76977
1.54597	1.63227	3.29866	4.16591	4.41616	4.27053	3.45418	3.18587		0.400538	1.63227	2.64846	2.7115	2.29572	2.63227	3.93074	4.35896
1.46467	1.17632	3.08406	3.59694	3.19219	3.20163	1.42223	1.61824		2.41143	2.12433	4.28762	4.41954	2.79701	2.17313	3.34341	3.46989
0	0.275007	1.95977	2.05311	1.14405	1.26303	2.12433	2.63692		0.565597	0.879706	2.24489	2.37851	2.24489	2.17313	1.48543	1.18903
1.28688	2.19219	3.76341	4.12928	5.40088	5.33271	4.20163	4.01078		0.847997	0.879706	3.02503	2.89724	3.61117	3.7939	2.29278	2.17632
1.28688	0.505891	2.83188	3.42626	1.774	2.03562	3.30451	3.42223		1.62293	1.9782	2.72465	3.74953	5.39712	5.12639	6.22497	6.41751
1.18903	1.30451	2.96347	3.57894	3.46074	3.27799	1.05658	0.782409		0.713696	0.704872	0.748461	2.41954	2.56803	1.9486	1.56072	1.08406
1.08406	1.42223	3.16832	2.74416	2.926	2.76553	1.48543	1.57531		0.847997	0.275007	2.52607	2.10434	5.12928	5.25965	6.13853	6.28466
1.62293	0.704872	2.89918	2.926	5.42324	5.53916	2.70487	2.83188		0.400538	0.275007	1.82782	1.82782	5.55152	5.50653	4.04002	3.62761
2.65076	1.53107	4.14241	4.41954	0.910733	1.1375	2.12433	2.57289		1.83188	1.17632	3.67016	3.63227	0.422233	0	3.42626	3.46989
1.8953	1.81557	4.39643	4.42962	0.823749	1.26303	4.53605	4.48671		1.37851	0.879706	2.24489	3.00899	3.99639	4.26303	5.36457	5.39643
1.54597	1.63227	3.34767	3.63227	6.06372	6.21335	4.41954	4.3147		1.69599	1.42223	3.29866	3.27799	2.79701	2.88166	1.82782	2.07039
0.847997	1.42223	3.52857	3.8125	6.34518	6.30561	3.7137	3.52732		0.847997	1.03562	2.34483	2.41954	3.72683	3.47768	4.7115	4.80941
0.847997	1.17632	3.39506	3.34341	1.14405	0.765535	2.926	3.12763		0.847997	0.275007	2.08066	2.37851	0	0	3.88753	3.89918
1.76554	3.44228	3.57046	4.50779	2.926	2.63227	4.19219	3.83086		4.08746	3.26454	5.83112	6.14466	3.32337	3.65191	1.56072	2.17632
1.08406	0.704872	2.29572	2.45943	3.59813	3.51096	1.76554	1.38957		0.847997	0.879706	2.34483	3.16189	3.78136	3.65191	2.37851	2.57531
1.37851	2.37851	4.46467	3.78136	4.57107	4.45943	1.54597	1.57531		0.847997	2.19219	3.32337	2.9542	3.98094	4.07553	2.53605	3.0072
0.970854	2.37851	3.27352	3.84298	2.27799	2.10434	4.9982	4.73606		1.69599	1.03562	2.99458	3.30012	1.8953	1.79494	2.83794	2.49569
0.713696	0.505891	2.43829	2.49825	3.48929	3.26303	2.1635	1.98914		2.9486	2.31904	4.57168	4.853	4.05658	3.78031	5.69209	5.82883
1.62293	0.505891	2.64846	4.39917	2.98732	3.16993	4.05311	4.01881		1.8953	2.59455	4.26228	4.12928	2.19219	2.69153	3.87283	3.70044
0.847997	0.879706	2.93168	2.83794	1.72683	1.58496	3.37295	3.49314		1.8953	2.19219	3.34767	3.88753	2.19219	1.848	1.32193	1.18903
0.713696	0.275007	3.08406	2.7115	2.94673	3.03562	4.20163	3.94486		1.54597	2.12433	2.93168	3.23266	2.72465	2.66221	1.03562	1.54597
0	0.704872	1.01435	1.56072	2.51853	2.7866	1.35614	0.992768		2.53605	2.05311	4.38474	4.17792	1.13093	1.35614	2.29278	2.65076
1.69599	1.30451	3.74524	4.22497	4.20867	3.90689	2.59455	2.31034		1.54597	1.53107	3.27352	3.34341	4.76447	4.95559	3.71699	3.81967
2.01436	1.17632	3.851	3.71699	3.55827	3.7866	0.782409	1.28688		1.37851	1.72683	3.65076	3.56072	2.56803	2.80323	3.70044	4.45681
0.713696	0.275007	2.52607	3.1375	3.10266	2.70044	1.54597	2.05311		2.53605	4.18745	4.52982	5.50462	3.24793	2.98002	1.48543	0.970854
0.565597	0.704872	2.1375	2.49825	3.99639	3.83794	1.54597	1.38957		2.57531	3.06178	4.5404	5.40088	5.93899	5.9535	4.61765	4.6893
2.27501	1.42223	4.49761	4.46924	4.14731	3.99096	3.19535	2.22959		1.37851	0.275007	2.48285	3.56072	2.08066	2.13093	3.1375	2.75702
2.22651	1.03562	3.67016	3.97269	3.68706	3.33628	2	2.17313		0.970854	0.704872	2.02148	1.88752	4.68089	4.8748	2.7761	2.85599
0.713696	0.505891	2.64846	2.37851	3.43162	3.12101	1.05658	1.1177		1.08406	2.19219	3.1127	3.2555	2.34483	2.36737	0.378512	1.18903
0.214125	0.505891	2.1375	1.94486	4.96578	4.87774	1.7137	1.88752		0.713696	1.53107	3.46336	3.59694	3.48543	3.71039	4.91886	5.01614
2.61353	1.03562	4.98185	5.07468	3.2765	3.37851	4.83188	4.87971		2.27501	2.31904	3.98094	4.3147	4.68089	4.6011	2.24793	2.07039
1.18903	1.03562	3.61117	3.70044	4.61706	4.64386	2.80735	2.92029		0.847997	2.43563	2.79701	3.03562	2.79701	3.04963	4.27053	3.94486
0.565597	0.704872	2.02148	2.98185	3.20945	2.98185	4.43563	4.32769		0.713696	1.42223	2.56803	2.7115	5.21101	5.08831	3.42626	4.17951
0.214125	0.275007	0.748461	0.925999	6.0542	6.04439	3.64616	3.76553		2.61353	2.12433	3.72683	4.43962	3.19535	3.15866	1.76554	2.36737
0.970854	1.89918	3.27352	3.8125	0.992768	0.847997	4	4.11187		1.8953	2.73769	3.6893	3.63227	3.08406	2.63227	4.44956	4.37016
0.970854	0.704872	2.34483	2.10434	7.08948	6.90448	5.50462	5.37504		1.46467	0.879706	1.8953	2.926	4.62235	4.52168	1.70044	1.54597
0.847997	1.17632	1.95977	2.05311	5.29976	5.05745	6.21335	6.10748		1.18903	0.704872	2.34483	2.57289	2.08066	2.13093	1.40599	1.28688
0.847997	2.31904	2.99458	3.36457	4.01614	3.58496	1.28688	1.17632		0.214125	0.879706	3.14078	3.18587	1.52105	1.20163	3.23266	3.38405
0.214125	0.704872	1.68257	2.67807	5.20828	5.05745	3.51601	3.45812		2.22651	2.25701	3.851	4.15381	7.08725	7.06878	5.31651	5.37434
0.400538	0.704872	1.52105	1.40599	3.20945	3.32193	0.879706	1.1177		0.565597	0.275007	2.1375	2.15381	1.8953	2.04264	3.73335	3.97453
0.970854	1.30451	3.72683	3.06178	5.56072	5.55765	2.37851	2.22959		2.32193	1.17632	3.76341	4.36807	0.226509	0.333424	2.80735	2.82375
0.970854	0.879706	3.22188	3.06178	4.0063	4.16189	3.1375	3.03562		3.33914	1.17632	5.03518	5.21529	2.68706	3.11603	4.40939	3.97453
1.37851	1.17632	3.02503	3.8125	1.40599	1.58496	2.47508	2.88557		1.37851	3.57531	5.14323	5.20359	6.26021	6.27743	4.1416	3.852
1.76554	1.42223	3.8166	4.12928	1.62761	0.847997	2.87971	2.63692		0.713696	1.17632	1.95977	1.94486	4.65191	4.58556	3.34341	3.64616
1.28688	1.53107	3.34767	3.36457	5.66761	5.65249	2.80735	2.69822		0.970854	0.505891	2.93168	2.53605	1.52105	1.56072	3.2555	3.0072
0.565597	0.704872	0.748461	1.70044	3.77083	3.73335	4.88557	5.20242		0.400538	1.03562	2.99458	2.67807	1.01435	1.02857	2.67807	3.11769
1.8953	0.505891	2.76128	3.66676	4.67412	4.44626	2.31034	2.45943		1.95606	1.72683	3.54967	3.23266	1.60407	1.848	2.45943	2.49569
2.75702	2.59455	4.83491	5.07468	4.27575	4.52982	1.28688	1.1177		0.565597	1.42223	2.86592	2.45943	2.19219	2.13093	3.63227	3.81967
0.400538	1.03562	1.60407	2.37851	2.81762	2.96347	1.76554	1.73985		0.847997	0.275007	1.43296	1.88752	3.08406	3.04963	4.05311	3.8679
2.22651	2.43563	4.37295	4.17792	4.12928	4.21723	3.1375	2.9542		2.01436	1.63227	3.48543	3.6837	2.39232	2.33056	0.925999	1.18903
2.12433	1.9782	3.70819	4.44956	0.526069	0.263034	3.43829	3.49314		1.62293	1.17632	2.99458	2.60881	4.8089	4.66164	3.32193	3.66448
1.95606	2.31904	3.99639	4.83036	5.04963	5.08321	3.05658	3.3978		1.54597	1.53107	3.08406	2.7761	4.852	4.60881	3.63227	3.80323
0.565597	1.42223	2.19219	3.52356	6.08725	5.94252	4.67129	4.35966		2.57531	3.13258	3.98094	4.7761	3.32337	3.31759	2.05311	2.53605
0.847997	1.03562	2.86592	2.83794	1.90689	1.58496	2.31034	2.63692		2.07039	2.12433	4.36107	4.23649	2.24489	2.57046	3.90207	3.852
1.28688	0.275007	2.64846	3.79701	1.57531	1.76554	3.40599	3.68706		0.565597	0	2.08066	2.20163	1.33914	1.49569	2.8679	2.91839
1.54597	2.05311	3.79909	3.88753	4.54411	4.27799	1.1375	1.65993		2.45418	2.59455	4.0268	4.24793	1.43296	1.62293	3.03562	3.24489
1.08406	1.53107	2.76128	2.926	4.02592	3.83794	2.23879	2.5509		2.32193	2.25701	4.56133	4.40939	1.8953	1.9486	2.80735	3.03562
2.36737	1.30451	3.67016	4.30378	0.910733	1	2.62293	2.25701		1.28688	2.12433	2.60881	2.67807	0.887525	1.28096	2.89724	1.8953
0.970854	1.30451	2.99458	3.30012	4.04527	3.93546	2.70487	2.90304		2.01436	1.17632	3.1127	2.98185	2.72465	2.50589	4.15381	4.11437
0.970854	0.704872	2.08066	2.60881	5.00585	4.98641	3.42223	3.17153		0.847997	0.704872	1.43296	1.88752	3.1127	2.57046	1.82782	2.22651
1.46467	0.505891	2.29572	2.9542	3.24336	3.08746	4.18269	4.26153		3.24489	2.9486	4.99729	4.96116	2.34483	2.21413	1.40599	0.970854
2.17632	0.505891	3.65076	3.57894	2.37295	2.32193	3.54597	3.70708		0.970854	0	1.60407	2.37851	0.226509	0.176323	2.20163	2.17632
1.28688	0.704872	3.14078	3.08746	1.98914	2.1375	2.97085	3.0036		1.69599	0.275007	2.60881	3.00899	1.8953	2.13093	2.9542	3.11769
0.565597	0.879706	1.82782	2.64386	3.72356	3.44626	1.35614	1.48543		1.62293	1.03562	2.68706	2.8679	1.33914	1.35614	2.33628	2.12433
2.12433	2.19219	4.82629	4.41954	6.11041	5.86295	2.1635	2.52857		1.54597	1.53107	3.54967	3.32193	1.13093	1.28096	2.33628	2.32193
1.62293	0.275007	3.61117	3.71699	1.9486	2.40599	3.67356	3.30889		1.46467	1.63227	3.02503	3.1375	1.13093	1.62293	2.24793	2.57531
0.847997	3.38543	4.60229	4.97499	6.75382	6.74012	5.53854	5.40293		1.18903	3.09761	4.28762	4.39917	0.748461	1.20163	2.53605	2.68706
1.08406	1.42223	2.39232	3.16189	7.00428	7.00225	5.05658	5.04221		2.45418	1.63227	4.18349	3.20945	2.34483	2.43829	6.37851	6.35403
0.713696	0.275007	2.1375	2.7115	3.48929	3.37851	4.51349	4.66106		0	1.03562	1.33914	0.925999	5.37365	5.38612	4.34696	4.25399
1.37851	0.704872	2.83188	3.30012	1.72683	1.53605	3.19535	2.90304		2.22651	1.72683	3.8846	3.42626	1.33914	1.1177	2.15381	2.45418
1.37851	1.17632	2.89918	3.16189	3.55827	3.63227	5.41007	5.53481		1.37851	0.879706	2.76128	2.64386	1.43296	1.02857	1.88752	2.36737
0.847997	1.17632	1.52105	1.48543	3.30889	3.15381	1.54597	1.1177		2.61353	3.64961	4.82629	4.99549	4.26228	4.34837	1.32193	1.37851
2.07039	2.05311	4.18349	4.67807	2.74846	2.40599	1.54597	1.65993		0.713696	0.275007	1.75702	1.76554	2.43829	2.13093	3.38543	3.46989
2.36737	2.64386	4.15623	4.88996	4.67412	4.48543	5.50462	5.5292		1.8953	0	3.27352	3.54226	2.48285	2.21413	0.378512	1.08406
1.28688	0.879706	2.68706	3.1127	5.5741	5.50144	4	3.71699		1.18903	1.03562	3.24793	3.1375	0.887525	1.20163	3.38543	3.4489
0.565597	0	0.887525	1.03562	4.15623	3.99096	5.00899	5.08108		0.400538	0.879706	1.82782	0.925999	3.59096	3.78031	4.83036	5.00899
1.54597	1.17632	3.27352	3.1375	5.32373	5.55765	4.08406	4.24793		0.970854	1.89918	2.93168	2.926	0.594549	0.333424	2.49825	2.72247
2.12433	2.43563	3.54967	3.95884	7.44865	7.41616	2.37851	2.73769		0.847997	1.17632	2.02148	2.37851	4.05658	4.16189	2.60881	2.79077
2.65076	1.63227	4.36107	4.44956	0.632268	0.925999	3.19535	3.06695		1.95606	1.53107	3.19535	3.16189	3.76341	3.7939	2.74416	2.32193
0.400538	1.17632	1.52105	2.10434	4.53045	4.49825	2.12433	2.02148		7.21762	7.49793	7.33217	7.25833	3.99639	3.7666	5.90569	6.13832
1.69599	0.879706	3.48543	3.48543	4.38612	4.61471	3.40599	3.32193		1.18903	2.25701	2.79701	3.1375	3.34767	3.40871	2.29278	1.83188
2.36737	0.879706	4.60229	4.41954	1.72683	2.26303	3.72683	3.9782		2.27501	1.81557	4.12846	3.94486	2.48285	2.40327	4.63517	4.76766
2.41143	1.17632	3.91743	3.94486	3.10266	2.94486	1.65993	0.992768		4.80941	3.83086	6.05788	6.62644	3.8846	3.69599	1.70044	1.54597
1.54597	1.53107	3.8339	3.59694	5.00585	4.78136	2.20163	2.08406		0.847997	0.879706	2.60881	2.60881	1.43296	1.99639	4.69488	4.85798
1.46467	1.63227	3.27352	3.08746	3.46074	3.37851	1.48543	1.48543		1.28688	0.704872	2.08066	2.74416	2.93168	2.80323	3.52356	3.95977
0.400538	0.879706	1.8953	2.24793	1.07039	0.847997	3.26903	3.63575		1.08406	0.275007	2.1375	2.24793	4.86047	4.70542	3.85798	3.57046
3.19535	1.53107	4.90207	5.34341	2.51853	2.67807	5.15218	5.10769		1.8953	1.9782	3.05485	3.82782	1.95977	1.68257	2.67807	2.53605
0.713696	0.879706	2.99458	2.45943	4.66164	4.60288	5.62527	5.47184		3.73552	2.8679	4.48671	5.54226	2.79701	3.07211	4.6865	4.92029
3.03562	1.53107	4.337	5.1918	3.30889	3.07039	5.65306	5.5598		2.01436	0.704872	3.19535	3.27799	0.887525	1.02857	3.66676	3.42761
1.8953	1.42223	4.23649	3.79701	4.4957	4.56072	3.23266	3.12763		0.847997	1.89918	2.83188	2.41954	2.56803	2.88166	1.48543	1.69599
1.37851	1.89918	3.67016	3.70044	7.20906	7.16289	5.85798	5.74066		0.847997	1.63227	3.08406	3.06178	1.33914	1.73985	2.926	3.14405
0.847997	1.53107	2.24489	2.41954	3.51728	3.27799	2	1.77821		1.69599	1.42223	3.29866	2.74416	1.01435	1.02857	2.05311	2.45418
1.54597	1.30451	3.02503	2.57289	3.0072	3.15381	1.65993	1.9222		1.83188	1.63227	2.39232	3.00899	1.33914	1.73985	2.15381	2.45418
1.18903	1.03562	2.76128	2.98185	3.22651	3.03562	2.1635	1.95606		0.565597	1.72683	3.57046	3.2555	1.43296	1.73985	3.73335	4.12763
0.713696	0.275007	1.82782	2.53605	5.95536	5.89724	3.77821	3.63575		0.970854	1.81557	3.16832	2.9542	3.70819	3.95977	4.7996	5.0018
0.565597	0.704872	1.68257	1.88752	4.36317	4.22497	1.65993	1.65993		1.18903	1.89918	2.72465	2.57289	1.8953	1.99639	3.18587	3.53107
2.12433	3.20006	3.91743	4.18982	4.05485	4.19377	2.87971	2.63692		2.22651	2.25701	4.14241	4.48864	7.61464	7.57296	8.77116	8.73512
0.565597	0.704872	2.02148	2.29278	4.04527	3.99096	2.9486	3.0036		2.49569	2.37851	4.69042	4.56377	4.65191	4.52168	5.95187	6.10518
1.37851	0.879706	3.67016	3.40599	5.30378	5.15381	2	1.9222		1.37851	2.05311	2.76128	3.08746	4.24944	4.35755	2.37851	2.22651
1.37851	0.505891	3.02503	2.7761	3.63692	3.87774	2.78241	2.11437		1.76554	2.31904	3.8846	4.42962	6.09782	6.1299	4.55459	4.6893
0.565597	0.505891	1.60407	1.82782	3.10266	3.27799	1.54597	1.17632		1.18903	0.879706	1.8953	2.49825	5.07211	4.9855	6.2621	6.10182
0.565597	0.879706	2.48285	2.64386	1.98914	1.37851	3.43829	3.45812		2.9486	1.81557	3.48543	3.94486	2.48285	2.66221	3.76553	4.40327
0.565597	2.05311	2.68706	3.2555	1.67807	2.03562	3.11769	2.97085		3.58976	3.83086	4.5509	5.2211	0.594549	0.604071	2.7761	3.03562
1.28688	1.42223	3.46336	3.91648	1.98914	2.16993	3.46989	3.03562		2.45418	2.64386	4.23649	4.46924	5.83112	5.82706	4.49825	4.68032
2.22651	1.17632	3.96532	4.18982	3.30889	3.24793	4.7115	4.35332		1.76554	1.17632	3.19535	3.78136	0.226509	0.604071	2.53605	2.49569
1.95606	1.53107	3.16832	3.98641	6.3875	6.34518	4.89142	5.1811		2.32193	1.17632	4.30012	4.16591	1.95977	1.35614	2.74416	2.91839
1.18903	0.505891	3.08406	2.67807	1.98914	2.1375	2.9486	3.18587		3.852	2.9486	3.19535	3.8125	5.47638	5.36807	3.88753	4.0036
0.970854	0.505891	3.02503	3.32193	1.46467	1	3.83996	3.75596		0.400538	0.879706	2.08066	1.88752	1.52105	1.02857	2.41954	2.68706
1.37851	1.30451	3.78136	2.7115	4.90352	4.74416	1.1375	0.992768		5.34056	4.10182	6.64299	7.40854	7.63822	7.61758	6.94369	6.71644
1.54597	2.12433	3.65076	3.91648	3.75916	3.80735	4.86196	4.83946		1.37851	2.43563	3.1127	3.23266	2.96347	2.66221	1.23266	1.08406
3.68257	4.82273	6.42626	6.81314	4.70487	4.58496	6.01346	6.10936		1.46467	1.89918	2.68706	2	3.08406	3.24031	1.94486	1.62293
6.55398	6.91779	5.36772	5.95187	2.51853	1.926	5.87873	5.87283		0.847997	1.17632	2.64846	2.67807	1.8953	1.73985	2.49825	3.16993
1.76554	1.63227	4.0268	4.38888	4.89821	4.87774	2.47508	2.20163		1.76554	3.06178	3.05485	3.63227	0.422233	1.35614	2.37851	2.61353
3.57046	2.05311	5.28836	5.38025	1.774	1.48543	3.53107	3.34767		3.26903	2.37851	4.46467	4.56377	5.04264	4.91886	3.52356	3.7866
1.62293	0.879706	2.96347	3.40599	3.78241	3.7866	2.37851	2.59455		1.46467	1.03562	2.24489	2.60881	3.52857	3.60644	2.33628	2.53605
0.400538	1.42223	2.34483	1.1375	5.83264	5.62644	3.45418	3.52732		2.91839	0.704872	3.44095	4.04002	1.43296	0.933573	3.85798	3.73552
0.713696	0.275007	2.02148	1.48543	3.22651	3.52356	4.65764	4.26828		0.713696	0.879706	2.24489	2.64386	6.2538	6.30378	7.30012	7.34234
2.27501	2.43563	4.91025	4.47897	5.37434	5.2891	3.9782	4.06609		1.28688	2.19219	3.32337	2.8679	3.27352	3.47768	1.94486	1.62293
1.62293	1.42223	3.6893	3.78136	3.99639	4.09592	2.31034	1.70044		2.17632	1.81557	3.37156	3.27799	4.34908	4.22342	5.6879	5.79181
1.54597	1.63227	4.0268	3.56072	2.98732	3.10434	4.50589	4.30159		2.9782	2.82579	4.30012	4.30378	3.8846	3.7666	4.98869	4.92029
0.847997	0.505891	2.29572	2.20163	5.01569	4.88264	3.11769	3.03562		1.83188	1.89918	2.83188	2.926	4.28762	4.04177	5.2724	5.38543
0.970854	0.505891	2.76128	2.74416	5.55059	5.59096	4.62293	4.35332		2.36737	1.89918	3.65076	3.94486	3.14078	2.72028	4.82273	4.81762
1.37851	2.64386	3.39506	3.82782	3.73552	3.75489	2	1.88752		2.91839	1.81557	3.79909	4.3147	2.72465	2.53854	0.925999	0.970854
1.76554	1.30451	3.1127	3.44626	5.17792	4.91169	4.0321	3.67694		2.12433	2.31904	3.24793	3.1375	1.82782	1.20163	2.83794	2.68706
0.847997	0.879706	3.02503	2.89724	4.45286	4.24793	3.17632	3.24184		1.37851	1.42223	2.72465	2.83794	3.76341	3.7666	2.33628	2.57531
1.54597	1.17632	3.37156	3.61471	5.74953	5.57289	4.5509	4.59276		3.0072	2.12433	4.26228	4.51728	3.37156	3.39094	1.88752	2.22651
1.37851	1.30451	3.37156	3.20945	3.61117	3.8679	2.59455	2.11437		1.37851	1.17632	2.19219	2.7761	1.60407	1.49569	3.1127	2.79077
1.54597	1.03562	2.68706	2.7115	2.94673	3.15381	2.23879	2.02148		3.88362	2.5435	5.10811	5.35931	2.60881	2.66221	1.03562	1.37851
1.18903	1.30451	2.99458	2.83794	6.15117	5.92125	3.37295	3.26903		0.970854	1.72683	1.68257	2.29278	1.23879	1.35614	2.89724	2.57531
4.28983	2.19219	4.64212	4.25927	2.31034	2.72247	5.61824	5.64789		0.565597	0.505891	2.19219	2.57289	3.74524	3.46074	2.45943	2.32193
0.400538	0.704872	1.33914	1.82782	5.2211	5.17393	4.31034	3.68706		1.95606	0.704872	3.05485	3.1127	1.43296	1.62293	3.20945	3.22033
5.39643	3.80941	7.48647	8.58872	3.38681	3.59694	8.50684	8.78083		1.28688	2.19219	3.1127	3.16189	2.99458	2.53854	3.97269	3.81967
0.847997	0.275007	2.52607	2.10434	3.78241	3.74416	0.879706	1.05658		3.09085	3.52356	4.70929	4.66106	4.52982	4.57773	3.34341	3.4489
1.54597	1.81557	3.29866	3.34341	4.55765	4.51728	1.7137	2.17313		1.08406	1.72683	2.43829	2.57289	2.24489	2.17313	3.2555	2.9782
1.62293	1.30451	3.02503	3.23266	4.59753	4.56072	1.95606	1.65993		4.34767	3.41414	5.75141	5.83162	3.1127	2.98002	2.24793	2.01436
2.01436	1.30451	3.37156	4.25927	4.33985	4.29278	3.19535	3.17153		3.76977	3.29572	5.0648	4.96116	2.08066	1.89918	3.16189	3.11769
1.83188	1.53107	3.08406	2.8679	3.8166	3.926	4.93168	4.83036		2.01436	0	2.60881	2.57289	1.75702	1.9486	1.23266	0.713696
2.36737	1.81557	3.6311	3.95884	4.69265	4.70044	3.1375	3.60407		4.91265	4.20398	6.38284	6.3837	1.43296	1.35614	1.88752	2.41143
1.28688	0.879706	3.02503	3.08746	3.66221	3.49825	1.95606	2.20163		1.8953	0.879706	3.14078	3.48543	1.23879	1.62293	3.71699	3.49057
0.400538	1.17632	2.24489	2	2.96717	2.848	1.95606	2.11437		4.0321	3.35614	5.96671	5.00899	4.93452	5.1635	2.74416	2.72247
0.847997	1.03562	2.34483	2.41954	4.6865	4.47249	2.47508	2.59455		1.18903	1.03562	2.56803	2.49825	3.61117	3.7939	2.29278	2.17632
0.847997	0.505891	2.64846	3.03562	4.65535	4.46597	3.01436	2.8679		2.85599	2.64386	4.50843	4.48864	7.12639	7.24973	8.69017	8.48301
2.27501	2.12433	3.96532	3.74953	7.28836	7.25739	6.18982	6.12247		2.72247	1.30451	3.8339	4.23649	4.97407	5.20984	3.16189	3.26903
0.847997	0.275007	2.08066	2.37851	2.02857	1.848	2.44361	2.83188		1.18903	0.275007	2.34483	2.7115	1.13093	0.722466	2.49825	2.49569
4.08746	3.26454	5.83112	6.14466	7.23458	7.18289	5.7137	5.73823		0.847997	0.879706	2.19219	3.23266	4.28762	4.25323	2.89724	2.57531
0.970854	1.42223	2.52607	1.48543	6.54024	6.49825	4.81967	4.62994		2.9782	2.12433	3.54967	4.20163	2.76128	2.25399	3.52356	3.66448
1.83188	1.53107	2.93168	3.32193	3.8166	3.75489	2.5656	2.08406		1.8953	1.72683	2.60881	3.27799	1.95977	2.47249	1.23266	1.69599
1.69599	2.69153	3.93357	3.66676	7.02879	6.96694	5.24641	5.31107		1.83188	0.505891	3.16832	2.64386	1.13093	2.08746	2.83794	2.88753
1.46467	1.03562	2.64846	2.83794	4.16511	3.98185	1.48543	1.43829		2.82375	3.32625	4.50843	4.78398	5.12928	5.25965	6.13853	6.28466
0.847997	0.275007	2.34483	2.98185	2.31034	2.03562	3.61824	3.6565		1.83188	1.9782	3.16832	3.46597	7.61464	7.57296	8.77116	8.73512
1.8953	2.59455	4.26228	4.12928	1.14405	1.48543	2.85599	2.85		0.713696	0.879706	1.82782	1.56072	0.887525	1.28096	1.63227	1.8953
0.400538	0.275007	2.43829	3.03562	1.9486	2.20163	3.58976	3.24184		1.69599	3.02503	3.46336	4.0268	2.76128	3.11603	3.74953	3.89918
1.8953	2.19219	3.34767	3.88753	4.03562	3.848	2.75702	2.36177		1.95606	1.03562	2.39232	2.926	4.37295	4.32984	3.42626	3.26903
1.95606	1.63227	3.98094	3.78136	1.67807	2.1375	2.97085	3.0036		3.19535	3.26454	4.11437	4.64386	4.91839	5.0321	5.93428	6.12846
1.54597	2.12433	2.93168	3.23266	3.72356	3.51096	0.31034	0		1.62293	1.89918	3.57046	2.74416	4.60229	4.80941	2.83794	3.40599
1.54597	1.42223	3.22188	3.40599	2.24489	1.926	3.42223	3.34767		2.79077	2.12433	4.05658	4.15381	5.65735	5.51065	4.16591	4.27799
1.62293	0.879706	3.70819	3.91648	2.96717	2.7866	4.24793	4.11187		1.62293	1.81557	2.79701	3.38543	2.24489	2.50589	3.56072	3.66448
2.12433	1.63227	4.23649	4.18982	2.43296	2.51096	4.1635	4.40327		2.88753	2.64386	4.34908	4.55459	1.52105	1.89918	3.32193	3.51096
1.37851	1.72683	3.02503	3.46597	1.90689	1.63227	2.85599	2.73769		2.07039	2.73769	3.41819	3.85798	2.76128	2.98002	1.56072	1.8953
0.565597	0.505891	1.60407	2.37851	5.22959	5.03122	2.926	3.0197		2.68706	1.42223	4.23649	4.3147	1.52105	1.42761	2.7761	2.9486
1.37851	2.12433	3.39506	3.56072	4.38612	4.26303	1.86394	2.11437		2.75702	1.89918	4.10014	3.32193	4.19692	4.43763	1.94486	1.83188
0.970854	1.30451	2.52607	2.89724	6.58887	6.65678	5.54226	5.40293		2.27501	1.72683	3.27352	4.16591	1.01435	1.42761	2.83794	3.0072
2.72247	1.30451	4.47573	4.97499	2.86196	3.08746	4.14405	4.14893		2.57531	1.72683	3.93357	4.05311	2.56803	2.82985	3.66676	3.97453
0.565597	1.17632	2.60881	2.57289	4.83289	4.89724	3.03562	2.88557		3.98914	5.06824	5.67666	5.94134	4.83491	5.04352	7.58684	7.35368
2.57531	3.06178	4.5404	5.40088	3.6241	3.56072	2.41143	1.98914		2.49569	2.49057	4.05658	3.90207	1.01435	1.49569	2	2.12433
1.28688	1.89918	2.34483	2.7761	5.46336	5.2211	2.75702	2.92029		1.28688	1.30451	2.60881	2.7115	2.86592	3.0036	1.70044	1.8953
1.62293	1.63227	3.90111	4.10434	1.62761	1.63227	4.91456	5.15583		2.01436	2.05311	3.08406	3.18587	3.8846	3.75275	5.04876	4.96532
0.970854	0.505891	3.08406	2.53605	2.31034	2.29278	3.58976	3.61471		0.400538	1.03562	1.33914	1.03562	1.60407	1.848	3.1375	3.03562
0.970854	0.704872	2.02148	1.88752	1.46467	1.43296	5.62877	5.88826		2.53605	1.81557	3.54967	3.78136	6.55182	6.51128	4.30378	4.17951
2.27501	2.31904	3.98094	4.3147	5.82985	5.6865	4.83188	4.57107		2.72247	2.05311	4.28762	3.54226	2.72465	2.90689	1.40599	1.46467
2.61353	1.9782	3.70819	3.90207	3.38681	3.59694	1.81557	1.77821		3.26903	3.62527	5.13627	5.33807	4.98185	5.04352	3.00899	3.0635
0.713696	0.704872	1.43296	2.7115	3.46074	3.58496	4.75702	4.765		2.49569	3.09761	3.6893	4.0268	4.31252	4.07553	3.03562	3.14405
2.01436	1.03562	3.851	4.45943	3.06523	2.848	3.88753	4.28836		1.62293	1.30451	3.19535	2.98185	2.1375	1.99639	3.1127	3.33914
3.09085	3.16671	4.89385	4.69488	3.34056	3.15381	1.05658	1.17632		4.67129	4.43162	6.13668	6.33628	3.94954	3.97177	0.536053	1.95606
3.31615	2.69153	4.5509	4.84549	3.6241	3.54844	1.60407	1.57531		1.62293	1.42223	3.02503	2.8679	3.8166	3.93546	2.7115	2.32193
2.61353	2.12433	3.72683	4.43962	4.64904	4.51728	1.81557	1.61824		3.33914	1.63227	5.1152	5.10643	2.1375	1.79494	3.38543	3.60881
1.76554	1.53107	3.19535	2.80735	3.97636	4.20945	1.81557	2.28392		1.54597	1.30451	2.34483	3.30012	3.50716	3.49442	2.29278	2.49569
0.970854	2.25701	2.89918	2.8679	3.72356	3.6893	2.67807	2.73769		1.83188	1.53107	3.1127	3.30012	1.13093	1.1177	2.80735	2.61353
1.46467	0.879706	1.8953	2.926	3.88264	3.90689	2.926	2.69822		2.22651	2.43563	2.1375	3.06178	2.1375	2.04264	3.66676	2.82375
1.8953	2.19219	3.99639	3.88753	5.58075	5.51412	3.852	3.9279		1.37851	0.505891	1.43296	2.29278	1.8953	2.29278	3.08746	2.9782
2.27501	0.879706	3.29866	3.61471	1.72683	1.58496	2.90304	2.52857		2.12433	1.63227	3.19535	2.8679	4.11437	4.28244	2.37851	2.9486
1.62293	1.42223	2.89918	2.80735	5.77873	5.70321	3.73985	3.57168		2.07039	1.03562	3.67016	2.926	3.50716	3.42626	2.05311	1.37851
1.37851	2.5435	3.76341	3.79701	1.774	1.80736	3.61824	3.91073		2.65076	2.05311	4.11437	3.93074	2.52607	2.33056	3.56072	3.80323
2.22651	2.25701	3.851	4.15381	5.92955	5.92363	3.56072	3.8125		1.95606	1.63227	2.99458	2.60881	2.39232	3.09424	1.76554	1.83188
2.57531	1.42223	4.27501	4.1416	1.34483	1.26303	2.87971	2.7761		2.45418	3.29572	3.67016	4.06609	4.83491	5.04352	7.58684	7.35368
2.36737	1.72683	3.79909	4.11686	7.43496	7.37504	5.852	5.96924		1.08406	1.72683	2.72465	2.60881	3.65076	3.5435	4.89724	4.81762
2.32193	1.17632	3.76341	4.36807	0.286881	0.584963	3.82782	3.7939		1.83188	3.29572	3.50716	3.40599	2.29572	2.72028	3.70044	3.94486
1.18903	0.879706	2.1375	2.64386	6.6295	6.55612	4.20163	4.17792		2.91839	2.12433	3.93357	4.17792	1.95977	1.68257	2.80735	2.36737
3.33914	1.17632	5.03518	5.21529	1.62761	1.63227	4.38681	4.45154		1.62293	1.17632	2.83188	2.8679	7.01703	6.99424	5.93428	5.9458
1.37851	3.57531	5.14323	5.20359	7.08012	7.04658	4.68482	4.67129		2.88753	3.06178	4.11437	3.84298	2.48285	2.57046	3.34341	3.38405
1.62293	1.81557	3.08406	2.98185	3.78241	3.53605	1.81557	1.852		2.12433	1.89918	4.23649	4.0268	1.43296	0.933573	2.37851	2.91839
3.80323	3.99186	5.39712	5.39575	6.26697	6.3733	3.23266	3.36036		2.01436	3.09761	3.8846	4.07895	2.60881	2.63227	3.40599	3.53107
1.69599	1.72683	3.6311	3.64961	2.46205	2.37851	3.26903	3.32193		1.95606	1.03562	2.34483	2.67807	4.39643	4.32048	3.20945	3.38405
2.53605	2.49057	3.6311	4.0268	4.30816	4.09592	2.67807	2.61589		2.68706	2.8679	4.60229	4.2817	4.52982	4.72683	3.1375	2.61353
0.565597	0.879706	2.99458	3.46597	1.21412	1.43296	2.78241	3.12763		2.79077	2.98732	4.46467	5.16189	1.01435	1.49569	3.70044	3.38405
0.713696	1.03562	3.1127	3.20945	1.67807	1.53605	2.83188	2.81352		1.8953	1.81557	2.24489	2.53605	4.49761	4.44626	3.34341	3.29278
1.62293	1.17632	2.99458	2.60881	2.98732	2.926	1.21412	1.28688		0.713696	1.30451	1.52105	1.32193	4.16993	4.28244	2.98185	2.85599
1.76554	1.03562	3.65076	3.59694	1.62761	1.53605	3.17632	3.34767		0.970854	1.30451	2.1375	1.82782	1.60407	1.62293	3.38543	3.31615
0.970854	1.42223	2.76128	2.20163	1.67807	1.53605	2.83188	2.43563		2.22651	2.59455	3.8679	4	2.72465	3.1375	1.56072	2.22651
2.17632	1.17632	3.24793	3.70044	4.31615	4.17792	1.21412	1.48543		2.07039	2.64386	3.70819	3.87283	3.851	4.19298	2.9542	2.85599
1.76554	1.89918	3.72683	4.04002	2.37295	2.16993	4.45154	4.12681		1.37851	1.42223	2.83188	2.74416	2.34483	2.85599	1.76554	1.28688
2.17632	0.275007	3.22188	3.30012	4.31615	4.17792	1.21412	1.48543		1.37851	2.64386	3.02503	3.03562	1.95977	2.40327	3.40599	3.53107
1.8953	0.505891	3.24793	3.16189	5.7845	5.80736	4.74416	4.52105		1.28688	0.879706	2.96347	3.40599	3.19535	3.22033	0.925999	0.713696
1.54597	1.63227	2.93168	2.926	2.67582	2.94486	1.21412	0.85599		2.36737	2.43563	3.29866	3.98641	4.99729	5.05485	3.44626	3.57046
1.28688	0.275007	2.52607	2.67807	2.34199	2.23266	3.26903	3.14241		2.12433	1.63227	3.32337	3.52356	2.52607	2.29278	1.23266	1.46467
2.68706	3.02503	4.70929	5.20945	3.99639	4.00899	1.7137	1.70044		3.26903	2.69153	3.90111	4.76022	6.12619	6.47379	7.5306	7.29756
0.565597	0	2.08066	2.20163	3.72356	3.72247	0.782409	0.782409		8.32859	8.71119	8.1646	8.01514	4.52982	4.7126	6.43962	6.65821
0.847997	1.03562	2.19219	2.05311	2.90497	2.74416	0.970854	0.925999		1.18903	1.72683	1.60407	2.20163	0.594549	1.68257	1.88752	1.8953
2.45418	2.82579	4.43095	5.73335	2.37295	1.80736	4.44361	4.48091		0.970854	1.03562	2.08066	2.7115	3.27352	3.51096	5.09381	4.98732
2.01436	1.17632	3.1127	2.98185	5.1469	5.26679	3.64616	3.46989		2.79077	1.81557	3.8166	3.79701	1.95977	2.17313	3.90207	3.83592
1.46467	1.17632	2.86592	3.40599	2.88362	2.8679	3.80323	3.62527		2.65076	2.90881	4.32481	4.45943	5.10811	5.02059	3.94486	4.12763
0.713696	0.275007	2.89918	2.8679	4.03562	3.89724	5.04089	4.99005		1.28688	0.879706	2.02148	2.24793	3.72683	3.75275	0.201634	0.847997
0.970854	1.03562	2.72465	2.10434	3.63692	3.82782	2.23879	2.11437		1.37851	1.89918	1.95977	2.7115	4.47573	4.18269	2.80735	2.79077
1.46467	1.89918	3.16832	3.32193	1.774	1.76554	3.25096	3.1127		2.07039	1.42223	3.48543	3.42626	2.76128	2.36737	1.03562	1.83188
1.37851	1.42223	2.83188	3.44626	4.43829	4.14568	1.1375	1.1177		2.68706	3.89336	4.67129	4.20163	1.13093	0.933573	2.7115	2.75702
1.62293	1.03562	2.68706	2.8679	9.1535	9.14134	7.65478	7.79233		1.76554	3.44228	3.27352	4.5267	4.65191	4.66903	6.16591	5.90785
1.18903	1.30451	2.43829	2.33628	4.37086	4.50462	2.73118	3.0197		2.72247	4.41751	4.98185	4.62644	4.97407	5.05485	6.36807	6.31976
1.54597	1.53107	3.54967	3.32193	3.88264	4.07895	3.05658	2.8679		1.37851	1.17632	2.39232	2.37851	2.52607	2.69153	4.1416	4.22959
2.45418	2.49057	3.6893	3.85798	3.89336	3.79701	1.65993	1.88752		1.08406	1.53107	2.19219	2.15381	3.96532	3.65191	5.10014	4.9279
1.08406	0.704872	2.19219	2.89724	3.34056	2.98185	2	1.43829		2.79077	2.19219	3.99639	4.07895	3.72683	3.85997	2.89724	2.61353
1.54597	1.63227	2.72465	2.98185	4.93499	4.82273	1.60407	1.48543		2.22651	2.90881	4.0268	3.1127	6.02059	5.88215	7.31243	7.49985
2.49569	1.9782	4.28762	4.41954	3.34056	3.26303	4.66448	4.0505		1.37851	1.63227	3.08406	3.16189	3.98094	4.0072	1.94486	2.12433
2.68706	2.25701	4.07125	4.21335	5.53698	5.36107	2.75702	2.83188		2.53605	1.72683	3.78136	4.10434	1.8953	1.68257	3.06178	2.57531
1.62293	2.90881	3.57046	3.71699	2.94673	2.74416	1.95606	1.88752		3.22033	1.42223	4.19692	4.04002	2.08066	2.43829	1.1375	1.69599
2.22651	2.31904	3.24793	3.85798	5.13791	4.96809	3.53107	3.89336		1.37851	1.17632	2.72465	2.57289	1.43296	1.99639	4.69488	4.85798
1.46467	0.275007	3.1127	2.926	2.02857	2.37851	3.26903	2.83188		2.75702	1.30451	3.37156	3.03562	0.226509	0.933573	2.37851	2.45418
1.69599	0	2.52607	1.94486	2.96717	2.80735	0.879706	0.85599		2.32193	1.42223	2.89918	3.38543	2.24489	2.36737	3.36457	3.19535
2.88753	3.20006	4.11437	4.41954	7.43496	7.37504	5.852	5.96924		1.28688	2.12433	2.39232	2.89724	3.52857	3.68145	1.76554	2.07039
3.49057	0.879706	4.75542	4.82273	3.35614	3.33628	1.42223	0.992768		1.37851	3.46989	3.94954	3.95884	3.99639	3.49442	2.57289	1.8953
1.62293	1.53107	3.08406	3.42626	1.9486	1.96347	2.47508	3.05137		2.65076	1.89918	3.61117	3.42626	2.19219	2.21413	3.34341	3.60881
0.970854	0.505891	1.68257	2.49825	3.98641	3.85798	2.5656	2.45943		3.66448	2.8679	4.77347	4.88996	2.68706	2.63227	1.23266	1.08406
1.18903	1.30451	2.99458	3.1375	4.59753	4.40599	2.44361	2.22959		4.49825	3.89336	5.43729	5.55152	4.05658	4.06437	2.24793	2.22651
0.400538	0.505891	2.24489	2.49825	3.0268	3.33628	3.95606	4.12681		1.69599	1.81557	1.60407	2.57289	1.60407	1.848	3.16189	3.03562
1.18903	1.53107	2.72465	2.89724	4.50271	4.32193	2.73118	2.92029		3.31615	2.31904	3.99639	4.38888	2.52607	2.66221	3.59694	3.38405
1.8953	0	3.27352	3.54226	3.10266	3.57289	1.60407	1.77821		2.12433	1.9782	3.08406	3.08746	2.60881	2.53854	1.48543	1.46467
1.37851	1.63227	1.95977	2.64386	5.87922	5.82528	3.75275	3.849		1.08406	1.03562	1.82782	2.7115	4.28762	4.6011	2.74416	2.65076
2.32193	3.02503	3.76341	3.95884	5.41954	5.32553	2.5656	2.43563		1.54597	1.81557	2.56803	3.1375	2.83188	2.72028	4.1416	4.37016
1.08406	0.879706	2.60881	2.89724	1.67807	1.07039	2.75702	2.9542		2.88753	1.42223	3.48543	3.98641	0.594549	0.933573	2.41954	2.53605
0.847997	0.704872	2.29572	2.74416	2.34199	2.3505	3.23266	3.29572		3.75275	2.19219	4.61235	4.69488	3.29866	3.11603	5.22689	5.58616
1.46467	1.17632	3.05485	3.74953	7.61088	7.53528	6.19219	6.37643		2.61353	2.19219	2.96347	3.1375	5.48188	5.62906	4.11686	4.38128
1.69599	1.03562	2.99458	2.80735	5.20398	5.10014	2.53605	2.67807		1.76554	1.72683	2.89918	3.20945	1.43296	1.89918	3.87283	3.57046
1.37851	1.17632	2.76128	3.38543	4.92457	4.77083	2.27501	2.05311		2.45418	2.49057	2.86592	2.926	4.14241	3.95977	1.94486	1.95606
0.565597	0.505891	1.23879	1.56072	5.09212	5	5.98368	5.89918		3.91457	3.32625	4.5509	4.63517	2.56803	2.50589	3.94486	4.22959
1.62293	1.17632	2.89918	3.08746	4.63633	4.66106	3.28688	3.54967		2.45418	3.64961	3.851	3.93074	2.43829	2.6017	0.678072	1.08406
1.18903	1.17632	2.72465	3.03562	5.80452	5.72247	4.58737	4.58195		1.95606	2.49057	3.72683	3.93074	1.13093	0.933573	2.10434	2.53605
1.8953	1.9782	3.05485	3.82782	5.9982	5.86295	4.72465	4.76977		1.28688	0.704872	2.76128	2.7115	2.52607	2.29278	3.2555	3.62761
1.62293	1.17632	2.76128	2.10434	4.44559	4.59096	3.33914	3.26903		3.42761	2.8679	4.15623	4.45943	3.8846	3.75275	5.04876	4.96532
2.65076	2.98732	3.98094	4.59991	3.19219	3.33628	4.89724	4.8166		2.61353	2.37851	3.44095	3.73335	4.11437	3.92315	6.16892	5.97911
0.970854	0.879706	2.52607	2.10434	2.88362	2.80735	1.35614	1.33914		2.72247	3.20006	4.5404	4.1416	3.16832	2.72028	4.90448	5.04439
0.400538	1.17632	2.60881	2.89724	3.08406	3.18587	4.37851	4.54905		2.72247	2.37851	3.98094	3.66676	2.24489	2.36737	1.63227	1.28688
1.8953	2.12433	3.37156	3.34341	3.48929	3.60881	0.565597	0.443607		3.46989	2.25701	4.32481	4.66959	2.89918	2.85599	1.88752	2.17632
0.847997	1.72683	2.34483	2.57289	3.78241	3.62059	5.42626	5.3906		2.53605	2.12433	3.8846	4.07895	5.774	5.93216	4.88264	4.56803
2.01436	1.63227	3.65076	3.61471	5.2589	5.2854	1.76554	1.73985		1.54597	0.704872	1.52105	1.40599	2.93168	2.95606	4.35755	4.26604
1.08406	1.81557	2.72465	3.34341	6.0398	6.00899	4.14405	4.27501		1.8953	3.06178	3.50716	3.78136	4.51916	4.24336	3.2555	3.42761
2.01436	0.704872	3.19535	3.27799	0.823749	0.847997	4.27501	4.49825		0.713696	1.17632	1.52105	2.41954	4.51916	4.63923	2.29278	2.32193
0.847997	1.89918	2.83188	2.41954	2.57289	2.51096	1.86394	1.53107		2.07039	2.37851	3.08406	3.20945	2.68706	2.25399	0.536053	0.565597
0.847997	1.63227	3.08406	3.06178	3.92505	3.64386	5.34341	5.17393		3.75275	3.26454	4.95047	5.06824	2.99458	2.82985	3.95884	3.91457
0.847997	1.89918	2.52607	2.83794	1.52105	1.58496	2.85599	2.65764		2.72247	4.26828	5.01257	5.04876	1.13093	0.831877	2.8679	2.57531
1.08406	1.53107	2.43829	2.80735	5.01569	4.86295	3.09761	2.88557		1.95606	2.5435	2.86592	3.00899	3.6311	3.72465	2.24793	2.45418
1.54597	1.81557	2.96347	3.00899	4.46009	4.41278	1.42223	0.992768		3.0635	3.64961	4.43095	4.45943	7.98071	8.02142	6.33628	6.25172
0.847997	1.17632	3.14078	1.70044	6.32948	6.23458	3.07724	3.20006		3.19535	3.62527	4.28762	4.81506	3.99639	4.26303	5.36457	5.39643
0.565597	1.72683	3.57046	3.2555	3.59813	3.48543	4.51349	4.36597		2.79077	3.46989	4.24944	4.35755	1.01435	0.475085	2.10434	3.0072
3.57046	3.46989	5.17752	5.24413	3.48929	3.54844	1.65993	1.43829		2.82375	2.31904	3.8679	3.73335	4.71864	4.60881	5.97269	5.73227
0.713696	1.03562	1.52105	1.82782	3.80529	3.96347	2.1635	1.98914		0.713696	1.42223	2.02148	2	2.02148	1.99639	2.83794	3.4489
3.38405	1.63227	3.70819	4.49825	4.72901	4.83289	1.95606	1.57531		2.07039	2.49057	2.76128	3.38543	1.82782	1.99639	1.23266	0.970854
1.95606	2.8679	4.05658	3.70044	3.93546	3.83794	1.91073	1.48543		1.76554	1.03562	3.02503	2.74416	0.748461	1.02857	2.67807	2.72247
1.76554	1.89918	2.79701	3.2555	2.74846	2.58496	3.51601	3.51601		1.8953	1.81557	3.02503	3.1375	4.82629	4.56986	2.53605	2.9486
1.37851	2.05311	2.76128	3.08746	3.15704	3.21723	0.970854	1.05658		2.57531	2.82579	3.6893	3.54226	5.07211	5.24489	6.39403	6.30232
1.76554	2.31904	3.8846	4.42962	4.7703	4.62059	3.46989	3.57168		4.7845	2.05311	4.89385	5.6279	2.64846	2.80323	3.91648	3.64616
1.69599	2.5435	3.54967	2.89724	3.61117	3.62059	0.970854	1.38957		2.65076	2.64386	3.39506	3.63227	6.02813	5.81378	4.0268	4.14078
2.32193	1.17632	3.22188	2.8679	3.19219	2.96347	1.28688	0.992768		1.83188	2.78241	3.99639	4.60881	0.594549	0.831877	2.49825	2.49569
2.17632	2.19219	3.79909	3.85798	4.97085	4.97269	3.09761	3.2555		2.57531	1.17632	2.86592	3.2555	1.52105	1.56072	3.18587	3.26903
2.17632	2.43563	4.19692	4.64386	7.10685	7.03122	5.99729	5.92291		2.22651	1.42223	3.05485	3.85798	5.50367	5.39506	4.06609	4.0036
2.9486	1.81557	3.48543	3.94486	6.66747	6.59246	4.45154	4.22033		3.88362	4.35966	4.57168	5.19771	8.76095	8.75081	7.75255	7.52888
3.58976	3.83086	4.5509	5.2211	2.06695	2.40599	3.11769	3.14241		2.17632	2.37851	2.72465	3.20945	3.8846	3.7666	4.76022	4.96532
2.41143	2.49057	3.32337	3.76553	4.25927	4.41278	1.21412	1.61824		3.42761	4.01078	4.22342	4.38888	2.96347	3.1375	4.23649	4.43563
2.45418	2.64386	4.23649	4.46924	6.51964	6.45451	5.23726	5.23726		1.18903	1.53107	2.29572	2.37851	2.1375	2.21413	1.32193	1.37851
1.76554	1.17632	3.19535	3.78136	1.62761	1.63227	2.87971	3.12763		2.36737	3.13258	3.76341	3.66676	2.29572	2.43829	4.51728	4.43563
1.18903	1.03562	3.6893	2.41954	5.25474	4.94486	2.926	3.08236		3.38405	1.9782	4.10014	4.35755	2.96347	2.93168	0.536053	1.69599
2.32193	1.17632	4.30012	4.16591	2.27799	2.26303	3.19535	2.90304		0.970854	1.17632	1.75702	2.15381	0.748461	0.933573	2.67807	2.65076
0.400538	0.879706	2.08066	1.88752	5.43429	5.4822	3.72683	3.7366		2.32193	1.42223	3.44095	3.2555	1.60407	1.73985	3.38543	3.16993
5.34056	4.10182	6.64299	7.40854	2.98732	2.96347	6.98048	7.13072		6.05745	6.04658	6.89663	7.28216	2.99458	3.07211	1.76554	1.69599
1.76554	1.89918	3.50716	3.03562	2.65076	2.1375	3.64616	3.8846		3.46989	5.03166	4.91025	5.23841	3.78136	3.72465	5.6453	5.80012
1.8953	1.63227	3.27352	3.20945	5.85748	5.86295	4.44361	4.15623		1.18903	0.704872	1.68257	2.20163	3.44095	3.51096	4.78398	4.80941
0.713696	1.42223	3.22188	3.52356	5.35509	5.34341	1.7137	1.53107		3.16993	2.37851	4.04177	4.20163	1.43296	1.73985	2.8679	2.45418
3.38405	2.69153	4.41954	4.5267	4.41616	4.27053	2.87971	2.59455		1.54597	1.30451	2.1375	2.20163	2.29572	2.98002	4.62644	4.43563
2.12433	1.53107	3.1127	3.78136	5.39712	5.37156	3.68706	3.59335		2.32193	3.38543	3.74524	4.22497	4.68089	4.38474	1.40599	1.95606
2.75702	2.31904	4.04177	4.44956	6.20594	6.16591	4.48285	4.39712		3.19535	3.16671	3.98094	3.95884	1.13093	0.722466	2.49825	2.85599
3.26903	2.37851	4.46467	4.56377	5.01569	4.8125	1.21412	1.61824		2.85599	2.90881	4.15623	4.27053	3.19535	3.26003	0.925999	1.28688
2.68706	2.5435	4.48671	4.20163	6.29149	6.24983	3.64616	3.45812		1.83188	2.5435	2.96347	3.54226	0	0.475085	3.00899	2.79077
1.18903	2.37851	2.76128	3.18587	2.40327	2.37851	3.19535	3.22805		3.51096	3.80941	4.40803	4.65249	2.29572	2.25399	1.70044	1.18903
1.62293	1.30451	2.60881	2.57289	3.51728	3.60881	1.42223	1.28688		3.75275	2.64386	5.15704	4.51728	1.68257	1.68257	3.32193	3.5509
1.76554	2.43563	3.98094	3.52356	5.85748	5.70874	4.1635	4.08151		1.54597	0.879706	2.1375	2.64386	6.71246	6.7703	4.39917	4.55827
3.0072	2.25701	3.99639	3.66676	4.59753	4.18587	2.1635	2.02148		2.49569	2.5435	3.24793	3.48543	3.37156	3.37295	1.76554	1.28688
2.01436	3.54967	3.14078	4.73606	4.83845	4.57289	2.12433	1.95606		2.9782	2.25701	3.48543	3.63227	4.62235	4.44626	2.64386	2.9782
3.852	3.16671	4.82629	5.22689	1.28096	1.48543	2.37851	2.81352		2.57531	2.05311	3.52857	3.1127	3.99639	3.82069	1.70044	1.76554
3.03562	3.29572	4.36107	3.48543	5.66135	5.59694	3.87578	3.9364		2.32193	0.704872	2.56803	2.53605	1.52105	2.04264	2.80735	3.29278
0.847997	1.53107	2.24489	2.67807	4.72301	4.83794	2.9486	2.28392		2.79077	3.44228	4.36107	4.17792	1.13093	1.20163	2.60881	2.41143
1.18903	0.275007	2.08066	2.15381	3.59813	3.49825	1.42223	1.57531		2.9486	1.63227	2.79701	3.61471	2.89918	2.82985	4.23649	4.21723
2.12433	2.31904	3.24793	3.1375	4.53045	4.39232	0.970854	1.43829		2.79077	4.20398	4.62235	4.9331	5.29462	5.27426	4.12928	4.15381
2.07039	1.17632	3.65076	3.48543	2.46205	2.26303	3.33914	2.97085		2.68706	1.63227	3.57046	4.05311	3.34767	3.27947	1.76554	1.83188
1.08406	0.505891	2.39232	3.08746	2.67582	2.90689	3.64616	3.60407		5.57652	5.57984	7.86239	8.99591	8.38603	8.37382	9.25338	9.27398
0.847997	0	1.01435	1.63227	6.91636	6.86913	4.80736	4.70155		3.57046	3.09761	3.72683	3.98641	2.08066	2.69153	3.78136	4.0036
0.565597	0.275007	1.75702	1.1375	7.02879	6.96694	5.24641	5.31107		1.46467	1.03562	2.56803	2.60881	0.887525	1.02857	1.82782	1.83188
1.62293	1.53107	2.64846	3.1127	2.88362	2.74416	1.54597	2.11437		3.16993	3.23266	4.49761	4.54535	1.68257	1.79494	2.80735	3.26903
1.37851	1.42223	2.72465	2.83794	3.7939	3.73335	2.65076	2.50589		3.16993	3.23266	4.26228	4.20163	1.13093	1.1177	2.15381	2.36737
2.9486	4.32984	4.90207	5.00899	3.96625	3.98185	2.75702	2.88557		2.49569	2.49057	3.57046	3.36457	3.16832	2.80323	1.48543	1.62293
3.88362	2.5435	5.10811	5.35931	5.60703	5.56072	4.02148	4.13422		2.82375	1.17632	3.74524	3.66676	0.594549	1.35614	2.20163	2.61353
1.83188	1.9782	3.08406	3.08746	3.17473	3.21723	1.48543	0.925999		2.65076	2.69153	3.8846	3.32193	1.95977	2.08746	2.8679	3.11769
0.400538	0.505891	1.43296	2.29278	3.77083	3.8679	1.54597	1.23266		1.69599	1.63227	2.52607	2.67807	3.61117	3.94767	4.9542	5.03034
2.9782	3.78764	4.46467	4.5267	6.13545	6.23074	4.23879	4.42156		2.61353	2.19219	3.22188	3.2555	4.337	4.44626	2.20163	1.69599
1.08406	0.879706	2.08066	2.45943	4.55765	4.24793	2.04264	1.57531		2.53605	2.37851	3.39506	3.1127	6.72178	6.7443	8.32553	8.22593
1.83188	2.05311	3.1127	2.8679	5.52325	5.42291	3.96717	3.71699		1.54597	2.12433	2.79701	2.7761	3.29866	3.33628	4.39917	4.43563
3.09085	3.52356	4.70929	4.66106	4.4957	4.34341	1.7137	1.98914		1.54597	2.5435	3.50716	3.87283	5.17752	5.26941	3.34341	3.22033
2.01436	2.05311	3.79909	3.48543	5.22535	5.17792	3.57531	3.41007		2.75702	4.48671	4.70929	4.66106	7.12639	7.24973	8.69017	8.48301
3.76977	3.29572	5.0648	4.96116	5.82146	5.82782	4.33628	4.34056		2.88753	2.19219	3.57046	3.42626	3.41819	3.40871	2.10434	2.72247
0.400538	1.03562	2.02148	1.40599	3.37156	3.48543	0.678072	1.53107		4.43563	2.25701	5.21101	5.07468	3.6893	3.87283	2.41954	3.0635
1.18903	1.03562	2.56803	2.49825	4.45286	4.24793	3.17632	3.24184		1.95606	1.81557	2.83188	2.80735	3.41819	3.65191	4.44956	4.47768
1.8953	1.30451	2.64846	2.83794	5.17792	4.91169	4.0321	3.67694		0.847997	0.879706	1.60407	1.63227	1.52105	1.56072	2.64386	2.57531
1.62293	1.42223	2.56803	3.30012	4.07382	4.07039	2.34483	2.43563		3.49057	3.23266	4.32481	4.51728	2.68706	3.0036	1.88752	2.22651
2.12433	1.89918	3.72683	3.90207	5.00585	4.74953	1.60407	1.98914		2.01436	1.81557	3.24793	3.2555	4.05658	4.01881	2.20163	2.53605
1.76554	2.31904	3.44095	3.06178	4.58436	4.48543	1.54597	0.992768		2.57531	0.879706	3.50716	3.66676	2.56803	2.82985	4.3147	4.46728
1.08406	0.879706	3.22188	3.30012	2.34199	2.16993	3.75275	3.7939		3.36177	1.89918	3.96532	3.76553	2.52607	2.40327	2.89724	3.68257
0.970854	1.53107	1.95977	2.10434	5.27538	5.23649	3.9222	3.80323		1.76554	0.879706	2.68706	2.49825	4.50843	4.45483	5.93428	5.89239
2.85599	2.64386	4.50843	4.48864	5.32373	5.39575	4	4.26828		1.83188	1.42223	3.16832	3.36457	1.13093	1.42761	2.64386	2.85599
3.0635	1.17632	4.04177	4	2.51853	2.48543	3.35614	3.3978		3.0072	2.49057	3.6893	4.01346	1.8953	2.08746	3.03562	3.57046
2.91839	2.64386	3.99639	3.95884	4.62994	4.55459	1.48543	1.1177		3.46989	3.02503	4.61235	4.84549	3.90111	4.2032	2.41954	2.32193
2.36737	3.60051	4.84348	4.76022	2.21101	2.45943	3.83996	3.89336		2.12433	1.42223	2.96347	2.7115	4.77347	4.80941	2.53605	2.68706
1.69599	0.879706	2.24489	2.74416	3.44626	3.56072	1.81557	1.65993		4.0036	3.38543	4.59216	4.40939	4.60229	4.53792	2.60881	3.03562
2.72247	1.30451	3.8339	4.23649	5.24222	5.10852	3.33914	3.44626		1.8953	2.5435	2.83188	3.32193	3.851	3.89821	2.49825	2.61353
2.65076	2.37851	3.90111	4.05311	3.44626	3.18587	1.48543	1.48543		3.22033	3.13258	4.84348	4.88264	2.64846	2.29278	3.90207	4.06005
1.28688	2.9486	3.8166	3.95884	1.57531	1.32193	2.97085	2.38681		6.50653	5.96648	7.19495	7.58684	3.8679	4.06437	1.48543	1.62293
2.01436	2.5435	3.50716	3.52356	7.62863	7.57818	5.21878	4.76022		3.81967	3.57531	4.64212	4.57289	7.61464	7.57296	8.77116	8.73512
1.8953	1.72683	2.60881	3.27799	6.28133	6.19574	3.5008	3.29572		2.79077	4.43162	4.49761	4.54535	4.5509	4.78921	6.53138	6.34554
0.847997	0.704872	2.02148	2.29278	7.67207	7.58721	5.68706	5.62702		1.18903	1.03562	1.75702	2.20163	2.43829	2.93168	4.05311	3.70044
1.18903	2.12433	3.05485	3.16189	6.10811	6.1334	2.59455	2.59455		3.88362	2.19219	4.18349	4.76022	4.83491	4.75489	5.85798	6.01881
2.41143	2.37851	3.46336	4.15381	3.89336	3.91648	0.565597	0.782409		1.76554	2.43563	2.86592	2.83794	4.12846	4.25323	6.22786	6.32265
2.27501	1.72683	3.14078	3.30012	3.68706	3.7761	1.42223	0.85599		2.57531	2.82579	3.61117	3.36457	5.13627	5.32661	4.15381	4.28983
1.28688	0.704872	1.8953	2.33628	3.74739	3.49825	1.7137	1.70044		4.22959	4.18745	4.96625	4.91886	2.72465	2.53854	1.63227	1.69599
1.69599	1.63227	2.96347	3.50462	5.17792	5.22497	3.83996	3.6565		3.95977	3.23266	4.46467	4.82273	3.72683	3.99548	4.8679	4.80941
0.565597	0.505891	2.68706	2.15381	2.06695	2.07039	3.58976	3.85798		2.32193	1.17632	3.48543	3.54226	2.72465	2.29278	3.98641	3.89918
1.46467	2.19219	2.93168	2.89724	6.39883	6.32373	4.5435	4.765		2.12433	2.37851	3.27352	4.29278	1.43296	1.49569	2.98185	2.41143
2.82375	3.32625	4.50843	4.78398	5.23381	5.27799	3.33914	2.97085		2.22651	2.73769	3.1127	2.53605	2.48285	2.6017	1.88752	1.54597
2.88753	2.59455	4.36107	4.53605	0.992768	0.765535	4.70487	4.65076		1.46467	1.72683	1.95977	2.24793	6.71246	6.7703	4.39917	4.55827
2.82375	2.25701	3.52857	3.74953	5.98823	5.848	2.44361	2.67807		2.36737	2.12433	2.43829	2.9542	3.48543	3.68145	4.48864	4.54844
2.72247	2.05311	3.6893	4.44956	8.52427	8.44543	6.96394	7.11114		0.847997	1.30451	2.29572	2.49825	5.59783	5.68117	6.70736	6.78712
1.69599	3.02503	3.46336	4.0268	3.46074	3.20163	5.27352	5.39678		0.970854	1.30451	2.56803	2.10434	2.43829	2.74846	4.0268	3.73552
1.54597	1.03562	2.29572	3.03562	1.67807	1.48543	2.65076	2.59455		1.8953	2.05311	2.93168	2.83794	1.60407	1.28096	2.45943	2.01436
1.95606	1.53107	3.24793	2.74416	5.34731	5.40259	3.80323	3.83086		3.36177	2.43563	3.70819	4.11686	1.13093	0.933573	2.80735	2.61353
3.24489	1.89918	4.23649	4.0268	4.21723	4.1375	2.23879	2.05311		2.07039	2.43563	3.27352	3.16189	3.91743	3.8339	1.76554	2.65076
2.36737	2.78241	3.37156	3.59694	4.85499	4.66106	2.85599	2.65764		1.37851	3.09761	3.34767	3.64961	2.1375	1.56072	1.03562	1.08406
1.95606	1.03562	2.39232	2.926	4.57107	4.47897	3.35614	3.49314		1.76554	1.42223	2.64846	3.00899	0.226509	0.475085	2.64386	2.75702
3.19535	3.26454	4.11437	4.64386	7.10224	7.01681	5.89918	5.90135		0.565597	0.879706	2.1375	2.41954	1.95977	2.13093	2.98185	2.9486
0.400538	1.53107	2.52607	2.60881	2.62527	2.90689	1.86394	1.852		2.27501	3.41414	3.91743	3.85798	4.57168	4.37573	2.53605	2.75702
1.46467	2.49057	2.64846	2.89724	3.17473	3.18587	1.65993	1.43829		3.36177	2.90881	3.76341	4.40939	4.28762	4.04177	5.2724	5.38543
2.41143	2.12433	3.8166	3.82782	3.48929	3.23266	1.60407	1.53107		1.18903	1.63227	2.56803	2.45943	2.72465	2.25399	3.56072	3.64616
0.400538	1.17632	2.24489	1.1375	4.44559	4.36457	2.73118	2.85		3.0072	2.12433	3.41819	3.66676	1.8953	1.79494	3.1375	3.11769
1.95606	1.30451	3.72683	3.74953	1.81967	2.32193	3.58976	3.1127		1.08406	1.17632	1.52105	1.1375	5.44294	5.51065	3.90207	3.88362
1.76554	0.275007	2.96347	3.1127	1.98914	2.3505	3.35614	2.75702		4.79286	4.29939	5.21762	5.64097	1.75702	2.36737	4.33628	4.37016
4.75061	4.65249	5.61294	6.14466	3.57168	3.3505	7.05658	6.95559		1.83188	1.17632	2.86592	2.49825	4.84348	5.10476	2.74416	2.49569
2.36737	2.64386	3.96532	3.74953	3.54473	3.60881	2.20163	1.53107		3.03562	2.69153	3.98094	4.36807	3.91743	4.11936	2.83794	2.41143
3.26903	3.16671	4.24944	4.72792	5.0009	5.1375	2.53605	2.90304		4.06005	3.13258	4.45352	5.10643	2.08066	1.73985	3.93074	4.21723
3.36177	2.25701	4.75542	4.59096	1.9486	1.72247	3.35614	2.7761		2.49569	2.78241	3.32337	3.42626	3.8339	3.95977	2.49825	2.17632
2.07039	1.9782	3.46336	3.44626	5.9982	5.80993	4.62994	4.61941		2.07039	1.03562	2.56803	2.57289	2.64846	3.26003	1.56072	1.69599
3.24489	2.8679	4.67129	5.00899	3.22651	3.20163	4.62293	4.75542		2.17632	1.81557	2.76128	2.49825	1.60407	1.89918	2.53605	2.65076
1.95606	1.72683	2.93168	3.16189	6.57561	6.54844	4.6017	4.80736		5.69265	5.824	6.55443	6.83794	4.81762	4.60881	2.37851	2.72247
2.45418	2.69153	3.74524	3.64961	3.66221	3.39232	1.28688	0.704872		3.76977	1.81557	3.851	4.01346	3.24793	3.31759	2.05311	2.32193
1.76554	1.81557	3.54967	3.48543	6.6343	6.72656	5.27352	5.37191		3.68257	4.11936	5.00495	5.38543	4.97407	4.99729	3.46597	3.26903
2.49569	2.78241	3.54967	3.82782	4.03562	3.76553	2.65076	2.8679		1.83188	2.19219	2.56803	2.98185	1.95977	1.9486	1.1375	0.847997
1.08406	1.17632	2.83188	2.45943	2.10434	1.96347	3.19535	3.08236		4.93546	6.90014	6.88631	7.1814	4.31252	4.47184	2.57289	2.85599
1.18903	1.89918	2.19219	2.15381	6.3894	6.39403	4.01078	3.9279		0.970854	1.30451	1.82782	2.15381	1.60407	1.35614	3.34341	3.09085
2.27501	1.72683	3.27352	4.16591	2.34199	1.58496	3.01436	3.29572		1.69599	2.05311	2.52607	2.53605	3.54967	4.10852	2.9542	2.9486
0.970854	1.30451	1.82782	1.88752	4.48864	4.60288	2.70487	2.73769		2.41143	3.02503	3.50716	3.30012	4.18349	4.30159	3.20945	3.0635
2.85599	2.37851	4.07125	4.20163	4.64904	4.56682	3.56072	3.3978		4.98003	5.77505	6.24413	6.17493	7.98071	8.02142	6.33628	6.25172
2.01436	2.12433	3.91743	3.52356	4.37851	4.40599	3.43829	3.29572		3.11769	1.81557	4.27501	3.8125	2.34483	2.17313	3.20945	3.29278
2.27501	3.83086	4.77347	4.50779	1.07039	0.584963	3.09761	3.24184		4.68032	5.83466	6.32894	6.38629	2.08066	1.79494	2.60881	2.91839
2.49569	0.275007	3.6893	3.50462	3.20945	3.03562	2.12433	2.22959		3.38405	2.73769	3.90111	4.33628	3.34767	3.11603	2.37851	2.17632
2.65076	1.30451	3.67016	4.0917	2.72465	2.88753	3.9222	3.7845		3.0635	2.31904	3.76341	4.11686	1.60407	2.08746	3.06178	3.22033
2.57531	1.89918	3.34767	3.40599	3.26003	3.32193	1.35614	1.81557		4.43563	3.95327	5.83542	5.66676	2.1375	1.73985	2.74416	2.88753
1.54597	1.81557	2.64846	2.45943	3.98641	3.85798	5.07211	4.92315		2.68706	2.19219	3.24793	3.23266	4.30012	4.56194	2.15381	2.9486
1.62293	0.505891	2.43829	2.89724	5.7845	5.80736	4.74416	4.52105		1.37851	2.64386	2.86592	2.67807	2.29572	2.13093	1.1375	1.69599
0.713696	0.505891	2.34483	2.33628	2.72465	2.48543	3.86394	3.90207		2.36737	3.16671	3.24793	3.46597	0.887525	0.933573	2.67807	2.61353
2.65076	1.81557	3.1127	3.57894	4.29204	4.43296	3.26903	2.92029		2.68706	3.23266	3.32337	3.6837	2.68706	3.26003	4.0268	4.01792
2.01436	2.05311	3.08406	3.18587	3.37156	3.18587	2.04264	1.852		3.38405	2.12433	3.79909	3.90207	3.19535	3.40871	2.37851	2.41143
3.38405	3.06178	4.40803	4.76022	7.09181	7.06931	5.06178	4.96947		3.73552	3.62527	5.37365	5.23841	2.56803	2.50589	3.18587	3.80323
3.14405	2.05311	4.70929	4.7761	3.0072	3.08746	3.89918	3.89336		3.09085	2.05311	3.61117	3.2555	3.6893	3.63692	2.10434	1.95606
2.01436	1.42223	3.08406	3.20945	7.38741	7.34873	5.58616	5.55428		3.19535	2.19219	3.72683	3.66676	2.34483	2.50589	0.925999	1.08406
1.18903	0.879706	2.29572	1.63227	5.46336	5.38888	3.79077	4.0268		4.0321	3.32625	5.20438	5.14364	1.60407	1.99639	3.36457	3.60881
1.62293	1.30451	3.19535	2.98185	4.30012	4.12101	3.28688	3.15704		2.07039	1.53107	2.56803	2.80735	1.43296	1.42761	2.15381	2.27501
1.46467	1.17632	3.57046	4.11686	6.02037	5.87774	6.97223	6.9629		2.88753	3.13258	3.8846	4.0268	3.19535	3.1375	4.15381	4.12763
4.91265	4.40327	5.45418	6.16591	3.17473	2.90689	5.71699	5.77189		2.72247	2.8679	3.98094	4	5.03518	5.38612	6.40429	6.29352
2.27501	2.59455	3.48543	3.88753	3.78241	3.53605	1.81557	1.852		2.17632	3.02503	3.52857	3.00899	2.29572	2.29278	2.7761	3.58976
2.65076	2.90881	4.10014	3.2555	4.29204	4.09592	1.86394	1.61824		3.49057	3.29572	4.01168	4.32553	6.06523	5.95652	7.36457	7.42928
1.54597	0.505891	2.1375	2.15381	4.1914	4.36457	2.59455	2.65764		2.17632	1.72683	2.68706	2.49825	2.19219	2.08746	1.23266	0.970854
3.26903	2.19219	4.36107	4.2817	4.94017	4.91169	2.85599	2.52857		3.19535	1.72683	3.52857	3.38543	4.26228	4.39369	2.98185	3.0635
3.0072	1.30451	3.52857	3.40599	3.13914	3.20163	1.35614	1.57531		4.59694	4.9458	5.59783	6.10748	4.63227	4.36667	5.66249	5.41819
1.62293	1.72683	2.72465	3.34341	3.10266	3.05311	1.60407	1.77821		1.76554	1.63227	2.29572	2.33628	1.13093	1.42761	2.24793	1.8953
2.9486	2.12433	4.01168	3.98641	3.41684	3.63227	2.50589	2.52857		5.37434	4.44559	6.0054	6.34961	3.94954	4.08661	2.60881	1.95606
1.8953	1.9782	2.79701	3.1375	4.56438	4.81762	3.1375	3.24184		2.36737	1.63227	3.02503	3.40599	2.93168	2.63227	3.78136	4.20477
1.54597	1.30451	2.34483	3.30012	4.48864	4.36457	3.09761	2.75702		0.847997	1.30451	1.52105	1.70044	1.23879	1.1177	2.41954	2.07039
2.27501	2.05311	3.8166	4.47897	2.86196	2.40599	3.40599	3.82171		3.75275	2.5435	4.46467	4.30378	2.48285	2.17313	1.56072	1.46467
1.76554	0.505891	2.08066	2.60881	4.97591	4.96809	3.61824	3.48156		2.82375	1.81557	3.48543	3.40599	3.52857	3.35473	2.10434	2.72247
1.83188	1.53107	3.1127	3.30012	1.67807	1.58496	2.99277	2.97085		3.0072	3.20006	4.15623	4.11686	2.89918	2.88166	1.56072	1.62293
2.01436	2.25701	3.37156	3.16189	3.41684	3.16993	1.81557	2.02148		2.32193	3.29572	3.67016	3.87283	6.13668	6.18249	4.96116	4.95791
1.76554	2.43563	3.22188	3.23266	5.84649	5.66391	3.05658	3.1127		1.83188	2.31904	3.02503	3.27799	5.09381	5.14771	3.78136	3.89918
1.95606	2.25701	3.05485	3.1127	4.89821	4.6893	3.07724	3.18587		2.22651	2.19219	2.99458	3.16189	2.52607	2.69153	1.63227	1.8953
1.69599	0.704872	2.19219	2.10434	3.10266	3.01792	2.08406	2.17313		2.79077	2.59455	3.52857	4.2817	1.01435	1.02857	3.34341	3.4489
2.27501	2.31904	3.8679	3.64961	4.06437	4.29278	2.47508	2.61589		2.88753	3.44228	4.0268	4.06609	2.02148	1.68257	3.20945	3.64616
1.37851	1.30451	2.93168	2.57289	3.96625	3.70044	2.67807	2.65764		3.11769	4.01078	4.34908	4.76022	3.8339	3.85997	0.536053	1.8953
2.12433	1.63227	3.19535	2.8679	3.89336	3.91648	2.20163	2.20163		2.07039	2.59455	2.79701	3.36457	3.44095	3.20006	2.24793	1.95606
0.970854	0.704872	2.48285	2.53605	2.24489	2.53605	3.75275	3.98641		3.0072	3.23266	3.8339	4.06609	3.851	3.35473	2.60881	2.45418
1.83188	1.42223	2.08066	2.74416	7.00428	7.00225	5.05658	5.04221		4.41414	4.41751	5.30086	5.66676	4.5404	4.57773	3.16189	3.38405
2.41143	2.25701	3.37156	3.76553	4.82171	4.48543	3.76553	3.3978		1.83188	1.17632	2.43829	2.20163	3.32337	3.51096	2.33628	2.22651
0.713696	0.879706	2.43829	2.8679	2.51853	2.65535	3.28688	3.82171		2.72247	2.43563	4.11437	3.8125	1.43296	1.28096	2.41954	3.09085
3.0072	2.31904	4.27501	4.88996	3.82782	4.07895	4.90881	4.93593		2.57531	3.02503	4.0268	4.10434	1.01435	1.49569	2.37851	2.01436
2.49569	2.19219	3.39506	3.18587	4.31615	4.36457	1.81557	1.43829		3.11769	4.44559	4.76447	4.66106	2.60881	2.25399	1.48543	1.37851
1.08406	1.72683	2.72465	2.60881	5.72274	5.56682	3.40599	3.49314		4.45681	3.29572	5.24374	5.2724	1.23879	1.02857	2.9542	3.16993
4.69822	3.93357	6.0468	6.13237	3.63692	3.7761	2.9486	2.5509		3.57046	4.06609	3.90111	4.2817	1.13093	1.20163	2.05311	2.49569
2.32193	1.89918	3.05485	3.44626	5.79883	5.65821	2.99277	3.30889		3.64616	2.37851	4.74631	4.53605	1.43296	1.28096	2.29278	2.01436
1.62293	1.9782	3.08406	2.29278	3.904	3.7866	2.53605	2.11437		2.79077	2.43563	3.16832	3.16189	3.8679	3.69599	2.9542	2.68706
1.18903	2.19219	2.43829	2.89724	2.02857	1.53605	2.926	2.9542		2.49569	1.81557	3.59096	3.64961	0.887525	0.604071	2.57289	2.27501
2.65076	1.63227	3.72683	3.90207	3.86096	3.83794	1.7137	1.53107		2.45418	3.06178	3.99639	3.73335	3.37156	3.72465	4.70321	4.71589
1.54597	0.704872	2.29572	2.29278	4.88753	4.98185	3.40599	3.58256		1.83188	2.19219	2.29572	2.57289	3.32337	3.63692	2.45943	2.27501
1.76554	1.63227	2.43829	2.20163	3.10266	3.08746	0.443607	0.344828		2.41143	2.82579	2.96347	3.59694	1.95977	2.29278	4.12928	3.71809
2.57531	3.13258	3.8679	3.8125	3.78241	3.81762	1.05658	1.43829		4.84197	3.76553	5.49825	5.824	4.16993	4.11936	5.16792	5.07895
2.07039	2.49057	3.08406	3.56072	5.36667	5.33628	1.54597	1.73985		3.11769	3.16671	4.01168	3.73335	2.29572	2.04264	1.48543	1.18903
1.62293	1.63227	3.08406	2.8679	6.46858	6.41954	4.23879	4.62469		3.03562	3.20006	4.24944	4.20163	4.67129	4.81609	6.22207	5.99729
4.26604	5.06824	5.83112	6.06609	4.11103	4.2854	5.44228	5.36877		1.76554	1.81557	2.08066	2.7761	3.48543	3.59096	2.10434	2.01436
1.69599	0.505891	2.89918	3.23266	0.632268	1.20163	3.7137	3.72683		1.69599	1.89918	2.39232	2.98185	0.422233	0.722466	3.03562	3.16993
1.62293	2.69153	3.19535	3.64961	5.26303	5.21723	3.72683	3.46989		3.31615	3.32625	4.23649	4.47897	5.07211	4.99141	3.90207	3.94486
2.75702	3.02503	4.01168	4.0268	6.61662	6.50621	5.08236	4.96947		2.65076	2.05311	3.16832	3.16189	2.76128	2.43829	1.40599	1.28688
2.41143	2.12433	3.61117	3.64961	3.72356	3.43296	2.62293	2.57289		3.76977	4.5656	4.14241	4.9542	2.34483	2.08746	3.18587	2.9486
1.37851	1.63227	2.76128	2.8679	6.27109	6.19771	3.09761	3.32193
2.61353	2.31904	3.54967	3.79701	5.36667	5.33628	1.54597	1.73985
1.8953	2.19219	3.24793	2.7761	4.42358	4.26303	2.23879	1.98914
1.54597	1.72683	2.76128	3.23266	5.61029	5.32193	4.27501	4.20633
1.18903	1.89918	2.52607	2.64386	3.54473	3.07039	6.22728	6.12247
0.970854	1.17632	1.95977	2.53605	7.61088	7.53528	6.19219	6.37643
1.37851	1.63227	3.02503	3.20945	2.14078	2.90689	3.64616	3.38543
2.12433	2.78241	3.1127	3.00899	4.45286	4.37156	2.12433	1.95606
1.08406	1.63227	1.75702	2.20163	3.73552	3.62059	1.86394	1.70044
0.970854	1.42223	2.19219	1.88752	4.98596	5.0917	3.63227	3.59335
0.713696	1.30451	1.52105	1.32193	5.97315	5.86047	4.76977	4.57107
1.95606	1.63227	2.56803	3.27799	4.60407	4.38543	1.7137	1.57531
2.9486	2.12433	4.47573	4.44956	5.47054	5.34341	2.41143	2.50589
3.40599	3.09761	4.44228	4.27053	3.29278	3.3505	1.05658	1.70044
2.45418	2.43563	3.50716	3.76553	4.11103	4.29278	2.59455	2.61589
1.28688	1.72683	2.48285	3.06178	3.17473	3.10434	1.91073	1.48543
2.68706	3.16671	4.26228	3.98641	3.72356	3.3505	2.04264	2.17313
0.970854	1.30451	2.1375	1.82782	3.2765	3.45943	2.41143	1.61824
3.0072	2.37851	3.27352	3.16189	3.04614	3.21723	1.54597	1.65993
2.75702	2.05311	3.39506	4.11686	4.46728	4.35755	2.70487	2.28392
2.07039	2.64386	3.70819	3.87283	1.40599	1.58496	2.97085	2.48285
2.57531	1.72683	3.14078	3.88753	5.55398	5.59991	4.27501	4.14893
2.49569	2.19219	4.05658	4.01346	5.96301	5.9542	4.31034	4.25474
3.16993	3.54967	4.63227	4.46924	5.96301	5.80993	3.11769	3.17153
1.37851	1.42223	2.83188	2.74416	4.50271	4.36457	0.970854	1.05658
1.28688	0.879706	2.96347	3.40599	2.96717	3.10434	4.36177	4.01078
1.69599	1.03562	2.56803	3.40599	2.21101	2.29278	3.37295	3.20006
2.32193	2.12433	3.67016	3.64961	3.48929	3.36457	1.21412	0.992768
2.65076	2.59455	4.15623	4.11686	6.23993	6.27053	5.1127	5.23381
2.79077	2.43563	4.0268	3.88753	6.12412	6.11061	4.68482	4.5435
0.970854	1.81557	2.02148	2.49825	4.81044	4.75489	2.90304	2.90304
1.69599	1.17632	2.1375	2.8679	0.823749	0.263034	3.51601	3.56072
1.37851	0.505891	2.48285	2.89724	2.24489	2.51096	3.83996	3.80323
5.60051	4.22033	6.52011	7.00731	4.37086	3.9542	6.06091	6
1.54597	1.72683	2.39232	3.16189	5.9982	5.86295	4.72465	4.76977
0	0.879706	1.8953	1.70044	3.63692	3.57289	2.04264	2.02148
1.46467	0.704872	2.83188	3.00899	2.37295	2.51096	3.68706	3.74631
3.26903	2.69153	3.90111	4.76022	6.53854	6.61618	5.24641	5.37191
2.32193	2.82579	3.57046	4.61765	1.98914	2	3.42223	3.28244
1.54597	1.42223	2.48285	3.06178	7.43588	7.43463	5.58976	5.88166
1.18903	1.72683	1.60407	2.20163	2.27799	2.37851	3.11769	3.2555
2.79077	1.81557	3.8166	3.79701	5.92695	5.83542	4.23879	4.22728
3.26903	3.09761	4.46467	4.39917	5.81583	5.66676	4.6017	4.54905
1.46467	1.53107	2.68706	3.1127	5.35509	5.32912	3.75275	3.44626
1.28688	0.879706	2.02148	2.24793	4.26754	4.38543	0.31034	0.782409
1.37851	1.89918	1.95977	2.7115	2.83996	2.70044	0.970854	0.62293
3.80323	3.64961	4.28762	4.8679	4.71094	4.52982	2.1635	1.65993
2.9486	2.59455	3.22188	3.71699	4.82731	4.85798	3.26903	3.2555
2.9782	3.852	4.852	4.61765	7.6744	7.57062	5.83086	5.81865
2.12433	1.81557	2.93168	3.18587	4.10182	3.93546	1.48543	2.05311
1.37851	1.03562	2.34483	2.53605	4.95559	4.82782	3.67356	3.71699
1.95606	0.505891	2.56803	2.7761	2.43296	2.43296	3.51601	3.28244
2.27501	1.81557	3.65076	3.48543	2.10434	1.37851	3.67356	3.63575
2.45418	2.12433	3.78136	4.32553	8.52427	8.44543	6.96394	7.11114
3.40599	3.06178	4.5509	4.37851	3.12101	3	2.04264	2.14405
1.62293	1.81557	2.93168	2.9542	5.42694	5.30012	4.34483	4.23419
2.45418	2.82579	3.65076	3.44626	3.54473	3.07039	6.22728	6.12247
2.68706	2.78241	3.8339	3.40599	3.8166	3.54844	1.28688	1.1177
2.72247	2.12433	3.67016	3.40599	6.00563	5.82782	3.98914	4.09677
3.4489	1.30451	4.37295	4.54535	5.48478	5.22497	3.1375	3.08236
2.01436	2.43563	3.57046	3.71699	3.78241	3.63227	1.21412	1.48543
0.970854	0.704872	2.72465	2.80735	2.17632	2.03562	3.11769	2.73769
1.83188	3.26454	3.52857	3.66676	3.68706	3.67807	1.28688	1.1177
1.62293	1.81557	3.65076	3.27799	2.59932	2.65535	3.73985	3.46989
1.37851	1.30451	2.43829	3.23266	9.1535	9.14134	7.65478	7.79233
2.22651	1.30451	2.68706	2.67807	2.926	2.7866	2	1.852
1.54597	2.12433	2.43829	2.49825	4.38612	4.43962	2.04264	2.36177
1.69599	1.53107	2.29572	2.45943	4.12019	4.04439	2.80735	2.90304
1.62293	0.879706	3.6311	3.84298	2.40327	2	3.03562	3.1127
4.25399	3.49697	4.82629	5.84674	3.53107	3.74416	7.06437	7.12608
2.41143	2.5435	3.67016	4.1416	4.52356	4.47897	2.50589	2.67807
1.69599	2.59455	3.22188	3.1375	4.57107	4.64386	2.53605	2.33628
1.28688	2.12433	2.39232	2.89724	4.34767	4.43962	3.11769	3.22805
2.17632	1.53107	3.70819	3.76553	2.49057	2.53605	4.15381	3.95327
2.17632	1.72683	3.1127	3.34341	4.25927	4.37156	2.34483	2.28392
0.847997	2.19219	2.83188	2.57289	2.62527	2.60881	0.782409	1.23266
2.49569	2.31904	3.1127	3.44626	7.59701	7.48462	5.36036	5.22342
2.65076	2.8679	3.61117	3.76553	3.6241	3.62059	0.879706	1.1177
2.41143	1.53107	3.90111	4.23649	2.72465	2.926	4.22959	4.30159
3.11769	2.5435	4.5509	4.66959	6.08491	6.06824	4.33628	4.44559
2.65076	1.89918	3.61117	3.42626	4.30816	4.52982	3.25096	3.17153
2.36737	0.879706	2.48285	2.57289	3.64961	3.73335	2.75702	2.5509
4.58737	3.95327	5.15015	5.2891	4.10182	4.0268	3.23266	2.92029
1.83188	1.17632	2.60881	2.53605	3.13914	2.88753	2.20163	1.95606
3.31615	2.31904	3.99639	4.38888	6.42677	6.36807	5.1375	5.27128
1.08406	1.03562	1.82782	2.7115	4.87135	4.62059	2.73118	2.8679
0.970854	1.63227	2.24489	2.45943	1.21412	0.925999	2.75702	2.48285
2.27501	1.89918	2.76128	3.34341	3.12101	2.90689	0.782409	0.62293
2.27501	1.72683	3.39506	3.52356	3.64961	3.7115	2.5656	2.59455
5.12598	4.06609	5.99774	6.57516	9.88286	9.82544	8.68944	8.8276
1.37851	0.879706	2.68706	2.64386	2.65076	1.926	3.37295	3.09761
1.54597	1.81557	2.56803	3.1375	4.14731	4.16993	1.54597	0.85599
3.09085	3.29572	4.23649	4.32553	4.75275	4.7115	3.26903	3.03562
2.45418	2.19219	3.1127	3.40599	4.21723	4.16993	2.20163	2.36177
3.16993	1.03562	5.00495	4.78398	2.02857	2.43296	3.25096	3.24184
2.88753	1.42223	3.48543	3.98641	5.5267	5.27053	2.90304	2.69822
4.10098	5.14731	5.80064	5.56072	7.74638	7.67172	4.69822	4.55459
1.28688	0.704872	2.89918	3.52356	1.98914	1.88752	3.05658	2.81352
2.72247	2.82579	3.78136	4.34696	3.58496	3.47249	2.37851	2.08406
2.17632	2.19219	3.44095	3.34341	4.18269	4.04439	3.05658	2.83188
1.18903	2.19219	2.72465	3.23266	4.5373	4.53605	2.12433	1.98914
3.26903	3.76553	5.00495	5.14364	2.06695	2.16993	3.852	3.71699
2.36737	2.69153	4.32481	4.59096	4.35544	4.27799	5.27352	5.25777
1.54597	2.25701	2.79701	2.67807	2.81762	3.03562	2.12433	1.77821
2.17632	1.72683	3.34767	3.66676	3.7939	3.66676	1.65993	1.1177
2.68706	1.53107	3.19535	3.08746	4.04527	3.89724	2.08406	2.08406
1.54597	1.72683	2.48285	2.7115	4.23419	4.06178	1.54597	1.65993
2.17632	2.9486	3.50716	3.63227	3.2765	3.21723	1.1375	1.23266
1.08406	1.53107	2.68706	2.41954	7.74638	7.67172	4.69822	4.55459
2.12433	1.89918	4.14241	4.22497	4.39369	4.20945	5.46989	5.05788
0.970854	0.704872	2.48285	2.7761	4.37851	4.30743	1.05658	1.05658
1.62293	1.17632	3.08406	2.53605	2.43296	1.76554	3.42223	3.14241
2.9486	2.19219	4.22342	4.1416	2.51853	2.40599	0.970854	1.05658
3.42761	2.8679	4.15623	4.45943	4.31615	4.22497	3.03562	2.90304
2.91839	2.64386	3.74524	3.54226	3.58496	3.48543	1.1375	0.782409
2.53605	2.12433	3.48543	3.64961	9.16377	9.04029	7.5744	7.56712
2.68706	1.03562	4.11437	3.90207	3.06523	2.90689	4.10434	4.08916
1.76554	3.16671	3.65076	3.46597	6.12184	5.86542	4.04264	3.9279
1.18903	1.03562	2.72465	2.89724	2.88362	2.70044	3.98914	3.9279
1.83188	1.17632	2.64846	2.80735	1.62761	2.1375	2.90304	3.06695
1.83188	1.63227	2.43829	2.926	5.65191	5.58496	4.09424	4.05832
2.36737	2.5435	3.90111	3.50462	5.46336	5.38888	3.79077	4.0268
1.8953	1.63227	3.99639	4.15381	3.19219	3.41954	4.73769	4.32769
1.83188	2.37851	2.43829	2.98185	4.56438	4.6837	1.65993	2.05311
1.62293	2.31904	2.93168	3.2555	3.15704	3.23266	1.42223	1.48543
1.08406	1.72683	2.39232	2.49825	3.13914	3.44626	1.1375	1.23266
4.43563	4.97499	5.40871	6.04985	4.50271	4.41954	2.23879	2.14405
2.12433	2.5435	3.37156	3.18587	4.65535	4.54844	1.7137	1.73985
3.19535	2.82579	4.26228	4.0268	5.48478	5.60288	2.5656	2.41143
3.14405	1.30451	3.34767	3.84298	4.08321	4.04439	2.78241	2.8679
1.18903	1.03562	2.72465	2.10434	4.59753	4.8125	3.58976	3.48156
2.72247	2.73769	3.78136	3.79701	6.87504	6.74416	4.61589	4.34056
2.12433	1.9782	2.86592	3.06178	3.73552	3.65535	1.65993	1.57531
0.713696	1.17632	1.52105	2.41954	7.06598	6.98755	5.72356	5.79077
1.28688	2.37851	2.83188	3.00899	4.35544	4.51728	3.30451	3.14241
2.07039	2.37851	3.08406	3.20945	5.43429	5.43962	3.94486	3.7845
2.57531	3.06178	3.94954	4.0268	3.15704	3.43296	2.04264	2.31034
2.79077	2.73769	3.02503	3.88753	3.88264	3.89724	1.76554	1.88752
3.49057	2.8679	4.38474	4.0917	4.62352	4.45286	3.17632	2.98732
2.72247	4.26828	5.01257	5.04876	2.57289	2.43296	4.21101	4.10434
1.08406	1.17632	1.23879	1.48543	6.49345	6.54535	4.66448	4.77452
0.847997	1.42223	2.1375	2.20163	3.53107	3.48543	2.50589	2.48285
1.54597	2.12433	2.1375	2.20163	2.62527	2.32193	4.90304	4.75542
3.4489	3.32625	4.99729	4.65249	3.38681	3.47249	5.2555	5.11145
2.36737	2.64386	3.54967	3.57894	4.43095	4.27799	2.9486	3.15704
1.69599	0.704872	2.29572	3.20945	4.50271	4.37851	2.34483	2.57289
2.79077	3.46989	4.24944	4.35755	2.02857	2.16993	3.98914	3.64616
0.713696	0.704872	1.23879	1.88752	3.55827	3.41954	0.970854	1.57531
2.22651	1.81557	3.37156	2.7761	3.17473	2.98185	2	1.43829
2.01436	1.03562	2.34483	2.89724	3.98641	4.21723	1.86394	2.11437
0.713696	1.42223	2.02148	2	4.5509	4.59694	3.25096	3.38543
1.46467	0.704872	1.68257	1.88752	5.70763	5.51096	3.75275	3.68706
2.72247	2.05311	3.34767	3.71699	3.57168	3.39232	0.879706	1.23266
0.713696	1.42223	1.95977	2.926	3.59813	3.52356	2.1635	2.5509
3.60881	2.05311	4.41954	4.47897	3.73552	4.18587	2.87971	2.52857
2.91839	2.25701	3.61117	3.66676	4.5097	4.57289	1.76554	1.70044
0.970854	0.879706	1.13093	1.70044	2.34199	2.32193	1.1375	1.38957
3.5509	3.35614	4.52982	4.33628	5.45253	5.37504	2.80735	2.88557
3.88362	4.35966	4.57168	5.19771	4.46728	4.20945	2.5656	2.57289
1.37851	1.81557	2.60881	2.9542	1.52105	2	2.78241	2.52857
2.17632	2.37851	2.72465	3.20945	5.83819	5.76022	4.14405	3.83996
1.08406	2.12433	2.1375	2.33628	5.70155	5.59096	4.09424	4.10434
3.03562	3.46989	5.1152	4.38888	7.6937	7.64818	5.26454	5.20945
1.69599	3.23266	3.24793	3.50462	6.24413	6.1819	4.81353	4.92315
2.17632	1.9782	2.83188	3.42626	5.04483	4.95884	2.926	2.90304
2.07039	2.31904	3.27352	3.20945	2.02857	2.23266	2.83188	3.14241
2.68706	2.19219	3.19535	3.54226	4.33985	4.29278	1.95606	1.65993
1.46467	1.63227	2.72465	2.926	1.62761	1.58496	2.04264	2.41143
1.28688	1.03562	2.56803	2.57289	3.41684	3.43296	4.21101	4.40327
0.847997	1.30451	2.34483	2.53605	2.70044	2.45943	3.48543	3.49314
1.95606	2.05311	3.22188	2.89724	5.98573	5.97269	3.9782	3.76553
1.62293	1.9782	1.82782	2.29278	3.67469	3.70044	1.91073	1.65993
0.970854	1.17632	1.75702	2.15381	2.06695	2	3.61824	3.69711
1.69599	0.505891	3.44095	3.23266	3.93546	3.87774	4.926	4.93168
0.713696	2.69153	2.52607	2.7761	2.27799	2	3.40599	3.21413
2.79077	2.5435	4.12846	4.34696	2.31034	2.29278	4.02148	3.72683
1.54597	2.43563	3.22188	2.49825	5.27947	5.3147	2.87971	2.5509
3.46989	5.03166	4.91025	5.23841	5.08279	4.89239	3.30451	3.30889
2.72247	1.17632	3.70819	3.38543	3.06523	2.76553	1.21412	1.43829
1.46467	2.05311	3.02503	2.7761	1.86394	2.1375	3.01436	2.69822
4.15381	4.32984	5.07938	5.36457	7.57554	7.6575	6.10182	6.11873
2.22651	1.30451	3.02503	3.03562	4.14731	4.03562	2.9486	2.97085
2.49569	2.43563	3.76341	3.97269	5.42324	5.3505	6.30816	6.30597
1.69599	2.64386	2.52607	2.80735	3.7115	3.62059	1.28688	1.17632
2.45418	2.59455	3.52857	3.87283	4.37086	4.2555	2.41143	2.41143
2.41143	3.06178	3.41819	3.76553	3.0268	3.1375	1.81557	1.38957
3.11769	2.49057	3.90111	3.97269	4.97591	5.05745	3.75275	3.14241
2.49569	3.29572	4.34908	4.04002	4.23419	4.36457	2.80735	2.73769
3.19535	3.16671	3.98094	3.95884	6.91898	6.90087	5.81865	5.79312
1.83188	1.63227	3.39506	3.23266	1.40599	1.67807	3.46989	3.03562
4.79286	4.79025	5.57228	5.71699	8.33722	8.30469	7.05268	7.11395
1.8953	1.72683	3.8679	3.78136	2.31034	2	3.40599	3.29572
0.847997	1.30451	2.29572	2.64386	5.33163	5.30743	2.87971	2.9542
2.36737	2.9486	3.98094	3.93074	9.93015	9.86109	8.67807	8.62216
0.713696	1.9782	2.39232	2.53605	1.67807	1.20163	2.53605	2.65764
1.62293	1.42223	2.83188	3.16189	2.37295	2	3.32193	3.41007
1.18903	1.63227	2.56803	2.37851	5.00585	4.83794	2.70487	2.93734
2.85599	2.90881	4.15623	4.27053	3.68706	3.66676	2.85599	2.5509
2.9486	2.25701	3.72683	3.98641	3.35614	3.29278	1.7137	2.20163
2.32193	1.81557	2.83188	3.27799	3.26003	2.926	2.20163	2.17313
1.83188	2.5435	2.96347	3.54226	1.34483	1.53605	3.05658	3.12763
1.95606	3.09761	3.46336	3.73335	5.9982	5.86295	4.72465	4.76977
1.08406	1.72683	3.24793	3.34341	5.84925	5.82018	4.17313	3.85798
2.75702	3.62527	3.90111	3.23266	7.51696	7.51806	4.26604	4.53232
1.83188	0.879706	2.60881	2.05311	3.30889	3.48543	2.47508	2.08406
3.38405	3.76553	4.07125	4.51728	5.11061	5.05311	3.87578	4.0268
3.51096	3.80941	4.40803	4.65249	5.63285	5.48864	3.38957	3.66676
3.49057	3.26454	4.49761	4.9331	4.11103	4.37851	2.78241	2.59455
0.847997	0.704872	2.56803	1.63227	5.81865	5.85549	7.24298	7.13535
6.47832	6.36597	6.85275	7.1918	4.93499	4.8679	8.69863	8.67617
1.28688	1.53107	2.39232	2.64386	5.12887	4.94017	3.37295	3.26903
3.14405	3.46989	4.40803	4.27053	6.4632	6.45451	4.6017	4.70155
1.54597	0.879706	2.1375	2.64386	3.78241	3.67807	1.81557	1.852
2.57531	2.59455	3.59096	3.27799	2.98732	3.39232	1.60407	1.38957
0.565597	1.72683	2.39232	2.45943	5.5267	5.47249	3.79077	3.63575
3.57046	2.25701	4.58195	4.82273	3.20945	3.01792	4.21101	4.45154
2.01436	1.89918	3.6311	3.90207	3.0268	3.03562	4	4.04264
2.01436	0.879706	3.22188	2.89724	2.37295	2.20163	3.46989	3.82171
4.46728	2.82579	4.64212	5.11894	4.88753	4.97728	3.21413	3.36036
2.07039	2.82579	3.46336	3.97269	3.26003	3.3505	4.24793	4.38474
1.76554	2.05311	3.14078	3.1375	1.9486	2.03562	2.80735	3.15704
3.31615	4.06609	4.59216	4	5.58737	5.55765	2.65076	2.11437
3.22033	4.01078	4.43095	4.72792	8.33722	8.30469	7.05268	7.11395
2.57531	2.05311	3.52857	3.1127	4.61706	4.64961	2.44361	2.20163
2.32193	0.704872	2.56803	2.53605	4.92457	4.83289	3.21413	3.33485
2.65076	2.05311	3.46336	3.1127	4.59096	4.57894	2.65076	2.11437
2.79077	3.44228	4.36107	4.17792	4.12019	4.1375	2.90304	3.20006
2.9486	1.63227	2.79701	3.61471	6.91636	6.72247	6.15381	5.90569
0.847997	2.05311	2.96347	2.33628	2.79494	2.70044	1.60407	1.73985
5.57652	5.57984	7.86239	8.99591	4.81044	5.07468	10.8771	10.7463
2.72247	2.37851	3.19535	3.54226	3.17473	2.58496	1.81557	1.73985
3.57046	3.09761	3.72683	3.98641	6.91898	6.90087	5.81865	5.79312
3.09085	3.74308	4.05658	3.70044	3.13914	3.20163	4.40327	4.40939
0.713696	0.879706	1.68257	1.63227	3.0072	2.67807	1.42223	2.11437
1.62293	1.17632	2.24489	2.10434	2.65076	2.70044	1.60407	1.65993
2.49569	3.38543	4.21023	3.98641	2.54597	2.60881	3.87578	3.41007
3.16993	3.23266	4.49761	4.54535	4.95047	5.04002	2.9486	2.63692
2.9782	2.59455	3.6311	3.42626	5.77004	5.74416	4.41143	4.45746
2.85599	2.43563	3.65076	3.23266	4.02592	4.05311	2.78241	2.67807
3.26903	2.05311	4.73715	4.32553	2.06695	2.03562	3.11769	3.22805
2.45418	2.31904	3.32337	3.30012	3.19219	3.40599	2.31034	2.36177
3.22033	3.13258	4.41954	4.34696	6.71809	6.67666	5.38128	5.04614
1.62293	2.31904	2.79701	2.74416	3.17473	3.30743	0	0.704872
4.0321	3.49697	4.57168	4.45943	2.65076	2.80735	1.21412	1.77821
1.69599	2.19219	2.43829	3.36457	4.40871	4.29278	5.67694	5.52074
1.62293	1.9782	3.57046	3.1127	3.20945	3.21723	4.25701	4.19219
2.61353	1.30451	3.90111	3.30012	1.14405	1.76554	3.17632	2.9542
3.60881	4.17073	4.86888	4.87529	4.89288	4.69488	1.65993	1.81557
1.69599	1.53107	3.02503	3.36457	2.06695	2.37851	3.57531	3.41007
1.37851	1.81557	2.52607	3.40599	1.57531	1.1375	2.12433	2.11437
2.49569	1.42223	2.24489	3.59694	6.91636	6.86913	4.80736	4.70155
3.8679	3.41414	4.5404	4.34696	7.91367	7.93958	6.15137	6.26266
3.09085	4.23649	4.66164	4.76022	4.6865	4.46597	3.56072	3.22805
2.45418	1.89918	3.22188	3.70044	6.19731	6.0917	4.05311	4.25474
2.49569	2.49057	3.57046	3.36457	5.17792	4.94486	3.94486	4.01078
1.08406	1.42223	2.39232	2.45943	3.15704	3.03562	4.0635	4.24793
0.713696	0.275007	1.82782	2.05311	1.86394	1.926	3.19535	3.37295
2.75702	2.78241	3.70819	3.85798	4.04527	4.03562	3.03562	2.31034
2.82375	1.17632	3.74524	3.66676	2.34199	2.53605	3.67356	3.30889
1.8953	2.25701	3.19535	3.06178	8.35526	8.2724	5.9222	5.85947
2.36737	3.80941	4.0268	4.0268	1.40599	1.58496	3.01436	2.7761
3.19535	2.82579	4.04177	4.22497	2.54597	3.01792	1.7137	1.28688
1.46467	1.89918	2.96347	3.16189	4.2426	3.9542	2.73118	2.50589
2.01436	1.9782	3.14078	3.46597	3.19219	3.1375	4.05311	3.98641
2.53605	1.03562	3.16832	2.7115	3.55827	3.58496	2.37851	2.05311
2.61353	2.64386	3.79909	4.06609	4.67412	4.49185	3.19535	3.6565
3.26903	1.89918	3.91743	3.95884	4.09255	3.89724	2.59455	2.11437
2.61353	1.9782	3.8339	3.74953	5.90857	5.72792	4.20163	4.2817
1.95606	1.89918	3.72683	4	4.47444	4.43296	5.74953	5.68622
2.17632	2.43563	2.72465	3.03562	4.57107	4.17792	3.28688	3.34767
2.49569	2.31904	3.65076	3.54226	3.98641	4	2.99277	2.65764
2.79077	1.17632	3.90111	3.66676	1.81967	1.67807	2.5656	2.98732
2.07039	1.63227	2.39232	2.9542	3.87184	3.6893	2.41143	2.05311
3.8679	3.95327	5.17073	5.00899	3.37156	3.41954	2.20163	2.28392
2.22651	2.37851	3.16832	3.34341	5.86567	5.70874	3.86394	3.96993
1.62293	1.17632	2.93168	3.34341	2.62527	2.43296	4.14405	4.25474
2.36737	1.17632	3.67016	3.48543	3.04614	2.70044	3.91073	3.7366
1.37851	0.879706	3.19535	2.89724	1.86394	1.32193	2.80735	2.65764
2.41143	2.59455	3.79909	3.2555	4.26754	4.20163	3.19535	3.0197
2.45418	2.37851	3.46336	3.23266	5.77873	5.59694	3.51601	3.33485
1.54597	2.5435	3.50716	3.87283	6.76553	6.72247	4.8679	4.86196
1.8953	2.19219	2.34483	2.53605	3.46074	3.21723	1.95606	1.65993
5.80426	5.18943	6.10852	6.99718	4.30816	3.89724	7.29462	7.35905
4.10098	4.86493	5.61794	5.78921	4.89821	4.80219	5.84599	5.81173
3.49057	3.23266	4.32481	4.51728	5.62	5.55152	4.45943	4.39094
2.07039	0.879706	2.24489	2.80735	3.15704	3.26303	4.53605	4.39712
2.53605	3.20006	3.46336	3.82782	3.19219	2.90689	4.17313	4.30816
1.69599	1.63227	2.1375	3.32193	4.04527	4	5.1177	5.00225
2.9486	2.90881	4.08577	4.21335	7.97677	7.94369	6.81967	6.85711
2.45418	1.89918	2.1375	3.56072	2.88362	2.58496	4.39506	4.30159
3.24489	2.37851	3.8166	4.04002	5.98823	5.93074	5.0036	4.78869
2.27501	2.5435	3.37156	3.20945	2.70044	2.82782	3.82782	3.62527
2.27501	2.82579	3.14078	3.71699	5.06393	5.1375	3.51601	3.28244
1.8953	2.31904	3.05485	2.64386	3.44626	3.63227	2.23879	2.38681
2.27501	2.49057	3.46336	3.32193	1.57531	1.32193	2.97085	2.81352
2.53605	2.64386	3.27352	3.71699	6.62308	6.63372	4.53605	4.68145
3.40599	3.44228	3.98094	4.48864	4.74093	4.60881	1.95606	2.36177
1.76554	0.879706	2.68706	2.49825	3.24336	2.94486	1.76554	1.98914
2.79077	2.90881	3.79909	3.54226	2.94673	3.07039	1.35614	1.38957
3.31615	3.13258	4.28762	4.22497	7.71425	7.60807	6.24108	6.20926
3.31615	2.90881	4.56133	4.60881	2.77189	2.94486	4.7115	4.33414
3.91457	2.49057	4.23649	4.6865	3.82782	3.49825	1.28688	1.61824
1.28688	1.42223	2.34483	2.60881	4.20007	4.30012	2.44361	2.48285
2.91839	3.09761	3.76341	3.30012	5.85474	5.7996	3.64616	3.83086
1.62293	1.53107	2.52607	2.80735	4.68032	4.48543	2.1635	2.63692
1.8953	2.5435	2.83188	3.32193	5.80736	5.61471	4.30159	4.35332
2.07039	1.03562	2.39232	2.10434	3.13914	3.27799	2.27501	2.25701
6.50653	5.96648	7.19495	7.58684	5.98573	5.88753	4.45943	4.32769
1.95606	1.63227	3.16832	3.06178	4.76447	4.62059	2.87971	2.71809
2.32193	1.81557	2.68706	2.98185	4.22574	4.27799	3.05658	3.0197
1.18903	1.03562	1.75702	2.20163	5.9528	5.97039	4.08406	4.08916
3.88362	2.19219	4.18349	4.76022	5.26303	5.27426	3.40599	3.34767
3.0635	2.9486	3.50716	3.61471	4.1914	4.08746	2.23879	2.25701
3.09085	3.32625	4.5509	4.57289	2.70044	2.60881	3.80323	3.51601
4.22959	4.18745	4.96625	4.91886	4.44559	4.58496	2.78241	3.18587
1.76554	1.30451	2.60881	3.44626	7.41185	7.32012	5.77821	5.88606
3.53107	2.59455	3.70819	4.3147	4.71699	4.91648	2.99277	2.97085
4.16671	3.23266	5.44857	6.23936	5.36282	5.36807	6.90159	6.79064
3.16993	3.60051	4.24944	4.04002	7.23774	7.2724	5.85798	5.57077
2.17632	2.31904	3.16832	2.89724	3.75916	3.72247	2.75702	2.43563
1.95606	2.43563	3.02503	3.30012	5.33557	5.25927	3.94486	3.75596
2.36737	1.81557	3.41819	3.27799	2.51853	2.56072	3.63227	3.6565
2.45418	2.64386	3.24793	3.1375	4.12019	4.2555	1.48543	1.05658
2.9782	2.37851	3.99639	4.51728	2.86196	3.1375	4.76341	4.87529
2.82375	1.89918	2.76128	3.40599	4.07382	4.04439	2.47508	2.17313
2.27501	2.31904	2.86592	3.42626	3.13914	3.12101	1.42223	1.53107
1.95606	1.81557	2.48285	2.89724	5.17792	5.02237	3.1375	2.90304
2.79077	3.16671	3.99639	3.79701	3.75916	3.7115	1.95606	1.28688
2.65076	3.74308	4.24944	3.78136	7.41929	7.30378	5.60763	5.70127
0.847997	1.30451	2.29572	2.49825	3.08406	2.96347	1.76554	1.57531
1.76554	1.53107	2.86592	2.67807	2.06695	1.96347	2.78241	2.73769
2.12433	1.63227	2.64846	2.7761	4.28392	4.01792	3.07724	2.93734
1.69599	1.53107	2.83188	2.64386	2.90497	2.70044	1.28688	1.57531
4.11437	3.89336	5.58256	5.2555	1.57531	1.76554	2.97085	2.7761
2.32193	2.59455	4.16993	3.59694	3.24336	2.74416	4.01078	3.8846
3.46989	3.57531	5.19771	4.853	7.56803	7.49265	5.58976	5.47768
2.75702	3.09761	3.94954	3.63227	7.71425	7.60807	6.24108	6.20926
2.17632	2.25701	3.48543	3.30012	4.12019	4.00899	2.1635	2.02148
1.37851	3.09761	3.34767	3.64961	3.97636	3.7761	5.23726	5.09255
0.565597	0.879706	2.1375	2.41954	5.69544	5.73606	4.34483	4.43363
3.14405	1.9782	3.98094	4.34696	6.20163	6.15987	4.29278	4.54905
2.27501	3.41414	3.91743	3.85798	1.34483	1.926	2.65076	2.38681
3.36177	2.90881	3.76341	4.40939	3.80529	3.83794	2.65076	2.50589
3.03562	2.64386	3.44095	3.66676	4.78764	4.73335	2.73118	2.5509
2.41143	1.9782	3.1127	2.74416	3.04614	3.21723	2.37851	1.95606
1.28688	1.17632	3.08406	3.03562	2.24489	2.3505	3.09761	3.28244
1.95606	1.72683	3.29866	3.56072	3.53107	3.56072	4.43563	4.48091
3.0072	2.12433	3.41819	3.66676	5.30779	5.34341	3.91073	3.76553
3.89918	4.11936	5.28207	5.33807	2.65076	2.29278	3.82782	3.7939
3.0072	2.64386	4.08577	4.36807	3.8166	3.93546	5.05137	5.01033
2.88753	2.31904	3.72683	3.54226	3.13914	2.848	1.35614	1.17632
2.85599	2.78241	3.67016	3.6837	6.73755	6.7996	5.69042	5.59246
1.83188	1.17632	2.86592	2.49825	5.20828	5.24031	2.99277	2.63692
3.0072	2.73769	3.6893	3.88753	3.66221	3.7866	1.95606	2.33628
4.82579	4.25248	5.24374	5.53294	6.04702	5.91886	2.31034	2.31034
2.07039	2.90881	3.34767	3.1375	3.26003	3.21723	0.782409	0.782409
1.83188	1.17632	2.52607	2.67807	3.44626	3.67807	1.65993	1.81557
3.09085	3.20006	4.21023	4.05311	5.95536	6.04439	4.07382	3.83996
2.07039	1.03562	2.56803	2.57289	3.37156	3.29278	1.91073	1.57531
2.17632	1.81557	2.76128	2.49825	5.22959	5.07895	2.97085	3.17153
3.852	3.06178	4.40803	4.88996	1.40599	1.37851	2.97085	3.24184
1.46467	2.64386	2.83188	2.7115	4.14731	4.18587	3.03562	2.57289
1.37851	1.03562	2.64846	3.00899	2.94673	3.03562	3.95606	3.98641
2.88753	2.69153	3.34767	3.61471	4.74685	4.41954	1.21412	0.704872
2.27501	1.9782	3.05485	3.18587	3.95606	3.848	1.76554	1.73985
3.03562	2.73769	3.79909	3.87283	4.12019	4.12101	1.76554	1.77821
2.57531	2.19219	3.6311	3.38543	3.04614	2.82782	2	1.53107
4.62527	4.85449	5.41447	5.80864	2.88362	3.12101	1.7137	1.57531
3.70044	3.76553	4.51916	4.64386	5.64241	5.52042	2.47508	3.0197
3.76977	1.81557	3.851	4.01346	5.04963	4.94017	2.70487	2.33628
4.61589	4.04789	5.59276	6.06931	7.79221	7.69975	6.20398	6.52904
2.65076	3.06178	3.52857	4.01346	3.99639	3.83794	1.54597	1.28688
2.12433	1.72683	2.52607	3.1375	3.66221	3.83794	2.12433	2.43563
3.70044	2.78241	4.69989	4.62644	4.10182	4.17792	2.41143	2.33628
1.62293	1.42223	2.79701	2.926	2.14078	1.88752	2.87971	2.79494
0.970854	1.30451	1.82782	2.15381	1.34483	1.58496	2.31034	2.22959
4.26604	3.29572	5.04264	5.06178	4.79338	4.79181	2.04264	1.48543
4.42492	4.98459	5.24374	5.33807	7.34802	7.37851	4.81353	4.89288
1.69599	2.12433	3.02503	2.57289	2.77189	2.70044	1.76554	1.88752
1.76554	1.63227	2.43829	2.37851	3.58496	3.33628	1.81557	1.53107
3.26903	3.16671	3.98094	4.71973	3.77083	3.66676	1.7137	1.9222
2.32193	1.63227	3.05485	2.64386	7.64696	7.633	6.52294	6.51065
2.82375	3.06178	3.46336	3.93074	4.15623	4.06178	1.7137	1.48543
2.22651	2.73769	4.26228	4.0268	5.01569	5.06178	3.32193	3.34767
2.41143	2.37851	3.02503	3.38543	5.6893	5.62059	4.22959	4.45154
4.74201	4.60348	5.40871	5.42626	6.1127	6.06609	3.73985	3.60407
3.46989	3.09761	4.24944	3.66676	3.41684	3.33628	1.86394	1.81557
2.49569	1.72683	3.61117	4.0917	3.15704	3.21723	3.96717	4.10434
3.38405	2.73769	3.90111	4.33628	6.05658	5.8679	4.69822	4.71644
3.0635	2.31904	3.76341	4.11686	5.05441	4.81762	0.970854	1.48543
3.24489	2.78241	3.41819	3.74953	4.39369	4.40599	3.21413	2.9542
2.22651	1.89918	3.05485	2.49825	4.56438	4.30743	2.12433	2.14405
1.46467	1.89918	2.29572	2.80735	1.34483	1.1375	2.59455	2.73769
4.80116	4.41751	5.20438	5.7252	8.56423	8.50779	6.57471	6.6555
2.01436	1.81557	2.93168	3.20945	3.41684	3.29278	2.08406	1.88752
2.36737	3.16671	3.24793	3.46597	3.10266	3.23266	1.54597	1.73985
4.0321	2.90881	4.26228	4.36807	5.58075	5.59395	4.28392	4.40327
1.37851	3.41414	3.37156	3.61471	6.21665	6.15785	3.48543	3.7845
2.07039	2.64386	2.76128	2.89724	3.91457	3.73335	2.20163	2.41143
2.36737	2.9486	3.93357	3.64961	2.17632	2.07039	2.926	3.0036
2.61353	3.35614	3.59096	4.0268	4.44559	4.30012	2.12433	2.08406
2.88753	3.13258	3.8846	4.0268	5.62	5.60288	3.95606	3.9364
4.76766	5.90207	6.09782	6.32823	6.82553	6.8125	4.57289	4.6865
3.66448	3.76553	4.45352	4.9331	6.98561	6.79312	5.61117	5.6761
3.58976	4.41751	4.76447	4.83794	1.62761	1.20163	2.34483	2.38681
2.49569	2.8679	3.22188	3.42626	3.73552	3.37851	2.31034	2.36177
1.95606	2.78241	2.99458	3.34341	6.0398	5.83542	3.77821	3.67694
2.85599	3.16671	3.74524	3.78136	4.72301	4.73877	3.28688	3.46989
3.49057	3.29572	4.01168	4.32553	4.94017	4.8679	2.70487	2.59455
2.07039	1.30451	3.37156	3.27799	1.67807	2.32193	2.5656	3.0197
3.0072	2.31904	3.14078	3.06178	5.28355	5.0268	3.32193	3.32193
2.91839	3.49697	4.31252	4.59096	9.93015	9.86109	8.67807	8.62216
2.65076	3.49697	3.65076	3.52356	3.4019	3.76553	2.1635	2.08406
2.17632	1.72683	2.68706	2.49825	4.0063	4.14568	1.48543	0.992768
3.19535	1.72683	3.52857	3.38543	4.25927	4.37156	0.782409	0.992768
4.64386	4.29939	5.25663	5.29462	7.37408	7.34873	5.51979	5.53761
1.28688	1.42223	2.02148	2.37851	1.9486	2.32193	2.99277	3.09761
2.53605	1.53107	2.60881	2.7115	3.82782	3.58496	1.35614	1.852
2.53605	2.19219	2.83188	2.80735	3.8166	3.66676	1.42223	1.65993
2.75702	2.8679	3.98094	3.90207	5.68622	5.70874	3.46989	3.53854
2.27501	1.17632	2.68706	2.53605	3.72356	3.52356	2.04264	1.9222
4.07382	3.54967	4.48671	4.58195	3.95606	4.00899	2.23879	2.36177
5.12598	5.36142	5.80064	6.11686	5.72874	5.65821	4.13422	3.90207
4.86592	4.53978	5.39129	5.6879	6.02037	5.85798	4.62994	4.78398
3.22033	3.23266	3.91743	4.45943	3.55827	3.54844	2.23879	2.38681
1.46467	1.17632	2.24489	2	2.79494	2.74416	1.21412	1.61824
1.76554	1.89918	2.29572	2.41954	3.08406	3.39232	1.81557	1.53107
3.51096	3.72028	4.16993	4.47897	5.34731	5.40259	3.80323	3.83086
1.76554	1.81557	2.79701	2.80735	3.19219	2.90689	4.17313	4.30816
2.88753	3.02503	3.6311	3.87283	3.7115	3.36457	2.37851	2.05311
1.28688	1.89918	2.02148	3.1375	4.79338	4.80219	2.87971	3.4343
1.28688	2.19219	2.60881	3.00899	6.00563	5.82782	3.98914	4.09677
4.22959	5.27799	5.37955	5.42626	3.53107	3.18587	0.879706	1.1177
3.75275	2.5435	4.46467	4.30378	6.29554	6.24603	5.23726	5.1152
3.83592	2.37851	4.96625	5.04876	4.20867	4.23266	5.22342	5.14119
2.45418	3.29572	3.851	4.1416	7.43588	7.43463	5.58976	5.88166
2.82375	1.81557	3.48543	3.40599	4.41616	4.2854	3.45418	2.90304
2.65076	1.81557	3.46336	3.61471	3.66221	3.82782	4.86196	4.62469
2.32193	3.29572	3.67016	3.87283	5.85748	5.70321	2.87971	2.69822
3.81967	3.80941	4.337	4.50779	7.74638	7.67172	4.69822	4.55459
2.57531	1.53107	3.52857	2.57289	3.50335	3.56072	2.75702	2.20163
1.83188	2.31904	3.02503	3.27799	7.11145	7.09276	5.21413	5.19889
2.57531	3.76553	4.21023	4.15381	3.87184	4.0268	1.48543	1.05658
2.32193	2.25701	2.86592	3.16189	2.86196	2.98185	1.35614	1.23266
3.26903	3.16671	4.14241	4.20163	7.26585	7.28263	5.34341	5.39985
2.91839	2.59455	3.54967	3.57894	7.58631	7.47897	6.39094	6.29939
2.22651	2.19219	2.99458	3.16189	7.44228	7.33181	6.04002	6.08852
1.95606	1.72683	2.79701	3.00899	5.79883	5.65821	2.99277	3.30889
3.0635	2.82579	3.8339	4.16591	3.08406	2.88753	4.52105	4.61412
1.37851	1.53107	2.99458	2.49825	3.29278	2.56072	2	1.61824
2.72247	1.72683	2.99458	3.1375	4.10182	4.07039	1.7137	1.33914
2.88753	3.44228	4.0268	4.06609	2.51853	2.40599	3.98914	4.03474
2.91839	3.06178	3.57046	4.58195	3.24336	3.24793	1.86394	2.05311
1.46467	2.9486	2.68706	2.80735	3.0072	2.56072	3.79077	3.75596
1.83188	1.81557	2.86592	3.20945	4.12928	4.01792	2.62293	2.50589
1.83188	2.64386	2.96347	3.00899	5.71672	5.74416	3.80323	3.85798
2.36737	1.72683	3.48543	3.79701	4.87676	4.82782	3.5008	3.75596
4.41414	4.41751	5.30086	5.66676	4.66789	4.43962	3.01436	3.12763
1.83188	1.17632	2.43829	2.20163	4.94017	5.03122	3.1375	3.24184
3.14405	2.49057	4.21023	4.29278	2.94673	3.05311	4.37016	4.0505
2.72247	2.43563	4.11437	3.8125	2.10434	1.96347	2.99277	2.79494
3.11769	4.44559	4.76447	4.66106	4.7761	4.54844	2.20163	2.17313
3.0072	3.09761	3.70819	4.24793	7.58631	7.47897	6.39094	6.29939
4.21723	3.60051	4.76447	4.96809	5.82426	5.7996	3.82782	3.53854
3.14405	2.37851	3.98094	3.91648	4.09255	3.99096	2.08406	2.36177
3.57046	4.06609	3.90111	4.2817	6.41007	6.36807	2.44361	2.73769
1.76554	2.82579	3.50716	3.46597	3.88264	3.7761	1.65993	1.33914
2.61353	2.25701	3.79909	3.84298	2.51853	2.29278	3.91073	3.90207
1.54597	1.42223	1.95977	1.63227	3.92505	3.85798	2.1635	1.95606
3.5509	3.41414	4.40803	4.36807	4.11103	3.85798	3.05658	2.90304
3.73552	3.02503	4.26228	4.32553	3.50335	3.33628	1.1375	1.65993
4.76766	3.69711	5.42593	5.6453	4.2426	4.27799	2.9486	3.17153
1.83188	1.63227	2.34483	2.7115	2.926	3.20163	3.77821	4.19219
3.46989	2.43563	3.57046	3.87283	4.32409	4.3147	2.41143	2.48285
3.95977	3.20006	4.34908	4.27053	5.40088	5.29646	2.44361	2.36177
2.68706	3.74308	4.72792	4.1416	1.86394	1.88752	3.15704	2.88557
2.85599	2.19219	3.32337	3.30012	7.32346	7.24508	4.58014	4.66106
2.61353	1.89918	4.37295	4.51728	3.59813	3.59694	5.08236	5.1375
2.88753	2.43563	3.74524	3.16189	2.21101	1.926	2.99277	3.0197
3.24489	3.13258	3.59096	3.91648	4.25096	4.16189	1.81557	1.48543
1.08406	2.19219	2.43829	2.64386	3.29278	3.20163	1.28688	1.57531
4.65306	4.61589	5.24374	5.58796	7.44228	7.33181	6.04002	6.08852
1.69599	1.9782	2.96347	2.64386	4.12928	4.03562	2.04264	2.25701
2.45418	1.89918	2.64846	3.1127	2.72465	3	1.42223	1.88752
1.83188	2.19219	2.29572	2.57289	6.87369	6.90569	5.0197	5.25096
4.41414	4.48671	5.2502	5.24413	3.0268	2.848	4.41954	4.1635
5.69265	4.72301	6.3799	6.37851	6.1534	5.98185	3.60407	3.18587
5.67469	5.64184	6.23439	6.70943	7.21655	7.21626	6.25248	6.33199
2.32193	1.63227	2.48285	2.45943	8.03661	8.00282	6.40122	6.43313
3.11769	3.16671	4.01168	3.73335	6.73755	6.7996	5.69042	5.59246
4.12763	3.93357	4.84348	5.06178	4.27575	4.36457	5.25096	5.21994
2.57531	1.42223	3.14078	3.71699	2.57289	2.58496	4.65076	4.40939
3.09085	3.16671	3.59096	3.44626	4.15623	3.9542	6.69321	6.65421
3.31615	3.32625	4.23649	4.47897	5.94252	5.80736	3.07724	3.09761
2.68706	3.02503	3.39506	3.56072	3.97636	4.19377	1.48543	2.02148
1.76554	2.8679	3.34767	3.38543	3.97636	3.75489	0.782409	0.62293
2.32193	2.37851	2.72465	3.08746	5.86567	5.70874	3.86394	3.96993
3.11769	1.53107	3.05485	3.88753	5.13791	5.23649	3.32193	3.33485
2.27501	1.42223	3.08406	3.1375	3.15704	3.30743	4.20163	4.25474
3.29278	2.78241	3.8846	4.01346	4.23419	4.12928	1.7137	2.11437
3.03562	2.37851	4.16993	4.10434	3.97636	3.60881	5.0036	4.73118
4.68032	4.64039	4.95838	5.32733	7.66114	7.53528	6.43763	6.40582
2.53605	3.13258	3.1127	3.50462	4.0063	3.75489	2.12433	2.33628
2.68706	3.09761	4.19692	3.79701	2.06695	1.63227	3.61824	3.37295
2.9782	3.38543	4.30012	3.94486	4.03562	3.848	2.04264	1.852
