# Supplementary material for: Impaired histone inheritance promotes tumor progression
Source: Nat Commun. 2023 Jun 10;14:3429. doi: 10.1038/s41467-023-39185-y (PMC10257670; doi:10.1038/s41467-023-39185-y)
Supplement: Supplementary file 4 — Source Data [file 41467_2023_39185_MOESM4_ESM.zip › source data -F/Supplementary Fig. 7.xlsx]

## Sheet: Supplementary Fig. 7a
Upregulated genes in MCF-7 and 293T cells				Downregulated genes in MCF-7 and 293T cells
293T upregulated uniq 1661	MCF-7 upregulated and 293T upregulated common 208	MCF-7 upregulated uniq 625		293T downregulated uniq 1681	MCF-7 downregulated and 293T downregulated common 115	MCF-7 downregulated uniq 647
ITSN2	ZFYVE1	USP6NL		POP5	GLDC	CYFIP2
PWWP2B	CLDN1	JRK		JRK	RRP8	UXS1
TESK2	ZC3H12A	CYBC1		POP7	WDR73	STMN3
SPINT2	ATF3	EHMT2		POP1	TARS1	GRPR
F11R	OPTN	KIAA1109		ALKBH7	MRPL17	ISM1
FAM110A	ABCB4	ALKBH1		LOC642846	ZNF267	FGFRL1
SYNGAP1	AGAP2	DPYSL2		ALKBH8	FZD4	HENMT1
FAM110C	PDGFA	SAMD10		ALKBH2	PNO1	DPYSL4
DPYSL3	IQGAP3	CXADR		RAVER1	TYSND1	FAM110B
VSTM4	JAG1	ZNF283		KIAA1586	PKIA	AP1S2
ZNF19	FN1	ZFYVE21		CKMT1B	PIGU	PRKACB
UNC5B	LNPEP	SETMAR		FOXO3B	PIGO	WDR72
ZNF10	SFXN3	PDZK1		SMCO4	KDM8	SYTL5
INSYN1	FXYD5	SCAMP1		PKNOX2	TIMM23	DKK1
ASPHD1	HLA-DRB1	ZNF16		WDR83OS	WDR35	UNC13D
TXNIP	ACHE	ZFYVE16		ZNF18	MMP16	MAFG-DT
ZNF28	HOXC13	PRKAR1B		SECISBP2	OAT	ZC2HC1A
CRABP2	HOXC11	VOPP1		UNC5C	ECHS1	LINC00648
FAXDC2	JPH3	CFAP97		ISL1	DTD1	LRATD1
PDGFB	TUBA1A	MEAF6		LARS2	TARBP1	ASPHD1
LYPD1	DUSP5	CDCA8		MTHFD1	ADAT2	BIN1
GATA5	SPHK1	PLA2G3		SCO1	EEF1AKMT4	HECW2
LYPD3	SAMD9	LOC730202		MTHFD2	FABP5	AKIP1
GATA2	NEURL1B	ADAMTS15		EWSR1	ADM5	ADPRH
ADAMTS10	FLNA	RHOT1		LRATD2	ZNF337	PADI2
DEDD2	ZNF467	FIGNL1		LARS1	BZW2	LINC00888
SFN	BIK	KCNMB4		TMEM126A	FAM216A	ACOT4
GSTM4	CASTOR2	EXPH5		TMEM126B	POFUT1	TSPYL5
JUN	ZNF219	JAG2		ATF4	NFATC2IP	MEG3
HLA-DRB5	CRLF1	SDR42E1		SF1	GYG2	TTYH2
LINC01881	YPEL2	GLYATL2		NLRX1	STK32C	ABCB6
JUP	SLC25A42	NEBL		SHMT2	FBXW9	CTBP1
TIPARP	MAP3K9	ABCA3		CDCA5	INO80E	LYPD1
EIF2AK3	NUDT14	LRBA		SHMT1	MRI1	SLAIN1
L1CAM	OLFM2	PBX3		GATA6	NTPCR	GATA2
FAM111A	ROR2	DHFR		CDCA7	BRIX1	KIAA0040
PKIB	NPTXR	MOV10		LOC102724159	MAP2K6	PLAC8
NNT-AS1	GMPR	FXYD3		GATA4	UROS	GRPEL1
RNF227	ZKSCAN1	FAT1		SULT1A1	NBEA	WDR70
FXYD6	ITGB4	EZH2		PRPSAP2	NXT1	EPB41L2
ZNF492	PPP1R13L	LIN54		ADAMTS13	ARRB2	CHST10
MTMR11	PGM5	ZNF45		ADAMTS19	PAGR1	LDHD
KCNC4	ITGA3	HOXC10		AFMID	PTER	AMZ2
BHLHE41	VPS37D	LETM2		LTA4H	DNMT3B	SFN
PRKAG2	TRIM56	IKBKB		TOE1	SLC25A15	B3GALNT1
SNX10	ZBTB42	TUBA1C		LARP7	ASPH	DMPK
ZNF44	TP53INP1	ELOVL7		TBL3	DCTPP1	MCAM
TFCP2L1	PCDH1	RBSN		B4GAT1	CERS1	DNAH14
HOXC12	SHFL	SUMF2		FASN	PRPS2	FUCA2
BBC3	UBE2L6	TEX19		NMT2	SMIM26	EDEM2
PANX2	LDLRAD4	TMEM106C		SFXN4	COCH	NR2F1
SHH	IFI35	PELI1		HYOU1	CCDC85B	ZNF32
CASP10	LGALS1	RAPGEF2		FAT3	ZNF747	SNUPN
TCP11L2	FBXO8	TMEM106A		SFXN2	RBBP9	H1-3
NEFL	TGFA	PPARD		HNRNPA1L2	SNRPB2	H19
BMERB1	APH1B	KANK1		SFTA3	RBBP6	FERMT1
DLGAP3	RRAS	SYNPO2		DDX12P	WASF3	FAM198B-AS1
SULT1C4	APOE	CIPC		MED19	TUB	GLUD2
DLGAP4	IQSEC2	SPESP1		MED16	MARCKS	FAM160A2
DUSP2	IGF2	DLST		ZNF48	POLR3E	COL1A2
DUSP1	BST2	STYXL1		MED17	POLR3F	SLC6A8
RAB3IL1	MYO5B	SLC7A2		MED11	LTV1	ZNF30
WNT9A	APOBEC3B	CENPC		CHAF1A	DNHD1	ADA
FOS	CSRNP2	SNX25		ATIC	TANGO6	RET
MMP11	ARHGEF3	UCP2		MECOM	METTL1	ZNF496
TMEFF2	CD44	LEO1		NEFM	SLC35C2	PYGB
SLC7A8	CAPG	ZSWIM6		GATD1	ENTPD6	BTG2
MMP15	RELB	STAT6		IFT140	ALG3	CDKN1A
LINC00963	C6orf141	EXTL3		SLC39A10	CRISPLD1	SPEF2
HHIP-AS1	CAVIN1	LINC00993		TEX15	NKAIN1	BTG1
NUP62CL	PLEKHA2	CENPU		SLC39A14	LYAR	LRRC10B
CRYAB	PLEKHA4	CENPV		DUSP7	SNX5	QPRT
CHST2	TTC9	STAT3		TEX19	ACADSB	ATF7IP2
CHST3	EPPK1	SAMD4A		DDB1	SPART	LPCAT1
ZNF471	CD82	ZNF76		SLC7A5	TRMT12	MRPL36
TP53I13	RGS3	CASTOR3		TMEFF1	ANKRD18B	FAM102B
ZNF470	PALM	RASL11B		SDHAF2	MRPS12	TRIM6
ATL1	CARD10	GPR68		PTRH2	ROBO1	NIPBL
KCNA2	SCARA3	NAB1		MED20	CACYBP	SMPD4
KCNA3	NPNT	LINC02560		DPYD	TFB2M	TRIM5
ZNF66	NDRG4	PLOD3		SLC18B1	GAL	C1QTNF6
SNX33	DDX60	HR		PAFAH1B2	KIZ	MED10
PLAGL1	WNT6	FNTA		TRUB2	NAPB	TCTN2
STX3	ARHGEF37	SLC25A40		CCDC18-AS1	HEATR1	TCTN1
TP53I11	ISG15	NEK1		ELOF1	PRKX	FLVCR1
ZNF462	BMP4	TENM3-AS1		NIP7	NOL6	BMERB1
ZNF461	MAST1	FBXW7		ODC1	EXOSC5	ZNF488
WNT7B	RND1	UGT2B15		LOC101927021	MTHFD1L	RNF152
TMEM271	ZNF385B	FOXP4		SLC7A1	EXOSC3	RRP15
SNX19	HUNK	PIAS1		FAM117B	AASDHPPT	RAB5IF
SLCO3A1	UBE2QL1	SAP30		SLC7A2	GINS1	IKBIP
ETNK2	TBC1D9	MSH3		RIDA	NUBPL	SHPRH
SLMAP	ELF4	NAAA		WRN	APTX	DUSP2
YPEL5	IRF1	PKP2		STX4	STEAP3	GRAMD2A
AGRN	IRF2	IL6ST		ZSWIM7	MPI	SLC2A10
CRAT	IRF9	KMT2E		MBD3	BCCIP	NSUN2
LIMS2	MARVELD3	TACSTD2		CENPV	SACS	NR2F1-AS1
YPEL3	TES	LIN7A		RIC1	PUS1	BGN
MIXL1	COL12A1	FOXO1		KCNB2	SHISA2	TEX14
FBXO27	NYNRIN	G3BP2		ZNF76	TUFM	DUSP9
NAB2	SYTL1	CERT1		UNCX	BRMS1	CCSAP
ATN1	HCFC2	LINC01004		NOC3L	FAM95C	SERPINB5
OLFML2A	NEDD4L	LINC01000		MYBBP1A	CCDC138	WDR33
FADS2	PSMG3-AS1	BICRAL		APEX1	EIF2S2	MZT2B
HHAT	CDK18	BRPF3		CENPJ	GRHPR	MZT2A
EIF2AK3-DT	PLK2	FOXN3		CENPM	GTDC1	F7
ADORA1	FHDC1	NFKB1		TSR1	NAT8L	MMP14
KCNH2	CYP1A1	LRCH1		NCAPD3	STOML2	KIFBP
ZNF441	RARG	DMXL2		EBAG9	DDX21	EXOC3
CDKL2	PHF1	LRCH4		ADGRL3	PRTG	PLIN2
DGAT2	LFNG	MYD88		GOLIM4	ALDH1B1	SMTNL2
CDKL5	TMSB4X	PPP1R13B		FBXO25	BMS1	PIGG
PCYT2	TIMP2	FLT3		HIKESHI	KLRG2	CACUL1
CISH	TEAD3	FHL1		APEH	ENTR1	RNF166
FST	ANXA2	DSP		ALDH1L2	BAX	LYPLAL1
NEAT1	ANXA3	CERS5		LAPTM4B		ENG
CDC25B	PLEKHO1	VPS13C		NEK3		TRUB1
TPST1	JDP2	TNFRSF19		MTPAP		SF3B5
SLC27A6	AHNAK	VEZF1		NUDT15		ASAH2
SLC27A3	SGMS2	GIGYF1		NUDT13		C1orf198
ZNF433	FAM214A	DBF4		SYBU		WNT8B
AJUBA	ADCY6	SLC25A4		STX8		TMEM163
ZNF432	APOL2	SMIM29		CDC25A		TM9SF4
LOC100505715	DMTN	FOXK2		CLUHP3		MRPL55
SHC2	DEF6	SRI		MSH5		FAM201A
DLX3	HIPK2	HSD17B10		SRSF2		TMEM169
DLX4	SLCO4C1	GTF2IP1		SRSF3		PLAGL1
TMEM121B	TNC	PARD6B		PKP4		HS1BP3
KMT2C	ZNF329	KIAA1324		SRSF5		RPRM
CREBL2	LZTS3	IGF2BP2		SRSF6		GSS
CORO1A	RNF43	POLR2J3		SRSF7		TMEM64
FBXO44	TAP1	SLC12A2		SRSF8		TUBB4A
FBXO41	MOB3C	KCNJ4		SMYD5		DCBLD2
KIAA1522	CACNB3	SEC24B		EIF1AD		LETM1
BMF	MALAT1	MMAA		TKFC		LINC01719
ZNF425	BRSK1	KCNJ8		HNRNPDL		COL3A1
LOC399815	CHRD	ERAP1		MED31		LRG1
LINC01006	ITPR3	HIP1R		EIF4EBP1		ETNK2
CD276	MAP2K5	MBOAT1		ZKSCAN2		LPCAT2
RASL10A	PLXNA3	CYP4B1		NAE1		SARM1
LBX1-AS1	ANKRD34A	SORL1		SMYD3		CCDC3
LOC100288175	MAFA	GSTZ1		SAC3D1		INHA
CORO2A	CPE	MYO1E		NOP14		FRK
FBXO32	PLXNB1	MYO1B		NOP16		GZF1
CORO2B	PTPN21	DOP1B		FUS		LIMS1
LRCH2	SYNE3	DOP1A		OGA		KCNG1
MEIS1-AS3	DTX3L	TRIM35		LTO1		GHDC
ZNF419	ACSS3	TRIM36		YRDC		ANKRD13B
ZNF417	SEMA3C	ZNF613		NACA		KCNG3
SP6	HDAC7	LOC728743		TBXAS1		UHRF1BP1L
ZNF416	MROH1	KCNK2		ZNF414		POGLUT2
ADSS1	KLF7	OGFOD3		CNTROB		DGKE
HPSE	KLF6	KANTR		TRIM71		CHPF
SP140L	IFITM3	CCNC		MIPEP		TMEM167A
SNAP25	IFITM1	IL27RA		ARL5B		PDCD6
ITGB5	IFITM2	RASSF1		ZNRD1		CTNND2
KIAA1549	MISP3	HERC3		ZNRD2		ITGA2B
SPR	IFIT5	HERC1		TRIM65		FBXO28
DNAJC3-DT	IFIT3	ZNF727		TRIM66		IRS2
ZNF404	RPS6KA1	EPC1		LINC01424		LCLAT1
EXO5	SOX9	CPNE2		EIF5A		TM7SF2
ITGAV	SYNPO	ATXN7L1		SMIM19		CDC14B
NKX3-2	ARRDC3	SCAPER		DHPS		RIMS2
BOK	EBF4	HERC6		TNFRSF19		ABHD12
NKX3-1	RUNX1	EPHA4		FAM207A		NUDT11
SMIM14	RRAGD	SFMBT2		ACTR8		MFSD13A
BCAS4	C2CD4C	CSNK1D		LOC644656		HHAT
PIANP	HELZ2	TM4SF1		RABGGTB		MAEA
APAF1	NMI	IFI27		IMPAD1		CDH3
TMEM255A	ITM2C	CRISPLD2		HAND1		APMAP
NRG2	ANKRD1	KIAA1211L		PCCB		TUBB3
ARFGAP3	TSC22D4	CRACD		NAF1		SALL4
TNFRSF1A	PARP9	MYCBP2		BCAT1		POTEE
ARL4C	TNNT1	PIK3R1		FXN		POTEF
RN7SK	MATN2	CDKN2AIP		SERF2-C15ORF63		ZNF688
HAND2	IFI6	SEC14L1		UHRF2		PHLDA2
TMBIM1	ARNTL	MIER3		WAC-AS1		FADS1
ZNF879	KIAA0513	ST8SIA6		SRSF1		PHLDA3
TRIM58	SVIL	B4GALNT3		SRBD1		SLC15A2
ITGA7	FAM189A2	SLC10A7		SRI		EIF1AX
ITGA5	KMT2E-AS1	SMARCA5		FOXRED1		IGFBP2
C1R	LMO7	MYO5A		SRM		CSGALNACT2
SOX21-AS1	ABCG1	IFI44		SRR		TPM1
PBXIP1	DNAJC22	NBEAL2		KCTD20		PAX8-AS1
TSPAN33	SEL1L3	PILRB		PHKG2		FBXO10
TRIM46	SMAD3	SMARCA2		FSD2		THNSL2
TRIM47	TGFB1	PTK2		HNRNPA1		C2orf27A
ZNF862	ARHGAP27	NET1		E2F5		ARMCX3
NTRK2	ARHGAP33	ALDH6A1		EIF4E		OLFM1
LOC728739	NR4A2	PTK7		SLC36A4		SLC9A3
STYK1	EFNA1	SNHG32		EIF4B		ARMCX1
SYT16	NR4A1	MYO5C		NOP56		RAB31
SYT14	EFNA3	ECHDC2		MARCKSL1		RAB36
TTC39A	PDE4A	GNRH1		NOP58		RAB37
SYT17	RHBDF1	RCOR1		SSB		DGKQ
MFSD14C	MYRIP	TP73		TRIM41		RAB34
SYT11	PALLD	CCNJL		FEM1A		PKP1
KCNK1	OAS3	PTPRU		CNBP		SLC27A6
CCDC89	SLFN5	NRP1		TTC39B		TTPAL
ICAM4	TUFT1	IL20		GSTZ1		DSC2
C16orf86	PALM3	ICA1		SUCLA2		S100A8
LGALS3	PRRG4	GRIK3		EIF3K		SLC26A1
SLC9A3-AS1	TCF7L1	KIF12		EIF3L		BOD1L1
FOXD3-AS1	MEIS3	CROT		PDCD4		RHOBTB3
ADGRA2	FMNL3	BMI1		EIF3G		ILDR1
TRIM21	FMNL1	SH3RF1		EIF3H		UBFD1
CCDC93	NEURL1	PTMS		PDCD2		RASAL1
LIMCH1	LPIN2	AKAP12		EIF3E		CORO1A
FBXO2		PCM1		EIF3F		HSPBP1
KCNK13		PPP3CC		EIF3C		RHOBTB1
GTF2IP20		SPTLC2		NOP53		NPAS2
GAREM2		BBS4		EIF3A		PHF21B
GAREM1		ACAD8		EIF3B		GLB1L2
ADGRB2		GAB1		LOC102606465		ITPRIPL2
MT1F		ZHX1		PRKCQ-AS1		SOCS2
TRIM14		TMEM150C		ECI2		SLC9A3R1
MGARP		RNF144B		PPAN		BAG2
BCORL1		SLTM		NUDT2		STK36
TRIB2		GREB1L		NUDT5		CLCA2
CERKL		NEDD9		NUDT3		MAP3K21
SLC45A3		TMPRSS2		C1GALT1C1		KDSR
TMEM63A		ARNTL2		HYKK		ZNF785
SDC4		MICA		SNRPD1		ZNF783
TMEM63C		LNPK		PPAT		RASL10B
GIPR		DYNC1H1		CPNE3		SRD5A1
EPAS1		MAP3K1		LOC728715		WFS1
KALRN		PNPLA7		TRIM27		ANKRD23
NKAIN2		AKR1C2		TBC1D22A		SLC4A10
SEC14L2		DPY19L1		EIF2A		LRRC61
NEU1		CCNG2		SMARCC1		NEB
KCNN1		NEDD4		ALG8		ADAP1
KCNN2		SGSM2		ALG5		CYP4F11
B4GALNT1		TACC1		CIRBP		FBXO30
TBC1D8B		C6orf132		TALDO1		PTPRE
EGR1		OTUD4		ALG1		SCCPDH
APOBEC3D		SCARB2		ASDURF		CXCL12
SMIM10L2A		NARF		CYP39A1		FRG1BP
APOBEC3F		JADE1		SNHG16		ZNF418
SLC10A3		LINC00938		PPA2		REEP2
RAB27A		CCND3		PPA1		RNF181
NBEAL1		ARID2		ADGRB3		TPP1
CCDC9B		ZGRF1		SNHG10		ACO1
SMARCA1		ADAM10		TRIM13		CLPTM1L
ZNNT1		ZNF98		CCDC86		SLC49A4
RANBP10		RUNDC3B		FAM76B		FLT4
SDC1		GPD2		KCNQ5		RASGRF1
DDR1		SCNN1A		TRIM16		NENF
CSRNP1		SIDT1		RIN2		DUSP13
SYNM		CKMT2-AS1		TP53		NADK2
CSRNP3		HOMEZ		ADCYAP1R1		MDK
WFDC2		PSEN1		AARS2		ADAMTS1
DMBX1		NCKIPSD		CWF19L2		ACP6
NMRK2		CCNB2		ACTR3B		RNPEP
CRTAC1		FUT9		SNHG19		TRIM68
EPG5		RHPN1		ZBTB3		CNGA2
GIT1		PACSIN1		SNHG17		DGCR5
PCYT1B		NIBAN1		NEU3		PGM1
SYK		TFAP2A		SNHG21		CTNNBL1
IL15		VDR		SNHG20		SGCG
GAB3		SLC52A3		DECR1		HMGCS1
CNKSR2		ARHGEF38		DDIAS		CCDC34
LOC648987		CRIM1		TNFSF13		GPX3
PITPNM1		HOOK3		GREB1		TNFRSF18
CNKSR3		QDPR		WDYHV1		ACTR5
PITPNM2		BMP1		NBEAL2		TRPC1
TLCD4		NAT1		SNHG29		ADRA2C
ARHGEF2		GNB2		SMARCA4		PTP4A1
ARHGEF6		BHLHE40		NET1		ARL4D
PRICKLE2		GNB4		AIMP2		CCDC74B
NEXN		DEGS2		FBXL8		ADORA2B
NFIL3		NAT9		POLA2		CCDC74A
MGAT3		TMEM45B		AMZ2P1		LCP1
FILIP1L		HMGB2		EPRS1		MTRF1L
ZNF585B		PPP1R9A		NDUFAF4		C9orf72
DYNC1I1		RND3		NDUFAF5		SEC23A
IL32		RERG		NDUFAF2		SLC24A3
GABBR2		PITPNC1		KYAT3		TSSC4
SPRYD3		AFF1		NDUFAF3		PCOLCE2
H2BC5		SEPTIN10		NOL11		SRC
KLHL2		GATAD1		NOL12		C1R
KLHL3		DDX58		MRPS17		NDUFB4
SGSM1		ARHGEF19		NRP2		HM13
NUDT7		SHROOM3		MRPS16		TYRP1
NOL4L		ARHGAP27P2		DHRS11		SEMA3B
KCNS3		TAPBP		ACY1		C2orf81
OTULIN		CCNA2		PAK1IP1		GLRX
TACC2		C9orf152		MRPS10		HSD17B12
MAMLD1		ELF2		SYNCRIP		CXXC5
NEK11		ELF5		NANP		BARX2
ZFP28		CHDH		PCM1		RN7SL3
PRDM8		FBP1		ACTR1A		EHBP1
C1orf54		CUEDC1		OTUD6B		SLITRK4
LOXL4		SCAMP1-AS1		RAC3		SH3BP2
NR3C1		RAP1GDS1		PHGDH		POLR2D
CELSR2		ACVR1B		ZNF587B		SLITRK6
ETS1		CLCN3		COX8A		SH3BP5
ETS2		ADD3		ATPAF2		SLITRK5
PLAU		BNIP2		MRPS28		ZNF622
ZNF83		EPS8L1		SREBF1		UGGT1
ZNF84		PTK2B		MRPS26		SEC23B
IL6R		PDLIM5		MRPS27		CACNG4
ENPP5		CHGA		MRPS25		KCNJ3
MORC4		LAMB2		GAA		UGT1A6
MSX2		LAMB1		MRPS21		SEC11C
SPINK5		TEN1		KIF6		IRX2
ACOT11		TEF		APRT		LINGO1
TMOD2		ASB8		DUS2		PTPN18
TBC1D2B		NRDE2		KIN		ANGPT1
POU3F1		PATJ		KIT		PCDH9
GEM		EHF		PABPC1		IRX4
SPOCD1		MAP11		MICU2		SEMA4C
ZNF91		UPK3BL1		EEF1E1		KLF4
EEF1A2		DCAF5		FJX1		EFR3B
EHBP1L1		GPR173		DDR2		P2RX5
EMID1		GJA1		AHCY		SLC25A39
TBC1D19		CYP1B1		MRPS34		APOC1
SLC41A2		SBDSP1		MRPS31		ZNF732
HTRA3		DIP2C		HSD17B8		KCNK1
HTRA1		RNF111		SPRYD4		MYORG
LOC100272217		TSPYL2		C16orf91		VPS35L
HOXB13		GLCE		PNMA2		SLC46A1
INAVA		PRKCE		YIF1A		MTRR
CACNA1G		ATG10		BOP1		LPGAT1
ADGRG6		GTPBP2		TFAP4		PLEKHB2
MORC2		CLPX		NUDT8		FAM89A
RAI2		CPED1		HNRNPA2B1		KLHDC7A
SYT3		DEPDC1B		NDUFAB1		CBLB
UBE2H		MAML3		TCEA1		AQP3
SYT1		ZNF395		UBE3D		HS6ST1
CAV2		FAM160B2		CAAP1		HS6ST2
CAV1		S100A14		ZFAND1		ZDHHC4
SYT9		HOXC8		YARS1		RPS6KA3
SYT6		SLC19A2		YARS2		PEG10
BSPRY		STARD13		LOXL2		CHORDC1
GNAO1		FZD3		EEF1B2		FBXO4
UEVLD		RAB3IP		BORCS8		CPNE1
CNTN1		NR1D2		RPP38		KAT8
AMOTL2		CGN		SDHD		FBXO6
GNB5		SLC6A6		TMEM250		TRMT44
MXD1		SLC6A9		TMEM256		SKP2
FBN1		REL		TMEM258		GLUL
LOC100129917		GTF2IRD1		POLG2		H4C6
TNFAIP3		SETD5		PSPC1		ARRDC4
RND2		ARPC1A		SHPK		PAQR7
TMEM221		ASH2L		PPIF		ECH1
CYP26B1		ADM		ANKS6		BOLA1
LASP1		GLI3		PPIH		SLC6A12
ADGRE5		SMG6		FBN2		P3H1
RASGEF1B		TRIM4		UBIAD1		P3H4
MYO18A		DENND11		NDUFB10		ADGRA3
DACT3		ADAMTSL3		PLGRKT		IMP4
ARFGEF3		PBK		COX15		CMBL
TGIF1		RBPMS2		COX18		CPT1C
PDPK1		TEAD2		DDX1		MFSD10
SHROOM2		TIGD2		PLD6		GAREM2
NAV2		TCF12		RHPN1		LOC646762
SHROOM1		TET2		COX11		SHTN1
IRAK4		FAM234B		LPXN		SUB1
TENT5B		PLCB4		COX10		KCNQ2
SYNGR3		KIFC1		CNTLN		TAGLN2
TENT5C		C11orf80		CRTAP		GINM1
SETBP1		EXOC4		RPP40		KCTD12
CH17-340M24.3		RNF165		CHCHD10		CES3
MYOD1		WDR25		NUP153		OBSL1
CRY2		ASAH1		TIMM44		TRIB2
LDAH		ZNF350		C8orf33		PTGES
PLEC		NFIX		C8orf34		EPHA2
KRTAP21-2		USO1		C8orf37		BEX2
SV2A		PAPSS2		NASP		SLC45A3
GNG4		TMEM165		LOC730183		MAOB
TBX20		PAPSS1		UBA3		MTARC2
MAN1C1		GPAT4		SWSAP1		MAGED1
SPOCK1		GPAT3		PINX1		IGSF1
CYTH1		LINC-PINT		ZNF192P1		EIF5A2
HSD3B7		CKB		RERG		STC1
RAMP2-AS1		METTL7A		TTC27		AARD
TMED7-TICAM2		MISP		TMEM222		PCDH19
LOC90246		ANKRD50		TMEM223		C5orf22
TBX18		CDKN2C		ZIC3		DSN1
RSPH3		SEPTIN6		CA2		DHX32
CD9		TYW1B		RASGEF1C		SPATA5L1
OTUD1		NFIA		CA8		H3C1
CDA		ADM2		MKKS		SNX7
FRMPD3		MSRB2		HNRNPA1P10		RAB11FIP2
WIPF3		PCYOX1L		ETV1		KCNN4
SLC4A2		LAMTOR3		OLIG2		HMGCLL1
SLC4A3		RERGL		SPIDR		AAR2
SLC4A4		ATP8A2		TTI2		H3C6
FGFRL1		CHRM1		ETV5		CTSA
EVA1C		TMEM131L		EEF1G		USP32P2
WDR91		AHR		GFOD1		IFITM10
HOMER3		CEP128		EEF1D		NMB
PXDC1		FAM107B		ATP6V1B2		FER1L4
NCKAP5		NRBP2		TMEM218		MAGEE1
MBNL2		GRB10		OTUB1		XRCC4
PRKCB		MACROD1		AGPAT5		LIF
MAFG-DT		SLC39A8		RRN3		RASSF8
BCAM		ANKRD13A		RAP1GDS1		ANKEF1
ADCY9		GTF2I		RNF8		SMARCA1
MSL3P1		MAGI1		ASB13		GNG12
ZSCAN20		PNISR		C8orf88		DSG1-AS1
DAAM1		USP4		ADD3		MC1R
HECW2		USP3		RNF5		TH
MAP1B		USP2		AGPAT4		AGAP7P
MAP1A		TAP2		POLD3		RCOR2
OTULINL		DIO2		CBS		GASK1B
PRDM11		RAB30		GNG7		RYR2
SDSL		KAT6A		TDG		SYNM
PLAC8		ZNF318		TGS1		MRPS15
FLRT1		PGR		PTK2B		ZBED6CL
HMOX1		FKBP5		TMEM209		LINC01270
ZSCAN18		NOTCH3		MTA2		CITED2
PLK3		CUL7		TRDMT1		FASTKD3
AFAP1L2		TNKS		TIMM8B		CITED4
ZNF382		MINDY2		RRM1		HCCS
MCAM		RHOBTB2		TTC12		CTSV
NFATC1		HMBOX1		EYA1		SIPA1L2
RMDN2		UBR7		SSRP1		WFDC2
FOSL2		RNF170		TTC19		EDA2R
NFATC4		PLXNA4		WARS2		CX3CL1
FOSL1		ATP8B2		CCS		PTPRG
EHD2		CCDC14		ERCC1		SLC22A18
GJB2		MIR4453HG		CARM1		CTSH
MEX3B		TRAPPC9		PTX3		QSOX1
PCDHB2		FANCE		SUGT1		CTSD
LOC105374338		ABHD15		GPD1L		BBS5
SNAI2		LRFN5		RNH1		HTATIP2
CDKN1C		LSM6		LOC101929748		LINC02113
C10orf82		SNAI3-AS1		RRP1		CCDC115
PHF2		REEP4		HNRNPR		LINC00052
CDKN1A		RCAN3		GPATCH4		LINC00173
BTG2		SERINC5		PHB2		MRPS23
CDKN1B		PLEKHF2		MTBP		KREMEN1
STON1		UFSP2		GJA1		NME3
LYST		PIK3C2G		DLEU1		RHOH
IFIH1		DUSP16		DLEU2		GFRA1
C1QTNF1		LOC100499489		VPS36		ZDHHC11
ADAMTSL5		SYNE2		LINC00894		SYP
AIFM2		PSD3		DDX18		RHOD
PEA15		PHACTR1		WDR74		AP3B2
PHF24		PLEKHG3		DDX10		MLF1
TIMP1		PLEKHG2		DNAAF5		PARP8
CIC		CTDSPL		GTPBP4		ENAH
ZNF365		COBL		GTPBP3		RAD51C
EDARADD		PLRG1		WDR77		RPUSD1
PLLP		SMC1A		MTAP		ARHGEF4
DENND2A		NOA1		ARMC5		ALDOC
LOC148709		NUMB		ARMC6		TLCD1
WDR31		LANCL2		HMBS		RHOV
ELMOD3		C4orf46		ADPRS		AIDA
CDYL2		DKFZP586I1420		ADPRM		FATE1
LOC728485		GTF2A2		FREM2		ICA1L
ZEB2		DENND3		LIPT2		AMIGO2
TUBB2A		TMA16		SEH1L		PTGER3
TMSB15A		THSD4		PRKDC		PRICKLE2
AHRR		AP3M2		BLOC1S4		IBA57
PLIN2		CCDC71		FAM171A1		GDPD3
KIFC3		FNIP2		LDHB		MRPS30
PLEKHO2		POLR2M		LDHA		CST3
MGLL		KCNJ11		NTHL1		SERTAD4
PRUNE2		ANKRD30A		GAR1		TWISTNB
FAM214B		IRX3		RRS1		CYTOR
ADCY7		PML		MCMBP		MGAT3
APOLD1		PNRC2		ST3GAL1		MARCHF8
ADCY5		ZNF737		KAT14		SCAND1
FENDRR		RAB19		FDFT1		TBL1X
GPNMB		IL1RN		LHPP		MSX1
EPCAM		CALML5		NAA50		CCT5
GSC		ZMYND8		WDR59		MARCHF6
UBN2		CBLC		PLK1		CD55
SLC17A7		DDX60L		SETD1A		MTX1
MBNL3		IFIT1		RMDN1		GDF15
GSN		ANTXR1		MCAT		SUSD2
IL10RB		RAPGEFL1		HNRNPM		C1GALT1
WHRN		IFIT2		SQLE		DOHH
PCGF2		NIPAL2		LOC100506071		FAH
SQOR		ARFIP1		HNRNPD		SEC23IP
ECEL1		HMCN1		MMS19		XK
G0S2		TNS4		HNRNPC		RAD1
DHRS1		TNS3		PPT2		FAM171B
SNCAIP		SOX4		FARSA		TRIP13
DHRS2		AGFG2		DANCR		SIPA1
WASIR2		TNS1		ITPA		NEK11
LINC01719		IL15RA		FARSB		PNPLA2
DHRS9		ACSL1		GPI		GALNT16
OSTM1		SACM1L		GMEB1		ICE1
LINC00869		SLC6A14		WDR48		ZFAND4
FOSB		MTUS1		ASH2L		CD81
TMEM39A		KRT7		KRI1		RPP30
ZNF331		INPP4B		PHF7		ARHGDIG
FAM49A		THEG		WDR46		MRFAP1
RAB3B		NEIL3		WDR43		WASHC2C
RAB3C		ZNF836		SMG6		KNDC1
PLXND1		TLN2		FARS2		TMEM263
CSF1		PLPP3		RPSAP58		TMEM267
CEP19		PLPP2		MTG1		BASP1
CLU		CDS1		ELOC		FPGT
CDC14A		FUT10		RRP12		CAPN5
HID1		UBA6-AS1		HELLS		CAPN2
FGF5		CMYA5		ZSCAN5A		MEIOC
FCGRT		ZNF823		GNL3		COTL1
LAMP3		INPP5J		TAF6L		GGT1
MALINC1		TRPM7		TCP1		LMO1
LAMP2		ZNF821		EXOC4		GUCY1A2
SLC26A11		ATP6V0A4		RARB		PHYH
MB21D2		FIS1		SINHCAF		DSCAM
LARGE2		DTNA		TKT		RADX
ZNF320		BCL11B		GART		ARID5A
TLE2		DTNB		GAS5		EPDR1
TMEM178B		SNHG8		CDC123		SHISA4
MAMSTR		PARP16		ERMP1		LIFR
TPM2		KLHDC8B		RPS15A		PRLR
DYRK1A		PARP14		RRP36		GPRIN2
PGF		PARP12		SIAE		SELENON
NRBP1		STAG1		RUNX1T1		PCP4
RAB32		SMTN		BCHE		SLFN11
HOXC13-AS		CCDC88C		RSPH4A		DOK7
ZNF793		CCSER1		PCGF6		DNAJB11
RTN4R		TECPR2		CDKN2A		SPNS1
FAM114A1		RPS23		PBDC1		STEAP1
GLT8D2		CAB39L		WDR18		RPP25
MAP3K20		HILPDA		GLYCTK		UTP25
TPPP		PPCDC		GSR		C1orf74
RAB6B		SEC61G		GATB		NXPH3
OSBPL7		KIF13B		LOC101928000		ALOX15
TMEM132E		MANBA		ELP3		HTRA1
AMBN		TMED8		WDR12		KLHL13
NSG1		BTN3A1		ELP6		ADIPOR1
SYNJ2		TFEB		DHRS3		CPLX1
DAB1		AP3B1		PHF5A		ACACB
BCL6		NAALADL2		NFIB		TMEM121
P4HA2		RAB33B		COQ8A		MIR4435-2HG
LHX2		MAPT		FAM49B		SCIN
BCL3		PRMT9		MRE11		KIF3B
PLXNB2		CALML3-AS1		UBP1		ZMAT3
CSPG4		SP100		RPL10A		ALDH3B1
ZNF776		ZNF3		IPO7		TMEM128
CNIH2		PPP2CB		IPO4		DNAJC21
MAP3K14		LIMA1		IPO5		ISOC1
ZNF773		CUX1		THG1L		TBC1D14
LHX8		APBB2		PPP1CC		USP51
ZNF772		DISC1		HMGN5		PDZD8
SLC48A1		FLJ42627		DEPTOR		LONRF2
PLEKHF1		CA12		CFL1		ZC3H15
TCIRG1		SCD5		TXNL4A		NUP155
SYNE1		ERBIN		SNRNP35		UQCC1
PIK3C2B		PDP1		POGLUT3		VTA1
ADAMTS5		SPCS3		SLC39A4		DNAJC12
THBD		DLC1		RARS1		SLC52A1
ADAMTS2		R3HCC1		COL27A1		BMP7
LBH		TJP3		GTF3A		GULP1
ADAMTS1		ZNF354C		VRK1		DAP
CEP170B		TJP2		PGD		AMACR
EMILIN2		GALNT12		THNSL1		EIF2S3
PRKG2		GUCY1B1		THOC7		CPS1
ZNF766		HFE		EBNA1BP2		UVSSA
TPRN		C14orf132		ILF3		PHF14
PLEKHG1		TRAPPC11		SNRPE		MAP6D1
TRPC3		MALRD1		SNRPC		NABP1
CHPF2		PSPH		SNRPA		DEGS1
CEMIP2		GUCY1A1		SNRPB		BLMH
KRTAP19-1		LMO4		BRSK2		FGFR3
LOC101928063		DCTD		CCDC25		FGFR2
C1QL4		FANCD2		ORC1		KLHDC9
C1QL1		NUPR1		MAP2K7		TMEM35B
DNAJC6		ZCCHC9		MPDZ		LRP11
CTDSP2		LTBP1		ZNF784		LGALS3BP
HDAC5		FAM83G		COA4		MRFAP1L1
PLEKHH2		EFNB3		EIF2B3		YWHAB
PLEKHH3		DPP8		TRAPPC1		CGAS
CCDC68		PODXL		CCDC12		SLC2A3
NLRC5		ACBD7		TRAPPC4		TENT4A
TULP4		SMAD1		YJU2		CALB2
CYP3A5		TGFB2		FANCB		GHR
HDAC9		RHBDD2		TRAPPC9		FAM178B
GATA2-AS1		SMAD6		LOC389906		IFT52
DNAJB2		DIAPH3		FANCG		RASGEF1A
SELENBP1		BMPR1B		COPS3		SNAPC2
DNAJB1		FGFR1		ZNF778		KYNU
ABLIM3		ABCD4		RSL24D1		ZIC1
HECTD2		DOCK5		LAT		TIMM17A
RAB26		KDM5C		ZNF771		LOC105375690
DNAJB4		MIDEAS		MCM7		MAN1A1
RAB29		CMAHP		CPQ		IFT57
DNAJB9		PKD2		MCM9		A4GALT
JAZF1		IRF2BPL		WDR3		ZNF818P
SMOX		OASL		AMD1		CFAP45
FBXL16		CASP7		CEP164		SNTA1
CEACAM19		HPF1		WDR4		TGIF2
TNRC6C		CASP8		CBWD1		GLRX3
TAFA4		CASP3		UFSP1		SMKR1
RAB15		BDKRB2		NOB1		DESI2
P2RX2		MAN2C1		PSTPIP2		DYNLT3
NPIPB2		USP46		SCRN2		PLAUR
TLL1		HGSNAT		ZNF768		PPP2R5A
NECTIN4		ABCC2		WDR6		SHROOM1
IFI27L2		USP43		ZNF764		TENT5A
C12orf57		PDE4D		COA7		TENT5C
HDAC10		SPATS2		PRKG1		SUPV3L1
HDAC11		IQCE		TNPO3		HPDL
AQP3		RPS3A		PAAF1		VGF
ZNF846		IQCN		CCDC51		NDUFS6
PDK4		ARHGAP10		ADSL		CDH10
TBC1D10A		OAS2		RFC3		TMEM216
ARRDC4		CHMP7		SLC13A3		IGDCC3
SRRM3		CAMK2B		RPL13A		TRNP1
IL1R1		COLEC12		ARL2-SNX15		COL6A1
TANGO2		KRT80		HAUS6		PRICKLE2-AS1
ARRDC2		CAMK2D		POLR1A		SOWAHA
C12orf49		ABRAXAS1		NOA1		TMEM45A
KRT8		LEF1		POLR1B		CHMP5
P3H2		ETFDH		POLR1C		HPGD
FLT3LG		MOSPD3		POLR1D		RGS16
MAPK8IP2		KRT86		MCM3		IER5L
MAPK8IP1		USP18		MCM4		MOSPD2
RUNDC3A-AS1		UACA		POLR1E		ABRAXAS2
MAGEB2		MUC1		MTFR1		RNF4
NBL1		ERBB4		MCM6		CLCN2
TMEM185B		LRIG1		CRK		IWS1
SPTBN4		TENT2		MCM2		EFS
CASZ1		RWDD4		NUFIP1		SH3TC1
SLC22A5		ZNF184		RAB1B		RPS6KC1
STXBP1		WEE1		EI24		PRRG1
ZNF829		POMK		PDHB		NUP43
FAM43A		SSBP2		BPHL		EPS8L2
FAM43B				TMA16		SLIT2
STXBP6				LMF1		ATE1
H4C8				MSTO1		CMTM3
TMEM184A				VPS51		BNIP3
VASP				VPS53		NAP1L2
SLC35E4				P2RY1		ZIC4
USP32P3				VPS52		GDAP1
LIF				POLR2E		DLK1
TRERF1				RPL32P3		LOC101927551
SNAP91				POLR2G		MIR9-3HG
SRP14-AS1				POLR2H		FAM155B
ADCK2				CCDC71		RPIA
CYP2S1				KLRA1P		GOLPH3
ZNF814				MGME1		CYP24A1
RAET1K				PPIL1		PPP2R2C
SLC44A5				FBXL19		ERCC3
HOTAIR				BCKDK		TNIP2
SLC44A3				SNRNP40		ASB9
ZFAND2A				FRAS1		AQP11
GBE1				POLR3B		SCLY
SIPA1L2				PSAT1		MNX1-AS1
SLC22A15				GLOD4		MBTPS2
SLC22A17				POLR3D
DNER				DRG2
INKA2-AS1				POLR3G
PSD				POLR3H
RAB6D				LINC01311
HEG1				PPIL3
TALAM1				POLR3K
ZDHHC13				TNRC6A
SLC35G2				TPT1
PROX1				TCERG1
ZDHHC11				PITPNB
CBFA2T2				BOLA2-SMG1P6
RENBP				PITPNA
SLC22A23				CALML4
VWA1				FRAT2
VGLL2				RPL18A
HMX2				KAT5
MATN3				RPS18
HMX1				ARFIP2
HAAO				C12orf60
AMIGO1				RPS10
ZDHHC22				SEPHS2
BEGAIN				RPS13
LMNA				DYNC2H1
KIAA1841				IFRD2
KISS1R				COG2
SUSD4				HSD11B1L
SUSD6				CRNKL1
TCEAL9				CPT1B
CBR3				ZNF837
GABRQ				ZW10
SUSD1				MTHFD2L
LSAMP				SUCLG2
VAX1				DCUN1D5
QPCT				CSTF3
F2RL1				FUT10
HEIH				LIAS
RAB9B				ZNHIT2
LOC100505588				PDCD11
MEGF9				SCFD2
ALG1L				PDCD10
RIPOR1				GTF2H2C_2
ARHGDIG				ZRANB2
COMP				PYCR1
TMEM38A				PYCR3
FAM81A				REX1BD
GAS2L3				PUM3
H2AC6				TRIM52-AS1
LMO2				RPS25
WNT5A				RPS28
SHISA4				RPS20
ACYP2				CD320
LIFR				ROBO2
ATP1B2				TOP2B
ATP1B1				GFM1
PCDHA10				SLC35F2
MYADM				SGF29
LOC105447645				MRPS31P5
PMEL				COIL
CHRNA3				XPO4
LPL				XPO6
FBLN1				C1QBP
CABP1				XPO5
LPP				UBXN8
ZMAT1				TMED1
UAP1L1				RAB8A
CDH24				TUBB
GAS2L1				PGGHG
FAM83B				GP1BA
CBX7				SLC35G1
CBX4				PPRC1
WNT3A				TOPORS
EFNA2				VWA8
TRPV4				HNRNPH1
FGFR3				NFX1
GPSM1				MIR17HG
KDM5B				AMER1
WNT2B				ZDHHC20
SOWAHD				NOL7
SLC40A1				ZDHHC21
NR2E1				RBFA
MFSD6				PTS
DBP				NT5C
MCF2L				CHRAC1
C15orf48				EMC2
SMKR1				RPRML
PLAUR				EMC6
PPP2R5B				C12orf43
FCHSD1				NFYA
ALDH1A3				ATP5PB
DCT				PTGES2
IGDCC4				GINS4
COL6A2				XPO7
COL6A1				FAM86C2P
CASQ1				COLQ
KDM7A				RAB11B
LTK				ATAT1
NRXN2				SPCS1
ATP1A3				KBTBD6
CIART				XPOT
RASD2				GSTA4
ERICH5				LHFPL6
WNT11				COPG2
ERICH2				MPHOSPH8
SAP30L				NDUFA11
AFF1-AS1				KDM1B
CHSY3				TAMM41
SNCB				AMOT
VAT1L				TATDN3
LIMK2				TATDN1
PPP2R2C				TATDN2
LPIN1				BMPER
MYLK				NARS2
SCAMP5				AZI2
LIPE				PUS3
SAMD14				TRAPPC2L
IGLON5				ALG14
NKX1-2				PUS7
CCBE1				FANCD2
ZNF284				ATP5MD
STARD8				MRPL45P2
RNASE4				NOP2
ROCK1P1				PMF1
HPCAL4				PRPF8
HSPG2				EFNB2
TMEM81				EMG1
LRRC37B				TASP1
AR				KLHDC3
RBP7				CPSF7
FAM133A				UQCC3
EML6				CPSF3
RFX6				CWC15
PSME1				TRPV1
IDNK				COQ7
NGEF				LRP1B
ZNF274				COQ3
NYAP1				DIAPH2
ABCB1				COQ2
SHOX2				DIAPH3
SLCO5A1				SKIV2L
SLC30A10				ZCCHC4
KIAA0040				RBIS
FAM221A				ZSCAN2
ZBTB7B				ASNSD1
RHBDL3				SMG1P2
PPARGC1A				CBY1
ZNF268				FAM86C1
NGFR				RBM3
HAGLR				RBM4
PRRT2				TRPS1
CADM4				TOP1MT
H1-0				SNAPC3
H1-2				SNAPC4
GRIN2D				MFSD3
COL1A1				MFSD1
MLLT11				TMEM161B-AS1
ABTB1				PROSER2
FERMT1				PROSER1
DCHS1				RPS3A
PRRT4				OXSR1
ZBTB8B				FCHSD2
HRK				THRAP3
SRPX				ALDH1A2
ATF7IP2				RFT1
TMEM51				THOP1
LRRC6				PFDN6
TMEM52				ATF6B
HEY2				ABRAXAS1
FLVCR2				NRXN3
SH3BGRL3				FAM86DP
CGNL1				NR2C2
GPR39				ERICH1
FGFBP1				LEPROTL1
GPR37				PCED1A
C20orf194				PDSS2
MYOF				PDSS1
RIPK4				BUB3
VWA5A				ZNF286A
SIRT4				TCF7L2
EMP3				KDM4C
SIRT7				KDM4D
F3				QPCTL
VAMP8				SLC4A7
MBLAC1				RBMX
FAM222A				USP6NL
GPRC5A				MDC1
KCNMA1				PGAP2
CDC42EP3				PGAP3
VN1R1				FZD10
HAP1				EPB41L4A-AS1
SMTNL2				PSMD6
GPRC5C				UBASH3B
SLC29A3				OTUD6B-AS1
ZNF234				XYLB
KANK2				TMEM8B
ZNF230				CHID1
RNASEL				SETMAR
MYRF				HDHD5
IDUA				TMEM80
PTGS2				SLC5A6
FSTL1				DDX39A
FSTL4				DDX39B
FSTL3				CLNS1A
HLA-DMA				UQCRC2
SRPX2				HACD1
GBX1				HS3ST3A1
STAT4				ABCB7
MICALL2				MRPL19
H3C10				MYNN
FLNC				MRPL16
CEPT1				MRPL14
ZNF223				MRPL15
ZNF222				AAAS
SRSF12				MRPL12
ZNF221				MRPL13
LRRC26				MTMR6
LOC101928126				MRPL11
LRRC29				PCNX3
GPR50				RSU1
CASTOR1				PPARGC1B
GHET1				PMM2
TMCO4				MRPL27
TMCO3				MRPL23
PSMB9				MRPL24
TTLL7				MRPL21
FABP3				MRPL22
SPSB1				CS
TMEM54				UCK2
ZNF211				EIF6
SPSB4				TDP2
ERO1B				TDP1
NRROS				PSMG4
ZBTB21				PSMG1
SAT1				STAG3L3
CXCL16				LRRC34
LOC102724770				ECSIT
FOXQ1				MRPL35
SESN2				TMEM47
SLC16A7				TRMT112
SLC25A43				NKRF
SLC25A45				B3GALT1
SLC16A4				RPLP2
ZNF200				FGFBP3
PPP1R16B				DFFB
ZNF682				DFFA
ZBTB38				LYPLA1
TICAM1				PGAM1
TUBA4A				MRPL49
SLC9A2				SIRT6
OLFM1				ELOVL6
ACAP3				NSUN6
SLC9A7				MRPL47
FSCN1				MRPL48
SLC25A53				PTGR2
SQSTM1				MRPL43
PVALB				SUMF1
DSC2				MBLAC2
OSBP2				CDC42EP2
PFKFB2				TUT1
LRRC57				PGAM5
FBLIM1				PIGL
FOXO4				VAMP2
KRCC1				SLC29A2
RAP1GAP				KANK1
SLC9A1				DMAC1
SOCS3				MRPL58
MBP				MRPL57
NPTX2				TMEM70
SLC38A3				PET117
LRRC4B				MRPL54
BDNF				UNG
ZBTB16				GGA2
TFPI2				TMEM69
NFKB2				PSMB6
CXCL12				UNK
TMEM17				UCP2
AAK1				ANO10
ANXA2P2				NKTR
ZNF654				TRMT10A
MOXD1				TRMT10B
CNTNAP1				UTP6
ST6GALNAC2				SLC16A1
LINC00342				TRMT10C
LRRK2				UTP4
CELF4				AADAT
FHL3				UTP3
EFCAB14				FOXCUT
NXT2				HNRNPUL2-BSCL2
IQCH-AS1				PLXDC2
MDK				BYSL
PMEPA1				LYRM4
UPP1				SRRD
DGCR5				MPLKIP
KSR1				UBAP2
SH2D3A				RPL22L1
SH2D3C				ZNF215
NPC1				HDDC2
SNPH				ZBTB24
NPC2				TSEN2
L3MBTL4				RUVBL1
PPP1R12C				FBRSL1
ZNF630				PMPCA
AHDC1				ZNF689
PPP1R15A				SLC16A8
LRP1				KPNA5
PPM1M				KPNA3
ZBTB46				SH2D5
USH1C				ZNF202
NTN4				ILF3-DT
HSD17B14				UBE2E2
LRP4				FTSJ3
FURIN				RBX1
CXXC5				MRTO4
BARX1				ANAPC5
HSD17B11				ANAPC1
PARD6A				RNASEH2C
RP9P				PFKFB3
TP53INP2				RNASEH2A
BEND5				MAZ
SH2B2				ARL2
ATP9A				FHIT
CNNM4				FOXO1
LRRC8E				ACAT1
C1orf226				NPAT
SLC12A4				ZNF668
MCOLN3				HACL1
ERAP2				THEM6
PRRX1				MDN1
LYSMD2				GOT1
C2orf72				RBPMS
BAIAP3				SRD5A3
USH1G				B3GALT6
NOVA2				EEF2
ZNF615				VPS9D1-AS1
CDR2L				MYD88
SEC24D				CNTNAP3
PTPN3				HSP90AB1
EPHB6				MCM10
FOXI3				MRPL4
SPATA20				MRPL3
IFI30				LOC100287015
RASSF5				MRPL2
CCN3				MRPL1
KIF21B				DGCR8
CCN2				PELP1
CCN1				SIGMAR1
SLC12A7				MGC12916
SCN1B				VPS37C
SRGAP2B				QTRT1
EPHB3				QTRT2
EPHA5				NSMCE4A
PAQR9				ZNF639
PAQR7				SLC25A10
VWA5B2				SLC25A11
ANK1				SLC25A13
THAP2				GTF3C1
FNDC5				GTF3C2
SFRP1				ITIH4
FNDC4				NDUFB8
MXRA8				LINC01694
TAGLN2				NDUFB6
CCNO				PPM1L
PPP1R37				GTF3C6
ZBED8				MAK16
PTTG1IP				KATNB1
PCDH19				LRP2
ART5				NTN1
PCDH18				SLC25A26
SNX4				NCLN
PGBD5				SLC25A28
PCBP4				ZNF629
MICAL1				SLITRK3
ARSJ				BEND3
TSPAN2				SAP18
ZNF700				IARS1
HIVEP2				SLC25A23
SCN3B				SLC25A22
N4BP3				NDUFA7
HMGCLL1				PPP1R14B
RAB11FIP5				AKR7L
PPP1R26				DHODH
TMEM86A				NELL2
ZFR2				SLC25A37
FOXF1				PC
LRRN2				SLC25A32
PPP1R1A				MDGA2
ARTN				SLC25A35
PPP1R1C				EIF4A1
ID1				DHFR2
ID3				CCNH
COL9A3				EIF4A3
CD24				OGFOD3
RGL1				ZDHHC5
RETREG1				THUMPD1
RCOR2				CYB5D2
TMEM151A				CCAR2
BARHL2				TXNDC17
CD40				CYB5D1
ZNF22-AS1				OGFOD1
FOXE1				SPATA24
CCDC127				RCC1
CCDC126				SEC62
SECTM1				ACAD11
AATK				PAQR6
PTPRM				EPHA6
CHRDL1				IMP3
PPP1R18				EPHA8
EDA2R				RSAD1
ACADL				NSMCE2
STBD1				NSMCE1
KIF1A				HASPIN
CTSF				ASRGL1
LMCD1				SPATA13
FOXD3				CD2BP2
TNFRSF12A				DXO
MME				LAP3
CCDC113				CTXN1
PLAAT3				GCDH
KIF27				CTR9
MN1				ANKRD19P
NCOA7				PCDH17
LINC01137				DHX30
CD63				COMMD9
RAMP2				DHX33
PNCK				ERI2
USP27X-AS1				DHX35
INPP1				DHX36
CRIP2				DHX37
ARVCF				RCE1
RXRA				RBM12
SERTAD1				SEC31B
CAMK2N1				PAG1
SERTAD2				XRCC6
CAMK2N2				TMEM86B
GPC1				XRCC5
PERP				PCDH20
PLEKHG4B				INTS2
GPC5				C20orf27
PAK3				PAICS
MICB				RPL27A
GCH1				TASOR2
MIB2				INTS4
MIAT				PEMT
DPY19L2				ANKRD18A
PER3				INTS9
CSDC2				GASK1A
KIF26A				SUV39H2
LBX2-AS1				USPL1
FKBP1B				CCDC124
FOXD2-AS1				INTS10
FAM171B				SLC7A11
FOXA3				BRCA2
MIDN				AP2A2
KNDC1				LARP1B
JADE2				KIF15
RTL5				BABAM2
TEPSIN				IMMP2L
CAPN6				ARV1
FAM174B				RSRC1
FRRS1L				DHX15
KIF5C				ARIH2
SCN9A				UTP14A
KIF5A				CTSC
WWC3				CCT3
BAALC				ACAD8
ARHGEF40				VKORC1
GGT1				CCT2
RGS9				TLCD3A
PAMR1				MRPS2
PPFIA4				SORCS1
PPFIA3				KIF22
SLC30A3				MRPS7
ADPRHL1				RGMA
LOXL1-AS1				MRPS9
LMTK3				ATP2A1-AS1
PCOLCE				MARCHF1
RUNDC3A				MIS12
MR1				FUOM
KLHL42				EXOSC7
DOK4				PGRMC2
CD8A				EXOSC4
SCN8A				EXOSC9
CCDC152				PES1
RTN1				EXOSC8
KLHL14				EXOSC2
NXPH3				EXOSC1
NXPH4				NPM1
ARHGEF28				RPA1
SLC1A4				UBE2G1
NDRG2				NPM3
MIR4435-2HG				NLE1
KIF3C				GARS1
TAC1				CCNG1
BCL9L				IL17D
ZFHX2				SPC24
CCDC136				MAD2L1
KLHL21				DPAGT1
INHBB				CCDC167
KLHL24				SCARB1
INHBE				C11orf1
ISG20				KHSRP
BMP2				BANF1
COL5A1				SH3GL2
RSRP1				RGS7
OSTN				SH3GL1
PHF19				OSR2
LGALS3BP				HFM1
MAST3				SSU72
CNRIP1				MID1
ARHGEF10L				PDGFRL
ATXN1-AS1				RPP25L
H2BC21				CAMKMT
LOC286437				DOK3
LOC105375690				TMX2
SCN5A				HNRNPUL2
SCARF2				DKC1
ZNF385A				UBE2V2
KRT222				GEMIN4
MMP2				GEMIN5
DYNLT3				GEMIN6
ARHGEF17				GEMIN7
PLA2G4C				GEMIN8
ARHGEF16				KLHL18
SSTR2				VCP
H2BC17				CALCB
GCNA				PSMD13
H2BC12				UTP23
TBC1D2				SLC1A1
LMBRD2				ATP5MC2
VGF				SLC1A3
CDHR1				ATP5MC1
H2BC11				CALHM2
IRF8				DEAF1
BLVRB				UTP20
ATG4A				CYC1
IRF6				VARS2
SCN4B				NDUFV1
RBM24				BRINP3
INA				ISOC2
LAMA5				VARS1
SEPT5-GP1BB				NIBAN1
RBM47				ARHGEF39
LAMA3				HMGA1
CRMP1				DSTN
CLCN2				SHISAL1
PTHLH				ZFHX4
CLMP				TIMM10B
CCDC184				RCL1
PDLIM4				YWHAE
GALNT6				PRR3
LAMB3				CHD7
EGF				PSIP1
ATP2B4				ATP2A1
ATP2B3				HMGB1
MAPK11				DNPH1
CLCN4				GPHN
FAM131C				UTP15
FAM131B				HS3ST3B1
FAM131A				ARHGEF10
QRICH2				RBM14
CNTFR				NCBP2
GABPB2				BCKDHB
TRIO				PLA2G4A
TMEM200A				ABHD14B
TMEM200C				DARS2
STMN3				PEX2
ENO2				VCAN
SOX21				NDUFS8
H2AC11				UBE2R2
ZXDA				NDUFS5
H2AC13				CHDH
GPR176				NDUFS3
SOX18				NUP58
CREB3L1				DCTN6
MYB				DCTN5
JUNB				NAA20
IER5				LAMA1
BVES				DDX20
CHGB				PARN
UNC13A				AURKB
LOC389765				TAF1D
WSB2				MAT2A
ZNF160				TAF1B
SOX13				VHL
SYTL5				TAF10
SYTL4				TAF11
DKK1				GOLGA6L5P
SYTL3				MAPK14
SYTL2				NCBP2AS2
DKK3				MAPK15
SULT2B1				SHLD2
GPR162				BCL6B
GPR161				NUP35
TYRO3				NAA16
PRR15				QRICH1
SERPING1				FAM98A
FICD				NAA15
RIC8B				TAF2
NKX2-1				RAN
ZNF148				RPL4
NKX2-3				RPL5
S100A11				RPL30
S100A10				RPL3
NKX2-2				CLPB
HOXC6				RPL32
FZD1				RPL31
ACE				RPL34
JUND				ENO1
DNAH17				MICOS13
ZNF140				GABPB1
FZD9				RPL8
BRAF				TPGS1
GARS-DT				DCAF4
GPR137B				RPL6
LOC100128398				RPL7
FA2H				DCAF1
LOC730101				GCSH
CYLD				CLP1
CPEB1				MYC
LOC100996724				HOXA2
GIPC3				NFRKB
CPEB2				EARS2
ZNF136				UNC13B
HOXD8				MECR
PRR35				RPL21
GSDME				SERPINF1
ZNF134				MED9
RET				CD3EAP
TGFB1I1				AARSD1
GLI1				MED4
CYB561D1				DYNC1LI1
RNF157				IFT88
C11orf96				RNF126
PIP4P2				HOXB9
TRIM6				SARNP
TRIM7				CLPP
FAM102A				RPL24
TRIM5				RPL26
ANXA9				RPL29
TAPT1-AS1				HOXB8
ANXA1				LINC00641
TIGD7				DUS3L
ANXA4				PRR14
TTC3P1				ASF1B
PRSS16				SRCAP
EN1				HSPA4L
SERPINB9				NOLC1
SERPINB8				SNU13
PAX2				SKA3
RIPPLY3				PRDX3
AFTPH				LINC01521
MRAS				NKX2-4
ITPKA				PRR22
ZNF599				SLC19A1
ZNF114				THAP12
ZNF597				PA2G4
HBEGF				PRDX6
ZNF112				SLC6A6
PLPPR4				FIBP
TMEM169				SLC6A9
GPR153				ADK
LINC00638				PRSS27
CHN2				PFAS
GPR155				MYOM2
ZNF586				C11orf98
ZNF583				GLI4
F12				CSRP2
CARD6				ING3
SEPTIN5				IMPA1
SEPTIN3				PITPNA-AS1
SEPTIN4				RACK1
NMNAT2				TNKS1BP1
GPR3				RIOK1
STING1				XXYLT1
ZYX				NDC1
MSRB3				ZNF121
NOTUM				TIMM29
ANKRD63				CLUH
ZNF577				TIMM22
CYB561				BACE1
CLSTN2				TMEM177
IRS1				RNF167
CLSTN3				RNF169
DGKA				C17orf49
RNF19B				OCA2
IRS2				SF3B2
METRNL				ZNF593
ZFP36				TRIM16L
C11orf52				RPL10
CDH3				RPL12
TUBB3				TIMM13
CDH1				TIMM10
PHLDA2				HSPA14
LZTS2				RNF135
PHLDA1				LMAN1
ZFP37				MIR503HG
PHLDA3				RNF139
SEMA6B				C11orf71
SEMA6A				RPS3
FAM24B				RPL14
IGFBP5				RPS2
IGFBP4				RPL15
IGFBP3				ZNF589
ANKRD44				ALKAL1
CYS1				RPL17
DISP1				LINC01963
ARMCX3				RPL19
CACNB1				LINC00632
CLIP2				SF3A3
ARMCX1				SF3A2
ARMCX2				WWP1
ERF				TRMT1
PHLDB3				GTF2H3
PHLDB2				TMEM158
ZNF551				LPCAT3
ZNF550				TRMT6
SEMA7A				HYLS1
NOTCH1				LAMTOR1
ABHD4				EEF1AKMT2
ABHD3				RNF141
RNF180				EEF1AKMT1
LSMEM1				TUSC3
NATD1				TUSC2
ABHD8				IRS4
RHOBTB3				YEATS4
ILDR2				FAM107B
ABHD6				C11orf54
KRBA1				DACH1
AK7				NAGLU
RHOBTB1				GRB14
KLC3				MACROD1
NACC2				NBN
ZNF549				MEN1
ZNF547				RPS9
IGFBP6				RPS8
ZNF544				PURPL
RNF175				RPS6
NKX6-1				TAP2
ANKRD34B				MAN1B1-DT
ANKRD29				RPSA
SLC37A1				GTF2F2
BMS1P14				RNF40
ANKRD24				MOB3B
CYBRD1				CACNB2
BTBD8				ARMCX4
MAFB				MELK
RCAN2				NCL
MAFG				NHP2
MAFF				ADAM9
NACAD				ZNF554
ESAM				NKAPD1
MAFK				FAM27B
NES				MINDY3
SERINC2				CUL7
LINC01116				ENY2
TCAM1P				CUL5
ZNF530				GLO1
CALCOCO1				AK3
ANKRD33B				KRBA2
TRADD				MACROH2A2
DUSP19				C11orf24
DUSP18				GTF2E2
DUSP10				HOTAIRM1
SGCB				BAG6
ZNF525				STIP1
PGPEP1				BTBD3
GRASP				BTBD2
TAPT1				BAG1
GPX3				ESD
DNMT3A				MPDU1
KCNAB1				GLMN
DUSP26				ESRRB
ADRA2C				RITA1
ZFP90				GLMP
LOC729970				ASNS
METTL24				LSM2
RTN4RL1				CDK8
DMRTA1				LSM7
TRAF5				CNOT7
ZNF514				DHCR7
SMPDL3A				WRAP53
SOS2				SART1
SMARCD3				PTBP1
SEMA3B				PSD3
STMND1				SLC37A4
CACNG6				METTL16
C4orf19				LINC00693
KIAA0355				GPX1
ZNF506				CHUK
MGAT5B				COL25A1
NHS				ELAC2
MAL2				SORD
LOC728613				ZFP91
SKOR1				KCNAB3
IRX5				YDJC
IRX6				NIPSNAP1
KCNJ12				BET1L
KCNIP3				PATL1
CDC42BPG				REXO5
PLCL1				SARS2
SEMA4B				FAM27E3
IRX4				RP9
AHNAK2				TRABD
KLF4				NLGN1
KLF2				NLGN2
PNRC1				SEMA3A
NFASC				CDNF
SH3D21				NDNF
CROCC				DPCD
MGAT4B				MRM3
RHEBL1				LOC399975
CBLN1				DCAF16
SOGA3				HIRIP3
SOGA1				PUF60
LRMDA				P2RX5-TAX1BP3
RUSC2				EEF2KMT
ZNF606				DCAF13
ZNF605				FDXACB1
DPF1				SPAG7
CHAC1				DDHD2
B2M				RPL35A
TNS2				MND1
SLC6A17				TPCN2
SP110				ENOX1
ACSL6				IMPDH2
C19orf38				RAB30-DT
ACSL4				ESF1
RUNX3				RPL13AP5
ARC				CDO1
PLPP4				METAP1
XRN1				VIPR1
RRAGC				SPARC
CD109				HGH1
SHLD2P3				NADSYN1
EZR				PWP1
CBLL1				RAPGEFL1
PTGES				CHEK2
LLGL2				ARL6IP5
BEX3				CHAC2
TSHZ3				FAAP100
LMAN2L				CDON
IGSF3				ABT1
MAOA				JMJD4
PDE1B				TIPIN
IGSF1				RRP7BP
TSHZ2				MRPS18B
STC1				EBF2
KLK4				EBF3
CYP4X1				PIMREG
NUAK2				MRPS18C
MAP2				PLPP6
MAP7				MARF1
MAP6				GRWD1
BANP				XRN2
CARMIL2				VDAC3
GADD45B				TFAM
GADD45A				TTLL12
RAB39B				PFN1
IFNLR1				ZFPM2
HSPBAP1				CUTA
GNG11				GPM6A
GADD45G				RWDD2B
GDF7				TMEM161A
PARP10				ANP32A
CCDC88B				GYPC
CYP27C1				MTARC1
GKAP1				MGST1
IGFL4				C19orf48
CREBRF				NMD3
TMCC3				SMIM7
SPATS2L				LOC150051
TMCC2				PTDSS2
INKA2				PTDSS1
BEX5				DPH1
GIHCG				DPH2
CLIC5				DPH5
RYR2				INPP5K
GDI1				DPH6
BICDL1				FADD
EPB41L4B				HTD2
RPPH1				PATZ1
TNFAIP8L3				CDR2
MAP4K2				CDR1
NOG				SNHG1
TFE3				TRAP1
BTN3A3				STK11IP
KREMEN2				SNHG8
RHOC				KNOP1
IL17RD				SNHG6
AP3B2				STAM
IL17RC				SNHG5
RHOB				SRPK1
CCKBR				SNHG3
MDFIC				CCT6A
RHOU				NCEH1
MAPRE3				STAM-AS1
ALDOC				SPRTN
SGK1				ANP32E
LINC02348				ATM
OPRD1				ANP32B
LINC02387				ALDH18A1
LINC02381				TRMT11
CXCR5				CUTC
CXCR4				ATR
AKAP3				MRS2
TRAK2				FEN1
ZNF137P				DAZAP1
DNAJC5G				NUTM2B-AS1
MPZL2				GDI2
CA11				PRPF19
NQO1				HINT2
GDF15				CAMKV
DMRT3				QARS1
ZDHHC11B				ZMYM5
TPPP3				DLAT
LBX2				CC2D2A
KRT18				PRMT7
STAC2				PRMT1
CDK5R2				PRMT3
PPP1R26-AS1				NME2
GALNT14				UCHL5
NRK				PALD1
CIB2				NME1
SIRPA				RPUSD4
APLP1				PRPF18
NPY1R				RPUSD2
ARID5A				RPUSD3
TMEM130				ALDOA
SELENOM				MRRF
COL4A4				MYCBP
SELENOP				TOMM40
CMPK2				AKAP8
SCG3				UQCR11
RELL1				RAD54B
LRIF1				ATP5F1A
LMX1B				RBM15B
ABCG4				LOC730098
TMEM59L				LCMT2
DTX1				DCPS
LTBP2				ANKMY1
DTX2				RANBP1
ADRB2				CDX2
LTBP3				ATP5F1C
DTX4				ATP5F1D
SEZ6L2				ETNPPL
CPLX1				RSL1D1
ZFP36L1				DLC1
TMEM121				R3HCC1
PDZD4				B9D1
PCSK1N				FAU
SCIN				LY6G5B
USP51				TOMM5
OTX1				TJP3
OR2B6				TOMM6
MARK4				WASHC5
ENKD1				GALNT13
RAP1GAP2				DSCC1
HSPA6				GALNT18
EPHX1				TMEM141
EPHX4				TOMM20
ARHGAP29				CHCHD4
AZIN2				CHCHD5
TDRD7				FBL
HSPA2				CHCHD7
ACSF2				CMTR1
SMAD7				PSPH
ARHGAP31				TMEM14B
TP53I3				MATK
GDNF				TMEM135
DLG4				TMEM138
MAN2B2				RPL7L1
ULBP2				ARHGAP19
ULBP1				ARHGAP22
PRAC2				TMEM123
HSPB8				DPP7
LMOD1				LOC103908605
HSPB1				FOPNL
SLC2A3				ZC3H13
PKD1				MYH10
LOC105373159				ASIC1
NAPRT				DNAJC19
TMEM108				LRRC75A
SPEG				BFAR
POLK				TDRD3
ABCD1				LIN28B
KLF10				RFXAP
ABCC8				EBPL
IRF1-AS1				DOCK5
ARAP3				DOCK4
RNF208				PDE3B
HCN3				ELAVL1
RGS14				ELAVL2
USP11				DHTKD1
OSER1-DT				TMEM100
IER5L				TMEM109
MOSPD1				MAN2C1
TFPI				GLIDR
ERBB3				LOC100507599
REPS2				ABCC1
STOM				JAGN1
S1PR3				USP43
S1PR5				MARS2
CMTM3				TWNK
PCDHGC4				CTPS1
B3GAT1				URB2
PCDHGC3				LOC101929950
ZNF181				KLF16
LGI2				CHMP7
ZNF180				ITGB3BP
NAP1L2				MCPH1
DLK2				USP16
PIK3IP1				ZNF195
RGS12				NXN
HCN2				MTIF3
				CZIB
				HSPD1
				NT5DC1
				GMDS
				NT5DC2
				LRIG3
				NCAM2
				KLRG1
				ABCF1
				LGI1
				ZNF185
				SGTA
				DTNBP1
				NAP1L3
				NAP1L1
				HSPE1
				SCD
				SPRY1
				ABCE1
				ZPR1

## Sheet: Supplementary Fig. 7b
Upregulated genes in MCF-7 and T47D cells				Downregulated genes in MCF-7 and T47D cells
T47D upregulated uniq 1193	MCF-7 upregulated and T47D upregulated common 117	MCF-7 upregulated uniq 716		T47D downregulated uniq 1288	MCF-7 downregulated and T47D downregulated common 91	MCF-7 downregulated uniq 671
LOC101928535	CLDN1	USP6NL		MAPKBP1	GRPR	CYFIP2
CHIC1	ZC3H12A	JRK		MDC1	AP1S2	GLDC
PID1	ATF3	CYBC1		PRMT5-AS1	DKK1	UXS1
PGAP3	OPTN	EHMT2		TFRC	ACOT4	STMN3
ZNF292	SFXN3	ZFYVE1		TUBBP5	ABCB6	ISM1
TMEM94	HLA-DRB1	KIAA1109		TESK2	GATA2	FGFRL1
FLJ12825	STAT6	ALKBH1		PTPDC1	KIAA0040	RRP8
TSKU	BIK	DPYSL2		SAMD15	SFN	HENMT1
TMEM92	STAT3	SAMD10		NDST4	B3GALNT1	DPYSL4
ZFYVE28	YPEL2	CXADR		PPP4R4	NR2F1	FAM110B
EPB41L4A-AS1	IL6ST	ZNF283		LIPH	SNUPN	PRKACB
ZEB1-AS1	GMPR	ZFYVE21		AKT1	H19	WDR72
IGLON5	FOXO1	SETMAR		LINC00537	FERMT1	WDR73
SMCO3	ZKSCAN1	PDZK1		GTSE1	ZNF496	SYTL5
SAMD12	DSP	SCAMP1		ARPIN	FAM102B	UNC13D
TMEM8B	KIAA1324	ZNF16		WDHD1	C1QTNF6	MAFG-DT
GABARAPL1	HIP1R	ZFYVE16		STARD5	NR2F1-AS1	ZC2HC1A
PRKAB2	MYO1B	PRKAR1B		ZNF284	DCBLD2	LINC00648
ZNF19	DOP1B	VOPP1		TSTD2	DGKE	LRATD1
UNC5B	DOP1A	CFAP97		NGDN	ITGA2B	ASPHD1
RNASE4	KCNK2	MEAF6		RFX2	FAM216A	BIN1
ROCK1P1	SHFL	ABCB4		PDZK1	GYG2	HECW2
SND1	CCNC	AGAP2		HDHD3	OLFM1	AKIP1
LOC284581	UBE2L6	PDGFA		RC3H2	ARMCX1	ADPRH
CLDN8	HERC3	CDCA8		EML2	RAB31	PADI2
DDIT4	SFMBT2	PLA2G3		RBP7	GLB1L2	LINC00888
PSME4	TM4SF1	IQGAP3		CLDN3	ITPRIPL2	TARS1
PADI3	PIK3R1	LOC730202		MTHFD1	RASL10B	TSPYL5
THAP7-AS1	ST8SIA6	ADAMTS15		RFX7	UROS	MEG3
CDIP1	NET1	RHOT1		ZC3H11A	CXCL12	TTYH2
TXNIP	SNHG32	FIGNL1		RFX5	TPP1	CTBP1
FAR2	ECHDC2	KCNMB4		PSME1	SLC49A4	LYPD1
ZNF277	ARHGEF3	EXPH5		PSME2	NXT1	MRPL17
SKAP2	CD44	JAG2		ORAI1	FLT4	SLAIN1
TTYH2	GREB1L	SDR42E1		IDNK	MDK	PLAC8
IL20RA	CAPG	GLYATL2		ATF5	DNMT3B	GRPEL1
ADCY6-DT	RELB	JAG1		PIF1	TRPC1	WDR70
PLA2G6	PNPLA7	NEBL		MTMR1	SLC25A15	EPB41L2
IQGAP2	PLEKHA4	ABCA3		HACD1	CCDC74B	CHST10
LYPD6	CCNG2	LRBA		PARPBP	CCDC74A	LDHD
DEDD2	NARF	FN1		ZNF273	SEC23A	AMZ2
DYNC2LI1	NIBAN1	PBX3		SET	C2orf81	ZNF267
C3	ARHGEF37	LNPEP		CDCA4	SLITRK5	DMPK
CYB5R1	VDR	DHFR		CDCA5	CACNG4	FZD4
HSD11B2	ISG15	MOV10		SHMT1	ZNF732	PNO1
CYB5R4	QDPR	FXYD3		SDR39U1	MYORG	MCAM
PCNX2	PITPNC1	FAT1		CDCA8	PEG10	DNAH14
RNF215	RND1	FXYD5		PDGFA	CHORDC1	FUCA2
PRKAR2B	TBC1D9	EZH2		NCAPG	SKP2	EDEM2
EPB41L1	SHROOM3	LIN54		IQGAP1	TAGLN2	TYSND1
SCGB1D2	C9orf152	ACHE		SLC5A3	NKAIN1	ZNF32
MYO6	IRF1	ZNF45		HACD2	SPATA5L1	H1-3
EPB41L3	ELF5	HOXC13		IQGAP3	IFITM10	FAM198B-AS1
RDH16	IRF2	HOXC11		OAZ2	NMB	GLUD2
RSU1	ADD3	HOXC10		CYB5R2	ANKRD18B	FAM160A2
PPARGC1A	EHF	LETM2		C5	CTSV	COL1A2
SULT1A2	GJA1	IKBKB		PCNX1	SLC22A18	SLC6A8
ZBTB7C	ZNF395	TUBA1C		HSPH1	RHOH	PKIA
CTC1	NEDD4L	JPH3		FIGNL1	RHOD	ZNF30
HAGLR	SLC19A2	TUBA1A		C14orf93	AMIGO2	ADA
NGFR	CDK18	DUSP5		ATRIP	PTGER3	RET
GSTM2	SLC6A9	SPHK1		GTF2IRD2B	SERTAD4	PYGB
JUN	CYP1A1	ELOVL7		PPARGC1B	TRIP13	BTG2
HACE1	TRIM4	RBSN		EXPH5	STEAP3	CDKN1A
LINC01881	FAM214A	SUMF2		GLYATL3	MPI	PIGU
ABCA5	CHRM1	TEX19		CADM1	ARHGDIG	SPEF2
TIPARP	MACROD1	TMEM106C		ABCA3	RADX	BTG1
EXOC6B	RAB30	PELI1		PBX3	PCP4	PIGO
PBX1	FKBP5	RAPGEF2		LNPEP	SLFN11	LRRC10B
ABTB1	TRAPPC9	TMEM106A		LARP6	DOK7	KDM8
PPFIBP2	SNAI3-AS1	PPARD		H1-2	RPP25	QPRT
FASN	SERINC5	KANK1		AIF1L	NXPH3	ATF7IP2
NOSTRIN	HDAC7	SAMD9		DHFR	KLHL13	LPCAT1
PKIG	KCNJ11	SYNPO2		MOV10	SCIN	MRPL36
PIGR	KLF7	CIPC		UCK2	ALDH3B1	TRIM6
PIGP	KLF6	SPESP1		TBL2	CCDC138	NIPBL
TFCP2L1	ZNF737	DLST		UCK1	MAP6D1	SMPD4
EVPLL	MISP3	STYXL1		EIF5	FGFR3	TRIM5
PEAR1	ZMYND8	SLC7A2		SASS6	FGFR2	MED10
LITAF	IFIT3	CENPC		PSMG3	TMEM35B	TCTN2
AACS	IFIT2	NEURL1B		PSMG4	TENT4A	TCTN1
BBC3	SOX9	SNX25		SFXN1	GHR	FLVCR1
LRRC31	SOX4	UCP2		SFXN2	IFT57	BMERB1
SMPD2	ACSL1	LEO1		HROB	CFAP45	ZNF488
MMP24	ARRDC3	FLNA		HNRNPA1L2	SNTA1	RNF152
TCP11L2	KRT7	ZSWIM6		EZH2	TGIF2	RRP15
SH3BGRL2	RUNX1	ZNF467		GPR27	EFS	RAB5IF
JAK2	RRAGD	EXTL3		STAG3L2	ALDH1B1	IKBIP
IKBKE	HELZ2	LINC00993		ZNF492	ENTR1	SHPRH
CGNL1	CMYA5	CENPU		DIS3L	MIR9-3HG	DUSP2
LYPLA1	INPP5J	CENPV		HEXA	FAM155B	GRAMD2A
MYBPC1	DTNA	SAMD4A		NCAPG2		SLC2A10
ELOVL4	SNHG8	ZNF76		TMEM52		NSUN2
DUSP1	PARP14	CASTOR3		HOXC13		BGN
ELOVL5	HILPDA	CASTOR2		ZNF45		TIMM23
PIFO	TSC22D4	ZNF219		AREG		TEX14
SLC39A11	BTN3A1	CRLF1		JPH1		DUSP9
VWA5A	PARP9	RASL11B		HSPB11		CCSAP
EMP1	MAPT	GPR68		TRIOBP		WDR35
TMEM40	IFI6	NAB1		PIGX		SERPINB5
RAB3IL1	APBB2	LINC02560		LRRC1		WDR33
TMC6	SVIL	PLOD3		JPH2		MZT2B
F3	SCD5	HR		CHAF1B		MZT2A
SIRT2	NUPR1	FNTA		TUBA1B		F7
MED23	EFNB3	SLC25A40		MECOM		MMP14
MBLAC1	PODXL	NEK1		EFCAB2		MMP16
GPRC5A	TGFB1	SLC25A42		HEY2		KIFBP
BDH2	ARHGAP27	MAP3K9		OLR1		EXOC3
CDC42EP3	NR4A1	NUDT14		FLVCR2		PLIN2
KCNMA1	OASL	TENM3-AS1		DLGAP5		SMTNL2
LINC00963	IQCN	FBXW7		LIN52		PIGG
CDC42EP2	OAS2	UGT2B15		JAK1		CACUL1
POT1	KRT80	FOXP4		DUSP4		RNF166
CHST1	ABRAXAS1	PIAS1		RMI2		LYPLAL1
SLC29A4	KRT86	SAP30		RMI1		ENG
ERGIC3	ERBB4	OLFM2		ELOVL2		TRUB1
SLC18B1	SSBP2	MSH3		TEX10		SF3B5
RAPGEF3		NAAA		WNT9A		ASAH2
LOC103611081		PKP2		BAZ1B		OAT
LCAL1		ROR2		LOC105376805		ECHS1
OAT		NPTXR		MRPL46		C1orf198
MIR29B2CHG		KMT2E		LRRC42		WNT8B
ATL1		TACSTD2		MRPL52		TMEM163
ZNF66		LIN7A		FAM222A		TM9SF4
ABRACL		G3BP2		MRPL50		MRPL55
SNX29		CERT1		PLSCR1		FAM201A
RABAC1		LINC01004		OAF		TMEM169
SOX9-AS1		LINC01000		CKS2		PLAGL1
EGLN1		BICRAL		CDC42EP1		HS1BP3
LRRC26		BRPF3		ACSBG1		DTD1
CRBN		FOXN3		L2HGDH		RPRM
C4orf3		NFKB1		DSCAML1		GSS
ATRNL1		LRCH1		TMEM106A		TMEM64
KCNB1		DMXL2		ZNF233		TUBB4A
LYRM9		LRCH4		PKN3		TARBP1
CASTOR1		MYD88		CIPC		ADAT2
PSMB8		PPP1R13B		CCM2L		LETM1
STXBP5L		FLT3		DLST		LINC01719
SPSB1		ITGB4		PROCA1		COL3A1
FABP6		FHL1		FSTL1		LRG1
YPEL5		PPP1R13L		SLC7A1		EEF1AKMT4
YPEL3		PGM5		CENPA		FABP5
FRK		CERS5		EGFR		ADM5
SLC27A1		ITGA3		SRPX2		ETNK2
UBE2D4		VPS13C		PSMB5		LPCAT2
ZBTB24		TNFRSF19		TCOF1		SARM1
FAM13C		VPS37D		AGR2		ZNF337
FAM13A		VEZF1		H3C10		CCDC3
CASC1		GIGYF1		FLNA		INHA
SAT1		DBF4		LINC00997		FRK
FADS3		SLC25A4		AGR3		GZF1
SH3BP5-AS1		TRIM56		ZSWIM9		LIMS1
STK10		SMIM29		PLAGL2		KCNG1
LAPTM4A		FOXK2		LINC00992		GHDC
SLK		ZBTB42		P4HTM		ANKRD13B
UROD		SRI		SRSF10		KCNG3
SESN1		HSD17B10		JAM2		UHRF1BP1L
ZNF208		GTF2IP1		TMEM44-AS1		POGLUT2
SLC16A6		PARD6B		MBD3		CHPF
MAP3K8		TP53INP1		CENPU		TMEM167A
SLC16A8		IGF2BP2		SLF1		PDCD6
SLC16A9		PCDH1		TRMT10C		CTNND2
CYP2T1P		POLR2J3		SNX24		FBXO28
SLC25A45		SLC12A2		TMEM62		IRS2
MAP3K4		KCNJ4		FOXR2		BZW2
SYBU		SEC24B		TTLL7		LCLAT1
MAP3K5		MMAA		TTLL5		TM7SF2
SH3GLB1		KCNJ8		CENPF		CDC14B
BNIP3L		ERAP1		CENPH		RIMS2
DGAT2		MBOAT1		CASTOR2		ABHD12
DGAT1		CYP4B1		CENPJ		NUDT11
STX7		SORL1		CENPK		MFSD13A
CTNNBIP1		GSTZ1		CENPL		HHAT
FBXO10		MYO1E		CENPM		MAEA
NEAT1		TRIM35		CENPN		CDH3
PIAS2		TRIM36		MITD1		APMAP
TUBA4A		ZNF613		RPL22L1		TUBB3
SLC9A5		LOC728743		CENPO		POFUT1
TXLNB		OGFOD3		CENPP		SALL4
MSH5		KANTR		AGRN		NFATC2IP
ZNF439		LDLRAD4		CENPQ		POTEE
FSCN1		IFI35		CRAT		POTEF
MIR210HG		IL27RA		CRLF1		ZNF688
SQSTM1		RASSF1		CDKN3		PHLDA2
S100A9		LGALS1		GPR68		STK32C
FTL		HERC1		PDCD7		FADS1
INO80B		ZNF727		GMNN		PHLDA3
LINC01011		EPC1		GOLIM4		SLC15A2
DLX1		CPNE2		MSI1		EIF1AX
SHC2		ATXN7L1		OLFML2A		IGFBP2
PFKFB4		FBXO8		ALDH1L2		FBXW9
DLX2		SCAPER		FBXO22		CSGALNACT2
FBLIM1		HERC6		PTAR1		TPM1
ZC4H2		EPHA4		EFEMP1		PAX8-AS1
ARL1		CSNK1D		FNTB		FBXO10
STK39		IFI27		RUVBL1		THNSL2
FOXO4		CRISPLD2		SCMH1		C2orf27A
NREP		KIAA1211L		PIM1		ARMCX3
TNFRSF11A		CRACD		NEK2		SLC9A3
FOXO3		MYCBP2		MAP3K9		RAB36
FHIT		TGFA		NEK3		RAB37
SPATA6		CDKN2AIP		NUDT16		DGKQ
CORO1B		APH1B		SLC16A4		RAB34
FBXO41		SEC14L1		KCNH1		PKP1
ATXN1		RRAS		ZNF684		SLC27A6
PGK1		MIER3		TENM3-AS1		TTPAL
LINC01249		APOE		ZNF680		DSC2
SMYD3		B4GALNT3		AREL1		S100A8
LINC01006		SLC10A7		FBXW5		INO80E
NEK8		IQSEC2		KHNYN		SLC26A1
RASL10A		SMARCA5		ZBTB38		BOD1L1
ZBTB16		IGF2		ZBTB34		RHOBTB3
SRD5A3		MYO5A		CDC25A		ILDR1
FAM229B		IFI44		RBMXL1		MRI1
FBXO32		NBEAL2		SLC9A6		UBFD1
FBXO31		PILRB		DMTF1		RASAL1
ZNF416		SMARCA2		PKP2		NTPCR
SP6		PTK2		S100A6		CORO1A
ZNF652		BST2		S100A4		HSPBP1
SLC49A3		ALDH6A1		ROR2		RHOBTB1
CNTNAP1		PTK7		AJUBA		NPAS2
SH2D4A		MYO5B		SLC27A2		PHF21B
ITGAL		MYO5C		ZNF433		SOCS2
TSPAN12		GNRH1		LINC02303		SLC9A3R1
NKPD1		RCOR1		BLM		BAG2
LOC100287015		TP73		RNASEH2B		STK36
LOC100287497		CCNJL		KHDRBS3		CLCA2
CCNT2-AS1		APOBEC3B		LRRC57		MAP3K21
MB		PTPRU		IREB2		BRIX1
PGM3		NRP1		GMPS		KDSR
ERC1		CSRNP2		FBXO45		ZNF785
SNAP29		IL20		PKMYT1		ZNF783
BCAS1		ICA1		KRCC1		MAP2K6
NKX3-1		GRIK3		CCDC144A		SRD5A1
OVGP1		KIF12		SLC9A3R2		WFS1
BCAS3		CROT		LOC100129534		ANKRD23
CERS6		BMI1		SMYD2		SLC4A10
RNASET2		SH3RF1		AP4S1		LRRC61
NDUFC2		PTMS		C9orf85		NEB
ARFGAP3		AKAP12		SLC38A2		ADAP1
ARL4C		PCM1		SOCS4		CYP4F11
ARL4D		PPP3CC		NEK9		FBXO30
SLC25A18		SPTLC2		KCNF1		PTPRE
PCCA		BBS4		RBPMS		SCCPDH
SNPH		ACAD8		NOP16		FRG1BP
TMBIM1		GAB1		BOD1		NBEA
ZNF37BP		ZHX1		ODF2		ZNF418
ITGA6		TMEM150C		BRPF3		REEP2
C1GALT1C1L		RNF144B		TMEM120A		RNF181
MTRF1L		SLTM		CORO2A		ACO1
MET		NEDD9		TMPRSS13		CLPTM1L
CERS1		TMPRSS2		GABPB1-AS1		RASGRF1
SMIM22		ARNTL2		GGCT		NENF
BIRC3		MICA		BFSP2		ARRB2
CYP4Z2P		LNPK		SP4		DUSP13
PPP1R15A		C6orf141		STK26		PAGR1
ZNF582-AS1		DYNC1H1		TBXAS1		NADK2
PPM1L		MAP3K1		MDM2		PTER
LRP1		CAVIN1		ADSS1		ADAMTS1
GTF3C6		PLEKHA2		TUBGCP3		ACP6
ATP10D		AKR1C2		ZNF655		RNPEP
USH1C		TTC9		TUBGCP4		TRIM68
LENG8		DPY19L1		ANXA2P2		CNGA2
HSD17B14		NEDD4		ZNF410		DGCR5
FURIN		SGSM2		SPRN		PGM1
PBXIP1		EPPK1		KCNK5		CTNNBL1
MLLT3		TACC1		ARHGAP11A		SGCG
BARX2		C6orf132		POMT2		HMGCS1
TSPAN33		OTUD4		ITGB1		CCDC34
CXXC4		SCARB2		ARHGAP11B		GPX3
CKMT2		CD82		ZNF891		TNFRSF18
CECR2		JADE1		ST6GALNAC2		ACTR5
IFI16		LINC00938		ITGB5		ADRA2C
TP53INP2		CCND3		LRRK2		PTP4A1
CECR7		RGS3		CDCA7L		ARL4D
ZNF626		PALM		NRARP		ASPH
RILP		ARID2		MCM10		ADORA2B
C1orf226		CARD10		ETFA		LCP1
KCNJ2		SCARA3		ECE1		DCTPP1
CYB5A		ZGRF1		PIK3CB		MTRF1L
MYO10		ADAM10		LOC105369201		CERS1
NICN1		ZNF98		FOXM1		C9orf72
FOXJ2		RUNDC3B		BICD1		PRPS2
CABLES1		NPNT		BICD2		SLC24A3
MBOAT2		GPD2		RESF1		SMIM26
TBX6		SCNN1A		NRGN		TSSC4
MCOLN1		SIDT1		EXO1		PCOLCE2
TTC39A		CKMT2-AS1		HMG20B		SRC
BAIAP3		HOMEZ		ZNF888		C1R
SUGCT		NDRG4		EXO5		NDUFB4
MMP25-AS1		PSEN1		UPP1		HM13
NELL2		DDX60		C9orf64		TYRP1
TSPAN15		NCKIPSD		NEO1		SEMA3B
PINK1		CCNB2		TRIM65		GLRX
MTRES1		WNT6		DIS3L2		HSD17B12
NOVA1		FUT9		TRIM62		CXXC5
MGP		RHPN1		DST		BARX2
PDCD2		PACSIN1		VPS13A		RN7SL3
PTPN6		TFAP2A		MSL2		COCH
RMST		SLC52A3		RABGGTA		EHBP1
TRIM38		ARHGEF38		QTRT2		CCDC85B
SEC24D		CRIM1		IMPACT		SLITRK4
SMAP1		HOOK3		DBF4		ZNF747
TRIM33		BMP4		NPC2		SH3BP2
ERRFI1		BMP1		ZNF639		POLR2D
CPNE8		NAT1		SLC25A19		SLITRK6
AHCYL2		GNB2		TRIM59		SH3BP5
CPNE7		BHLHE40		SPACA6		RBBP9
PREP		GNB4		ZNF630		SNRPB2
LDLRAD1		DEGS2		SLC47A1		RBBP6
MT1X		NAT9		GTF3C4		ZNF622
ICAM1		TMEM45B		SERF2-C15ORF63		UGGT1
EFR3A		MAST1		UHRF1		SEC23B
POF1B		HMGB2		NTN4		WASF3
MAP4K3-DT		PPP1R9A		FOXK2		KCNJ3
PI4KAP1		RND3		NTN1		UGT1A6
DHX58		RERG		LRP8		SEC11C
TNFSF10		AFF1		PRIMPOL		TUB
FBXO6		SEPTIN10		CDC45		IRX2
SEC62		GATAD1		ARL13B		LINGO1
TRIM23		ZNF385B		CCDC85A		PTPN18
SEC63		DDX58		UBQLN1		ANGPT1
C6orf120		ARHGEF19		E2F1		PCDH9
ARSA		HUNK		FSD2		IRX4
ST6GAL1		UBE2QL1		D2HGDH		SEMA4C
C16orf70		ARHGAP27P2		IARS1		KLF4
ATP6V1G2		TAPBP		WHAMM		EFR3B
LIMCH1		CCNA2		SLC36A4		P2RX5
FBXO2		ELF2		ZNF620		MARCKS
ANK2		ELF4		LINC00355		SLC25A39
CDC40		CHDH		E2F7		APOC1
ASRGL1		FBP1		C9orf40		POLR3E
CFDP1		CUEDC1		SLC25A25		POLR3F
IDH1-AS1		IRF9		CNNM4		KCNK1
THAP8		SCAMP1-AS1		E2F8		VPS35L
PPP1R3C		RAP1GDS1		SLC25A24		LTV1
SLPI		ACVR1B		ZNF860		SLC46A1
SPATA13		CLCN3		TRIM45		MTRR
MXRA8		MARVELD3		SLC12A4		LPGAT1
PREB		BNIP2		DUT		PLEKHB2
RIN1		EPS8L1		FEM1B		FAM89A
RIN2		PTK2B		MGA		DNHD1
CES3		PDLIM5		MBOAT1		KLHDC7A
TMEM87A		CHGA		DONSON		CBLB
PLEKHD1		LAMB2		MYO19		AQP3
CAPSL		LAMB1		ATOX1		HS6ST1
GIPR		TEN1		SYT17		HS6ST2
EPAS1		TEF		GSTZ1		ZDHHC4
TMEM63C		ASB8		MFSD14B		RPS6KA3
SDC2		NRDE2		DBNDD2		FBXO4
WNK4		PATJ		MFSD14C		CPNE1
ZBTB5		TES		PC		KAT8
SNHG19		MAP11		TSPAN13		FBXO6
UBE2J1		COL12A1		PRC1		TRMT44
SNX3		UPK3BL1		PDCD4		GLUL
SEC14L2		DCAF5		PTPN9		H4C6
LOC107985544		NYNRIN		SLC25A36		ARRDC4
TSPAN6		GPR173		SLC23A2		TANGO6
MICAL1		CYP1B1		LRR1		PAQR7
ARSJ		SBDSP1		NUDT1		METTL1
SEC14L5		DIP2C		CCP110		SLC35C2
ZNF703		RNF111		CCDC102A		ENTPD6
SARAF		TSPYL2		HERC5		ECH1
TSPAN5		GLCE		CDC20		BOLA1
SNX9		PRKCE		MCIDAS		SLC6A12
APOD		SYTL1		ZNF727		P3H1
HIVEP2		ATG10		ZNF726		ALG3
ARSG		HCFC2		CDC26		P3H4
RIMKLA		GTPBP2		PPAT		ADGRA3
OR7E47P		CLPX		ZNF724		IMP4
SEC31B		CPED1		RCC1		CMBL
ATP6V1C2		DEPDC1B		IL12A		CPT1C
RAB11FIP5		MAML3		PTGFRN		MFSD10
CTSA		FAM160B2		CPNE2		GAREM2
RTBDN		PSMG3-AS1		SPA17		LOC646762
STAT5A		S100A14		CCN1		SHTN1
STAT5B		HOXC8		SCN1B		CRISPLD1
TMEM86A		STARD13		EPHA4		SUB1
APOBEC3F		FZD3		ENTPD2		KCNQ2
EGR3		PLK2		PAQR4		GINM1
TNFSF15		RAB3IP		IMP3		KCTD12
TNFSF13		NR1D2		ENTPD5		CES3
PTK6		CGN		KCNK15		OBSL1
CNFN		FHDC1		ANK3		TRIB2
LOC100130744		SLC6A6		HASPIN		PTGES
C5orf38		REL		THAP2		EPHA2
CD207		GTF2IRD1		IFI27		BEX2
PPP1R1B		SETD5		SOAT1		SLC45A3
PEMT		RARG		NINJ1		MAOB
SDC1		PHF1		PPP1R3D		MTARC2
ID3		ARPC1A		MTCP1		MAGED1
KIAA1614-AS1		ASH2L		TRIM14		IGSF1
LRRN1		ADM		KCNQ5		EIF5A2
ARMC12		GLI3		KIF20A		STC1
CALM2		SMG6		KIF20B		AARD
RCOR2		LFNG		BCORL1		PCDH19
CD22		DENND11		CTXN1		C5orf22
DHRS12		TMSB4X		CCNO		DSN1
CSRNP1		ADAMTSL3		LOC100506730		DHX32
CD40		PBK		KIAA1211L		H3C1
SYNM		RBPMS2		L3MBTL3		SNX7
SECTM1		TIMP2		ZBED8		RAB11FIP2
PTPRJ		TEAD2		PPP1R32		KCNN4
N4BP2L1		TEAD3		CRACD		LYAR
MTRNR2L8		TIGD2		PPP1R35		HMGCLL1
MIR4697HG		ANXA2		LPAR1		AAR2
CLYBL		ANXA3		RTF1		SNX5
WFDC2		TCF12		KALRN		H3C6
HERPUD1		TET2		SNX1		CTSA
BABAM2		FAM234B		APH1B		USP32P2
MAP1LC3B		PLCB4		LOC100288203		FER1L4
CTSO		KIFC1		DHX36		MAGEE1
SCML1		C11orf80		HLTF		XRCC4
HYAL1		EXOC4		TSPAN4		LIF
HYAL3		PLEKHO1		ANKRD20A5P		RASSF8
QSOX1		JDP2		TSPAN3		ANKEF1
CTSF		RNF165		ZBED6		SMARCA1
CD36		WDR25		H3C4		GNG12
AASS		ASAH1		SNX8		ACADSB
LINC01144		ZNF350		ARSB		DSG1-AS1
TMEM150A		NFIX		PCK2		SPART
FOXD1		AHNAK		LRRN3		MC1R
CCDC115		USO1		LRRN2		TH
CCDC113		SGMS2		DDIAS		TRMT12
ANO9		PAPSS2		XRCC2		AGAP7P
GAB2		ADCY6		XRCC3		RCOR2
PLAAT4		TMEM165		OSGIN1		GASK1B
ANO5		PAPSS1		RAB27A		RYR2
RNF144A		GPAT4		OSGIN2		SYNM
ANO1		GPAT3		CCDC9B		MRPS15
ANKFN1		LINC-PINT		C5orf34		ZBED6CL
ARHGEF4		CKB		ANLN		LINC01270
LINC01136		METTL7A		POLA1		CITED2
STX12		MISP		ALDH6A1		FASTKD3
MARCHF2		ANKRD50		ZBTB6		CITED4
RAMP2		APOL2		ARTN		MRPS12
USP27X-AS1		CDKN2C		MYO5C		HCCS
HSD17B6		DMTN		MKX		SIPA1L2
CAMKK1		SEPTIN6		COL9A2		WFDC2
RXRB		TYW1B		CALM1		EDA2R
LOC100128885		DEF6		GASK1A		CX3CL1
SH3BGRL		HIPK2		FKBP10		ROBO1
RANBP3L		NFIA		SUV39H2		PTPRG
ALS2CL		ADM2		MRPS11		CTSH
PGRMC2		SLCO4C1		SUV39H1		QSOX1
FAM172A		MSRB2		GRIK3		CTSD
STAMBPL1		PCYOX1L		KIF14		BBS5
HSF2		LAMTOR3		AP4E1		HTATIP2
PERP		RERGL		GRIK4		LINC02113
DGLUCY		ATP8A2		BRCA1		CCDC115
HSF4		TNC		KIF11		LINC00052
GPC3		TMEM131L		PCSK6		LINC00173
CD59		AHR		BRCA2		MRPS23
MSX1		CEP128		SH3RF1		KREMEN1
DYNC1I1		FAM107B		PTMS		NME3
CAP2		NRBP2		KIF15		GFRA1
PEX16		ZNF329		AKAP12		CACYBP
CD74		GRB10		MIS18BP1		ZDHHC11
GCH1		SLC39A8		NMRK1		SYP
C1orf21		ANKRD13A		CNTRL		TFB2M
AKR1C3		LZTS3		NCS1		AP3B2
PLEKHA6		GTF2I		UIMC1		MLF1
PCDHB10		MAGI1		RAC2		PARP8
KLK10		RNF43		QSOX2		ENAH
VEGFA		PNISR		NANS		GAL
VMP1		USP4		FOXD2		RAD51C
PER1		USP3		LINC02475		RPUSD1
LOC646588		USP2		SYK		ARHGEF4
FKBP1B		TAP2		TNFRSF12A		ALDOC
FAM171B		DIO2		KIF24		TLCD1
TACC2		TAP1		KIF23		RHOV
PNPLA2		MOB3C		KIF22		AIDA
PAGE4		CACNB3		KIF27		FATE1
CRTC1		KAT6A		RGMA		KIZ
UBE3D		ZNF318		RAP2C		NAPB
DENND5B		MALAT1		NR5A2		ICA1L
PAGE1		PGR		G2E3		HEATR1
GIMAP2		NOTCH3		TLCD4		PRICKLE2
KLHL35		BRSK1		GLCCI1		IBA57
RTL5		CUL7		CD47		GDPD3
ETS2		TNKS		FJX1		PRKX
WASHC2A		MINDY2		ARHGEF6		MRPS30
ACTG1		CHRD		STX17		NOL6
CLGN		ITPR3		SATB1		CST3
RGS2		RHOBTB2		KIAA1324L		EXOSC5
CAPN9		HMBOX1		FAAP24		MTHFD1L
C11orf1		UBR7		NEDD8		TWISTNB
GNPTAB		RNF170		CRIP1		CYTOR
FAM174B		MAP2K5		PNMA1		MGAT3
TBC1D32		PLXNA4		SERTAD2		MARCHF8
CAPN2		PLXNA3		HSD17B1		SCAND1
NRTN		ANKRD34A		PLEKHG4B		TBL1X
ENPP3		ATP8B2		GPC6		MSX1
GGT1		CCDC14		EXOSC2		EXOSC3
IL6R		MIR4453HG		C20orf85		AASDHPPT
PPFIA4		FANCE		RIBC2		CCT5
RAG1		MAFA		H2BC9		MARCHF6
MSX2		ABHD15		H2BC8		CD55
CCDC159		LRFN5		ERCC6L2		GINS1
TMOD2		LSM6		MIR99AHG		MTX1
ATG9A		REEP4		H2BC4		NUBPL
SLC30A1		RCAN3		IGIP		GDF15
MAT1A		CPE		KLHL2		SUSD2
KMO		PLXNB1		MYO9A		C1GALT1
POU3F2		PLEKHF2		SH3RF2		DOHH
CAMKMT		PTPN21		KITLG		FAH
ATAD3C		UFSP2		NUDT8		APTX
ERN1		PIK3C2G		PER3		SEC23IP
SPOCD1		DUSP16		CMSS1		XK
SCNN1G		SYNE3		KLHL5		RAD1
PRR15L		LOC100499489		FOXD2-AS1		FAM171B
SCNN1B		SYNE2		TCEA2		SIPA1
GPD1		PSD3		RAMP1		NEK11
CCDC152		PHACTR1		SPC24		PNPLA2
NXPH4		PLEKHG3		NUP188		GALNT16
SLC41A2		PLEKHG2		CD82		ICE1
NDRG2		DTX3L		ICE2		ZFAND4
MCHR1		CTDSPL		PRDM5		CD81
NDRG1		COBL		ZNF667-AS1		RPP30
CNN3		PLRG1		WWC2		BCCIP
TMEM242		SMC1A		BUB1B		MRFAP1
CCNB3		NOA1		SBF2-AS1		WASHC2C
ODF2L		NUMB		TTF2		KNDC1
CALD1		LANCL2		CELSR1		TMEM263
FAM95A		C4orf46		TTF1		TMEM267
CAMTA2		DKFZP586I1420		IGF1R		BASP1
KIF3C		ACSS3		EEF1B2		FPGT
MAGEA10		GTF2A2		AKR7A3		CAPN5
WNT4		SEMA3C		RGS3		CAPN2
TFAP2B		DENND3		CCND1		SACS
SLC52A1		TMA16		TBC1D31		MEIOC
KLHL24		THSD4		ZNF85		COTL1
RCL1		MROH1		WWC3		GGT1
ISG20		AP3M2		ENPP1		LMO1
AFDN		CCDC71		CCDC160		GUCY1A2
AHI1		FNIP2		TMOD1		PHYH
GCLC		POLR2M		CARD10		DSCAM
MMP24OS		ANKRD30A		SCARA3		PUS1
DEGS1		IRX3		IL4R		ARID5A
SLC35E2B		PML		LOXL1-AS1		EPDR1
SLC35E2A		PNRC2		TMOD3		SHISA4
DYRK3		RAB19		SLC30A4		LIFR
ZSCAN12P1		IFITM3		ZNF98		SHISA2
ATP2A3		IL1RN		TBC1D2B		PRLR
TNFAIP3		IFITM1		NPNT		TUFM
AFF4		IFITM2		KLHL42		GPRIN2
IFT52		CALML5		SLFN13		SELENON
ATXN1-AS1		IFIT5		TANC1		BRMS1
MAN1A1		CBLC		CCNE1		DNAJB11
ZNF385A		DDX60L		CARD19		SPNS1
ARFGEF3		IFIT1		SHPK		STEAP1
TBP		ANTXR1		GPRIN1		UTP25
DYNLT3		RAPGEFL1		HOMEZ		C1orf74
AZGP1P1		NIPAL2		CCDC149		ALOX15
BCKDHB		RPS6KA1		ARHGEF26		HTRA1
ABHD14B		ARFIP1		UBA5		ADIPOR1
SHROOM1		HMCN1		COX17		CPLX1
SYNGR3		SYNPO		SLC1A5		ACACB
TENT5C		TNS4		CACNA1H		TMEM121
PJA1		TNS3		CCNB2		MIR4435-2HG
ETV6		AGFG2		CALCR		KIF3B
PEX7		TNS1		ECT2		ZMAT3
ELF1		IL15RA		ISOC2		TMEM128
LMBRD1		SACM1L		TFAP2C		DNAJC21
PEX3		SLC6A14		AUTS2		ISOC1
GFOD2		MTUS1		KLHL25		TBC1D14
CRY2		EBF4		UBE2C		USP51
MMRN2		INPP4B		ARHGEF39		PDZD8
IRF5		THEG		SLC52A3		LONRF2
DIPK2A		NEIL3		KLHL28		FAM95C
CFAP53		ZNF836		CRIM1		ZC3H15
TMEM45A		TLN2		KLHL23		NUP155
GALT		PLPP3		INHBB		UQCC1
MVP		PLPP2		SYT8		VTA1
LAMA3		CDS1		CLK3		DNAJC12
ASB13		FUT10		BMP4		SLC52A1
ATP2C2		C2CD4C		AJM1		EIF2S2
AGPAT1		UBA6-AS1		NASP		BMP7
AGPAT4		ZNF823		UBE2S		GULP1
SLC2A1-AS1		TRPM7		GNAQ		GRHPR
MAT2A		ZNF821		UBE2T		DAP
CLMN		ATP6V0A4		EIF3J-DT		AMACR
MKNK2		FIS1		PHF13		EIF2S3
MXI1		BCL11B		PYROXD2		CPS1
CRYM		DTNB		AMOTL2		UVSSA
GALNT7		PARP16		AMOTL1		PHF14
RAMP2-AS1		KLHDC8B		PHF19		NABP1
GALNT3		NMI		TMEM45B		DEGS1
GALNT2		PARP12		PHTF2		BLMH
EGF		STAG1		RBM25		KLHDC9
BNIP3		SMTN		RTP1		LRP11
MX1		CCDC88C		PSIP1		LGALS3BP
CERS6-AS1		CCSER1		LAMC1		MRFAP1L1
TTC19		TECPR2		CHD1		YWHAB
CLCN7		ITM2C		LMNB2		CGAS
MAPK10		RPS23		LMNB1		SLC2A3
FAM155A		CAB39L		TMEM222		GTDC1
PNKD		PPCDC		H2BC21		CALB2
CLCN5		SEC61G		BCL7B		FAM178B
TNIP1		ANKRD1		LOC100130075		IFT52
MYO15B		KIF13B		VCPKMT		RASGEF1A
GLB1		MANBA		FBXL19-AS1		SNAPC2
COL7A1		TMED8		CA8		KYNU
CCDC170		TFEB		MYBL1		ZIC1
LNX1		AP3B1		NCBP1		TIMM17A
GALM		NAALADL2		TTC32		LOC105375690
S100P		RAB33B		MIR205HG		MAN1A1
CHPT1		TNNT1		DCAKD		A4GALT
THRSP		PRMT9		ARHGEF17		ZNF818P
TRIL		CALML3-AS1		HUNK		GLRX3
RPLP0P2		MATN2		DARS2		SMKR1
DQX1		SP100		CIP2A		DESI2
FNBP1L		ZNF3		IRAK4		DYNLT3
ENO2		ARNTL		MASTL		PLAUR
ABCA12		PPP2CB		TAPBP		PPP2R5A
ELK3		KIAA0513		H2BC12		SHROOM1
ALCAM		LIMA1		IFT43		TENT5A
ZSCAN31		CUX1		PSRC1		TENT5C
LINC00659		DISC1		RBM20		SUPV3L1
GNAT3		FLJ42627		NAA35		HPDL
MYC		CA12		FAM72D		VGF
NAMPT		FAM189A2		RBM23		NDUFS6
PXDC1		ERBIN		ZP3		CDH10
LINC00899		PDP1		FAM72C		TMEM216
WSB1		SPCS3		FBP1		IGDCC3
MBNL2		KMT2E-AS1		FAM72B		TRNP1
LOC101928424		DLC1		FAM72A		COL6A1
DAPK2		R3HCC1		LAMA5		PRICKLE2-AS1
CLEC11A		TJP3		DCTN1		SOWAHA
PRKCA		ZNF354C		ASAP1		NAT8L
SYTL3		TJP2		ATP2C1		TMEM45A
HOXB9		GALNT12		CBL		CHMP5
RNF128		GUCY1B1		CLN6		STOML2
BIN1		HFE		AURKA		HPGD
DAAM2		C14orf132		POLD3		RGS16
PLEKHS1		TRAPPC11		MTA1		IER5L
MAP1A		MALRD1		PABPN1		MOSPD2
GPR160		PSPH		MARVELD2		DDX21
LINC00886		GUCY1A1		POLD1		ABRAXAS2
PRR15		LMO4		TAF1A		RNF4
SERPING1		LMO7		NIPSNAP3B		CLCN2
NHLRC1		DCTD		RRM1		IWS1
TDRKH-AS1		FANCD2		LAMB3		PRTG
LINC01977		ABCG1		LAMB2		SH3TC1
ADPRM		ZCCHC9		LOC90246		RPS6KC1
TSPYL4		DNAJC22		LAMB1		BMS1
ASF1A		LTBP1		SOD3		PRRG1
HOXB6		SEL1L3		EPOR		KLRG2
CFB		FAM83G		POLE4		NUP43
LINC01770		DPP8		PROB1		EPS8L2
BCL10		ACBD7		MAPK11		SLIT2
LDHA		SMAD1		INAFM2		ATE1
CRACR2B		TGFB2		KATNBL1		CMTM3
CHST11		SMAD3		POLE2		BNIP3
ZNF812P		RHBDD2		BRMS1L		NAP1L2
LDHD		SMAD6		ASB7		ZIC4
ST3GAL4		ARHGAP33		ACIN1		GDAP1
SSR1		NR4A2		FAM98B		DLK1
HMOX1		EFNA1		TAF5		LOC101927551
ST3GAL5		EFNA3		SNTB2		RPIA
ST3GAL1		DIAPH3		ASB1		GOLPH3
PRR22		BMPR1B		GABPB2		CYP24A1
ST3GAL3		FGFR1		CLPB		PPP2R2C
C3orf18		ABCD4		COL12A1		ERCC3
CDK19		DOCK5		ARPC5L		TNIP2
ACE		KDM5C		MSANTD3		ASB9
GSDMA		MIDEAS		SMC5		AQP11
ELL2		CMAHP		SMC4		BAX
GPR137B		PKD2		SMC2		SCLY
FOSL2		IRF2BPL		NYNRIN		MNX1-AS1
TMEM198		CASP7		ELK4		MBTPS2
XKR8		HPF1		MTBP
GNPTG		CASP8		FAM122A
GJB2		CASP3		ZXDC
PCDHB2		BDKRB2		CDK20
HOXC-AS1		PDE4A		PLCE1
PAH		MAN2C1		ROPN1L
ATG2A		RHBDF1		DHRS4L2
TNFSF9		USP46		SBDSP1
PCDHB4		HGSNAT		DSCAM-AS1
PCDHB3		ABCC2		CEP97
LINC02604		USP43		CDK5RAP2
CPEB2		PDE4D		NUP210
LINC00663		SPATS2		DNAAF2
ZNF135		IQCE		SYTL4
PCDHB7		RPS3A		KNSTRN
GPI		MYRIP		FAM86EP
DENND1B		ARHGAP10		WDR76
SERPINA3		PALLD		SULT2B1
CDKN1A		OAS3		ADCY9
PHF20		CHMP7		TYRO3
STON2		CAMK2B		ACOT2
PRSS23		COLEC12		ACOT1
ABCC11		SLFN5		CLPSL2
VSIG10L		CAMK2D		ACOT6
PHEX		TUFT1		PRR11
ABCC12		PALM3		DUS3L
SERPINA5		LEF1		LINS1
ING4		ETFDH		ZSCAN29
GLI4		MOSPD3		NUP205
TRIM2		USP18		HSPA4L
EMB		UACA		CAPN10-DT
RNF152		PRRG4		WDR61
DENND2C		MUC1		WDR62
CNTD1		LRIG1		ARPP19
SHPRH		TENT2		SKA1
RPS6KL1		TCF7L1		SKA2
SSR4		RWDD4		S100A16
SGMS1-AS1		ZNF184		FLRT1
IFNGR1		MEIS3		S100A13
PLLP		FMNL3		CHST15
DENND2B		WEE1		SERPINH1
WDR35		FMNL1		CHST14
TMEM175		NEURL1		LINC00431
COQ10A		POMK		CEP78
LOC101928222		LPIN2		FAM120AOS
ITPKB				BARD1
KAT2B				PLK4
ITPKC				NAA50
TUBB2B				FZD2
TUBB2A				SIVA1
KIFC2				PLK2
SLCO4A1				STARD10
ANGPTL6				PLK1
ANGPTL4				POU6F2
MGLL				MTHFS
PCYOX1				CDC6
HLA-DQB1				THAP10
ZNF596				SLC16A14
ENG				NFATC4
SF3B5				GPR137C
GRN				SLC6A6
SGMS1				HNRNPK
TMEM164				EHD4
SCAF8				LINC02603
FGD6				ST20
APOL6				PLCH1
GPNMB				SERPINI1
OLFML3				LINC00664
GSC				EMSLR
CHN2				PHF2
CHN1				SPIN4
SLC17A5				TRMO
HS1BP3				ADK
LINC01963				ADM
FARP2				SERPINA6
CRYZL2P				GLI3
WDR19				VSIG10
GABRA3				SPOUT1
NR1H3				ABCC13
SEPTIN4				TMEM187
FMO3				LFNG
DEF8				GPR132
TOLLIP-AS1				ADAMTSL5
FMO4				RFK
BLCAP				NUF2
DHRS2				RBPMS2
GTF2H5				ANXA6
ZNF33B				SPIN1
GNMT				PBK
AGBL5				ZNF367
FIG4				TEAD1
RNF145				PDCD4-AS1
GPR143				UBL7
OSTM1				EDARADD
STING1				TEAD4
COQ8B				NDC1
LINC00867				DENND2D
EEF1AKMT3				TAPT1-AS1
CCL28				HELLS
PLCD1				MIOS
ZNF333				ANXA2
RAB3B				ANXA3
ATP8A1				ITPK1
CSF1				AEN
CHPF				WDR34
ANKRD35				CIT
CLSTN3				SERPINB6
PROS1				RNF168
CLSTN1				RIPPLY3
TM7SF2				ZNF833P
PYCARD				KIFC1
DEPTOR				IVD
APMAP				C18orf54
GRB14				ZNF117
PDCL3P4				MYZAP
MPC1				KIFC3
MPC2				CEP63
LAMP3				RCCD1
MALINC1				JDP2
PHYHD1				ZNF528-AS1
SLC39A2				GRAMD1C
LARGE2				ZNF594
HMGN3				CLDND1
PHLDA1				FGD3
LINC01588				NSD2
TPD52				CHML
ZNF561				MISP
SEMA6C				GPR158
RALGAPA2				BCHE
ANKRD44				CDKN2B
IPMK				COLCA2
F2R				MOCOS
MAN1B1-DT				NMNAT3
CLIP2				TTC9C
DISP3				SULF1
KIAA1614				DHRS4
ARMCX5				KTN1
LINC01579				TM9SF1
ERP27				MORN1
TCTA				LPCAT4
ZNF554				VEPH1
CLEC4F				ADM2
ZNF552				RFWD3
SLC26A2				HYLS1
CCDC24				TMEM39A
NATD1				PLP2
RASAL1				ZNF572
AK4				VKORC1L1
VTCN1				MTFMT
KLC4				IRS1
KLC3				HJURP
FGGY				METRNL
CLCA2				CLU
UGT3A2				IPO4
NDN				LOC100129434
CD164				NPEPPS
RAB4A				RIMS4
OSBPL7				TUBB6
WFS1				NAGLU
ZG16B				HMCES
ANKRD22				GRB10
ANKRD23				OIP5
GLMP				LARGE1
SYNJ2				ZNF566
UBOX5				POGLUT3
MAFB				SEMA6A
NBEA				CEP135
BCL6				IGFBP4
P4HA1				DIO1
P4HA2				USP2
CPD				CYB561A3
ITGA10				PYGO1
PIP				MORF4L1
MAFF				MELK
MAP3K10				ZNF559
SERINC1				AAGAB
LAT				TNIK
LMBR1L				SNRNP25
CALCOCO1				ZNF556
PLEKHF1				PHPT1
CPQ				FKBP4
KIAA1671				INTS6L
SCPEP1				CSNK1G1
DUSP10				LINC01578
LOC107985246				TEN1-CDK3
SCRN2				IPPK
EFHD1				NOTCH3
SERAC1				NOTCH1
HMGCS2				GLT8D2
PLEKHG4				ITPR3
LIX1L				GPATCH2L
AMT				AK7
KCNAB2				HMBOX1
C1QL4				ORC6
KCNAB3				ORC1
PTP4A2				ZNF876P
PTP4A3				BTBD1
EVC				NACC2
ASPH				ESD
LCK				MAP3K20
NOS1AP				PLXNA1
DNAJC4				SRGAP3
TRAF5				FANCI
C4orf48				ANKRD34A
SCGB2A2				CCDC18
SFT2D1				ANKRD26
SMPDL3A				EIF2B2
MIR34AHG				COA1
LINC00482				FANCM
CEBPD				CCDC14
SFTPA2				TMEM132A
HERC2P3				ASNS
SEMA3B				FANCC
STMND1				DHCR24
GLRX				BTBD7
NDNF				FANCB
DNAJB2				TVP23B
CLEC3A				FANCE
ABLIM3				FAM217B
RAB26				STK24-AS1
HECTD3				RIOX1
NOCT				LHX2
ASCC3				LRFN1
WASF1				CDK2
IRX2				ZFP64
LINC00472				ESAM
RPH3AL				CNIH2
KCNIP2				ZNF532
MACC1				RSL24D1
LINC00470				BCL2L2
SPAG4				MCM7
SEMA4F				ADPGK
FBXL16				MCM8
CFLAR				CBWD3
KLF4				TPM3P9
KLF3				PTPN21
PNRC1				CBWD2
CPPED1				SYNE2
SCART1				H1-10
MAB21L4				SGCE
RAB12				SCRN1
RAB30-DT				SIN3A
CEP162				ZNF528
BCOR				WDR5
NECTIN4				C4orf36
FOLR1				AMH
C1orf116				TNPO2
C1orf115				TAPT1
VIPR1				IDH3A
HPSE2				ADAMTS7
PITPNA				RFC5
NADSYN1				IQCB1
AQP3				RFC3
RPS6KA5				CEMIP2
ZNF608				RFC2
FTH1				ELAC1
PDK4				GPX8
MAGEA1				HAUS4
C20orf204				HAUS6
KIFAP3				LOC100419583
TNS2				ADRA2A
PDK2				HAUS2
MAGEA3				PTBP2
RPS12				ASPM
PDK1				TFDP1
ARRDC4				NEMP2
MIR4458HG				AOPEP
P3H1				SAPCD2
HSD11B1L				ZNF788P
ACSL3				DAD1
HLA-A				MCM3
MAPK8IP3				MCM5
CYP27A1				SNRPA1
AZGP1				PCNA-AS1
RUNDC3A-AS1				DNAJC9
GINM1				C4orf46
HECA				ZNF510
ATP6V0D1				SSX2IP
OR8G5				SOS2
CBLL1				MCM2
OBSL1				RNF31
PFN2				SEMA3C
BEX4				FRRS1
RWDD2A				CEBPG
STXBP1				NOD1
SMIM1				PDHB
DCUN1D1				VXN
TMTC2				THSD4
CD99L2				MRM2
SMIM8				LOC399975
SPAST				DCAF16
ZNHIT1				LOC112543491
CYP4X1				HAUS8
SCFD2				DNAJB5
MAP7				PRRT1B
STXBP5				TNNI2
ATP6V0A1				CSK
VAT1				DCAF11
GADD45A				ACSS1
SETDB2				POLR2I
TNRC6C-AS1				CTNNAL1
PARVA				FNIP2
ACADSB				PLEKHH1
NOTCH2NLC				JAZF1
DERA				RNF20
CCDC88B				POLR2M
CCDC88A				SPAG5
RAET1E				TXNRD3
CYP2S1				CEP152
CREBRF				AMFR
CYP2B7P				FBXL18
SIM2				CDC42BPA
NODAL				PTPN13
CLIC6				FBXL14
SLC35F6				PTPN14
ROBO3				KLF8
CITED2				SVOPL
ZFAS1				RAD51
CITED4				P2RX4
LINC02361				MFAP1
BICDL2				POLR3B
VLDLR				DNAJA4
SIPA1L2				RAB15
HINT3				MGAT4A
CHMP1B				RAB19
SH3PXD2B				IFI27L1
TNFAIP8L3				ISCA2
VAV3				IFITM1
PARP3				ISCA1
LINC01023				FCF1
EDN2				MKI67
TSC22D1				ANTXR1
TSC22D3				SOGA1
LINC00173				RAPGEFL1
BTN3A3				HS6ST3
TUBG2				NIPAL4
BTN3A2				SOX2
TEKT4P2				LOC102724814
RENBP				FLJ37201
ZDHHC14				ZNF609
MTSS1				RUSC2
RHOB				KDM7A-DT
SLC22A23				NIPAL2
LOC102546294				PCLAF
H2AJ				ARFIP2
CEACAM1				CHAC1
BDNF-AS				TNS3
CEACAM6				SRRM3
B3GNT2				VCX3A
VWA1				TIPIN
MAPRE3				AQR
ALDOC				RRP7BP
CLDN16				TMEM52B
TLR5				IL1R1
ALDOA				TINF2
RAB7B				KRT8
ACTRT3				KNL1
MAPRE2				PSG9
CSTA				INPP4B
CXCR4				LOC100288798
NPL				NEIL3
GDPD5				NEIL2
TCEAL8				WDPCP
SUSD4				UHRF1BP1
SUSD6				DNA2
SUSD5				ZFPM2
ATP6V0E2				NBL1
CA11				UBL7-AS1
NQO1				IGSF5
SLC31A2				SLC35D2
PCP4L1				RPAP1
GDF15				IGSF9
SUSD2				INPP5B
SORBS2				OLMALINC
SORBS1				ZNF829
AIG1				NUAK2
FAH				CHTF8
COLQ				MAP2
ENO1-AS1				PDCD10
NBR1				STC2
SIPA1				TP53BP1
RAB9B				SCAI
GALNT11				TRPM4
STEAP4				RPL39L
HDAC4-AS1				H4C8
DCAF8L1				USP32P1
LOC93622				CDT1
DCAF8L2				PARP16
AMOT				GNG11
CCDC28A				UBAC1
ARHGAP44				PUM3
EME2				TPX2
PCAT6				STAG1
ARHGDIB				CDAN1
SACS				NMU
LOC100507557				ANP32B
SIRPA				ITM2A
PDE8B				C12orf75
STARD4-AS1				ATR
MIGA1				INVS
HGD				GIHCG
IL11RA				H2AX
LMO2				TOP2A
PPP4R3C				FEN1
KAZN				TENM2
ATP1B1				TENM3
PCDHA11				CLIC3
SELENOM				ZNRF2P1
PHOSPHO1				CAB39L
LOX				MCUB
KIF16B				SETDB2-PHF11
SELENOP				KRT23
RELL2				TRAM2
STEAP1				C21orf58
STEAP2				SIPA1L1
MRPL45P2				NNT
USP54				KIF13A
ALOX15				PRX
ARHGAP18				TNFAIP8L1
LPL				GNPNAT1
ARHGAP15				HRAS
DTX4				RALGPS2
LPP				TOMM70
ARHGAP12				CDV3
MGAT4EP				PRMT5
SCUBE2				HEG1
LINC00839				TOP3A
ALDH3B2				ZDHHC12
PDZD4				LOC105370941
TMEM123				NME4
SDCBP				KREMEN2
FAM83F				IL17RE
MYH14				OTOR
ANKZF1				CBFA2T3
FAM83A				NAALADL2
BTNL9				VAV2
ACBD4				MDFIC
OPN3				RPUSD2
DNAJC12				MPPED2
MACO1				TFF3
ARHGAP26				FAM20C
NFKBIA				UMPS
TBCK				LINC01016
DAP				MATN3
DNMBP				LOC401261
EIF2S3				DCP2
TP53I3				PTGER4
ARHGAP30				AMER1
DLG5				DTYMK
RFXAP				SLC66A3
PXMP4				SLC20A1
MAN2B1				ZDHHC23
ULBP2				NOL8
ULBP1				LOC171391
ZCCHC2				TYMS
KLHDC9				PSMC3IP
LRP11				NT5C
ULBP3				PURA
USP35				LMNA
HSPB8				SUSD3
CRISP3				RAD54L
SLC2A1				EMC4
HK2				NT5M
CASP9				SPTSSB
HEBP2				SHOC2
SDR16C5				LCMT2
MFSD6				EMC9
HEPH				ANKMY1
SIX5				NQO2
KYNU				MYEF2
CASP4				RYK
MFSD3				GINS3
LOC101929709				FAM86C2P
SRGN				TJP1
CAMK1D				NR6A1
PPP2R5B				TJP2
KLF15				MEGF9
OAS1				RIPOR3
TRNP1				PPP1R26-AS1
COL6A1				ZWILCH
DNASE1				DSCC1
COLEC11				NRM
PON3				NUCKS1
KDM3A				ESPN
HLF				PVR
HPGD				GALNT10
LOC101927789				SYDE2
IER5L				EME1
DLL1				PTTG1
DDO				C14orf132
NCALD				OIP5-AS1
RASD2				FPGS
OGFRL1				NUSAP1
ERICH2				KNTC1
MCRIP1				TMEM38B
FAM120B				FAM81A
REPS2				PSPH
PDSS2				H2AC8
AFF1-AS1				GAS2L3
NRIP3				LMO4
SNCG				ACYP1
MAPK6				KCTD6
GBP2				SGO1
CD27-AS1				OXA1L
SASH1				PRPF4
REPS1				FANCD2
RWDD1				TMEM138
STN1				PRPF3
KDM4B				SRARP
KDM4C				CHMP4A
TMEM30A				LMX1B
NOS3				HDGFL3
B3GAT2				FAIM
NAP1L2				RAI14
SGPP2				TEDC1
CAPN13				LOC105447645
FMNL2				ISYNA1
XPNPEP1				PXK
PIK3IP1				TEDC2
FCSK				AKNA
LPIN3				H6PD
GAGE1				CHRNA5
				USP53
				GSTCD
				NOP9
				SEL1L3
				EFNB2
				DPP7
				PDZD2
				DPP8
				LINC00836
				ZMAT4
				CDH24
				CLSPN
				FAM83B
				STIL
				SMAD4
				SMAD3
				TGFB3
				RHBDD2
				CBX2
				ALYREF
				CPSF2
				IFT122
				DNAJC13
				SMAD6
				LOC101927751
				COQ6
				ACSF2
				ARHGAP33
				COQ2
				DIAPH3
				KIF18B
				BAMBI
				PXMP2
				CYP4F35P
				RADIL
				LRP10
				ZSCAN2
				AVEN
				ABCD4
				MIDEAS
				LMOD1
				CTDSPL2
				PKD2
				SLC2A6
				DHTKD1
				CKS1B
				SLC2A8
				IQCJ-SCHIP1
				SENP7
				HPF1
				SENP5
				SIX4
				CYP4V2
				TOPBP1
				POLE
				POLG
				MYEOV
				CTPS1
				TGFBR1
				IQCH
				ALDH1A3
				LATS2
				RASA3
				PALLD
				EHHADH
				KDM7A
				B4GALT4
				GMPR2
				PALM3
				CFAP206
				THBS1
				UACA
				STRN3
				CHSY1
				NRIP1
				FAM120A
				LRIG1
				S1PR3
				C14orf119
				NCAM2
				S1PR5
				ZNF189
				HES4
				POLQ
				TCF7L1
				TMEM30B
				C3orf52
				ARID3B
				DEK
				MEIS2
				SHCBP1
				TICRR
				WEE1
				SCD
				ATP13A3

## Sheet: Supplementary Fig. 7c
Supplementary Fig. 7c GO terms enriched for dysregulated genes in in both MCM2-2A MCF-7 and MCM2-2A 293T cells
Category	CategoryID	GO	Description	PARENT_GO	LogP	-LOG10-PVALUE	Enrichment	Z-score	#TotalGeneInLibrary	#GeneInGO	#GeneInHitList	#GeneInGOAndHitList	%InGO	STDV %InGO	GeneID	Hits	Log(q-value)	GeneList
GO Biological Processes	19	GO:0010632	regulation of epithelial cell migration	19_GO:0040011 locomotion	-6.8	6.8	5.1	7.3	30182	295	323	16	5	1.2	306|348|652|1942|3675|5607|6237|6662|7040|7114|10769|29775|51564|80149|83481|91862	ANXA3|APOE|BMP4|EFNA1|ITGA3|MAP2K5|RRAS|SOX9|TGFB1|TMSB4X|PLK2|CARD10|HDAC7|ZC3H12A|EPPK1|MARVELD3	-3.8	MyList
GO Biological Processes	19	GO:0031347	regulation of defense response	19_GO:0050896 response to stimulus	-6	6	3	6	30182	767	323	25	7.7	1.5	348|409|2000|3123|3371|3430|3659|3956|4088|4940|5608|7040|7114|8877|9111|9636|10133|10621|10769|55601|55646|80149|81844|83666|151636	APOE|ARRB2|ELF4|HLA-DRB1|TNC|IFI35|IRF1|LGALS1|SMAD3|OAS3|MAP2K6|TGFB1|TMSB4X|SPHK1|NMI|ISG15|OPTN|POLR3F|PLK2|DDX60|LYAR|ZC3H12A|TRIM56|PARP9|DTX3L	-3.2	MyList
GO Biological Processes	19	GO:0045596	negative regulation of cell differentiation	19_GO:0032502 developmental process	-5.5	5.5	3	5.6	30182	716	323	23	7.1	1.4	182|406|652|753|861|1942|3481|3659|4088|5916|6662|7040|8646|9619|10512|11007|23111|51564|55558|80149|94241|122953|283659	JAG1|BMAL1|BMP4|LDLRAD4|RUNX1|EFNA1|IGF2|IRF1|SMAD3|RARG|SOX9|TGFB1|CHRD|ABCG1|SEMA3C|CCDC85B|SPART|HDAC7|PLXNA3|ZC3H12A|TP53INP1|JDP2|PRTG	-2.8	MyList
GO Biological Processes	19	GO:0050678	regulation of epithelial cell proliferation	19_GO:0050789 regulation of biological process	-4.9	4.9	3.6	5.5	30182	419	323	16	5	1.2	182|348|581|652|3164|3481|4088|5607|6091|6662|7039|7040|9076|83481|91862|128239	JAG1|APOE|BAX|BMP4|NR4A1|IGF2|SMAD3|MAP2K5|ROBO1|SOX9|TGFA|TGFB1|CLDN1|EPPK1|MARVELD3|IQGAP3	-2.4	MyList
GO Biological Processes	19	GO:0060684	epithelial-mesenchymal cell signaling	19_GO:0023052 signaling	-4.6	4.6	47	12	30182	6	323	3	0.93	0.53	652|5154|7475	BMP4|PDGFA|WNT6	-2.2	MyList
GO Biological Processes	19	GO:0048568	embryonic organ development	19_GO:0032502 developmental process	-4.5	4.5	3.3	5.2	30182	450	323	16	5	1.2	652|1942|3227|3481|4088|4325|5154|5916|5930|6662|7005|7040|10848|25902|28996|65009	BMP4|EFNA1|HOXC11|IGF2|SMAD3|MMP16|PDGFA|RARG|RBBP6|SOX9|TEAD3|TGFB1|PPP1R13L|MTHFD1L|HIPK2|NDRG4	-2.1	MyList
GO Biological Processes	19	GO:0048732	gland development	19_GO:0032502 developmental process	-4.3	4.3	3.4	5	30182	418	323	15	4.6	1.2	581|652|1543|3371|3481|4088|5916|6195|6662|7039|7040|9076|9148|10512|128239	BAX|BMP4|CYP1A1|TNC|IGF2|SMAD3|RARG|RPS6KA1|SOX9|TGFA|TGFB1|CLDN1|NEURL1|SEMA3C|IQGAP3	-2	MyList
GO Biological Processes	19	GO:0070848	response to growth factor	19_GO:0050896 response to stimulus	-4.3	4.3	3.1	4.9	30182	520	323	17	5.3	1.2	306|409|652|960|3164|4088|5154|5607|6662|7040|8646|8877|9076|23111|27063|28996|255743	ANXA3|ARRB2|BMP4|CD44|NR4A1|SMAD3|PDGFA|MAP2K5|SOX9|TGFB1|CHRD|SPHK1|CLDN1|SPART|ANKRD1|HIPK2|NPNT	-2	MyList
GO Biological Processes	19	GO:0040008	regulation of growth	19_GO:0040007 growth	-3.8	3.8	2.7	4.5	30182	621	323	18	5.6	1.3	348|652|684|861|2335|3371|3481|4088|5607|6195|7040|8877|10512|11007|23111|23327|55558|83481	APOE|BMP4|BST2|RUNX1|FN1|TNC|IGF2|SMAD3|MAP2K5|RPS6KA1|TGFB1|SPHK1|SEMA3C|CCDC85B|SPART|NEDD4L|PLXNA3|EPPK1	-1.7	MyList
GO Biological Processes	19	GO:0022408	negative regulation of cell-cell adhesion	19_GO:0048519 negative regulation of biological process	-3.4	3.4	4.1	4.6	30182	205	323	9	2.8	0.92	182|652|861|3123|3659|5607|7040|53827|80149	JAG1|BMP4|RUNX1|HLA-DRB1|IRF1|MAP2K5|TGFB1|FXYD5|ZC3H12A	-1.4	MyList
GO Biological Processes	19	GO:0010717	regulation of epithelial to mesenchymal transition	19_GO:0032502 developmental process	-2.9	2.9	5.1	4.5	30182	110	323	6	1.9	0.75	182|652|753|1942|4088|7040	JAG1|BMP4|LDLRAD4|EFNA1|SMAD3|TGFB1	-1.1	MyList

## Sheet: Supplementary Fig. 7d
Supplementary Fig. 7d GO terms enriched for dysregulated genes in both MCM2-2A MCF-7 and MCM2-90A T47D cells
Category	CategoryID	GO	Description	PARENT_GO	LogP	-LOG10-PVALUE	Enrichment	Z-score	#TotalGeneInLibrary	#GeneInGO	#GeneInHitList	#GeneInGOAndHitList	%InGO	STDV %InGO	GeneID	Hits	Log(q-value)	GeneList
GO Biological Processes	19	GO:0050678	regulation of epithelial cell proliferation	19_GO:0050789 regulation of biological process	-5.8	5.8	4.8	6.6	30182	419	208	14	6.7	1.7	2263|2324|2624|2810|3164|4192|6387|6662|6774|7040|7421|9076|26471|55081	FGFR2|FLT4|GATA2|SFN|NR4A1|MDK|CXCL12|SOX9|STAT3|TGFB1|VDR|CLDN1|NUPR1|IFT57	-2.5	MyList
GO Biological Processes	19	GO:0030855	epithelial cell differentiation	19_GO:0032502 developmental process	-5.8	5.8	4	6.3	30182	615	208	17	8.2	1.9	1200|1543|1832|2066|2263|2624|2810|3572|3855|3892|5420|6659|6662|8407|9076|26298|144501	TPP1|CYP1A1|DSP|ERBB4|FGFR2|GATA2|SFN|IL6ST|KRT7|KRT86|PODXL|SOX4|SOX9|TAGLN2|CLDN1|EHF|KRT80	-2.5	MyList
GO Biological Processes	19	GO:0071378	cellular response to growth hormone stimulus	19_GO:0050896 response to stimulus	-5.2	5.2	32	11	30182	18	208	4	1.9	0.95	2690|5295|6774|6778	GHR|PIK3R1|STAT3|STAT6	-2.2	MyList
GO Biological Processes	19	GO:0040008	regulation of growth	19_GO:0040007 growth	-5.1	5.1	3.7	5.7	30182	621	208	16	7.7	1.8	861|2066|2261|2263|2690|2697|2810|3776|4137|6387|6774|7040|10276|10439|23327|131566	RUNX1|ERBB4|FGFR3|FGFR2|GHR|GJA1|SFN|KCNK2|MAPT|CXCL12|STAT3|TGFB1|NET1|OLFM1|NEDD4L|DCBLD2	-2.2	MyList
GO Biological Processes	19	GO:0007162	negative regulation of cell adhesion	19_GO:0048519 negative regulation of biological process	-4.9	4.9	5.1	6.1	30182	312	208	11	5.3	1.6	398|861|3123|3659|4192|5295|5420|6387|7040|27289|80149	ARHGDIG|RUNX1|HLA-DRB1|IRF1|MDK|PIK3R1|PODXL|CXCL12|TGFB1|RND1|ZC3H12A	-2.1	MyList
GO Biological Processes	19	GO:0048638	regulation of developmental growth	19_GO:0040007 growth	-4.7	4.7	4.9	5.9	30182	328	208	11	5.3	1.6	861|2066|2261|2263|2690|3776|4137|6387|6774|10439|23327	RUNX1|ERBB4|FGFR3|FGFR2|GHR|KCNK2|MAPT|CXCL12|STAT3|OLFM1|NEDD4L	-2	MyList
GO Biological Processes	19	GO:0043065	positive regulation of apoptotic process	19_GO:0048518 positive regulation of biological process	-4.6	4.6	3.8	5.4	30182	536	208	14	6.7	1.7	467|1515|2308|3164|3433|6659|7421|9026|10276|10439|26471|80149|85477|283120	ATF3|CTSV|FOXO1|NR4A1|IFIT2|SOX4|VDR|HIP1R|NET1|OLFM1|NUPR1|ZC3H12A|SCIN|H19	-1.9	MyList
GO Biological Processes	19	GO:0060828	regulation of canonical Wnt signaling pathway	19_GO:0023052 signaling	-4.1	4.1	5	5.4	30182	260	208	9	4.3	1.4	2263|2308|4192|6659|6662|7040|22943|55612|57664	FGFR2|FOXO1|MDK|SOX4|SOX9|TGFB1|DKK1|FERMT1|PLEKHA4	-1.7	MyList
GO Biological Processes	19	GO:0048732	gland development	19_GO:0032502 developmental process	-3.8	3.8	3.8	4.8	30182	418	208	11	5.3	1.6	1543|2066|2263|2624|4192|5860|6662|6778|7040|7421|9076	CYP1A1|ERBB4|FGFR2|GATA2|MDK|QDPR|SOX9|STAT6|TGFB1|VDR|CLDN1	-1.5	MyList
GO Biological Processes	19	GO:0009611	response to wounding	19_GO:0050896 response to stimulus	-3.6	3.6	3.6	4.6	30182	443	208	11	5.3	1.6	960|1543|1832|2263|2624|3776|4192|7040|8526|9076|131566	CD44|CYP1A1|DSP|FGFR2|GATA2|KCNK2|MDK|TGFB1|DGKE|CLDN1|DCBLD2	-1.3	MyList
GO Biological Processes	19	GO:0051302	regulation of cell division	19_GO:0050789 regulation of biological process	-3.5	3.5	5.4	5.1	30182	187	208	7	3.4	1.3	2263|2810|4192|6840|7040|10807|90293	FGFR2|SFN|MDK|SVIL|TGFB1|ENTR1|KLHL13	-1.3	MyList
