# Supplementary material for: Impaired histone inheritance promotes tumor progression
Source: Nat Commun. 2023 Jun 10;14:3429. doi: 10.1038/s41467-023-39185-y (PMC10257670; doi:10.1038/s41467-023-39185-y)
Supplement: Supplementary file 4 — Source Data [file 41467_2023_39185_MOESM4_ESM.zip › source data -F/Supplementary Fig. 8.xlsx]

## Sheet: Supplementary Fig. 8a
Supplementary Fig. 8a Expression levels of genes with promoters at which H3K27me3 was upregulated, stable, or downregulated in MCM2-2A mutant vs. WT MCF-7 cells.
Expression for gene with H3K27me3 upregulated promoter				Expression for gene with H3K27me3 downregulated promoter				Expression for gene with H3K27me3 stable promoter
WT#1	WT#2	MCM2-2A#1	MCM2-2A#2	WT#1	WT#2	MCM2-2A#1	MCM2-2A#2	WT#1	WT#2	MCM2-2A#1	MCM2-2A#2
0.07	0	0	0	2.55	3.02	3.23	2.98	0	0	0	0
0	0	0	0	2.55	3.02	3.23	2.98	0	0	0	0
0	0.1	0	0	4.25	4.39	3.96	3.93	0	0	0	0
0	0	0	0	0	0	0	0	1.42	2.06	0.22	0.21
0	0	0	0	5.36	5.21	5.5	5.52	0.24	1.16	0.17	0.45
0	0	0	0	0	0	0.03	0	0.4	0.37	0.38	0.18
0	0	0	0	7.75	7.69	7.36	7.49	0	0	0	0
0	0	0	0	7.75	7.69	7.36	7.49	0	0	0	0
1.74	2.19	2.14	1.63	0.31	0.36	0.31	0.39	0.88	0.93	1.62	1.49
1.74	2.19	2.14	1.63	0.04	0.04	0.14	0.06	3.59	3.6	4.01	3.87
1.74	2.19	2.14	1.63	5.2	5.19	4.85	4.93	0	0	0	0
1.74	2.19	2.14	1.63	0	0	0	0	1.8	1.47	1.22	1.64
0	0	0	0	0	0	0	0	0	0	0	0
0	0	0	0	0	0	0	0	0.51	0.78	0.53	0.24
0	0	0	0	0	0	0	0	5.36	5.21	5.5	5.52
0	0	0	0	0.02	0.02	0.07	0	1.26	1.05	0.69	0.55
2.43	2.53	0.8	0.86	1.23	1.63	1.34	1.04	0	0	0	0
2.43	2.53	0.8	0.86	1.23	1.63	1.34	1.04	1.83	2.49	1.5	1.84
3.42	3.64	1.55	1.58	0.25	0.58	1.2	1.37	1.83	2.49	1.5	1.84
0.04	0.04	0.06	0.05	0.25	0.58	1.2	1.37	1.83	2.49	1.5	1.84
0.04	0.04	0.06	0.05	1.32	1.41	2.69	2.71	0	0	0	0
0	0	0	0	1.32	1.41	2.69	2.71	0	0	0	0
0	0	0	0	1.32	1.41	2.69	2.71	0	0	0	0
0	0	0	0	1.32	1.41	2.69	2.71	0	0	0	0
0	0	0	0	1.32	1.41	2.69	2.71	2.48	2.59	1.88	2
0	0	0	0	1.32	1.41	2.69	2.71	2.48	2.59	1.88	2
0	0	0	0	0	0.22	0.12	0.04	0.06	0.06	0	0.03
0	0	0	0	4.85	4.91	5.07	5.09	4.37	4.44	3.94	4.04
0	0	0	0	0.24	0.19	0.23	0.13	1	1.05	1.08	0.8
0	0	0	0	0	0	0	0	1	1.05	1.08	0.8
0	0	0	0	6.8	7.22	6.8	6.71	1	1.05	1.08	0.8
0	0	0	0	0.11	0.19	0.08	0.14	0.1	0	0.07	0
0	0	0	0	0.11	0.19	0.08	0.14	0.1	0.08	0	0
0	0	0	0	4.38	4.14	4.12	4.13	0.1	0	0.07	0
0	0	0	0	0	0	0.33	0	0.09	0.09	0.07	0
0	0	0	0	0	0	0	0	1.77	1.82	0.95	1.11
0	0	0	0	0	0	0	0	0.09	0.05	0.16	0.04
0	0	0	0	4.79	4.91	4.77	4.67	0	0	0	0
0.46	0.79	0.51	0.52	4.79	4.91	4.77	4.67	2.12	2.41	2.33	1.25
0	0	0	0	4.79	4.91	4.77	4.67	2.12	2.41	2.33	1.25
0	0	0	0	0.15	0.28	0.55	0.55	2.12	2.41	2.33	1.25
0	0	0	0	0.03	0	0	0	2.12	2.41	2.33	1.25
0	0.03	0.04	0.04	1.51	1.16	2.9	2.92	2.12	2.41	2.33	1.25
0	0	0	0	1.51	1.16	2.9	2.92	2.12	2.41	2.33	1.25
0	0	0	0	0	0	0	0	2.12	2.41	2.33	1.25
0	0	0	0	2.66	2.36	2.59	2.36	0.09	0.23	0.12	0.16
0	0	0	0	2.66	2.36	2.59	2.36	0	0	0	0
0	0	0	0	0.78	0.63	1.09	1.18	0	0	0	0
0	0	0	0	1.49	1.16	2.38	2.17	0.02	0	0	0
0	0	0	0	1.49	1.16	2.38	2.17	0	0	0	0
0	0	0	0	0.9	1.09	1.17	0.87	0	0	0	0
0	0	0	0	0.78	1	0.65	0.76	2.46	3.25	2.37	2.73
0	0	0	0	0.78	1	0.65	0.76	0	0	0	0
0	0	0	0	0.68	0.76	0.68	0.72	0	0	0.49	0
0	0	0	0	0	0	0	0	0.86	0.98	0.86	0.87
0	0	0	0	0	0	0	0	0.31	0.47	0.26	0.14
0	0	0	0	0.06	0	0	0.16	0.52	0.59	0.51	0.28
0	0	0	0	2.87	2.86	3.21	2.98	0.26	0.21	0.62	0.59
0	0	0	0	2.87	2.86	3.21	2.98	0	0	0.03	0
0	0.03	0.05	0	4.32	4.32	4.38	4.56	0	0	0.17	0.11
0.08	0.07	0.04	0	0.73	0.69	0.74	0.63	0.03	0.02	0.04	0
0.62	0.04	0	0.1	5.54	4.12	5.59	5.42	0.04	0.1	0.28	0.19
0.62	0.04	0	0.1	0.27	0.85	0.72	0.61	0.04	0.04	0.06	0
0	0	0	0	3.88	3.93	4.05	4.14	2.09	2.69	1.86	1.57
0	0	0	0	1.07	0.88	1.11	1.39	0.01	0.04	0.2	0.22
0	0	0	0	1.94	2.45	1.02	1.7	1.3	2.17	0.68	0.72
0.1	0.04	0.06	0	0.13	0.23	0	0.17	0	0	0	0
0.1	0.04	0.06	0	7.26	7.21	7.45	7.41	0.6	1.04	0.95	0.67
0	0	0	0	7.26	7.21	7.45	7.41	0.1	0.07	0	0
0	0	0.05	0	3.72	3.78	4.28	3.95	0.09	0.16	0.55	0.7
0	0	0	0	3.72	3.78	4.28	3.95	0.74	0.37	0.58	0.65
0	0	0	0	3.32	3.74	3.43	3.39	4.06	4.24	4.24	3.94
1.43	2.78	1.95	1.75	1.66	1.6	1.35	1.4	0	0	0	0
1.43	2.78	1.95	1.75	1.93	2.25	1.72	1.82	0	0	0	0
0.25	0.06	0.14	0.02	5.44	5.52	5.22	5.3	0	0	0	0
0.4	0.56	1.53	1.12	0.04	0	0.05	0	0.76	0.94	2.54	2.22
0	0.03	0.15	0	0.69	0.57	0.62	0.92	0.09	0.08	0.06	0.34
0	0.03	0.15	0	2.62	2.9	3.25	3.11	0.87	1.25	1.26	1.12
0	0.03	0.15	0	2.62	2.9	3.25	3.11	0.87	1.25	1.26	1.12
0.04	0.03	0	0	0	0	0	0	0.04	0.07	0.16	0
4	3.23	3.69	3.83	3.23	3.22	3.47	3.46	3.39	3.16	3.62	3.62
1.09	1.01	0.79	0.46	4.73	4.65	4.78	4.84	0.55	0.91	0.58	0.51
5.16	5.03	2.68	2.38	4.73	4.65	4.78	4.84	0.07	0.02	0	0.03
0	0	0	0.02	0.05	0	0	0.07	0.07	0.02	0	0.03
0.7	0.74	0.21	0.14	0.03	0.07	0.07	0.03	4.79	4.7	4.61	4.79
0.01	0.02	0.04	0	1.88	3.02	3.24	3.21	4.79	4.7	4.61	4.79
0.01	0.02	0.04	0	1.88	3.02	3.24	3.21	1.5	1.45	1.14	1.15
0	0	0	0.15	1.88	3.02	3.24	3.21	0.53	0.59	0.58	0.7
0	0	0	0.15	0	0.06	0	0	0.33	0.41	0.35	0.49
0.31	0.15	0	0	5.39	5.5	5.39	5.45	6.2	6.05	5.66	5.81
0.03	0	0.04	0	5.39	5.5	5.39	5.45	6.2	6.05	5.66	5.81
0.03	0	0.04	0	5.93	5.97	6.18	6.29	5.98	6.06	6.21	6.21
0	0	0	0	3.72	4.1	4.88	4.95	0.21	0	0.29	0.1
1.5	0.78	0.46	1.28	0.21	0.28	0.27	0.33	0.93	0.9	1.24	0.87
1.6	1.51	0.9	1.39	0	0	0.35	0	0.93	0.9	1.24	0.87
1.6	1.51	0.9	1.39	0	0	0	0	0.97	0.76	0.87	1.28
1.6	1.51	0.9	1.39	2.53	3.26	2.42	1.62	0.06	0.1	0.36	0.15
0.05	0.04	0	0	6.67	6.62	6.46	6.53	0.06	0.1	0.36	0.15
0.05	0.04	0	0	5.55	5.47	5.4	5.46	0	0	0	0.07
0.53	0.58	0.28	0.22	0.07	0.03	0.03	0.05	0.55	0.65	0.57	0.51
0	0	0	0	7.01	7.08	7.15	7.15	0.11	0.27	0.06	0.02
0.28	0.14	0.11	0.05	7.01	7.08	7.15	7.15	0.32	0.61	0.18	0.17
0	0	0	0	0	0.01	0	0.02	0.32	0.61	0.18	0.17
0	0	0	0	0	0.01	0	0.02	0.08	0	0	0
0	0	0	0	0	0.01	0	0.02	0.08	0	0	0
0	0	0	0	6.06	5.74	5.11	5.16	0	0	0	0
0	0	0	0	3.36	3.27	4.15	4.11	0.25	0.03	0.16	0
0	0	0	0	4.65	4.73	5.7	5.78	0	0	0	0
0	0	0	0	0.14	0.04	0.12	0	0	0	0	0
0	0.03	0	0.04	4.49	4.49	4.72	4.77	0	0	0	0
0	0	0	0	4.49	4.49	4.72	4.77	3.95	3.86	3.61	3.86
0	0	0	0	3.9	3.98	4.32	4.09	3.95	3.86	3.61	3.86
0	0	0	0	0.07	0.07	0	0.1	0.01	0	0	0
0	0	0	0	0	0.06	0	0	0.29	0.21	0.39	0.31
0	0	0	0	0	0	0	0	0.07	0.1	0.63	0.31
0	0	0	0	8.88	9.01	8	8.13	0	0	0	0
0	0	0	0	3.16	3.18	3.27	3.25	0	0	0	0
0	0	0	0	0	0	0	0	0	0	0	0
0	0	0	0	0	0	0	0	0	0	0	0
0	0	0	0	5.46	5.3	5.43	5.64	0	0	0	0
0	0	0.11	0	0	0	0.13	0.12	0	0	0	0
0	0	0.11	0	0	0.04	0.11	0.19	0	0	0	0
0	0	0	0	0	0.04	0.11	0.19	0.17	0.12	0.24	0.23
0	0	0	0	0	0.04	0.11	0.19	0.1	0.26	0.07	0.17
1.63	1.97	0.87	0.6	0	0.04	0.11	0.19	0	0	0	0
0.36	0.28	0.28	0.45	0.03	0.05	0.48	0.31	0.78	0.63	1.09	1.18
0.36	0.28	0.28	0.45	0.03	0.05	0.48	0.31	1.6	1.68	1.07	1.43
0.11	0.11	0.16	0.06	0.03	0.05	0.48	0.31	1.6	1.68	1.07	1.43
2.6	3.36	2.08	1.42	0.03	0.05	0.48	0.31	3.36	3.67	3.29	3.62
3.81	3.91	1.55	1.08	0.03	0.05	0.48	0.31	3.36	3.67	3.29	3.62
1.38	0.86	0.48	0.12	0.28	0.26	0.35	0.25	0	0	0	0
2.31	2.21	0.88	0.69	0	0.01	0.01	0	0	0	0	0
0	0	0	0	0	0	0	0	0	0	0	0
0	0	0	0	0	0	0	0	2.43	2.56	2.79	2.77
0	0	0	0	0.36	0.34	0.19	0.21	2.43	2.56	2.79	2.77
0	0	0	0	5.63	5.68	5.17	5.33	2.12	1.7	1.42	1.21
0	0	0	0	5.63	5.68	5.17	5.33	3.8	3.83	3.11	3.35
0	0	0	0	5.63	5.68	5.17	5.33	1.06	0.47	0.76	0.32
0	0	0	0.05	0.03	0.06	0	0.05	1.06	0.47	0.76	0.32
0	0	0	0	2.88	2.88	2.59	2.87	0	0	0	0
0	0	0	0	2.88	2.88	2.59	2.87	0	0	0	0
0	0	0	0	1.1	1.77	1.87	1.92	0	0	0	0
0.53	0.85	0.36	0.35	2.93	2.71	2.01	2.1	0	0	0	0
0.53	0.85	0.36	0.35	0.11	0.14	0.03	0.03	1.05	0.45	0.11	0.09
0	0	0	0	0.11	0.14	0.03	0.03	0	0	0	0
0	0.09	0.2	0.34	1.62	0.89	1.5	0.93	0.05	0.03	0.04	0
0	0.06	0.09	0.09	1.62	0.89	1.5	0.93	0.05	0.03	0.04	0
0.17	0.12	0.19	0.09	7.48	7.44	7.19	7.32	0	0.02	0.06	0
0.07	0.02	0.03	0	5.96	5.97	5.68	5.78	0	0	0	0
0.07	0.02	0.03	0	0.16	0.05	0.35	0	0	0	0	0
0.07	0.02	0.03	0	0.16	0.05	0.35	0	3.27	4.15	3.59	3.72
0.07	0.02	0.03	0	0.8	0.76	0.8	0.68	3.27	4.15	3.59	3.72
0	0	0	0	4.35	4.31	4.11	4.17	3.27	4.15	3.59	3.72
0	0	0	0	0.8	0.76	0.8	0.68	3.27	4.15	3.59	3.72
0.56	0.77	0.65	1.03	4.4	4.24	4.36	4.38	0.19	0.12	0.2	0.2
0	0	0	0	0.16	0.14	0.81	0.96	3.49	3.45	2.94	3.37
0	0	0	0	3.26	3.32	3.33	3.46	0.68	0.92	0.16	0.28
0	0	0	0	1.18	1.08	1.54	1.9	0.43	0.45	0.58	0.17
0.15	0.14	0.07	0.14	1.18	1.08	1.54	1.9	0.43	0.45	0.58	0.17
0.1	0.09	0	0.07	3.55	3.75	3.28	3.37	0.04	0	0.05	0
0	0	0	0	3.55	3.75	3.28	3.37	2.9	3.1	2.59	2.63
0	0	0	0	3.55	3.65	3.27	3.42	2.9	3.1	2.59	2.63
0.1	0	0	0.07	3.55	3.65	3.27	3.42	4.37	4.36	4.35	4.34
0.11	0	0.15	0.08	4.64	4.85	4.73	4.76	3.56	3.71	3.72	3.75
0	0	0	0	0.01	0	0.08	0	4.37	4.36	4.35	4.34
0	0	0	0	0.01	0	0.08	0	4.37	4.36	4.35	4.34
0	0	0	0	5.39	5.7	5.41	5.61	3.56	3.71	3.72	3.75
0	0	0	0	0.03	0.22	0.3	0.11	0.9	0.86	0.78	0.42
0	0	0	0	4.73	4.8	4.84	5.06	0.7	0.61	0.59	0.47
1.78	2.34	2.37	2.21	4.73	4.8	4.84	5.06	0.7	0.61	0.59	0.47
0.05	0.09	0.27	0	5.33	5.49	4.97	5.15	0.7	0.61	0.59	0.47
0.05	0.09	0.27	0	5.33	5.49	4.97	5.15	1.49	1.53	1.86	1.61
0	0	0	0	5.16	4.63	4.76	4.95	1.49	1.53	1.86	1.61
0.13	0.22	0.17	0	0.71	0.85	0.66	0.65	2.34	2.42	2.31	2.17
0.13	0.22	0.17	0	0.11	0.18	0.23	0	2.34	2.42	2.31	2.17
0.08	0.02	0.03	0	0	0	0	0	4.05	3.58	3.72	3.59
3.06	2.72	3.2	3.27	1.13	0.21	0.31	0.76	4.05	3.58	3.72	3.59
3.06	2.72	3.2	3.27	3.65	3.94	3.81	3.87	0.32	0.05	0.41	0
0	0	0	0	0.64	0.51	0.68	0.72	0.32	0.05	0.41	0
0.03	0	0.04	0.04	0.64	0.51	0.68	0.72	0	0	0	0
0.03	0	0.04	0.04	0.64	0.51	0.68	0.72	0	0	0	0
0.03	0	0.04	0.04	0.64	0.51	0.68	0.72	0	0	0	0
0.03	0	0.04	0.04	1.44	1.7	1.86	1.85	0	0	0	0
0	0	0.01	0	0.47	0	0.63	1.51	0.2	0.25	0.42	0
0	0	0.01	0	4.54	4.63	4.37	4.41	0.2	0.25	0.42	0
0	0	0	0	4.54	4.63	4.37	4.41	0	0	0	0
0	0	0	0	0	0	0	0	0.62	0	0.02	0
0.04	0.08	0.12	0	0	0	0	0	0.62	0	0.02	0
0.47	0.14	0.49	0	0	0.02	0	0.03	6.99	6.98	6.56	6.43
0.47	0.14	0.49	0	3.27	3.24	2.61	2.59	0.11	0	0.08	0.05
0.47	0.14	0.49	0	2.26	2.25	2.39	2.62	0.11	0	0.08	0.05
0.03	0.08	0	0	0.82	0.85	0.97	0.79	0.11	0	0.08	0.05
0	0	0	0	5.65	5.77	5.26	5.42	3.4	2.4	3.6	3.7
1.21	1.57	0.65	0.86	5.65	5.77	5.26	5.42	3.68	3.84	3.56	3.65
0	0	0	0	1.6	1.59	1.29	1.46	4.7	4.71	4.46	4.53
3.16	3.14	1.95	1.91	5.98	6.27	6.04	6.15	1.75	1.94	2.21	2.23
3.16	3.14	1.95	1.91	0.37	0.76	0.26	0.12	0	0	0	0
3.16	3.14	1.95	1.91	3.7	3.49	2.66	2.81	0.08	0.11	0.02	0.02
0	0	0	0	1.86	1.8	2.6	2.67	5.29	5.22	5.16	5.19
0.73	0.41	0.23	0.11	1.86	1.8	2.6	2.67	0	0.08	0	0
0.73	0.41	0.23	0.11	0	0.05	0.07	0	0	0	0	0
0	0	0	0	0	0	0.25	0.24	0	0	0.01	0
0	0	0	0	0	0	0	0.05	0	0	0.01	0
0.22	0.02	0	0	0	0	0	0.05	0	0	0.07	0.06
2.41	2.04	1.21	1.2	0.73	0.58	1.82	1.86	3.25	3.58	3.19	3.34
0.51	0.45	0.35	0.39	0.73	0.58	1.82	1.86	3.25	3.58	3.19	3.34
2.18	1.94	0.84	0.56	2.97	3.48	3.19	3.29	0.16	0.15	0.33	0.14
0.03	0.08	0.19	0	0.1	0.16	0.27	0.37	0.16	0.15	0.33	0.14
0.03	0.08	0.19	0	0.1	0.16	0.27	0.37	6.95	6.87	6.85	6.91
1.41	1.36	1.24	0.77	0.65	0.51	0.11	0.24	6.47	6.44	5.89	5.98
1.41	1.36	1.24	0.77	0.6	0.66	0.47	0.59	6.47	6.44	5.89	5.98
1.41	1.36	1.24	0.77	0	0	0.04	0.06	0.13	0	0.28	0
0	0.04	0	0	0.49	0.2	0.11	0	0	0.07	0.17	0
0	0.04	0	0	0	0	0	0	4.04	3.85	3.72	3.7
0	0	0.05	0	4.12	4.71	4.16	4.22	2.68	2.3	2.3	2.27
0.33	0.28	0.55	0.45	0.67	0.8	1.73	1.47	4.52	4.53	4.68	4.67
0.33	0.28	0.55	0.45	0.67	0.8	1.73	1.47	2.68	2.3	2.3	2.27
0	0	0	0	2.39	2.96	2	1.9	0.46	0.51	0.62	0.85
0	0	0	0	0.42	0.6	0.9	0.88	0.46	0.51	0.62	0.85
0	0	0	0	2.41	2.52	2.51	2.26	0.3	0.34	0.57	0.84
0	0	0	0	0.39	0.54	0.32	0.25	0.3	0.34	0.57	0.84
0	0	0	0	0.6	0.49	0.53	0.55	7.04	6.9	7.05	7.06
0	0	0.22	0	0.6	0.49	0.53	0.55	7.04	6.9	7.05	7.06
0.78	0.3	0.02	0	2.14	2	1.73	1.36	4.68	4.65	4.02	3.97
0.78	0.3	0.02	0	0	0	0	0	4.68	4.65	4.02	3.97
0.78	0.3	0.02	0	0.42	0.27	0.22	0.21	4.68	4.65	4.02	3.97
0.78	0.3	0.02	0	0.42	0.27	0.22	0.21	4.68	4.65	4.02	3.97
0.64	0.87	0.2	0.33	0.42	0.27	0.22	0.21	4.01	4.13	4.09	4.13
0.64	0.87	0.2	0.33	0.14	0.03	0.13	0.3	5.35	5.37	5.54	5.72
0.8	0.75	0.9	0.69	0.14	0.03	0.13	0.3	5.35	5.37	5.54	5.72
0	0	0	0	0.14	0.03	0.13	0.3	5.38	5	5.08	5.18
0	0	0	0	4.16	4.26	3.7	3.86	5.38	5	5.08	5.18
0	0	0	0	4.16	4.26	3.7	3.86	0	0	0	0
0	0	0	0	4.16	4.26	3.7	3.86	0	0	0	0
0	0	0	0	0	0	0	0	0	0	0	0
0.14	0.05	0	0	0	0	0	0	0	0	0	0
0	0.03	0	0	0	0	0	0	5.69	5.8	6.01	5.99
0	0	0	0	0	0	0	0	7.31	7.28	7.04	7.06
1.95	2.44	0.89	0.94	0	0	0	0	1.97	1.78	1.59	1.5
0.23	0.16	0.04	0	0	0	0	0	0.39	0.36	0.32	0.31
3.07	3.04	2.78	2.76	0	0	0	0	0.39	0.36	0.32	0.31
1.27	0.9	0.52	0.55	0	0	0	0	9.44	9.39	9.34	9.33
1.27	0.9	0.52	0.55	0	0	0	0	9.44	9.39	9.34	9.33
0.08	0.02	0.02	0	0	0	0	0	5.56	5.6	5.19	5.27
0.06	1.05	0.04	0	0	0	0	0	0	0	0	0
0.06	1.05	0.04	0	0	0	0	0	0	0	0	0
0.06	1.05	0.04	0	4.34	4.38	3.82	3.92	0.04	0	0	0.14
0.02	0	0	0	4.34	4.38	3.82	3.92	0.04	0	0	0.14
0	0	0	0	4.13	4.24	3.62	3.49	0.13	0	0.18	0
1.18	1.22	0.98	1.08	3.07	3.14	2.63	2.64	4.03	4.23	4.42	4.45
1.18	1.22	0.98	1.08	3.07	3.14	2.63	2.64	4.03	4.23	4.42	4.45
0	0	0	0	4.07	4.22	4.09	4.3	0	0.04	0	0
0.03	0.05	0	0	3.79	4.19	4.32	4.12	0.05	0	0.07	0
0	0	0	0	3.79	4.19	4.32	4.12	0.05	0	0.07	0
0	0	0	0	0.43	0.4	1.79	1.35	8.32	8.12	7.97	8.04
0	0	0	0.02	0.43	0.4	1.79	1.35	8.32	8.12	7.97	8.04
0.91	0.27	0.48	0.1	1.76	1.52	0.71	0.53	6.42	6.24	6.84	6.81
0.91	0.27	0.48	0.1	0.46	1.04	0.62	0.57	6.42	6.24	6.84	6.81
0	0	0	0	0.03	0	0.08	0.05	5.28	5.43	5.15	5.1
0.91	0.27	0.48	0.1	0.77	1.05	0.92	1.17	4.89	5.05	4.94	4.98
0	0	0	0	1.72	1.81	2.38	0.93	3.41	2.71	2.25	2.16
0	0	0	0	2.78	3.04	2.95	2.68	0	0	0	0
0.07	0.07	0.15	0.05	4.89	5.02	5.78	5.84	0	0	0	0
0.03	0.03	0.05	0	0.09	0.04	0	0.07	0	0	0	0
0.03	0.03	0.05	0	0.09	0.04	0	0.07	7.03	6.88	7.01	7.11
0	0.22	0.14	0.13	3.6	3.44	3.62	3.66	0	0	0	0.31
0.03	0	0	0	3.2	3.18	3.86	3.81	0	0	0	0.31
0	0	0.08	0.01	3.2	3.18	3.86	3.81	0	0	0	0
0	0	0	0	3.2	3.18	3.86	3.81	0	0	0	0
0	0	0	0	0.25	0.39	0.16	0.08	0	0	0	0
0	0	0	0	3.55	3.52	4.08	4.08	4.3	4.2	4.01	4.06
0	0	0	0	4.28	4.17	3.21	3.54	2.87	2.83	2.79	2.78
0	0	0	0	0.14	0.13	0.07	0.07	2.46	2.36	2.45	2.53
0	0	0	0	0.14	0.13	0.07	0.07	3.39	3.22	2.61	2.89
0	0	0	0	3.57	3.39	2.88	2.94	3.39	3.22	2.61	2.89
0.09	0.08	0.17	0.05	3.57	3.39	2.88	2.94	0	0.08	0	0
0	0	0	0	0.06	0.2	0.08	0.12	0	0.08	0	0
0	0	0	0	0	0	0	0	0	0	0	0
0	0	0	0	0.06	0.2	0.08	0.12	0	0	0	0
0	0	0.1	0.12	0.06	0.2	0.08	0.12	4.77	4.75	5.01	5.1
0	0	0.12	0	2.53	2.77	2.26	2.33	0	0	0	0
0.62	0.92	0.18	0.18	2.53	2.77	2.26	2.33	0	0	0	0
0	0.05	0	0	2.53	2.77	2.26	2.33	3.01	2.86	2.19	2.71
0	0.05	0	0	0	0.08	0	0	3.01	2.86	2.19	2.71
0	0	0	0	0	0.15	0.12	0.11	0	0.08	0	0
0	0	0	0	1.18	1.86	1.37	1.29	2.03	1.98	2.4	2.25
0.11	0.05	0.11	0	1.18	1.86	1.37	1.29	0	0	0	0
0.11	0.05	0.11	0	0.08	0	0	0	0	0	0	0
0.11	0.05	0.11	0	4.6	4.55	4.01	4.12	3.45	3.48	3.46	3.32
0.11	0.05	0.11	0	0	0.01	0	0	3.45	3.48	3.46	3.32
0	0	0	0	0.02	0.07	0.03	0	0	0	0	0
0	0	0	0	0.02	0	0.06	0	2.87	2.75	2.76	2.77
0	0	0.02	0	1.04	1	0.99	0.5	5.28	5.38	5.45	5.5
0	0	0.02	0	0.13	0.13	0.09	0.17	5.28	5.38	5.45	5.5
2.14	2.25	0.61	0.68	0.13	0.13	0.09	0.17	2.77	3.08	2.26	2.2
0.03	0.04	0	0	0.33	0.1	0.29	0.17	0.04	0	0.05	0
0.44	0.66	0.02	0.32	4.11	4.16	4.08	4.17	0.04	0	0.05	0
0	0	0	0	1.33	1.56	2.77	2.22	2.68	2.6	2.53	2.98
0	0	0	0	0.25	0.33	0.63	0.6	2.68	2.6	2.53	2.98
0.15	0.18	0.18	0.04	3.82	3.74	2.55	2.83	0	0	0	0
0.15	0.18	0.18	0.04	2.65	3.53	3.56	3.48	1.36	1.49	2.03	1.98
0.15	0.18	0.18	0.04	2.65	3.53	3.56	3.48	1.36	1.49	2.03	1.98
0	0	0	0	0	0	0.08	0	0.03	0	0	0
0	0	0	0	0	0	0.08	0	4.73	4.65	4.78	4.84
0	0	0	0	0	0.05	0	0.15	4.73	4.65	4.78	4.84
1.37	0.97	0.54	0.61	2.98	2.7	2.77	2.8	4.73	4.65	4.78	4.84
0	0	0	0	2.98	2.7	2.77	2.8	4.73	4.65	4.78	4.84
0	0	0	0	0.47	0.39	0.47	0.38	4.73	4.65	4.78	4.84
0	0	0	0	0.03	0.03	0.04	0	1.96	1.95	2.25	2.47
0	0	0	0	0.03	0.03	0.04	0	1.96	1.95	2.25	2.47
0.07	0.11	0	0	0	0	0	0	0	0	0.27	0.26
0	0	0	0	0.33	0.92	0	0	5.69	5.94	5.73	5.94
0	0	0	0	4.35	4.23	4.58	4.51	5.69	5.94	5.73	5.94
0	0	0	0	4.35	4.23	4.58	4.51	2.38	2.83	3.55	3.49
0.05	0.04	0	0	4.35	4.23	4.58	4.51	0.18	0.22	0.31	0.14
0.05	0.04	0	0	5.94	5.79	5.99	6.06	6.88	6.81	6.96	7.07
0	0	0	0	4.69	4.58	4.68	4.64	6.88	6.81	6.96	7.07
0	0	0	0	0.49	0.58	1.72	1.97	6.88	6.81	6.96	7.07
0	0	0	0	0.37	0.33	0.29	0.33	6.88	6.81	6.96	7.07
0	0	0	0	3.6	3.3	4.34	4.13	0.51	0.54	0.34	0.61
0	0	0	0	3.6	3.3	4.34	4.13	5.23	5.19	4.67	4.86
0	0	0	0	3.6	3.3	4.34	4.13	5.23	5.19	4.67	4.86
0.08	0	0	0	3	2.38	4.69	4.55	0	0.04	0	0
0.08	0	0	0	3	2.38	4.69	4.55	0.72	0.53	0.62	0.91
0	0.02	0.07	0.03	3	2.38	4.69	4.55	2.58	2.3	2.57	2.78
0.56	0.59	0.29	0.26	4.73	4.77	4.79	4.83	8.57	8.7	9.14	9.08
0	0	0	0	0.11	0.04	0.1	0.16	8.12	8.13	8.56	8.62
0.23	0.26	0.09	0	0.02	0.03	0.36	0.52	0.06	0.11	0.04	0.06
0.23	0.26	0.09	0	0.02	0.03	0.36	0.52	0	0	0	0.02
0	0	0	0	0.06	0	0.04	0	0.01	0	0	0.01
0	0	0	0	3.78	4.08	3.18	3.2	0	0	0	0
0	0	0	0	0	0	0.06	0	0	0	0	0
0	0	0	0	0	0	0	0	0	0	0	0
0	0	0	0	0.76	0.78	0.87	0.7	0	0	0	0
0	0	0	0	4.37	4.49	3.89	3.95	0	0	0	0
0	0.06	0.05	0	0.01	0.03	0.18	0	0	0	0	0
0	0	0	0	1.34	1.16	1.04	0.74	0	0	0	0
0.02	0.02	0	0	0	0	0	0	0	0	0	0
0.08	0.01	0.02	0	0	0	0	0	0	0	0	0
0.19	0.29	0.07	0.08	4.6	5.25	4.05	4.04	0.06	0.05	0	0
0.41	0.06	0.01	0	4.6	5.25	4.05	4.04	0	0	0	0
0	0	0	0.01	0.04	0.16	0.24	0.18	0.26	0	0	0
0	0	0.09	0	0.11	0.23	0.07	0	0	0	0	0
2.2	2	1.2	1.13	0	0	0	0	0	0	0	0
2.4	1.77	1.16	1.12	1.37	1.21	0.39	0.32	0	0	0	0.38
2.4	1.77	1.16	1.12	0.03	0.14	0.04	0.07	0	0	0	0
1.11	0.87	1.06	0.69	1.32	1.52	0.39	0.27	0	0	0	0
0.18	0.19	0.61	0	0.81	1.31	0.44	0	0	0	0	0
0	0	0	0	0.37	0.34	0.23	0	0	0	0	0
0.11	0	0	0	5.28	5.93	5.29	5.28	0	0	0	0
0	0	0	0	5.28	5.93	5.29	5.28	0	0	0	0
0.43	0.17	0	0.07	5.28	5.93	5.29	5.28	0	0.05	0	0
0	0	0	0	5.54	6.22	5.69	5.8	5.79	5.84	3.85	3.61
0	0	0	0	0	0	0	0	5.79	5.84	3.85	3.61
0.01	0.01	0.03	0.01	0	0	0	0	5.79	5.84	3.85	3.61
0.44	0.41	0.07	0.03	0	0	0	0	0.03	0	0	0.04
0.06	0	0	0	0	0	0	0	5.79	5.84	3.85	3.61
0	0.03	0	0	0	0	0	0	1.32	0	0.78	0
1.61	1.07	1.63	1.51	0	0	0.22	0	0.13	0.07	0.08	0.07
0.33	0.16	0.1	0.09	0	0	0	0	0	0	0	0.09
0.33	0.16	0.1	0.09	0	0	0	0	3.81	3.11	4.87	4.98
0	0	0	0	0	0	0	0	3.81	3.11	4.87	4.98
0	0	0	0	0.14	0	0	0	3.81	3.11	4.87	4.98
0.09	0	0	0	0	0	0	0	2.11	1.02	1.5	1.51
0	0.01	0	0.01	0	0	0	0	0.05	0.05	0.07	0
1.24	1.42	0.18	0.17	0	0	0	0	0.07	0.06	0.02	0.02
1.24	1.42	0.18	0.17	0	0	0	0	0	0.01	0	0.02
1.24	1.42	0.18	0.17	0	0	0	0	2	1.4	1.26	1.35
0	0	0	0	0	0	0	0	2	1.4	1.26	1.35
0	0	0	0	0	0	0	0	8.79	8.66	8.56	8.62
0.36	0.06	0	0.1	0	0	0	0	8.79	8.66	8.56	8.62
0	0	0	0	0	0	0	0	3.19	2.98	3.02	3.06
0	0	0	0	0	0	0	0	0	0	0	0
0	0	0	0	0	0	0	0	1.29	1.54	1.75	1.95
1.87	1.79	1.88	1.29	0	0	0	0	8.29	8.43	7.5	7.9
0.04	0	0.06	0	0	0	0	0.17	8.29	8.43	7.5	7.9
0	0	0	0	0	0	0	0	0	0.12	0	0.06
0	0	0	0	0.33	0.35	0.63	0.46	0.08	0.26	0.24	0.12
0	0	0	0	0.33	0.35	0.63	0.46	0.08	0.26	0.24	0.12
0	0	0	0	0.42	0.6	1.25	0.7	0	0.12	0	0.06
0	0	0	0	0	0	0	0	0	0	0	0
0.26	0.13	0.1	0	0	0	0	0	0.05	0.02	0.03	0
0.26	0.13	0.1	0	0	0	0	0	0	0	0	0
0	0	0	0	0	0	0	0	0	0	0	0
0	0	0	0	0	0	0	0	0	0	0	0
0	0	0	0	0	0	0	0	0	0	0	0
0	0	0	0	0	0	0	0	0	0	0	0
0	0	0	0	0	0	0	0	0	0	0	0
0	0	0	0	0	0	0	0	0	0	0	0
0	0	0	0	0	0	0	0.09	0.15	0.05	0.06	0
0.08	0.04	0	0	2.12	2.03	2.48	2.35	0.15	0.05	0.06	0
0	0	0	0	0.38	0.22	1.7	0.8	0.06	0.06	0	0
0	0	0	0	0.05	0.13	0.1	0.1	0.06	0.06	0	0
0.08	0	0	0	1.75	1.97	2.41	2.58	0.06	0.06	0	0
0	0	0	0	1.75	1.97	2.41	2.58	0	0	0	0
0	0.05	0	0	1.75	1.97	2.41	2.58	0	0	0	0
0	0.05	0	0	3.29	3.51	3.09	3.34	0	0	0	0
0	0	0	0	0	0	0	0	0	0	0	0
0	0	0.05	0	0	0	0	0	0	0	0	0
0	0	0.05	0	0	0	0	0	0	0	0	0
0	0	0.05	0	0	0	0	0	0.15	0.27	0.21	0.2
0	0	0.1	0.08	0	0	0	0	0.64	0.69	0.4	0.38
0	0	0	0.05	0	0	0	0	0	0	0	0
0	0	0	0	0	0	0	0	0	0	0	0
1.6	1.01	1.3	1.92	0	0	0	0	0	0	0	0
0	0.1	0.05	0	0	0	0	0	0	0	0	0
0.03	0	0.14	0	0	0	0	0	0	0	0	0
5.29	5.01	4.42	4.9	0	0	0	0	0	0	0	0
5.29	5.01	4.42	4.9	0	0	0	0	0	0	0	0
0	0	0	0	0	0	0	0	0	0	0	0
0	0	0	0	0	0	0	0	0	0	0	0
0	0	0	0	0	0	0	0	0	0	0	0
0.36	0.16	0.11	0	0	0	0	0	0	0	0	0
0.03	0	0	0	0	0	0	0	0	0	0	0
0	0	0	0	0.01	0.02	0	0	0	0	0	0
0.41	0.42	0.16	0.08	0.67	0.72	1.02	0.86	0	0.04	0	0
0.64	0.55	0.35	0.21	2.69	1.96	1.98	2.15	0	0	0	0
0.64	0.55	0.35	0.21	2.69	1.96	1.98	2.15	0	0.04	0	0
0.64	0.55	0.35	0.21	3.12	3.46	3.04	2.94	0	0.04	0	0
0.18	0.15	0.08	0.09	2.3	2.31	2.44	2.18	0	0	0	0
0.18	0.15	0.08	0.09	2.3	2.31	2.44	2.18	0	0	0	0
0.4	0.31	0.05	0.09	3.76	3.77	3.4	3.2	0	0.06	0	0
0	0	0	0	2.75	2.88	3.03	3.12	0	0	0	0
0	0	0	0	2.75	2.88	3.03	3.12	0	0.13	0	0
0.01	0.01	0	0	0.72	0.91	0.45	0.63	0	0	0	0
0.24	0.47	0.33	0.22	0.72	0.91	0.45	0.63	0	0	0	0
0.03	0.06	0.1	0	0.69	0.96	0.8	0.64	0	0	0	0
0.55	0.75	0.36	0.09	0	0	0	0	4.48	4.28	3.71	3.74
0.55	0.75	0.36	0.09	0	0	0	0	0	0	0	0
0.17	0.07	0	0.24	0.07	0.13	0.2	0	0	0	0	0
0.17	0.07	0	0.24	0.29	0.19	0.18	0.12	0	0	0	0
0	0	0.05	0	0.29	0.19	0.18	0.12	0	0.12	0	0
0	0	0.05	0	1.16	1.11	1.23	1.34	3.38	3.55	3.66	3.76
0	0	0.05	0	1.16	1.11	1.23	1.34	4.24	4.32	4.36	4.3
0	0	0	0	0	0	0	0	4.24	4.32	4.36	4.3
0	0.01	0.02	0	0	0	0	0	0	0	0	0
0	0.01	0.02	0	0	0	0	0	0	0.03	0	0
0	0.02	0	0	3.94	4.07	4.32	4.28	0.05	0.04	0.07	0.06
0.05	0	0	0	3.94	4.07	4.32	4.28	0	0	0	0
0.05	0	0	0	1.7	2.52	2.55	2.39	0	0	0.02	0
0.91	1.48	0.36	0.33	1.7	2.52	2.55	2.39	0	0	0.02	0
0.63	0.58	0.44	0.91	0	0.04	0.12	0.06	0	0	0	0
0.62	0.43	0.86	0.33	0	0.04	0.12	0.06	0	0	0	0
0	0.03	0.14	0.17	6.73	6.64	6.45	6.44	0	0	0	0
0.49	0.34	0.01	0.09	6.06	6.03	6.15	6.07	0.04	0	0	0
0.49	0.34	0.01	0.09	0	0	0.05	0.14	0.47	0.29	0.44	0.2
0	0	0	0	0	0	0.05	0.14	0.06	0	0	0
0	0	0	0	0	0	0	0	0.82	0.77	0.48	0.38
0	0	0	0	0.24	0.34	0.64	0.26	0.82	0.77	0.48	0.38
0	0	0	0	5.54	5.45	4.44	4.65	0.82	0.77	0.48	0.38
0	0	0	0	6.58	6.56	6.31	6.4	0.06	0.08	0	0.12
0	0	0	0	0.21	0.29	0	0	5.27	5.31	5.13	5.15
0	0	0	0	4.74	4.52	5.2	5.21	4.13	4.27	3.61	3.47
0	0	0	0	6.1	5.85	5.95	5.74	0	0	0	0
0	0	0	0	0.12	0	0	0	1.05	0.93	1.45	1.18
0	0	0.17	0	0	0	0	0	0.14	0.07	0	0
1.7	1.77	1.82	1.72	6.41	6.4	6.52	6.57	0.14	0.07	0	0
1.7	1.77	1.82	1.72	3.2	3.19	3.42	3.83	0	0	0	0
0.15	0.05	0.33	0.07	3.2	3.19	3.42	3.83	5.33	5.24	5.4	5.49
0.15	0.05	0.33	0.07	3.47	2.68	2.68	2.5	0.57	0.68	0.74	0.4
0.15	0.05	0.33	0.07	1.28	0.96	1.92	1.95	0.57	0.68	0.74	0.4
0.17	0.03	0.17	0.12	1.28	0.96	1.92	1.95	0	0	0.1	0
0.17	0.03	0.17	0.12	4.46	4.42	4.62	4.7	0.04	0.03	0.05	0.02
0.17	0.03	0.17	0.12	0.36	0.28	0.28	0.45	0	0	0.1	0
0.71	0.15	0.37	0.3	5.4	5.29	5.04	5.02	0	0	0.1	0
0.71	0.15	0.37	0.3	5.4	5.29	5.04	5.02	3.13	3.21	3.1	3.18
0.02	0.02	0.03	0	0.36	0.28	0.28	0.45	3.13	3.21	3.1	3.18
0.02	0.02	0.03	0	0.36	0.28	0.28	0.45	0.04	0.02	0	0
0.03	0.02	0.02	0.06	5.17	4.9	4.87	5.03	0.04	0.02	0	0
0.03	0.02	0.02	0.06	5.17	4.9	4.87	5.03	0	0	0	0
0	0	0.33	0.58	5.33	5.39	5.69	5.78	0	0	0	0
0	0	0.33	0.58	5.33	5.39	5.69	5.78	0.59	0.13	0.2	0
0	0.02	0	0	4.36	4.42	4.51	4.5	5.36	4.42	4.73	4.87
1.23	0.86	0.6	0.36	4.36	4.42	4.51	4.5	0	0	0.08	0.07
1.23	0.86	0.6	0.36	3.42	3.29	3.24	2.77	0.04	0.02	0.03	0.03
1.23	0.86	0.6	0.36	0	0	0	0	0.25	0.33	0.44	0.61
0.15	0.21	0.31	0	0	0	0	0	0	0	0.04	0
0	0	0	0	0	0	0.09	0	2.53	2.4	2.68	2.66
0	0	0	0	1.63	1.72	1.73	1.53	2.53	2.4	2.68	2.66
0	0	0	0	1.66	0.96	5.1	5.05	2.94	3.17	2.76	2.83
0	0	0	0	1.66	0.96	5.1	5.05	2.94	3.17	2.76	2.83
0.02	0.04	0.05	0	0.14	0.11	0.16	0.05	2.14	2.05	1.64	2.24
0.09	0	0	0	0.14	0.11	0.16	0.05	0.25	0	0.12	0.04
0	0	0	0	0	0	0.31	0	0.59	0.35	0.48	0
0	0	0	0	0.63	0.42	0.18	0	0.59	0.35	0.48	0
0.07	0	0	0	1.51	2.03	2.68	2.87	0	0	0.08	0
0.13	0.02	0	0	1.51	2.03	2.68	2.87	5.59	5.53	5.15	5.14
0	0	0	0	4	3.9	3.88	3.92	3.83	3.85	4.05	4.06
0	0	0	0	0	0	0	0	3.83	3.85	4.05	4.06
1.24	1.43	1.61	1.51	0.09	0.07	0.61	0.02	3.83	3.85	4.05	4.06
0.54	0.38	1.37	1.27	0.09	0.07	0.61	0.02	0.07	0.03	0	0
0.26	0.35	0.77	0.73	0.09	0.07	0.61	0.02	0.07	0.03	0	0
0.26	0.35	0.77	0.73	0.09	0.07	0.61	0.02	2.72	2.67	3.06	3.12
0.26	0.35	0.77	0.73	0.06	0.05	0.09	0	2.46	2.39	2.46	2.4
1.25	0.9	0.62	0.39	0	0	0.05	0.19	2.46	2.39	2.46	2.4
1.25	0.9	0.62	0.39	0	0	0	0	5.99	5.84	5.14	5.2
0	0	0.05	0	0	0	0	0	5.99	5.84	5.14	5.2
0	0	0.05	0	0.07	0.65	0.75	0.78	0.02	0	0	0
6.01	6.05	5.56	4.65	0	0	0	0	3.38	3.25	2.96	2.88
1.93	2.19	2.2	1.35	0.07	0.65	0.75	0.78	3.38	3.25	2.96	2.88
1.93	2.19	2.2	1.35	0.07	0.65	0.75	0.78	0.03	0.02	0.04	0
1.93	2.19	2.2	1.35	0.47	0.97	0.64	0.74	0.03	0.02	0.04	0
0.16	0.2	0.12	0.11	0.47	0.97	0.64	0.74	0.03	0.02	0.04	0
0.16	0.2	0.12	0.11	0	0	0	0	0	0	0	0
0.11	0.03	0.08	0.21	0.38	0.2	0.16	0.15	2.15	2.23	1.93	1.98
0.02	0	0.02	0.07	0	0	0	0	3.01	2.63	2.52	2.2
0.04	0.07	0.06	0.1	0.19	0.09	0.06	0.06	3.01	2.63	2.52	2.2
1.43	1.32	1.04	1.07	0.19	0.09	0.06	0.06	0	0	0	0
0.37	0.23	0.89	0.69	0	0	0	0	5.11	5.06	4.14	4.28
0.51	0.67	0.32	0.51	0	0	0	0	5.11	5.06	4.14	4.28
0.1	0	0	0	2.53	2.48	2.84	2.84	4.35	4.22	3.51	3.79
0	0	0	0	1.08	1.27	0.4	0.8	5.36	5.27	5.15	5.27
0	0	0	0	0	0	0	0	5.36	5.27	5.15	5.27
0	0	0	0	0.05	0.03	0	0	3.7	3.83	3.15	3.26
1.98	1.27	1.12	1.33	0.09	0.03	0.09	0	0.02	0	0	0.01
1.98	1.27	1.12	1.33	0.09	0.04	0.02	0.02	2.45	2.13	2.35	2.25
0.13	0.02	0.07	0.05	0.57	1.01	2.14	1.95	5.01	5.2	4.93	4.98
0	0	0	0	0	0	0	0	0	0.04	0	0
1.23	1	0.45	0.59	3.23	3.19	3.04	3.17	0.5	0.33	0.19	0.21
0	0.03	0	0	0	0	0	0	5.22	5.33	4.59	4.79
0.01	0	0	0	0	0	0	0	5.41	5.23	5.74	5.78
0.05	0	0	0	0.19	0.11	0	0	0.42	0.59	3.08	3.35
0	0	0	0	4.36	4.47	4.35	4.37	0	0	0.22	0.15
0	0.04	0	0	0.04	0.08	0.18	0.2	0	0	0.22	0.15
0	0	0	0	0.04	0.08	0.18	0.2	0.05	0.15	0.2	0.16
0.15	0	0	0	0.21	0.12	0.24	0.17	0.16	0.11	0.06	0
1.24	1.03	0.76	0.97	6.44	6.4	6.54	6.56	0.11	0	0.06	0.06
0.07	0.08	0.04	0	4.66	4.82	4.43	4.55	0.11	0	0.06	0.06
0.07	0.08	0.04	0	2.53	3.23	3.47	3.37	0.75	0.81	0.26	0.13
2.39	1.98	2.81	2.33	0.14	0.13	0.25	0.05	0	0	0	0
2.39	1.98	2.81	2.33	0	0	0	0	0	0	0	0
0	0	0	0	0.63	0.38	1.38	0.1	0.62	0.42	0.42	0.25
0	0	0.03	0	0.63	0.38	1.38	0.1	4.27	4.12	3.68	3.68
0.07	0.23	0	0	0	0	0	0	4.41	4.55	4.42	4.38
0.07	0.23	0	0	0.07	0	0	0	4.41	4.55	4.42	4.38
0.07	0.23	0	0	0.07	0	0	0	4.41	4.55	4.42	4.38
1.21	1.16	0.3	0.55	0.48	0.42	1.63	1.68	0.29	0.27	0.29	0.26
1.21	1.16	0.3	0.55	0	0	0	0.13	0	0.03	0	0.02
0	0	0	0	0	0	0	0.13	0	0.16	0.13	0
1.65	1.86	1.31	0.96	0	0	0	0.13	6.71	6.67	5.97	6.08
0.67	0.85	0.5	0.52	1.95	1.66	1.33	1.58	6.71	6.67	5.97	6.08
0.45	0.21	0.17	0.01	3.99	4.12	4.51	4.54	6.71	6.67	5.97	6.08
0.42	0.42	1.09	0	3.99	4.12	4.51	4.54	0	0	0	0
0	0.02	0	0	5.86	5.79	5.82	6.14	5.39	5.01	3.44	3.82
0	0	0	0	5.86	5.79	5.82	6.14	5.39	5.01	3.44	3.82
0	0.02	0.03	0	0	0	0	0	0.26	0	0	0.18
0	0.02	0.03	0	5.36	5.92	7	7.21	0	0	0	0
0	0.02	0.03	0	5.36	5.92	7	7.21	1.37	1.58	1.03	0.95
0	0.02	0.03	0	0.57	0.81	2.5	2.57	1.37	1.58	1.03	0.95
0.05	0.05	0.22	0.21	0.13	0.34	1.18	1.28	0	0	0	0
0	0	0	0	1.39	1.32	2.34	2.38	0	0	0	0
0.03	0.01	0.07	0	1.39	1.32	2.34	2.38	0	0	0	0
0	0.02	0	0	5.04	5.13	5.78	5.84	0	0	0	0
0.55	0.55	0.08	0.04	5.04	5.13	5.78	5.84	0.11	0.06	0	0.1
0.09	0.1	0.04	0	1.55	1.69	3.39	3.33	0.11	0.06	0	0.1
0.79	1.24	1.35	1.16	0.1	0.03	0.47	0.3	0.11	0.06	0	0.1
0	0	0	0	0.37	0.56	1.45	1.59	0.01	0.01	0	0
0	0	0	0	3.08	3.21	4.26	4.13	0.01	0.01	0	0
0	0	0	0	4.38	4.17	4.21	3.96	4.57	4.53	4.11	4.1
0.82	0.5	0.46	0.51	4.38	4.17	4.21	3.96	6.98	7.01	6.47	6.67
0.82	0.5	0.46	0.51	4.38	4.17	4.21	3.96	6.98	7.01	6.47	6.67
0.82	0.5	0.46	0.51	0.15	0.37	0.39	0.6	6.98	7.01	6.47	6.67
0.82	0.5	0.46	0.51	0.15	0.37	0.39	0.6	0	0	0	0
0.82	0.5	0.46	0.51	0.15	0.37	0.39	0.6	1.99	2.6	1.89	1.12
0.54	0.64	0.28	0.22	0	0	0	0	0.07	0.06	0.1	0
0.54	0.64	0.28	0.22	0	0	0	0	0.07	0.13	0.44	0
0.29	0.18	0.17	0.07	0.62	0.48	0.38	0.52	0	0	0.08	0
0.29	0.18	0.17	0.07	0.62	0.48	0.38	0.52	4.46	3.96	3.56	3.7
0.07	0.03	0.05	0.05	0.62	0.48	0.38	0.52	0.08	0.07	0.06	0
0.05	0	0	0.02	5.18	5.35	5.45	5.25	0	0.08	0	0
0.05	0	0	0.02	0	0	0	0	0.27	0.65	0.05	0
0	0.06	0	0	2.39	2.42	0.96	0.86	0	0.01	0.06	0
0	0.06	0	0	2.39	2.42	0.96	0.86	0	0.01	0.06	0
0.04	0	0.06	0.05	4.8	4.71	5.81	5.95	0	0.01	0.06	0
0.04	0	0.06	0.05	4.8	4.71	5.81	5.95	0	0	0	0
0	0	0	0	2.17	1.85	2.35	2.16	0	0	0	0
0	0	0	0	2.52	3.12	3.84	3.39	0.64	0.51	0.68	0.72
0	0	0	0	0.05	0.13	0.37	0.45	0.64	0.51	0.68	0.72
0	0	0	0	0.03	0.1	0.26	0.44	0.08	0	0.06	0
0	0	0	0	0.03	0.1	0.26	0.44	0.08	0	0.06	0
1.12	1.13	0.13	0.21	0.03	0.1	0.26	0.44	3.01	2.79	3.74	3.84
1.12	1.13	0.13	0.21	0.05	0.06	0	0.06	0.23	0.12	0.04	0.07
0.13	0.05	0.15	0.07	0.05	0.06	0	0.06	2.39	2.2	1.27	1.21
0	0	0	0	0.05	0.06	0	0.06	4.19	4.03	4.05	4.17
0	0	0	0	2.75	2.75	3.49	3.53	0.22	0.14	0.12	0.11
0.1	0	0.06	0.07	3.14	3.42	2.91	3.14	0.22	0.14	0.12	0.11
0.07	0.06	0.05	0	2.75	2.75	3.49	3.53	0.11	0	0	0
0.07	0.06	0.05	0	3.15	3.25	3.52	3.56	0	0	0	0
0.07	0.06	0.05	0	7.51	7.54	7.4	7.39	4.56	4.65	4.62	4.75
0.07	0.06	0.05	0	5.62	5.6	5.33	5.47	3.27	3.24	2.61	2.59
0.07	0.06	0.05	0	0.12	0.16	0.17	0.16	3.27	3.24	2.61	2.59
0.07	0.06	0.05	0	2.54	2.71	2.92	3	3.27	3.24	2.61	2.59
0.07	0.06	0.05	0	2.54	2.71	2.92	3	0.82	0.85	0.97	0.79
0	0.03	0	0.02	1.38	1.16	2.57	2.7	0.41	0.14	0.56	0.54
0	0.18	0.09	0.18	3.1	2.97	3.23	3.15	0	0	0	0
0.33	0.17	0.16	0.36	0	0.02	0	0	0	0	0	0
0.09	0.04	0.03	0	0.06	0.14	0.09	0.06	0.41	0.14	0.56	0.54
0.09	0.04	0.03	0	0.02	0.05	0.06	0	3.94	5.09	4.93	5.2
0	0.33	0	0	0.26	0.21	0.7	0.38	3.94	5.09	4.93	5.2
0	0	0	0	4.51	4.68	4.96	4.91	1.81	3.31	2.68	3.27
0	0	0.09	0	4.51	4.68	4.96	4.91	1.91	2.66	2.44	2.72
0	0	0	0	0.14	0.08	0.24	0.14	0.2	0.3	0.94	0
0	0	0	0	0	0	0	0	0	0	0.06	0
0	0	0.09	0	0	0	0	0	0	0	0.06	0
0	0	0	0	0.04	0.02	0.05	0.02	2.85	2.67	2.15	2.39
0	0	0	0	0.23	0	0	0	0.42	0.4	0.25	0.34
0.33	0.31	0.22	0.07	0.23	0	0	0	0.42	0.4	0.25	0.34
0	0	0	0	7.68	7.75	7.42	7.47	0	0	0	0
0	0	0	0	6.59	6.08	6.76	6.74	0	0	0	0
2.12	1.65	0.18	0	4.38	4.29	4.3	4.48	0	0	0	0
0.85	1.23	0.84	0.84	0	0	0	0	5.05	4.94	4.08	4.41
0	0	0	0	0	0.02	0.03	0	0.96	0.52	0.7	0.32
4.39	4.55	3.96	3.56	5.04	4.68	4.94	4.95	0.01	0	0	0
0.02	0.04	0	0	0	0	0.02	0	1	0.17	0	0
1.83	1.64	1.22	1.37	0.44	0.68	0.94	1.06	0	0.15	0.24	0
1.83	1.64	1.22	1.37	1.76	1.95	1.62	1.18	0	0.09	0	0
0.47	0.56	0.08	0.03	1.76	1.95	1.62	1.18	0	0.09	0	0
0	0	0	0	0	0	0.04	0	0	0	0.07	0
0	0.11	0	0	0	0	0.04	0	0	0	0	0
0	0	0	0	3.23	3.35	3.36	3.28	0	0	0	0
0	0	0	0	0.06	0	0.29	0	1.7	0.2	0.36	0.54
0.04	0.06	0.03	0	0.06	0	0.29	0	1.51	1.21	1.77	2.32
0	0	0	0	0.03	0.04	0.06	0.08	0.1	0.04	0.06	0
0	0	0	0	0	0	0	0	0.1	0.04	0.06	0
0	0	0	0	0	0	0	0	0.1	0.04	0.06	0
0	0	0	0	0	0	0	0	0.1	0.04	0.06	0
0	0	0	0	0	0	0	0	0.1	0.04	0.06	0
0	0	0	0	0.04	0	0.11	0	0.1	0.04	0.06	0
0.2	0.13	0.13	0.07	3.55	3.53	3.23	3.21	0.1	0.04	0.06	0
0.01	0	0	0	0	0	0	0	0.1	0.04	0.06	0
0	0	0	0	0.62	0.56	0.53	0.68	0.1	0.04	0.06	0
0	0	0	0	0.69	0.68	1.21	1.2	0.61	0.23	0.15	0.14
0.02	0	0	0	4.99	4.99	5.18	5.07	0.59	0.52	0.68	1
0.07	0.24	0	0	0.15	0.14	1.04	1.27	2.59	3.06	2.51	2.58
0	0	0	0	0.15	0.14	1.04	1.27	2.59	3.06	2.51	2.58
0.11	0	0.07	0	0.15	0.14	1.04	1.27	0.83	0.94	1.11	0.8
0.11	0	0.07	0	1.77	1.08	2.96	3.01	0.83	0.94	1.11	0.8
0	0	0.04	0	1.77	1.08	2.96	3.01	1.54	2.36	1.43	1.22
0	0	0	0	1.77	1.08	2.96	3.01	0	0.05	0	0
0	0.07	0.15	0.04	3.93	3.91	3.81	4.1	3.26	3.57	1.86	1.43
1.13	1.08	1.17	1.25	0	0	0	0	3.26	3.57	1.86	1.43
1.13	1.08	1.17	1.25	4.01	3.84	4.09	3.89	6.31	6.75	6.51	6.25
0.05	0	0.17	0.16	5.34	5.35	5.27	5.19	6.31	6.75	6.51	6.25
0	0	0	0	2.69	4.27	1.95	1.93	6.31	6.75	6.51	6.25
1.63	1.32	0.53	0.15	0	0	0	0	0.5	0.74	0.33	0.18
0.05	0	0.07	0.07	0	0.03	0.05	0.04	2.75	3.32	2.35	2.44
0.05	0	0.07	0.07	0	0.03	0.05	0.04	0.63	0.97	0.48	0.33
0.25	0.26	0.21	0.12	0	0	0	0	2.25	2.73	1.62	1.61
0	0	0	0	0.06	0.25	0.8	0.95	0	0.01	0.02	0
0.66	0.5	0.43	0.31	0.11	0.36	0.25	0.17	2.08	2.57	1.76	1.87
0.66	0.5	0.43	0.31	0	0	0.22	0	2.45	3.28	1.81	1.79
2.35	2.51	2.69	2.53	0	0	0.07	0	0	0	0	0
0.25	0.22	1.61	1.3	6.61	6.49	6.14	6.25	0	0	0	0.03
0.25	0.22	1.61	1.3	6.61	6.49	6.14	6.25	0	0	0	0.03
2.08	0.99	0.89	0.2	4.15	4.18	4.4	4.35	1.88	0.03	0.35	0.15
0	0	0	0	4.51	4.54	4.57	4.55	6.05	6.1	5.89	5.99
0	0	0	0	4.51	4.54	4.57	4.55	0	0	0.05	0
0	0	0	0	4.51	4.54	4.57	4.55	0	0	0.05	0
0	0.04	0	0	3.73	3.85	3.7	3.59	0.42	0.27	0.22	0.21
0.09	0	0	0	0.05	0	0	0	4.85	4.8	4.14	4.2
0	0	0	0	0.03	0	0	0	1.64	2.18	1.33	1.41
0.02	0	0.13	0	0.03	0	0	0	1.64	2.18	1.33	1.41
0.02	0	0.13	0	2.72	3	4.36	4.28	1.64	2.18	1.33	1.41
0.03	0	0.05	0	7.3	7.51	7.2	7.29	0.07	0.01	0.02	0.02
0.03	0	0.05	0	1.13	1	0.99	1.32	0	0	0	0
3.34	3.18	2.64	2.51	0.48	0.52	0.86	0.51	0	0	0	0
0	0	0.03	0	1.47	1.3	1.6	1.62	0	0	0	0
0	0.02	0	0	0.06	0.05	0	0.15	0	0	0	0
0.12	0	0.07	0	0.28	0.36	0.3	0.47	0	0	0	0
0.02	0.08	0.13	0.05	2.35	2.02	2.64	2.19	0	0	0	0
0.09	0	0	0	0	0.04	0	0	0	0	0	0
0	0	0	0	0	0.14	0.06	0.05	0	0	0	0
0	0	0	0	1.53	1.45	2.1	1.74	0	0	0	0
0	0	0	0	1.69	1.78	1.91	1.89	0	0	0	0
0.02	0.02	0	0	1.92	2.41	2.27	2.39	0	0	0	0
0.02	0.02	0	0	3.83	3.59	3.51	3.63	0	0	0	0
0.02	0.02	0	0	3.82	3.75	3.88	4.01	0	0	0	0
0.02	0.02	0	0	2.49	2.01	1.93	1.91	0	0	0	0
0.03	0	0.05	0	2.49	2.01	1.93	1.91	0	0	0	0
0.16	0.11	0.07	0.05	2.49	2.01	1.93	1.91	0	0	0	0
0	0	0	0	2.49	2.01	1.93	1.91	0	0	0	0
0	0	0	0	2.07	1.8	3.15	3.15	0	0	0	0
0	0	0	0	2.07	1.8	3.15	3.15	0	0	0	0
0	0	0	0	2.07	1.8	3.15	3.15	0	0	0	0
0	0	0	0	2.07	1.8	3.15	3.15	0	0	0	0
0	0	0	0	2.07	1.8	3.15	3.15	0	0	0	0
0	0	0	0	2.07	1.8	3.15	3.15	0	0	0	0
0	0	0	0	2.07	1.8	3.15	3.15	0	0	0	0
0	0	0	0	2.07	1.8	3.15	3.15	0	0	0	0
0	0	0	0	2.07	1.8	3.15	3.15	0	0	0	0
0	0	0	0	0.51	0.88	1.25	1.24	0	0	0	0
0	0	0	0	2.07	1.8	3.15	3.15	0	0	0	0
0	0	0	0	7.66	7.5	7.21	7.18	6.52	6.65	6.56	6.53
0	0	0	0	3.06	2.44	3.13	2.9	6.52	6.65	6.56	6.53
0	0	0	0	3.16	3.73	4.05	4.11	6.52	6.65	6.56	6.53
0	0	0	0	3.16	3.73	4.05	4.11	6.52	6.65	6.56	6.53
0	0	0	0	0	0	0	0	5.02	5.15	5.21	5.11
2.85	3.46	2.45	2.3	0	0	0	0	5.02	5.15	5.21	5.11
0.03	0	0	0	0.08	0.07	0	0	5.02	5.15	5.21	5.11
0	0	0	0	2.5	2.26	2.74	2.93	2.48	2.68	4.02	4.38
0	0	0	0	1.11	1.4	0.3	0.21	2.48	2.68	4.02	4.38
0	0	0	0	1.11	1.4	0.3	0.21	0	0.29	0.3	0.53
0	0	0	0	2.46	1.92	2.86	2.21	0	0	0	0
0	0	0	0	1.05	0.97	1.32	1.25	1.05	0.6	1.8	1.73
0	0	0	0	5.94	5.73	6.1	6	1.05	0.6	1.8	1.73
0	0	0	0	0.31	0.81	0.32	0.46	1.05	0.6	1.8	1.73
0	0	0	0	0.31	0.81	0.32	0.46	1.05	0.6	1.8	1.73
0	0	0	0	3.73	4.19	3.98	3.88	1.05	0.6	1.8	1.73
2.48	3.2	4.05	4.12	3.73	4.19	3.98	3.88	0	0	0	0
0	0	0	0	0.43	0.51	3.27	3.03	4.61	4.67	4.73	4.5
0.01	0	0	0	0.43	0.51	3.27	3.03	4.61	4.67	4.73	4.5
0.01	0	0	0	0.43	0.51	3.27	3.03	3.79	4.19	4.32	4.12
0	0	0	0	2.46	2.64	2.62	2.69	0.05	0.03	0	0
0	0	0	0	1.48	1.32	2.79	2.83	0.05	0.03	0	0
0	0	0.33	0.37	0.2	0.2	0.73	0.59	0.05	0.03	0	0
0	0	0.33	0.37	0.2	0.2	0.73	0.59	1.4	1.26	2.36	2.06
0	0	0.33	0.37	0.2	0.2	0.73	0.59	1.4	1.26	2.36	2.06
0	0	0.03	0	0.2	0.2	0.73	0.59	6.82	6.88	6.83	6.98
0	0	0.03	0	0.29	0.62	0.6	0.81	0.21	0.08	0.15	0.05
0	0	0.03	0	0.29	0.62	0.6	0.81	0.21	0.08	0.15	0.05
0	0	0	0	0.63	0.54	2.94	2.91	0.21	0.08	0.15	0.05
0.09	0.09	0.05	0	4.94	5.1	5.58	5.57	0.21	0.08	0.15	0.05
1.38	1.25	0.52	0.37	4.94	5.1	5.58	5.57	0.21	0.08	0.15	0.05
1.38	1.25	0.52	0.37	0.93	0.68	1.31	1.31	0.21	0.08	0.15	0.05
0	0	0	0	1.82	1.31	2.22	2.47	0.21	0.08	0.15	0.05
0.06	0.05	0.04	0	0.52	0.26	0.7	0.37	0.21	0.08	0.15	0.05
1.18	0.76	0.24	0.23	2	2.07	2.9	2.66	0.21	0.08	0.15	0.05
0.15	0.14	0.28	0.13	0.86	1.1	1.21	1.17	0.21	0.08	0.15	0.05
0.02	0.01	0	0	0.86	1.1	1.21	1.17	0.21	0.08	0.15	0.05
2.26	1.54	0.9	0.95	0.86	1.1	1.21	1.17	0.21	0.08	0.15	0.05
4.36	4.04	2.89	2.35	0.86	1.1	1.21	1.17	1.76	1.52	0.71	0.53
0	0	0	0	6.02	6.13	6.15	6.33	1.31	1.11	1.16	0.9
0	0	0	0	3.15	3.48	3.59	3.49	1.31	1.11	1.16	0.9
0	0	0	0	0	0	0	0	3.67	3.46	3.68	4.01
0	0	0	0	0	0	0	0	2.67	2.73	2.43	2.71
0.53	0.77	0.3	0.4	0	0	0	0	2.67	2.73	2.43	2.71
0.08	0	0	0	0	0	0	0	2.67	2.73	2.43	2.71
3.42	2.49	1.84	2	0	0	0	0	1.78	2.08	1.92	2
0	0.02	0.03	0.03	3.98	4.12	4.01	4.18	0.03	0	0.09	0
0	0	0	0.06	0.81	1.17	1.4	1.36	0.03	0	0.09	0
0	0	0	0.06	0	0	0	0	3.46	3.54	3.44	3.68
0.06	0.01	0.07	0	0	0.05	0	0	3.46	3.54	3.44	3.68
0.06	0.01	0.07	0	0.12	0.22	0.18	0.21	4.55	4.81	4.37	4.6
0.06	0.01	0.07	0	0.3	0.31	0.44	0.47	4.55	4.81	4.37	4.6
0.06	0.01	0.07	0	0.3	0.31	0.44	0.47	0.89	1.11	1.95	1.68
0.39	0.86	0.71	0.79	0	0	0	0	0.07	0.03	0.22	0.12
0.28	0	0.09	0.13	0.05	0.02	0	0.02	3.85	3.7	3.75	3.89
1.76	2.49	0.68	0.81	0.05	0.02	0	0.02	3.85	3.7	3.75	3.89
1.69	0.8	0.07	0.09	0	0	0	0.25	2.13	2.59	1.77	1.64
1.69	0.8	0.07	0.09	3.84	2.92	4.98	4.95	0	0	0	0
0	0	0	0	3.84	2.92	4.98	4.95	0	0	0.06	0
2.97	2.01	0.92	0.92	0.84	0.65	0.73	0.9	0	0	0.06	0
0.06	0	0	0.06	1.12	2.14	2.79	2.73	0.12	0.03	0	0
0.03	0.04	0.25	0.05	1.08	1.02	1.04	1.1	5.43	4.07	4.49	3.94
0	0.02	0	0	1.08	1.02	1.04	1.1	0.25	0.39	0.16	0.08
0	0	0	0.13	1.15	1.34	1.83	1.8	1.6	1.62	2.1	2.11
0.02	0	0	0	1.15	1.34	1.83	1.8	0.19	0.11	0.2	0.07
0.02	0	0	0	5.33	4.97	5.41	5.47	0.19	0.11	0.2	0.07
0	0	0	0	3.73	3.88	3.68	3.89	0.19	0.11	0.2	0.07
0	0	0	0	6.69	6.92	6.58	6.49	0.19	0.11	0.2	0.07
0	0	0	0	0	0	0	0	0.19	0.11	0.2	0.07
0	0	0	0	3.75	4.11	4.22	4.44	0.19	0.11	0.2	0.07
0	0	0	0	0.27	0.13	0.43	0.43	0.19	0.11	0.2	0.07
0	0	0	0	7.41	7.12	7.04	7.08	4.78	4.42	5.52	5.19
0	0	0	0	7.41	7.12	7.04	7.08	4.78	4.72	4.75	4.56
2.17	2.66	0.62	0.75	0.77	0.38	0.74	0.52	4.78	4.72	4.75	4.56
0	0	0	0	1.85	1.58	2.17	2.24	0	0	0.11	0
0	0	0.26	0.01	0.21	0.41	1.03	1.05	4.27	3.54	2.4	2.24
0	0	0	0	3.87	3.58	3.91	3.7	4.27	3.54	2.4	2.24
0	0	0	0	3.87	3.58	3.91	3.7	4.27	3.54	2.4	2.24
0	0	0	0	3.87	3.58	3.91	3.7	4.28	4.17	3.21	3.54
0	0	0	0	2.89	2.23	3.06	2.76	0	0	0	0
0	0	0	0	2.89	2.23	3.06	2.76	0	0	0	0
0	0	0	0	2.89	2.23	3.06	2.76	0	0.14	0	0
0	0	0	0	2.89	2.23	3.06	2.76	0.64	0.41	1.02	0
0	0	0	0	2.33	2.62	2.95	2.88	2.71	3.64	0.08	0
0	0	0	0	2.33	2.62	2.95	2.88	0	0.05	0	0
0	0	0	0	2.33	2.62	2.95	2.88	2.46	1.81	0.13	0.13
0	0	0	0	2.33	2.62	2.95	2.88	2.46	1.81	0.13	0.13
0	0	0	0	1.15	1.08	1.56	1.29	2.46	1.81	0.13	0.13
0	0	0.22	0	1.15	1.08	1.56	1.29	2.46	1.81	0.13	0.13
0	0	0	0	0.41	0.44	0.34	0.46	0	0.04	0.06	0
0	0	0	0	3.85	3.45	3.64	3.76	0	0	0	0
0.11	0.1	0.08	0.08	0	0.1	0	0	1.3	1.19	0.37	0.13
0	0	0	0	0	0.07	0.05	0.1	0.76	0.98	0.07	0
0	0	0	0	2.43	2.46	2.63	2.22	0.76	0.98	0.07	0
0.39	0.36	0.04	0	0	0	0	0	0.76	0.98	0.07	0
0	0	0	0	0.69	0.93	0.92	0.77	0.76	0.98	0.07	0
0	0	0	0	0.69	0.93	0.92	0.77	0	0	0	0
2.27	2.24	1.59	1.31	0.69	0.93	0.92	0.77	0.1	0	0.07	0
2.27	2.24	1.59	1.31	0	0	0	0	0	0	0	0
0	0	0	0.05	0.8	1.16	1.84	1.69	0	0	0	0
0	0	0	0	0	0	0	0	2.79	2.73	0.6	0.4
0	0	0	0	0	0	0	0	3.99	3.83	4.05	4.11
0	0	0	0	0	0	0	0	2.16	2.13	1.81	1.63
0	0	0	0	4.28	3.96	4.22	4.03	0	0	0	0.02
0	0	0	0	4.28	3.96	4.22	4.03	0.7	0.74	0.21	0.14
0	0	0	0	4.84	4.94	4.74	4.64	4.04	4	3.63	3.61
0	0	0	0	0.16	0.19	0.16	0.11	3.34	3.22	3.22	3.29
2.08	1.72	0.76	0.91	0.05	0.09	0.07	0.03	2.3	2.13	2.29	2.11
1.58	1.94	0.56	0.68	0.05	0.09	0.07	0.03	0	0	0.05	0.03
0	0.14	0.11	0	0.05	0.09	0.07	0.03	0.24	0.24	0.05	0
0	0.14	0.11	0	1.24	2.19	2.02	2.16	0.24	0.24	0.05	0
0	0	0	0	0.68	0.84	0.36	0.18	0.24	0.24	0.05	0
0	0	0	0	0	0	0.12	0.12	0.24	0.24	0.05	0
0	0	0	0	0	0	0.12	0.12	1.78	1.64	1.32	1.23
0	0	0	0	0	0.1	0.16	0	1.78	1.64	1.32	1.23
0.03	0.02	0	0.02	0	0.1	0	0	4.12	3.75	2.37	1.83
0.03	0.02	0	0.02	0	0	0	0	4.12	3.75	2.37	1.83
0	0	0	0	0.45	0.84	0.18	0	4.12	3.75	2.37	1.83
0	0	0	0	1.53	1.65	0.87	0.94	4.12	3.75	2.37	1.83
0.28	0.23	0.06	0	0	0	0	0	1.87	1.47	2.3	2.39
0.04	0	0	0	0.18	0.11	0.39	0.44	0.59	0.32	0.08	0.15
1.65	1.06	0.28	0.69	0	0	0	0	0.59	0.32	0.08	0.15
1.65	1.06	0.28	0.69	4.76	4.76	4.45	4.49	3.85	3.99	3.8	3.72
0	0	0	0	2.41	2.29	1.87	2.06	0	0.04	0	0
0	0	0	0	2.51	2.88	2.62	2.76	0	0.04	0	0
0.18	0	0	0.09	1.22	1.32	1.78	2.02	0	0	0	0
0.18	0	0	0.09	1.02	1.29	1.49	1.7	0.23	0.17	0.06	0
0.59	0.35	0	0	5.3	5.33	4.47	4.45	3.43	3.94	3.8	3.7
0.09	0.06	0.04	0	0.16	0.31	0.44	0.24	0.09	0.08	0.1	0.03
0.55	0.53	0.17	0.12	0.16	0.31	0.44	0.24	0	0.05	0.1	0.05
0	0.04	0	0	0	0	0	0	2.2	2.31	1.59	1.81
0	0.04	0	0	0	0	0	0	2.2	2.31	1.59	1.81
0	0.04	0	0	0	0	0	0	2.2	2.31	1.59	1.81
0	0	0	0	0	0	0	0	2.2	2.31	1.59	1.81
0.33	0.37	0	0	0.14	0.13	0.22	0.21	1.76	1.2	1.45	1.39
0	0	0	0.04	3.99	4.11	4.4	3.98	4.65	4.38	4.38	4.42
0.11	0.11	0	0	3.99	4.11	4.4	3.98	1.39	1.15	0.93	0.93
0.11	0.11	0	0	0.01	0.02	0.02	0	0.34	0.38	0.37	0.23
0.04	0.02	0.06	0.08	0	0	0	0	0.46	0.76	1.97	0
0	0	0	0	0.09	0.1	0.1	0.06	0.46	0.76	1.97	0
1.15	1.07	0.05	0.1	0.05	0.09	0.11	0	0.98	1.19	2.03	0
1.15	1.07	0.05	0.1	0	0	0	0	0.48	0.09	0	0.18
1.15	1.07	0.05	0.1	2.84	2.81	2.44	2.46	0.48	0.09	0	0.18
0	0	0	0	2.84	2.81	2.44	2.46	0.48	0.09	0	0.18
0	0	0	0	0	0	0	0	7.03	6.89	6.69	6.76
0	0	0	0	0.07	0.15	0.32	0.17	0	0	0	0
0	0	0.04	0	0	0	0	0	0	0	0	0
0	0	0.04	0	0	0	0	0	0	0	0	0
1.25	1.39	0.14	0.22	0.38	0.3	0.33	0.13	0.1	0.05	0	0
1.52	0.19	0.91	1.26	0.38	0.3	0.33	0.13	0	0	0	0
1.52	0.19	0.91	1.26	0.38	0.3	0.33	0.13	0.57	0.75	0.34	0.25
1.52	0.19	0.91	1.26	0.38	0.3	0.33	0.13	2.18	2.41	2.46	2.42
0.04	0	0	0	0.38	0.3	0.33	0.13	2.18	2.41	2.46	2.42
0	0	0	0	0	0.07	0	0	0	0	0	0
0	0	0	0	0	0.07	0	0	1.03	0.82	0.45	0.81
0	0	0	0	0	0.07	0	0	2.28	1.49	1.63	1.72
0	0	0	0	0.02	0.03	0.32	0.15	3.67	2.82	4.28	3.76
0.09	0.08	0.09	0	3.75	4.09	3.95	3.79	0	0	0	0
				0.03	0	0.26	0	2.65	3.53	3.56	3.48
				0.53	0.58	0.51	0.44	1.3	0.41	1.12	1.34
				4.97	4.79	4.57	4.68	1.03	1.01	0.76	0.57
				0	0	0.08	0	0.63	0.54	0.44	0.28
				0	0	0	0	3.02	3.04	2.58	2.43
				0.83	0.81	0.65	0.46	3.02	3.04	2.58	2.43
				0	0	0	0	3.02	3.04	2.58	2.43
				0	0	0	0	3.02	3.04	2.58	2.43
				0	0	0	0	0	0	0	0
				0.07	0	0.1	0	0	0	0	0
				1.24	1.09	1.19	1.23	0	0	0	0
				1.24	1.09	1.19	1.23	0	0	0	0
				3.57	3.49	2.96	3.22	0.18	0.15	0.02	0.11
				0	0	0	0	5.93	5.83	5.78	5.84
				0	0	0	0	0.17	0.02	0.06	0.02
				4.16	3.54	4.51	4.33	3.14	3.09	2.71	2.51
				3.04	2.5	2.67	2.76	5.41	5.34	5.51	5.54
				3.04	2.5	2.67	2.76	5.41	5.34	5.51	5.54
				0.09	0.07	0.14	0.04	5.41	5.34	5.51	5.54
				7.44	7.07	6.74	6.91	0.7	1.12	0.76	0.62
				4.5	4.35	4.27	4.24	0	0.05	0.29	0
				0	0	0	0	0	0.05	0.29	0
				3.02	2.63	2.64	3.09	0.12	0.03	0.09	0
				3.02	2.63	2.64	3.09	5.85	5.77	5.9	5.73
				4.49	4.29	4.47	4.45	4.35	4.36	4.26	4.33
				0	0	0.13	0	2.53	2.01	2.29	2.75
				4.78	4.52	4.36	4.48	0	0	0.06	0
				0	0	0.14	0	1.58	1.33	0.7	0.67
				4.6	4.94	4.04	4.21	3.38	3.06	3.64	3.99
				0.95	1.05	1.97	1.86	3.52	3.55	3.41	3.64
				3.14	2.45	3.75	3.76	3.52	3.55	3.41	3.64
				0	0.04	0	0	0.09	0.3	0.13	0
				0.09	0.09	0.26	0.04	5.22	4.99	5.08	5.08
				0.04	0.04	0.06	0	6.2	6.09	6.23	6.16
				5.91	5.45	5.59	5.74	2.84	2.48	2.41	2.4
				4.23	4.21	4.25	4.29	2.84	2.48	2.41	2.4
				0.46	0.6	0.49	1.02	4.2	3.8	3.96	4.02
				0.63	0.5	0.95	0.87	4.2	3.8	3.96	4.02
				8.96	8.73	8.68	8.6	0.21	0	0.16	0.08
				3.92	3.56	3.37	3.32	2.24	2.31	1.99	1.93
				0.8	0.92	0	0	2.24	2.31	1.99	1.93
				0.8	0.92	0	0	2.24	2.31	1.99	1.93
				1.7	2.11	2.69	2.55	0.08	0.14	0.09	0.08
				0.28	0.2	0.11	0	0	0	0.05	0
				1.9	3.17	2.24	1.93	0	0	0	0
				1.9	3.17	2.24	1.93	3.18	3.08	3.12	3.11
				4.1	4.21	4.82	4.38	3.18	3.08	3.12	3.11
				4.8	4.69	5.31	4.99	3.18	3.08	3.12	3.11
				2.98	2.64	3.23	2.61	2.63	2.83	3.64	4.12
				2.98	2.64	3.23	2.61	4.41	4.4	4.74	4.56
				0.1	0.18	0.75	0.52	4.41	4.4	4.74	4.56
				0.1	0.18	0.75	0.52	4.41	4.4	4.74	4.56
				2.45	3.23	3.72	3.65	2.64	2.45	2.03	1.95
				0.23	0.27	0.38	0.26	2.64	2.45	2.03	1.95
				0	0	0.31	0.32	0.4	0.22	0.16	0.15
				0	0	0.31	0.32	4.47	4.39	4.97	5
				0	0	0.05	0	4.47	4.39	4.97	5
				0.89	0.61	1.7	2.25	5.18	5.01	5	5.16
				0.89	0.61	1.7	2.25	5.18	5.01	5	5.16
				5.91	5.91	6.24	6.24	0.86	0.53	0.69	0.41
				5.91	5.91	6.24	6.24	5.88	7.03	5.33	4.89
				5.91	5.91	6.24	6.24	5.88	7.03	5.33	4.89
				0.89	0.61	1.7	2.25	5.88	7.03	5.33	4.89
				1.98	2.1	3.02	3.21	5.88	7.03	5.33	4.89
				0.12	0.11	0.18	0.13	5.88	7.03	5.33	4.89
				0	0	0	0	5.88	7.03	5.33	4.89
				0.03	0.02	0.11	0	5.88	7.03	5.33	4.89
				0.03	0.02	0.11	0	0	0	0	0
				0	0	0	0	0	0	0	0
				0.07	0	0.1	0	1.82	2.2	0.47	0.51
				0.08	0	0.15	0	0	0.11	0	0
				0	0	0	0	0	0	0	0
				1.73	2.7	3.03	2.88	0	0	0.06	0
				4.55	4.49	4.5	4.5	0	0	0	0
				5.1	5.03	4.94	4.98	0	0	0	0
				0.03	0.02	0.04	0	3.87	4.78	1.99	2.37
				0.85	1.01	1.61	1.13	0	0	0	0
				0.16	0.05	0.08	0.07	0	0	0	0
				2.83	2.78	3.31	3.2	0	0	0	0
				0.02	0	0.02	0	0	0	0	0
				0.05	0	0.17	0.1	0	0	0	0
				0.14	0.17	0	0	0.91	1.25	0.47	0.45
				0.14	0.17	0	0	0.91	1.25	0.47	0.45
				0.34	0.35	1.66	1.67	0	0	0	0
				2.14	2.29	2.35	2.17	4.46	4.73	2.6	2.88
				0.11	0.04	0.14	0.15	4.46	4.73	2.6	2.88
				0.11	0.04	0.14	0.15	4.12	4.39	3.77	3.72
				0	0	0	0	0	0.03	0	0
				6.71	6.65	6.49	6.5	0	0.03	0	0
				0.16	0	0.08	0.08	1.43	1.61	0.61	0.56
				0.16	0	0.08	0.08	5.24	5.22	3.97	4.07
				0.16	0	0.08	0.08	5.18	5.15	4.69	4.64
				0.89	1.04	0.95	0.59	5.18	5.15	4.69	4.64
				0.89	1.04	0.95	0.59	0	0	0	0
				0.18	0.1	0.08	0.04	0.06	0	0.08	0
				0.18	0.1	0.08	0.04	0	0	0	0
				0.18	0.1	0.08	0.04	0	0	0	0
				0.42	0.47	0.67	0.25	0.14	0.05	0.01	0.01
				0.42	0.47	0.67	0.25	2.54	2.16	1.61	1.87
				0	0	0	0.08	0	0	0	0
				5.04	4.79	5.34	5.41	0	0	0	0
				0.41	0.8	1.82	1.98	0.37	0.34	0.23	0
				0.02	0	0	0.03	0.37	0.34	0.23	0
				0	0	0	0	0.37	0.34	0.23	0
				0.07	0.32	0.13	0	0.37	0.34	0.23	0
				2.34	2.04	1.88	1.94	0.37	0.34	0.23	0
				2.34	2.04	1.88	1.94	0	0	0	0
				0.33	0.31	0	0	0	0	0	0
				1.75	2.08	1.97	1.73	1.23	1.18	2.11	2.02
				0	0	0.08	0	1.23	1.18	2.11	2.02
				0.05	0.06	0.07	0.09	1.23	1.18	2.11	2.02
				0.05	0.06	0.07	0.09	1.23	1.18	2.11	2.02
				0.41	0.13	0.53	0.64	0.04	0.17	0	0.05
				3.9	3.98	4.14	4.16	1.87	2.56	2.26	2.56
				4.56	4.81	4.8	4.56	0	0	0	0
				4.56	4.81	4.8	4.56	0	0	0	0
				0.1	0.05	0.03	0.11	0	0.28	0	0.16
				0.1	0.05	0.03	0.11	0	0	0	0
				2.05	2.34	2.08	2.37	0	0.28	0	0.16
				0.2	0.24	0.36	0	0	0	0	0
				0.2	0.24	0.36	0	2.23	2.9	3.27	3.32
				2.66	2.61	2.67	2.65	0	0	0	0
				2.66	2.61	2.67	2.65	0	0	0	0
				3.94	3.48	3.79	3.87	0	0	0	0
				1.7	1.66	3.44	3.53	0	0	0	0
				3.79	3.73	4.44	4.49	0	0	0	0
				0	0	0	0	0	0	0	0
				0	0	0	0	0	0	0	0
				3.3	3.24	3.92	4.08	0	0	0	0
				0.85	0.94	2.14	2.33	0	0	0	0
				6.97	6.82	6.97	6.92	0	0	0	0
				6.97	6.82	6.97	6.92	0	0	0	0
				0.34	0.65	0.37	0.23	0	0	0	0
				0	0	0	0	0	0	0	0
				4.95	5.13	5.11	5.15	0	0	0	0
				0.25	0.34	0.86	1.02	0	0	0	0
				0.84	0.79	1.12	1.22	0	0	0	0
				3.35	4.24	0.17	0.04	0	0	0	0
				3.2	2.84	3.64	3.93	0	0	0	0
				3.2	2.84	3.64	3.93	0	0	0	0
				2.51	1.85	2.75	2.6	0	0	0	0
				0.03	0.05	0.07	0.02	0	0	0	0
				0.03	0.05	0.07	0.02	0	0	0	0
				1.06	0.9	1.45	1.21	0	0	0	0
				1.55	1.81	0.92	1.09	1.31	0.66	1.9	0
				0.07	0.18	0.23	0.46	0	0	0	0
				6	5.99	6.07	6.18	0	0	0	0
				2.66	1.38	0.41	0.58	0	0	0	0
				2.66	1.38	0.41	0.58	0	0	0	0
				2.66	1.38	0.41	0.58	0	0	0	0
				2.11	2.88	4.24	4.51	0	0	0	0
				2.11	2.88	4.24	4.51	0	0	0.13	0.13
				0.26	0.52	0.25	0.13	0	0	0	0
				6.03	5.9	5.83	6.08	0	0.05	0.21	0
				6.03	5.9	5.83	6.08	0	0	0	0
				0	0.08	0	0.12	2.59	2.47	2.44	2.08
				1.58	1.82	1.98	2.35	0	0.04	0.27	0.25
				2.14	3.82	4.67	4.79	0	0	0	0
				0.08	1.07	0.28	0.22	0	0	0	0
				0.08	1.07	0.28	0.22	0	0	0	0
				0.08	1.07	0.28	0.22	0	0	0	0
				0.04	0	0	0	0	0	0	0
				3.83	3.95	3.49	3.68	0	0	0	0
				4.52	4.59	4.58	4.63	0	0	0	0
				0.12	0	0	0	0.15	0	0	0
				0	0.1	0.28	0.5	3.54	4.14	3.49	3.12
				0	0	0.51	0.49	0.06	0.17	0.09	0
				0.44	0.21	3.02	3.39	3.63	3.84	3.29	3.39
				0	0	0	0	0.33	0.35	0.63	0.46
				0	0	0.08	0	0.33	0.35	0.63	0.46
				0	0	0.08	0	0.33	0.35	0.63	0.46
				0	0	0.08	0	0.33	0.35	0.63	0.46
				0	0	0.08	0	2.43	2.98	2.14	2.17
				6.86	6.83	6.67	6.74	4.04	4.86	3.53	3.67
				2.55	2.54	2.52	2.46	0.07	0.06	0.14	0.09
				4.62	5.01	4.93	5.2	5.26	5.84	4.84	4.91
				0.21	0.29	0.29	0.15	0	0	0	0
				2.65	2.53	3.25	3.72	0	0	0	0
				2.65	2.53	3.25	3.72	0	0	0	0
				0	0.05	0	0	0	0	0	0
				0	0.05	0	0	0	0	0	0
				0	0.05	0	0	0	0	0	0
				6.65	6.52	6.71	6.66	0	0	0	0
				4.72	4.45	4.6	4.79	0	0	0	0
				6.4	6.4	6.26	6.34	1.74	2.13	2.41	2.75
				3.09	2.86	2.59	3.01	1.74	2.13	2.41	2.75
				0.14	0.34	1.39	1.5	0	0	0	0
				0.14	0.34	1.39	1.5	0	0	0	0
				0.14	0.34	1.39	1.5	0	0	0	0
				0.14	0.34	1.39	1.5	0	0	0	0
				0.14	0.34	1.39	1.5	0	0	0	0
				0	0	0.2	0.27	4.97	5.58	4.89	5.03
				1.48	0.8	2.07	2.26	1.58	2.29	0.22	0.21
				1.21	0.74	1.36	1.27	1.58	2.29	0.22	0.21
				4.1	3.96	3.77	3.96	2.23	3.19	2.69	2.71
				4.1	3.96	3.77	3.96	2.51	2.37	2.08	2.12
				3.78	3.6	3.71	3.79	0.52	0.53	0.46	0.41
				5.01	4.97	4.94	5.08	0	0	0	0
				4.13	4.02	4	4.11	3.26	2.82	2.77	2.95
				4.13	4.02	4	4.11	0.33	0.04	0.13	0
				4.13	4.02	4	4.11	0.33	0.04	0.13	0
				4.13	4.02	4	4.11	0.33	0.04	0.13	0
				4.13	4.02	4	4.11	0.33	0.04	0.13	0
				0.59	0.63	0.84	0.96	1.12	1.22	0.99	1.69
				3.67	3.71	3.49	3.55	1.12	1.22	0.99	1.69
				3.67	3.71	3.49	3.55	0.08	0.15	0	0
				0	0	0	0	0.13	0.12	0.18	0
				3.43	3.12	4.29	4.32	1.47	1.44	1.42	0.97
				3.43	3.12	4.29	4.32	1.47	1.44	1.42	0.97
				2.12	2.07	1.96	2.2	6.72	6.69	6.41	6.61
				0.94	0.46	1.63	1.71	2.54	2.55	2.35	2.25
				0.94	0.46	1.63	1.71	2.54	2.55	2.35	2.25
				0	0	0	0	0	0	0	0
				0.09	0.12	0.63	0.71	0	0	0	0
				0.09	0.12	0.63	0.71	1.68	0.74	1.2	1.43
				0.01	0.02	0	0	0.15	0.23	0.13	0.15
				4	3.98	4.64	4.76	0	0.01	0	0
				2.4	2.36	2.08	2.25	0.11	0.05	0	0
				1.45	1.14	1.16	1.32	0	0	0	0
				1.45	1.14	1.16	1.32	0.22	0.27	0.2	0.08
				0.06	0	0	0.08	0.22	0.27	0.2	0.08
				1.03	1.09	1.02	1.36	0.17	0.18	0.1	0.18
				1.03	1.09	1.02	1.36	0	0	0	0
				2.22	2.43	2.35	2.46	0	0	0	0
				0.26	0.15	0.1	0.14	0	0	0	0
				0	0	0	0	0	0	0	0
				0	0	0.07	0	0	0.26	0	0
				0	0	0	0	0	0.26	0	0
				0	0	0	0	0	0	0.06	0
				2.33	2.33	2.54	2.56	0	0	0.06	0
				0.36	0.19	0.25	0.33	0	0	0	0
				1.85	3.07	3.79	3.57	0	0	0	0
				0	0	0	0	0	0	0	0
				0.29	0.02	0.1	0.07	0.53	0.58	0.28	0.22
				0.6	0.67	1.72	1.73	0.53	0.58	0.28	0.22
				6.14	6.12	5.97	5.85	0	0	0	0
				1.82	1.78	2.57	2.67	0	0	0	0
				1.82	1.78	2.57	2.67	0	0	0	0
				1.82	1.78	2.57	2.67	0.03	0	0	0
				1.82	1.78	2.57	2.67	2.59	2.71	2.47	2.49
				0	0.05	0.17	0	0	0	0	0
				5.6	5.44	5.91	5.73	0	0	0	0
				0.35	0.25	0	0.08	2.47	3.07	3.26	1.9
				0.35	0.25	0	0.08	2.47	3.07	3.26	1.9
				0.35	0.25	0	0.08	0.02	0.06	0	0.03
				0.35	0.25	0	0.08	0	0	0.03	0
				0.35	0.25	0	0.08	0	0	0.03	0
				1.13	0.58	1.48	1.67	0	0	0.03	0
				0.22	0.2	0	0	0	0.05	0	0
				7.84	7.7	7.54	7.53	0	0.05	0	0
				9.52	9.42	9.41	9.43	0	0.05	0	0
				1.84	2.17	4.42	4.58	0	0.05	0	0
				1.84	2.17	4.42	4.58	0	0.05	0	0
				1.84	2.17	4.42	4.58	0	0.05	0	0
				1.84	2.17	4.42	4.58	0	0.05	0	0
				1.84	2.17	4.42	4.58	0	0.05	0	0
				0	0	0	0	2.78	2.8	2.59	2.63
				0.73	0.67	0.51	0.75	1.15	0.63	1.62	0.92
				0	0	0.06	0.06	1.15	0.63	1.62	0.92
				1.85	1.96	3.26	3.25	1.15	0.63	1.62	0.92
				1.43	1.53	1.45	1.59	1.15	0.63	1.62	0.92
				2.67	2.71	2.74	2.63	1.15	0.63	1.62	0.92
				0.02	0.02	0.16	0	1.52	1.26	1.12	1.42
				0	0	0	0	0.07	0.07	0	0
				0.04	0.39	0.21	0.14	5.5	5.63	5.51	5.44
				0.55	0.47	0.44	0.5	3.14	3.17	2.76	2.86
				1.3	1.73	1.51	1.7	3.49	3.3	3.78	3.77
				1.3	1.73	1.51	1.7	1.92	0.73	2.73	2.71
				0	0	0	0	0.12	0.08	0.18	0
				0	0	0	0	0.12	0.08	0.18	0
				0	0	0	0	0.12	0.08	0.18	0
				0	0	0	0	1.08	0.9	1.04	1.06
				0	0	0	0	0.13	0.1	0.12	0.15
				2.11	2.24	3.2	3.23	0.04	0	0.06	0
				0	0	0	0	0.04	0	0.06	0
				0.14	0	0.2	0.13	4.8	4.87	4.2	4.19
				0.14	0	0.2	0.13	3.31	3.05	4.93	4.71
				0	0	0	0	0	0	0	0
				0	0	0	0	1.5	1.69	1.8	1.57
				0.11	0.32	0.29	0.4	0	0.04	0	0
				0	0	0.79	1.27	0.06	0.17	0.2	0.15
				2.94	3.76	3.67	3.81	3.48	3.6	3.11	3.1
				2.94	3.76	3.67	3.81	3.48	3.6	3.11	3.1
				2.94	3.76	3.67	3.81	3.48	3.6	3.11	3.1
				0	0	0	0.08	4.46	4.13	3.92	4.11
				0.09	0	0	0	4.28	3.74	3.54	3.34
				2.66	2.46	1.92	1.63	4.28	3.74	3.54	3.34
				1.4	1.4	1.68	1.42	0.17	0	0.18	0
				1.4	1.4	1.68	1.42	6.52	6.39	6.15	6.05
				1.4	1.4	1.68	1.42	6.52	6.39	6.15	6.05
				0.22	0.36	0.64	0.47	6.52	6.39	6.15	6.05
				3.14	2.64	3.62	3.23	8.39	8.35	7.43	6.76
				3.14	2.64	3.62	3.23	8.39	8.35	7.43	6.76
				0.14	0.14	0.29	0.07	8.39	8.35	7.43	6.76
				0.14	0.14	0.29	0.07	8.39	8.35	7.43	6.76
				7.06	7.14	7.08	6.93	0	0	0	0
				7.06	7.14	7.08	6.93	0	0	0	0
				3.29	3.97	4.86	4.59	0	0	0	0
				5.8	5.84	5.48	5.3	0	0	0	0
				5.8	5.84	5.48	5.3	0	0	0	0
				0.32	0.04	0.67	0.56	0	0	0	0
				0	0.07	0	0	0	0	0	0
				8.37	8.35	8.37	8.31	0	0	0	0
				8.37	8.35	8.37	8.31	0	0	0	0
				4.74	4.89	5.1	4.8	0	0	0	0
				4.74	4.89	5.1	4.8	0	0	0	0
				0.18	0.13	0.26	0	0	0	0	0
				4.09	4	4.21	3.92	0	0	0	0
				4.09	4	4.21	3.92	0	0	0	0
				0.1	0.29	0.21	0.26	0	0	0	0
				2.37	2.37	3.01	2.56	0	0	0	0
				1.97	1.98	2.69	2.08	0	0	0	0
				0.11	0	0.1	0.05	0	0	0	0
				1.73	1.94	1.89	1.79	0	0	0	0
				2.76	2.56	2.34	2.26	0	0	0	0
				1.34	1.26	0.97	0.51	0	0	0	0
				2.76	2.56	2.34	2.26	0	0	0	0
				3.48	3.29	3.19	3.14	0	0	0	0
				0	0	0	0	0	0	0	0
				2.62	2.84	2.32	1.88	0	0	0	0
				0.12	0.11	0.53	0.69	0	0	0	0
				5.1	4.97	5.14	4.9	0	0	0	0
				0	0	0	0	0	0.03	0	0
				0.11	0.15	0.4	0.28	7.24	7.22	7.09	7.17
				0.11	0.15	0.4	0.28	0	0	0	0
				0.52	0.61	0.81	0.78	0	0	0	0
				1.35	1.25	2.17	2.62	0.74	0.57	0.41	0.27
				1.35	1.25	2.17	2.62	0	0	0	0
				0.11	0.04	0.15	0.09	0	0	0	0
				0.39	0.33	0.57	0.55	0	0	0	0
				1.32	0.84	0.71	0.64	0	0	0	0
				7.24	7.25	7.19	6.97	0	0	0	0
				2.5	2.78	3	2.74	0	0	0	0
				0	0	0	0	0	0	0	0
				0	0	0	0	0	0	0	0
				0	0	0	0	0	0	0	0
				0.04	0.04	0.31	0.61	0	0.05	0	0
				4.01	4.12	4.21	3.7	0	0.05	0	0
				0.46	0.33	0.72	0.33	0	0	0	0
				0.46	0.33	0.72	0.33	0.19	0.18	0.11	0
				0	0	0	0	0	0	0	0
				0	0	0	0	0	0	0	0
				2.3	2.63	3.12	2.77	0	0	0	0
				2.3	2.63	3.12	2.77	3.4	3.11	3.66	3.86
				0.03	0	0	0	6.64	6.67	6.44	6.42
				0.78	0.95	0.34	0.49	0	0	0	0
				1.55	1.44	1.63	1.79	1.22	0.64	1.15	1.06
				1.55	1.44	1.63	1.79	0.03	0	0	0
				1.55	1.44	1.63	1.79	0	0	0	0
				0	0	0	0	0	0.03	0	0
				0	0	0	0	0	0.03	0	0
				0	0	0	0	0	0	0	0
				0.17	0.29	0.62	0.75	0	0	0	0
				0	0	0	0	0	0	0	0
				0	0.04	0	0	0	0	0.09	0
				0	0.04	0	0	0	0	0	0
				0	0.04	0	0	0	0	0	0
				2.34	2.6	2.56	2.2	0	0	0	0
				0	0.13	0.1	0.33	0.37	0.11	0	0.17
				0	0	0	0	1.28	2.11	2.16	2.12
				0.11	0.1	0.2	0.16	0.35	0.54	0.46	0.59
				0	0.12	0.23	0	0.35	0.54	0.46	0.59
				0.02	0.04	0	0	3.96	4.26	3.27	3.39
				0.02	0.04	0	0	3.96	4.26	3.27	3.39
				5.63	5.61	6.52	6.53	5.03	5.43	4.01	4.09
				2.8	2.94	3.09	2.83	2.01	2.43	2.36	2.33
				2.8	2.94	3.09	2.83	2.01	2.43	2.36	2.33
				0.2	0.06	0.17	0.16	0	0	0	0
				0.2	0.06	0.17	0.16	0	0	0	0
				1.2	1.72	2.2	2.35	0	0	0	0.66
				3.6	3.63	4.07	3.79	0	0	0	0
				0.23	0.07	0	0.21	0	0	0	0
				0.31	0.53	0.38	0.7	2.49	2.36	1.44	1.7
				0	0	0	0	0	0	0	0
				0	0.02	0.08	0.05	0	0.05	0	0
				7.84	7.56	7.15	6.92	4.81	4.79	4.49	4.41
				0.2	0	0	0	1.02	1.15	0.4	0.38
				3.06	3.27	3.57	3.67	4.81	4.79	4.49	4.41
				3.06	3.27	3.57	3.67	4.81	4.79	4.49	4.41
				5.03	5.2	5.03	4.72	4.81	4.79	4.49	4.41
				4.77	4.74	4.58	3.96	4.81	4.79	4.49	4.41
				2.92	3.15	3.32	2.93	4.81	4.79	4.49	4.41
				2.92	3.15	3.32	2.93	0	0	0	0
				2.92	3.15	3.32	2.93	0	0	0	0
				8.35	8.39	8.38	8.14	0	0.05	0.04	0
				2.92	3.15	3.32	2.93	0	0.05	0.04	0
				6.85	6.76	6.74	6.58	0.25	0.31	0.35	0.27
				1.61	1.48	1.9	1.76	0.25	0.31	0.35	0.27
				1.61	1.48	1.9	1.76	0.25	0.31	0.35	0.27
				0	0	0	0	5.2	5.21	5.63	5.57
				0.19	0.2	1.1	0.57	3.88	3.93	4.08	4.11
				7.79	7.89	7.59	7.7	9.13	9.08	9.18	9.16
				0.08	0.19	0.18	0.11	0.05	0.16	0.25	0.12
				1.12	1.19	0.88	1.31	6.82	6.56	6.43	6.17
				0.15	0.74	0.33	0.38	4.82	4.69	4.98	4.76
				3.95	3.88	4.3	4.52	4.82	4.69	4.98	4.76
				3.95	3.88	4.3	4.52	0	0	0.05	0
				3.79	3.75	3.74	3.86	0	0	0.05	0
				0	0.08	0.12	0.27	6.42	6.43	6	6.21
				0.06	0.06	0	0.09	6.12	6.09	5.93	5.9
				0	0	0.03	0.02	0	0.04	0.06	0
				2.39	2.11	2.43	2.3	3.39	3.1	2.71	2.52
				0.47	0.89	1.64	1.18	1.56	2.05	1.83	1.58
				2.32	2.21	2.35	2.33	0.31	0.41	0.16	0.41
				0	0	0	0	0	0	0	0
				0.47	0.26	0.48	0.1	0	0	0	0
				0	0	0	0	3.5	3.56	3.58	3.51
				0.11	0.05	0.5	0.19	0	0	0	0
				3.22	3.17	3.88	3.71	0	0.91	0.3	0
				1.93	2.07	4.2	3.55	6.66	6.49	6.59	6.64
				4.55	4.67	4.77	4.88	3.69	3.82	4	3.73
				4.55	4.67	4.77	4.88	0	0	0	0
				0.11	0.5	0.73	1.03	0	0	0.13	0
				1.71	1.67	2.46	2.7	5.42	5.28	4.35	4.29
				1.18	0.92	0.96	1.05	0.11	0.33	0	0
				0.59	0.16	1.21	1.23	0.11	0.33	0	0
				0.48	0.5	0.7	0.82	2.44	2.5	2.4	2.44
				2.48	2.72	1.87	2.33	0	0	0	0
				2.16	3.16	3.26	3.63	0.35	0.17	0.04	0.09
				2.16	3.16	3.26	3.63	5.74	5.61	5.49	5.39
				1.41	0.79	2.63	2.51	0	0.29	0.16	0
				1.41	0.79	2.63	2.51	0	0	0	0
				0.23	0.34	0.9	0.36	4.07	4.34	4.48	4.33
				0	0.05	0	0	4.07	4.34	4.48	4.33
				4.16	4.27	4.02	4.05	4.07	4.34	4.48	4.33
				4.16	4.27	4.02	4.05	4.07	4.34	4.48	4.33
				0.18	0.1	0.23	0.44	4.07	4.34	4.48	4.33
				0.16	0.31	0.22	0.27	0	0.16	0.25	0
				8.19	8.39	8.46	8.59	5.08	4.82	5.06	5.09
				0.25	0.29	0.8	1.03	5.08	4.82	5.06	5.09
				0.11	0.07	0.28	0.13	0.2	0.21	0.04	0.04
				1.47	0.75	2.24	1.86	0.2	0.21	0.04	0.04
				1.47	0.75	2.24	1.86	0.2	0.21	0.04	0.04
				1.47	0.75	2.24	1.86	0.2	0.21	0.04	0.04
				1.47	0.75	2.24	1.86	2.98	3.43	3.25	3.29
				1.32	1.08	1.11	1.03	4.95	4.86	4.99	5.08
				1.32	1.08	1.11	1.03	0.15	0.1	0.08	0.23
				0.3	0.94	0.73	0.77	1.18	1.23	1.17	0.94
				4.48	4.41	4.14	4.15	1.47	1.73	1.28	1.18
				4.48	4.41	4.14	4.15	0	0.07	0	0
				0	0	0	0	0	0	0	0
				0	0	0	0	0.3	0.23	0.04	0
				1.76	2.7	2.52	2.49	0.3	0.23	0.04	0
				1.98	2.23	2.23	2.24	0	0	0.11	0.05
				0	0.06	0.1	0	0.94	0.79	1.18	0.63
				0	0.06	0.1	0	2.29	1.92	1.97	2.17
				0	0.06	0.1	0	2.29	1.92	1.97	2.17
				0	0.06	0.1	0	2.29	1.92	1.97	2.17
				0	0.06	0.1	0	7.04	7.18	6.95	6.77
				0	0.08	0	0.12	0	0	0.06	0
				2.33	2.66	2.69	2.55	3.74	3.39	3.49	3.67
				2.33	2.66	2.69	2.55	0.96	0.8	0.47	0.17
				7.48	7.79	7.43	7.23	3.24	3.27	3.56	3.5
				1.3	1.36	1.64	1.28	3.24	3.27	3.56	3.5
				1.87	2.2	2.49	2.21	6.57	6.44	6.75	6.39
				1.87	2.2	2.49	2.21	2.81	3.09	3	2.83
				0	0.02	0	0	0.18	0.31	0.07	0
				3.85	4.78	4.69	4.78	0	0	0	0
				1.26	0.93	0.95	0.78	0.75	0.85	0.42	0.61
				4.09	4.25	3.84	3.97	1.85	1.56	1.24	1.14
				4.09	4.25	3.84	3.97	0.31	0.22	0.03	0.03
				1.78	1.38	1.38	1.46	0	0	0	0
				1.89	1.32	2.58	2.49	4.26	4.11	4.04	4.11
				1.89	1.32	2.58	2.49	4.01	3.83	3.88	4
				0	0	0	0	4.01	3.83	3.88	4
				0	0	0	0	4.01	3.83	3.88	4
				0	0.01	0.03	0	3.45	3.48	3.42	3.39
				0	0	0	0	0.36	0.28	0.28	0.45
				0	0.01	0.01	0	0.36	0.28	0.28	0.45
				0	0.01	0.03	0	0.36	0.28	0.28	0.45
				0	0	0	0	0.1	0	0	0
				0	0	0	0	0.1	0	0	0
				0	0.01	0.03	0	0.1	0	0	0
				0	0.01	0.01	0	3.42	3.29	3.24	2.77
				0	0.01	0.03	0	0	0	0	0
				0	0	0	0	0.05	0.02	0	0
				0	0	0	0	0.05	0.02	0	0
				0	0	0	0	0.05	0.02	0	0
				5.59	5.72	5.48	5.51	0.05	0.02	0	0
				5.59	5.72	5.48	5.51	0	0	0	0
				0.39	0.58	0.12	0.41	0	0	0	0
				4.2	4.39	3.89	3.93	0	0	0	0
				1.76	1.64	0.92	1.17	0	0	0	0
				0	0.01	0.03	0	0	0	0	0
				0	0.01	0.01	0	0	0	0	0
				0	0	0	0	0	0	0	0
				0.69	0.62	0.25	0.16	0	0	0	0
				0.22	0.38	0.56	0.48	0	0	0	0
				5.08	5.03	4.89	5.05	0	0	0	0
				5.08	5.03	4.89	5.05	0	0	0	0
				6.08	6.11	5.57	5.62	0	0	0	0
				3.34	3.17	3.53	3.59	0.01	0	0.01	0
				3.15	3.12	3.44	3.51	0	0	0	0
				3.15	3.12	3.44	3.51	1.47	1.7	1.39	1.18
				3.15	3.12	3.44	3.51	1.47	1.7	1.39	1.18
				5.02	4.79	4.55	4.71	0.07	0.08	0.19	0.08
				0.03	0	0	0	0.4	0.62	0.41	0.48
				0	0.01	0.01	0	0.4	0.62	0.41	0.48
				1.35	1	0.18	0.17	0.4	0.62	0.41	0.48
				1.35	1	0.18	0.17	0	0	0.05	0.05
				0	0	0	0	0	0	0.05	0.05
				4.49	4.55	3.99	4.02	0.13	0.15	0.15	0.16
				4.49	4.55	3.99	4.02	0	0.24	0	0
				0	0	0	0	0	0.35	0.1	0
				0.2	0.06	0.19	0.1	0	0.38	0.18	0
				0.2	0.06	0.19	0.1	0.06	0	0.03	0
				0.99	0.82	0.84	0.84	0.06	0	0.03	0
				4.47	4.38	3.33	3.5	2.37	2.29	2.2	2.22
				0.09	0.03	0.04	0.2	0.42	0.67	0.49	0.41
				5.73	5.61	4.37	4.28	0.22	0.34	0.18	0.17
				5.14	5.31	4.72	4.78	0.22	0.34	0.18	0.17
				2.07	2	0.26	0.17	0.22	0.34	0.18	0.17
				2.18	2.3	3.17	2.49	0.22	0.34	0.18	0.17
				2.18	2.3	3.17	2.49	0.02	0.02	0.03	0.03
				2.18	2.3	3.17	2.49	0.09	0.6	0.06	0.12
				1.88	1.58	1.69	1.74	0.09	0.6	0.06	0.12
				1.88	1.58	1.69	1.74	0	0	0	0
				1.59	1.47	2.78	2.84	0	0	0	0
				0.08	0.04	0.22	0.36	0	0	0.17	0
				0.08	0.04	0.22	0.36	0	0	0.17	0
				0.08	0.04	0.22	0.36	0.06	0.05	0.09	0
				2.12	2.18	2.33	2.29	0.06	0.05	0.09	0
				2.61	1.37	2.6	2.47	0.06	0.05	0.09	0
				2.61	1.37	2.6	2.47	1.97	2.1	1.99	1.95
				0.12	0.04	0.15	0.12	0	0	0.05	0.19
				1.67	1.29	1.31	1.09	0.06	0.22	0.04	0
				1.67	1.29	1.31	1.09	0	0	0	0
				0.13	0.02	0.18	0.04	0.08	0.15	0.04	0.14
				0.13	0.02	0.18	0.04	0.08	0.15	0.04	0.14
				1.11	1.49	1.52	1.95	0	0	0	0
				0.22	0.28	0.37	0.5	3.45	3.58	4.09	4.03
				0.9	1.14	1.85	1.81	0	0	0	0
				0.9	1.14	1.85	1.81	0	0	0	0
				0.18	0.33	0.44	0.33	0	0	0	0
				0.18	0.33	0.44	0.33	4.74	4.82	5.02	5.09
				0	0.08	0	0	4	3.9	3.77	3.77
				2.72	2.93	0	0.04	4	3.9	3.77	3.77
				2.72	2.93	0	0.04	4.89	4.79	4.99	4.93
				0	0	0	0	1.01	0.78	2.08	2.13
				0	0	0	0	0.15	0.08	0.09	0.2
				0.21	0.16	0.35	0.06	0.15	0.08	0.09	0.2
				0	0	0	0	0.18	0.09	0.14	0
				0.18	0.2	0.06	0.2	0.18	0.09	0.14	0
				3.51	2.62	3.89	4.11	2.11	1.87	2.88	3.08
				3.51	2.62	3.89	4.11	2.11	1.87	2.88	3.08
				3.51	2.62	3.89	4.11	0.1	0.11	0	0
				2.95	2.47	3.69	3.72	0.1	0.11	0	0
				2.95	2.47	3.69	3.72	0.56	0.48	0.33	0.1
				5.05	5.12	5.58	5.39	2.77	2.79	2.54	2.64
				5.05	5.12	5.58	5.39	0	0	0	0
				2.37	2.55	2.87	2.84	0.61	0.39	0.09	0.2
				3.48	3.73	3.51	3.52	0	0	0	0
				3.55	3.64	3.93	3.85	10.16	10.08	10.05	10.02
				3.55	3.64	3.93	3.85	0.19	0.09	0.06	0.06
				0.94	1.95	1.82	1.7	0.19	0.09	0.06	0.06
				1.39	1.17	2.39	2.77	2.71	2.89	2.86	2.89
				1.39	1.17	2.39	2.77	0	0	0	0
				1.39	1.17	2.39	2.77	0	0	0	0
				1.14	0.24	0.13	0.18	0	0	0	0
				0.82	1.07	3.84	3.91	0	0	0	0
				0.82	1.07	3.84	3.91	0	0	0	0
				2.88	1.98	3.5	3.48	0	0	0	0
				2.31	2.39	3.21	3.24	0	0	0	0
				0.69	0.8	3.08	2.62	0	0	0	0
				0	0.15	1.09	0.59	0	0	0	0
				0.16	0.21	0.99	0.31	0.24	0.48	0.27	0.09
				3.66	3.6	3.76	3.66	0.24	0.48	0.27	0.09
				3.66	3.6	3.76	3.66	0	0	0	0
				0	0.07	0	0.11	2.15	2.31	2.73	2.26
				0	0.09	0.06	0	2.2	2.29	2.17	2.11
				0.33	0.03	2.62	2.37	1.08	1.27	0.4	0.8
				0.33	0.03	2.62	2.37	1.08	1.27	0.4	0.8
				0.33	0.03	2.62	2.37	0	0.03	0	0
				3.47	2.94	4.31	4.01	0.3	0.35	0.23	0.35
				3.47	2.94	4.31	4.01	0.03	0.03	0.13	0.08
				3.47	2.94	4.31	4.01	0	0	0	0
				0	0	0	0	0	0	0	0
				0.6	0.56	0.46	0.53	0	0	0	0
				6.9	6.86	6.74	6.81	0.23	0.24	0.38	0
				6.9	6.86	6.74	6.81	0.23	0.24	0.38	0
				3.99	3.96	3.95	4.03	0.03	0.05	0.12	0
				2.86	2.89	3.08	3.15	0.03	0.05	0.12	0
				0.22	0.47	1	1.07	0.03	0.05	0.12	0
				0.73	0.82	1.48	1.34	0	0	0	0
				0.07	0	0	0.05	0	0	0	0
				0.88	1.4	0.76	0.94	3.81	3.99	3.69	3.61
				0	0	0.07	0	0	0	0.31	0
				2.6	2.72	2.86	2.87	0	0	0.31	0
				2.6	2.72	2.86	2.87	0	0	0.31	0
				0.04	0.05	0.08	0.12	0	0	0	0
				0.04	0.05	0.08	0.12	0	0	0	0
				0	0.02	0.03	0	1.22	1.55	1.34	1.23
				0	0.02	0.03	0	0.03	0	0	0
				4.13	3.72	3.59	3.46	0.03	0	0	0
				0	0	0	0	3.13	3.39	2.81	2.75
				2.84	2.93	2.63	2.54	3.13	3.39	2.81	2.75
				2.84	2.93	2.63	2.54	0.85	1.01	0.13	0.28
				0.04	0	0	0	0.85	1.01	0.13	0.28
				0.84	1.04	1.47	1.06	0.09	0.04	0.02	0.02
				0	0	0	0	3.17	1.2	0.89	0.74
				0	0	0	0	3.17	1.2	0.89	0.74
				0.72	0.88	0.53	0.3	0	0	0.32	0
				0.72	0.88	0.53	0.3	0	0	0.32	0
				3.75	3.63	2.61	2.63	0.33	0.72	0.63	0.51
				0	0	0	0	0.03	0.08	0	0
				6.7	6.57	5.77	5.87	0.03	0.08	0	0
				3.52	3.44	3.42	3.28	0.02	0.03	0.01	0
				3.52	3.44	3.42	3.28	0.02	0.03	0.01	0
				0	0	0	0	0.02	0.03	0.01	0
				0	0	0	0	7.88	7.89	7.57	7.68
				2.86	2.98	2.51	2.53	3.52	3.39	3.83	3.75
				0	0	0	0	0	0	0	0
				0	0	0	0	0	0	0	0
				6.09	6.28	6.24	5.48	1.51	1.71	1.59	1.52
				0.29	0.05	0.22	0.1	1.51	1.71	1.59	1.52
				0.64	0.49	0	0.16	0.16	0.09	0.46	0.07
				0.64	0.49	0	0.16	3.55	3.53	3.28	3.29
				0.64	0.49	0	0.16	0	0	0	0
				0.64	0.49	0	0.16	2.84	2.97	2.56	2.35
				0.29	0.05	0.22	0.1	0	0	0	0
				5.14	5.07	4.45	4.66	0	0	0	0
				0.34	0.46	1.03	1.33	0.19	0.11	0	0
				1.03	1.14	0.97	1.08	0.2	0.99	0.32	0.31
				5.63	5.6	4.86	4.89	0.2	0.99	0.32	0.31
				5.63	5.6	4.86	4.89	1.41	1.65	1.21	1.06
				4.39	4.43	4.16	4.34	5.83	5.65	6.64	6.71
				4.39	4.43	4.16	4.34	0.17	0	0.09	0.24
				2.27	2.79	2.43	2.41	0.08	0.08	0.16	0.06
				0	0	0	0	0.81	0.49	0.72	1.22
				0	0	0	0	4.75	4.48	5.16	4.73
				0	0	0	0	4.04	3.78	4.11	4.19
				0	0	0	0	0.93	0.94	1.01	0.16
				0.14	0	0	0	3	2.84	3.29	3.64
				3.94	3.96	3.48	3.34	0	0.26	0.21	0.53
				0	0	0	0	0	0.26	0.21	0.53
				4.06	3.88	4.04	4.11	0	0	0	0
				1.38	1.67	2.21	2.33	0.12	0.04	0.03	0
				1.38	1.67	2.21	2.33	0.12	0.04	0.03	0
				4.06	3.88	4.04	4.11	1.04	0.69	1.13	0
				4.06	3.88	4.04	4.11	1.04	0.69	1.13	0
				0.1	0.28	0.07	0.03	0	0	0	0
				3.28	3.61	3.34	3.44	0	0	0	0
				3.28	3.61	3.34	3.44	0	0	0	0
				3.7	3.57	3.37	3.39	0	0	0	0
				5.28	5.32	4.38	4.44	0	0	0	0
				5.28	5.32	4.38	4.44	0	0	0	0
				0.79	0.61	0	0	0	0	0	0
				0.05	0	0	0	0	0	0	0
				3.68	3.7	2.83	2.75	0	0	0	0
				0.94	1.25	1.1	1.09	0	0	0	0
				5.09	5.42	5.15	5.04	0	0	0	0
				3.97	3.71	4.12	4.11	1.35	0.46	1.4	1.05
				0.02	0.04	0.01	0.02	5.73	5.69	5.37	5.52
				0.32	0.73	0.29	0.31	0.51	0.78	1.12	1.22
				1.85	2.82	1.9	1.77	4	4.44	3.5	4.05
				0.83	2.11	0	0	0	0	0	0
				0	0	0	0	0	0.02	0	0.04
				4.11	4.32	3.27	3.77	0.1	0	0.22	0.22
				1.26	1.56	1.59	1.31	0.1	0	0.22	0.22
				0.57	0.55	0.59	0.85	0.1	0	0.22	0.22
				0.57	0.55	0.59	0.85	0.1	0	0.22	0.22
				0	0	0	0	0.1	0	0.22	0.22
				0	0	0	0	0.1	0	0.22	0.22
				4.63	4.56	3.88	3.87	0.03	0.02	0.02	0
				4.63	4.56	3.88	3.87	0.03	0.02	0.02	0
				3.83	4.13	3.6	3.76	0	0	0	0
				3.83	4.13	3.6	3.76	0	0	0	0
				0	0	0	0	0	0	0	0
				2.89	3.37	3.18	3.3	0	0	0	0
				4.84	4.89	4.85	4.77	0	0	0	0
				0	0	0	0	2.99	2.89	2.5	2.78
				5.91	5.96	5.62	5.57	2.99	2.89	2.5	2.78
				4.78	4.92	5	4.71	0.06	0.05	0	0.08
				0.41	0.19	0.18	0	0	0	0	0
				0	0	0	0	0	0.01	0	0
				1.36	1.22	2.31	1.95	0	0.01	0	0
				0.72	0.7	2.21	2.41	0	0.01	0	0
				0.72	0.7	2.21	2.41	0	0.01	0	0
				0	0	0	0	4.2	4.3	4.13	4.25
				0	0	0.1	0.09	0.2	0	0.04	0.19
				0	0	0.1	0.09	2.31	2.49	2.32	2.17
				0	0	0	0	3.93	4.15	3.88	3.55
				0	0	0	0	3.93	4.15	3.88	3.55
				0	0	0	0	4.52	4.42	4.15	4.28
				0	0	0	0	3.31	3.27	3.4	3.44
				1.79	0.89	1.76	1.67	3.77	3.76	3.63	3.7
				0.34	0	0.47	1.19	0.2	0.15	0.18	0.08
				1.79	0.89	1.76	1.67	0.2	0.15	0.18	0.08
				0.21	0.55	1.86	1.63	1.4	1.65	1.37	1.35
				2.77	1.87	3.74	3.72	1.4	1.65	1.37	1.35
				1.61	1.07	1.63	1.51	4.34	4.42	4.22	4.37
				1.61	1.07	1.63	1.51	1.95	1.66	1.33	1.58
				0.13	0.7	0.24	0.64	2.57	2.44	2.91	2.8
				3.15	3.31	3.34	3.34	2.57	2.44	2.91	2.8
				0.13	0.09	0.45	0.17	3.11	3.12	3.28	3.22
				2.46	2.22	2.63	2.64	1	1.17	1.26	1.33
				1.05	1.48	1.7	1.93	3.13	3.18	3.8	3.9
				1.05	1.48	1.7	1.93	0.81	0.81	0.58	0.55
				0	0	0	0	0.14	0.13	0.5	0.32
				2.17	2.38	2.09	2.25	0.14	0.13	0.5	0.32
				6.42	6.37	6.77	6.56	0.14	0.13	0.5	0.32
				3.65	3.31	3.09	3.16	0.56	0.77	0.65	1.03
				1.73	1.85	1.93	2.04	0.56	0.77	0.65	1.03
				0	0	0	0	0.56	0.77	0.65	1.03
				0	0	0	0	0.56	0.77	0.65	1.03
				0	0	0.43	0	0.15	0.16	0.12	0.2
				0	0	0	0	0.15	0.16	0.12	0.2
				0.64	0.41	1.16	1.29	0.15	0.16	0.12	0.2
				5.89	5.87	6.02	5.95	2.69	1.76	2.81	2.92
				5.89	5.87	6.02	5.95	6.5	6.32	7.18	7.18
				0.63	0.78	0.37	0.35	6.5	6.32	7.18	7.18
				0.63	0.78	0.37	0.35	0	0.02	0.06	0.03
				0.31	0.5	0.67	0.52	3.8	3.53	4.41	4.34
				5.19	5.11	5.33	5.44	0.15	0.26	0.07	0.26
				5.19	5.11	5.33	5.44	0	0	0	0
				0	0	0	0	2.26	2.59	3.11	2.99
				0	0	0	0	2.26	2.59	3.11	2.99
				4.29	4.46	4.66	4.87	1.52	1.18	2.91	2.95
				4.29	4.46	4.66	4.87	6.96	6.95	7.52	7.62
				4.29	4.46	4.66	4.87	2.12	1.74	1.65	1.95
				0	0	0	0	1.14	1.22	0.6	0.99
				0	0	0	0	0.02	0.02	0.07	0
				0	0	0	0	0.49	0.42	0.72	1.33
				0.01	0.03	0.06	0.02	3.55	3.87	5.29	5.31
				4.93	4.43	4.3	4.39	1.85	1.92	2.7	2.58
				4.93	4.43	4.3	4.39	8.62	8.47	8.92	8.85
				4.93	4.43	4.3	4.39	8.62	8.47	8.92	8.85
				0.22	0.5	1.12	1.12	0	0	0	0
				3.76	3.79	3.76	3.97	0.09	0.23	0.12	0
				0	0	0	0	0.09	0	0.19	0
				0	0	0	0	1.44	1.8	1.91	2.26
				2.21	2.35	2.59	2.55	1.92	2.2	2.16	2.21
				3.14	3.14	3.27	3.4	1.92	2.2	2.16	2.21
				0.16	0.28	0.62	0.43	0.98	1.09	1.14	1.12
				0.16	0.28	0.62	0.43	0.98	1.09	1.14	1.12
				0.15	0	0	0.21	0.09	0.28	0	0
				0.77	0.72	0.85	1.01	0.09	0.28	0	0
				0	0	0	0	3.65	3.61	4.19	4.22
				2.83	3.31	3.82	3.75	3.65	3.61	4.19	4.22
				3.69	3.32	3.57	3.65	2.38	2.43	3.44	3.32
				7.73	7.14	7.3	7.37	0.06	0.88	0.09	0.17
				7.73	7.14	7.3	7.37	0	0.09	0	0
				7.73	7.14	7.3	7.37	0	0.09	0	0
				4.16	3.71	4.47	4.46	0	0	0	0
				4.16	3.71	4.47	4.46	0	0	0	0
				4.33	3.68	4.83	4.99	0	0	0	0.07
				4.33	3.68	4.83	4.99	0	0.05	0	0
				0.05	0.04	0	0	0	0.1	0.08	0
				3.11	3.42	4.08	4.08	0.05	0.14	0	0
				3.11	3.42	4.08	4.08	0	0	0	0
				2.47	2.39	2.44	2.35	0	0	0	0
				6.48	6.32	6.43	6.52	0	0	0	0
				0.17	0.17	0.17	0.28	0	0	0.07	0.07
				0.13	0.16	0.27	0.36	0.56	0.04	0.47	0
				0	0	0	0	0.04	0	0.24	0.11
				0	0	0	0	0.04	0	0.24	0.11
				3.58	3.61	3.53	3.83	5.42	5.5	5.64	5.61
				3.58	3.61	3.53	3.83	0.41	0.26	0.96	0.81
				3.58	3.61	3.53	3.83	0.22	0.33	0.44	0.64
				3.58	3.61	3.53	3.83	0	0	0.05	0
				0.5	0.37	0.3	0.65	0	0	0.05	0
				0.51	1.01	0	0	5.51	5.54	5.85	5.97
				0	0.36	0.2	0.19	5.51	5.54	5.85	5.97
				0.23	0.17	0.47	0.34	8.13	8.08	8.59	8.43
				1.95	1.92	2.14	2.13	8.13	8.08	8.59	8.43
				1.95	1.92	2.14	2.13	8.13	8.08	8.59	8.43
				2.31	2.12	2.96	2.67	1.68	1.44	1.82	1.76
				0.61	0.84	0.73	0.88	8.5	8.64	8.51	8.74
				0.61	0.84	0.73	0.88	6.69	6.87	6.68	6.79
				0.14	0	0	0	1.79	2.31	1.93	1.52
				0.14	0	0	0	0.14	0.11	0.2	0
				9	8.92	8.87	8.98	0	0.03	0.06	0.16
				9	8.92	8.87	8.98	0	0.03	0.06	0.16
				9	8.92	8.87	8.98	0	0.03	0.06	0.16
				9	8.92	8.87	8.98	0	0.03	0.06	0.16
				1.03	0.6	1.07	1.13	0	0.06	0	0.09
				3.93	3.96	3.72	3.89	0	0	0	0
				3.93	3.96	3.72	3.89	0	0	0	0
				5.52	5.09	4.95	5.26	0	0	0	0
				0.6	0.29	0.62	0.41	0	0	0	0
				1.24	0.99	1.04	1.05	0	0	0	0
				1.74	1.99	0.33	0.47	0	0	0	0
				0	0	0	0	0	0	0	0
				0.09	0.08	0.13	0.14	0	0	0	0
				0.09	0.08	0.13	0.14	0	0	0	0
				4.91	4.88	4.89	4.82	0	0	0	0
				0	0	0	0	0	0	0	0
				0	0	0	0	0	0	0	0
				0	0.06	0.04	0	0	0	0	0
				0	0.06	0.04	0	0	0	0	0
				0	0.06	0.04	0	1.64	2.04	1.6	1.65
				0	0.06	0.04	0	0	0	0	0
				1.14	2.15	1.45	1.96	0.03	0	0	0.04
				1.14	2.15	1.45	1.96	0.03	0	0	0.04
				0.14	0	0	0.33	5.83	6.02	5.89	5.79
				0	0.06	0.09	0	0.72	0.2	1.11	1.22
				3.8	3.92	3.5	3.33	3.12	3.05	3.48	3.37
				7.18	7.14	6.8	6.92	3.69	3.25	3.38	3.59
				0.15	0.1	0.04	0.11	5.5	5.3	5.6	5.56
				0.15	0.1	0.04	0.11	0.31	0.81	0.08	0.2
				5.31	5.2	5.11	5.17	5.5	5.3	5.6	5.56
				0.16	0.19	0.71	0.45	5.5	5.3	5.6	5.56
				3.55	4.18	4.29	4.1	5.86	5.69	5.72	5.7
				3.55	4.18	4.29	4.1	6.81	6.54	6.49	6.5
				4.05	4.13	4.2	4.28	6.81	6.54	6.49	6.5
				4.05	4.13	4.2	4.28	0.85	0.99	0.54	0.25
				4.05	4.13	4.2	4.28	3.05	2.79	3.17	2.91
				5.48	5.35	5.61	5.58	5.56	5.48	4.72	4.71
				5.48	5.35	5.61	5.58	2.49	2.55	2.17	2.2
				5.48	5.35	5.61	5.58	0.05	0.02	0.03	0.01
				3.97	4.11	4.08	4.12	0.15	0.02	0.08	0
				3.66	3.73	3.52	3.75	4.57	4.25	4.44	4.63
				1.02	1.4	1.84	1.75	4.57	4.25	4.44	4.63
				1.02	1.4	1.84	1.75	0.02	0	0	0
				1.02	1.4	1.84	1.75	0	0	0	0
				1.02	1.4	1.84	1.75	4.06	3.83	4.12	4.01
				1.02	1.4	1.84	1.75	4.06	3.83	4.12	4.01
				0	0	0	0	0.46	1.01	1.17	1.13
				4.22	4.25	3.89	4.05	0.46	1.01	1.17	1.13
				0	0.21	0.2	0.19	0.13	0.05	0.28	0.6
				3.86	3.81	4.08	4.02	0.13	0.05	0.28	0.6
				3.86	3.81	4.08	4.02	4.37	4.47	4.86	4.75
				0.58	0.83	3.81	3.76	4.37	4.47	4.86	4.75
				6.23	6.31	5.64	5.65	2.92	2.94	3.05	3.15
				6.23	6.31	5.64	5.65	2.92	2.94	3.05	3.15
				0.03	0	0	0.04	1.78	2.34	2.37	2.21
				4.3	4.14	3.39	3.89	5.71	5.8	6.09	6.05
				4.3	4.14	3.39	3.89	0	0	0	0
				3.19	3.15	3.54	3.36	0	0	0	0
				6.28	6.14	5.75	5.91	0	0	0	0
				0.09	0.23	0.13	0.24	0.35	0.18	0.38	0.11
				0.09	0.23	0.13	0.24	0.35	0.18	0.38	0.11
				7.22	6.8	6.55	6.61	3.89	4.11	4.29	4.37
				7.22	6.8	6.55	6.61	3.89	4.11	4.29	4.37
				7.22	6.8	6.55	6.61	0	0	0	0
				7.22	6.8	6.55	6.61	0	0.07	0.11	0.11
				7.22	6.8	6.55	6.61	2.48	2.9	3.52	3.67
				3.41	3.63	1.78	1.88	2.48	2.9	3.52	3.67
				0.37	0.88	1.66	1.63	0.29	0.14	0.21	0.35
				0.37	0.88	1.66	1.63	0	0	0	0
				0.07	0.2	0.1	0	0	0	0	0
				0.07	0.2	0.1	0	0	0	0	0
				0.07	0.2	0.1	0	0	0	0	0
				4.63	4.95	4.1	4.23	0.67	0.64	0.54	0.86
				4.53	4.46	4.02	4.13	3.95	4	4.07	4.24
				0.57	0.15	1.94	1.62	0	0	0	0
				0.57	0.15	1.94	1.62	0.38	0.34	0.25	0.4
				0.57	0.15	1.94	1.62	0	0	0	0
				3.88	3.76	3.54	3.5	0.56	1.3	1.41	1.38
				5.4	5.25	4.45	4.68	3.24	3.3	3.67	3.71
				0	0	0	0	3.24	3.3	3.67	3.71
				3.33	3.26	3.39	3.24	2.77	2.25	2.89	2.88
				3.33	3.26	3.39	3.24	1.68	1.53	2.13	2
				3.33	3.26	3.39	3.24	1.68	1.53	2.13	2
				1.7	1.54	3.69	3.64	2.53	2.49	3.07	3.45
				3.38	3.96	3.8	3.41	3.99	3.94	3.85	3.82
				3.43	3.68	3.01	3.25	2.25	2.14	2.15	2.15
				5.54	5.61	5.68	5.78	2.25	2.14	2.15	2.15
				5.95	5.9	5.73	5.87	0	0	0	0
				0.86	1	1.28	0.96	0	0	0	0
				4.65	4.33	4.4	4.62	0	0	0	0
				0	0	0	0	0	0	0	0
				0	0	0	0.06	0	0	0	0
				0	0	0.09	0	4.17	3.88	3.14	3.33
				0	0	0	0	3.43	1.55	1.51	1.36
				0	0.1	0.3	0.15	3.43	1.55	1.51	1.36
				2.59	2.38	2.48	2.41	3.43	1.55	1.51	1.36
				5.29	5.28	4.8	4.78	3.43	1.55	1.51	1.36
				2.65	2.87	2.76	2.41	3.43	1.55	1.51	1.36
				0.69	1.12	0.33	0.63	3.43	1.55	1.51	1.36
				1.54	2.79	2.42	2.72	3.82	3.79	3.86	4.13
				1.54	2.79	2.42	2.72	3.82	3.79	3.86	4.13
				1.54	2.79	2.42	2.72	0.71	0.36	0.63	0.55
				1.54	2.79	2.42	2.72	4.69	4.62	4.75	4.82
				0.18	0.08	0.14	0.42	4.69	4.62	4.75	4.82
				0.18	0.08	0.14	0.42	1.7	1.52	2.04	2.14
				5.94	5.92	4.64	4.64	0	0	0	0
				5.94	5.92	4.64	4.64	0.27	0.16	0.52	0.73
				5.15	5.19	4.48	4.51	0.27	0.16	0.52	0.73
				5.15	5.19	4.48	4.51	0.27	0.16	0.52	0.73
				0.07	0.05	0.08	0.02	5.8	5.7	5.74	5.83
				0	0	0	0.14	0.34	0.19	0.22	0
				0	0.06	0.05	0	0	0	0	0
				0.05	0.1	0.15	0.07	2.17	2.13	2.08	2.09
				0.05	0.1	0.15	0.07	1.29	1.94	2.04	2.16
				0	0	0	0	1.29	1.94	2.04	2.16
				0	0	0	0	1.29	1.94	2.04	2.16
				0	0	0	0	4.83	4.64	3.77	3.85
				0	0	0	0	0	0	0	0
				7.13	7.14	6.74	6.75	0.11	0	0.08	0
				0.37	0.14	0.56	0.44	0.11	0	0.08	0
				3.25	3.58	2.47	2.54	2.81	2.88	2.76	2.41
				3.59	3.42	4.57	4.69	0.18	0	0.19	0
				0	0	0	0	0.03	0.08	0	0
				3.59	3.42	4.57	4.69	0	0	0	0
				2.31	2.14	2.65	2.79	3.42	3.43	2.93	2.94
				2.72	2.27	3.86	3.8	0.24	0.2	0.42	0.2
				2.72	2.27	3.86	3.8	1.78	1.61	1.41	1.47
				3.46	3.39	3.89	3.87	1.93	1.98	2.58	2.51
				3.12	3.05	2.68	2.48	1.93	1.98	2.58	2.51
				0.44	0.11	0.17	0	1.64	1.98	1.95	1.99
				4.37	4.26	4.2	4.31	4.38	4.29	4.3	4.48
				0.01	0	0.02	0	3.08	3.17	3.28	3.43
				3.96	4.12	4.18	4.31	4.93	4.76	4.21	4.29
				3.96	4.12	4.18	4.31	4.93	4.76	4.21	4.29
				3.96	4.12	4.18	4.31	4.93	4.76	4.21	4.29
				3.75	3.4	3.93	4.15	4.02	4	3.62	3.65
				1.03	0.61	1.16	0.18	0.84	0.68	0.5	0.53
				0.92	2.31	3.86	4.01	0.84	0.68	0.5	0.53
				3.1	3.59	4.91	4.66	0.84	0.68	0.5	0.53
				3.1	3.59	4.91	4.66	6.08	5.94	5.82	5.86
				1.02	2.42	3.12	2.91	6.08	5.94	5.82	5.86
				1.02	2.42	3.12	2.91	6.08	5.94	5.82	5.86
				1.44	1.47	1.98	1.81	5.37	5.24	5.21	5.23
				1.44	1.47	1.98	1.81	0	0.02	0.03	0
				1.44	1.47	1.98	1.81	0.06	0.15	0.09	0
				0.64	0.33	1.92	1.86	0.06	0.15	0.09	0
				0.24	0.25	2	2.13	3.1	2.96	3.18	3.26
				0.24	0.25	2	2.13	5.77	5.87	5.74	5.83
				0.24	0.25	2	2.13	5.77	5.87	5.74	5.83
				3	2.55	4.23	4.32	6.31	6.02	5.57	5.57
				3	2.55	4.23	4.32	6.31	6.02	5.57	5.57
				0.09	0.04	2.72	2.65	7.11	7.27	6.75	6.72
				0.09	0.04	2.72	2.65	7.11	7.27	6.75	6.72
				0.03	0.16	0.26	0.31	0.64	0	0	0.05
				0	0	0	0	0.03	0	0	0
				1.33	1.26	1.24	1.45	0	0	0.02	0
				1.33	1.26	1.24	1.45	0	0	0.04	0
				2.61	2.91	2.03	2.28	0	0	0.04	0
				3.67	3.88	3.2	3.26	0	0.03	0.1	0.14
				1.11	1.23	1.04	0.76	0	0	0	0
				1.11	1.23	1.04	0.76	4.29	4.32	4.31	4.26
				2.75	3.31	1	0.72	1.96	1.91	2.1	2.27
				2.75	3.31	1	0.72	0	0.02	0.05	0
				2.75	3.31	1	0.72	0	0	0	0
				4.86	4.85	3.93	4.12	0	0	0	0
				4.78	4.89	3.74	4.02	3.99	3.78	3.9	3.73
				0.24	0.36	0.81	1.37	5.94	5.95	5.95	5.53
				6.65	6.72	5.52	5.77	5.94	5.95	5.95	5.53
				0	0	0	0	0	0	0.14	0
				0.74	0.6	0	0	0	0	0.14	0
				0.28	0.51	0.28	0.31	0.45	1.09	2.37	1.93
				0.73	1.15	1.61	1.64	1.07	1.44	0.35	1.19
				2.71	1.23	2.52	2.56	0.03	0.04	0.06	0.08
				0.03	0	0	0.11	0.03	0.04	0.06	0.08
				0.03	0	0	0.11	3.79	3.68	3.44	3.71
				0.03	0	0	0.11	0.02	0	0	0
				0.03	0	0	0.11	0	0	0	0
				0.03	0	0	0.11	0	0	0	0
				0	0	0.09	0	0.33	0.38	0.06	0
				0.16	0.15	0.83	1.05	3.98	4.05	3.42	3.26
				2.09	1.09	1.3	1.3	0.04	0	0.11	0
				2.09	1.09	1.3	1.3	3.55	3.53	3.23	3.21
				2.09	1.09	1.3	1.3	0	0	0	0
				4.11	4.04	3.31	3.56	5.78	5.88	5.98	5.98
				4.11	4.04	3.31	3.56	5.78	5.88	5.98	5.98
				0.05	0	0	0	5.78	5.88	5.98	5.98
				3.6	3.71	2.66	2.88	0.27	0.11	0.28	0.31
				3.6	3.71	2.66	2.88	1.11	1.18	1.22	1.01
				3.6	3.71	2.66	2.88	1.11	1.18	1.22	1.01
				0.02	0	0	0	1.11	1.18	1.22	1.01
				0.09	0.05	0.04	0.04	0.02	0.09	0.04	0.03
				0.09	0.05	0.04	0.04	4.13	3.96	3.1	3.22
				3.38	3.3	2.88	2.92	3.68	3.7	3.94	4.06
				0.11	0.07	0.22	0.15	0.17	0.05	0	0.04
				0.11	0.14	0	0.2	0.17	0.05	0	0.04
				0	0	0.05	0	3.42	3.36	3.44	3.51
				0	0.05	0.07	0.14	1.22	0.88	1.02	0.92
				3.39	3.14	4.02	4.03	0	0	0	0
				0.31	0.33	1.63	1.02	0	0	0	0
				0.31	0.33	1.63	1.02	1.02	1.93	2.65	2.88
				0.31	0.33	1.63	1.02	1.02	1.93	2.65	2.88
				0.31	0.33	1.63	1.02	4.58	4.53	4.61	4.53
				2.67	2.62	3.36	3.2	2.85	2.76	2.18	1.86
				3.12	3.03	3.31	3.41	2.85	2.76	2.18	1.86
				0.09	0.02	0	0	0	0	0	0.03
				0	0	0.06	0	0.62	0.41	0.27	0.18
				0.21	0.1	0.14	0.12	0.62	0.41	0.27	0.18
				3.33	3.1	3.25	3.26	7.07	6.9	6.52	6.67
				1.2	1.24	1.3	1.57	4.52	4.5	4.55	4.43
				3.23	3.53	3.46	3.61	4.52	4.5	4.55	4.43
				3.23	3.53	3.46	3.61	4.52	4.5	4.55	4.43
				3.23	3.53	3.46	3.61	6.72	6.83	6.69	6.99
				0.04	0.06	0.6	0.53	6.72	6.83	6.69	6.99
				0.04	0.06	0.6	0.53	3.71	3.88	4.08	4.17
				3.48	3.5	4.14	4.04	2.17	1.98	2.94	2.84
				3.84	3.83	3.53	3.6	2.17	1.98	2.94	2.84
				3.84	3.83	3.53	3.6	0.02	0.08	0.07	0.12
				1.52	2.03	2.66	2.62	0.02	0.08	0.07	0.12
				0.95	0.8	1.1	1.08	0.02	0.08	0.07	0.12
				0.13	0.22	0.52	0.27	6.58	6.52	6.33	6.43
				5.96	5.98	5.82	5.97	0.04	0.04	0.06	0
				4.39	4.44	4.62	4.62	3.43	3.42	3.23	3.33
				3.91	3.92	3.98	3.96	6.27	6.37	6.25	6.24
				0	0	0	0	6.27	6.37	6.25	6.24
				0.92	1.05	1.41	1.04	0	0	0.22	0
				2.74	2.92	3.15	3.18	0	0	0	0
				0	0	0.13	0.18	6.61	6.49	6.14	6.25
				0.14	0.08	0.17	0.16	2.34	2.57	2.99	2.68
				3.13	3.25	3.13	2.7	0	0	0	0
				1.59	1.63	1.88	1.96	0	0	0	0
				1.54	1.28	2.8	3.42	1.21	1.57	0.65	0.86
				1.54	1.28	2.8	3.42	0.37	0.65	0.18	0.16
				1.54	1.28	2.8	3.42	0.37	0.65	0.18	0.16
				0.75	0.56	1.1	0.91	0.37	0.65	0.18	0.16
				0.75	0.56	1.1	0.91	0.37	0.65	0.18	0.16
				0	0	0	0	1.23	1.83	1.18	0.7
				2.66	2.69	3.14	3.37	1.23	1.83	1.18	0.7
				3.74	3.33	4.2	4.27	1.23	1.83	1.18	0.7
				5.1	5.11	5.22	5.2	1.69	1.54	1.65	1.7
				5.1	5.11	5.22	5.2	0.23	0.43	0.78	0.38
				0.33	0.49	1.64	1.68	0.23	0.43	0.78	0.38
				0.41	0.05	0.21	0	5.37	5.03	5.06	5.16
				0.16	0.1	0.15	0.06	0.05	0.13	0.07	0
				4.63	4.64	4.42	4.52	0.29	0.07	0.16	0
				4.63	4.64	4.42	4.52	0.29	0.07	0.16	0
				5.52	5.51	5.17	5.36	0	0.01	0	0
				0	0	0	0	4.76	4.61	4.31	4.44
				4.18	4.19	4.21	4.62	0.44	0.19	0.8	0.35
				1.69	1.36	2.07	1.9	0.4	0.4	1.34	1.25
				1.69	1.36	2.07	1.9	1.89	2.14	2.23	2.13
				0	0	0.14	0	4.77	4.82	5.12	5.08
				4.28	3.46	3.6	3.46	0.72	0.38	1.26	0.53
				0.12	0.19	0.03	0	4.54	4.5	4.55	4.66
				0.04	0.04	0.07	0.03	0.05	0	0	0
				0.04	0.04	0.07	0.03	0	0	0	0
				6.66	6.54	6.4	6.4	0	0	0	0
				0.95	1.3	0.6	0.47	0.22	0.19	0	0.15
				1.14	1.56	1.55	1.74	0.22	0.19	0	0.15
				1.14	1.56	1.55	1.74	1.12	0.9	0.99	0.86
				0.47	0.34	0.53	0.53	1.12	0.9	0.99	0.86
				0.62	0.92	0.97	0.99	1.12	0.9	0.99	0.86
				4.48	4.84	4.84	4.65	1.48	2.08	1.72	1.47
				0	0.07	0.11	0	1.48	2.08	1.72	1.47
				7.02	6.97	7.03	6.78	1.48	2.08	1.72	1.47
				7.02	6.97	7.03	6.78	6.24	6.08	6.2	6.24
				1.02	0.91	1.71	1.25	7.27	7.21	7.59	7.64
				0.17	0.2	0.38	0.34	7.27	7.21	7.59	7.64
				0.17	0.2	0.38	0.34	0	0	0	0
				0.17	0.2	0.38	0.34	0	0	0	0
				0.17	0.2	0.38	0.34	0	0	0	0.1
				0.9	0.79	0.79	1.31	0	0	0	0.1
				0.9	0.79	0.79	1.31	3.53	3.42	2.26	2.33
				4.22	4.24	4.85	4.54	0.03	0	0	0
				4.22	4.24	4.85	4.54	0	0.02	0	0.03
				1.59	1.17	2.33	2.37	0	0.02	0	0.03
				0.16	0	0.32	0.57	0.34	0.46	0.37	0.24
				0.16	0.14	0.41	0.25	0.34	0.46	0.37	0.24
				0.08	0.05	0.2	0	2.16	2.02	2.62	2.55
				0.08	0.05	0.2	0	0	0	0	0
				2.39	2.92	2.98	2.91	0.15	0.06	0.03	0.03
				2.39	2.92	2.98	2.91	0.04	0.11	0	0
				3.16	3.11	3.59	3.53	0	0	0	0
				0	0	0.11	0	0	0	0	0
				1.53	1.76	1.95	2.01	0	0	0	0
				2.3	2.54	2.92	2.84	0.04	0.04	0.04	0
				2.3	2.54	2.92	2.84	0.18	0.27	0.37	0.26
				1.78	1.68	1.61	1.48	0.18	0.27	0.37	0.26
				1.79	1.62	2.11	2.06	1.11	0.97	2.43	1.74
				0	0	0.09	0.08	3.18	2.96	2.24	2.58
				0	0	0.09	0.08	3.18	2.96	2.24	2.58
				0	0	0	0	3.08	2.98	2.97	2.96
				0	0.45	1.72	1.4	0.04	0	0	0
				2.5	2.59	3.74	3.71	0.04	0	0	0
				2.5	2.59	3.74	3.71	0.98	0.5	0.51	0.19
				2.05	2.36	2.95	2.84	0.98	0.5	0.51	0.19
				2.03	2.19	2.75	3.07	0.98	0.5	0.51	0.19
				0.01	0.01	0.2	0.12	0.17	0.04	0.13	0.06
				3.15	3.13	3.84	3.82	0	0	0	0.04
				3.15	3.13	3.84	3.82	0	0	0	0
				0.98	0.36	1.95	1.86	2.97	2.79	2.6	2.84
				0.98	0.36	1.95	1.86	0.51	0.82	1.18	1.22
				0.98	0.36	1.95	1.86	3.15	3.02	2.97	3.02
				0.98	0.36	1.95	1.86	2.73	2.6	3.11	3.09
				0.98	0.36	1.95	1.86	2.73	2.6	3.11	3.09
				0.09	0.11	0.31	0.13	0.23	0.11	0.45	0
				0.09	0.11	0.31	0.13	0.23	0.11	0.45	0
				1.9	1.68	2.35	2.52	0.23	0.11	0.45	0
				3.08	3.07	3.18	3.26	0	0	0	0
				3.08	3.07	3.18	3.26	0	0	0	0
				3.08	3.07	3.18	3.26	0	0	0	0
				1.56	1.03	1.43	1.23	0	0	0	0
				0.68	0.59	0.9	1.02	0	0	0	0
				0.18	0.5	0.09	0.04	0	0	0	0
				0.18	0.5	0.09	0.04	0	0	0	0
				0	0	0	0	0	0	0	0
				1.2	0.83	2.04	1.84	3.69	3.75	3.37	3.54
				4.87	4.84	5.39	5.13	0	0	0	0
				4.87	4.84	5.39	5.13	0	0	0	0
				4.87	4.84	5.39	5.13	2.16	2.07	0.92	0.45
				4.87	4.84	5.39	5.13	0.87	0.23	0.48	0
				4.87	4.84	5.39	5.13	1.15	0.33	0.6	0
				0.66	0.74	0.44	0.45	2.14	2.44	2.65	2.3
				0.5	0.12	0.45	0.39	2.14	2.44	2.65	2.3
				1.84	1.69	1.71	1.82	2.14	2.44	2.65	2.3
				0.22	0.11	0.2	0	2.14	2.44	2.65	2.3
				0.22	0.11	0.2	0	2.14	2.44	2.65	2.3
				0.18	0.06	0.41	0.26	3.82	3.75	3.88	4.01
				0.18	0.06	0.41	0.26	2.49	2.01	1.93	1.91
				0.18	0.06	0.41	0.26	2.02	0.68	0.57	0.43
				2.66	2.95	2.83	2.71	2.02	0.68	0.57	0.43
				3.37	2.9	1.87	1.68	0	0	0	0
				0.04	0	0	0	0.09	0.16	0	0
				4.76	4.76	4.35	4.13	2.76	3.19	2.86	2.58
				4.76	4.76	4.35	4.13	0	0	0	0
				1.72	0.65	1.2	0.74	0	0	0	0
				0.9	0.92	0.65	0.72	0	0	0	0
				1.22	1.04	0.74	0.61	0	0	0	0
				0.2	0.14	0.28	0.21	0	0	0	0
				0.52	0.28	4.52	4.73	0	0	0	0
				0.05	0.18	0.18	0.07	0	0	0	0
				2.18	2.66	2.75	2.92	0	0	0	0
				0	0.03	0	0	4.57	4.34	4.5	4.51
				0	0.01	0.15	0	4.57	4.34	4.5	4.51
				4.67	4.61	4.69	4.74	0	0	0.2	0
				2.87	2.9	2.9	2.92	0	0	0	0
				0	0.03	0	0	0	0	0	0
				0.42	0.57	0.71	0.97	0	0	0	0
				0.42	0.57	0.71	0.97	0	0	0	0
				1	0.72	0.88	0.98	0	0	0	0
				2.7	2.74	3.02	3.05	0	0	0	0
				0	0	0	0	4.66	4.51	4.69	4.69
				2.89	3.58	3.87	3.95	1.26	0.97	0.63	0.79
				2.53	3.31	2.11	1.81	1.26	0.97	0.63	0.79
				0.06	0.05	0	0	0	0	0	0
				0.51	0.23	0.75	0.91	0	0	0	0
				0.36	0.54	0.3	0.27	0	0	0	0
				2.69	2.82	3.03	2.57	0	0	0	0
				2.18	2.07	2.2	2.37	4.47	3.96	4.04	4.16
				0	0	0	0	4.47	3.96	4.04	4.16
				1.81	1.61	2.86	2.45	4.47	3.96	4.04	4.16
				0	0	0	0	0	0	0	0
				1.96	2.18	2.17	1.63	0	0	0	0
				0	0	0.68	0.93	0.53	0.23	0.13	0.08
				0.1	0.09	0.49	0.31	0.53	0.23	0.13	0.08
				0.21	0.13	0.1	0	0.53	0.23	0.13	0.08
				0.1	0.03	0.09	0.05	0	0	0	0
				0.1	0.03	0.09	0.05	3.58	3.54	2.23	2.22
				0.1	0.03	0.09	0.05	4.24	4.25	4.65	4.61
				0.1	0.03	0.09	0.05	0.65	0.72	1.09	1.29
				0.1	0.03	0.09	0.05	3.63	3.59	2.98	3.09
				0.1	0.03	0.09	0.05	3.63	3.59	2.98	3.09
				0.65	0.78	0.68	0.89	3.63	3.59	2.98	3.09
				0	0	0.03	0	0	0.04	0	0
				0	0	0	0	3.36	3.45	3.26	3
				0.06	0	0.16	0	3.6	3.74	3.65	3.89
				0	0	0	0	3.6	3.74	3.65	3.89
[truncated: 4,868 more rows]

## Sheet: Supplementary Fig. 8b
Supplementary Fig. 8b Signal intensity of H3K27me3 at promoters and the expression of their target genes in MCM2-2A mutant and WT 293T cells , as well as in MCM2-90A and WT T47D cells
293T cells												T47D cells
H3K27me3 signal at promoter in MCM2-2A mutant vs. WT 293T cells					gene expression in MCM2-2A mutant vs. WT 293T cells							H3K27me3 signal at promoter in MCM2-90A mutant vs. WT T47D cells					gene expression in MCM2-90A mutant vs. WT T47D cells
id	WT-R1	WT-R2	MCM2-2A-R1	MCM2-2A-R2	gene	WT-R1	WT-R2	MCM2-2A-R1	MCM2-2A-R2	log2(fold_change)		id	WT-R1	WT-R2	MCM2-90A-R1	MCM2-90A-R2	gene	WT-R1	WT-R2	MCM2-90A-R1	MCM2-90A-R2	log2(fold_change)
tss_22627	1.21	0.8	113.64	107.73	DUX4	0	0	0	0.282772	1.27134		tss_25401	0	0.26	7.8	11.52	PLAGL1	0.0478541	0.0486536	0	0.0593915	-0.192938
tss_14493	0	0	2.28	2.07	ZNF723	0	0	0.804144	0.98092	3.31111		tss_26028	0.34	0.91	7.35	5.28	TNS3	9.73071	10.2599	3.74204	3.24843	-1.48953
tss_2523	0.33	0.4	9.24	8.82	BRINP3	1.77725	1.46169	0.188721	0.145948	-2.68525		tss_6050	1.36	0.91	10.35	9.28	DSCAML1	4.80095	5.49542	1.41458	0.895748	-2.06394
tss_26090	0.11	0	2.28	1.62	ZNF479	0	0	0.284745	0.293882	1.96093		tss_17956	0.68	1.04	7.95	7.04	ACSS1	14.6039	15.8264	8.33666	8.5691	-0.840477
tss_15576	0.55	0.5	13.8	10.62	SMIM17	0.234999	0	0.00517031	0.000101506	-1.08348		tss_17957	0.68	1.04	7.95	7.04	ACSS1	14.6039	15.8264	8.33666	8.5691	-0.840477
tss_22626	0.44	0.3	15.84	12.69	DUX4	0	0	0	0.282772	1.27134		tss_13161	1.19	0.65	8.4	6.4	AATK	0.363215	0.283547	0.447997	0.615773	0.577705
tss_14492	0.33	0.1	3.72	3.24	ZNF99	0	0	0	0.0158288	0.109887		tss_5226	1.36	0.52	7.2	4.96	MS4A1	0	0	0.0469264	0	0.304081
tss_21854	0.77	1.4	22.68	21.78	ADGRL3	3.43083	3.78608	2.44436	1.69865	-0.772123		tss_13809	1.87	1.17	10.95	8.8	DIRAS1	1.16756	1.49423	0.647216	0.726438	-0.862799
tss_21853	0.77	1.4	21.72	20.88	ADGRL3	3.43083	3.78608	2.44436	1.69865	-0.772123		tss_5225	1.36	0.52	7.2	4.8	MS4A1	0	0	0.0469264	0	0.304081
tss_21370	2.09	1.8	30.48	34.11	ZNF595	0.205414	0.321109	0.850753	0.745521	1.30593		tss_9808	1.7	1.56	12.15	8.8	IGDCC3	0.580788	0.917273	0	0	-3.08582
tss_21371	2.09	1.8	30.6	34.11	ZNF595	0.205414	0.321109	0.850753	0.745521	1.30593		tss_12400	1.02	1.3	8.7	6.08	KRT17	0.106931	0.218591	0	0	-1.39375
tss_14490	0.22	0	4.2	5.67	ZNF98	0	0	0.338358	0.756205	2.69439		tss_30850	1.53	1.3	9	8.16	L1CAM	0.668959	0.692723	0.425497	0.358095	-0.666969
tss_26091	0.22	0.2	3.36	3.24	ZNF716	0.0270426	0	1.18076	1.31375	3.56899		tss_25307	0.85	1.3	6.3	6.24	ENPP1	1.61736	1.67828	0.703431	0.927391	-0.933065
tss_22711	0	0	2.04	1.08	CDH12	0.504615	0.605792	0.13557	0.31392	-1.01264		tss_2969	2.55	2.34	13.95	13.28	TRIM67	0	0.0339077	0	0.0526338	0.111108
tss_2522	0.99	0.8	14.04	13.86	BRINP3	1.77725	1.46169	0.188721	0.145948	-2.68525		tss_415	1.53	1.82	10.65	8	ALPL	0.0591917	0	0.369631	0	1.13601
tss_22712	0	0	1.92	1.08	CDH12	0.504615	0.605792	0.13557	0.31392	-1.01264		tss_416	1.7	1.69	10.5	7.68	ALPL	0.0591917	0	0.369631	0	1.13601
tss_22713	0	0	1.92	1.08	CDH12	0.504615	0.605792	0.13557	0.31392	-1.01264		tss_30848	4.93	1.56	18.45	15.36	L1CAM	0.668959	0.692723	0.425497	0.358095	-0.666969
tss_15378	1.1	1	17.4	17.91	ZNF160	1.44247	2.44965	3.28285	3.31231	0.731659		tss_30849	4.93	1.56	18.45	15.36	L1CAM	0.668959	0.692723	0.425497	0.358095	-0.666969
tss_20445	0.22	0.1	2.28	2.79	ROBO1	36.3776	35.925	20.9015	21.6649	-0.761555		tss_12399	1.36	2.6	11.55	9.12	KRT16	0.0962655	0	0.411982	0	1.0466
tss_15385	0.22	0.7	6.72	6.66	ZNF665	0	0	0	0.0309303	0.207457		tss_18763	1.19	1.3	6.15	6.56	B3GALT5	0.0107358	0.0217723	0	0	-0.217281
tss_14491	0	0.3	1.92	1.89	ZNF492	0.705636	0.559448	2.0244	2.75114	1.76387		tss_8366	1.19	1.43	5.85	7.52	F10	0.469723	0.240273	0.125672	0.123548	-1.01844
tss_15577	0.55	0.6	7.2	7.92	ZNF835	0	0.0437806	0	0	-0.285583		tss_6948	7.99	8.97	48	38.08	KRT4	0.214745	0.437598	0	0	-2.09143
tss_15579	0.22	0.3	4.08	3.78	PEG3	0	0	0.0291212	0	0.196111		tss_14005	1.02	1.43	6.15	6.24	FBN3	0.106944	0.0464641	0	0	-0.821335
tss_18561	0.77	1.1	13.92	14.13	NCAM2	1.36431	1.25606	0.389835	0.293113	-1.67548		tss_4706	2.38	2.21	11.55	10.88	AMPD3	0.0722371	0.220116	0.587161	0.432435	1.30864
tss_14487	0.11	0.3	1.68	2.34	ZNF257	0	0	0.129924	0.03569	0.870321		tss_13083	5.61	5.72	32.55	22.24	MGAT5B	0.0313964	0.223167	0.0335589	0.111776	-0.396485
tss_20437	1.65	1.6	20.4	21.69	FRG2C	0.0687525	0.0717539	0.899818	0.556977	2.28264		tss_4705	2.38	2.21	11.4	10.72	AMPD3	0.0722371	0.220116	0.587161	0.432435	1.30864
tss_18271	0	0.2	2.16	3.51	EYA2	5.13958	5.16668	4.32551	4.2963	-0.252103		tss_5863	1.7	1.95	8.7	8.96	AMOTL1	3.57316	3.13912	0.986652	0.974614	-1.67729
tss_18272	0	0.2	2.16	3.51	EYA2	5.13958	5.16668	4.32551	4.2963	-0.252103		tss_18792	1.7	1.69	8.7	7.36	TFF1	2.26233	3.61414	0.609429	0.602586	-2.10548
tss_15379	0.66	1.2	10.92	10.44	ZNF160	1.44247	2.44965	3.28285	3.31231	0.731659		tss_22697	4.93	6.76	29.25	26.56	FBXL7	0	0	0.566154	0.416957	2.56451
tss_15380	0.66	1.2	10.8	10.44	ZNF160	1.44247	2.44965	3.28285	3.31231	0.731659		tss_15730	1.7	1.43	7.95	6.72	CYS1	0.931618	0.278759	0.117192	0.402896	-0.969836
tss_1427	0.33	0.1	3.24	3.15	COL11A1	0.0199526	0	0.0174262	0	-0.0166669		tss_16870	8.5	5.59	35.1	29.92	GALNT13	0	0.0256309	0.0270026	0	0.00874416
tss_1428	0.33	0.1	3.12	3.06	COL11A1	0.0199526	0	0.0174262	0	-0.0166669		tss_13163	4.59	6.76	28.2	23.84	AATK	0.363215	0.283547	0.447997	0.615773	0.577705
tss_25756	0.44	0.3	3.84	3.87	DGKB	0.019308	0	0	0.0384643	0.120815		tss_21414	11.05	10.27	51.15	44.64	NKX1-1	0	0	0.264491	0.130023	1.57171
tss_19847	0.22	0.9	6	5.22	RBMS3	0.897456	0.824469	0.539747	0.428853	-0.717771		tss_15515	2.72	1.43	9.75	8.48	COX6B2	0.103079	0	0.10381	0	0.00347546
tss_9032	2.2	1.9	20.52	18.9	ESRRB	2.19135	2.28318	0.892631	0.657332	-1.4175		tss_6060	25.5	30.29	129.15	121.28	IL10RA	0.0397093	0	0	0	-0.261286
tss_19846	0.22	0.9	5.64	5.22	RBMS3	0.897456	0.824469	0.539747	0.428853	-0.717771		tss_22696	4.42	5.85	24.75	21.44	FBXL7	0	0	0.566154	0.416957	2.56451
tss_25755	0.44	0.4	4.08	3.78	DGKB	0.019308	0	0	0.0384643	0.120815		tss_12888	2.55	1.69	9.6	8.32	AXIN2	0.9455	0.411136	0.303295	0.260605	-1.02698
tss_15569	1.1	1.4	12.12	14.22	ZNF667	0	0	0	0.066959	0.416618		tss_4308	5.95	8.19	32.1	27.84	GPR26	0.040331	0.0136265	0	0.0423087	-0.0677409
tss_15570	1.1	1.4	12	14.13	ZNF667	0	0	0	0.066959	0.416618		tss_15759	2.38	2.34	10.05	9.76	LPIN1	6.27006	6.03176	7.5139	7.40961	0.274655
tss_15383	0.55	0.9	5.16	5.13	ZNF347	0	0.0324438	0	0	-0.216882		tss_6051	4.08	2.99	17.4	12	DSCAML1	4.80095	5.49542	1.41458	0.895748	-2.06394
tss_15384	0.55	0.9	5.04	5.04	ZNF347	0	0.0324438	0	0	-0.216882		tss_24562	1.7	1.56	7.2	6.4	GRM4	0.0961722	0.13655	0.0462128	0.0226836	-0.686391
tss_2664	1.32	1.2	9.72	11.25	LRRN2	1.88011	1.34867	2.6626	2.48124	0.640181		tss_93	2.55	3.38	13.35	11.36	PLCH2	0.0292657	0	0	0.0614316	0.189413
tss_13226	1.21	0.7	10.08	10.26	TEX19	2.32823	1.42579	1.12052	0.939599	-0.806921		tss_92	2.55	3.38	13.2	11.36	PLCH2	0.0292657	0	0	0.0614316	0.189413
tss_20468	1.1	0.5	7.8	9	EPHA6	7.85907	8.74838	3.118	2.63176	-1.4982		tss_15810	1.02	1.69	6	5.28	SF3B6	189.973	202.578	165.312	169.139	-0.230958
tss_15632	1.1	0.6	6.24	6.93	ZSCAN1	0	0.0764655	0	0	-0.467099		tss_5961	3.57	2.34	13.5	10.24	COLCA2	2.73571	3.29199	0.703994	0.851627	-1.82672
tss_13307	0.77	0.4	5.76	5.22	LAMA1	3.10695	2.60595	1.15776	0.846102	-1.42383		tss_15809	1.02	1.69	6	5.12	FAM228B	1.81676	2.65764	6.05658	9.43495	1.74713
tss_18540	1.87	2.5	23.88	21.6	TPTE	0	0	0.0955599	0.108404	1.01423		tss_6309	1.53	1.82	6.45	7.04	B4GALNT3	1.16244	1.44168	0.138045	0.108434	-2.65088
tss_9350	0.11	0.2	2.4	2.16	NPAP1	0	0	0.0158776	0	0.110214		tss_5960	3.57	2.34	13.2	10.08	COLCA2	2.73571	3.29199	0.703994	0.851627	-1.82672
tss_18538	4.84	3.4	38.88	41.13	BAGE3	0	0	0.000100735	0.000112736	0.00153905		tss_24469	5.27	4.68	20.55	18.72	STK19	6.11652	4.66782	4.56185	5.08643	-0.157505
tss_18539	4.84	3.4	38.88	41.13	BAGE4	0	0	0.235276	0.161882	1.57811		tss_5959	3.57	2.21	12.6	9.6	COLCA2	2.73571	3.29199	0.703994	0.851627	-1.82672
tss_15578	0.66	0.5	4.8	4.5	PEG3	0	0	0.0291212	0	0.196111		tss_16571	2.72	2.34	10.5	8.96	POU3F3	0.16064	0.0326191	0	0	-0.97548
tss_26028	0.55	0.3	4.08	4.14	TNS3	2.2278	2.31525	2.32858	2.06971	-0.0447176		tss_24470	3.91	4.42	17.4	14.72	C4B	0.000358461	0.000361228	0.000360451	0.000345077	-0.000101787
tss_16962	1.54	1.9	11.52	13.59	LRP2	3.39395	3.11873	0.735543	0.76511	-1.9808		tss_15802	6.8	6.76	25.95	25.76	KLHL29	0.0266419	0	0	0	-0.180415
tss_18560	0.88	0.9	8.64	5.58	TMPRSS15	0	0	0.0612985	0	0.385699		tss_28326	7.14	5.46	25.8	21.76	ELAVL2	0.485766	0.246763	0.0432409	0.0374733	-1.73205
tss_7286	0.88	0.9	11.04	10.71	TRHDE	0.429949	0.604884	0.397558	0.227526	-0.581703		tss_28327	7.14	5.59	26.25	21.76	ELAVL2	0.485766	0.246763	0.0432409	0.0374733	-1.73205
tss_28518	0.22	0.4	2.88	2.88	FOXD4L6	0.0544328	0.056741	0.142523	0.0489877	0.331331		tss_22455	2.55	2.6	10.65	8.8	LRAT	0	0	0.128893	0.0949203	1.08343
tss_20694	0.66	0.5	3.48	3.6	KALRN	1.76258	1.59689	3.17774	3.49067	0.948314		tss_6950	3.91	3.38	14.85	12.48	KRT78	0	0	0.062799	0	0.39396
tss_20695	0.66	0.5	3.48	3.6	KALRN	1.76258	1.59689	3.17774	3.49067	0.948314		tss_2718	1.02	1.95	4.95	6.4	IL20	0	0.14123	0.147517	0	0.0263391
tss_17356	0.22	0.8	2.76	3.6	IGFBP2	45.6303	33.8347	26.9174	27.3782	-0.547806		tss_4707	4.59	4.16	16.35	16.16	AMPD3	0.0722371	0.220116	0.587161	0.432435	1.30864
tss_27645	4.29	3.3	32.28	26.73	C8orf34	4.13095	5.13702	0.561679	0.791061	-2.60824		tss_28328	8.33	5.98	28.8	24	ELAVL2	0.485766	0.246763	0.0432409	0.0374733	-1.73205
tss_13421	0.77	0	2.64	2.34	CDH2	37.342	41.0543	25.7528	28.6244	-0.526163		tss_11469	15.64	12.35	57.9	45.28	CBFA2T3	19.7245	18.5306	12.1547	11.5243	-0.687433
tss_27646	4.51	3.5	32.64	27	C8orf34	4.13095	5.13702	0.561679	0.791061	-2.60824		tss_5958	3.57	2.21	11.55	9.28	COLCA2	2.73571	3.29199	0.703994	0.851627	-1.82672
tss_9061	4.73	2.4	20.76	21.78	NRXN3	4.4946	4.75468	1.20526	1.30649	-1.80098		tss_4786	3.06	2.73	13.05	8	KCNC1	0.124006	0.0628867	0.0798401	0.065057	-0.165768
tss_3525	3.19	3.3	19.56	19.53	GDF10	0.33353	0.289756	0.38812	0.150085	-0.157372		tss_28329	8.5	6.24	29.1	24.16	ELAVL2	0.485766	0.246763	0.0432409	0.0374733	-1.73205
tss_23925	1.54	1.6	9.72	10.71	ZNF454	0	0	0.113572	0.117154	1.10677		tss_2717	1.19	1.69	4.95	5.6	IL20	0	0.14123	0.147517	0	0.0263391
tss_15355	0.33	0.4	2.52	1.8	ZNF528	0.179382	0.186698	1.09634	1.29119	2.1925		tss_21383	2.21	1.95	8.85	6.08	PDE6B	0.320612	0.233919	0.171403	0.181275	-0.449141
tss_2733	0.44	0.6	2.64	2.97	CR2	1.91794	1.7579	2.3795	2.35579	0.348626		tss_6645	2.55	2.47	8.25	9.76	ST8SIA1	0.0714103	0.246116	0.230319	0.254707	0.404527
tss_13227	0.88	0.5	4.92	3.6	UTS2R	1.80044	1.88853	2.12937	2.66454	0.360782		tss_21389	6.46	8.06	27.3	25.12	CPLX1	6.97908	5.55588	5.59827	3.97245	-0.382258
tss_22923	0.77	0.6	3.72	3.78	SHISAL2B	0.533709	1.41607	0.695696	0.963283	-0.209678		tss_17542	3.23	4.03	12.75	13.44	PRSS56	0	0.144403	0	0	-0.784098
tss_29467	0.55	0.5	3.48	3.96	VCX3B	0	0	0.64384	0.133193	2.28841		tss_18762	7.82	9.1	31.95	28.8	B3GALT5	0.0107358	0.0217723	0	0	-0.217281
tss_18783	0.22	0.5	2.04	2.16	UMODL1	0	0	0.0506294	0.0240735	0.457872		tss_17541	3.23	3.9	12.3	13.28	PRSS56	0	0.144403	0	0	-0.784098
tss_16027	1.32	1.3	11.28	9.36	SLC8A1	1.10674	1.31055	0.416063	0.324169	-1.47699		tss_10317	14.62	13.78	54.45	46.72	C1QTNF8	0.042859	0	0	0	-0.280119
tss_3976	0.77	0.8	4.68	4.86	SLIT1	1.10164	0.739718	1.45223	1.49921	0.626482		tss_5576	3.4	4.42	14.85	13.12	TBX10	0	0.106654	0	0	-0.616612
tss_5091	0.88	0.7	7.32	4.32	OR4C6	0	0	0	0.182883	0.936904		tss_28330	8.84	6.37	28.8	24.32	ELAVL2	0.485766	0.246763	0.0432409	0.0374733	-1.73205
tss_16026	1.32	1.4	11.4	9.45	SLC8A1	1.10674	1.31055	0.416063	0.324169	-1.47699		tss_20208	2.21	2.99	10.95	7.36	CACNA2D2	0.719615	0.5541	0.249477	0.52093	-0.602796
tss_8250	0.33	0.9	4.32	4.59	GPC5	1.45137	1.19945	2.31524	1.80153	0.598575		tss_6951	3.91	3.38	13.8	11.36	KRT78	0	0	0.062799	0	0.39396
tss_5594	0.88	0.7	3.24	4.5	GAL	75.2419	64.7858	20.6555	30.0432	-1.46207		tss_5601	6.29	6.24	23.7	19.68	MRGPRF	0	0.0732747	0	0	-0.450352
tss_17355	0.22	0.8	2.52	3.42	IGFBP2	45.6303	33.8347	26.9174	27.3782	-0.547806		tss_5602	6.12	6.11	23.25	19.04	MRGPRF	0	0.0732747	0	0	-0.450352
tss_16028	0.33	0.4	1.92	1.62	SLC8A1	1.10674	1.31055	0.416063	0.324169	-1.47699		tss_4708	3.91	3.9	13.2	13.76	AMPD3	0.0722371	0.220116	0.587161	0.432435	1.30864
tss_18558	6.05	5.6	40.68	40.95	CHODL	1.17486	1.34566	0.66646	0.930226	-0.598544		tss_21382	2.04	1.82	7.95	5.28	PDE6B	0.320612	0.233919	0.171403	0.181275	-0.449141
tss_18559	6.05	5.6	40.56	41.22	CHODL	1.17486	1.34566	0.66646	0.930226	-0.598544		tss_24558	16.32	16.77	59.25	53.92	GRM4	0.0961722	0.13655	0.0462128	0.0226836	-0.686391
tss_15571	0.66	0.7	5.04	5.4	ZNF471	0.312111	0.440353	1.44887	1.84507	1.87512		tss_13082	8.16	9.75	34.05	27.04	MGAT5B	0.0313964	0.223167	0.0335589	0.111776	-0.396485
tss_18653	1.76	0.6	5.4	6.57	OLIG1	1.33451	0.696269	1.8631	0.960966	0.438942		tss_26719	3.06	3.77	14.4	8.8	FLNC	0.167288	0.0925035	0.0491676	0.016075	-0.793667
tss_22118	1.21	0.9	5.88	6.03	UNC5C	3.29258	3.0949	1.00848	0.923119	-1.62779		tss_20169	5.44	6.5	22.65	17.6	CAMKV	0	0	0.0544673	0	0.34748
tss_9635	0.33	0.5	2.88	2.34	FBN1	2.0025	2.30021	3.76604	3.63416	0.755244		tss_22456	8.67	10.53	33.15	31.04	LRAT	0	0	0.128893	0.0949203	1.08343
tss_15377	2.97	3.4	13.44	14.58	ERVV-2	0	0	0.168856	0.0870408	1.18871		tss_12484	1.87	1.3	6.6	3.84	CCDC200	0.300532	0.312614	0	0	-2.02351
tss_10001	2.42	1.5	11.76	8.91	LINGO1	5.28594	4.54411	5.67671	5.49477	0.181091		tss_11418	2.21	2.73	7.95	8.48	CRISPLD2	5.14928	5.32263	5.00358	5.53556	0.00906006
tss_17540	1.21	0.2	4.2	2.7	ECEL1	2.00365	1.98099	4.39453	2.58913	0.779616		tss_77	1.02	2.08	4.8	5.6	GABRD	1.13914	1.32761	0.522216	0.684186	-0.923074
tss_21376	2.2	1.6	9.96	8.64	ZNF141	0	0	0	0.00991627	0.069814		tss_2323	2.72	2.73	9	8.96	RCSD1	0.0268631	0.0545343	0.111309	0.0819682	0.482938
tss_21755	1.32	1	6.12	6.03	SHISA3	1.23749	1.97066	1.25031	1.64147	-0.140551		tss_2324	2.72	2.73	9	8.96	RCSD1	0.0268631	0.0545343	0.111309	0.0819682	0.482938
tss_23098	1.43	1.6	7.92	6.57	EDIL3	3.51088	3.5448	5.24958	4.46465	0.45039		tss_18782	8.67	7.54	30.9	21.12	UMODL1	0	0	0.0312252	0	0.209299
tss_23099	1.43	1.6	7.92	6.57	EDIL3	3.51088	3.5448	5.24958	4.46465	0.45039		tss_25991	2.55	3.51	10.65	8.96	AEBP1	0.105461	0.0357009	0.0375772	0	-0.52206
tss_14462	1.21	0.4	2.04	3.69	ZNF682	0.18467	0.467967	3.09849	3.84083	3.06578		tss_10266	1.87	1.56	6.6	4.32	ARHGDIG	1.52119	2.15398	0.611182	0.200487	-1.93752
tss_7579	1.76	1.9	6.84	7.56	CUX2	2.88632	3.30242	3.66338	3.62383	0.228897		tss_20207	1.87	2.6	9.45	4.96	CACNA2D2	0.719615	0.5541	0.249477	0.52093	-0.602796
tss_8247	0.66	0.5	1.56	3.42	SLITRK5	13.1486	14.0466	14.051	13.3842	0.0125839		tss_15054	2.04	2.08	6	7.04	PNMA8A	0.118158	0.127218	0.421047	0.537526	1.37925
tss_25898	5.83	6.5	26.4	32.76	ADCYAP1R1	2.63786	2.65742	1.73143	1.54353	-0.661197		tss_7286	32.13	32.37	109.65	94.24	TRHDE	0	0	0	0.0267602	0.181167
tss_9131	2.09	1.5	8.04	8.46	SLC24A4	0.441566	0.384752	0.467928	0.217806	-0.212532		tss_12867	6.8	3.51	17.85	14.24	SCN4A	0.0178925	0.018143	0.019121	0	-0.107276
tss_25899	6.05	6.5	26.52	33.03	ADCYAP1R1	2.63786	2.65742	1.73143	1.54353	-0.661197		tss_19804	6.97	6.24	19.65	21.92	ZNF385D	0.0132149	0.0133943	0	0	-0.180206
tss_9130	2.2	1.4	8.04	8.46	SLC24A4	0.441566	0.384752	0.467928	0.217806	-0.212532		tss_12103	3.74	3.12	11.4	10.08	RAB11FIP4	18.0074	16.6866	22.6945	23.4109	0.408201
tss_30915	0.77	0.6	4.56	5.04	F8A1	2.1473	2.5386	3.09391	3.44662	0.464238		tss_10823	5.44	5.59	17.7	16.8	TLCD3B	0.217369	0.448651	0.117401	0.115404	-1.00068
tss_28573	0.88	0.5	2.76	3.42	GDA	0.0261894	0.0272358	0.0646044	0.117933	0.594041		tss_28331	9.52	8.58	28.8	27.52	ELAVL2	0.485766	0.246763	0.0432409	0.0374733	-1.73205
tss_28574	0.88	0.5	2.76	3.42	GDA	0.0261894	0.0272358	0.0646044	0.117933	0.594041		tss_5507	2.55	3.12	9	8.64	CD248	0	0	0.0628844	0	0.394429
tss_20447	0.66	0.9	3.72	5.4	CADM2	0.194487	0.233156	0.175526	0.0807397	-0.46007		tss_7580	11.39	12.74	39.3	35.52	CUX2	0.125659	0.254948	0.0671674	0	-1.11982
tss_2699	0.88	0.6	2.52	3.6	AVPR1B	0.0561901	0.0292219	0.147203	0.25276	1.07183		tss_29028	2.72	2.08	8.25	6.4	CRB2	0.21938	0.148543	0.390829	0.177898	0.436776
tss_17106	6.82	7.7	33.12	34.47	ZNF804A	0.973098	1.01241	0.219276	0.0847253	-2.11647		tss_30733	5.27	6.37	21.6	14.24	AFF2	0	0	0.0120041	0.0235691	0.236175
tss_24908	0.99	0.8	6	2.7	MTRNR2L9	0	0	0	1.05213	2.64631		tss_11676	2.72	2.21	7.8	7.2	USP6	0.260463	0.226394	0.159057	0.156158	-0.414835
tss_14463	1.21	0.5	2.04	3.6	ZNF682	0.18467	0.467967	3.09849	3.84083	3.06578		tss_27047	11.56	10.53	34.35	32.64	DPP6	0.0324355	0	0	0	-0.21683
tss_10044	2.53	2.8	10.68	11.43	MINAR1	2.10788	1.58583	1.43773	1.44471	-0.337073		tss_3102	2.89	2.73	6.3	10.72	OR6F1	0	0	0	0.211564	1.04112
tss_17845	1.65	0.4	5.76	3.42	PLCB1	4.5649	5.13114	4.64201	4.72558	-0.0486958		tss_28042	2.55	4.03	12.15	8	SLC45A4	2.4885	2.43636	1.67227	2.2936	-0.298895
tss_26280	1.1	0.8	3.48	5.67	GRM3	0	0	0.119596	0.120505	1.13783		tss_27046	11.56	10.4	33.75	32.48	DPP6	0.0324355	0	0	0	-0.21683
tss_26281	1.1	0.8	3.48	5.67	GRM3	0	0	0.119596	0.120505	1.13783		tss_21683	2.72	2.08	7.65	6.72	SEL1L3	2.64496	2.11495	0.606034	0.901933	-1.53803
tss_30365	0.66	1.1	5.64	5.67	AMOT	139.441	146.267	58.133	59.082	-1.28393		tss_5506	8.16	8.06	28.8	20	YIF1A	91.2651	87.8071	89.8384	82.716	-0.0534293
tss_24925	0.66	0.3	2.88	2.34	ADGRB3	2.13459	1.71813	0.661495	0.412963	-1.66901		tss_22825	1.87	1.95	7.5	4	NIM1K	0	0.0513176	0.161859	0.206769	1.17797
tss_7841	0.33	0.6	1.68	1.26	ANHX	0	0	0.155976	0	0.83178		tss_12834	1.02	2.47	4.2	6.4	MRC2	0.0988854	0.100331	0.0792644	0.025942	-0.387386
tss_7842	0.33	0.6	1.68	1.26	ANHX	0	0	0.155976	0	0.83178		tss_5744	2.89	1.17	7.05	4.8	MYO7A	0.487105	0.361801	0.42219	0.492539	0.0878076
tss_21375	1.32	1.9	6.36	5.22	ZNF732	0	0	0.0561758	0	0.357134		tss_19137	6.12	5.07	17.1	16	MN1	0.0536135	0.090607	0.0381965	0.0374999	-0.320253
tss_8248	0.99	0.7	2.4	3.87	SLITRK5	13.1486	14.0466	14.051	13.3842	0.0125839		tss_16478	2.38	1.56	6.45	5.12	NEURL3	0	0	0	0.354002	1.46989
tss_28868	1.54	1	5.4	5.4	SVEP1	0.447682	0.313861	0.439954	0.392606	0.102802		tss_12189	1.87	2.47	5.85	7.04	TBC1D3I	0.262544	0.267914	0.187048	0.368348	0.0484318
tss_13419	0.33	0.8	2.76	2.88	CHST9	0.661539	0.811769	0.630166	0.421771	-0.418541		tss_5505	7.65	7.8	26.85	18.56	TMEM151A	0.118286	0.120384	0.0632425	0.124249	-0.178971
tss_2738	2.42	2.4	8.04	9.27	CD34	0.172211	0.0180293	0.601922	0.464975	1.69886		tss_19171	12.07	11.57	37.5	31.36	CABP7	0.965563	1.02596	1.21994	1.05988	0.178302
tss_29646	7.04	9	37.44	41.58	TMEM47	7.37121	9.58946	1.05202	0.73337	-3.11161		tss_24892	3.06	3.77	9.45	10.56	DST	6.75747	7.06938	2.37221	2.23588	-1.54466
tss_4073	0.77	0.9	3.36	2.61	FGF8	0.508199	0	0.596165	0.82442	1.19429		tss_14616	3.4	3.77	12.9	7.84	NPHS1	0	0	0.0908169	0.297244	1.55597
tss_13443	0.44	0.6	2.64	1.62	CCDC178	0.0437262	0.0455404	0.0381721	0.265556	0.800245		tss_23126	2.55	2.6	8.85	5.92	NR2F1	20.187	21.3857	1.28832	1.621	-3.74789
tss_8249	0.99	0.8	2.52	3.87	SLITRK5	13.1486	14.0466	14.051	13.3842	0.0125839		tss_11038	2.21	3.12	9	6.4	SLC6A2	0	0	0.0900783	0	0.536442
tss_6050	1.32	0.8	4.56	4.68	DSCAML1	0	0	0	0.0373373	0.246939		tss_29328	3.57	3.77	10.05	10.72	LHX3	0	0.0645097	0	0	-0.403321
tss_30618	2.09	1.3	9	8.55	MOSPD1	14.1082	17.0692	25.228	26.9939	0.740444		tss_25488	35.36	33.15	94.2	98.72	RGS17	0.492703	0.588802	0.620555	0.627696	0.176473
tss_16870	1.65	1.2	5.64	4.68	GALNT13	9.78226	10.5107	4.40093	4.09165	-1.23727		tss_9225	19.38	24.18	65.55	56.96	BEGAIN	0.334901	0.170361	0.0596689	0.0586096	-1.14787
tss_11694	1.1	0.7	4.08	2.97	PITPNM3	0.868025	0.827484	0.695359	0.716221	-0.234109		tss_15758	2.21	1.69	5.85	4.96	NTSR2	0	0.102498	0	0	-0.596926
tss_28532	1.87	1.5	6.6	8.19	FOXD4L4	0.2727	0	0.118804	0.12284	-0.098041		tss_4492	5.1	7.8	21.3	14.88	IGF2	0.476429	0.120953	0.950768	0.566544	1.10681
tss_28528	0.88	2.3	5.88	7.2	FOXD4L5	0	0.0490318	0	0.042354	-0.0392141		tss_4360	4.08	2.47	8.85	9.12	DPYSL4	0.560514	0.342181	0.839077	0.588719	0.561886
tss_25359	5.94	6.7	21.12	25.38	OLIG3	0	0.072429	0.121096	0.187397	0.900348		tss_21682	2.55	1.95	6.45	5.92	SEL1L3	2.64496	2.11495	0.606034	0.901933	-1.53803
tss_30779	6.05	5.8	27.24	24.75	MAGEA4	0	0	0.323283	0.247855	1.94699		tss_14387	2.21	1.95	6.15	5.28	PDE4C	0.314423	0.258375	1.15649	0.611409	1.34849
tss_23045	0.77	0.8	4.2	2.88	CRHBP	0.194471	0.101724	0	0.175114	-0.403578		tss_4502	2.72	4.94	10.95	10.4	TRPM5	0.0367706	0	0	0.0385995	0.0111011
tss_13444	0.55	0.5	2.04	1.98	ASXL3	0.883545	1.18337	1.66548	1.39076	0.522477		tss_27045	6.97	8.58	21.45	21.44	DPP6	0.0324355	0	0	0	-0.21683
tss_17645	0.77	0.5	1.92	2.25	GPR35	0.489572	0.0706564	0.684531	0.616317	0.981273		tss_4095	10.03	7.8	24.75	23.84	FBXL15	6.08754	5.35011	6.51	5.85677	0.110814
tss_13441	0.44	0.6	2.52	1.62	CCDC178	0.0437262	0.0455404	0.0381721	0.265556	0.800245		tss_10824	4.25	4.29	12.15	11.2	TLCD3B	0.217369	0.448651	0.117401	0.115404	-1.00068
tss_13442	0.44	0.6	2.52	1.62	CCDC178	0.0437262	0.0455404	0.0381721	0.265556	0.800245		tss_30821	3.23	4.42	10.35	10.56	HAUS7	3.16323	4.12135	1.94017	3.3297	-0.452415
tss_9031	0.66	0.8	2.4	1.89	ESRRB	2.19135	2.28318	0.892631	0.657332	-1.4175		tss_24958	10.54	8.97	27.9	24.8	COL12A1	6.26617	6.21781	1.37606	1.01313	-2.29243
tss_28556	0.99	0.4	3.48	2.61	FAM189A2	0.863714	0.826059	2.1363	1.35947	0.967662		tss_11471	2.55	2.99	7.2	7.84	CDH15	0.206871	0.0526003	0.110593	0.325879	0.470122
tss_30808	2.42	2.5	15.36	13.5	PNMA3	0.234951	0.126805	0.354427	0.140938	0.307827		tss_29307	4.93	4.81	15.6	10.72	OLFM1	206.533	194.95	52.4598	51.3001	-1.95003
tss_28538	0.66	0.7	2.16	2.61	FOXD4L3	0.0686112	0.0716056	0.119729	0.185277	0.569846		tss_18026	2.72	3.38	8.55	8	BPIFB1	0.0973756	0.0994431	0.104185	0	-0.383531
tss_27745	3.3	3.5	15.24	13.68	CA2	285.344	296.943	24.0062	25.4468	-3.55227		tss_9224	23.63	27.43	72.9	65.28	BEGAIN	0.334901	0.170361	0.0596689	0.0586096	-1.14787
tss_22008	2.42	2.2	11.16	9.63	BMP3	0.39006	0.620221	0.320615	0.350898	-0.473748		tss_9222	24.31	28.47	72.9	69.6	BEGAIN	0.334901	0.170361	0.0596689	0.0586096	-1.14787
tss_29484	1.43	1.2	6.72	6.39	MID1	52.5678	56.5274	12.9491	12.7101	-2.07948		tss_30820	2.72	3.64	8.4	8.8	BGN	0	0	0	0.202825	1.01015
tss_20953	0.44	0.4	2.04	1.8	AGTR1	0.908349	1.00257	1.74753	1.05651	0.509033		tss_19744	6.97	4.55	16.8	13.76	FBLN2	0.0345514	0	0	0.0725442	0.216586
tss_20954	0.44	0.4	2.04	1.8	AGTR1	0.908349	1.00257	1.74753	1.05651	0.509033		tss_9223	24.99	28.47	73.65	68.96	BEGAIN	0.334901	0.170361	0.0596689	0.0586096	-1.14787
tss_20453	1.54	1.3	6.36	4.86	HTR1F	0.0449815	0	0.0392645	0	-0.0340664		tss_19368	5.95	5.59	16.95	13.44	KCNJ4	0.163912	0.0835763	0.175332	0	-0.253683
tss_13245	0.55	0.4	3	2.16	METRNL	3.86018	2.3633	5.17266	4.97975	0.68854		tss_14438	3.06	1.43	5.4	6.24	NR2C2AP	15.2802	15.6513	10.0657	11.5471	-0.5132
tss_26001	1.87	1.5	5.16	7.47	CAMK2B	2.40027	2.17021	2.13804	1.98706	-0.141401		tss_4871	19.38	18.98	51.6	48.8	BDNF	0.231975	0.0609371	0.0412601	0.162326	-0.288454
tss_14484	1.43	0.6	3.12	3.69	ZNF43	0	0	0.0240782	0.0248069	0.31548		tss_29213	1.53	2.21	5.55	4.32	QRFP	0.676752	1.08598	0.413753	0.609971	-0.681585
tss_14485	1.43	0.6	3.12	3.69	ZNF43	0	0	0.0240782	0.0248069	0.31548		tss_8798	2.55	3.9	8.85	8.16	SLC35F4	0	0	0.0499056	0.22669	1.25277
tss_30908	2.09	1.1	8.28	8.73	MPP1	23.3812	21.4389	23.8455	20.67	-0.00979425		tss_8797	2.55	4.03	9	8.32	SLC35F4	0	0	0.0499056	0.22669	1.25277
tss_30909	2.2	1.1	8.28	8.64	MPP1	23.3812	21.4389	23.8455	20.67	-0.00979425		tss_20168	3.4	1.82	8.4	4.96	TRAIP	7.07665	6.66481	5.43008	5.01202	-0.389599
tss_23920	1.43	1.1	4.8	4.86	COL23A1	0.609937	0.582641	0.177459	0.32019	-0.997185		tss_4096	5.44	5.46	15.15	13.12	PSD	0.529744	0.0438807	0.687645	1.08835	1.35287
tss_30778	5.94	6.6	27.36	25.56	MAGEA4	0	0	0.323283	0.247855	1.94699		tss_18483	13.6	13.39	40.95	28.8	OPRL1	0.0901504	0.179607	0.481896	0.22528	0.949467
tss_30780	5.39	3.9	19.92	18.36	MAGEA4	0	0	0.323283	0.247855	1.94699		tss_5020	8.67	6.63	22.05	16.8	LRP4	0.735297	0.953599	1.35226	1.13024	0.506035
tss_11007	5.94	4.6	20.16	18.27	SALL1	8.35115	8.75857	8.94793	8.20513	0.0036077		tss_4870	29.41	27.43	72.75	72.16	BDNF	0.231975	0.0609371	0.0412601	0.162326	-0.288454
tss_23957	1.1	1.3	2.28	4.95	GFPT2	7.10659	6.79974	6.37202	5.52509	-0.22168		tss_29325	2.55	1.95	6.6	4.8	TMEM250	27.5074	25.1572	20.2422	19.4711	-0.405432
tss_27744	3.3	3.7	15.36	13.59	CA2	285.344	296.943	24.0062	25.4468	-3.55227		tss_6121	7.31	5.07	16.05	15.2	MCAM	0.659624	0.804501	0.658176	0.784919	-0.0183479
tss_101	0.99	1.2	4.68	3.69	PRDM16	3.23314	2.73361	3.14242	2.96529	0.032606		tss_4869	30.26	29.9	75.45	77.28	BDNF	0.231975	0.0609371	0.0412601	0.162326	-0.288454
tss_30857	6.93	3.7	21.96	24.21	IRAK1	130.851	114.17	122.687	132.059	0.0561092		tss_28325	3.91	2.73	8.7	8	DMRTA1	0	0	0	0.0265895	0.180081
tss_26002	1.87	1.5	5.16	7.38	CAMK2B	2.40027	2.17021	2.13804	1.98706	-0.141401		tss_8795	2.38	3.9	8.4	7.68	SLC35F4	0	0	0.0499056	0.22669	1.25277
tss_28555	0.99	0.5	3.36	2.79	FAM189A2	0.863714	0.826059	2.1363	1.35947	0.967662		tss_24561	10.2	11.83	29.7	26.08	GRM4	0.0961722	0.13655	0.0462128	0.0226836	-0.686391
tss_28554	0.99	0.4	3	2.7	FAM189A2	0.863714	0.826059	2.1363	1.35947	0.967662		tss_15093	1.19	2.86	4.95	5.44	SLC8A2	0.14357	0.0582885	0.368288	0.180812	0.898471
tss_13685	0.99	0.9	3.48	4.05	SALL3	0.075902	0.0789278	0.0883797	0.0455224	-0.087702		tss_4785	4.25	3.77	12.3	7.84	KCNC1	0.124006	0.0628867	0.0798401	0.065057	-0.165768
tss_15356	1.32	0.6	4.08	3.06	ZNF534	0	0	0.0485381	0	0.313467		tss_2113	3.57	3.38	9.45	8	NTRK1	0	0	0	0.122455	0.689098
tss_22538	0.33	0.8	1.08	3.24	GALNTL6	0.249327	0.40777	0.715266	0.576851	0.79983		tss_14388	4.76	3.9	10.95	10.72	PDE4C	0.314423	0.258375	1.15649	0.611409	1.34849
tss_18416	0.99	0.4	2.28	1.98	SLCO4A1	3.60579	3.0184	3.90995	3.34344	0.127239		tss_103	2.55	2.73	7.2	6.08	MEGF6	1.84175	1.96298	1.56656	1.49857	-0.294565
tss_25352	1.21	0.7	2.28	3.69	SLC35D3	1.09601	0.739874	0.731341	0.870437	-0.176234		tss_5410	7.31	7.02	18.9	16.96	RASGRP2	0.139628	0	0.286908	0.220099	1.05777
tss_427	0.77	1	2.76	2.61	WNT4	0.108386	0.0376031	0.252353	0.162535	0.829597		tss_23865	2.21	2.08	4.8	5.92	EIF4E1B	1.39649	0.557373	1.50396	1.80616	0.704594
tss_28621	0.88	0.2	1.68	2.7	FRMD3	0.535712	0.717097	1.24847	0.836376	0.653252		tss_25568	22.78	19.11	53.1	51.2	PDE10A	0	0	0	0.0174474	0.120666
tss_15678	0.77	1	3.36	4.05	SNTG2	0.326833	0.256105	0.427639	0.367803	0.346439		tss_24560	10.88	11.83	30.45	26.4	GRM4	0.0961722	0.13655	0.0462128	0.0226836	-0.686391
tss_7823	2.2	2.5	10.32	7.2	P2RX2	1.07144	0.421734	1.74313	1.09226	0.842152		tss_4464	3.06	3.9	9.3	8.16	BRSK2	0.207894	0.270953	0.185187	0.481743	0.352829
tss_30830	4.07	3.3	15.72	17.28	SLC6A8	44.011	42.1949	43.6294	46.0281	0.0565091		tss_8796	2.55	4.16	8.55	8.32	SLC35F4	0	0	0.0499056	0.22669	1.25277
tss_30630	3.19	3.1	15	12.78	ZNF449	8.19936	8.34878	9.04941	9.61289	0.171505		tss_17797	3.23	3.51	10.05	6.72	HSPA12B	0.097137	0	0.0519195	0.0509963	0.0277886
tss_11006	4.51	2.8	13.44	13.95	SALL1	8.35115	8.75857	8.94793	8.20513	0.0036077		tss_5412	6.12	6.11	15.75	14.56	RASGRP2	0.139628	0	0.286908	0.220099	1.05777
tss_5768	3.41	3.3	14.88	14.4	TENM4	0.832936	0.629087	0.272862	0.187295	-1.33206		tss_5411	6.97	7.02	18.15	16.48	RASGRP2	0.139628	0	0.286908	0.220099	1.05777
tss_2684	3.63	2.7	15	13.14	MFSD4A	0.987562	1.17461	1.72451	1.07896	0.346516		tss_19314	3.91	3.38	8.85	9.12	TMPRSS6	0.0465656	0	0.0497886	0.0978274	0.495523
tss_22688	3.74	2.5	12.48	9.72	CTNND2	0.0312083	0	0.20758	0.214871	1.42877		tss_13768	2.38	2.08	5.7	5.28	APC2	0.153145	0.197574	0.223164	0.146052	0.0476598
tss_29456	0.99	0.5	4.56	2.88	VCX3A	0	0	1.92823	0.83206	3.88767		tss_29347	5.61	6.89	17.4	13.28	EGFL7	9.11404	9.9908	7.31902	10.4032	-0.107213
tss_11434	0.66	0.7	2.52	2.43	FOXC2	1.11822	0.794511	1.06475	0.914828	0.0449397		tss_15767	17.85	19.24	45.9	44.8	MYCN	0.057283	0	0	0.0601678	0.0160863
tss_30611	1.54	2.2	9.84	9.27	PLAC1	6.73521	7.24022	8.00059	4.82781	-0.121733		tss_13966	2.55	3.25	7.05	7.04	ARHGEF18	12.1087	9.85982	8.03547	7.95063	-0.453757
tss_77	0.77	1.2	3.48	3.42	GABRD	1.21965	0.594647	1.48946	1.39084	0.612794		tss_28061	3.4	3.25	9.15	6.88	LYNX1	5.87122	4.68889	4.53576	4.52644	-0.216266
tss_626	0.88	1.3	3.48	3.6	HCRTR1	0.15444	0.241945	0.134729	0	-0.83325		tss_25567	2.72	3.38	7.35	7.36	C6orf118	0.0861393	0.175759	0	0	-1.20758
tss_9767	1.43	1.2	5.04	4.5	TPM1	48.3153	43.6484	48.9406	44.268	0.0193567		tss_23699	3.23	3.51	9.15	7.04	NMUR2	0	0.0760553	0	0.0784228	0.0123201
tss_22689	3.74	2.6	12.48	9.81	CTNND2	0.0312083	0	0.20758	0.214871	1.42877		tss_25569	16.32	15.73	38.55	37.76	PDE10A	0	0	0	0.0174474	0.120666
tss_30881	5.39	4.3	16.32	22.59	DNASE1L1	17.0476	14.2116	15.2877	15.5899	-0.0176069		tss_13511	2.89	3.51	8.4	6.88	ST8SIA5	0	0	0.0106407	0	0.0747842
tss_21819	0.99	1.1	3	4.23	KDR	0.0960529	0.124839	0.104856	0.108013	-0.0277656		tss_23658	62.39	56.55	152.55	129.6	CAMK2A	0	0.0299059	0	0.0309192	0.00634464
tss_13246	0.55	0.5	3	2.07	METRNL	3.86018	2.3633	5.17266	4.97975	0.68854		tss_4463	3.74	4.94	10.8	9.92	BRSK2	0.207894	0.270953	0.185187	0.481743	0.352829
tss_29482	1.65	1.6	8.76	7.29	MID1	52.5678	56.5274	12.9491	12.7101	-2.07948		tss_11453	3.74	2.73	9.45	5.76	ZFPM1	2.06122	1.56209	2.37034	2.40951	0.38128
tss_15831	0.44	0.9	2.16	2.07	POMC	0.156078	0.354329	0.479753	1.52914	1.63661		tss_434	9.35	8.32	20.25	21.28	EPHB2	0.12736	0.115295	0	0.133604	-0.408046
tss_30937	0.99	0.7	3.6	2.61	F8A1	2.1473	2.5386	3.09391	3.44662	0.464238		tss_435	9.35	8.32	20.25	21.28	EPHB2	0.12736	0.115295	0	0.133604	-0.408046
tss_16916	0.44	0.7	2.16	2.52	DPP4	1.53715	1.47411	1.76575	1.71072	0.195182		tss_28058	2.55	2.47	6.15	5.6	LYNX1	5.87122	4.68889	4.53576	4.52644	-0.216266
tss_19098	0.66	0.6	1.8	2.43	ADORA2A	3.76745	2.48811	2.20534	1.58072	-0.695579		tss_17534	2.72	4.29	8.25	8.32	NPPC	0.168984	0	0.180994	0.356126	0.998341
tss_30895	3.96	2.1	8.52	12.06	IKBKG	11.5908	7.68298	12.1464	13.747	0.422152		tss_16744	4.42	6.37	13.5	11.84	LIMS2	0.181291	0	0.0663224	0	-0.517719
tss_21520	1.32	0.8	3.36	4.14	HTRA3	1.47112	2.15664	3.1753	2.8792	0.708394		tss_21669	3.91	3.12	7.65	8.64	PPARGC1A	0.604495	0.943299	1.62337	1.95233	1.11121
tss_16723	7.37	5.1	25.32	23.4	CNTNAP5	0	0	0.0213173	0.0109752	0.215943		tss_22897	2.04	2.34	5.25	4.96	PDE4D	0.273724	0.56003	0.603249	0.210376	-0.0283689
tss_30882	4.29	3.8	14.76	18.18	DNASE1L1	17.0476	14.2116	15.2877	15.5899	-0.0176069		tss_16550	4.76	7.93	17.1	12.64	IL1R2	0.149365	0.114305	0	0	-1.2131
tss_15832	0.44	0.9	2.16	1.98	POMC	0.156078	0.354329	0.479753	1.52914	1.63661		tss_25037	14.79	14.95	31.65	37.28	PM20D2	0.0607322	0.0308256	0.0649143	0.095612	0.306323
tss_30883	4.29	3.8	14.88	18.36	DNASE1L1	17.0476	14.2116	15.2877	15.5899	-0.0176069		tss_12866	3.57	4.29	9.6	8.64	CD79B	0	0	0	0.208937	1.03188
tss_19099	1.1	0.4	2.04	2.34	ADORA2A	3.76745	2.48811	2.20534	1.58072	-0.695579		tss_23657	65.28	58.11	153.45	130.88	CAMK2A	0	0.0299059	0	0.0309192	0.00634464
tss_30880	5.39	4.4	15.96	21.42	TAZ	23.2058	23.4629	15.0339	15.4221	-0.612455		tss_23656	65.11	58.11	153.3	130.24	CAMK2A	0	0.0299059	0	0.0309192	0.00634464
tss_30821	12.76	16.4	55.8	58.77	HAUS7	30.7549	26.8678	25.8751	25.9867	-0.151411		tss_2114	2.55	3.38	7.5	6.24	SH2D2A	0.524489	0.40599	0.318958	0.24164	-0.571728
tss_16778	1.65	0.9	4.8	4.05	ARHGEF4	5.53231	3.98972	3.68754	2.925	-0.513065		tss_10260	5.1	6.5	14.4	12.32	HBA1	0.417531	0	0	0	-1.62651
tss_30919	1.43	1.7	8.16	6.3	FUNDC2	15.0272	14.7466	9.98819	11.3251	-0.478474		tss_429	3.74	2.86	7.35	7.68	EPHA8	0.935635	0.40287	1.12652	0.762724	0.441452
tss_30825	5.5	5.9	17.76	19.44	DUSP9	17.8343	13.2472	23.9853	22.0538	0.563804		tss_4014	23.46	25.61	57.3	55.2	LOXL4	0.0404228	0	0.0432128	0	0.0166454
tss_30631	3.41	3.7	15.72	12.87	ZNF75D	8.60365	10.385	9.48499	10.1752	0.0496262		tss_4380	2.55	2.73	5.85	6.24	CALY	0	0	0.0720045	0.0655138	0.754966
tss_7288	0.99	1.5	4.44	3.24	KCNC2	0	0	0	0.0373087	0.246765		tss_27025	3.23	2.08	6.15	5.76	WDR86	0	0	0.125236	0	0.701487
tss_30942	0.66	0.6	4.08	3.15	SPRY3	0	0	0.0268827	0.0553685	0.49698		tss_27026	3.23	2.08	6.15	5.76	WDR86	0	0	0.125236	0	0.701487
tss_22673	2.09	2.1	6.96	7.11	C5orf49	0.152153	0	0.199104	0.342426	1.0743		tss_27027	3.23	2.08	6.15	5.76	WDR86	0	0	0.125236	0	0.701487
tss_30717	5.06	5.9	22.44	22.77	SPANXN3	0	0	1.08976	0.379139	3.06082		tss_24937	14.45	13.52	34.5	28.64	B3GAT2	3.77601	3.89497	7.97977	8.34945	1.0704
tss_2457	2.97	1.7	7.68	8.46	FAM163A	0.745046	0.572862	0.37158	0.526823	-0.466677		tss_25575	14.11	12.22	29.85	29.44	RPS6KA2	0.126542	0.172016	0.757401	0.737069	1.765
tss_17477	0.44	1	3	1.71	COL4A4	0.825184	0.842964	1.80199	1.71954	0.994287		tss_5409	15.13	17.03	40.05	32.64	NRXN2	0	0.0390879	0.0468121	0.0498561	0.311309
tss_30918	1.43	1.7	7.92	5.76	F8	0.516273	0.477932	0.359397	0.36638	-0.367314		tss_29306	6.63	5.98	16.35	12	OLFM1	206.533	194.95	52.4598	51.3001	-1.95003
tss_30927	1.76	1.6	9.48	7.2	VBP1	186.685	220.267	159.528	169.734	-0.305455		tss_26800	18.87	14.82	40.5	34.72	CHRM2	0.0252494	0	0	0	-0.171523
tss_8316	0.77	0.4	2.28	2.61	EFNB2	11.6921	11.7923	8.02643	7.25096	-0.613775		tss_11638	12.75	14.82	34.65	27.36	SMTNL2	0.0815054	0	0	0	-0.493163
tss_3594	0.55	0.8	1.68	3.33	CISD1	21.4063	23.4575	15.0766	15.3223	-0.558489		tss_775	4.08	4.55	10.5	8.8	MACF1	4.31646	3.94115	3.26245	3.30004	-0.322695
tss_3595	0.55	0.8	1.68	3.33	IPMK	7.34104	8.80085	6.9922	7.51205	-0.152342		tss_22544	25.5	18.46	44.4	52.64	SCRG1	0	0.0366208	0	0	-0.242577
tss_23248	0.44	1	2.04	2.97	DMXL1	8.10086	9.90707	9.55604	9.08693	0.0494595		tss_11637	12.41	14.43	33.3	26.24	SMTNL2	0.0815054	0	0	0	-0.493163
tss_23249	0.44	1	2.04	2.97	DMXL1	8.10086	9.90707	9.55604	9.08693	0.0494595		tss_18482	14.45	13	32.55	28	LKAAEAR1	0.256579	0.265837	0.275174	0	-0.604374
tss_30926	1.65	1.7	9.48	7.2	VBP1	186.685	220.267	159.528	169.734	-0.305455		tss_25087	3.23	4.29	8.25	8.48	MCHR2	0.0385653	0.0391774	0	0.121457	0.210877
tss_30777	5.83	7.6	26.16	25.11	MAGEA4	0	0	0.323283	0.247855	1.94699		tss_25088	3.23	4.29	8.25	8.48	MCHR2	0.0385653	0.0391774	0	0.121457	0.210877
tss_30896	3.85	2	7.8	11.16	IKBKG	11.5908	7.68298	12.1464	13.747	0.422152		tss_24559	41.14	50.05	111	90.88	GRM4	0.0961722	0.13655	0.0462128	0.0226836	-0.686391
tss_513	0.77	0.4	2.16	2.61	SLC30A2	0.0448532	0	0	0	-0.291917		tss_9221	3.06	3.77	8.25	6.88	BEGAIN	0.334901	0.170361	0.0596689	0.0586096	-1.14787
tss_7289	0.99	1.5	4.44	3.15	KCNC2	0	0	0	0.0373087	0.246765		tss_12554	5.44	3.51	11.7	7.84	C1QL1	2.44011	1.19272	0.908202	1.22749	-0.71456
tss_22685	1.1	0.8	2.76	3.78	ROPN1L	0.60116	0.356104	1.07151	0.762494	0.813605		tss_25693	5.78	3.9	10.5	10.56	FSCN1	1.6018	1.35782	2.85449	3.08417	0.958173
tss_8244	5.94	4.7	26.04	22.32	SLITRK1	0.117261	0	0.127994	0.0263717	0.159569		tss_18437	13.43	11.44	30.9	23.36	CHRNA4	0	0.0260209	0	0	-0.176456
tss_8245	5.72	4.7	25.68	22.14	SLITRK1	0.117261	0	0.127994	0.0263717	0.159569		tss_4097	4.59	3.64	9.75	8.16	PSD	0.529744	0.0438807	0.687645	1.08835	1.35287
tss_30810	5.94	3.6	25.2	21.87	MAGEA1	0	0	1.13274	0.751839	3.38168		tss_19032	5.61	5.59	14.25	10.08	UBE2L3	40.1973	44.2067	39.8094	45.022	0.00726982
tss_19990	0.66	1.1	2.76	2.34	GASK1A	4.54093	3.97048	1.5707	1.61901	-1.36174		tss_14598	4.76	3.51	8.7	9.12	ATP4A	0	0	0	0.0409063	0.268472
tss_26664	0.77	0.9	3	2.79	FEZF1	0	0.0788552	0.21557	0	0.575575		tss_23653	4.76	3.12	7.5	9.44	PDGFRB	0.0500096	0	0	0.0524804	0.0141879
tss_26665	0.77	0.9	3	2.79	FEZF1	0	0.0788552	0.21557	0	0.575575		tss_16664	4.76	4.94	10.95	10.08	IL36G	0	0	0	0.14872	0.802069
tss_19456	0.88	1.3	3.48	3.6	SHISA8	4.29187	4.14799	3.10667	2.8626	-0.485908		tss_13298	6.12	4.94	9.45	14.4	EPB41L3	2.33226	2.36895	4.30841	4.03947	0.802429
tss_13596	1.1	1.5	3.96	4.41	ATP8B1	0.322821	0.188646	0.376374	0.290409	0.284874		tss_13965	3.06	3.51	6.9	7.36	INSR	0.810088	0.936967	0.755455	0.8962	-0.0724783
tss_30943	0.66	0.6	4.44	4.5	TMLHE	12.5977	17.9035	12.3154	11.9093	-0.329954		tss_4458	20.23	20.93	49.65	39.36	MUC5AC	0	0	0.00839639	0	0.0593303
tss_30925	1.76	1.7	9.6	6.93	VBP1	186.685	220.267	159.528	169.734	-0.305455		tss_26801	22.1	17.94	46.35	39.68	CHRM2	0.0252494	0	0	0	-0.171523
tss_1122	4.07	2.8	9.72	11.16	KANK4	0.051097	0.0531352	0.0348713	0	-0.373302		tss_2820	17.34	14.82	36.45	32.48	ESRRG	0	0	0.0865576	0.0634218	0.80727
tss_27046	7.26	6.1	32.88	29.34	DPP6	0	0	0	0.0727591	0.447627		tss_26802	23.12	18.85	48.15	41.6	CHRM2	0.0252494	0	0	0	-0.171523
tss_20617	0.88	0.8	4.32	2.88	LSAMP	0.554964	0.713109	1.46701	1.22171	0.976507		tss_28050	18.19	20.41	44.4	38.24	ARC	0.250533	0	0.107145	0.157857	0.0456041
tss_27047	7.92	6.1	34.2	29.34	DPP6	0	0	0	0.0727591	0.447627		tss_22589	11.73	10.53	23.55	23.52	HELT	0	0.470595	0.24382	0	-0.595467
tss_429	8.03	7.8	21.12	21.15	EPHA8	2.69043	2.64563	1.08973	1.2171	-1.143		tss_24939	5.44	8.06	14.4	14.4	RIMS1	0.429114	0.411282	0.35818	0.211699	-0.434429
tss_19507	2.86	2.3	6.96	6.66	MPPED1	0.472523	0.263686	1.21582	1.25318	1.5114		tss_18783	14.28	10.66	27.15	25.28	UMODL1	0	0	0.0312252	0	0.209299
tss_28862	0.55	0.6	1.32	2.07	PALM2AKAP2	10.0696	11.2418	9.13595	7.77555	-0.330135		tss_25521	12.24	13.26	27.45	26.56	TMEM181	18.1936	17.7598	20.4284	21.3523	0.215595
tss_8251	0.55	0.7	2.4	3.06	GPC6	6.41567	6.81007	6.50611	6.10458	-0.0676534		tss_19369	9.86	9.75	22.8	18.56	KCNJ4	0.163912	0.0835763	0.175332	0	-0.253683
tss_17543	2.2	3	7.32	8.37	CHRND	0.112247	0.0585099	0.0489791	0.050508	-0.30798		tss_26445	4.42	5.2	11.7	8.64	GAL3ST4	0.0627987	0	0.134311	0.131943	0.827158
tss_22251	0.88	1.5	5.28	4.5	NDST3	0.0242885	0	0.204131	0.100562	1.17005		tss_29580	3.06	2.86	5.85	6.56	MAP3K15	2.1596	2.97536	3.19869	3.10853	0.286564
tss_30831	6.16	4.8	18.36	19.98	SLC6A8	44.011	42.1949	43.6294	46.0281	0.0565091		tss_3350	9.69	9.49	20.4	19.84	KIAA1217	7.39442	7.6278	8.81448	8.69071	0.217994
tss_30555	15.51	12.6	45.96	49.5	TEX13C	0.0297207	0	0.0778576	0.106956	0.744279		tss_4098	4.25	3.51	8.85	7.36	PSD	0.529744	0.0438807	0.687645	1.08835	1.35287
tss_2566	1.43	1.9	5.16	5.04	NR5A2	1.42277	1.32557	1.78593	1.622	0.291268		tss_28059	3.23	3.12	7.2	6.08	LYNX1	5.87122	4.68889	4.53576	4.52644	-0.216266
tss_23077	1.54	1.5	3.12	5.13	ANKRD34B	1.42876	1.64817	3.00047	3.05757	0.933366		tss_21337	13.94	14.95	33.15	27.36	NRROS	0.058706	0.0597452	0.2511	0.123329	0.851056
tss_23867	1.76	1.1	3.72	4.05	SNCB	1.97264	2.8578	5.24433	6.43705	1.23995		tss_12811	13.09	14.56	31.2	26.72	CA4	2.36219	2.57087	3.46561	2.53867	0.273445
tss_22273	1.54	0.5	3.36	3.06	QRFPR	1.55029	1.55002	1.40914	1.10469	-0.282271		tss_13705	32.47	31.33	65.55	67.68	C2CD4C	0.284898	0.0965501	0.152297	0.0997199	-0.363274
tss_12895	1.65	2.4	7.92	6.21	CACNG5	0.246245	0.13463	0.203777	0.186521	0.0232157		tss_24323	3.91	3.51	8.7	6.72	HLA-G	0	0	0.11835	0	0.670614
tss_28923	0.44	0.6	1.44	2.07	RGS3	1.56095	1.07271	2.85041	2.36085	0.933298		tss_28060	3.4	3.12	7.5	5.92	LYNX1	5.87122	4.68889	4.53576	4.52644	-0.216266
tss_22695	0.66	0.8	2.64	2.16	ANKH	5.58734	5.49118	6.93816	6.22192	0.244351		tss_13297	7.14	6.11	11.7	15.52	EPB41L3	2.33226	2.36895	4.30841	4.03947	0.802429
tss_25925	2.97	1.4	5.4	7.83	BMPER	1.54387	1.91074	0.348789	0.287457	-2.12772		tss_27882	3.4	4.42	9.45	6.72	RIMS2	0.0766275	0.116763	0.019094	0.087285	-0.360645
tss_25924	2.97	1.4	5.4	8.1	BMPER	1.54387	1.91074	0.348789	0.287457	-2.12772		tss_23755	37.57	37.96	78.45	76.8	ADRA1B	0	0.122049	0	0	-0.68728
tss_3715	1.87	1.8	5.04	6.39	CDH23	1.8173	2.17012	3.13273	3.27964	0.659106		tss_22919	4.59	6.24	10.35	12	HTR1A	0	0	0.217668	0.0712817	1.28969
tss_3716	1.87	1.8	5.04	6.39	CDH23	1.8173	2.17012	3.13273	3.27964	0.659106		tss_2115	3.23	3.77	7.65	6.72	SH2D2A	0.524489	0.40599	0.318958	0.24164	-0.571728
tss_2706	0.77	0.7	2.76	2.34	RASSF5	4.97982	5.09627	10.031	8.32141	0.852315		tss_5008	22.27	19.5	53.1	32.16	CHRM4	0.709279	0.443415	0.837529	0.547256	0.228452
tss_19457	0.99	1.3	3.48	3.6	SHISA8	4.29187	4.14799	3.10667	2.8626	-0.485908		tss_18162	3.4	5.2	10.35	7.36	EMILIN3	0.49667	0.853833	1.55196	1.36365	1.00678
tss_19326	2.09	2.2	7.56	7.2	ELFN2	0.560681	0.44552	1.25313	1.20153	1.13806		tss_16109	26.86	24.7	51.75	53.12	NRXN1	0	0.0155867	0.0298683	0	0.0925393
tss_30607	1.87	2.6	9.48	7.47	HPRT1	199.945	219.647	159.046	161.463	-0.38841		tss_5009	22.1	19.24	52.05	32	CHRM4	0.709279	0.443415	0.837529	0.547256	0.228452
tss_21921	0.44	0.8	2.64	3.42	NPFFR2	0.29936	0.501388	0.91466	0.673713	0.837569		tss_7410	19.89	21.84	39.3	45.76	LTA4H	72.5051	79.7884	91.8804	84.8026	0.214048
tss_28581	6.27	8.3	28.8	30.51	RORB	0.960508	1.34191	0.625464	0.451835	-0.970227		tss_25576	17.68	22.23	44.25	37.12	RPS6KA2	0.126542	0.172016	0.757401	0.737069	1.765
tss_23866	1.76	1.2	3.72	4.05	SNCB	1.97264	2.8578	5.24433	6.43705	1.23995		tss_4518	33.15	37.7	82.65	61.44	MRGPRG	0	0	0	0.231245	1.10851
tss_27667	2.75	3.1	10.32	9.63	KCNB2	1.88234	2.51939	0.737852	0.449347	-1.73		tss_16108	27.03	24.83	51.75	53.28	NRXN1	0	0.0155867	0.0298683	0	0.0925393
tss_30560	6.49	6.3	27	19.89	SMARCA1	40.5997	40.8777	67.2386	68.0041	0.729674		tss_22011	9.18	8.45	17.55	18.08	PRKG2	0.590768	0.430668	0.78531	0.661547	0.431137
tss_30826	1.76	2.6	8.16	7.2	PNCK	0.892192	0.50825	2.3637	2.11376	1.54725		tss_12980	9.35	10.27	20.1	19.68	GRIN2C	0.180806	0.148548	0.281877	0.213298	0.393143
tss_29483	1.1	1.3	5.04	4.05	MID1	52.5678	56.5274	12.9491	12.7101	-2.07948		tss_4896	7.82	7.28	15.45	15.04	PAX6	1.00547	0.672956	1.02187	1.00772	0.247254
tss_30754	0.88	1.2	4.2	3.6	HSFX4	0	0	0.294597	0.152469	1.69391		tss_25033	43.01	41.6	84.75	86.24	CNR1	0	0	0.0281996	0.0276889	0.355515
tss_30814	4.95	3.2	15.6	14.76	PNMA6E	0	0	0.264439	0.0770965	1.43706		tss_25032	43.69	41.99	85.35	87.68	CNR1	0	0	0.0281996	0.0276889	0.355515
tss_30893	6.82	4.6	16.68	20.61	IKBKG	11.5908	7.68298	12.1464	13.747	0.422152		tss_12777	5.1	7.54	12.75	12.96	TSPOAP1	0.418976	0.358364	0.556603	0.382247	0.220645
tss_25633	0.66	0.6	1.92	2.43	ADAP1	5.90103	4.07735	6.39916	6.18623	0.328988		tss_2100	17.51	20.28	42	34.4	BCAN	0.0443939	0.0564397	0.118635	0.104879	0.493444
tss_30770	2.97	2.1	9.48	8.91	VMA21	34.6863	42.21	30.1576	31.4546	-0.31877		tss_22010	9.35	8.45	17.55	18.24	PRKG2	0.590768	0.430668	0.78531	0.661547	0.431137
tss_15396	0.66	0.8	2.4	1.98	ZNF761	7.16126	6.48878	8.82153	9.02977	0.382213		tss_4895	7.82	7.41	15.6	15.04	PAX6	1.00547	0.672956	1.02187	1.00772	0.247254
tss_8525	0.99	0.5	2.16	2.34	BCL2L2	13.2606	13.328	15.1419	14.0982	0.136163		tss_25031	44.71	41.73	85.2	88.64	CNR1	0	0	0.0281996	0.0276889	0.355515
tss_8526	0.99	0.5	2.16	2.34	BCL2L2-PABPN1	14.5503	9.7769	9.72067	10.3791	-0.272919		tss_25030	31.96	31.98	65.4	63.04	CNR1	0	0	0.0281996	0.0276889	0.355515
tss_1272	1.1	0.9	1.32	3.51	LPAR3	7.57616	6.94544	7.36893	6.11317	-0.105645		tss_12965	30.43	29.77	64.8	55.04	CD300C	0	0	0	0.111854	0.640871
tss_30811	3.19	2.8	11.28	11.61	PNMA6F	0	0	0	0.0397601	0.261592		tss_21230	6.8	9.36	17.1	15.2	EPHB3	18.737	17.1998	12.3363	12.5415	-0.527058
tss_30556	7.7	8	23.28	27.63	DCAF12L2	0.0530069	0	0	0.0954071	0.223528		tss_10703	7.65	7.41	15.45	14.4	SCNN1G	1.25745	0.638896	1.83717	1.18817	0.621574
tss_30886	10.12	7.1	27.12	30.87	FAM50A	158.686	149.317	177.186	173.88	0.188683		tss_23609	49.13	52.39	84.9	116.48	STK32A	0.0531999	0.0588622	0.227452	0.167492	0.930921
tss_613	10.12	7	21.36	23.13	NKAIN1	2.21703	1.62768	0.791642	1.36033	-0.782165		tss_16087	3.4	4.42	8.85	6.72	KCNK12	0.0203021	0.0411444	0.0650809	0.074535	0.377388
tss_30769	3.19	2.2	9.84	9.81	VMA21	34.6863	42.21	30.1576	31.4546	-0.31877		tss_24931	26.86	25.09	48.75	53.76	COL9A1	0.0358897	0	0.0767307	0	0.23037
tss_23305	0.66	0.8	2.28	1.71	ADAMTS19	2.14374	1.80621	0.66351	0.732385	-1.37873		tss_4899	6.97	6.11	12.3	13.44	PAX6	1.00547	0.672956	1.02187	1.00772	0.247254
tss_30894	7.04	4.2	16.2	20.25	IKBKG	11.5908	7.68298	12.1464	13.747	0.422152		tss_22405	7.31	8.45	17.55	13.6	DCLK2	0.035379	0.107838	0.113505	0.0742993	0.176208
tss_30812	1.43	1.7	6.96	4.59	ZNF275	18.5712	17.838	18.5526	18.9551	0.0426529		tss_12981	8.5	10.01	18.6	17.92	GRIN2C	0.180806	0.148548	0.281877	0.213298	0.393143
tss_30813	1.43	1.7	6.96	4.59	ZNF275	18.5712	17.838	18.5526	18.9551	0.0426529		tss_22395	7.48	7.41	13.35	15.84	TTC29	0	0.072369	0	0	-0.445563
tss_30815	4.73	3.3	16.56	15.39	PNMA6E	0	0	0.264439	0.0770965	1.43706		tss_28997	25.84	22.75	13.8	9.92	LHX6	3.00788	3.23132	3.93089	3.91447	0.321276
tss_19506	3.74	3	7.92	9	MPPED1	0.472523	0.263686	1.21582	1.25318	1.5114		tss_9230	12.58	11.18	6.15	5.44	PPP2R5C	90.0181	90.2422	69.7792	71.4026	-0.352085
tss_3707	2.2	2.5	6.12	6.84	ADAMTS14	0.0757659	0.026262	0.132444	0.0908814	0.487085		tss_21290	27.03	22.88	11.55	12.8	GMNC	0	0	0.0426259	0	0.278734
tss_30718	9.13	10.6	38.16	35.46	SLITRK4	0	0	0.0704571	0.0725605	0.778283		tss_9456	15.81	16.12	6.75	8.8	MEIS2	2.51136	2.84645	1.13307	0.234371	-1.82611
tss_2596	0.44	0.6	1.68	1.62	NAV1	3.26135	3.09058	5.64586	4.54429	0.665225		tss_9457	15.81	16.12	6.75	8.8	MEIS2	2.51136	2.84645	1.13307	0.234371	-1.82611
tss_30719	9.57	10.5	39.48	35.55	SLITRK4	0	0	0.0704571	0.0725605	0.778283		tss_19646	29.24	28.86	16.05	12.16	OXTR	0.358715	0.327888	0.881944	0.677794	0.989
tss_22114	0.66	0.7	1.92	1.98	BMPR1B	1.58647	2.19954	1.61697	1.67639	-0.19033		tss_19645	30.09	28.47	16.05	12.32	OXTR	0.358715	0.327888	0.881944	0.677794	0.989
tss_30697	1.65	1.5	8.28	5.13	ATP11C	18.6744	22.5257	16.5954	15.2395	-0.36999		tss_10246	9.69	6.63	4.65	3.2	TARS3	1.80011	1.95685	1.87965	1.53831	-0.129216
tss_30920	3.08	2.2	12.84	11.07	BRCC3	44.0127	48.4262	35.7319	37.2172	-0.340778		tss_7902	6.97	6.89	3.15	3.52	RNF17	0	0	0.0297912	0	0.200324
tss_30827	1.54	2.4	7.8	7.11	PNCK	0.892192	0.50825	2.3637	2.11376	1.54725		tss_7541	14.11	13.78	7.95	5.44	FOXN4	0.683576	0.564431	0	0.0448562	-2.56406
tss_30885	3.63	4.8	13.08	16.74	GDI1	144.034	138.345	226.545	224.792	0.67619		tss_19259	41.82	44.07	22.2	19.04	TIMP3	0.0258222	0.0262022	0.800354	0.758745	2.8032
tss_8286	1.1	0.5	2.04	1.89	ZIC2	30.516	34.0203	19.7497	24.8271	-0.531823		tss_28542	24.65	26.39	13.05	11.36	PIP5K1B	0	0.11384	0	0	-0.650029
tss_1424	2.64	2.5	8.88	8.1	OLFM3	0.0453665	0	0	0	-0.294938		tss_22846	16.66	17.68	7.95	8.48	ITGA1	0	0.0261286	0.0964154	0.135215	0.932653
tss_17491	11.33	9.5	31.68	32.04	SPHKAP	0	0	0.0177852	0	0.122906		tss_22847	16.66	17.68	7.95	8.48	PELO	11.2882	11.2616	10.5577	10.7117	-0.083572
tss_17492	11.33	9.5	31.68	31.95	SPHKAP	0	0	0.0177852	0	0.122906		tss_26024	28.73	26	12.45	13.6	ADCY1	2.49533	3.03126	3.26653	3.14321	0.206917
tss_2705	0.55	0.7	2.16	1.62	IKBKE	0.449897	0.2343	0.51055	0.420858	0.35568		tss_19647	28.73	29.25	15.6	12	OXTR	0.358715	0.327888	0.881944	0.677794	0.989
tss_30818	5.39	3.9	15.96	14.58	HAUS7	30.7549	26.8678	25.8751	25.9867	-0.151411		tss_28998	25.5	22.23	13.2	9.44	LHX6	3.00788	3.23132	3.93089	3.91447	0.321276
tss_20064	4.84	4.7	14.88	12.6	PTH1R	0.310669	0.0811131	1.08408	1.0488	1.97897		tss_21058	14.79	14.3	6.15	7.68	IQCJ-SCHIP1	1.80078	2.82998	1.01725	0.962663	-1.14798
tss_29997	1.1	0.7	2.4	2.88	SPIN4	10.3468	12.3631	11.1328	11.6602	0.00522355		tss_26026	37.06	38.22	17.7	18.08	IGFBP1	0	0	0.114789	0	0.654385
tss_9833	0.88	1.1	3.6	2.07	SMAD6	6.38367	6.44952	9.37647	8.51439	0.473071		tss_29204	15.81	19.89	9.3	7.68	HMCN2	0.0173945	0	0.00929313	0.00912249	0.00676059
tss_25645	13.86	9.9	46.68	38.25	UNCX	5.28482	4.75135	2.56148	2.44474	-0.975368		tss_20752	18.87	24.05	11.85	8.48	EFCC1	0.443503	0.11285	0.17781	0.174657	-0.453171
tss_20618	1.98	1.7	5.16	7.65	IGSF11	0.474561	0.624189	1.29363	0.860781	0.858242		tss_16127	8.67	11.44	6	3.52	EML6	0.408982	0.378643	0.513074	0.615652	0.428008
tss_30562	18.81	18.5	65.4	67.5	APLN	0.723729	0.235574	1.26354	0.85477	0.999816		tss_3470	62.05	56.42	28.05	27.84	RASGEF1A	9.32894	9.34558	12.1781	12.2894	0.386172
tss_17626	0.99	1	2.16	2.97	TWIST2	5.08436	4.10709	3.00133	3.03621	-0.590371		tss_28541	24.48	26.52	12.9	11.2	PIP5K1B	0	0.11384	0	0	-0.650029
tss_23811	0.77	1	2.4	1.98	TLX3	1.48099	1.10747	1.38344	0.666861	-0.309351		tss_26295	9.52	10.4	5.25	4.16	RUNDC3B	0.147555	0.22482	0.489735	0.372276	0.891766
tss_9768	0.99	1	3.48	2.34	TPM1	48.3153	43.6484	48.9406	44.268	0.0193567		tss_8612	54.74	58.11	28.65	24.64	STXBP6	2.15728	2.46464	2.80079	2.75007	0.25417
tss_30819	5.17	4	15.84	14.22	HAUS7	30.7549	26.8678	25.8751	25.9867	-0.151411		tss_8613	54.06	57.59	27.9	24.8	STXBP6	2.15728	2.46464	2.80079	2.75007	0.25417
tss_24036	2.31	2	6.96	4.68	PPP1R3G	0.551362	0.107585	0.601765	0.961152	1.03732		tss_7800	15.47	12.48	6.9	6.24	TMEM132D	0	0	0	0.0241059	0.164181
tss_15376	2.64	3.8	8.64	8.1	ERVV-1	0	0	0.157602	0.054181	1.04188		tss_15549	8.33	9.23	2.85	5.44	NLRP4	0	0	0.0835253	0.0410129	0.698388
tss_30921	3.08	2.2	12.48	10.8	BRCC3	44.0127	48.4262	35.7319	37.2172	-0.340778		tss_8614	53.04	57.2	27.75	24.16	STXBP6	2.15728	2.46464	2.80079	2.75007	0.25417
tss_11410	0.44	0.9	1.08	1.8	WFDC1	0	0	0.11371	0.117977	1.10999		tss_2944	12.92	10.79	6	5.12	RHOU	0	0	0.155657	0.114643	1.23358
tss_30809	15.95	13.2	52.08	56.79	PNMA6A	6.7225	6.52853	10.1635	9.76543	0.581554		tss_17762	15.3	14.3	7.65	6.24	TMC2	0.0463429	0.0471112	0.0990918	0	0.0274535
tss_22776	1.21	1.3	3.84	3.51	EGFLAM	1.29092	1.18675	1.38093	1.30182	0.106468		tss_10063	19.21	20.93	9.9	8.96	CFAP161	0	0.101585	0	0	-0.592565
tss_4334	2.75	4.2	9.6	9.36	FANK1	0.506141	0.280328	0.841612	0.842643	0.933649		tss_158	8.33	9.23	3.75	4.48	CAMTA1	74.5876	70.1277	75.4003	78.5799	0.0894076
tss_4335	2.75	4.2	9.6	9.36	FANK1	0.506141	0.280328	0.841612	0.842643	0.933649		tss_9031	40.46	40.69	18.6	19.36	ESRRB	0	0.049768	0	0	-0.320589
tss_22845	0.44	0.5	2.04	1.62	ISL1	7.17646	8.14279	3.5157	3.39962	-1.12506		tss_1622	8.84	10.01	4.5	4.32	NHLH2	0	0	0.129065	0	0.718373
tss_23734	1.43	0.8	3	2.43	NIPAL4	0	0.282932	0.467168	0.439892	1.19684		tss_4044	11.22	10.53	4.05	6.08	WNT8B	0.428809	0.436899	0.687927	0.525683	0.407572
tss_16843	0.44	0.7	1.8	1.98	LYPD6B	2.3029	2.65676	3.76562	3.27431	0.4887		tss_25832	10.03	11.83	5.7	4.48	SKAP2	5.4279	5.81994	11.4434	12.3457	1.0673
tss_30172	2.09	1.4	5.52	4.95	PCDH11X	0	0.017453	0.014668	0	-0.0185965		tss_5786	29.58	30.16	13.2	14.56	DLG2	3.98844	4.31867	4.03413	4.2407	-0.00548468
tss_30898	3.19	2.2	9.6	9.45	G6PD	31.2916	30.2953	28.6352	29.5805	-0.0809448		tss_28014	6.12	8.97	2.55	4.48	TMEM71	0	0	0	0.0879557	0.525847
tss_15682	2.2	2.3	6.72	7.11	PXDN	11.9359	9.60719	14.5588	13.7473	0.390714		tss_25814	6.97	6.24	2.1	4	MPP6	5.4764	5.43399	4.85314	4.86965	-0.163092
tss_22693	0.88	1.1	4.68	3.87	OTULINL	4.14474	4.96441	11.6529	11.2919	1.31397		tss_27612	14.62	12.61	6.3	6.24	CYP7B1	0	0.0190077	0	0	-0.130982
tss_30600	4.29	3	12.84	14.31	HS6ST2	22.6463	22.3567	21.9975	20.9834	-0.0660252		tss_28559	16.49	15.47	7.5	7.2	C9orf135	0	0.262744	0	0	-1.21021
tss_441	0.77	0.6	2.28	1.8	HTR1D	0.729359	0.597251	1.45508	0.937684	0.764159		tss_11008	12.92	16.25	7.05	6.4	TOX3	0.0302926	0.0307505	0.0323792	0.0904062	0.306287
tss_30570	8.03	8.1	29.28	25.47	BCORL1	10.9066	11.754	18.1509	18.6207	0.693554		tss_18337	9.35	7.02	2.4	5.12	FAM210B	44.6996	43.4924	50.8575	53.119	0.237042
tss_22661	8.91	9.4	29.16	26.55	C5orf38	0	0	0.0294645	0	0.198271		tss_29863	10.37	14.43	6.15	5.28	PAGE4	1.03028	1.0675	17.6176	15.206	3.84518
tss_30828	1.65	2.3	7.56	6.93	PNCK	0.892192	0.50825	2.3637	2.11376	1.54725		tss_29864	10.37	14.43	6.15	5.28	PAGE4	1.03028	1.0675	17.6176	15.206	3.84518
tss_20442	0.33	1	2.16	2.52	ROBO2	2.68595	2.62182	1.33513	0.921614	-1.16472		tss_26498	7.48	5.46	2.55	3.36	NAT16	0.0522863	0	0.107185	0.0549124	0.521316
tss_22646	0.44	1.5	2.88	2.52	NKD2	3.15692	2.26185	4.24735	3.66053	0.52907		tss_9625	11.05	8.06	3.45	5.28	SLC24A5	10.3131	11.1125	7.11737	7.51837	-0.543663
tss_16842	0.44	0.7	1.8	1.89	LYPD6B	2.3029	2.65676	3.76562	3.27431	0.4887		tss_11009	10.03	12.87	5.7	4.8	TOX3	0.0302926	0.0307505	0.0323792	0.0904062	0.306287
tss_23845	14.96	16.8	37.44	42.66	CPLX2	0	0	0.134793	0.111106	1.15672		tss_6009	12.07	10.14	4.35	5.76	HTR3B	0	0.0843006	0	0	-0.507417
tss_4336	2.86	4.2	9.72	9.27	FANK1	0.506141	0.280328	0.841612	0.842643	0.933649		tss_1189	13.26	11.31	6.3	4.8	LRRC7	0	0.00508865	0.222861	0.266504	1.74902
tss_30608	2.09	3.5	11.52	10.17	PLAC1	6.73521	7.24022	8.00059	4.82781	-0.121733		tss_1190	13.26	11.31	6.3	4.8	LRRC7	0	0.00508865	0.222861	0.266504	1.74902
tss_30609	2.09	3.5	11.52	10.17	PLAC1	6.73521	7.24022	8.00059	4.82781	-0.121733		tss_26025	28.9	26.78	11.85	13.28	ADCY1	2.49533	3.03126	3.26653	3.14321	0.206917
tss_16150	1.87	1.9	6	6.03	EFEMP1	2.05251	1.74364	1.646	1.45506	-0.275681		tss_9649	6.63	7.8	2.85	3.68	SLC27A2	1.98324	3.22838	1.76329	1.13261	-0.805702
tss_22662	9.46	9.5	30.24	27.27	C5orf38	0	0	0.0294645	0	0.198271		tss_28999	24.65	21.97	12	8.96	LHX6	3.00788	3.23132	3.93089	3.91447	0.321276
tss_30672	2.31	3.5	9	8.55	FHL1	123.205	130.626	166.349	168.675	0.400121		tss_8799	21.93	17.68	9	8.8	ARMH4	0.252599	0.188206	1.00662	1.03856	1.80887
tss_18567	0.66	1.2	3.24	2.7	ATP5PF	167.702	151.873	119.122	131.551	-0.3501		tss_28934	35.7	31.07	15.15	14.88	ZNF618	0.16442	0.231904	0.277047	0.223986	0.233386
tss_4745	2.31	3.1	8.16	8.46	SPON1	8.24123	7.26411	5.78169	5.2277	-0.486547		tss_1191	13.43	11.31	6.3	4.8	LRRC7	0	0.00508865	0.222861	0.266504	1.74902
tss_9939	1.76	1.8	4.68	5.31	SEMA7A	1.03245	1.25722	2.06598	2.31895	0.880945		tss_28582	23.97	22.88	10.35	10.72	RORB	2.02891	2.57719	2.17142	1.9612	-0.149627
tss_29463	2.42	3.1	8.28	6.84	VCX	0	0	0.16713	0.519386	2.14815		tss_28935	35.7	30.94	15.15	14.72	ZNF618	0.16442	0.231904	0.277047	0.223986	0.233386
tss_27079	2.31	1.3	5.04	5.76	VIPR2	0.0777965	0.0776039	0.234255	0.206012	0.849228		tss_1188	11.73	9.62	5.85	3.68	LRRC7	0	0.00508865	0.222861	0.266504	1.74902
tss_27080	2.31	1.3	5.04	5.76	VIPR2	0.0777965	0.0776039	0.234255	0.206012	0.849228		tss_28535	10.2	15.21	6.3	5.12	ANKRD20A1	0	0	0	0.0435165	0.28402
tss_23735	1.43	0.8	3	2.43	NIPAL4	0	0.282932	0.467168	0.439892	1.19684		tss_8665	6.97	6.63	2.7	3.36	INSM2	0.0512274	0.0520994	0.109544	0	0.0292715
tss_22651	0.66	0.9	2.04	3.51	TERT	1.27782	1.03436	0.273098	0.400829	-1.52336		tss_22690	28.39	27.69	12	12.8	CTNND2	0	0.212616	0	0	-1.0448
tss_30836	3.85	2.9	9.36	10.26	BCAP31	195.351	181.664	181.818	207.537	0.04644		tss_1318	7.31	7.02	3.6	2.72	LRRC8C	0.254031	0.217991	0.167064	0.369048	0.131417
tss_30837	3.85	2.9	9.36	10.26	BCAP31	195.351	181.664	181.818	207.537	0.04644		tss_28595	7.99	6.63	4.35	2.08	GCNT1	0	0	0	0.0271046	0.183357
tss_30834	3.74	2.9	9.36	10.08	BCAP31	195.351	181.664	181.818	207.537	0.04644		tss_28596	7.99	6.63	4.35	2.08	GCNT1	0	0	0	0.0271046	0.183357
tss_19404	0.55	0.7	2.04	2.07	MGAT3	6.81701	4.7287	13.2997	10.3297	1.02061		tss_26027	15.98	16.77	6.15	8.32	IGFBP3	0.057171	0	0.551075	0.601464	2.39487
tss_7975	1.43	1.4	2.52	2.25	KL	0.0281602	0	0.0491814	0	0.127149		tss_21172	9.35	6.5	3.6	3.36	DNAJC19	65.78	70.0708	73.6225	80.2407	0.179377
tss_17476	0.55	1.2	2.88	1.62	COL4A3	0.533062	0.50033	0.585751	0.510443	0.0716503		tss_17761	6.63	5.72	2.4	3.04	ZNF343	8.46915	7.49556	6.9871	7.32562	-0.15553
tss_30832	8.03	7.5	22.92	25.47	PNCK	0.892192	0.50825	2.3637	2.11376	1.54725		tss_30626	11.73	11.18	4.8	5.28	CT55	0	0	0.0891817	0	0.531976
tss_30835	3.74	2.9	9.24	10.08	BCAP31	195.351	181.664	181.818	207.537	0.04644		tss_28504	31.11	26.52	14.25	11.04	FRMPD1	0	0.057925	0.274534	0.389393	1.74396
tss_25632	0.88	0.7	2.16	2.61	ADAP1	5.90103	4.07735	6.39916	6.18623	0.328988		tss_2212	10.2	8.45	4.5	3.68	CD244	0	0	0.0735125	0.216675	1.29333
tss_30720	7.92	8.4	32.52	26.64	SLITRK4	0	0	0.0704571	0.0725605	0.778283		tss_23842	7.48	6.37	2.55	3.52	SFXN1	32.3627	34.292	19.3802	24.1892	-0.611106
tss_22698	8.36	5.5	24	21.15	MARCHF11	0	0	0	0.0809477	0.490302		tss_21171	9.01	6.24	3.45	3.2	DNAJC19	65.78	70.0708	73.6225	80.2407	0.179377
tss_30899	3.74	3.5	12.24	11.97	G6PD	31.2916	30.2953	28.6352	29.5805	-0.0809448		tss_30625	11.39	11.31	4.65	5.28	CT55	0	0	0.0891817	0	0.531976
tss_18781	1.43	0.3	1.68	3.15	ZBTB21	9.55761	11.3063	17.4828	18.1705	0.767333		tss_4651	6.12	5.59	2.85	2.24	ZNF215	0.212913	0.400392	1.0499	1.46701	1.7401
tss_26659	1.76	1.4	4.44	5.04	WNT16	0.102549	0	0.17902	0.230724	1.01103		tss_1138	23.97	21.84	11.1	8.64	ROR1	0	0.0674321	0.0708121	0.139134	0.616262
tss_29466	1.32	0.9	3.12	3.78	VCX2	0	0	0.213642	0.665117	2.4313		tss_24017	62.39	58.37	27	24.96	TUBB2B	1.21757	1.07607	10.1587	12.1151	3.17192
tss_22647	0.44	1.6	2.76	2.52	NKD2	3.15692	2.26185	4.24735	3.66053	0.52907		tss_19870	7.48	6.76	4.35	1.76	SUSD5	0.807856	1.16711	1.62736	1.43491	0.584883
tss_17490	0.55	1.2	2.28	1.8	DAW1	0.0946807	0	0.0825671	0.085254	0.319852		tss_6153	6.63	7.8	2.7	3.52	JHY	2.07668	3.95377	3.15107	2.46485	-0.0993289
tss_8256	6.93	8.8	16.44	25.29	SOX21	1.31056	1.73335	3.25576	2.90313	0.971041		tss_6154	6.8	7.67	2.7	3.52	JHY	2.07668	3.95377	3.15107	2.46485	-0.0993289
tss_30716	5.83	6.5	21.12	19.35	SPANXN4	0	0	0.751908	0	2.25082		tss_9066	11.56	11.96	4.95	5.12	TSHR	0.0333573	0	0	0	-0.222541
tss_1222	3.3	3.9	11.28	11.88	AK5	0.443911	0.462337	0.658772	0.798905	0.583488		tss_5194	10.03	9.49	4.8	3.52	MPEG1	0	0	0.0346794	0	0.230691
tss_30673	4.84	3.3	15	12.51	MAP7D3	21.4144	22.2542	21.0967	19.7012	-0.0976387		tss_6670	17	13.65	5.85	7.2	SSPN	0.263984	0.26804	0.564354	0.623448	0.922839
tss_30759	0.99	1.9	9.12	7.11	MTMR1	43.2708	41.4555	35.8942	36.5694	-0.224979		tss_4391	12.41	11.57	5.55	4.64	FRG2B	0	0	0.078515	0	0.477755
tss_30917	1.54	0.9	5.16	4.95	F8	0.516273	0.477932	0.359397	0.36638	-0.367314		tss_30370	10.2	7.54	4.95	2.56	LRCH2	0	0	0	0.0306708	0.205835
tss_14556	0.88	0.8	2.4	2.7	WTIP	0.442698	0.34482	0.667981	0.633476	0.604484		tss_30371	10.2	7.54	4.95	2.56	LRCH2	0	0	0	0.0306708	0.205835
tss_1223	3.3	4	11.4	12.06	AK5	0.443911	0.462337	0.658772	0.798905	0.583488		tss_6671	17.17	13.91	6	7.2	SSPN	0.263984	0.26804	0.564354	0.623448	0.922839
tss_9938	1.98	2	4.92	5.76	SEMA7A	1.03245	1.25722	2.06598	2.31895	0.880945		tss_20608	7.82	7.15	3	3.36	TIGIT	0	0.0514141	0.0540542	0	0.0150708
tss_30877	4.29	1.7	9	9.36	RPL10	472.825	478.128	274.771	290.147	-0.751125		tss_18205	16.49	15.47	8.1	5.44	WFDC12	0	0	0	0.273678	1.24391
tss_30761	1.43	2.4	9.6	8.73	MTMR1	43.2708	41.4555	35.8942	36.5694	-0.224979		tss_26499	6.46	4.94	2.1	2.72	NAT16	0.0522863	0	0.107185	0.0549124	0.521316
tss_30617	3.63	2.6	10.44	9.9	FAM122C	4.5746	4.76296	5.94172	6.65941	0.424579		tss_2134	38.59	45.5	19.35	16.32	CD1D	0.0807755	0	0	0.0848984	0.0210305
tss_30891	1.43	1.4	4.68	3.87	FAM3A	34.1193	29.2406	23.8063	27.5145	-0.302962		tss_30345	10.88	9.88	5.25	3.52	AMMECR1	4.61307	5.81268	6.57699	5.86186	0.250301
tss_21618	5.17	3.1	9.48	14.04	ZNF518B	6.13031	6.30357	6.43672	6.6707	0.0749331		tss_6152	6.29	7.28	2.4	3.36	JHY	2.07668	3.95377	3.15107	2.46485	-0.0993289
tss_18767	21.78	22.9	66.96	64.8	DSCAM	0	0	0.0431495	0.0296225	0.447696		tss_5271	6.29	5.85	2.4	2.72	FADS2	18.8424	19.911	26.7262	25.0804	0.416945
tss_19792	1.98	3.9	7.08	7.92	SATB1	6.69577	6.54669	5.98845	4.4582	-0.336398		tss_2135	44.03	49.53	22.05	17.28	CD1D	0.0807755	0	0	0.0848984	0.0210305
tss_30897	3.08	2.3	9	8.64	G6PD	31.2916	30.2953	28.6352	29.5805	-0.0809448		tss_1865	11.05	10.53	3.3	5.76	TCHH	0.240507	0.365882	0.856764	0.67293	1.10097
tss_21859	0.22	0.4	3.36	0.99	EPHA5	0.867354	1.22698	2.04278	1.74202	0.796432		tss_7340	25.84	26	10.05	11.68	ALX1	0	0	0	0.13196	0.731009
tss_14049	0.66	0.4	1.56	1.62	ZNF426	2.21686	2.25296	2.10849	1.93493	-0.138139		tss_6209	4.93	5.07	1.95	2.24	SLC37A2	0.29231	0.296898	0.703087	1.36716	1.52437
tss_23515	0.66	0.8	1.44	1.89	PCDHB7	0	0	0.235312	0.13858	1.52078		tss_7060	7.82	6.24	3.3	2.56	ITGA7	0.6941	0.677691	1.40317	1.39243	0.930436
tss_22674	0.77	1.3	3.72	2.43	MTRR	18.2706	20.3412	19.1359	20.4638	0.0362622		tss_27932	9.86	9.1	3.45	4.48	AARD	0.994683	1.55324	1.41833	1.67207	0.259921
tss_30721	12.65	11.6	37.2	33.66	SPANXN2	0	0	0.425301	0	1.64455		tss_17925	19.89	24.05	9.6	8.8	NKX2-2	3.11599	1.9198	2.86762	2.28441	0.031679
tss_12601	0.66	1.3	2.4	2.43	RPRML	4.52458	2.71954	2.53306	1.60192	-0.780076		tss_5270	6.29	5.98	2.4	2.72	FADS2	18.8424	19.911	26.7262	25.0804	0.416945
tss_6704	1.87	2.2	4.56	5.4	TSPAN11	0.591523	0.374413	1.09175	0.826297	0.861246		tss_10233	14.79	12.22	5.4	5.76	CERS3	0.0374652	0.0380559	0.160234	0.157355	0.909644
tss_6705	1.87	2.2	4.56	5.4	TSPAN11	0.591523	0.374413	1.09175	0.826297	0.861246		tss_9347	11.56	11.7	5.1	4.48	MKRN3	4.91314	5.32723	5.04937	7.44062	0.281518
tss_30892	1.43	1.4	4.56	3.87	FAM3A	34.1193	29.2406	23.8063	27.5145	-0.302962		tss_6019	7.48	7.54	3.3	2.88	NNMT	0	0	1.05161	0.790247	3.35181
tss_8216	0.88	0.5	1.92	1.62	LMO7	5.63569	6.58334	18.9512	16.9157	1.53812		tss_164	9.69	8.84	3.3	4.32	TNFRSF9	0	0	0.0257017	0	0.174417
tss_30922	3.08	2.5	10.2	8.55	CMC4	36.5347	41.7643	35.2459	38.9612	-0.077234		tss_9093	34.34	36.01	11.85	17.12	FOXN3	9.99469	10.1569	10.0638	10.1153	0.00194883
tss_30923	3.08	2.5	10.2	8.55	MTCP1	2.86958	4.1974	3.22877	3.82359	-0.00290539		tss_10232	15.13	12.09	5.4	5.76	CERS3	0.0374652	0.0380559	0.160234	0.157355	0.909644
tss_9808	2.2	1.7	4.68	5.13	IGDCC3	2.78663	2.1995	1.84588	1.46971	-0.560892		tss_25870	11.9	9.23	4.8	3.84	CPVL	9.64149	9.23654	10.7715	11.1715	0.214938
tss_13422	1.54	1.3	4.56	3.78	DSC3	17.298	18.5355	24.8212	23.5306	0.430186		tss_6010	19.04	18.07	7.2	8	HTR3B	0	0.0843006	0	0	-0.507417
tss_13423	1.54	1.3	4.56	3.78	DSC3	17.298	18.5355	24.8212	23.5306	0.430186		tss_25868	12.75	9.62	4.65	4.48	CHN2	0.957807	1.21632	4.09745	4.7159	1.92467
tss_30760	1.32	2.6	9.36	8.73	MTMR1	43.2708	41.4555	35.8942	36.5694	-0.224979		tss_28178	7.65	5.59	3.3	2.08	WASHC1	2.5028	1.78693	2.05257	2.7185	0.146928
tss_21463	1.54	1.1	3.72	3.87	DOK7	0.233808	0.365792	0.820672	0.543354	0.967914		tss_27500	9.52	7.28	3	3.84	ANK1	0.18194	0.184942	1.36158	1.09846	2.23033
tss_1422	0.44	1.1	1.56	2.34	S1PR1	0.960674	1.31212	1.32221	1.40293	0.242364		tss_7221	6.63	5.85	3.15	1.92	WIF1	0	0.0799213	0	0.16478	0.382005
tss_30878	4.51	1.7	8.76	9.63	RPL10	472.825	478.128	274.771	290.147	-0.751125		tss_25869	12.07	9.23	4.8	3.84	CPVL	9.64149	9.23654	10.7715	11.1715	0.214938
tss_30408	8.58	7.8	25.2	21.51	NKAP	13.5657	14.1779	11.7856	11.8225	-0.231065		tss_20802	8.67	6.37	2.25	3.84	CPNE4	0	0	0.0437951	0.0860232	0.721671
tss_19058	0.66	0.7	1.92	2.97	IGLL5	0	0	0.113159	0	0.646895		tss_10231	15.13	12.09	5.25	5.76	CERS3	0.0374652	0.0380559	0.160234	0.157355	0.909644
tss_29039	1.65	1.2	3.84	2.61	NR5A1	0	0.14894	0.249582	0.12865	0.728669		tss_5272	6.29	5.98	2.4	2.56	FADS1	23.5138	24.0419	23.9387	22.5059	-0.0339629
tss_19793	2.42	3.9	7.32	8.28	SATB1	6.69577	6.54669	5.98845	4.4582	-0.336398		tss_4955	78.88	77.87	33.15	30.08	PRR5L	0.0434454	0	0.464522	0.501832	2.26034
tss_28956	0.99	0.8	2.04	2.16	TRIM32	9.76953	8.47785	12.2208	12.4941	0.433593		tss_25755	37.57	31.33	13.65	14.08	DGKB	0.0436059	0	0.0220217	0.065046	0.236842
tss_2464	1.43	0.5	1.92	2.79	LHX4	7.717	7.8493	7.32542	6.85606	-0.132632		tss_17735	10.2	11.18	5.55	3.04	SNPH	0.482295	0.231086	9.55517	9.02444	4.36181
tss_9913	1.65	1.5	3.84	3.6	INSYN1	1.30077	0.716183	1.86816	1.50346	0.688		tss_6020	7.65	7.8	3.3	2.88	NNMT	0	0	1.05161	0.790247	3.35181
tss_20718	0.99	1.4	2.88	2.43	KLF15	7.41787	6.56887	5.70288	4.71574	-0.417947		tss_19123	9.01	9.88	5.1	2.4	ASPHD2	0.260125	0.484672	0.741592	0.591748	0.698601
tss_30884	1.76	1.5	4.32	5.04	ATP6AP1	103.62	91.1442	127.461	129.97	0.402097		tss_25756	36.55	30.68	13.2	13.44	DGKB	0.0436059	0	0.0220217	0.065046	0.236842
tss_30766	1.76	2.2	6.72	5.94	HMGB3	85.3719	86.5788	64.8772	64.5959	-0.408793		tss_15910	4.93	5.2	2.1	1.92	GCKR	0	0	0	0.0733861	0.45094
tss_8199	0.88	0.7	1.68	2.43	DACH1	15.8915	16.1998	9.99955	9.39847	-0.720438		tss_25867	13.26	10.79	4.8	4.64	CHN2	0.957807	1.21632	4.09745	4.7159	1.92467
tss_8200	0.88	0.7	1.68	2.43	DACH1	15.8915	16.1998	9.99955	9.39847	-0.720438		tss_6018	7.65	7.67	3.3	2.72	NNMT	0	0	1.05161	0.790247	3.35181
tss_30924	1.1	1.3	5.4	4.41	VBP1	186.685	220.267	159.528	169.734	-0.305455		tss_16228	5.44	7.54	2.7	2.4	ARHGAP25	0.05581	0	0	0	-0.355073
tss_30763	3.63	4.5	14.16	12.15	CD99L2	31.9064	27.7807	27.7014	27.1095	-0.122528		tss_15911	5.1	5.2	2.25	1.76	FNDC4	0.198908	0.101585	1.91542	2.19636	3.10686
tss_1423	0.55	1.1	1.68	2.61	S1PR1	0.960674	1.31212	1.32221	1.40293	0.242364		tss_25866	13.09	10.79	4.8	4.48	CHN2	0.957807	1.21632	4.09745	4.7159	1.92467
tss_30674	5.28	4	15.96	13.41	MAP7D3	21.4144	22.2542	21.0967	19.7012	-0.0976387		tss_2982	6.97	6.63	2.55	2.72	PCNX2	2.58175	2.39139	4.39885	4.36635	0.793296
tss_30870	3.08	3.5	9.96	9.18	TKTL1	0.122415	0.191534	0.587636	0.330578	1.1215		tss_15289	4.93	5.85	2.25	1.92	KLK10	2.93578	1.88809	6.06268	5.32378	1.20557
tss_16819	6.6	6.4	15.12	16.56	NXPH2	0.16437	0.228461	0.334734	0.295857	0.486517		tss_18864	19.55	19.37	7.5	7.52	KRTAP10-11	0	0	0	0.144769	0.78563
tss_30934	1.32	0.7	3	4.23	F8A1	2.1473	2.5386	3.09391	3.44662	0.464238		tss_4925	5.44	6.24	1.95	2.56	FBXO3	26.2649	22.5395	30.5935	33.4841	0.391405
tss_30764	3.85	4.5	14.28	12.51	CD99L2	31.9064	27.7807	27.7014	27.1095	-0.122528		tss_23763	13.77	13.39	5.1	5.28	C1QTNF2	0.3685	0.188917	0.0678818	0.0666855	-1.17879
tss_5621	3.63	3.2	9.6	8.28	SHANK2	0.462168	0.453404	0.370038	0.335662	-0.300678		tss_25865	10.88	8.71	3.75	3.68	CPVL	9.64149	9.23654	10.7715	11.1715	0.214938
tss_28957	0.99	0.8	2.04	2.25	TRIM32	9.76953	8.47785	12.2208	12.4941	0.433593		tss_1910	19.89	15.73	6.15	7.36	PGLYRP4	0	0	0.154179	0.530179	2.14463
tss_28543	0.77	0.4	2.04	1.8	PIP5K1B	2.21951	3.19197	2.84972	2.29721	-0.0696705		tss_15576	7.31	4.16	2.55	1.76	SMIM17	0	0	0.126159	0.167251	1.30279
tss_30423	7.15	7.9	24.84	19.62	CUL4B	51.9997	60.0011	49.6902	48.9207	-0.183341		tss_14834	7.65	6.76	2.25	3.2	TGFB1	0.53478	0.76159	3.25927	3.42605	2.20206
tss_28539	1.1	1.5	5.4	4.86	PGM5	1.23418	0.870443	2.15497	1.86279	0.871946		tss_12644	53.72	48.36	19.2	19.36	HOXB9	0.811308	1.35637	3.22226	3.40871	1.52862
tss_30879	4.84	1.8	9.12	9.72	RPL10	472.825	478.128	274.771	290.147	-0.751125		tss_10058	48.45	49.92	19.8	17.28	ARNT2	0.0646534	0.04372	0.0921285	0.0678396	0.223191
tss_16353	1.54	1.2	3.48	4.41	EVA1A	1.12694	0.996686	1.3471	1.39531	0.34062		tss_23650	6.97	5.85	2.25	2.56	CSF1R	0	0.0823814	0	0.0851222	0.0139353
tss_18556	0.77	0.7	1.92	1.53	C21orf91	10.7371	13.2798	12.1557	12.8618	0.0584111		tss_7944	10.54	7.28	3.75	2.88	MTUS2	0	0.0200255	0.0388515	0	0.118443
tss_30577	8.14	6.9	23.64	21.87	ZNF280C	8.28856	9.10007	6.91709	8.0625	-0.21251		tss_27877	13.6	13	4.65	5.28	FZD6	0	0.0408627	0.0859443	0	0.247523
tss_22549	1.1	1.1	3.84	2.61	HPGD	2.65051	3.17096	3.06425	2.75763	9.82293e-05		tss_27876	13.94	12.74	4.65	5.28	FZD6	0	0.0408627	0.0859443	0	0.247523
tss_21858	0.22	0.4	3.36	0.99	EPHA5	0.867354	1.22698	2.04278	1.74202	0.796432		tss_4674	22.44	16.9	6.9	7.68	TUB	0.938211	0.812492	0.684773	0.936462	-0.0990771
tss_22675	0.77	1.4	3.48	2.7	FASTKD3	11.0726	14.8372	10.4469	12.2338	-0.19046		tss_26294	25.16	24.31	7.5	10.88	ABCB1	0	0.0317828	0	0	-0.212774
tss_30767	1.76	2.3	6.72	5.94	HMGB3	85.3719	86.5788	64.8772	64.5959	-0.408793		tss_12742	9.52	9.36	3.6	3.36	TMEM100	0	0.0918296	0	0	-0.545126
tss_20435	1.21	0.7	1.68	2.88	PDZRN3	4.99646	4.93202	3.18556	3.71419	-0.512578		tss_11691	52.7	53.69	22.65	16.48	WSCD1	0.0242684	0.0246222	0.0778117	0.101866	0.609264
tss_22677	3.52	2.4	9.6	5.67	TAS2R1	0	0	0.107429	0.11103	1.06509		tss_11292	4.93	5.07	2.55	1.12	ZNF19	0.594908	0.790813	1.71236	1.15322	0.951021
tss_19211	1.87	3.1	4.92	4.32	OSBP2	5.67536	4.0081	9.58097	8.27909	0.869715		tss_1103	16.15	17.94	6	6.56	DAB1	0	0	0	0.0282025	0.190315
tss_8234	1.21	1.3	4.32	4.14	EDNRB	1.21167	1.29707	1.18983	1.40186	0.0435168		tss_5813	5.78	5.59	2.4	1.76	PRSS23	9.65319	11.3989	16.2653	16.9364	0.652317
tss_30757	0.66	0.7	3.48	3.33	MAMLD1	3.00831	2.41601	4.63308	4.68994	0.75974		tss_18265	15.98	17.03	6.15	5.92	ZNF334	0	0	0	0.0807945	0.489515
tss_26668	0.77	0.8	2.16	2.25	CADPS2	5.26772	5.9543	3.63323	4.33677	-0.48341		tss_7469	12.24	12.74	4.65	4.48	C12orf42	0	0	0.40002	0.393302	2.31226
tss_26646	5.61	6.7	12.96	12.33	WNT2	0.113785	0.0789584	0.390349	0.201139	1.01098		tss_7155	9.86	7.02	4.05	2.08	NDUFA4L2	0.578297	0.593087	0.154829	0.456727	-0.75687
tss_30907	2.09	2.5	5.16	7.02	DKC1	189.807	187.524	96.8162	100.417	-0.935231		tss_1484	28.9	20.93	8.7	9.44	SYPL2	0.665872	0.397928	1.46551	1.19248	1.17723
tss_30833	3.96	4.1	12.12	11.88	ABCD1	2.75159	2.37355	8.44222	8.48863	1.68571		tss_10230	30.43	29.12	10.35	11.36	CERS3	0.0374652	0.0380559	0.160234	0.157355	0.909644
tss_31077	1.76	0.7	5.04	4.23	SPRY3	0	0	0.0268827	0.0553685	0.49698		tss_10021	9.52	7.54	3.15	3.04	CRABP1	0.836494	0	1.79483	0.589484	1.31807
tss_22550	1.1	1.1	3.84	2.61	HPGD	2.65051	3.17096	3.06425	2.75763	9.82293e-05		tss_7468	12.24	12.87	4.65	4.48	C12orf42	0	0	0.40002	0.393302	2.31226
tss_22551	1.1	1.1	3.84	2.61	HPGD	2.65051	3.17096	3.06425	2.75763	9.82293e-05		tss_15291	4.76	5.85	2.1	1.76	KLK10	2.93578	1.88809	6.06268	5.32378	1.20557
tss_8013	2.09	2.1	5.28	5.67	TRPC4	0.0543428	0.0192912	0.0642094	0.0334073	0.121208		tss_18653	29.92	30.03	12.3	9.44	OLIG1	0.0669032	0.136275	1.64563	0.702916	2.66018
tss_30906	1.98	2.5	5.04	6.93	DKC1	189.807	187.524	96.8162	100.417	-0.935231		tss_5905	7.65	6.5	2.4	2.72	MMP3	0	0	0	0.0905517	0.538795
tss_30667	3.41	2.3	7.44	8.64	FHL1	123.205	130.626	166.349	168.675	0.400121		tss_27765	23.97	18.85	6.15	9.28	CALB1	0	0.0623693	0	0	-0.391599
tss_22642	31.57	29.7	60.6	64.08	ZDHHC11	1.02974	0.954356	1.99706	1.44163	0.736383		tss_22702	5.27	5.59	1.35	2.56	MYO10	3.96102	4.32038	10.2203	10.3244	1.29037
tss_9912	1.54	1.6	3.72	3.33	INSYN1	1.30077	0.716183	1.86816	1.50346	0.688		tss_15303	11.39	11.18	4.2	3.84	CD33	0.163263	0	0	0.333491	0.55445
tss_19794	2.42	3.8	7.2	7.65	SATB1	6.69577	6.54669	5.98845	4.4582	-0.336398		tss_4642	6.12	8.19	2.4	2.72	OR2AG2	0	0	0.41507	0	1.62075
tss_25479	2.42	1.3	4.44	4.05	SYNE1	2.95911	2.05648	4.87804	3.85826	0.776847		tss_26986	8.5	9.36	3.15	3.2	AOC1	0.286776	0.116712	0.18398	0.120473	-0.258605
tss_30427	5.83	3.4	12	12.78	C1GALT1C1	38.0034	45.6139	25.6841	28.8963	-0.613588		tss_28646	6.12	7.02	1.95	2.72	NTRK2	0	0	0.0233554	0	0.159341
tss_30543	4.29	4.1	14.52	12.69	THOC2	51.0635	55.2094	44.506	43.5926	-0.270024		tss_29559	9.69	10.01	3.3	3.68	SCML1	9.90957	11.8857	16.2922	16.8459	0.599979
tss_25245	3.96	3.5	10.2	9.18	CLVS2	1.09791	1.31783	0.937746	0.954628	-0.322078		tss_15290	5.1	6.24	2.25	1.76	KLK10	2.93578	1.88809	6.06268	5.32378	1.20557
tss_26669	0.77	0.8	2.16	2.16	CADPS2	5.26772	5.9543	3.63323	4.33677	-0.48341		tss_23925	16.49	20.28	7.05	5.92	ZNF454	0.096619	0	0.0697833	0	-0.13681
tss_30668	3.41	2.2	7.56	8.82	FHL1	123.205	130.626	166.349	168.675	0.400121		tss_29560	9.52	9.88	3.15	3.68	SCML1	9.90957	11.8857	16.2922	16.8459	0.599979
tss_30669	3.41	2.2	7.56	8.82	FHL1	123.205	130.626	166.349	168.675	0.400121		tss_27931	4.59	5.59	1.35	2.24	RAD21	163.413	172.39	125.972	133.413	-0.372267
tss_11024	1.21	1.2	3.36	3.33	IRX5	3.33174	2.5574	5.32097	5.26196	0.824439		tss_28581	41.14	38.35	13.8	14.08	RORB	2.02891	2.57719	2.17142	1.9612	-0.149627
tss_18566	0.77	1.3	3.36	2.7	GABPA	26.7638	34.8803	22.8051	22.3018	-0.448905		tss_29471	6.97	7.93	3.3	1.92	FAM9B	0	0	0.0781326	0.0767658	0.827406
tss_30426	5.72	3.4	12	12.51	C1GALT1C1	38.0034	45.6139	25.6841	28.8963	-0.613588		tss_2455	5.1	5.98	1.65	2.24	FAM163A	0.160362	0.0543693	0.0571484	0	-0.689576
tss_4816	5.94	6.1	11.88	15.21	PTPN5	0.196133	0.204358	0.599221	0.40366	1.00228		tss_2133	15.13	20.02	5.55	6.72	CD1D	0.0807755	0	0	0.0848984	0.0210305
tss_1153	1.1	0.8	2.76	1.62	DNAJC6	7.61542	8.51654	13.2364	12.7627	0.681819		tss_2498	8.33	9.88	3.45	2.88	ARPC5	39.8842	39.1971	39.3496	41.7862	0.0369099
tss_4391	2.2	3.9	8.04	8.01	FRG2B	0.146559	0.0765077	0.127864	0.197895	0.313517		tss_2456	6.46	7.02	2.1	2.56	FAM163A	0.160362	0.0543693	0.0571484	0	-0.689576
tss_16640	5.06	4.1	10.32	9.9	ACOXL	0.338017	0.286757	0.192078	0.0984169	-0.749761		tss_7175	5.95	7.02	2.85	1.6	DCTN2	57.5787	55.1584	73.047	73.2752	0.3756
tss_9820	0.99	0.8	1.92	1.98	MEGF11	1.06508	0.836695	0.702788	0.787818	-0.314068		tss_27668	9.52	7.8	2.4	3.52	TERF1	20.3875	19.0908	17.8119	18.454	-0.121802
tss_13378	1.98	1.3	5.88	3.87	GATA6	11.4706	11.2662	7.08671	6.34344	-0.750863		tss_21235	19.89	20.28	6.75	6.88	C3orf70	0.469591	0.515924	0.480936	0.615881	0.129461
tss_30890	4.07	4.7	12.72	13.23	SLC10A3	8.55296	8.27979	21.5777	19.6952	1.28386		tss_7059	11.39	11.7	3	4.64	METTL7B	0.763671	0.521322	1.49864	1.07166	0.899586
tss_22321	0.44	0.8	3.24	2.16	PCDH10	16.4732	15.9966	13.2232	13.8756	-0.25912		tss_3097	10.03	11.57	3.3	3.84	OR2C3	0	0	0	0.0570238	0.361902
tss_30428	3.74	5.3	15.24	10.53	CT47B1	0	0	0.220127	0	1.07083		tss_18224	26.86	18.46	7.8	7.04	WFDC2	1.29249	1.36051	8.33865	6.86099	2.43234
tss_8233	1.21	1.3	4.32	3.96	EDNRB	1.21167	1.29707	1.18983	1.40186	0.0435168		tss_5187	6.29	7.02	1.5	2.88	GLYATL1B	0.206102	0.212551	0.220872	0.217407	0.0450567
tss_9352	0.33	1.2	2.76	1.62	SNRPN	0	0	0.173	0	0.899176		tss_7174	5.78	7.02	2.55	1.6	DCTN2	57.5787	55.1584	73.047	73.2752	0.3756
tss_8086	2.2	1.4	4.08	3.69	RUBCNL	1.07448	0.786826	0.662053	1.43517	0.156332		tss_20801	6.29	7.15	1.65	2.72	MRPL3	98.3708	104.117	66.9816	68.1719	-0.582527
tss_30944	0.99	1.2	4.08	3.42	SPRY3	0	0	0.0268827	0.0553685	0.49698		tss_18289	12.07	12.35	4.95	2.88	KCNB1	0.162825	0.176799	1.55347	1.54941	2.6137
tss_23782	4.51	2.8	10.44	10.62	GABRG2	0.0394021	0	0	0	-0.259436		tss_27996	10.54	11.57	4.35	2.72	POU5F1B	0	0	0.258569	0	1.19714
tss_30904	10.89	10.6	37.08	35.1	CTAG2	0	0	0	0.504262	1.81611		tss_21243	13.26	11.57	4.5	3.36	IGF2BP2	6.55797	6.71276	8.47286	8.02308	0.309669
tss_25790	1.98	0.8	4.2	3.6	SP4	4.60162	7.00288	5.96999	4.69763	-0.119301		tss_28503	26.86	24.83	8.7	7.68	FRMPD1	0	0.057925	0.274534	0.389393	1.74396
tss_30804	4.29	4	11.64	11.07	ZNF185	2.70848	2.96219	1.45801	1.82793	-0.751977		tss_7172	5.61	7.02	2.4	1.6	DCTN2	57.5787	55.1584	73.047	73.2752	0.3756
tss_16354	1.54	1.2	3.36	4.14	EVA1A	1.12694	0.996686	1.3471	1.39531	0.34062		tss_7173	5.61	7.02	2.4	1.6	KIF5A	0.391248	0.260719	1.31762	0.78195	1.43249
tss_30664	2.64	1.9	6.84	4.86	FHL1	123.205	130.626	166.349	168.675	0.400121		tss_21244	13.77	10.27	3.9	3.68	IGF2BP2	6.55797	6.71276	8.47286	8.02308	0.309669
tss_4374	3.3	2	6.72	5.49	UTF1	1.55873	1.3392	0.740729	1.14905	-0.567954		tss_2262	5.61	6.24	1.5	2.24	FCRLA	0	0.0889614	0	0	-0.530877
tss_17107	0.33	1.1	1.44	1.8	FSIP2	0.252743	0.248949	0.373668	0.338065	0.377773		tss_10688	6.97	5.46	1.5	2.4	NPIPB5	0.000234984	0.000234252	0.000238902	0.00022946	-6.28983e-06
tss_30807	3.08	2.9	10.2	10.44	PNMA5	0	0	0.0820081	0	0.495737		tss_10689	6.97	5.46	1.5	2.4	NPIPB3	0.039582	0	0.084627	0.0831083	0.618148
tss_21818	1.32	1	1.92	2.88	KIT	8.81338	9.11159	5.23863	5.07324	-0.785959		tss_23257	16.15	11.57	5.25	3.36	PRR16	0.112163	0.114697	0.48015	0.236	1.10182
tss_8242	1.43	1.4	4.2	3.51	SPRY2	11.4848	10.8862	12.5853	14.1895	0.257142		tss_23258	16.15	11.57	5.25	3.36	PRR16	0.112163	0.114697	0.48015	0.236	1.10182
tss_30806	4.95	4.5	15.12	17.64	PNMA5	0	0	0.0820081	0	0.495737		tss_5192	23.63	20.8	6.15	7.68	DTX4	0.447886	0.614107	7.79521	7.87521	3.65256
tss_7359	0.77	1.2	4.2	1.53	ATP2B1	17.596	20.6815	22.4508	23.5924	0.265226		tss_21143	59.67	49.14	15.75	18.08	KCNMB2	0.314414	0.512169	0.739724	0.660619	0.640531
tss_8085	2.2	1.5	4.08	3.78	RUBCNL	1.07448	0.786826	0.662053	1.43517	0.156332		tss_21242	13.26	11.57	4.5	3.2	IGF2BP2	6.55797	6.71276	8.47286	8.02308	0.309669
tss_23865	2.53	1.3	3.24	4.41	EIF4E1B	0	0	0.272287	0.280991	1.91318		tss_7042	25.33	19.76	6.75	7.2	TESPA1	0	0	0.0393761	0.0843141	0.694614
tss_30386	9.79	11.3	27.96	32.13	IL13RA1	20.7972	23.586	31.1506	30.7462	0.478019		tss_30252	20.06	17.03	6	5.44	TCEAL5	0	0	0.365193	0	1.49874
tss_22625	0.66	0.6	1.68	1.98	FRG2	0	0	0	0.131517	0.729083		tss_3800	10.88	8.71	3.6	2.4	SFTPA2	0.484889	0.352814	2.59636	2.91581	2.46065
tss_11030	1.32	2	3.84	4.23	MMP2	2.23688	1.32974	6.60085	4.95005	1.64143		tss_8851	33.49	36.14	10.05	11.36	KCNH5	0.212037	0.360055	0.314174	0.366358	0.189603
tss_30385	12.43	12.2	31.92	36.36	DOCK11	9.77524	12.0147	13.4473	12.8318	0.26801		tss_17734	13.26	13.26	2.85	5.28	RAD21L1	0	0.0886773	0.0929783	0.274108	0.974111
tss_30765	1.98	2	7.32	7.02	HMGB3	85.3719	86.5788	64.8772	64.5959	-0.408793		tss_15296	10.88	7.93	3.45	2.24	KLK13	0.121659	0	0.778819	1.26935	2.80515
tss_30550	4.29	4.9	14.04	10.44	STAG2	88.0488	97.1803	102.562	108.759	0.189933		tss_16160	36.89	34.45	12	9.44	BCL11A	0.0359855	0	0.246909	0.281925	1.62689
tss_30665	2.86	1.9	7.08	5.04	FHL1	123.205	130.626	166.349	168.675	0.400121		tss_16686	7.82	8.58	2.85	2.08	DPP10	0	0.0299731	0	0	-0.201465
tss_599	7.37	6.6	16.44	14.58	OPRD1	0.487217	0.475515	1.72809	1.55381	1.58236		tss_23259	15.98	11.83	5.1	3.2	PRR16	0.112163	0.114697	0.48015	0.236	1.10182
tss_28542	0.77	0.4	2.04	1.8	PIP5K1B	2.21951	3.19197	2.84972	2.29721	-0.0696705		tss_12775	37.06	34.32	9.15	12.16	LPO	0	0	0	0.1658	0.871055
tss_10002	1.1	0.8	1.56	2.25	LINGO1	5.28594	4.54411	5.67671	5.49477	0.181091		tss_12774	36.55	33.28	9	11.84	LPO	0	0	0	0.1658	0.871055
tss_30805	4.95	4.6	15.12	17.64	PNMA5	0	0	0.0820081	0	0.495737		tss_16687	7.82	8.71	2.85	2.08	DPP10	0	0.0299731	0	0	-0.201465
tss_30829	1.54	2	6.6	5.76	PNCK	0.892192	0.50825	2.3637	2.11376	1.54725		tss_17696	10.88	9.36	3.45	2.56	DEFB126	0	0	0	3.17823	4.0782
tss_17489	0.55	1.2	2.28	1.8	DAW1	0.0946807	0	0.0825671	0.085254	0.319852		tss_10207	13.94	15.99	4.35	4.48	MCTP2	0.0786819	0.157541	1.38288	1.36359	2.75585
tss_30006	2.31	1.9	5.64	4.68	ZC4H2	10.4311	9.84707	9.48163	9.45308	-0.0978948		tss_16159	37.06	35.36	11.7	9.44	BCL11A	0.0359855	0	0.246909	0.281925	1.62689
tss_30838	4.62	3.9	10.68	11.61	PLXNB3	0.0908211	0.0236011	0.773391	0.756419	2.45984		tss_9059	21.42	21.45	6.3	6.08	NRXN3	0	0	0.0324466	0	0.216899
tss_13683	1.1	1	2.64	3.06	MBP	0.379693	0.63801	2.11972	1.75168	1.74136		tss_9637	7.14	4.29	1.05	2.24	EID1	124.031	126.957	130.153	137.419	0.0922376
tss_18553	0.88	1	2.16	2.34	CXADR	21.211	26.1996	32.2146	32.4716	0.446629		tss_15387	5.95	5.59	1.65	1.6	ZNF677	0.0410786	0	0	0.0431276	0.0122101
tss_18554	0.88	1	2.16	2.34	CXADR	21.211	26.1996	32.2146	32.4716	0.446629		tss_3801	11.05	8.45	3	2.4	SFTPA2	0.484889	0.352814	2.59636	2.91581	2.46065
tss_9737	1.32	0.8	2.64	2.97	ALDH1A2	49.4375	51.0916	19.1793	19.4114	-1.3767		tss_15386	6.12	5.59	1.65	1.6	ZNF677	0.0410786	0	0	0.0431276	0.0122101
tss_24812	1.1	1.3	2.64	2.43	RCAN2	1.70527	1.74339	3.66653	3.01236	0.914809		tss_16685	7.82	8.84	2.7	1.92	DPP10	0	0.0299731	0	0	-0.201465
tss_30928	0.33	1.3	2.04	2.07	RAB39B	4.59126	5.6223	9.01825	8.45395	0.763018		tss_20300	39.95	32.76	11.25	8.64	WNT5A	0.0507115	0.0514559	0.732139	0.718454	2.44956
tss_30606	2.31	2.1	9.36	7.29	PHF6	75.7541	90.4242	64.3594	64.0207	-0.3718		tss_28787	7.65	7.54	2.55	1.6	COL15A1	0.0815661	0.0827768	0	0.0285332	-0.672893
tss_30414	7.81	8.3	22.8	19.71	ZBTB33	36.7973	43.7174	34.0305	35.7713	-0.205439		tss_3367	5.27	6.11	1.5	1.6	APBB1IP	0.0567816	0	0.303578	0.0596401	1.13315
tss_25480	2.53	1.3	4.56	4.05	SYNE1	2.95911	2.05648	4.87804	3.85826	0.776847		tss_2520	24.65	25.35	7.05	6.4	PTGS2	0	0	0.0339295	0.166585	1.00185
tss_30929	0.44	1.2	3.6	2.07	CLIC2	0.227176	0.236856	0.594792	0.562256	1.03115		tss_5193	24.31	20.54	5.25	6.72	DTX4	0.447886	0.614107	7.79521	7.87521	3.65256
tss_11025	1.21	1.2	3.36	3.33	IRX5	3.33174	2.5574	5.32097	5.26196	0.824439		tss_20301	31.62	27.04	8.4	7.2	WNT5A	0.0507115	0.0514559	0.732139	0.718454	2.44956
tss_17079	1.32	0.9	1.92	2.07	ZNF385B	1.68014	2.3141	3.85911	3.42345	0.835123		tss_20302	30.6	25.87	7.95	6.88	WNT5A	0.0507115	0.0514559	0.732139	0.718454	2.44956
tss_9738	1.32	0.8	2.52	2.97	ALDH1A2	49.4375	51.0916	19.1793	19.4114	-1.3767		tss_28645	7.82	5.98	0.75	2.88	NTRK2	0	0	0.0233554	0	0.159341
tss_8161	0.55	0.5	0.96	1.8	OLFM4	0	0	0.0454004	0	0.295138		tss_17918	27.88	25.35	7.05	6.88	INSM1	1.51196	1.06057	2.00682	1.75213	0.513915
tss_30887	5.28	6.4	13.92	18.18	PLXNA3	3.29673	3.09774	10.7716	11.1596	1.74675		tss_1868	4.93	7.54	1.65	1.6	FLG	0	0	0	0.0113027	0.0793112
tss_21084	0.55	2	4.8	4.14	SLITRK3	4.11503	4.90484	2.70058	2.56587	-0.754142		tss_24654	4.59	7.8	2.1	1.12	KIF6	1.23519	1.73674	1.68152	1.98706	0.286443
tss_30419	10.12	6.9	21.36	21.78	LAMP2	48.4676	56.4885	82.5283	79.4107	0.624699		tss_24655	4.59	7.8	2.1	1.12	KIF6	1.23519	1.73674	1.68152	1.98706	0.286443
tss_18437	2.75	2.7	5.76	7.83	CHRNA4	0.227989	0.211878	0.575211	0.435389	0.919878		tss_26277	30.94	32.11	8.55	7.52	SEMA3D	0.337534	0.27392	0.91386	1.15698	1.48464
tss_11031	1.43	2	3.84	4.23	MMP2	2.23688	1.32974	6.60085	4.95005	1.64143		tss_6191	7.31	3.77	1.05	1.76	OR8A1	0	0.245901	0.514374	0.379278	1.29436
tss_21857	0.55	0.4	3.6	1.26	EPHA5	0.867354	1.22698	2.04278	1.74202	0.796432		tss_21298	8.16	7.28	2.1	1.76	PLAAT1	13.5676	10.922	14.3633	17.1926	0.363121
tss_15399	1.21	0.8	2.76	2.34	ZNF813	0.317894	0.330495	1.42781	1.02134	1.64273		tss_25606	10.2	9.36	2.25	2.56	FAM120B	3.3905	3.52412	6.36319	6.53508	0.880518
tss_11029	1.32	2	3.84	4.05	MMP2	2.23688	1.32974	6.60085	4.95005	1.64143		tss_9856	5.95	7.41	1.95	1.28	CORO2B	0.0437876	0	0	0	-0.285625
tss_23781	4.51	2.9	10.8	10.71	GABRG2	0.0394021	0	0	0	-0.259436		tss_9070	28.9	21.84	4.95	6.72	STON2	0.750996	0.719574	3.72414	3.36653	2.12571
tss_30561	9.46	6.7	25.68	23.4	OCRL	31.3927	33.3514	38.5602	38.1228	0.243466		tss_20894	18.19	20.28	4.05	4.8	CLSTN2	6.92653	6.09569	7.02857	6.55412	0.0598931
tss_26829	0.99	1.1	1.56	2.97	KLRG2	8.14124	7.98084	5.12658	5.22546	-0.629303		tss_2160	6.8	8.06	1.65	1.76	IFI16	0.117866	0.119954	1.95367	1.48795	3.05617
tss_5121	1.54	1.6	5.28	4.05	OR5M9	0	0.213097	0	0	-1.04648		tss_8954	13.6	17.68	3.75	3.36	RGS6	0.107388	0.0526018	0.249566	0.395053	1.23034
tss_30663	2.64	1.9	6.84	4.59	FHL1	123.205	130.626	166.349	168.675	0.400121		tss_28820	16.49	16.25	3.9	3.52	GRIN3A	0.0534439	0.0903198	0.0761512	0.0560717	-0.0492657
tss_30666	2.86	2	7.08	5.04	FHL1	123.205	130.626	166.349	168.675	0.400121		tss_25605	11.56	11.7	2.7	2.56	DLL1	0.613201	0.42826	1.84361	1.00582	1.2965
tss_30400	12.21	13.1	27.72	33.93	SOWAHD	0.497034	0.312043	1.56024	0.984662	1.44372		tss_8953	13.43	18.07	3.75	3.36	RGS6	0.107388	0.0526018	0.249566	0.395053	1.23034
tss_10010	3.52	4.1	8.64	8.01	LINGO1	5.28594	4.54411	5.67671	5.49477	0.181091		tss_8956	13.43	16.25	3.6	3.04	RGS6	0.107388	0.0526018	0.249566	0.395053	1.23034
tss_30839	4.73	4.2	10.92	11.79	PLXNB3	0.0908211	0.0236011	0.773391	0.756419	2.45984		tss_7041	25.84	24.96	5.55	5.76	TESPA1	0	0	0.0393761	0.0843141	0.694614
tss_13436	1.54	1.1	4.08	2.79	RNF138	63.401	74.5345	60.5002	64.9037	-0.137203		tss_1977	13.77	10.66	3.45	1.92	SHE	0	0	0.137876	0.22552	1.49415
tss_4815	7.26	7.4	13.2	16.92	PTPN5	0.196133	0.204358	0.599221	0.40366	1.00228		tss_8955	13.6	16.64	3.6	3.04	RGS6	0.107388	0.0526018	0.249566	0.395053	1.23034
tss_30604	3.19	2.7	10.92	9.27	GPC3	46.237	46.1531	42.4757	35.0779	-0.251948		tss_2161	5.27	7.41	1.35	1.44	IFI16	0.117866	0.119954	1.95367	1.48795	3.05617
tss_29990	3.3	2.1	5.52	7.83	SPIN2B	6.09622	6.02045	4.86379	5.24699	-0.256459		tss_9989	15.13	16.25	3.3	3.52	TMEM266	0.255108	0.129871	0.27281	0.201003	0.203963
tss_29991	3.3	2.1	5.52	7.83	SPIN2B	6.09622	6.02045	4.86379	5.24699	-0.256459		tss_29006	25.5	24.83	5.55	5.28	OR1J1	0	0	0.6069	0.199079	2.33053
tss_30662	2.64	1.9	6.72	4.59	FHL1	123.205	130.626	166.349	168.675	0.400121		tss_10120	13.43	15.47	2.85	3.36	AGBL1	0	0	0	0.0388536	0.256127
tss_30841	14.74	12.1	28.8	38.07	SRPK3	0.328015	0.248087	1.26129	1.09037	1.71712		tss_16226	14.11	13.52	3.15	2.72	ARHGAP25	0.05581	0	0	0	-0.355073
tss_30548	3.63	5.2	12.84	8.91	STAG2	88.0488	97.1803	102.562	108.759	0.189933		tss_16227	14.11	13.52	3.15	2.72	ARHGAP25	0.05581	0	0	0	-0.355073
tss_22669	1.65	1.7	3.48	4.68	SRD5A1	4.19031	3.81919	4.17678	3.91855	0.015005		tss_7883	8.84	8.58	2.7	0.96	SACS	1.07531	0.968426	1.79074	1.72357	0.727191
tss_30418	10.34	6.8	21.48	21.69	LAMP2	48.4676	56.4885	82.5283	79.4107	0.624699		tss_4926	36.04	33.15	7.5	7.04	LMO2	1.28601	0.988393	10.4595	8.9301	2.98494
tss_28938	7.04	5.9	15	12.06	COL27A1	5.38341	4.71113	2.47475	2.18235	-1.08371		tss_6287	8.33	5.2	1.65	1.12	JAM3	0.422747	0.351825	0.822928	0.68688	0.810994
tss_8243	1.21	1.4	4.2	3.42	SPRY2	11.4848	10.8862	12.5853	14.1895	0.257142		tss_6288	8.33	5.33	1.65	1.12	JAM3	0.422747	0.351825	0.822928	0.68688	0.810994
tss_30840	14.85	12	28.8	37.89	SRPK3	0.328015	0.248087	1.26129	1.09037	1.71712		tss_15577	9.52	7.93	1.95	1.6	ZNF835	0	0	0.0452161	0	0.294054
tss_30366	9.79	9.2	24.6	25.02	AMOT	139.441	146.267	58.133	59.082	-1.28393		tss_9547	11.56	8.32	1.65	2.4	STARD9	0.105398	0.186878	0.215854	0.304017	0.548271
tss_30549	4.51	5.4	14.4	10.62	STAG2	88.0488	97.1803	102.562	108.759	0.189933		tss_1976	18.7	16.25	3.9	3.2	TDRD10	0	0	0.208643	0.0683235	1.25389
tss_13490	0.99	1.1	3.96	3.42	SETBP1	0.710194	0.729089	1.3468	1.55225	0.918761		tss_7031	5.61	7.41	1.2	1.44	NCKAP1L	0.015611	0	1.38985	1.36446	3.77632
tss_28541	0.77	0.4	1.8	1.8	PIP5K1B	2.21951	3.19197	2.84972	2.29721	-0.0696705		tss_7037	19.89	23.14	4.8	3.84	LACRT	0	0	0	3.84502	4.33807
tss_30615	4.84	6	14.52	13.32	FAM122B	53.3564	60.6813	50.057	50.3404	-0.183446		tss_3108	26.35	31.59	5.85	5.76	TRIM58	0	0.0279018	0.617083	0.51935	2.5519
tss_28958	1.1	0.8	1.8	2.52	ASTN2	1.62221	2.86719	2.3844	2.00085	-0.0324029		tss_20303	17	16.64	1.95	4.64	WNT5A	0.0507115	0.0514559	0.732139	0.718454	2.44956
tss_30412	9.9	9.9	29.52	29.25	RHOXF2	0	0	0	4.90635e-07	3.53918e-06		tss_7039	6.97	5.85	1.2	1.28	MUCL1	0	0	2.5113	4.96686	5.26269
tss_30413	9.9	9.9	29.52	29.25	RHOXF2B	0	0	0	0.121719	0.685801		tss_8734	16.83	16.9	4.05	2.24	ATL1	1.50423	1.181	2.55328	2.32891	0.816764
tss_17471	5.28	4.6	13.92	8.64	NYAP2	0	0	0	0.0298666	0.200797		tss_7036	93.84	84.11	16.8	15.84	PPP1R1A	0.0858111	0	3.48824	3.33762	4.61954
tss_30616	4.84	6	14.52	13.41	FAM122B	53.3564	60.6813	50.057	50.3404	-0.183446		tss_8733	16.66	17.03	3.9	2.24	ATL1	1.50423	1.181	2.55328	2.32891	0.816764
tss_8241	1.43	1.5	4.2	3.6	SPRY2	11.4848	10.8862	12.5853	14.1895	0.257142		tss_26256	9.35	8.71	1.95	1.28	GNAI1	1.20976	1.47707	1.38089	1.22583	-0.040601
tss_22372	1.21	0.8	2.16	2.43	HHIP	0.52505	0.703352	0.663807	0.758132	0.183318		tss_26257	10.03	9.36	2.1	1.28	GNAI1	1.20976	1.47707	1.38089	1.22583	-0.040601
tss_30399	12.21	10.3	30.48	29.25	SEPTIN6	30.876	29.7269	39.7077	39.0902	0.377674		tss_6639	13.6	12.48	1.8	2.72	LDHB	174.174	200.181	130.975	144.103	-0.444288
tss_13446	10.45	7.8	27	26.19	NOL4	2.07263	2.33997	1.74643	2.24359	-0.138623		tss_6640	13.6	12.48	1.8	2.72	LDHB	174.174	200.181	130.975	144.103	-0.444288
tss_2809	1.21	1.4	3.6	3.6	USH2A	0.0221883	0.037142	0.0375016	0.0128697	-0.0507216		tss_6641	13.6	12.48	1.8	2.72	LDHB	174.174	200.181	130.975	144.103	-0.444288
tss_11032	1.43	2	3.84	4.14	MMP2	2.23688	1.32974	6.60085	4.95005	1.64143		tss_5783	12.92	13.13	2.55	1.92	DLG2	3.98844	4.31867	4.03413	4.2407	-0.00548468
tss_2150	3.52	2.1	9.36	8.91	SPTA1	0	0	0.015058	0	0.104726		tss_26982	12.24	13.26	1.95	2.4	TMEM176A	0	0	0	0.182654	0.93604
tss_10007	3.85	5.1	9.24	9.09	LINGO1	5.28594	4.54411	5.67671	5.49477	0.181091		tss_11293	6.46	6.37	0.9	1.28	CHST4	0.0721949	0	0.077209	0.0758651	0.375331
tss_30576	14.63	10.3	32.52	31.59	RAB33A	0.198304	0	0.690271	0.357598	1.64752		tss_28556	23.12	25.22	4.5	3.52	FAM189A2	0.144229	0	0.616933	0.7578	2.19367
tss_11026	1.21	1.2	2.88	3.33	CRNDE	33.8585	35.7648	29.1188	29.9101	-0.237407		tss_27945	8.16	7.15	0.45	2.08	ENPP2	0.0778504	0	0.100652	0	0.113786
tss_28675	1.32	1.2	2.88	3.51	SHC3	0.125891	0.159849	0.207712	0.226476	0.384726		tss_28554	27.54	27.3	4.8	4.16	FAM189A2	0.144229	0	0.616933	0.7578	2.19367
tss_17472	5.28	4.8	14.04	8.55	NYAP2	0	0	0	0.0298666	0.200797		tss_6629	10.2	8.97	1.05	2.08	IAPP	0	0	0.0881255	0	0.526697
tss_30682	2.75	2.1	6.48	8.19	ARHGEF6	6.99994	7.30096	13.8031	12.4015	0.864647		tss_4219	8.5	8.32	1.5	1.12	ATRNL1	2.5144	1.32758	4.26994	3.9242	1.05432
tss_21029	7.26	8.9	13.92	18.72	KCNAB1	0.504172	0.444113	1.49474	1.33524	1.39983		tss_19413	18.53	18.46	2.25	3.52	GRAP2	0	0	1.15836	1.12165	3.63227
tss_21030	7.26	8.9	13.92	18.72	KCNAB1	0.504172	0.444113	1.49474	1.33524	1.39983		tss_28555	27.2	27.69	4.65	3.68	FAM189A2	0.144229	0	0.616933	0.7578	2.19367
tss_10310	1.98	1.9	3.72	3.51	PRR25	0.142459	0.299207	0.372334	0.256708	0.369623		tss_12581	10.03	10.27	1.95	1.12	MAPT	2.32281	1.83793	12.7174	11.6815	2.49595
tss_28959	1.1	0.8	1.8	2.52	ASTN2	1.62221	2.86719	2.3844	2.00085	-0.0324029		tss_25604	8.33	7.93	1.65	0.8	FAM120B	3.3905	3.52412	6.36319	6.53508	0.880518
tss_23780	4.62	3.2	10.68	10.71	GABRG2	0.0394021	0	0	0	-0.259436		tss_12580	9.52	9.88	1.8	1.12	MAPT	2.32281	1.83793	12.7174	11.6815	2.49595
tss_27045	6.49	6.6	22.44	18.99	DPP6	0	0	0	0.0727591	0.447627		tss_18654	9.52	8.97	1.95	0.8	IFNAR2	2.22841	2.10579	2.81246	2.17403	0.19391
tss_17362	1.65	2.7	5.52	4.95	RUFY4	0.160936	0	0.140463	0	-0.084245		tss_18655	9.52	8.97	1.95	0.8	IFNAR2	2.22841	2.10579	2.81246	2.17403	0.19391
tss_13447	10.89	8.1	27.36	26.28	NOL4	2.07263	2.33997	1.74643	2.24359	-0.138623		tss_1251	23.29	27.3	3.75	3.68	ADGRL2	1.49291	1.90069	1.25078	1.38462	-0.341878
tss_16364	8.03	9.6	25.8	19.62	CTNNA2	0.0513379	0	0	0	-0.329628		tss_1248	8.33	11.05	1.2	1.6	ADGRL2	1.49291	1.90069	1.25078	1.38462	-0.341878
tss_19791	0.55	0.9	1.44	2.52	SATB1	6.69577	6.54669	5.98845	4.4582	-0.336398		tss_1249	8.33	11.18	1.2	1.6	ADGRL2	1.49291	1.90069	1.25078	1.38462	-0.341878
tss_30406	16.72	16.8	39.36	38.88	AKAP14	0	0	0.178918	0	0.921886		tss_19414	13.77	18.85	2.25	2.4	GRAP2	0	0	1.15836	1.12165	3.63227
tss_16365	8.25	9.5	26.28	19.71	CTNNA2	0.0513379	0	0	0	-0.329628		tss_19631	7.48	7.41	0.9	1.12	LRRN1	2.30416	2.55406	6.1161	5.35019	1.20564
tss_24937	1.1	1.8	2.64	2.97	B3GAT2	5.58264	5.6273	5.85452	4.9269	-0.0552266		tss_20217	32.64	35.1	5.7	3.2	DOCK3	0.183924	0.170919	0.917212	0.884372	1.85099
tss_30569	12.76	11.9	33.96	31.32	BCORL1	10.9066	11.754	18.1509	18.6207	0.693554		tss_11294	6.63	6.5	0.6	1.12	CHST4	0.0721949	0	0.077209	0.0758651	0.375331
tss_11028	1.32	2	3.84	3.87	MMP2	2.23688	1.32974	6.60085	4.95005	1.64143		tss_1250	13.94	16.9	1.35	2.56	ADGRL2	1.49291	1.90069	1.25078	1.38462	-0.341878
tss_30407	16.61	16.5	39.12	37.35	AKAP14	0	0	0.178918	0	0.921886		tss_10215	9.69	7.93	0.45	1.76	IGF1R	17.5035	17.4409	7.29082	6.87328	-1.29083
tss_16610	1.43	1.4	2.16	3.24	SH3RF3	3.55254	4.08499	2.60941	2.79376	-0.484156		tss_27954	10.71	8.19	1.2	1.12	SNTB1	1.64299	1.22877	1.8177	1.90582	0.353083
tss_1618	7.15	8.1	15.72	16.02	NGF	0	0	1.76758	1.06728	3.92356		tss_20618	9.52	9.88	1.2	1.12	IGSF11	0.173567	0.2205	0.861521	0.956804	1.76446
tss_30405	6.38	6.3	19.32	18	RNF113A	28.672	24.9817	30.8752	29.2424	0.163534		tss_8619	21.76	16.12	1.65	2.88	NOVA1	0.503553	0.351313	1.17281	2.12938	1.7312
tss_1448	6.27	6.2	13.56	15.66	NTNG1	0.115917	0.265253	0.262382	0.33387	0.454265		tss_8618	22.27	16.38	1.65	2.88	NOVA1	0.503553	0.351313	1.17281	2.12938	1.7312
tss_29971	1.21	2.3	5.4	5.58	FAM104B	17.334	21.5303	17.4637	11.9094	-0.401565		tss_9658	21.59	21.84	1.95	3.04	TNFAIP8L3	1.10716	1.33931	3.70033	2.18122	1.20037
tss_26039	6.16	7	16.8	14.31	CDC14C	0	0.0527858	0	0	-0.337915		tss_8617	23.8	17.68	1.65	3.04	NOVA1	0.503553	0.351313	1.17281	2.12938	1.7312
tss_22656	1.76	1.1	3.36	2.79	MRPL36	74.0001	67.0932	63.7957	69.0382	-0.0868991		tss_13419	13.77	12.87	1.65	1.28	CHST9	0	0.0123296	0.15573	0.166145	1.2974
tss_13437	1.54	1.1	3.96	2.79	RNF138	63.401	74.5345	60.5002	64.9037	-0.137203		tss_7038	61.88	61.49	8.1	5.44	DCD	0	0	0	0.540926	1.88933
tss_19488	1.32	0.9	2.28	2.52	A4GALT	2.24975	1.45525	2.17607	1.783	0.0909384		tss_8616	23.97	18.33	1.65	2.88	NOVA1	0.503553	0.351313	1.17281	2.12938	1.7312
tss_30822	9.57	6.4	20.16	22.32	ATP2B3	0.217199	0.135471	1.33284	1.21145	2.31194		tss_16028	5.95	7.54	0.6	0.8	SLC8A1	0	0.0132398	0.0419251	0.0548759	0.477019
tss_1449	6.05	6.2	13.44	14.94	NTNG1	0.115917	0.265253	0.262382	0.33387	0.454265		tss_16125	10.37	10.79	1.05	1.12	SPTBN1	21.465	21.1084	26.5174	23.6283	0.235155
tss_1450	6.05	6.2	13.44	14.94	NTNG1	0.115917	0.265253	0.262382	0.33387	0.454265		tss_2503	20.23	18.72	2.1	1.76	C1orf21	1.34584	1.60969	5.89642	6.63563	2.01251
tss_19487	1.32	0.9	2.28	2.61	A4GALT	2.24975	1.45525	2.17607	1.783	0.0909384		tss_7040	29.41	25.09	2.25	2.24	TESPA1	0	0	0.0393761	0.0843141	0.694614
tss_10009	3.74	5	8.88	8.64	LINGO1	5.28594	4.54411	5.67671	5.49477	0.181091		tss_5826	8.84	9.88	0.9	0.64	FOLH1B	0	0.0800616	0.0839974	0	0.0201335
tss_26790	0.66	1.3	3	2.25	WDR91	7.28884	6.57579	11.4653	10.5213	0.657617		tss_20646	6.63	6.76	0.75	0.32	STXBP5L	0.316119	0.234194	3.05931	3.19084	3.10377
tss_29576	3.08	2.7	8.4	6.12	PHKA2	11.2276	10.7526	9.07641	8.65082	-0.30712		tss_20647	6.63	6.76	0.75	0.32	STXBP5L	0.316119	0.234194	3.05931	3.19084	3.10377
tss_22552	0.66	1	2.52	2.61	GLRA3	0	0.0330808	0.0139192	0.0429706	0.140319		tss_20554	22.1	24.57	1.95	1.76	NECTIN3	1.73372	1.7195	2.52564	2.61636	0.548211
tss_3026	1.98	1.1	4.32	2.97	CHRM3	0.369257	0.395075	1.11579	0.910103	1.20678		tss_4959	8.16	11.57	1.2	0.32	RAG1	2.02891	1.64636	4.42796	3.67513	1.09935
tss_30238	8.14	7.8	17.28	18.27	GPRASP1	1.15715	1.01147	1.52542	1.53458	0.460825		tss_20975	7.14	5.85	0.3	0.64	PFN2	41.9503	42.3209	79.5307	81.0038	0.928148
tss_28582	2.86	2.3	6.84	4.41	RORB	0.960508	1.34191	0.625464	0.451835	-0.970227		tss_8161	7.82	8.97	0.45	0.32	OLFM4	0	0	13.4099	13.885	7.10302
tss_24811	1.21	1.4	2.64	2.34	RCAN2	1.70527	1.74339	3.66653	3.01236	0.914809		tss_21986	21.42	20.41	0.9	0.8	CXCL13	0	0	136.223	143.127	10.4489
tss_30602	4.29	2.9	10.56	10.35	TFDP3	0	0	0.0819328	0	0.495351		tss_29861	34	26.65	0.9	0.8	GAGE1	0.147682	0.300356	11.6268	11.8634	5.19207
tss_29972	1.21	2.4	5.4	5.49	FAM104B	17.334	21.5303	17.4637	11.9094	-0.401565		tss_29804	37.06	36.92	0.9	0.8	GAGE13	0	0	0	0.000208271	0.00150158
tss_29973	1.21	2.4	5.4	5.49	FAM104B	17.334	21.5303	17.4637	11.9094	-0.401565		tss_29805	37.57	37.05	0.9	0.8	GAGE2E	0	0	0	0.0015354	0.0110333
tss_29974	1.21	2.4	5.4	5.49	FAM104B	17.334	21.5303	17.4637	11.9094	-0.401565		tss_29806	37.57	37.05	0.9	0.8	GAGE8	0	0	0	0.537048	1.88176
tss_6744	1.87	2.6	3.24	6.21	PDZRN4	0	0	0.0372886	0	0.246643		tss_6013	26.86	28.34	0.6	0.48	ZBTB16	0.287613	0.349118	17.5295	17.9947	5.41599
tss_10008	3.85	5.1	8.88	8.73	LINGO1	5.28594	4.54411	5.67671	5.49477	0.181091		tss_6014	28.39	29.64	0.6	0.48	ZBTB16	0.287613	0.349118	17.5295	17.9947	5.41599
tss_30425	8.03	6.9	19.68	16.47	MCTS1	12.4857	12.8074	10.5544	10.4553	-0.265383		tss_6015	28.56	30.42	0.6	0.48	ZBTB16	0.287613	0.349118	17.5295	17.9947	5.41599
tss_16022	4.62	7.2	11.76	14.04	TMEM178A	0.991582	0.781968	0.669092	0.172723	-0.921694		tss_6016	28.9	30.68	0.6	0.48	ZBTB16	0.287613	0.349118	17.5295	17.9947	5.41599
tss_30622	4.84	4.3	13.08	11.97	RTL8A	98.9844	98.1709	81.3075	92.4481	-0.182076		tss_29859	35.53	35.1	0.3	0.96	GAGE2B	0.000459395	0	0	6.09477e-05	-0.00287046
tss_1425	12.98	11.7	29.52	31.5	OLFM3	0.0453665	0	0	0	-0.294938		tss_29860	35.53	35.1	0.3	0.96	GAGE2C	0	0.000186215	0.000169016	6.41208e-05	0.000338115
tss_1426	12.98	11.9	29.64	31.5	OLFM3	0.0453665	0	0	0	-0.294938		tss_29858	35.53	35.23	0.3	0.96	GAGE2A	1.87192	2.96596	3.02143	4.97445	0.702082
tss_30603	7.26	6.5	20.4	19.08	GPC4	13.5046	14.2245	16.1216	16.7377	0.243287		tss_3791	14.45	13.39	0.3	0	KCNMA1	11.5976	10.4134	130.269	130.003	3.55178
tss_30675	4.73	5.3	13.44	15.21	MAP7D3	21.4144	22.2542	21.0967	19.7012	-0.0976387		tss_13576	9.35	5.98	0	0	TCF4	0.330755	0.324914	0.0799584	0.0593019	-1.33466
tss_16021	4.62	6.9	11.28	13.5	TMEM178A	0.991582	0.781968	0.669092	0.172723	-0.921694		tss_13575	10.54	7.15	0	0	TCF4	0.330755	0.324914	0.0799584	0.0593019	-1.33466
tss_30393	10.67	9.1	26.4	23.04	PGRMC1	262.123	266.578	251.408	259.743	-0.0486838
tss_30392	10.45	9.2	26.52	22.95	PGRMC1	262.123	266.578	251.408	259.743	-0.0486838
tss_21086	0.66	1.3	3.6	2.97	SLITRK3	4.11503	4.90484	2.70058	2.56587	-0.754142
tss_30605	3.96	4	10.92	10.26	CCDC160	0.501204	0.40452	1.08279	1.04474	1.07381
tss_9213	1.54	1.5	2.76	2.16	DEGS2	1.01217	0.936527	1.11281	1.28175	0.272028
tss_5077	3.08	2.4	6.6	8.46	FOLH1	0.184886	0.217235	0.0645628	0.156519	-0.515953
tss_7796	1.76	1.5	5.04	4.23	TMEM132B	0.0376501	0.0147788	0.137205	0.101601	0.797706
tss_30547	7.81	7.7	18.6	19.62	XIAP	18.7769	23.8544	28.3734	26.916	0.373547
tss_10004	1.21	1.2	1.32	3.42	LINGO1	5.28594	4.54411	5.67671	5.49477	0.181091
tss_21085	0.66	1.8	3.84	3.24	SLITRK3	4.11503	4.90484	2.70058	2.56587	-0.754142
tss_29732	3.41	2.8	7.08	8.55	ZNF182	8.55556	8.02218	9.44004	9.28571	0.173802
tss_13448	9.02	6.1	21.72	19.35	NOL4	2.07263	2.33997	1.74643	2.24359	-0.138623
tss_4899	0.99	1.4	3.24	2.61	PAX6	15.5031	14.5088	15.35	16.356	0.0787108
tss_10136	1.65	1.1	2.64	3.6	HAPLN3	7.87346	6.33737	9.31115	7.41968	0.232499
tss_30802	9.24	10.7	24.72	26.91	ZNF185	2.70848	2.96219	1.45801	1.82793	-0.751977
tss_30614	4.84	6	14.64	13.41	FAM122B	53.3564	60.6813	50.057	50.3404	-0.183446
tss_2668	6.82	7.2	12.12	12.6	CNTN2	0.0176606	0.0183354	0.0308411	0.0158674	0.064045
tss_30702	1.32	1.4	3.6	3.24	CDR1	3.37948	1.49991	0.339806	0.351275	-2.51103
tss_30758	5.39	5.5	16.68	16.74	MTM1	7.13225	8.43786	10.7949	9.26589	0.361498
tss_30544	8.36	7.7	18.24	20.07	XIAP	18.7769	23.8544	28.3734	26.916	0.373547
tss_30610	6.49	5.3	16.68	15.03	PLAC1	6.73521	7.24022	8.00059	4.82781	-0.121733
tss_30889	7.04	7.5	17.4	17.37	UBL4A	62.6987	50.5696	62.9307	63.2182	0.155124
tss_30546	8.14	7.6	18.12	19.62	XIAP	18.7769	23.8544	28.3734	26.916	0.373547
tss_8295	1.65	1.1	3.36	4.77	ITGBL1	0	0.0306774	0.333333	0.518714	2.18925
tss_23524	0.99	1.6	3	2.61	PCDHB15	0.144398	0.112718	0.378222	0.324806	0.98221
tss_10309	3.08	2.8	5.16	5.31	GNG13	2.6206	2.56515	2.93273	2.53125	0.0726689
tss_25972	6.27	4.9	11.64	11.16	HECW1	0.101819	0.047061	0.0508211	0.0407432	-0.258917
tss_30545	8.36	7.8	18.12	19.98	XIAP	18.7769	23.8544	28.3734	26.916	0.373547
tss_23961	2.31	2.6	3.48	5.13	FLT4	13.6187	11.1113	11.5875	10.0225	-0.192893
tss_30736	12.76	11.6	25.32	26.73	EOLA1	15.6807	13.3859	10.4475	11.5321	-0.400022
tss_4898	0.99	1.5	3.36	2.79	PAX6	15.5031	14.5088	15.35	16.356	0.0787108
tss_22655	1.98	1.2	3.6	3.15	NDUFS6	85.9347	75.734	89.3049	99.1721	0.221095
tss_30873	3.08	2.8	6.96	8.82	TKTL1	0.122415	0.191534	0.587636	0.330578	1.1215
tss_25875	1.54	0.8	2.4	2.25	WIPF3	1.67258	1.74054	2.80156	2.94831	0.719613
tss_30737	12.65	11.7	24.96	26.46	EOLA1	15.6807	13.3859	10.4475	11.5321	-0.400022
tss_4897	1.1	1.6	3.72	2.88	PAX6	15.5031	14.5088	15.35	16.356	0.0787108
tss_30390	17.71	18.1	43.68	40.68	LONRF3	7.9577	8.93101	10.1422	9.66388	0.227395
tss_30755	11.88	10	22.44	23.94	EOLA2	37.1159	31.1381	25.5484	24.2537	-0.453146
tss_30237	8.58	8.4	17.28	18.72	GPRASP1	1.15715	1.01147	1.52542	1.53458	0.460825
tss_30424	9.24	8.1	19.44	17.28	MCTS1	12.4857	12.8074	10.5544	10.4553	-0.265383
tss_20403	2.53	2	4.56	3.24	FRMD4B	2.97739	2.40231	2.969	2.69843	0.0725412
tss_16814	1.87	1.5	2.16	4.14	CXCR4	3.31096	3.50122	8.84006	8.18075	1.29622
tss_30578	14.63	13.5	33.36	34.56	SLC25A14	29.6352	27.8311	27.2041	27.6125	-0.0678615
tss_16813	1.87	1.4	2.16	4.05	CXCR4	3.31096	3.50122	8.84006	8.18075	1.29622
tss_30579	14.63	13.7	33.84	34.65	SLC25A14	29.6352	27.8311	27.2041	27.6125	-0.0678615
tss_23081	2.2	3.1	4.68	4.95	RASGRF2	1.20366	1.69013	2.06006	1.7265	0.365769
tss_7801	23.54	21.6	47.88	49.5	FZD10	1.95191	2.31018	0.542158	0.678618	-1.65104
tss_30612	5.72	6	14.4	13.59	FAM122C	4.5746	4.76296	5.94172	6.65941	0.424579
tss_30633	5.06	4.4	10.08	11.16	INTS6L	11.4435	12.0054	10.6046	12.4408	-0.0248278
tss_17450	1.43	1.1	2.76	2.7	SGPP2	4.36923	3.96177	3.91949	3.1412	-0.232608
tss_30824	12.98	10.1	22.68	24.39	DUSP9	17.8343	13.2472	23.9853	22.0538	0.563804
tss_30859	4.29	4.8	14.04	11.79	MECP2	32.4224	27.3887	37.0021	35.7755	0.282224
tss_21016	1.32	1.4	3.24	2.34	MME	1.80913	2.57935	4.62198	4.10981	0.960933
tss_20723	5.06	5.4	8.4	9.63	CHST13	0.730459	0.254381	0.920368	0.365342	0.32646
tss_21013	1.21	1.4	3.24	2.34	MME	1.80913	2.57935	4.62198	4.10981	0.960933
tss_21014	1.21	1.4	3.24	2.34	MME	1.80913	2.57935	4.62198	4.10981	0.960933
tss_30613	5.72	6.1	14.4	13.59	FAM122C	4.5746	4.76296	5.94172	6.65941	0.424579
tss_30803	11.22	13.5	29.16	32.31	ZNF185	2.70848	2.96219	1.45801	1.82793	-0.751977
tss_30715	16.17	15.8	34.8	37.44	MAGEC2	0	0.0809784	2.29968	2.23356	4.0743
tss_16815	1.87	1.5	2.4	4.14	CXCR4	3.31096	3.50122	8.84006	8.18075	1.29622
tss_30753	3.19	2.8	7.32	8.28	MAGEA8	0	0.184977	0.128568	0.0663294	0.0367056
tss_30575	18.48	13.5	33.24	34.38	AIFM1	92.0811	88.8645	70.2401	77.3819	-0.293289
tss_30752	3.19	2.8	7.32	8.01	MAGEA8	0	0.184977	0.128568	0.0663294	0.0367056
tss_30724	30.91	30.7	74.16	64.35	SLITRK2	0	0	0.125186	0.0990072	1.08472
tss_22670	1.87	2	3.6	4.68	NSUN2	64.5696	68.6496	51.6259	56.1872	-0.30476
tss_30574	18.37	13.3	32.76	34.02	AIFM1	92.0811	88.8645	70.2401	77.3819	-0.293289
tss_17451	1.43	1.1	2.76	2.7	SGPP2	4.36923	3.96177	3.91949	3.1412	-0.232608
tss_17437	6.82	7.6	12.84	12.24	ASIC4	0.051891	0	0.4531	0.233579	1.81561
tss_30684	1.54	1.7	6.36	4.41	RBMX	386.122	373.898	233.562	249.034	-0.655003
tss_2669	7.37	8.8	13.32	13.86	CNTN2	0.0176606	0.0183354	0.0308411	0.0158674	0.064045
tss_25615	1.65	2.3	3.72	4.32	FAM20C	4.36815	3.9754	5.0172	5.42031	0.316253
tss_30568	8.91	8.9	21.72	21.96	UTP14A	70.2468	68.3595	38.5851	37.8725	-0.856572
tss_27778	11.44	10.3	20.52	23.22	RUNX1T1	1.29497	1.85994	0.136903	0.253787	-2.5058
tss_27779	11.44	10.3	20.52	23.22	RUNX1T1	1.29497	1.85994	0.136903	0.253787	-2.5058
tss_30567	9.02	9	21.72	22.23	UTP14A	70.2468	68.3595	38.5851	37.8725	-0.856572
tss_27780	11.55	10.2	20.16	23.22	RUNX1T1	1.29497	1.85994	0.136903	0.253787	-2.5058
tss_30858	4.95	5.9	15.84	13.95	MECP2	32.4224	27.3887	37.0021	35.7755	0.282224
tss_30632	5.5	5.6	13.32	10.35	SMIM10L2A	3.07042	2.57701	5.8565	5.50035	0.982874
tss_22686	2.31	1.2	3.48	3.87	ANKRD33B	1.80656	1.7279	3.94502	3.31448	0.998179
tss_30852	1.87	1.1	3.6	3.51	ARHGAP4	0.492558	0.513029	0.781776	0.846167	0.600485
tss_9853	7.37	5.9	10.8	10.44	ITGA11	0.094243	0.0279723	0.188164	0.193761	0.852808
tss_24968	20.13	20	39.12	44.1	HTR1B	0	0	0	0.104679	0.60729
tss_30593	14.85	15	35.76	29.43	RAP2C	29.0647	34.3798	27.6349	26.7717	-0.220961
tss_17402	13.2	11.2	19.56	20.07	IHH	0	0.0632692	0.370573	0.491397	2.01213
tss_26700	1.21	1.2	2.16	3.15	LRRC4	1.08923	1.34601	1.36713	1.04126	-0.0147748
tss_30387	16.17	15.5	35.88	38.16	ZCCHC12	15.2591	13.32	18.3971	17.9808	0.345951
tss_30738	10.45	7.7	17.64	20.16	EOLA1	15.6807	13.3859	10.4475	11.5321	-0.400022
tss_30670	2.09	2.4	9.12	5.76	FHL1	123.205	130.626	166.349	168.675	0.400121
tss_21015	1.32	1.4	3.24	2.34	MME	1.80913	2.57935	4.62198	4.10981	0.960933
tss_8695	17.38	21.5	44.88	38.97	LRFN5	0.61471	1.10028	0.601132	0.576649	-0.47499
tss_30155	3.52	5.1	7.44	9.9	RPS6KA6	3.97141	4.6009	4.63755	4.42132	0.0778793
tss_8643	2.75	2.1	5.04	5.04	NPAS3	0.202249	0.14025	0.0392576	0.179906	-0.372107
tss_30698	4.51	3.2	9.96	9.36	ATP11C	18.6744	22.5257	16.5954	15.2395	-0.36999
tss_30817	12.65	10.4	27.6	32.04	TREX2	0.950567	0.99768	0.591611	0.611699	-0.614326
tss_9906	28.93	31	52.92	58.05	HCN4	0.220892	0.229598	0.561234	0.433543	0.877143
tss_30415	14.63	12.7	33.48	29.7	TMEM255A	4.25394	6.22913	11.3929	9.48755	0.980579
tss_22107	1.21	1.6	2.04	2.97	ATOH1	0.481763	0.43097	0.420347	0.247801	-0.358095
tss_3112	2.53	3.9	4.32	7.74	OR2L13	0	0	0	0.0728798	0.448266
tss_29879	1.43	1.5	3.24	2.43	NUDT11	22.4116	22.983	13.7007	17.3798	-0.543599
tss_30416	14.63	12.4	33.24	29.25	TMEM255A	4.25394	6.22913	11.3929	9.48755	0.980579
tss_27781	11.55	10.7	20.4	23.22	RUNX1T1	1.29497	1.85994	0.136903	0.253787	-2.5058
tss_30660	6.16	4.2	13.68	12.24	SLC9A6	10.8424	10.9071	13.2435	13.8158	0.31256
tss_30661	6.16	4.2	13.68	12.24	SLC9A6	10.8424	10.9071	13.2435	13.8158	0.31256
tss_30388	19.14	22	46.08	45.81	LONRF3	7.9577	8.93101	10.1422	9.66388	0.227395
tss_30389	19.14	22	46.08	45.81	LONRF3	7.9577	8.93101	10.1422	9.66388	0.227395
tss_27553	4.51	3.9	9.12	9.36	ALKAL1	7.53509	10.0219	1.33941	0.554288	-3.08426
tss_30628	2.09	1.6	5.16	6.3	ZNF75D	8.60365	10.385	9.48499	10.1752	0.0496262
tss_30154	3.52	5.2	7.2	9.9	RPS6KA6	3.97141	4.6009	4.63755	4.42132	0.0778793
tss_11473	2.97	1.7	4.32	4.86	SLC22A31	1.34641	0.433632	0.541815	0.373074	-0.828631
tss_22659	25.74	22.3	44.76	43.74	IRX4	0.0658328	0.196703	1.87382	1.35866	2.89161
tss_30620	5.61	5.1	13.68	11.88	RTL8B	21.7207	19.6689	16.2325	17.2288	-0.305132
tss_29996	5.83	5.2	13.44	9.99	ZXDA	1.11009	1.32347	1.74965	2.0461	0.601452
tss_30595	15.62	16.2	38.52	32.58	RAP2C	29.0647	34.3798	27.6349	26.7717	-0.220961
tss_22658	25.74	22.2	44.64	43.47	IRX4	0.0658328	0.196703	1.87382	1.35866	2.89161
tss_15686	6.93	7.4	15.6	14.58	MYT1L	0	0	0.0191125	0	0.131672
tss_2505	1.87	1.6	3.12	3.42	NIBAN1	1.63592	1.82636	0.987802	0.944743	-0.780166
tss_22660	25.96	22.4	45.12	43.47	IRX4	0.0658328	0.196703	1.87382	1.35866	2.89161
tss_30671	2.2	2.5	9.12	5.58	FHL1	123.205	130.626	166.349	168.675	0.400121
tss_30876	2.86	2.7	6.24	5.85	EMD	102.134	101.056	111.594	115.489	0.160241
tss_2876	23.76	22.3	42.36	50.13	CNIH3	2.31531	2.63459	2.97314	2.0289	0.0145331
tss_30594	15.62	16.7	38.52	32.58	RAP2C	29.0647	34.3798	27.6349	26.7717	-0.220961
tss_27777	3.74	3.2	5.88	4.5	RUNX1T1	1.29497	1.85994	0.136903	0.253787	-2.5058
tss_17090	9.46	9.8	15.96	18.99	NEUROD1	0.0978214	0	0.466689	0.398657	1.8388
tss_182	4.29	3.6	6.24	6.93	PIK3CD	2.92217	2.66658	4.49551	4.08795	0.601538
tss_30554	12.32	15.3	36.48	24.3	TENM1	0.296684	0.385193	1.2676	1.03738	1.50615
tss_1199	2.97	2	4.8	4.68	ZRANB2	133.788	154.924	92.3868	89.9077	-0.662777
tss_30783	21.67	25.6	54.12	43.29	MAGEA10	0	0	0.538817	0.495652	2.62582
tss_30784	21.67	25.6	54.12	43.29	MAGEA10-MAGEA5	0	0	0	1.04836e-05	7.56212e-05
tss_30785	21.67	25.6	54.12	43.29	MAGEA10	0	0	0.538817	0.495652	2.62582
tss_30367	40.81	35.8	81.24	77.4	HTR2C	0.0913657	0.095049	0.372349	0.575484	1.57069
tss_12868	1.76	2	3.36	3.96	PRR29	0.253941	0.199947	0.177319	0	-0.793259
tss_30565	24.86	21	56.76	49.05	ZDHHC9	16.8379	18.6163	20.0061	18.518	0.11916
tss_23570	1.87	2	3.96	3.6	SPRY4	0.259716	0.180091	0.176385	0.181727	-0.197082
tss_23699	3.08	3	7.44	7.02	NMUR2	0	0	0.130001	0.201211	1.40929
tss_9621	3.08	1.5	4.92	7.47	SEMA6D	2.94098	2.46634	2.22152	1.70261	-0.443222
tss_30409	10.78	11	27.72	26.19	RHOXF2	0	0	0	4.90635e-07	3.53918e-06
tss_30410	10.78	11	27.72	26.19	RHOXF2B	0	0	0	0.121719	0.685801
tss_29488	4.73	2.8	5.76	7.38	HCCS	35.5663	35.3424	31.966	32.7765	-0.130863
tss_20297	3.3	2.2	3.96	5.94	CACNA2D3	3.493	3.55705	3.97777	3.21123	0.0273882
tss_30398	13.31	11.8	26.88	27	NKRF	46.8079	48.6636	27.7734	28.9784	-0.748348
tss_30287	7.48	6.9	16.68	15.48	FAM199X	50.6112	61.6028	72.2257	68.9769	0.330987
tss_30583	9.79	7.9	19.68	18.63	ENOX2	8.95597	9.87067	10.8574	11.6841	0.257307
tss_3030	41.36	43.3	19.8	20.52	RGS7	2.15687	1.94256	1.1281	1.19656	-0.768056
tss_5619	7.26	9.5	3.24	3.96	SHANK2	0.462168	0.453404	0.370038	0.335662	-0.300678
tss_4610	10.34	9.5	4.92	5.76	OR52L1	0	0	0	0.146339	0.792185
tss_21166	25.74	25	13.2	10.8	PEX5L	0.0480458	0.0832277	0.0839566	0.0985652	0.207519
tss_20743	7.59	7	3.12	3.24	DNAJB8	0.0607465	0	0	0	-0.382648
tss_3029	42.13	43	19.56	20.88	RGS7	2.15687	1.94256	1.1281	1.19656	-0.768056
tss_12844	5.06	3	2.28	1.62	KCNH6	0	0	0.104304	0.132382	1.1266
tss_3032	42.02	44.2	20.28	20.79	RGS7	2.15687	1.94256	1.1281	1.19656	-0.768056
tss_13643	5.17	4.5	2.76	2.43	HMSD	0	0	0.763834	0.788118	3.13089
tss_1006	19.03	17.4	11.28	9	ELAVL4	0	0.0396098	0.284981	0.191006	1.49631
tss_20804	5.94	4.1	2.4	1.8	CPNE4	0	0	1.0724	0.988917	3.49909
tss_3023	54.45	55.3	27.24	22.95	RYR2	0.392995	0.442084	1.72375	1.70108	1.80817
tss_12617	15.18	15.9	6.24	7.02	SP6	0.640196	0.469611	4.66053	3.65866	2.70136
tss_3031	42.02	44.2	20.16	20.7	RGS7	2.15687	1.94256	1.1281	1.19656	-0.768056
tss_21665	7.59	4.6	2.88	2.52	GBA3	0	0	0.123412	0.0672293	0.965844
tss_1095	3.96	2.9	1.32	1.89	FYB2	0.0918031	0.0478138	0.0400687	0.0826106	-0.0738072
tss_5134	84.81	78.8	31.2	38.16	APLNR	0	0	0.0646972	0	0.404343
tss_9279	26.95	27.2	12	11.16	TMEM179	0.0434099	0.241718	0.417283	0.613418	1.34304
tss_9280	26.95	27.3	12	11.16	TMEM179	0.0434099	0.241718	0.417283	0.613418	1.34304
tss_3185	3.52	5.1	0.84	3.06	AKR1C3	0.145953	0	1.78113	1.05271	3.1325
tss_21247	17.71	16.1	7.44	7.92	DGKG	0	0.0512725	0.129234	0.110936	0.808808
tss_5607	15.62	14.3	7.92	8.37	CCND1	19.764	22.1079	16.6101	13.4502	-0.475431
tss_14821	5.5	6	2.4	1.89	CYP2A6	0	0	0	0.0807301	0.489184
tss_27923	53.02	50.9	24.72	23.4	SYBU	9.7714	10.3709	5.31619	4.96547	-0.956616
tss_6364	37.73	42	15.6	17.37	KCNA6	0.117015	0.291986	1.34894	0.947408	2.0353
tss_7043	24.31	27	9.72	13.59	NEUROD4	0	0	0.0318976	0.0328718	0.404736
tss_18257	65.34	66.1	30.84	26.55	SLC12A5	0.208183	0.0964244	0.182337	0.145664	0.0653793
tss_26336	3.52	3.9	2.52	1.44	CDK6	13.7085	16.5829	15.7259	14.1649	-0.0190799
tss_3347	21.78	21.2	8.16	9.36	PTF1A	0.209742	0.219564	1.46295	0.566651	1.82495
tss_30787	68.64	68.9	32.76	33.75	GABRQ	0.237076	0.336068	4.55517	4.76949	3.62286
tss_1240	12.98	13.8	6.24	7.56	PTGFR	1.13933	1.08904	1.49246	0.978387	0.137309
tss_5769	10.89	11.5	5.64	5.13	FAM181B	0.292432	0.190235	0.478726	0.361788	0.608042
tss_6065	4.62	4.2	2.04	2.07	SCN4B	0.961136	0.516345	6.45348	5.00673	2.79723
tss_27342	3.08	4	2.4	1.53	ADAM28	0	0	0.0625273	0.0179724	0.487999
tss_27343	3.08	4	2.4	1.53	ADAM28	0	0	0.0625273	0.0179724	0.487999
tss_21626	21.56	17.5	9.72	8.46	C1QTNF7	0.0329732	0	0	0	-0.220164
tss_3839	6.93	6.4	2.64	3.15	RGR	0	0	0.0593471	0.0612238	0.680643
tss_21488	5.5	5.1	2.52	3.24	JAKMIP1	2.15484	1.02557	2.07587	1.3746	0.110884
tss_3838	7.15	6.9	2.88	3.78	LRIT1	0	0	0.0551144	0	0.351144
tss_14557	7.37	6.8	3	3.87	SCGB2B2	0.269663	0.0468124	0.0784668	0.0404429	-0.695552
tss_27922	53.46	51.8	24.48	23.4	SYBU	9.7714	10.3709	5.31619	4.96547	-0.956616
tss_14297	25.85	26.1	8.28	10.53	CYP4F8	0	0	0.0442134	0	0.288142
tss_984	6.71	7	2.76	3.96	CYP4X1	0.362412	0.151335	2.02617	2.30186	2.6654
tss_1007	21.78	22.2	12.72	9.99	ELAVL4	0	0.0396098	0.284981	0.191006	1.49631
tss_11365	50.05	49.3	17.64	23.67	ADAMTS18	0	0.0748765	0.524091	0.388847	2.01752
tss_7942	5.83	4.7	1.08	3.42	MTUS2	0.424131	0.223773	0.924574	0.568223	0.997436
tss_18260	97.24	90.2	38.28	38.61	CDH22	0.0368363	0	0.160807	0.132576	1.05882
tss_6846	3.3	2.8	2.04	1.26	DNAJC22	3.74201	3.86879	14.4913	12.9843	1.82507
tss_1866	1.87	3.2	1.56	1.62	RPTN	0	0.0421686	0	0	-0.276012
tss_29306	77.99	74.2	31.32	32.76	OLFM1	1.69232	1.09105	7.08796	6.95651	2.25539
tss_18482	8.69	7.8	2.4	3.42	LKAAEAR1	0.447808	0.278658	0	0.474023	-0.45894
tss_25033	23.32	17.7	9.96	8.1	CNR1	0.162678	0.081665	1.34347	0.964939	2.49703
tss_8953	18.92	21.9	8.52	9.54	RGS6	0.0498152	0.0849716	0.299062	0.20747	1.07751
tss_17849	2.53	3.6	1.8	0.99	LAMP5	0.0867939	0.181468	0.454277	0.234455	0.924433
tss_14827	8.03	7.5	4.08	2.79	AXL	0.138805	0.180566	0.424104	0.405891	0.9878
tss_8955	19.03	22	8.52	9.54	RGS6	0.0498152	0.0849716	0.299062	0.20747	1.07751
tss_21302	11.11	9.6	5.76	3.33	HES1	21.1062	26.165	30.9098	30.4476	0.37488
tss_17848	2.42	3.6	1.8	0.99	LAMP5	0.0867939	0.181468	0.454277	0.234455	0.924433
tss_23562	39.93	37	14.64	17.46	PCDH1	0.966178	0.897459	3.97399	3.31816	1.86019
tss_18406	102.74	103.8	37.08	42.48	HRH3	0.055175	0	0.144464	0.24828	1.21592
tss_8956	19.03	22.1	8.52	9.54	RGS6	0.0498152	0.0849716	0.299062	0.20747	1.07751
tss_7464	2.42	4.5	1.32	1.62	IGF1	0	0	0.017085	0	0.11826
tss_30788	20.68	25.1	10.56	12.78	MAGEA3	0.0946847	0.198068	24.7712	21.4849	6.55886
tss_10191	152.35	151	60.6	67.95	SV2B	0	0	0.122475	0.119217	1.14304
tss_8954	19.14	22	8.52	9.54	RGS6	0.0498152	0.0849716	0.299062	0.20747	1.07751
tss_29307	88.88	83.9	34.8	35.64	OLFM1	1.69232	1.09105	7.08796	6.95651	2.25539
tss_5009	3.3	4.4	1.56	1.62	CHRM4	0.103672	0.200884	1.99139	1.72644	2.95697
tss_25032	23.65	18	9.72	8.19	CNR1	0.162678	0.081665	1.34347	0.964939	2.49703
tss_17996	64.46	58.9	26.88	24.75	XKR7	0.0359801	0.0186958	0.0942778	0.145645	0.788588
tss_25031	23.87	18	9.84	8.19	CNR1	0.162678	0.081665	1.34347	0.964939	2.49703
tss_15772	92.07	86	36.6	38.88	VSNL1	0.085109	0.102622	0.451292	0.615062	1.70755
tss_4589	4.18	2.5	1.68	1.53	OR52B6	0	0	0.15786	0	0.839395
tss_25908	27.06	22	10.8	10.71	PDE1C	0	0.0161307	1.30228	0.891715	3.46944
tss_15703	9.68	10.8	4.92	4.5	RSAD2	0	0	0.297465	0.114979	1.61458
tss_25030	20.9	15.6	8.52	7.2	CNR1	0.162678	0.081665	1.34347	0.964939	2.49703
tss_982	8.25	4.2	2.52	2.79	CYP4X1	0.362412	0.151335	2.02617	2.30186	2.6654
tss_15771	92.07	84.8	35.64	38.61	VSNL1	0.085109	0.102622	0.451292	0.615062	1.70755
tss_27768	42.46	39.4	17.52	18.18	NECAB1	1.87291	2.8784	2.12373	2.06222	-0.174921
tss_9080	65.23	61.7	27.96	26.28	KCNK10	0	0.0200851	0.161347	0.0521571	0.90984
tss_15326	52.36	51.2	19.56	20.61	HAS1	0	0	0.0634281	0.0654441	0.717527
tss_18483	10.56	8.4	2.64	4.23	OPRL1	0.0896364	0.140049	0.650433	0.4687	1.61824
tss_9228	91.63	89.3	39.96	36	RTL1	0	0	0	0.0612821	0.385608
tss_22668	27.5	24.4	10.8	10.26	UBE2QL1	0.284982	0.345688	2.05327	1.88006	2.31496
tss_26867	12.43	11	6.36	4.59	MGAM2	0	0	0.0611394	0.220383	1.2676
tss_10192	161.26	157.8	62.4	69.57	SV2B	0	0	0.122475	0.119217	1.14304
tss_14438	2.75	4.1	1.44	1.44	NR2C2AP	18.5597	17.3687	13.7389	13.0369	-0.421468
tss_5626	2.53	3.9	0.72	1.35	KRTAP5-9	0.145723	0	0	0	-0.789617
tss_23163	4.95	4	1.92	1.8	RGMB	9.91696	10.5878	10.6964	10.172	0.0251183
tss_30022	3.85	3.9	2.16	2.61	OPHN1	3.16602	2.77679	4.41163	4.52714	0.573101
tss_5261	6.49	6.1	3	2.52	LRRC10B	0.267304	0.209196	0.466473	0.541356	0.836254
tss_27663	6.16	3.7	2.52	2.07	EYA1	8.71814	10.6911	2.90677	3.28551	-1.61713
tss_7150	11.99	12.3	4.8	5.76	NXPH4	5.31249	4.64264	16.4072	14.6629	1.62258
tss_10193	165.11	161.4	65.4	70.11	SV2B	0	0	0.122475	0.119217	1.14304
tss_24833	3.19	2.9	1.8	1.71	PTCHD4	0.103585	0.0464203	0.0389064	0.0802108	-0.13329
tss_6778	3.85	4.4	1.2	2.61	SLC38A4	0.0379395	0.0789942	0.188501	0.238992	0.985418
tss_27909	6.71	7.4	2.28	1.44	PKHD1L1	0	0	0.00592316	0	0.0421061
tss_27539	21.23	22	9.84	9.54	SNAI2	2.65914	3.06767	8.05926	9.07053	1.54793
tss_17036	5.61	4.1	1.68	2.25	HOXD13	71.8667	70.6761	70.3216	70.906	-0.0133543
tss_5824	16.06	13.1	7.44	6.93	NOX4	0	0	0.0301252	0	0.202419
tss_5142	5.94	6.6	2.28	2.97	RTN4RL2	7.18203	5.13967	7.40045	8.61967	0.373354
tss_17879	65.23	55.2	27	25.92	PCSK2	0	0	0.18475	0.163159	1.45394
tss_20394	13.2	14.5	6.24	5.67	TAFA1	0	0	0.0682708	0	0.42369
tss_2128	5.28	5.5	3.24	1.98	FCRL2	0	0	0	0.0859271	0.515647
tss_5008	3.63	4.5	1.56	1.62	CHRM4	0.103672	0.200884	1.99139	1.72644	2.95697
tss_11565	4.84	3.9	1.56	1.89	HIC1	2.88456	2.84738	2.02992	2.05348	-0.469748
tss_13507	24.64	22.6	6.36	10.26	LOXHD1	0.0397263	0	0	0.0766501	0.206674
tss_17880	87.78	82.3	37.56	36.27	PCSK2	0	0	0.18475	0.163159	1.45394
tss_7517	85.58	84.4	31.2	35.01	WSCD2	0	0	0.0264857	0.0999262	0.706694
tss_25906	30.8	26.7	11.88	11.25	PDE1C	0	0.0161307	1.30228	0.891715	3.46944
tss_29476	45.87	44.8	20.64	20.34	SHROOM2	0.186468	0.291494	4.0247	3.36545	3.48485
tss_15952	2.97	3.1	1.08	1.98	CAPN14	0.0758563	0.0789639	0.0993464	0.202524	0.500227
tss_26555	112.53	112.4	43.32	47.88	LHFPL3	0.0459806	0	0	0.0827529	0.200997
tss_25907	29.48	24.8	11.64	11.07	PDE1C	0	0.0161307	1.30228	0.891715	3.46944
tss_10194	172.04	167.4	66.6	70.56	SV2B	0	0	0.122475	0.119217	1.14304
tss_27941	46.31	39.4	18.84	19.71	TNFRSF11B	0	0	0.513424	0.264879	2.29028
tss_2806	12.43	13.3	6.24	5.31	KCNK2	0.111184	0.251094	0.770717	0.726174	1.59354
tss_8935	12.43	13.4	4.44	4.05	SLC8A3	0.0561316	0.145974	0.383824	0.395429	1.28411
tss_20393	5.06	4.6	3	1.53	TAFA1	0	0	0.0682708	0	0.42369
tss_2430	104.39	101	41.4	39.78	BRINP2	0.139642	0	0.27433	0.282693	1.15632
tss_27954	52.58	51.5	22.32	21.42	SNTB1	4.08986	3.83759	2.92206	2.34151	-0.572959
tss_11566	3.3	2.9	1.08	1.08	HIC1	2.88456	2.84738	2.02992	2.05348	-0.469748
tss_9914	18.7	21.5	6.84	7.29	TBC1D21	0	0	0.130628	0	0.725209
tss_29477	46.31	45	20.52	19.8	SHROOM2	0.186468	0.291494	4.0247	3.36545	3.48485
tss_27940	44.44	39.3	17.64	19.62	COLEC10	0	0	0.0407336	0.0419922	0.499404
tss_21495	57.53	56.9	21	24.03	PPP2R2C	3.25326	3.53274	9.93344	9.00742	1.45412
tss_19700	8.8	8.1	3.12	3.87	HRH1	0.129169	0.0671951	1.2404	1.06287	2.65892
tss_27101	4.95	6.5	1.68	1.98	XKR5	0.0296783	0.0308824	0	0	-0.38162
tss_5822	16.17	13.3	7.32	6.39	NOX4	0	0	0.0301252	0	0.202419
tss_26989	38.39	36.8	12.48	15.3	KCNH2	1.68571	1.71241	9.0302	8.84644	2.32881
tss_26990	38.39	36.8	12.48	15.3	KCNH2	1.68571	1.71241	9.0302	8.84644	2.32881
tss_5821	16.17	13.1	7.2	6.48	NOX4	0	0	0.0301252	0	0.202419
tss_7516	55.99	56.5	22.32	22.05	WSCD2	0	0	0.0264857	0.0999262	0.706694
tss_13572	1.76	2.6	1.2	1.35	CCDC68	0.3554	0.291569	1.68174	1.53497	2.01223
tss_12132	47.96	48	18.6	20.25	TMEM132E	1.3513	0.978505	5.09977	4.68893	1.98127
tss_18745	52.69	50.5	22.56	19.8	ERG	0	0	0.105398	0.0542674	0.846655
tss_2985	22.44	21.6	8.4	9.9	SLC35F3	0.717334	0.290706	0.961894	1.05591	0.876464
tss_7468	36.41	33.2	14.76	15.12	C12orf42	0	0	0.327398	0	1.39889
tss_5823	16.17	13.5	7.08	6.66	NOX4	0	0	0.0301252	0	0.202419
tss_18744	55	52	22.92	20.43	ERG	0	0	0.105398	0.0542674	0.846655
tss_7469	36.85	33.3	14.64	15.12	C12orf42	0	0	0.327398	0	1.39889
tss_2433	4.18	3.5	1.32	0.81	SEC16B	0.0987619	0	0.343792	0.147316	1.20992
tss_29031	4.4	5.3	2.4	2.16	LHX2	2.38877	2.5574	5.48553	5.4317	1.11123
tss_18919	9.24	9	4.44	3.24	CCT8L2	0	0	0.0651454	0.0672203	0.732772
tss_15699	20.79	22.9	10.44	7.56	DCDC2C	0	0	0.426429	0	1.64715
tss_6203	5.83	5.2	2.04	3.15	ROBO3	6.31274	5.84	6.29922	6.86061	0.113071
tss_4597	2.31	2.2	1.08	1.35	TRIM22	0	0.10672	0.223658	0.137802	0.872261
tss_29673	4.51	4.9	2.28	1.53	ATP6AP2	72.0453	83.4597	81.7859	85.0425	0.101278
tss_11366	6.16	5.5	2.52	3.33	NUDT7	6.69105	5.14504	10.0145	7.98449	0.596492
tss_11367	6.16	5.5	2.52	3.33	NUDT7	6.69105	5.14504	10.0145	7.98449	0.596492
tss_28007	3.52	3.2	1.2	1.53	EFR3A	12.1218	13.9855	11.0867	11.7944	-0.188751
tss_11633	4.4	2.6	1.56	1.71	SPNS2	1.06585	0.799159	1.26543	1.80307	0.662481
tss_29375	7.81	5.7	2.16	3.15	NPDC1	22.7491	17.6666	24.4755	19.7887	0.130607
tss_16948	4.95	7.1	2.28	2.97	B3GALT1	1.7605	1.5436	0.552967	0.950831	-1.04029
tss_4655	4.29	5.8	2.28	2.25	SYT9	0.393795	0.59615	2.12546	1.80379	1.79498
tss_13153	10.78	10.9	4.2	3.87	NPTX1	18.0651	19.3236	17.4686	16.7402	-0.127521
tss_17926	9.24	8	3.84	3.06	PAX1	0.0526779	0.164598	0.482067	0.49662	1.49811
tss_17927	9.24	8	3.84	3.06	PAX1	0.0526779	0.164598	0.482067	0.49662	1.49811
tss_23162	5.39	4	1.8	1.8	RGMB	9.91696	10.5878	10.6964	10.172	0.0251183
tss_15091	5.39	6.6	2.64	2.34	MEIS3	6.19965	5.79615	19.2106	20.6318	1.71514
tss_30077	18.92	19.3	6.48	6.84	RTL5	2.25829	2.21356	5.6012	5.85987	1.31963
tss_4969	3.74	3.8	1.56	1.26	ALKBH3	26.3433	26.6982	19.6739	16.9184	-0.533147
tss_12011	6.82	6.9	2.64	2.79	MTRNR2L1	0	0	0.0907238	0	0.539649
tss_29474	13.31	14.7	6.72	5.13	GPR143	0	0	0.169581	0.525342	2.16176
tss_2309	51.15	50.4	21.36	21.69	FAM78B	0.302909	1.14159	0.822054	0.684514	0.0534498
tss_27664	5.72	3.8	2.64	1.53	EYA1	8.71814	10.6911	2.90677	3.28551	-1.61713
tss_6012	13.31	12.2	4.44	5.04	HTR3A	0.0774281	0.161762	0.180882	0.0666135	0.0270276
tss_1865	19.03	16.9	7.2	5.22	TCHH	0.139042	0.144519	1.12763	1.07209	2.3111
tss_27348	3.96	3.8	1.32	1.26	NEFL	17.2154	20.0624	31.237	29.7675	0.707601
tss_26873	44	43.9	19.2	16.92	EPHB6	0.314089	0.223738	3.05273	3.06854	3.09886
tss_4337	11.99	11.5	5.16	3.78	ADAM12	0.304754	0.181901	0.458242	0.203617	0.327866
tss_5857	18.15	16.8	6.6	6.39	GPR83	0.0344146	0.179111	0.330619	0.123881	0.662417
tss_6276	56.87	46.7	18.36	19.71	ADAMTS8	0.27852	0.1657	0.833684	0.751833	1.47072
tss_4585	14.08	14.7	5.28	6.21	OR51B5	0.120138	0	0.628374	0.851038	2.39119
tss_244	3.19	4.2	1.44	1.08	AADACL3	0	0	0.032687	0	0.218391
tss_27919	2.86	3.4	0.84	1.44	SYBU	9.7714	10.3709	5.31619	4.96547	-0.956616
tss_26874	43.89	43.8	18.96	16.83	EPHB6	0.314089	0.223738	3.05273	3.06854	3.09886
tss_7185	20.02	19.2	7.56	8.1	AGAP2	1.72838	1.75729	5.11685	4.15753	1.3621
tss_22920	17.16	14.3	8.88	6.84	RNF180	0.358625	0.169656	1.4877	1.35946	2.0649
tss_26423	5.06	3.3	1.44	1.35	GJC3	0.315176	0.497109	0.960748	0.426039	0.648493
tss_27918	2.64	3.4	0.84	1.44	SYBU	9.7714	10.3709	5.31619	4.96547	-0.956616
tss_5408	24.09	24.2	9.72	9.09	NRXN2	0.70852	0.646867	3.08988	3.13412	2.0462
tss_3878	2.75	3.3	0.96	1.35	STAMBPL1	7.7864	7.01541	6.59295	5.56635	-0.27954
tss_27943	57.75	52.4	22.8	21.06	MAL2	0.731929	0.653852	15.1496	12.5152	4.13518
tss_17397	41.14	40.8	12.6	16.65	CDK5R2	0.240796	0.125564	2.04882	1.67961	2.79416
tss_10552	110.66	105.4	40.32	39.15	CIITA	1.18466	0.823477	0.859619	0.790551	-0.255172
tss_15504	19.58	18.5	6.84	6.57	SYT5	0.0403504	0.0409475	0.207397	0.176951	1.05473
tss_10551	110.55	105.4	40.32	39.15	CIITA	1.18466	0.823477	0.859619	0.790551	-0.255172
tss_15700	25.85	26.5	12.72	7.47	DCDC2C	0	0	0.426429	0	1.64715
tss_17495	42.02	42.2	16.32	15.66	DNER	0.134199	0.046592	3.43636	2.97873	4.11869
tss_2308	53.02	51.7	21.36	21.87	FAM78B	0.302909	1.14159	0.822054	0.684514	0.0534498
tss_15444	6.38	6.4	1.32	2.43	LILRB5	0	0.0644737	0	0	-0.403124
tss_15517	8.25	8.4	3.12	3.15	IL11	0	0	3.07519	1.76917	4.6566
tss_2744	40.04	42.9	15.24	17.37	G0S2	0.883763	2.10213	7.1106	4.18462	1.85126
tss_5928	13.86	11.9	4.08	5.04	GUCY1A2	0.378467	0.384266	0.705348	0.695963	0.734046
tss_20360	58.19	56.8	19.68	23.31	CADPS	0	0	0.0466534	0.024026	0.436585
tss_7608	5.5	6.2	2.28	2.16	OAS3	0.506549	0.307158	10.1569	9.41739	4.28591
tss_23600	47.08	46.5	16.92	16.2	POU4F3	0.0579775	0	0	0.0521801	-0.0327908
tss_15505	19.36	18.9	6.6	6.66	SYT5	0.0403504	0.0409475	0.207397	0.176951	1.05473
tss_15546	18.48	18.2	7.44	7.11	NLRP9	0	0.043389	0.109119	0.074982	0.658222
tss_27170	5.39	5.4	1.56	2.25	XKR6	2.04115	1.47705	1.81525	0.741064	-0.431864
tss_27905	19.14	18.7	8.28	8.01	TRHR	0	0.0822841	0	0	-0.497148
tss_2204	3.41	2.6	1.68	0.99	CD84	0	0	0.0153139	0	0.106441
tss_2205	3.41	2.6	1.68	0.99	CD84	0	0	0.0153139	0	0.106441
tss_15092	4.95	5.3	1.92	2.07	MEIS3	6.19965	5.79615	19.2106	20.6318	1.71514
tss_10553	127.49	118.2	44.16	43.92	CIITA	1.18466	0.823477	0.859619	0.790551	-0.255172
tss_27942	9.9	8.4	4.68	3.06	COLEC10	0	0	0.0407336	0.0419922	0.499404
tss_13644	8.69	7.7	3	3.96	SERPINB8	0.456862	0.228796	0.917547	1.66044	1.64922
tss_26126	23.21	20.2	9.12	6.84	CALN1	0	0	0.0265644	0.0136765	0.264482
tss_18332	78.98	72.2	25.08	29.16	CYP24A1	0.047546	0.0495343	0.697999	0.479662	2.2133
tss_27552	22.88	19.7	7.56	8.01	ST18	0	0	0	0.0491232	0.316859
tss_20887	2.42	2.2	0.96	0.9	MRPS22	71.1779	69.9528	53.2169	56.5963	-0.361398
tss_1163	2.2	1.4	0.84	0.72	PDE4B	0.629583	0.655256	0.929814	1.12166	0.600563
tss_21299	1.54	1.7	0.72	0.81	ATP13A5	0	0	0.031802	0	0.212893
tss_27501	23.87	25.8	7.44	9	ANK1	1.2364	1.08473	3.68723	2.97975	1.44561
tss_10042	9.68	11.7	4.2	4.14	TMED3	72.0593	60.9545	50.9425	55.1176	-0.326144
tss_17950	122.65	111.4	42.72	47.25	SYNDIG1	1.65148	0.78728	1.70607	1.86577	0.515408
tss_10323	8.25	8.5	3	3.42	TPSD1	0	0	0.0894716	0	0.533422
tss_17952	122.21	111.2	42.48	47.61	SYNDIG1	1.65148	0.78728	1.70607	1.86577	0.515408
tss_12618	9.79	10.3	3.12	3.51	SP6	0.640196	0.469611	4.66053	3.65866	2.70136
tss_10043	9.68	11.5	4.2	4.05	TMED3	72.0593	60.9545	50.9425	55.1176	-0.326144
tss_17951	122.87	112	43.08	47.61	SYNDIG1	1.65148	0.78728	1.70607	1.86577	0.515408
tss_28178	2.53	2.1	1.32	0.72	WASHC1	5.83744	4.26984	5.45546	3.97914	-0.097367
tss_17885	4.18	3	1.56	1.44	RRBP1	33.1231	33.1384	26.4962	24.6313	-0.372787
tss_14364	48.18	42.3	14.28	14.76	UNC13A	0.474643	0.580113	1.70717	1.59474	1.48074
tss_6570	48.73	45.6	18.24	15.39	GRIN2B	0	0	0.0620694	0.0638966	0.704721
tss_29539	3.85	3	1.2	1.35	ACE2	0.261219	0.226705	0.418068	0.352584	0.496705
tss_27699	6.27	4.9	1.92	2.79	ZC2HC1A	5.20492	4.82023	4.41635	4.25767	-0.204462
tss_20012	3.19	3	0.96	0.81	ZNF660-ZNF197	0	0	0	7	5.16993
tss_15106	4.95	3.3	0.84	1.26	CABP5	0	0	0.0736577	0.0760286	0.806061
tss_19384	4.07	5	1.32	1.89	NPTXR	1.97015	2.42319	9.37916	9.03476	2.01877
tss_17313	4.95	4	2.28	1.53	MAP2	0.247422	0.528993	4.36251	3.99832	3.13218
tss_20885	2.75	2.4	1.08	0.99	MRPS22	71.1779	69.9528	53.2169	56.5963	-0.361398
tss_20886	2.75	2.4	1.08	0.99	MRPS22	71.1779	69.9528	53.2169	56.5963	-0.361398
tss_4550	4.62	5	3.24	0.99	OR51E2	0	0	0.138738	0.0953692	1.11805
tss_13738	13.42	12.2	4.32	4.77	GRIN3B	0.0443763	0.138657	0.697292	0.718776	2.07695
tss_27551	22.99	20	7.68	8.01	ST18	0	0	0	0.0491232	0.316859
tss_18390	29.92	29.3	11.64	11.52	PHACTR3	2.26058	1.26665	1.17947	1.39931	-0.423652
tss_2428	74.69	73.7	24.24	26.91	ASTN1	0.0388231	0	2.56769	2.56605	4.48113
tss_27581	25.52	23.3	8.76	8.37	SDR16C5	0.0432034	0	0.0754385	0	0.179567
tss_19135	16.72	17.9	5.52	5.85	LOC105372977	0	0	0	7	5.16993
tss_6179	5.28	5.3	2.04	2.07	VWA5A	0.252541	0.833324	2.75761	3.19726	2.25899
tss_13645	8.58	7.7	2.88	3.87	SERPINB8	0.456862	0.228796	0.917547	1.66044	1.64922
tss_2429	75.35	74.4	24.48	27.18	ASTN1	0.0388231	0	2.56769	2.56605	4.48113
tss_27665	26.18	22.1	9.84	7.65	MSC	0.448541	0.234182	0.978273	0.471072	0.901861
tss_4014	7.7	4.9	2.4	1.53	LOXL4	0.52223	0.5019	4.13837	3.28932	2.63949
tss_21666	14.74	12.4	5.64	5.22	GBA3	0	0	0.123412	0.0672293	0.965844
tss_14021	12.98	13.2	5.04	4.95	ADAMTS10	0.55336	0.630978	1.766	1.29637	1.23672
tss_26850	3.08	2	1.2	1.08	MRPS33	13.5549	16.3725	15.5571	17.5818	0.14613
tss_15887	11.77	12.8	4.2	5.4	SLC30A3	3.20781	2.3625	7.78737	6.56532	1.33457
tss_3094	3.52	1.7	1.32	1.08	GCSAML	0	0	0.0332776	0	0.222048
tss_3095	3.52	1.7	1.32	1.08	GCSAML	0	0	0.0332776	0	0.222048
tss_10634	2.31	3.3	0.6	1.26	SYT17	1.18543	1.09347	2.76169	2.83515	1.22557
tss_6025	2.2	1.6	1.08	0.27	NXPE4	0	0	0	0.0828436	0.500005
tss_25814	3.08	2	0.84	1.08	MPP6	11.3131	12.1336	8.48012	9.37302	-0.389389
tss_27875	9.79	9.4	2.76	3.33	BAALC	0.472177	0.328075	1.41926	1.69978	1.7304
tss_3184	6.49	5	2.64	2.25	AKR1C2	0.0441943	0.0429934	0.21633	0.863927	2.15637
tss_7463	3.85	4.7	1.44	1.44	IGF1	0	0	0.017085	0	0.11826
tss_27558	21.23	21.3	7.32	6.93	OPRK1	0	0	0.0249006	0	0.169288
tss_26849	3.08	1.8	1.2	0.99	MRPS33	13.5549	16.3725	15.5571	17.5818	0.14613
tss_27557	21.12	21.3	7.32	6.93	OPRK1	0	0	0.0249006	0	0.169288
tss_21494	102.96	91.7	26.76	31.77	PPP2R2C	3.25326	3.53274	9.93344	9.00742	1.45412
tss_3602	12.98	11.5	4.56	4.41	PHYHIPL	1.42689	1.17084	1.88865	1.78993	0.471272
tss_3601	13.2	11.7	4.68	4.5	PHYHIPL	1.42689	1.17084	1.88865	1.78993	0.471272
tss_4985	8.69	7.5	2.76	2.61	SYT13	0.163742	0.227066	0.88179	1.22762	1.96676
tss_8611	11.77	9.2	4.08	3.87	GZMB	0	0.294644	0.722985	1.95061	2.53839
tss_4736	4.62	4.8	1.32	2.7	ARNTL	5.12063	5.72954	9.80193	9.24614	0.800645
tss_17583	18.81	16.7	6.24	6.03	TRPM8	0.0248488	0.0258384	0.0651014	0.0670635	0.406011
tss_13139	5.94	4.4	1.68	3.06	CBX4	17.3364	15.2927	35.6437	33.8551	1.08616
tss_23623	3.85	4.3	1.68	1.17	SPINK7	0	0	1.64163	0.858248	3.75482
tss_10261	12.32	9.9	3.84	3.96	HBQ1	11.9656	10.718	7.64565	6.12235	-0.712189
tss_15291	31.35	28.3	9.36	10.44	KLK10	0.149773	0	0.0871429	0.224654	0.549152
tss_3896	5.39	5.2	1.68	2.07	HTR7	0.775721	0.62823	0.978299	0.852155	0.340172
tss_28179	3.19	2.7	1.32	0.81	WASHC1	5.83744	4.26984	5.45546	3.97914	-0.097367
tss_5714	10.89	8	2.52	3.96	TPBGL	0.200866	0.156982	0.30682	0.225953	0.393494
tss_14152	3.96	4.8	1.56	1.26	ZNF439	0	0	0.10723	0.110596	1.0629
tss_14862	17.38	14	4.56	6.21	ERFL	0.0616154	0.0642668	0.268842	0.499112	1.57059
tss_20843	27.83	26.9	9.6	10.53	EPHB1	0.910464	0.947159	0.636016	0.709914	-0.412504
tss_6178	5.28	5.3	2.04	2.07	VWA5A	0.252541	0.833324	2.75761	3.19726	2.25899
tss_251	5.94	6.1	1.92	1.8	PRAMEF2	0	0	0	0.0877489	0.52481
tss_10316	18.15	20.2	5.28	6.57	SSTR5	0.0566	0	0.593234	0.713731	2.55405
tss_22691	24.53	24	8.28	7.02	DNAH5	0.0261852	0.0271914	0.0305001	0.0706556	0.249226
tss_5515	30.8	28	10.92	9.9	NPAS4	0	0	0.039904	0	0.262457
tss_17456	2.64	4.9	1.08	0.63	SCG2	0.123516	0.257665	0.323356	0.500267	0.816625
tss_28904	17.93	19.4	6.24	6.66	ZFP37	1.68923	1.63879	2.52422	2.85526	0.661272
tss_5514	30.58	28	10.92	9.9	NPAS4	0	0	0.039904	0	0.262457
tss_15286	27.83	26	7.32	9.9	KLK8	0	0	2.37681	0	3.68751
tss_29540	3.41	3.1	0.96	1.17	ACE2	0.261219	0.226705	0.418068	0.352584	0.496705
tss_14900	10.12	8.6	3	3.33	PSG5	0	0	0.179062	0	0.922434
tss_10635	2.42	3.4	0.6	1.26	SYT17	1.18543	1.09347	2.76169	2.83515	1.22557
tss_15290	34.54	29.9	10.32	10.44	KLK10	0.149773	0	0.0871429	0.224654	0.549152
tss_23484	3.41	2.6	1.08	0.54	PCDHA1	0.0544304	0	0.38006	0.854973	2.49574
tss_23485	3.41	2.6	1.08	0.54	PCDHA1	0.0544304	0	0.38006	0.854973	2.49574
tss_23841	140.58	126.7	40.32	44.91	DRD1	0	0.110913	0.37219	0.894936	2.23841
tss_3496	5.17	4.1	2.04	1.71	ALOX5	0.496905	0.523594	1.62157	0.845068	1.12755
tss_3497	5.17	4.1	2.04	1.71	ALOX5	0.496905	0.523594	1.62157	0.845068	1.12755
tss_27400	15.29	14.7	6.6	6.12	DUSP4	1.64361	1.20954	1.08204	1.00092	-0.419393
tss_4510	7.37	7.5	2.76	2.61	PHLDA2	1.02975	0.652332	2.86709	2.22853	1.49247
tss_14062	94.82	92.3	32.28	28.17	COL5A3	0.0225001	0	0.294755	0.182169	1.60519
tss_4467	2.75	1.8	0.84	0.81	DUSP8	0.440032	0.183091	0.717259	1.18766	1.35458
tss_27774	3.63	4.4	1.68	1.08	SLC26A7	0.137116	0.19582	0.143685	0.100031	-0.264326
tss_28331	17.49	13.4	4.8	5.22	ELAVL2	9.52588	11.745	7.00307	6.74488	-0.622328
tss_248	22.88	21.7	5.88	8.28	PRAMEF1	0.111432	0	0	0	-0.638917
tss_21486	66.44	63.2	18.72	20.88	CRMP1	4.2124	3.95472	36.7077	33.6892	3.0768
tss_15418	3.3	2.2	1.2	0.81	PRKCG	0.577401	0.751972	1.02908	0.682001	0.321449
tss_15287	29.04	27.5	7.44	10.17	KLK8	0	0	2.37681	0	3.68751
tss_6365	134.2	123.6	41.52	44.82	KCNA1	0	0	0.786366	0.981179	3.29832
tss_1862	7.26	6.9	2.88	1.35	S100A11	88.4057	85.9794	175.257	162.02	0.950859
tss_27931	3.74	2.6	1.08	1.53	RAD21	101.173	114.07	81.6871	78.1966	-0.42848
tss_23560	2.2	2.3	0.84	0.54	PCDH1	0.966178	0.897459	3.97399	3.31816	1.86019
tss_14852	18.7	17.2	6	5.76	CEACAM6	0	0	0	0.0517752	0.332136
tss_29088	15.51	14.6	4.56	3.87	SH2D3C	0.35228	0.489808	3.43924	3.9033	2.85557
tss_13573	1.65	2.9	0.96	1.26	CCDC68	0.3554	0.291569	1.68174	1.53497	2.01223
tss_24388	2.2	2.2	0.84	0.81	HLA-B	73.9323	57.0544	76.7981	72.1923	0.185533
tss_10892	2.53	2	0.6	0.81	STX1B	0.24268	0.157788	0.874125	0.655007	1.52589
tss_3363	44.77	46.3	15.6	18.09	GPR158	0	0	0.190068	0.0889831	1.26018
tss_29087	15.51	14.6	4.56	3.78	SH2D3C	0.35228	0.489808	3.43924	3.9033	2.85557
tss_3946	15.18	14.5	5.04	3.69	CYP2C8	0	0	0.152506	0.0787127	1.10842
tss_4503	9.24	10.4	2.16	2.52	KCNQ1	0.974809	1.11694	0.671178	0.284891	-0.987222
tss_6601	2.97	3.4	2.16	0.72	MGST1	49.443	52.5518	20.7141	18.2443	-1.38393
tss_10260	19.03	14.4	3.96	6.75	HBA1	0	0	0.75709	0	2.25865
tss_4010	91.74	84.2	26.52	27.45	CRTAC1	1.10799	1.13727	2.85176	3.17616	1.34876
tss_6213	1.87	2.3	0.72	0.63	FEZ1	4.79621	4.39002	7.4743	6.01456	0.544385
tss_20015	3.85	4	1.44	0.81	ZNF502	0.0891079	0.0464048	0.160606	0.123193	0.52804
tss_20016	3.85	4	1.44	0.81	ZNF502	0.0891079	0.0464048	0.160606	0.123193	0.52804
tss_15289	36.74	32	10.68	10.26	KLK10	0.149773	0	0.0871429	0.224654	0.549152
tss_18764	54.12	49.8	15.84	18.18	B3GALT5	0.0106275	0.0110382	0.349568	0.216178	1.78848
tss_4011	92.95	85.2	26.4	27.9	CRTAC1	1.10799	1.13727	2.85176	3.17616	1.34876
tss_23052	1.76	1.5	0.72	0.54	OTP	0.110259	0.172411	0.0962297	0.0992301	-0.287506
tss_15299	5.94	8.4	2.4	2.88	CTU1	4.60896	4.36041	4.58661	4.66745	0.0441114
tss_26958	28.93	29.5	9.48	11.52	ACTR3C	0.620203	1.02076	2.0422	1.29296	0.941315
tss_4549	39.82	41.3	13.56	12.42	OR51E1	0	0	0.0839724	0	0.505751
tss_16259	19.69	19.5	5.64	7.02	TGFA	0.695047	0.614826	4.92914	4.97152	2.74195
tss_12403	5.28	6.4	1.8	2.07	HAP1	4.27058	2.76672	6.84325	6.24985	0.877154
tss_12404	5.28	6.4	1.8	2.07	HAP1	4.27058	2.76672	6.84325	6.24985	0.877154
tss_15263	3.52	3.6	1.08	1.17	SYT3	2.63535	1.91501	5.58973	4.91034	1.17151
tss_15266	7.04	7.2	1.68	3.15	C19orf81	5.20546	2.32755	4.28488	5.43985	0.359998
tss_13207	12.54	11.4	3.72	3.51	NOTUM	0.615918	0.428527	5.55318	4.62005	3.05929
tss_20894	19.25	21.8	5.52	8.1	CLSTN2	0.278037	0.358438	2.71362	2.97508	2.81555
tss_9147	13.97	13	3.6	3.42	UNC79	0	0.0158042	0.1064	0.0958736	0.898454
tss_17577	5.28	4.8	1.68	2.07	UGT1A3	0	0	1.09035e-06	0	7.86519e-06
tss_20043	1.76	2.1	0.48	0.9	CCR3	0	0	0	0.0879933	0.526035
tss_21207	3.63	3.8	1.2	1.71	CAMK2N2	0.452533	0.592568	3.55038	2.9549	2.42903
tss_16258	20.13	20	5.64	7.02	TGFA	0.695047	0.614826	4.92914	4.97152	2.74195
tss_2958	9.68	9.5	3.84	2.97	COG2	41.6153	47.76	27.1215	28.0093	-0.695018
tss_28255	13.31	12	4.56	3.69	PTPRD	1.17741	1.2205	0.733534	0.861153	-0.533619
tss_27606	29.7	30.5	9.72	7.29	TTPA	0.339465	0.353923	0.0987544	0.254596	-0.691094
tss_21627	18.48	19.9	5.4	4.86	C1QTNF7	0.0329732	0	0	0	-0.220164
tss_14895	25.19	21.4	6.96	7.92	PSG1	0	0	0.141572	0	0.77219
tss_4737	5.5	5.1	1.44	2.79	ARNTL	5.12063	5.72954	9.80193	9.24614	0.800645
tss_4738	5.5	5.1	1.44	2.79	ARNTL	5.12063	5.72954	9.80193	9.24614	0.800645
tss_29541	9.46	7.6	3.12	2.16	CLTRN	1.23604	1.03677	2.15453	1.44741	0.620584
tss_27891	39.71	38.9	12	11.52	OXR1	17.5706	20.026	15.0425	15.3646	-0.30439
tss_20044	1.76	2.2	0.48	0.9	CCR3	0	0	0	0.0879933	0.526035
tss_7202	38.39	39	14.64	12.42	TAFA2	0.0691163	0.0719273	0.452606	0.186559	1.299
tss_14059	2.09	2.1	1.2	0.54	OLFM2	4.1756	3.7224	10.9085	8.99437	1.31176
tss_27584	13.97	12.2	5.16	3.51	FAM110B	1.88259	1.55354	2.15396	1.8982	0.225792
tss_6212	1.98	2.4	0.72	0.63	FEZ1	4.79621	4.39002	7.4743	6.01456	0.544385
tss_27741	6.6	5.5	2.04	1.8	CA1	0.107563	0	0	0.0968693	-0.051054
tss_17381	4.29	4.1	2.16	1.44	CTDSP1	22.9554	19.6731	23.8018	25.0381	0.195385
tss_4042	7.81	7	1.68	1.89	PKD2L1	0	0	0	0.0476824	0.308491
tss_22921	49.83	50.5	14.88	17.55	RGS7BP	0	0.0416725	0.558025	0.612726	2.50384
tss_2188	17.05	14.1	3.72	5.04	KCNJ9	0.101934	0	0.0296674	0.0611417	-0.0541608
tss_21485	96.47	95.5	26.52	27.99	CRMP1	4.2124	3.95472	36.7077	33.6892	3.0768
tss_9464	22.77	20.1	6.84	7.02	THBS1	0.0532954	0.11077	0.356881	0.255687	1.15829
tss_27937	2.53	2.6	1.08	0.81	MED30	18.6092	18.9095	15.1816	16.5754	-0.239148
tss_22503	4.4	4.9	0.96	1.71	ANP32C	0	0	0.267519	0	1.22502
tss_3186	4.51	3.9	1.8	1.44	AKR1C3	0.145953	0	1.78113	1.05271	3.1325
tss_3891	2.42	2.5	0.84	0.54	IFIT5	5.5446	5.80756	9.15455	8.89017	0.659316
tss_22702	7.37	8.1	2.76	2.16	MYO10	7.17331	7.17775	5.92147	5.55964	-0.316947
tss_24853	3.3	3.6	0.72	1.35	PKHD1	0	0	0.0510444	0.0225228	0.451895
tss_29480	46.31	42.8	14.28	12.33	CLCN4	0.0853091	0.110852	4.98402	4.63812	4.63188
tss_3183	10.23	9.3	3.84	2.34	AKR1C2	0.0441943	0.0429934	0.21633	0.863927	2.15637
tss_5780	29.04	27.6	9.12	8.55	DLG2	0.162341	0.181757	0.170903	0.134238	-0.10718
tss_15302	45.65	44.3	13.08	12.87	SIGLEC7	0	0.116222	0	0	-0.660938
tss_20231	2.64	2	0.72	0.63	IQCF1	0	0	0	0.273132	1.24224
tss_27817	3.19	2.5	1.8	0.72	SDC2	23.714	25.7976	20.1636	21.4972	-0.247983
tss_29481	46.42	43.1	14.28	12.33	CLCN4	0.0853091	0.110852	4.98402	4.63812	4.63188
tss_8090	1.21	1.2	0.12	0.63	HTR2A	0	0	0	0.0271178	0.183441
tss_14904	6.49	6.5	2.4	2.16	CD177	0	0	0.181739	0.312491	1.79541
tss_15779	55.44	55.4	12.6	18.18	KCNS3	1.29066	1.07722	6.64473	5.40193	2.25374
tss_4961	4.84	5.3	1.68	1.44	IFTAP	35.1639	35.4572	33.0172	29.0664	-0.185327
tss_4960	4.84	5.7	1.8	1.53	IFTAP	35.1639	35.4572	33.0172	29.0664	-0.185327
tss_5265	10.01	7.8	2.76	2.25	DAGLA	2.00536	1.75852	2.04671	1.69537	-0.00795623
tss_15522	47.74	48.3	11.28	15.48	SHISA7	0.278059	0.337274	1.25466	1.14649	1.67369
tss_27715	3.08	3.9	1.56	1.08	PAG1	7.86896	9.48563	2.64029	2.39757	-1.7448
tss_27556	7.37	7.1	2.4	2.07	NPBWR1	0.0751232	0.117297	0.0983822	0.135187	0.143863
tss_25476	129.36	126.9	36	37.8	ESR1	0.155335	0.0807679	0.375609	0.17611	0.785525
tss_10326	9.24	5.9	2.16	2.25	BAIAP3	1.4348	0.845747	3.90173	4.04377	1.71534
tss_6064	3.52	2.4	0.84	1.08	SCN4B	0.961136	0.516345	6.45348	5.00673	2.79723
tss_26419	4.84	6.1	1.56	1.89	CYP3A4	0.05325	0.0555025	0.232382	0.143767	0.899991
tss_4863	0.88	1.9	0.84	0.36	BDNF	0.107304	0	1.48511	1.21114	3.23645
tss_28954	34.76	36.2	11.76	10.71	TNC	0.535658	0.438525	1.36109	1.3871	1.32817
tss_27293	4.95	4.7	0.96	1.53	LGI3	0.134922	0.093688	0.510378	0.566583	1.57498
tss_4359	14.96	15.1	3.6	4.5	JAKMIP3	0.131385	0.0941326	0.274025	0.365412	0.980203
tss_25475	128.59	126	34.8	36.99	ESR1	0.155335	0.0807679	0.375609	0.17611	0.785525
tss_10636	2.86	4.3	0.6	1.44	SYT17	1.18543	1.09347	2.76169	2.83515	1.22557
tss_25474	118.69	117.1	32.4	34.92	ESR1	0.155335	0.0807679	0.375609	0.17611	0.785525
tss_17928	108.24	105.9	31.44	33.12	FOXA2	0	0	1.84171	1.17326	4.00673
tss_3945	9.9	9.2	3.48	2.97	CYP2C9	0.058332	0	0.356347	0.209998	1.56877
tss_17956	3.41	3.4	0.72	0.99	ACSS1	10.293	10.2397	10.8135	10.0782	0.0247674
tss_17957	3.41	3.4	0.72	0.99	ACSS1	10.293	10.2397	10.8135	10.0782	0.0247674
tss_17908	135.63	123.9	37.68	39.06	SLC24A3	0	0	0.319413	0.230418	1.90657
tss_3600	4.95	4.8	1.32	1.53	BICC1	3.44282	4.34146	3.53974	3.7562	-0.0910529
tss_15778	55.77	54.9	12.72	18	KCNS3	1.29066	1.07722	6.64473	5.40193	2.25374
tss_2745	4.4	4.3	0.96	1.53	HSD11B1	0	0	0.104708	0	0.607427
tss_26340	1.98	1.8	0.6	0.18	HEPACAM2	0.0719663	0.0751414	0.188497	0.324212	1.03793
tss_17629	6.49	7.4	2.28	1.89	NDUFA10	38.7942	38.4602	25.6098	29.4381	-0.487428
tss_27401	17.49	17.4	6.72	6.39	DUSP4	1.64361	1.20954	1.08204	1.00092	-0.419393
tss_2740	17.16	13.3	5.52	4.5	CAMK1G	0.0611359	0	0.0533505	0.0550249	0.239887
tss_17929	108.35	106.9	31.08	32.22	FOXA2	0	0	1.84171	1.17326	4.00673
tss_5829	10.45	7.6	2.88	2.97	TRIM64B	0	0	0.104635	0	0.607082
tss_14060	2.97	1.8	0.48	0.72	OLFM2	4.1756	3.7224	10.9085	8.99437	1.31176
tss_27585	4.29	2.4	1.44	0.36	FAM110B	1.88259	1.55354	2.15396	1.8982	0.225792
tss_28367	10.56	11.6	3.72	2.7	TAF1L	0	0	0.0196206	0.0404207	0.378741
tss_28132	43.56	44.6	12	11.16	SCRT1	0.0360119	0	0	0.0324018	-0.0222384
tss_30086	10.23	8.6	2.76	3.15	HDAC8	55.4404	53.7013	45.051	50.5132	-0.191285
tss_4613	6.05	6.3	1.92	1.62	OR56B4	0	0	0.264243	0	1.21488
tss_5723	27.61	27.4	8.04	7.47	MAP6	0.412999	0.594828	2.31611	2.00961	1.90573
tss_3096	4.29	4.5	1.44	1.8	GCSAML	0	0	0.0332776	0	0.222048
tss_24091	41.69	43.2	11.76	10.35	PHACTR1	1.90411	1.76749	2.39805	2.53848	0.407864
tss_15303	30.69	33	8.52	8.55	CD33	0	0	1.88114	0.891122	3.89349
tss_5191	39.05	36.2	11.76	11.34	FAM111A	0.0233666	0.0439134	2.41909	1.90196	4.08023
tss_13592	34.87	30.4	8.16	10.35	ST8SIA3	0	0	0.011886	0.0122397	0.164308
tss_24092	46.2	46.1	12.36	11.16	PHACTR1	1.90411	1.76749	2.39805	2.53848	0.407864
tss_4496	1.98	2.6	0.72	0.63	ASCL2	0.0846608	0	0.0738442	0.0762216	0.298382
tss_17423	6.71	7.4	2.16	1.62	TUBA4A	4.28268	2.19679	15.9937	15.7594	2.25815
tss_27341	18.48	16.7	5.4	4.05	STC1	0.148533	0.115956	2.75574	2.0715	3.43605
tss_16292	5.61	6	1.8	1.08	FBXO41	3.09752	2.55575	4.41425	4.27434	0.602712
tss_20034	3.85	4.8	1.2	1.08	LZTFL1	12.8404	16.2823	12.0787	11.9297	-0.27651
tss_15041	3.41	3.6	0.6	1.53	NOVA2	1.13977	1.14903	4.51702	4.13166	1.83001
tss_15192	5.61	4.8	0.96	1.98	SLC17A7	0.89782	0.88356	3.70065	3.63582	1.92738
tss_2750	8.36	7.7	2.16	1.62	C1orf74	4.11621	3.74682	4.99502	4.54743	0.272963
tss_17850	14.63	11.8	4.08	3.6	PAK5	0.0300562	0	0.498867	0.378719	2.22774
tss_1515	19.47	16	3.96	5.58	SLC6A17	0.434555	0.587266	5.14252	5.45332	3.14337
tss_19652	7.26	5.4	1.8	1.26	LHFPL4	0.0577076	0	0.075588	0.0259589	0.226647
tss_18741	14.85	15.6	4.44	4.23	ERG	0	0	0.105398	0.0542674	0.846655
tss_28358	2.53	2.4	0.72	0.99	ACO1	24.3736	23.5052	17.5228	18.0534	-0.426401
tss_28359	2.53	2.4	0.72	0.99	ACO1	24.3736	23.5052	17.5228	18.0534	-0.426401
tss_6298	180.84	177.1	46.2	50.13	B3GAT1	0.123179	0.25652	2.08884	2.51246	3.05005
tss_30087	10.34	8.7	2.64	3.15	HDAC8	55.4404	53.7013	45.051	50.5132	-0.191285
tss_246	49.17	47.1	12.96	13.95	PRAMEF12	0	0.0926758	0	0	-0.549303
tss_4546	3.41	2.9	0.84	0.36	OR52I1	0	0	0.165237	0	0.868833
tss_29590	40.7	37.5	12.12	11.52	CNKSR2	0.178239	0.151439	2.10844	1.74677	2.93659
tss_25521	9.46	6.7	2.28	2.07	TMEM181	25.3128	28.7703	35.2071	34.4187	0.363257
tss_17422	7.04	7.7	2.16	1.62	TUBA4A	4.28268	2.19679	15.9937	15.7594	2.25815
tss_16293	104.39	96.9	24.96	30.51	EGR4	0	0	0.17941	0.308478	1.78217
tss_10327	9.9	7.3	2.28	2.43	BAIAP3	1.4348	0.845747	3.90173	4.04377	1.71534
tss_18742	14.96	15.8	4.44	4.23	ERG	0	0	0.105398	0.0542674	0.846655
tss_28325	12.32	14.2	4.2	3.06	DMRTA1	0.125646	0.104523	1.77757	1.6277	3.06713
tss_13138	16.83	15.4	4.44	4.77	CBX8	6.36958	5.91175	8.91105	9.28734	0.559808
tss_24094	51.59	52.5	13.08	12.42	PHACTR1	1.90411	1.76749	2.39805	2.53848	0.407864
tss_24093	49.94	51.1	12.72	12.06	PHACTR1	1.90411	1.76749	2.39805	2.53848	0.407864
tss_4970	12.32	9.4	2.52	3.15	C11orf96	2.20183	1.58903	5.63543	5.20722	1.46831
tss_6297	187.11	184	47.76	51.39	B3GAT1	0.123179	0.25652	2.08884	2.51246	3.05005
tss_20802	25.52	22.5	6.72	6.39	CPNE4	0	0	1.0724	0.988917	3.49909
tss_3182	7.59	6.2	1.56	2.16	AKR1C1	0.0425961	0	0.279015	0.172434	1.4251
tss_14578	2.64	2.5	0.6	1.17	FXYD5	25.1723	19.8242	46.5574	48.2654	1.07206
tss_9348	17.27	16.1	4.92	5.31	MAGEL2	0.098987	0.0343331	0.662639	0.504675	2.03636
tss_10328	11	8	2.64	2.61	BAIAP3	1.4348	0.845747	3.90173	4.04377	1.71534
tss_15274	6.38	5.7	0.6	2.25	KLK1	0.441881	0.23357	0.576535	0.398535	0.424648
tss_15279	30.25	24.9	8.52	8.01	KLK4	0.124179	0.130206	1.94594	1.55616	3.02636
tss_24958	53.02	54.1	16.08	17.82	COL12A1	0.233202	0.20589	2.19037	1.97799	2.773
tss_19695	54.45	50.8	10.92	13.77	ATP2B2	0.0155857	0.0323986	0.0817266	0	0.184047
tss_3046	104.39	104.6	29.04	29.25	PLD5	0.0309554	0.0174062	1.0809	1.26086	3.35531
tss_17630	7.04	7.8	2.28	1.89	NDUFA10	38.7942	38.4602	25.6098	29.4381	-0.487428
tss_19464	1.65	1.5	0.36	0.27	SEPTIN3	12.5759	11.3196	20.7102	18.9201	0.725103
tss_19465	1.65	1.5	0.36	0.27	SEPTIN3	12.5759	11.3196	20.7102	18.9201	0.725103
tss_6002	90.2	84.6	21.6	21.87	DRD2	0	0.164629	0.413621	0.410831	1.49035
tss_18389	34.87	37.4	8.4	8.28	PHACTR3	2.26058	1.26665	1.17947	1.39931	-0.423652
tss_1903	7.7	8	2.16	2.25	SPRR2F	0.331011	0.353237	0	0.298967	-0.825507
tss_6003	90.31	85	21.48	21.87	DRD2	0	0.164629	0.413621	0.410831	1.49035
tss_23222	29.7	26.3	9	7.56	KCNN2	0.556625	0.341199	2.1142	1.67436	1.86122
tss_12770	4.95	5.8	0.84	0.99	OR4D2	0	0	0	0.184569	0.943242
tss_15264	7.04	7.4	1.68	1.98	SYT3	2.63535	1.91501	5.58973	4.91034	1.17151
tss_23397	19.03	18.8	5.76	5.49	SPOCK1	0.32269	0.396698	2.84342	2.7712	2.66094
tss_21493	25.08	21.7	7.2	7.29	PPP2R2C	3.25326	3.53274	9.93344	9.00742	1.45412
tss_19776	8.69	7.4	2.04	2.34	GALNT15	0.0438225	0	0	0	-0.285831
tss_14848	11.44	10.6	2.52	2.52	CEACAM21	0	0	0.710426	0.0846564	2.31482
tss_4291	4.84	3.8	0.72	1.26	HTRA1	6.75283	6.59058	11.6548	11.1004	0.76123
tss_13591	5.39	5.1	2.04	1.17	BOD1L2	0	0	0	0.0393691	0.259237
tss_21484	115.83	114.3	27.12	29.16	CRMP1	4.2124	3.95472	36.7077	33.6892	3.0768
tss_14409	41.03	41.2	8.88	10.35	TMEM59L	7.71926	7.97318	27.3557	25.8437	1.74848
tss_14903	11.55	10.5	2.4	3.51	PSG9	0.152196	0	0.828868	0.405654	2.02612
tss_23992	46.53	47.9	11.88	10.71	FOXQ1	0.558908	0.233072	4.14618	4.02406	3.07689
tss_15265	7.15	7.8	1.68	2.07	SYT3	2.63535	1.91501	5.58973	4.91034	1.17151
tss_26972	33.44	34.1	9.36	8.55	GIMAP8	0	0	0.119185	0.0307037	0.806896
tss_17931	41.14	36.4	8.04	13.59	THBD	0.24807	0.368825	1.98028	1.43485	2.14582
tss_23505	24.2	25.6	5.64	7.47	PCDHAC1	0	0	0.459906	0.761746	2.8295
tss_4615	2.64	1.7	0.24	0.72	OR52W1	0	0	0.168093	0	0.88007
tss_14408	41.03	39.2	8.88	10.89	CRLF1	0.999714	0.285082	7.21279	7.8557	3.36222
tss_21380	8.69	7.1	1.92	2.25	TMEM271	0.622762	0.584637	1.9564	1.2892	1.29172
tss_5190	39.93	37.9	10.44	11.07	FAM111A	0.0233666	0.0439134	2.41909	1.90196	4.08023
tss_3091	8.8	7.4	2.28	1.98	NLRP3	0.037326	0	0.03259	0	-0.0290811
tss_17380	4.07	4.1	2.04	1.08	CTDSP1	22.9554	19.6731	23.8018	25.0381	0.195385
tss_15951	4.84	4.6	1.32	1.89	EHD3	6.39373	5.46102	7.50395	6.83413	0.270235
tss_13733	2.97	2.7	0.6	1.08	R3HDM4	22.4986	19.1419	17.1131	17.9011	-0.248743
tss_9896	2.42	1.8	0.72	0.54	HEXA	30.905	29.092	31.0802	36.901	0.179682
tss_18360	3.74	3.1	0.6	1.17	PCK1	0.0329875	0	0.691279	0.563909	2.64288
tss_1863	77.99	78.1	18.84	20.61	LOC100131107	0	0	0	7	5.16993
tss_4148	5.61	5.6	1.08	1.62	CFAP58	0.178992	0.279646	0.507815	0.2416	0.527553
tss_17503	2.53	1.8	0.6	0.72	SP140	0	0	0.0443074	0	0.288698
tss_17504	2.53	1.8	0.6	0.72	SP140	0	0	0.0443074	0	0.288698
tss_27864	19.58	15.8	5.28	3.69	NCALD	1.20859	1.17171	1.20064	0.863872	-0.188339
tss_18224	8.36	6.9	2.52	2.07	WFDC2	0.451877	0.487211	2.73844	4.49625	2.70639
tss_23506	25.74	27.5	5.64	7.74	PCDHAC1	0	0	0.459906	0.761746	2.8295
tss_25551	58.74	51.7	11.28	15.12	MAS1	0	0	0.0580481	0.0113224	0.429592
tss_10602	3.19	2.2	0.48	0.27	BMERB1	0.290409	0.530576	2.60436	1.63387	2.12002
tss_22734	38.83	36.4	9.6	11.34	ADAMTS12	0	0.196556	1.12438	0.373281	2.09795
tss_29475	25.74	25.5	6.36	7.38	SHROOM2	0.186468	0.291494	4.0247	3.36545	3.48485
tss_2006	4.73	4.7	1.56	1.17	EFNA3	9.24627	8.39977	25.023	23.2627	1.44196
tss_14279	131.23	135.9	34.8	36.99	SLC1A6	0	0	0.491218	0.721392	2.82029
tss_5842	23.43	24	5.76	5.31	MTNR1B	0	0	0.0837559	0	0.50465
tss_27366	18.26	17.9	3.84	4.32	STMN4	0	0	0.238286	0.305341	1.89458
tss_6070	2.53	1.8	0.24	0.99	MPZL2	0.397727	0.24593	2.64556	1.69124	2.42695
tss_14153	2.86	3.2	0.48	0.9	ZNF69	0	0	0.158817	0.056524	1.0543
tss_26549	36.52	41.2	9.96	8.64	SLC26A5	0	0	0	0.0694355	0.42994
tss_26550	36.63	41.2	9.96	8.64	SLC26A5	0	0	0	0.0694355	0.42994
tss_27570	11.99	10.4	2.52	2.7	RP1	0	0	0.0171544	0	0.118721
tss_3892	12.65	12.6	2.76	2.97	SLC16A12	0.060933	0.0950841	1.01093	0.767489	2.47433
tss_11368	86.79	83.2	21.84	20.43	VAT1L	0.0758916	0	2.1534	2.49241	4.13456
tss_12391	2.64	2.1	0.72	0.45	KRT32	0.231125	0.563228	0.470464	0.208066	-0.178667
tss_26128	88.88	81.3	18.48	21.6	CALN1	0	0	0.0265644	0.0136765	0.264482
tss_7062	1.98	1.9	0.6	0.54	ITGA7	4.3153	4.16257	11.765	9.81634	1.32768
tss_15036	3.63	3.3	0.6	0.99	FOXA3	0.485203	0.25345	4.86731	4.29535	3.31825
tss_17318	21.56	21.7	3.84	6.48	UNC80	0	0.0104204	0.287855	0.269439	1.84758
tss_29661	4.51	4	0.96	0.9	SYTL5	1.69936	2.17095	22.2233	23.2677	3.4887
tss_17317	21.67	21.8	3.84	6.48	UNC80	0	0.0104204	0.287855	0.269439	1.84758
tss_27863	21.56	17.4	5.28	3.87	NCALD	1.20859	1.17171	1.20064	0.863872	-0.188339
tss_4407	2.09	2.6	0.6	1.08	B4GALNT4	8.44647	5.35562	8.24578	8.42905	0.269231
tss_4944	138.27	139.6	31.44	35.91	SLC1A2	0.0352228	0.0853997	0.872299	0.729121	2.49019
tss_6071	2.53	1.7	0.24	0.99	MPZL2	0.397727	0.24593	2.64556	1.69124	2.42695
tss_5192	22.88	20.4	6.72	4.68	DTX4	0.104446	0.108617	1.93872	1.92677	3.299
tss_4945	134.75	136.5	30.84	35.37	SLC1A2	0.0352228	0.0853997	0.872299	0.729121	2.49019
tss_7061	1.98	2	0.6	0.54	ITGA7	4.3153	4.16257	11.765	9.81634	1.32768
tss_2762	31.02	36	8.28	7.83	KCNH1	0.0685806	0.0178038	0.404411	0.231378	1.54519
tss_22517	8.14	9.3	2.4	2.7	SPOCK3	1.13423	2.39273	1.49057	1.70303	-0.135183
tss_22518	8.14	9.3	2.4	2.7	SPOCK3	1.13423	2.39273	1.49057	1.70303	-0.135183
tss_22519	8.14	9.3	2.4	2.7	SPOCK3	1.13423	2.39273	1.49057	1.70303	-0.135183
tss_22727	5.72	6.1	1.2	1.62	NPR3	0.111555	0.0697255	0.078102	0.181045	0.268103
tss_29534	9.57	7.6	2.04	2.52	VEGFD	0	0.154786	0	0.133769	-0.0880991
tss_26875	37.07	33.4	8.28	9.72	EPHB6	0.314089	0.223738	3.05273	3.06854	3.09886
tss_17312	61.6	55.6	16.32	13.5	PTH2R	0	0	0.0480724	0.0969031	0.786494
tss_27740	3.41	3.9	1.2	0.63	CA13	1.0721	1.03897	1.45247	1.49685	0.446479
tss_2473	75.68	70.2	17.28	19.8	CACNA1E	0.00835043	0.00867149	0.0939212	0.0978016	0.851992
tss_4171	33.44	32.9	9.12	8.01	ADRA2A	0.037051	0	0.0970458	0.166686	0.968093
tss_15558	2.75	1.7	0.48	0.72	ZSCAN5B	0	0	0.0859776	0	0.515902
tss_23210	2.42	2.1	0.6	0.63	NREP	19.9068	20.8855	21.4113	19.651	0.0094713
tss_21628	16.28	15.7	3.84	3.69	C1QTNF7	0.0329732	0	0	0	-0.220164
tss_21483	115.61	114	24.24	25.65	CRMP1	4.2124	3.95472	36.7077	33.6892	3.0768
tss_1907	46.31	47.6	11.76	10.53	PRR9	0	0	0.122419	0	0.688937
tss_697	22.77	20.1	4.8	4.86	DLGAP3	0.329347	0.304711	3.16305	2.43651	2.79772
tss_5505	3.96	2.4	0.48	0.9	TMEM151A	0.353544	0.184337	1.85121	2.38647	2.58835
tss_14902	12.65	11.7	2.4	2.79	PSG4	0	0.0942431	2.20179	2.20642	3.96913
tss_6402	2.42	2	0.48	0.45	PIANP	1.47813	1.76912	4.86836	4.74334	1.50906
tss_4959	4.18	4.9	1.44	1.26	RAG1	0.169358	0.220061	0.462224	0.438009	0.900444
tss_5506	4.29	2.5	0.48	0.99	YIF1A	62.4528	48.8764	34.0764	30.4886	-0.784135
tss_4853	9.79	9.3	2.64	2.79	MUC15	0	0	0	0.0396801	0.26111
tss_26552	83.05	80.2	19.2	18.36	RELN	0	0.0122733	0.258236	0.223358	1.68299
tss_26551	83.38	80.6	19.32	18.36	RELN	0	0.0122733	0.258236	0.223358	1.68299
tss_6350	41.14	39.8	10.56	10.53	CCND2	12.8815	12.8105	14.0628	14.0794	0.130445
tss_25473	55.55	54.1	12.36	11.43	ESR1	0.155335	0.0807679	0.375609	0.17611	0.785525
tss_6163	11	12.9	3	2.61	SCN3B	0.272269	0.334588	1.72932	1.79846	2.20793
tss_11691	8.91	9.1	2.64	1.53	WSCD1	7.79711	6.48067	6.93544	7.14428	-0.0198727
tss_7446	9.24	11.1	2.64	2.61	SLC5A8	0	0	0.0312233	0	0.209287
tss_17995	9.02	9	1.92	2.16	PDRG1	30.6643	31.4518	26.1965	28.105	-0.193309
tss_27717	4.84	2.8	1.56	0.45	PMP2	0	0	0	0.07804	0.475292
tss_15419	50.16	55.6	11.04	12.24	CACNG7	0	0.0671961	2.47292	1.62325	4.00708
tss_15037	4.18	4.1	0.6	1.26	SYMPK	31.6548	28.1591	20.5296	22.8922	-0.460247
tss_28417	12.65	11.5	2.16	3.06	ARID3C	0.095064	0.198921	1.0744	0.503432	1.84758
tss_6401	2.42	2.1	0.48	0.45	PIANP	1.47813	1.76912	4.86836	4.74334	1.50906
tss_14901	12.65	11.9	2.4	2.7	PSG4	0	0.0942431	2.20179	2.20642	3.96913
tss_6447	5.06	4.6	1.2	0.72	CD163	0	0	0.0318186	0.0655901	0.572447
tss_6591	12.32	10.6	3.12	3.33	PTPRO	0.14806	0.284493	0.424289	0.275757	0.508812
tss_4866	79.75	71.6	17.04	16.65	BDNF	0.107304	0	1.48511	1.21114	3.23645
tss_7855	5.28	6.1	0.96	0.81	GJB2	2.9112	2.89956	5.25363	5.30032	0.839247
tss_6368	36.74	33	6.84	7.92	NTF3	0	0	1.52365	0.449944	3.44201
tss_4865	79.42	71	16.92	16.65	BDNF	0.107304	0	1.48511	1.21114	3.23645
tss_17851	2.31	1.4	0.48	0.45	ANKEF1	3.47036	3.13166	3.52176	3.36905	0.0599872
tss_4864	80.08	71.3	17.28	16.65	BDNF	0.107304	0	1.48511	1.21114	3.23645
tss_3341	1.98	3.6	0.48	0.9	SPAG6	0.310504	0.242551	0.108378	0.0523358	-1.0619
tss_13705	11.44	11.9	2.76	2.52	C2CD4C	0.661259	0.393647	4.0405	4.08038	2.72916
tss_4867	79.53	71.4	16.92	16.47	BDNF	0.107304	0	1.48511	1.21114	3.23645
tss_28418	11.88	11.4	1.92	3.24	ARID3C	0.095064	0.198921	1.0744	0.503432	1.84758
tss_30078	20.35	18.9	4.2	4.32	FLJ44635	0.133719	0.0697671	0	0	-1.01252
tss_6448	4.95	4.6	1.08	0.72	CD163	0	0	0.0318186	0.0655901	0.572447
tss_10299	6.38	6.2	1.68	1.35	METRN	4.77201	5.06111	7.33791	6.46077	0.48052
tss_14825	4.4	5.4	1.2	0.99	CYP2F1	0.0847682	0	0	0	-0.509788
tss_4868	65.89	60.3	13.92	13.14	BDNF	0.107304	0	1.48511	1.21114	3.23645
tss_17506	2.97	2.5	0.36	0.45	SP140L	0.234639	0.0632791	3.87711	2.99136	3.82742
tss_4021	3.19	3.2	0.36	0.72	CNNM1	3.2838	3.33147	3.00675	2.87152	-0.16511
tss_7221	2.86	4	0.6	0.54	WIF1	0	0	0	0.0704951	0.435602
tss_17502	2.42	1.4	0.6	0.54	SP110	0.954799	0.415079	4.95229	4.87595	2.67534
tss_10739	24.86	21.3	4.32	5.13	GSG1L	0.109997	0.0325635	0.120045	0.173875	0.527919
tss_3340	2.09	3.7	0.48	0.9	SPAG6	0.310504	0.242551	0.108378	0.0523358	-1.0619
tss_23720	5.61	6.6	0.96	1.35	KIF4B	0.0975173	0.0676439	0.170297	0.0292458	0.129817
tss_4020	2.97	3	0.24	0.72	CNNM1	3.2838	3.33147	3.00675	2.87152	-0.16511
tss_13734	5.39	5.9	0.84	1.26	KISS1R	0.592472	0.619898	3.35808	2.04512	1.98813
tss_17507	2.97	2.5	0.36	0.45	SP140L	0.234639	0.0632791	3.87711	2.99136	3.82742
tss_20396	30.58	29.3	6.36	6.48	TAFA4	0.825805	0.143568	2.14653	2.39507	2.01964
tss_5781	26.29	23.6	5.16	5.22	DLG2	0.162341	0.181757	0.170903	0.134238	-0.10718
tss_20395	30.58	29.4	6.36	6.48	TAFA4	0.825805	0.143568	2.14653	2.39507	2.01964
tss_20856	105.27	95.9	21.24	22.95	SOX14	0	0	0.200358	0.0689175	1.23044
tss_8609	28.6	28.2	7.92	5.76	CTSG	0.415745	0	0	0	-1.62233
tss_23551	2.2	3.3	0.24	0.54	PCDHGC5	0	0	0.098546	0.304869	1.59315
tss_23552	2.2	3.3	0.24	0.54	PCDHGC5	0	0	0.098546	0.304869	1.59315
tss_5516	2.09	2.2	0.6	0.45	MRPL11	58.4262	50.7061	28.5342	30.1045	-0.893882
tss_26127	19.8	20.1	4.08	3.33	CALN1	0	0	0.0265644	0.0136765	0.264482
tss_11285	6.27	4.3	1.68	0.72	HYDIN	0.0469686	0	1.32625	1.07499	3.3968
tss_27719	9.35	6.4	1.8	2.07	FABP4	0	0	0.181704	0.188331	1.51105
tss_5193	26.62	25.4	6.72	4.5	DTX4	0.104446	0.108617	1.93872	1.92677	3.299
tss_3882	8.69	8.1	0.96	1.98	CH25H	0	0	0	0.0848358	0.51013
tss_26982	61.16	60.8	12.24	11.43	TMEM176A	0	0	0.152697	0	0.818429
tss_13285	4.62	4.5	0.84	0.63	DLGAP1	0.0674803	0	0.0731736	0.225442	0.898495
tss_7060	3.63	3.7	0.48	0.99	ITGA7	4.3153	4.16257	11.765	9.81634	1.32768
tss_7606	19.8	18.6	3.96	4.05	OAS1	0	0	0.276894	0.19067	1.73891
tss_11813	3.63	2.5	0.36	1.08	HES7	0.375808	0.496495	0.901263	1.35355	1.1949
tss_27893	15.73	16	3.36	3.42	OXR1	17.5706	20.026	15.0425	15.3646	-0.30439
tss_985	14.85	12.4	2.52	2.7	CYP4Z1	0	0	0.123271	0	0.692744
tss_7607	21.01	19.6	4.2	4.14	OAS1	0	0	0.276894	0.19067	1.73891
tss_10658	6.49	4.9	0.48	1.8	ACSM1	0	0.0964827	0.0653919	0.0830714	0.233059
tss_23617	3.74	3.4	0.72	0.36	SPINK5	0.27761	0.330301	1.60735	1.50663	2.0363
tss_4666	9.68	11.3	3.6	1.08	OVCH2	0.0647522	0	0	0	-0.404643
tss_26986	87.23	80.9	13.44	17.64	AOC1	0	0	0.0498448	0.15424	1.01466
tss_17877	3.85	3.3	0.24	1.08	SNRPB2	45.5678	51.0871	25.7412	27.8982	-0.847163
tss_1526	25.85	23.6	5.04	4.5	KCNA3	0.274538	0.543699	4.31773	3.86995	3.0422
tss_12390	29.59	27.7	5.64	5.76	KRT38	1.09319	1.13931	1.04502	1.03065	-0.0961484
tss_13287	9.24	8.3	1.8	1.35	DLGAP1	0.0674803	0	0.0731736	0.225442	0.898495
tss_13288	9.24	8.3	1.8	1.35	DLGAP1	0.0674803	0	0.0731736	0.225442	0.898495
tss_27944	26.18	20.3	4.8	5.85	CCN3	0.121937	0.44512	3.77752	3.84119	3.34952
tss_15276	28.6	28.8	3.72	5.04	KLK3	0	0	0.109436	0	0.629641
tss_18384	13.75	11.5	1.56	2.79	ZNF831	0	0	0	0.0131553	0.0919049
tss_6067	1.21	2.4	0.36	0.18	JAML	0	0	0.0774127	0.0784623	0.831371
tss_7431	15.07	16.5	2.64	3.15	FAM71C	0	0	0	0.0755667	0.462402
tss_7200	21.89	20.7	4.68	3.96	SLC16A7	0.343505	0.440056	3.40989	2.72926	2.6882
tss_22901	71.39	70.2	11.64	13.86	PDE4D	2.40086	2.92496	3.50564	3.55157	0.393226
tss_12148	2.75	2.9	0.48	0.81	SLFN12	0	0	0.0521582	0	0.334329
tss_27812	13.53	13	2.52	3.24	GDF6	0.698708	0.525333	1.18613	0.94303	0.709819
tss_11690	3.63	3.6	0.36	0.81	NLRP1	0	0.0533384	0.169138	0.0995714	0.887628
tss_15296	14.74	13.4	1.8	3.06	KLK13	0	0	0.601821	0.213679	2.34412
tss_26984	65.12	61.8	11.52	11.97	TMEM176B	0.146042	0	0.797994	0.285358	1.8909
tss_26983	65.01	61.9	11.64	11.97	TMEM176B	0.146042	0	0.797994	0.285358	1.8909
tss_26985	64.35	60.6	10.68	12.33	TMEM176B	0.146042	0	0.797994	0.285358	1.8909
tss_26339	1.87	1.7	0.24	0.36	SAMD9L	0	0	0.63014	0.688633	2.92483
tss_28776	4.84	4.6	0.96	1.26	HEMGN	0.0736717	0.0769216	0.0642706	0.0663175	-0.0847636
tss_4943	51.48	50.3	8.4	9.99	CD44	0.301295	0.188896	3.73788	3.76037	3.47946
tss_13716	2.64	2.2	0.36	0.54	HCN2	2.79953	2.65028	5.07307	4.61834	0.807974
tss_17510	9.9	10.3	1.32	2.61	SP100	0.0398479	0	5.23903	4.53082	5.37738
tss_27945	1.32	2.3	0.24	0.72	ENPP2	0.332156	0.863791	1.431	0.929953	0.875437
tss_17509	13.09	11	1.56	3.15	SP100	0.0398479	0	5.23903	4.53082	5.37738
tss_12147	11.22	10.7	2.76	1.8	SLFN11	0	0	0.0501744	0	0.322934
tss_25909	54.45	46	8.76	9.45	PDE1C	0	0.0161307	1.30228	0.891715	3.46944
tss_5999	4.29	6.3	1.68	1.17	NCAM1	9.34444	9.24912	9.14321	8.7654	-0.0535626
tss_21698	7.7	7.2	0.96	1.17	C4orf19	0.476616	0.206197	1.90202	1.56826	2.05571
tss_18485	6.93	7.8	0.96	1.26	MYT1	0.429542	0.446664	0.595773	0.500083	0.267951
tss_28018	10.34	9.6	0.84	1.8	TG	0	0.0169572	0.0285084	0.117437	0.673134
tss_17832	12.87	13.8	2.16	2.25	CHGB	0.36581	0.317943	2.39421	3.23757	2.72222
tss_17505	2.64	2.2	0.6	0.36	SP110	0.954799	0.415079	4.95229	4.87595	2.67534
tss_27946	6.93	6.3	1.08	0.72	ENPP2	0.332156	0.863791	1.431	0.929953	0.875437
tss_17508	13.42	11.4	1.56	3.15	SP100	0.0398479	0	5.23903	4.53082	5.37738
tss_15949	27.94	26	4.2	6.21	GALNT14	0.736582	0.448205	3.51113	4.01121	2.47937
tss_20362	35.53	40.8	6.48	6.12	SYNPR	0	0	0.0553961	0.114283	0.886273
tss_4341	41.25	36.5	5.4	6.39	INSYN2A	0	0.0913044	0.0766472	0.131615	0.486969
tss_29382	20.68	19.3	3	3.42	LRRC26	1.58908	1.21386	2.76873	2.86357	0.957689
tss_4619	36.08	32.1	6.12	6.3	CCKBR	0.267904	0.399056	1.95013	1.44479	2.05192
tss_11561	9.57	10.7	1.92	1.89	RTN4RL1	1.39843	0.956777	2.1627	1.83353	0.715654
tss_27884	24.53	23	4.32	3.51	RIMS2	0.693165	0.556535	1.35536	1.18176	0.916904
tss_4594	6.82	6.8	1.56	0.54	TRIM34	0.0661773	0.0875186	0.983273	0.362308	2.12757
tss_11810	2.86	1.6	0.48	0.72	ALOXE3	0.299107	0.422732	0.602665	0.230696	0.164758
tss_11877	7.26	9.4	1.68	1.8	MYOCD	0.0327705	0.0170288	0.0429433	0.058968	0.273355
tss_11811	3.19	2	0.6	0.72	ALOXE3	0.299107	0.422732	0.602665	0.230696	0.164758
tss_25926	10.89	12.2	2.28	1.89	NPSR1	0	0	0.101805	0	0.593617
tss_25927	10.89	12.2	2.28	1.89	NPSR1	0	0	0.101805	0	0.593617
tss_10297	15.29	14.9	1.8	2.52	WDR24	8.08989	7.11548	10.75	9.54453	0.411806
tss_11812	4.18	2.5	0.6	0.81	ALOXE3	0.299107	0.422732	0.602665	0.230696	0.164758
tss_4220	5.28	3.8	0.48	0.45	GFRA1	2.39711	2.39444	3.14846	2.50992	0.231014
tss_3943	2.09	2.5	0.36	0.27	CYP2C18	0.0655146	0	0.0571665	0.117939	0.498505
tss_10715	17.49	15.1	2.28	3.06	CHP2	0	0	0.137426	0.0709113	1.02976
tss_27885	9.9	8.9	0.72	1.08	DCSTAMP	0.111246	0	0	0	-0.638055
tss_17853	40.04	32.6	6.36	5.22	SNAP25	0.14989	0.156532	2.58592	2.14688	3.28399
tss_19383	10.45	13.3	1.32	2.16	DNAL4	18.8808	15.1222	20.6229	23.3061	0.367604
tss_2746	11.66	11.8	2.28	1.71	HSD11B1	0	0	0.104708	0	0.607427
tss_17852	39.82	32.6	6.36	5.22	SNAP25	0.14989	0.156532	2.58592	2.14688	3.28399
tss_11288	55.44	57.8	9.24	8.28	CALB2	0	0	0.393821	0.203441	1.99505
tss_27886	10.01	9	0.72	1.08	DCSTAMP	0.111246	0	0	0	-0.638055
tss_11289	55.44	57.9	9.24	8.28	CALB2	0	0	0.393821	0.203441	1.99505
tss_983	11.22	9.1	1.8	1.26	CYP4X1	0.362412	0.151335	2.02617	2.30186	2.6654
tss_3108	15.51	15.4	3	2.52	TRIM58	0.545491	0.56733	5.19226	4.71121	2.94411
tss_29659	7.7	7.3	1.08	1.62	H2AP	0	0	0.87275	0	2.42324
tss_1525	31.35	26.4	5.16	4.77	KCNA2	0.184883	0.192053	1.42324	1.22643	2.30431
tss_22787	1.32	1	0.36	0.36	FYB1	0	0	0.0527618	0	0.337778
tss_1748	7.81	10.1	0.84	1.17	FCGR1A	0.0701243	0.0731943	0.367099	0	0.724053
tss_14823	9.02	7.9	1.2	1.53	CYP2B6	0	0	0.0416416	0	0.272869
tss_15363	3.85	3.9	0.36	0.81	ZNF83	1.79035	1.8367	5.96692	5.27405	1.5799
tss_13286	8.91	7.4	1.68	0.81	DLGAP1	0.0674803	0	0.0731736	0.225442	0.898495
tss_17696	7.04	7.4	0.72	0.81	DEFB126	0	0	0	0.735869	2.22631
tss_27939	5.94	6.4	1.44	0.9	SAMD12	3.6038	3.42535	4.21369	2.90925	0.0185969
tss_23507	24.2	21.7	2.28	5.31	PCDHAC2	0	0	0.877544	0.473462	2.95513
tss_18228	18.59	17.8	2.04	2.97	EPPIN-WFDC6	0	0	0	6	4.9542
tss_4339	20.9	20	2.4	2.79	C10orf90	0	0.0510464	0	0	-0.327954
tss_1002	23.98	23.5	4.8	3.51	BEND5	0.563711	0.280492	1.98316	2.23515	2.08109
tss_23508	24.53	22.1	2.28	5.4	PCDHAC2	0	0	0.877544	0.473462	2.95513
tss_9846	17.27	18.1	2.88	2.25	SKOR1	0.500837	0.441167	1.51359	1.9759	1.69185
tss_17324	2.09	1.8	0.24	0.45	MYL1	0	0	0.198718	0.2061	1.5965
tss_27692	4.4	4	0.72	0.72	HNF4G	0.671521	0.998696	1.14478	1.16418	0.423884
tss_1003	23.98	23.6	4.8	3.51	BEND5	0.563711	0.280492	1.98316	2.23515	2.08109
tss_18385	5.06	3.7	0.48	0.99	ZNF831	0	0	0	0.0131553	0.0919049
tss_27365	54.45	48.3	7.2	7.2	ADRA1A	0	0	0.235419	0.147099	1.5423
tss_10298	73.92	72.2	10.56	9.18	FBXL16	2.50857	1.79844	14.4325	13.8024	2.65742
tss_17572	2.2	1.9	0.24	0.27	UGT1A7	0	0	1.21727e-06	0	8.78072e-06
tss_3098	9.02	10.5	1.32	1.26	GCSAML	0	0	0.0332776	0	0.222048
tss_17632	13.86	13.4	1.92	1.98	OR6B3	0	0	0	0.166182	0.872561
tss_11373	5.61	7.8	1.44	0.9	DYNLRB2	0	0	1.29943	0.406956	3.25277
tss_1528	1.76	2.8	0.12	0.54	CD53	0.119394	0	1.1641	0.585034	2.60942
tss_11372	5.72	7.7	1.44	0.9	DYNLRB2	0	0	1.29943	0.406956	3.25277
tss_4345	22.66	20.5	2.52	3.24	PTPRE	0.314457	0.200287	0.303912	0.543437	0.551244
tss_27364	64.68	58.9	7.92	8.46	ADRA1A	0	0	0.235419	0.147099	1.5423
tss_23037	106.59	98.5	10.92	14.85	SV2C	0.0885898	0.0657345	1.09316	0.733649	2.51607
tss_17862	24.75	20.6	2.28	2.97	SPTLC3	0	0	0.0402673	0.0414788	0.494396
tss_11562	4.73	6.6	0.96	1.17	DPH1	33.3451	29.1348	13.7043	12.8444	-1.22853
tss_11563	4.51	6.5	0.96	1.08	DPH1	33.3451	29.1348	13.7043	12.8444	-1.22853
tss_1529	1.76	2.8	0.12	0.54	CD53	0.119394	0	1.1641	0.585034	2.60942
tss_27716	6.05	4.1	0.6	0.81	FABP5	96.4163	98.3026	10.03	9.84142	-3.27966
tss_3885	2.97	2.9	0.6	0.09	IFIT2	0.427841	0.178219	0.896393	0.96246	1.35288
tss_12149	3.08	2.6	0.36	0.54	SLFN12	0	0	0.0521582	0	0.334329
tss_11889	3.19	3.6	0.36	0.72	TEKT3	0.18189	0.0950924	0.317261	0.081886	0.328974
tss_22516	11.55	7.3	1.92	1.26	TLL1	1.42724	0.850362	2.64249	2.38222	1.07641
tss_5856	30.03	28.7	3.24	5.04	IZUMO1R	0	0	0	0.250359	1.17108
tss_22756	5.06	5.8	0.48	0.63	UGT3A1	0	0.0493455	0.0915434	0.0426242	0.422426
tss_986	9.13	7.8	1.08	0.81	CYP4A22	0	0	0.0532774	0.0549494	0.623992
tss_11284	5.72	5	0.84	0.72	VAC14	19.0774	17.4357	17.211	18.1932	-0.0442475
tss_28332	50.05	40.5	6.72	5.76	ELAVL2	9.52588	11.745	7.00307	6.74488	-0.622328
tss_13822	3.19	2.9	0.24	0.54	TLE2	1.99685	1.79895	7.50804	6.43648	1.82369
tss_2755	25.41	27.9	3.6	2.97	SYT14	0.458772	0.494062	6.6029	6.78458	3.55902
tss_987	9.13	7.9	1.08	0.81	CYP4A22	0	0	0.0532774	0.0549494	0.623992
tss_2754	25.19	27.9	3.6	2.97	SYT14	0.458772	0.494062	6.6029	6.78458	3.55902
tss_11872	1.76	2.3	0.36	0.18	DNAH9	0	0	0.00868068	0.042253	0.327306
tss_28227	4.07	3.8	0.24	0.63	INSL4	0	0	0.0693254	0	0.42935
tss_22816	1.98	1.7	0.12	0.45	GHR	1.45217	1.75112	2.1949	2.23025	0.44257
tss_22628	48.51	48.4	5.88	5.4	PLEKHG4B	0.314373	0.146367	1.98864	1.68684	2.55222
tss_10716	72.38	70.3	10.68	6.93	PRKCB	0.933628	2.10451	7.90327	7.15677	2.23652
tss_2393	5.39	4.6	0.48	0.81	TNFSF4	0.383445	0.443679	0.687863	0.895546	0.796027
tss_22893	15.18	13.7	1.44	2.61	RAB3C	0.587361	0.450612	1.55756	1.62614	1.45062
tss_28014	6.49	5.1	1.08	0.54	TMEM71	0	0	0	0.0753045	0.461028
tss_4326	4.29	3.1	0.24	0.36	TEX36	0.398977	0.421015	0	0.35974	-0.865729
tss_27735	20.13	18	2.64	2.16	LRRCC1	5.19469	6.41685	7.14417	8.15091	0.391613
tss_22892	15.29	13.8	1.44	2.61	RAB3C	0.587361	0.450612	1.55756	1.62614	1.45062
tss_22815	2.09	1.8	0.12	0.45	GHR	1.45217	1.75112	2.1949	2.23025	0.44257
tss_14272	33.88	30.4	3.96	3.33	ADGRE2	0.0614541	0	0.325915	0.439811	1.88506
tss_27883	2.31	1.6	0.24	0.27	RIMS2	0.693165	0.556535	1.35536	1.18176	0.916904
tss_11860	2.42	2.6	0.24	0.9	MYH1	0	0	0.0202893	0.0208996	0.270164
tss_19949	47.52	48.9	5.76	7.2	MYRIP	0.427793	0.45244	1.66211	1.32866	1.56256
tss_29381	3.08	3	0.24	0.18	GRIN1	0.200489	0.0382357	0.233411	0.27058	0.682241
tss_19950	50.05	51.4	6.12	7.29	MYRIP	0.427793	0.45244	1.66211	1.32866	1.56256
tss_19951	50.05	51.5	6.12	7.29	MYRIP	0.427793	0.45244	1.66211	1.32866	1.56256
tss_13703	2.64	3.2	0.48	0.36	MIER2	5.8877	4.71189	7.43115	8.04949	0.538008
tss_22789	6.82	7.1	1.32	1.17	DAB2	2.66485	3.0877	3.29732	4.15352	0.36211
tss_23550	1.65	2.9	0.24	0.18	PCDHGC4	0.41771	0.319862	2.05777	1.42706	1.9746
tss_17323	2.75	2.2	0.36	0.09	MYL1	0	0	0.198718	0.2061	1.5965
tss_2392	4.07	4.6	0.6	0.54	TNFSF4	0.383445	0.443679	0.687863	0.895546	0.796027
tss_6618	18.37	16	2.28	2.52	PDE3A	0.234049	0.176636	1.01224	0.935979	1.81464
tss_22790	6.93	7	1.32	1.17	DAB2	2.66485	3.0877	3.29732	4.15352	0.36211
tss_14271	38.17	36.5	4.44	4.14	ADGRE2	0.0614541	0	0.325915	0.439811	1.88506
tss_13821	3.19	3	0.24	0.45	TLE2	1.99685	1.79895	7.50804	6.43648	1.82369
tss_4346	4.73	6.1	0.84	0.45	PTPRE	0.314457	0.200287	0.303912	0.543437	0.551244
tss_27936	7.81	7.8	0.84	0.63	SLC30A8	0	0	0	0.0235367	0.160512
tss_7444	9.57	11.2	1.32	1.17	ANO4	0.492451	0.555034	1.15774	1.13117	0.996492
tss_4293	16.39	14.9	1.68	1.71	LOC112577516	0	0	0	6	4.9542
tss_4271	35.53	35.7	3.84	3.69	PLPP4	0.424628	1.13649	2.51137	2.2315	1.48886
tss_20363	14.74	13.4	1.8	1.62	SNTN	0	0	0	0.0926926	0.549386
tss_24742	5.17	5.7	0.72	0.18	TTBK1	0.0584163	0.121431	0.187076	0.105098	0.373749
tss_3887	2.09	3.8	0.36	0.27	IFIT3	0.693371	0.92058	1.76034	2.26962	1.22151
tss_22922	7.81	9.1	1.2	1.35	RGS7BP	0	0.0416725	0.558025	0.612726	2.50384
tss_4272	35.86	36	3.84	3.6	PLPP4	0.424628	1.13649	2.51137	2.2315	1.48886
tss_22498	28.82	23.8	3.72	3.24	NPY5R	0.743635	0.618556	0.863718	1.18942	0.528365
tss_13706	5.83	5.5	0.24	0.81	SHC2	3.1848	2.75741	14.0013	13.9535	2.19655
tss_22497	28.93	23.9	3.72	3.24	NPY5R	0.743635	0.618556	0.863718	1.18942	0.528365
tss_15953	7.59	6.9	0.96	0.63	XDH	0	0	0.149979	0.198639	1.4558
tss_22499	28.82	23.6	3.72	3.15	NPY5R	0.743635	0.618556	0.863718	1.18942	0.528365
tss_21058	5.06	3.1	0.48	0.27	IQCJ-SCHIP1	9.29953	7.44269	3.53647	6.70843	-0.697824
tss_4222	17.82	19.8	1.44	2.07	GFRA1	2.39711	2.39444	3.14846	2.50992	0.231014
tss_17314	5.17	4.5	0.72	0.27	MAP2	0.247422	0.528993	4.36251	3.99832	3.13218
tss_4221	17.93	20.1	1.44	2.07	GFRA1	2.39711	2.39444	3.14846	2.50992	0.231014
tss_27769	21.78	19.1	1.68	1.8	C8orf88	13.0172	13.706	8.46231	7.82205	-0.707752
tss_27770	21.89	19	1.68	1.8	C8orf88	13.0172	13.706	8.46231	7.82205	-0.707752
tss_4347	30.8	29.5	3.24	1.89	PTPRE	0.314457	0.200287	0.303912	0.543437	0.551244
tss_22749	12.87	11.1	1.08	1.17	PRLR	0.118103	0	0.278516	0.1781	1.04556
tss_19952	20.79	19.5	1.56	1.98	MYRIP	0.427793	0.45244	1.66211	1.32866	1.56256
tss_4223	17.82	19.5	1.44	1.8	GFRA1	2.39711	2.39444	3.14846	2.50992	0.231014
tss_7470	18.7	16.2	1.8	1.44	STAB2	0.0167554	0	0.014635	0	-0.0141826
tss_11042	25.74	23.9	2.64	2.97	GNAO1	1.04782	0.986019	6.87419	5.52774	2.49605
tss_27862	9.79	7.8	1.08	0.45	NCALD	1.20859	1.17171	1.20064	0.863872	-0.188339
tss_3044	52.8	52.7	5.88	3.24	PLD5	0.0309554	0.0174062	1.0809	1.26086	3.35531
tss_3045	52.8	52.5	5.88	3.15	PLD5	0.0309554	0.0174062	1.0809	1.26086	3.35531
tss_21165	11.11	11.9	0.6	1.17	PEX5L	0.0480458	0.0832277	0.0839566	0.0985652	0.207519
tss_12150	11.22	10.9	1.08	0.99	SLFN13	0	0	0.0143541	0	0.099996
tss_4224	17.27	19.2	1.08	1.71	GFRA1	2.39711	2.39444	3.14846	2.50992	0.231014
tss_28843	79.31	80.3	6.84	7.02	ZNF462	0.862736	0.550884	3.21967	3.85627	2.17283
tss_4225	16.94	18.9	0.96	1.71	GFRA1	2.39711	2.39444	3.14846	2.50992	0.231014
tss_27888	16.17	16	1.08	1.89	LRP12	5.92209	5.91407	8.0384	7.26637	0.365337
tss_17315	5.17	4.6	0.6	0.27	MAP2	0.247422	0.528993	4.36251	3.99832	3.13218
tss_5152	2.97	3.3	0	0.63	YPEL4	0	0.0984654	0.574735	0.762978	2.36515
tss_15950	18.48	17.8	1.56	1.44	CAPN14	0.0758563	0.0789639	0.0993464	0.202524	0.500227
tss_5151	3.08	3.3	0	0.63	YPEL4	0	0.0984654	0.574735	0.762978	2.36515
tss_15615	4.29	4.4	0.36	0.45	ZSCAN4	0	0	0.059017	0.121765	0.928965
tss_15948	10.34	7.1	0.84	0.99	GALNT14	0.736582	0.448205	3.51113	4.01121	2.47937
tss_4348	13.86	13.8	1.08	0.81	PTPRE	0.314457	0.200287	0.303912	0.543437	0.551244
tss_26851	45.65	44.3	3.12	3.24	TMEM178B	4.20315	4.43249	6.87434	6.72245	0.642926
tss_4270	9.24	8.3	0.6	0.63	RPL21	8.70315	9.38855	3.96509	4.14374	-1.13847
tss_4226	16.5	18.3	0.72	1.62	GFRA1	2.39711	2.39444	3.14846	2.50992	0.231014
tss_23223	37.73	35.1	2.4	4.68	KCNN2	0.556625	0.341199	2.1142	1.67436	1.86122
tss_23224	38.17	35.2	2.4	4.68	KCNN2	0.556625	0.341199	2.1142	1.67436	1.86122
tss_11374	29.15	27.4	2.64	1.8	CDYL2	0.442135	0.255232	4.37675	4.69888	3.36968
tss_4227	15.84	16.6	0.6	1.35	GFRA1	2.39711	2.39444	3.14846	2.50992	0.231014
tss_28013	20.02	22	1.44	1.53	LRRC6	0.217403	0.23092	1.77403	1.29634	2.33467
tss_21492	4.73	3.6	0.24	0.54	PPP2R2C	3.25326	3.53274	9.93344	9.00742	1.45412
tss_22902	5.39	7.4	0.48	0.18	PDE4D	2.40086	2.92496	3.50564	3.55157	0.393226
tss_22752	7.92	6.9	0.6	0.36	IL7R	0.0329747	0	0.230365	0.111447	1.21762
tss_27771	7.81	6.8	0.36	0.63	PIP4P2	1.5576	1.67954	4.31275	2.65854	1.06102
tss_8850	7.7	6.6	0.12	0.36	SYT16	0.595934	0.630036	2.69412	1.901	1.74962
tss_28194	2.86	1.9	0.24	0.18	DMRT3	0.781529	0.94045	1.36404	1.78556	0.801396
tss_22496	16.28	14.4	0.48	1.44	NPY1R	1.82322	2.79471	4.91427	4.82594	1.04486
tss_4338	15.95	14.2	0.84	0.72	C10orf90	0	0.0510464	0	0	-0.327954
tss_17316	11.99	12.3	0.6	0.63	MAP2	0.247422	0.528993	4.36251	3.99832	3.13218
tss_27933	16.17	14.7	0.36	0.72	SLC30A8	0	0	0	0.0235367	0.160512
tss_27934	15.18	14.3	0.36	0.72	SLC30A8	0	0	0	0.0235367	0.160512
tss_27935	15.18	14.3	0.36	0.72	SLC30A8	0	0	0	0.0235367	0.160512
tss_5956	51.48	46.5	2.88	2.43	ARHGAP20	0.90169	1.33232	1.7613	1.5557	0.53101
tss_22903	4.07	3.5	0.48	0	PDE4D	2.40086	2.92496	3.50564	3.55157	0.393226
tss_5953	51.7	47.1	2.88	2.43	ARHGAP20	0.90169	1.33232	1.7613	1.5557	0.53101
tss_27932	26.4	23.4	1.08	1.44	AARD	0.264524	0.690029	0.63474	1.19049	0.810751
tss_22890	22.22	21.2	1.32	1.08	PLK2	1.70027	1.71679	9.46045	8.7506	2.34768
tss_22889	22.22	21.4	1.32	1.08	PLK2	1.70027	1.71679	9.46045	8.7506	2.34768
tss_22755	20.57	17.5	0.48	0.36	UGT3A1	0	0.0493455	0.0915434	0.0426242	0.422426
tss_5955	52.91	49.3	2.76	2.34	ARHGAP20	0.90169	1.33232	1.7613	1.5557	0.53101
tss_5954	52.8	49.2	2.76	2.34	ARHGAP20	0.90169	1.33232	1.7613	1.5557	0.53101
tss_22750	53.79	52.2	2.04	1.98	PRLR	0.118103	0	0.278516	0.1781	1.04556
tss_22904	5.17	6.2	0.12	0.18	PDE4D	2.40086	2.92496	3.50564	3.55157	0.393226
tss_27882	49.94	43.2	1.2	1.89	RIMS2	0.693165	0.556535	1.35536	1.18176	0.916904
tss_4019	17.71	13.2	0.6	0.27	HPSE2	0	0	0.0311569	0.0321084	0.396517
tss_4018	17.71	13.3	0.6	0.27	HPSE2	0	0	0.0311569	0.0321084	0.396517
tss_22888	11.33	10.6	0.48	0.27	ACTBL2	0	0	1.52491	1.95352	4.20102
tss_23225	2.86	5.5	0.12	0	KCNN2	0.556625	0.341199	2.1142	1.67436	1.86122
tss_11583	7.37	5.8	0.36	0.09	OR1D5	0.200086	0	0	0	-1.00031
tss_4340	23.76	23.8	0.36	0.54	DOCK1	19.3657	18.5955	17.692	17.6948	-0.100764
