# Supplementary material for: Impaired histone inheritance promotes tumor progression
Source: Nat Commun. 2023 Jun 10;14:3429. doi: 10.1038/s41467-023-39185-y (PMC10257670; doi:10.1038/s41467-023-39185-y)
Supplement: Supplementary file 4 — Source Data [file 41467_2023_39185_MOESM4_ESM.zip › source data -F/Supplementary Fig. 9.xlsx]

## Sheet: Supplementary Fig. 9a
Supplementary Fig. 9a H3K4me3 signal in WT 293T cells, at H3K4me3 peaks that were upregulated, stable, or downregulated in MCM2-2A mutant 293T cells
ID	WT#1	WT#2	State
pk_11553	0	0	Up
pk_11641	0	0	Up
pk_2991	0	0.1	Up
pk_14917	0.22	0	Up
pk_12804	0	0.1	Up
pk_12806	0.22	0.1	Up
pk_11554	0.11	0.3	Up
pk_14453	0.11	0.2	Up
pk_14500	0.66	0.9	Up
pk_3502	0	0.3	Up
pk_8837	0	0.2	Up
pk_11580	0.11	0.4	Up
pk_10603	0.11	0	Up
pk_4959	0.11	0.4	Up
pk_11552	0.33	0.2	Up
pk_8892	0.22	0	Up
pk_8353	0	0.3	Up
pk_13049	0.22	0.6	Up
pk_2908	0.33	0	Up
pk_2458	0.22	0.3	Up
pk_13694	0.22	0.4	Up
pk_3065	0.22	0.2	Up
pk_10033	0.55	0.3	Up
pk_14746	0.33	0.1	Up
pk_13693	0.33	0.1	Up
pk_1179	0.55	0.3	Up
pk_14931	0.11	0.1	Up
pk_3504	0.11	0.3	Up
pk_13045	0.11	0.2	Up
pk_1818	0.33	0.4	Up
pk_2377	0.22	0.2	Up
pk_1180	0.33	0.2	Up
pk_4522	0	0.1	Up
pk_11675	0.99	1.1	Up
pk_14667	0.11	0.4	Up
pk_13174	0.11	0.1	Up
pk_12708	0.99	1.2	Up
pk_14774	0.22	0.3	Up
pk_11582	0.44	0.3	Up
pk_13399	0.22	0.3	Up
pk_10670	0.88	0.9	Up
pk_7093	0.44	0.4	Up
pk_13051	0.11	0.8	Up
pk_2990	1.21	0.5	Up
pk_14503	0.99	1.4	Up
pk_6479	0.44	0.4	Up
pk_14929	2.42	1.9	Up
pk_7660	0.22	0.5	Up
pk_6646	0.11	0.5	Up
pk_8904	0.55	0.7	Up
pk_13277	0.22	0.4	Up
pk_13175	0.33	0.4	Up
pk_8625	0.99	1.6	Up
pk_3371	0.55	0.4	Up
pk_4458	1.1	1.1	Up
pk_5533	0.88	0.4	Up
pk_2390	1.21	1.8	Up
pk_1343	0.66	0.4	Up
pk_7851	0.11	0.4	Up
pk_10269	0.66	0.1	Up
pk_13518	0.33	0.1	Up
pk_14455	2.64	2.6	Up
pk_9204	20.13	22.6	Up
pk_1372	0.33	0.7	Up
pk_5222	0.11	0.3	Up
pk_14932	0.44	0.3	Up
pk_3130	0.66	1.2	Up
pk_5365	0.22	0.3	Up
pk_11551	0.44	0.1	Up
pk_12498	1.1	1.2	Up
pk_7850	0.22	0.5	Up
pk_8309	0.22	0.3	Up
pk_6767	0.55	0.2	Up
pk_7846	0.33	0.4	Up
pk_9823	0	0.4	Up
pk_2790	0.44	0.2	Up
pk_3488	0.99	0.6	Up
pk_8858	1.43	1.4	Up
pk_9114	0.33	0.6	Up
pk_7928	0.55	1.1	Up
pk_1522	5.83	4.7	Up
pk_14456	0.33	1.2	Up
pk_3582	0.22	0.5	Up
pk_11286	5.5	5.8	Up
pk_7092	0.44	0.1	Up
pk_6048	0.55	0.4	Up
pk_14460	0.88	0.4	Up
pk_4538	0.44	0.6	Up
pk_10569	3.85	5.2	Up
pk_770	0.22	0.5	Up
pk_13429	0.55	0.9	Up
pk_7149	0.44	0.8	Up
pk_13233	14.85	14.2	Up
pk_10246	0.44	0.5	Up
pk_1768	0.88	0.5	Up
pk_11125	0.66	0.4	Up
pk_6641	0.66	0.3	Up
pk_5942	0.22	0.7	Up
pk_9222	6.27	6.7	Up
pk_14773	0.22	0.4	Up
pk_559	0.22	0.5	Up
pk_8925	0.77	0.2	Up
pk_1543	2.53	2.6	Up
pk_4928	2.2	1.7	Up
pk_4235	1.32	1.8	Up
pk_4961	0.66	1.9	Up
pk_4276	0.22	0.4	Up
pk_3370	4.95	5.4	Up
pk_7217	3.41	2.6	Up
pk_7932	0.99	1.1	Up
pk_14772	0.66	0.3	Up
pk_7700	0.77	0.7	Up
pk_4520	0	0	Up
pk_8216	2.64	2.8	Up
pk_2772	1.76	0.7	Up
pk_8641	0.88	0.3	Up
pk_990	5.61	4.2	Up
pk_656	1.54	2.5	Up
pk_10640	1.21	1.2	Up
pk_5843	0.22	0.4	Up
pk_13268	0.55	0.5	Up
pk_8705	3.63	4.3	Up
pk_3075	0.22	0.3	Up
pk_7234	4.51	3.6	Up
pk_9844	2.97	3.7	Up
pk_8407	1.1	1	Up
pk_12190	2.64	3	Up
pk_12181	0.55	0.9	Up
pk_3581	0.66	0.3	Up
pk_9116	0.55	1	Up
pk_7218	0.99	1	Up
pk_12198	0.44	0.3	Up
pk_8866	1.43	2	Up
pk_1337	5.94	10	Up
pk_11406	0.55	0.5	Up
pk_5539	0.55	0.7	Up
pk_8440	1.43	2.2	Up
pk_6179	0.33	0.7	Up
pk_13276	0.77	0.7	Up
pk_119	0.44	0.3	Up
pk_14905	0.55	0.4	Up
pk_11243	0.66	0.7	Up
pk_4281	0.66	0.4	Up
pk_9169	1.87	1.5	Up
pk_9274	0.44	0.4	Up
pk_8274	4.07	4.1	Up
pk_1490	0.44	0.3	Up
pk_301	0.66	0.8	Up
pk_14907	2.2	2.2	Up
pk_14137	4.29	3.7	Up
pk_7592	4.29	3.5	Up
pk_2126	0.77	2	Up
pk_2337	0.11	1	Up
pk_7296	0.88	1.7	Up
pk_9419	0.77	0.8	Up
pk_10463	2.64	1.9	Up
pk_10596	0.44	0.5	Up
pk_4460	0.22	0.2	Up
pk_13741	0.66	1	Up
pk_10340	6.05	6.3	Up
pk_5540	3.96	4.3	Up
pk_2459	1.21	2	Up
pk_11062	0.77	0.5	Up
pk_10602	0.66	0.9	Up
pk_14130	1.87	1.5	Up
pk_7369	1.1	1.2	Up
pk_8878	0.99	0.6	Up
pk_8698	0.88	1.1	Up
pk_4396	1.54	1.2	Up
pk_7769	0.66	0.7	Up
pk_13208	2.86	3.8	Up
pk_12734	0.22	0.5	Up
pk_4640	0.88	0.7	Up
pk_9437	0.66	1	Up
pk_14844	0.66	0.5	Up
pk_12136	1.21	0.9	Up
pk_8857	6.27	6.6	Up
pk_11559	0.55	0.7	Up
pk_13299	0.77	1.2	Up
pk_11558	1.32	0.5	Up
pk_14612	1.32	1.6	Up
pk_5411	0.44	0.2	Up
pk_2799	0.55	0.4	Up
pk_13439	0.55	0.4	Up
pk_11366	0.55	1.1	Up
pk_991	1.54	1.3	Up
pk_804	2.75	2	Up
pk_8624	2.31	1.9	Up
pk_2902	0.77	0.6	Up
pk_8004	5.39	5.7	Up
pk_6699	2.31	1.4	Up
pk_10173	3.08	2.5	Up
pk_3912	0.55	1.1	Up
pk_11583	1.54	1.5	Up
pk_5376	10.67	9.8	Up
pk_6104	2.75	1.9	Up
pk_10639	2.31	1.7	Up
pk_1512	0.22	0.8	Up
pk_9170	3.41	3.4	Up
pk_164	0.66	0.2	Up
pk_13265	0.44	0.9	Up
pk_2345	6.6	7.5	Up
pk_9334	0.99	1.1	Up
pk_14871	0.44	0.5	Up
pk_14843	0.55	0.4	Up
pk_4024	2.2	0.8	Up
pk_7185	1.98	1.2	Up
pk_14947	7.04	10.2	Up
pk_13466	0.22	0.7	Up
pk_13873	6.82	6.6	Up
pk_3268	0.99	1	Up
pk_1081	2.53	2.3	Up
pk_12938	0.44	0.4	Up
pk_12456	2.75	2.9	Up
pk_13434	0.33	0.4	Up
pk_11533	23.98	22.5	Up
pk_11345	2.09	2.4	Up
pk_4869	2.75	1.7	Up
pk_12457	1.43	2.3	Up
pk_11584	2.2	2	Up
pk_10695	0.33	0.4	Up
pk_3461	1.65	1.7	Up
pk_14134	0.55	0.4	Up
pk_7659	1.1	2.3	Up
pk_9067	1.1	0.9	Up
pk_6497	1.87	2.3	Up
pk_14838	0.44	0.3	Up
pk_2221	0.99	0.7	Up
pk_579	1.76	1.3	Up
pk_1894	0.99	0.1	Up
pk_14904	1.1	1.1	Up
pk_887	7.26	8.5	Up
pk_14918	1.76	1.2	Up
pk_13500	0.77	0.7	Up
pk_3536	0.33	0.9	Up
pk_10666	3.19	2.4	Up
pk_14865	1.87	1.6	Up
pk_2414	8.58	7.4	Up
pk_8708	1.87	1.3	Up
pk_4246	0.66	1.1	Up
pk_7560	0.44	0.9	Up
pk_11190	4.18	5.1	Up
pk_4991	0.55	0.5	Up
pk_14735	1.98	2.2	Up
pk_2378	5.17	6.2	Up
pk_3503	0.44	0.8	Up
pk_3646	1.32	1.1	Up
pk_809	4.29	5.4	Up
pk_1341	1.1	0.2	Up
pk_12619	1.32	0.9	Up
pk_10575	2.09	1.3	Up
pk_14666	0.33	0.7	Up
pk_14767	5.83	6.3	Up
pk_12294	1.32	2.3	Up
pk_12134	0.22	0.4	Up
pk_811	0.44	0.6	Up
pk_13290	0.55	0.8	Up
pk_14183	0.55	0.5	Up
pk_2222	0.44	1.1	Up
pk_989	0.44	1	Up
pk_9156	0.77	0.6	Up
pk_11087	1.87	3.4	Up
pk_6365	0.22	0.5	Up
pk_6596	0.33	0.7	Up
pk_14812	0.77	1	Up
pk_9775	5.94	6.4	Up
pk_6362	9.46	8.9	Up
pk_6444	4.62	4.5	Up
pk_4277	5.5	6.3	Up
pk_1300	1.76	1.5	Up
pk_7704	1.76	1.4	Up
pk_11187	2.09	1.9	Up
pk_34	2.64	1.9	Up
pk_6029	1.1	2.4	Up
pk_6491	0.88	1.2	Up
pk_1485	3.96	4.5	Up
pk_1348	0.66	0.8	Up
pk_4983	5.39	4	Up
pk_13009	0.66	0.5	Up
pk_14002	0.77	0.7	Up
pk_11528	2.97	4.6	Up
pk_5531	0.88	0.4	Up
pk_3132	2.09	2.4	Up
pk_923	2.86	4.6	Up
pk_11407	24.86	25.6	Up
pk_10199	2.64	2.7	Up
pk_7404	1.54	2.2	Up
pk_14815	1.76	2.3	Up
pk_13320	0.55	0.5	Up
pk_12369	1.21	0.6	Up
pk_3131	0.88	1	Up
pk_14485	0.77	0.9	Up
pk_7456	2.86	3.5	Up
pk_12479	12.32	12	Up
pk_920	12.54	13.5	Up
pk_13187	1.32	0.9	Up
pk_13670	1.21	1	Up
pk_5337	1.21	1.7	Up
pk_14312	0.88	1.2	Up
pk_1473	4.95	5.9	Up
pk_3690	4.18	4.6	Up
pk_7853	6.16	5.3	Up
pk_11680	0.66	0.2	Up
pk_11476	8.03	8	Up
pk_13004	0.77	0.6	Up
pk_13733	0.55	0.4	Up
pk_13178	0.88	2	Up
pk_13205	76.56	78.5	Up
pk_11132	1.54	1.4	Up
pk_2719	3.19	3.3	Up
pk_7635	2.64	2.7	Up
pk_14908	2.31	3	Up
pk_4665	0.55	0.3	Up
pk_6700	0.33	0.6	Up
pk_1523	1.54	1	Up
pk_1157	5.28	6.8	Up
pk_13519	0.99	0.6	Up
pk_3533	0.88	0.8	Up
pk_11109	0.88	0.4	Up
pk_1544	0.55	1.2	Up
pk_4825	0.44	1.2	Up
pk_11186	0.77	0.5	Up
pk_4329	1.32	2.5	Up
pk_1644	1.54	1.5	Up
pk_1743	0.88	1.1	Up
pk_11762	30.91	34.6	Up
pk_13115	11.66	11.7	Up
pk_13365	0.22	0.7	Up
pk_13308	2.53	3.1	Up
pk_10176	1.87	1.4	Up
pk_4836	1.1	0.7	Up
pk_13749	0.11	0.9	Up
pk_13877	2.64	3.2	Up
pk_12525	1.43	1.1	Up
pk_14968	3.41	2.4	Up
pk_2989	1.21	1.4	Up
pk_8864	4.73	7.4	Up
pk_2159	0.77	0.6	Up
pk_14578	3.41	5.2	Up
pk_14571	1.54	1	Up
pk_11112	6.49	5.1	Up
pk_7330	1.98	1.5	Up
pk_11861	2.09	1.7	Up
pk_11242	4.51	3.3	Up
pk_11228	17.71	15.4	Up
pk_9665	1.76	2.4	Up
pk_3442	1.87	1.2	Up
pk_6521	1.87	2	Up
pk_4569	6.38	7.8	Up
pk_8939	1.32	1.8	Up
pk_3270	1.21	0.7	Up
pk_5570	1.1	1.2	Up
pk_1173	0.33	1.3	Up
pk_4960	8.36	10.7	Up
pk_11270	2.86	1.4	Up
pk_514	1.65	1.9	Up
pk_8316	0.88	1.5	Up
pk_11229	19.47	21.3	Up
pk_12786	3.08	2.7	Up
pk_7722	1.87	3.8	Up
pk_2389	11.99	15.4	Up
pk_5352	5.39	6.8	Up
pk_1442	3.19	3.5	Up
pk_12463	0.99	0.7	Up
pk_1376	0.88	0.8	Up
pk_1347	0.99	1	Up
pk_4767	4.73	6.2	Up
pk_12335	1.98	1.8	Up
pk_1877	1.87	1.1	Up
pk_6112	1.32	1.6	Up
pk_8679	0.66	0.9	Up
pk_4916	1.32	2.3	Up
pk_8132	4.73	3	Up
pk_14037	1.32	1.1	Up
pk_4601	5.94	3.5	Up
pk_5232	4.18	6.1	Up
pk_14785	5.5	7.3	Up
pk_13695	1.76	1.6	Up
pk_1306	1.54	1.5	Up
pk_11409	3.96	5.2	Up
pk_6016	2.09	2	Up
pk_1424	0.99	1.6	Up
pk_549	0.77	0.7	Up
pk_14138	17.71	15.9	Up
pk_13734	0.88	2.5	Up
pk_14864	1.98	2.1	Up
pk_11524	0.44	0.4	Up
pk_2189	1.43	1.1	Up
pk_598	0.99	1.5	Up
pk_13620	0.77	1.3	Up
pk_9131	0.22	0.9	Up
pk_11556	0.66	0.6	Up
pk_655	3.3	3.6	Up
pk_7817	2.97	2.8	Up
pk_11581	7.37	6.5	Up
pk_3478	0.22	0.9	Up
pk_14370	1.98	0.7	Up
pk_8364	2.42	1.9	Up
pk_14834	2.09	1.5	Up
pk_1916	0.66	0.9	Up
pk_8505	7.59	6.2	Up
pk_8069	1.1	1.4	Up
pk_4572	0.33	0.8	Up
pk_7683	0.77	1.1	Up
pk_1260	11	12.3	Up
pk_7954	4.07	3.5	Up
pk_5510	0.77	0.4	Up
pk_7351	0.88	0.9	Up
pk_11461	18.04	15.3	Up
pk_13122	6.49	5.9	Up
pk_12282	3.08	3.5	Up
pk_3385	16.39	16.9	Up
pk_11108	2.2	4	Up
pk_11152	1.65	1.6	Up
pk_8431	0.77	1.4	Up
pk_13531	2.2	1.8	Up
pk_278	1.21	1.4	Up
pk_10403	1.43	0.3	Up
pk_181	1.54	2.5	Up
pk_5466	2.75	3.7	Up
pk_1671	0.22	1	Up
pk_3953	1.21	1	Up
pk_7942	1.21	2.5	Up
pk_11682	3.41	2.1	Up
pk_13634	2.86	2.3	Up
pk_13943	6.82	4.4	Up
pk_1706	7.15	8.1	Up
pk_9500	1.1	0.9	Up
pk_5979	7.59	6.1	Up
pk_7405	1.21	1.7	Up
pk_12549	1.76	2.4	Up
pk_8853	1.76	1.8	Up
pk_11078	1.98	3.1	Up
pk_1983	1.65	1.4	Up
pk_2047	7.48	6.7	Up
pk_11070	1.21	1.4	Up
pk_6010	3.19	2.6	Up
pk_4920	1.1	1	Up
pk_13314	0.66	0.7	Up
pk_8687	0.99	0.9	Up
pk_12690	2.42	2.4	Up
pk_10571	5.06	4.5	Up
pk_1921	3.52	3.9	Up
pk_452	1.32	0.8	Up
pk_2001	0.44	0.7	Up
pk_3099	3.96	5.4	Up
pk_5966	1.87	1.3	Up
pk_12569	0.55	0.4	Up
pk_4936	1.1	0.8	Up
pk_8245	10.12	8.3	Up
pk_996	0.99	0.9	Up
pk_11756	10.78	11.4	Up
pk_8259	4.51	6.1	Up
pk_6108	1.76	1.9	Up
pk_9426	0.77	1.2	Up
pk_13581	0.66	0.3	Up
pk_2054	2.42	3.7	Up
pk_4550	0.44	0.7	Up
pk_11126	3.63	3.8	Up
pk_10923	1.1	0.8	Up
pk_11218	27.83	27.6	Up
pk_3695	0.44	1.4	Up
pk_6345	5.61	5.1	Up
pk_14748	3.3	3.8	Up
pk_11090	7.7	7	Up
pk_819	11	13.4	Up
pk_13630	5.72	4.9	Up
pk_14868	0.33	1	Up
pk_2346	4.51	6.5	Up
pk_6626	1.21	1.6	Up
pk_1062	12.21	13.3	Up
pk_14380	6.93	7.7	Up
pk_7268	1.54	2	Up
pk_1487	0.99	0.7	Up
pk_7034	3.08	1.8	Up
pk_3239	9.02	9.5	Up
pk_5683	6.6	4.3	Up
pk_4230	0.66	0.5	Up
pk_14731	3.74	6	Up
pk_8905	8.91	7.9	Up
pk_9324	3.74	3.5	Up
pk_8662	0.55	1.2	Up
pk_4712	4.95	5.2	Up
pk_1780	3.3	4.1	Up
pk_4692	0.44	0.7	Up
pk_2835	0.55	1.5	Up
pk_14948	1.76	2.2	Up
pk_1466	0.66	0.8	Up
pk_11587	1.43	0.7	Up
pk_12944	3.3	2.1	Up
pk_14855	3.41	2.3	Up
pk_3198	9.68	12.3	Up
pk_6824	3.3	3.7	Up
pk_3464	1.65	2.4	Up
pk_3499	12.1	12.2	Up
pk_1305	1.1	1.5	Up
pk_8131	3.19	2.6	Up
pk_11092	1.65	2.1	Up
pk_10692	1.65	1.9	Up
pk_10310	2.75	2.7	Up
pk_10053	0.55	0.8	Up
pk_402	9.9	11.5	Up
pk_2421	7.59	10.3	Up
pk_4417	2.2	3.1	Up
pk_5493	9.35	8.7	Up
pk_11813	0.88	0.9	Up
pk_8464	0.66	1	Up
pk_6669	2.75	2.4	Up
pk_9023	21.34	19.2	Up
pk_2720	2.86	2.1	Up
pk_8016	3.19	3.3	Up
pk_9642	0.44	1.1	Up
pk_7524	1.54	1.5	Up
pk_7750	2.53	3.4	Up
pk_9561	4.4	5.1	Up
pk_13162	1.98	2.3	Up
pk_14001	2.2	1.6	Up
pk_12413	13.53	10	Up
pk_10389	1.98	1.6	Up
pk_13113	6.93	5.8	Up
pk_13752	3.52	4.9	Up
pk_12909	1.21	1.7	Up
pk_1975	4.84	6.9	Up
pk_12780	4.07	3.5	Up
pk_1334	1.65	1.4	Up
pk_8507	4.07	3.9	Up
pk_10714	2.42	2.2	Up
pk_3938	0.44	1	Up
pk_13989	1.1	1.9	Up
pk_4199	0.88	1.4	Up
pk_7316	1.21	0.9	Up
pk_2992	2.2	2.3	Up
pk_6597	12.98	11	Up
pk_446	2.09	2.4	Up
pk_6391	6.16	6.6	Up
pk_4989	1.76	3.3	Up
pk_8303	8.25	8.1	Up
pk_2997	1.21	1.2	Up
pk_12208	1.76	1.7	Up
pk_11144	0.44	0.5	Up
pk_3883	1.32	1.3	Up
pk_2142	0.99	0.8	Up
pk_4987	1.32	2.8	Up
pk_13642	0.99	0.7	Up
pk_9692	1.1	1.4	Up
pk_2764	0.99	1.8	Up
pk_4529	3.19	3.6	Up
pk_5853	1.54	0.9	Up
pk_8326	7.81	7.1	Up
pk_13203	9.13	13.1	Up
pk_720	5.5	7.3	Up
pk_6435	0.55	1.2	Up
pk_3061	3.63	6.3	Up
pk_8273	1.1	1.6	Up
pk_12951	6.27	4.7	Up
pk_4962	1.1	2.1	Up
pk_3328	7.15	8.5	Up
pk_12222	2.86	3.4	Up
pk_5869	1.76	1.4	Up
pk_10234	6.05	4.9	Up
pk_14938	0.88	1.3	Up
pk_11557	0.88	0.9	Up
pk_3800	2.2	2.2	Up
pk_9774	0.55	0.9	Up
pk_1554	3.3	2.7	Up
pk_1745	3.19	3.9	Up
pk_13212	2.64	2.8	Up
pk_14590	4.51	8.1	Up
pk_9867	6.05	4.7	Up
pk_4600	1.65	1.1	Up
pk_1411	7.81	6.3	Up
pk_5158	0.88	0.7	Up
pk_11216	2.09	1.4	Up
pk_9140	4.62	5.6	Up
pk_14021	6.93	5.7	Up
pk_3137	2.09	2.8	Up
pk_1135	6.71	7	Up
pk_1361	21.01	21.7	Up
pk_14521	1.76	2.7	Up
pk_10691	1.87	1.4	Up
pk_14869	0.44	0.5	Up
pk_2105	1.87	2.4	Up
pk_7891	0.88	0.5	Up
pk_5237	1.43	0.9	Up
pk_7830	6.71	8.5	Up
pk_2915	2.53	3	Up
pk_1078	1.54	1.9	Up
pk_7416	4.4	4.6	Up
pk_6084	2.09	2.2	Up
pk_7906	5.72	3.8	Up
pk_9425	0.66	0.5	Up
pk_4504	2.42	3.8	Up
pk_14854	19.36	26.6	Up
pk_3790	4.4	5.5	Up
pk_914	0.88	1	Up
pk_14796	0.33	1	Up
pk_5038	10.01	8.4	Up
pk_4319	6.6	5.4	Up
pk_10968	12.54	13.2	Up
pk_11043	2.64	2.3	Up
pk_8435	2.64	2.7	Up
pk_4299	8.91	11.7	Up
pk_12516	0.99	1.6	Up
pk_13688	2.2	1.9	Up
pk_6642	1.76	0.9	Up
pk_6042	2.64	3.9	Up
pk_11166	11.44	11.1	Up
pk_6902	2.75	3	Up
pk_14212	4.73	4.9	Up
pk_7892	0.77	1	Up
pk_12652	1.76	1.5	Up
pk_599	3.96	5	Up
pk_8936	19.8	23.4	Up
pk_1047	2.2	3.7	Up
pk_14523	2.64	2.5	Up
pk_9070	9.13	9.9	Up
pk_7520	1.43	2	Up
pk_12740	1.21	0.6	Up
pk_1207	6.16	6	Up
pk_13468	2.2	1.7	Up
pk_4101	5.5	5	Up
pk_12119	0.66	0.6	Up
pk_4990	2.64	1.4	Up
pk_11760	9.02	11.7	Up
pk_14912	2.2	3	Up
pk_14762	1.76	2.1	Up
pk_14483	17.6	20.6	Up
pk_1914	1.65	1.7	Up
pk_13742	3.19	3.5	Up
pk_8513	0.99	1.2	Up
pk_7288	1.54	2.7	Up
pk_7682	0.55	0.7	Up
pk_12151	5.17	4.4	Up
pk_6792	0.88	0.9	Up
pk_4459	3.85	3.6	Up
pk_207	5.83	6.2	Up
pk_11852	1.32	0.9	Up
pk_12232	21.67	17.1	Up
pk_813	2.09	2.7	Up
pk_4564	32.78	30.2	Up
pk_10408	1.43	1.6	Up
pk_7715	2.2	3	Up
pk_11571	3.96	4.1	Up
pk_2914	1.76	2.1	Up
pk_11184	0.77	0.7	Up
pk_12950	6.71	6.3	Up
pk_12784	11.22	8.2	Up
pk_4982	1.21	1.3	Up
pk_2333	5.94	4.4	Up
pk_7803	6.49	7.3	Up
pk_6171	0.66	1	Up
pk_10877	30.14	25.3	Up
pk_11275	8.14	8.5	Up
pk_11530	5.06	4.3	Up
pk_13267	4.29	5.4	Up
pk_8220	9.02	8.4	Up
pk_913	0.88	0.8	Up
pk_11418	0.99	2.3	Up
pk_5492	7.04	5	Up
pk_9626	1.32	1.5	Up
pk_12705	1.87	1.5	Up
pk_12630	5.61	8.1	Up
pk_928	7.37	8.2	Up
pk_1713	2.09	2.9	Up
pk_12217	16.39	13.2	Up
pk_8856	0.66	1.6	Up
pk_1138	5.83	5.7	Up
pk_8699	3.63	2.6	Up
pk_13669	87.45	82.8	Up
pk_13285	1.43	1.8	Up
pk_2629	0.55	0.4	Up
pk_14520	2.31	4.3	Up
pk_7461	4.84	2.3	Up
pk_10996	2.53	1.9	Up
pk_9230	1.54	0.8	Up
pk_4275	0.77	1.8	Up
pk_764	0.88	1.3	Up
pk_3232	9.24	10.7	Up
pk_7982	0.77	0.7	Up
pk_10507	3.74	6.3	Up
pk_6014	13.09	9.5	Up
pk_14099	4.95	3.9	Up
pk_13983	16.06	13.2	Up
pk_9107	0.99	2.7	Up
pk_6793	0.99	1.1	Up
pk_9555	5.06	3.1	Up
pk_7930	24.42	21	Up
pk_640	6.49	4.3	Up
pk_2197	3.41	4.4	Up
pk_14951	1.87	2.5	Up
pk_3660	5.06	6.5	Up
pk_2402	5.39	8.1	Up
pk_1746	0.44	0.6	Up
pk_10784	2.2	3.9	Up
pk_5989	1.54	1.5	Up
pk_3377	2.75	3.1	Up
pk_1714	2.09	1.2	Up
pk_6955	2.42	2.8	Up
pk_10196	1.1	2.4	Up
pk_942	1.43	1.9	Up
pk_8168	1.65	2.5	Up
pk_4703	1.87	2	Up
pk_8053	0.88	0.8	Up
pk_8342	0.77	0.5	Up
pk_8660	9.35	8.7	Up
pk_5127	9.68	10.1	Up
pk_10548	0.77	1.6	Up
pk_5135	5.28	6.3	Up
pk_13023	4.95	5.7	Up
pk_865	1.43	1.8	Up
pk_12729	2.2	2.9	Up
pk_13024	0.99	0.5	Up
pk_3619	7.59	6.6	Up
pk_755	1.32	1.2	Up
pk_14853	3.52	3.8	Up
pk_6054	3.08	3.9	Up
pk_8688	13.97	10.5	Up
pk_10341	5.61	5.3	Up
pk_1645	1.65	1.7	Up
pk_1947	8.8	11.4	Up
pk_3367	2.31	1.5	Up
pk_13470	7.92	7.6	Up
pk_823	10.12	8.8	Up
pk_11298	0.55	1.3	Up
pk_2819	14.41	13.3	Up
pk_7779	9.35	9.9	Up
pk_10598	3.85	6.5	Up
pk_10301	14.41	16.4	Up
pk_9273	5.94	5.5	Up
pk_6956	2.09	1.2	Up
pk_14524	4.95	2.1	Up
pk_2182	1.54	1.6	Up
pk_10808	22.88	22.8	Up
pk_7238	0.88	0.7	Up
pk_873	17.93	15.8	Up
pk_13025	1.65	1	Up
pk_8261	15.84	14.9	Up
pk_11294	14.19	13.2	Up
pk_14806	1.21	1.3	Up
pk_2319	4.62	5.7	Up
pk_8162	2.64	2	Up
pk_10262	1.76	2.2	Up
pk_11805	0.44	1.5	Up
pk_8664	1.76	1.6	Up
pk_924	7.92	9.1	Up
pk_11069	2.86	2.6	Up
pk_11563	2.09	2.7	Up
pk_863	0.55	0.7	Up
pk_6043	9.24	11.3	Up
pk_2952	2.86	3.9	Up
pk_389	4.18	5.2	Up
pk_11969	2.86	1.3	Up
pk_1646	3.08	3.2	Up
pk_10607	1.54	1.6	Up
pk_6344	5.61	7.7	Up
pk_3647	4.07	2.8	Up
pk_13228	1.65	1.7	Up
pk_1467	11.99	10.7	Up
pk_1010	10.56	12.1	Up
pk_14797	4.95	3.6	Up
pk_5854	0.55	1.3	Up
pk_6794	1.21	1.5	Up
pk_1878	11.55	11.7	Up
pk_12512	2.09	1.8	Up
pk_11086	5.61	8.3	Up
pk_261	4.51	4	Up
pk_8843	0.77	1.3	Up
pk_6018	1.43	1.7	Up
pk_9393	8.8	11.4	Up
pk_639	3.63	4.1	Up
pk_7065	0.99	1.6	Up
pk_12776	5.5	5.2	Up
pk_9332	4.18	4.2	Up
pk_12431	7.15	8.2	Up
pk_4887	8.8	10	Up
pk_7725	3.74	6.7	Up
pk_12500	7.59	6.8	Up
pk_794	5.28	5.7	Up
pk_1115	5.06	5.2	Up
pk_9751	9.46	12.4	Up
pk_11215	3.63	4.4	Up
pk_3940	11.66	12.3	Up
pk_6377	11.99	14.4	Up
pk_11745	2.64	3	Up
pk_6224	15.4	16.5	Up
pk_11280	30.36	30.3	Up
pk_2486	22.88	21.5	Up
pk_9087	3.19	4.5	Up
pk_7598	2.09	2.1	Up
pk_4256	1.54	2.2	Up
pk_1064	2.64	3	Up
pk_756	3.3	2.1	Up
pk_1484	34.54	34.1	Up
pk_7420	4.29	3.4	Up
pk_14304	6.49	6.6	Up
pk_13259	1.21	0.9	Up
pk_10002	4.07	3	Up
pk_10284	14.63	13.5	Up
pk_7455	10.78	8.1	Up
pk_9502	3.74	3.2	Up
pk_3611	24.31	21.4	Up
pk_7781	6.82	7	Up
pk_4005	0.99	1.6	Up
pk_8747	3.52	3.7	Up
pk_8438	3.41	2.9	Up
pk_11037	1.1	0.8	Up
pk_8672	8.58	10.3	Up
pk_14089	1.54	1.9	Up
pk_9086	1.98	1.7	Up
pk_7241	2.53	3.4	Up
pk_8651	4.07	3.1	Up
pk_14415	18.7	25.8	Up
pk_12530	4.18	3.8	Up
pk_4896	8.14	5.6	Up
pk_6234	6.71	6.8	Up
pk_1927	2.64	2.1	Up
pk_4495	6.16	8.8	Up
pk_4901	1.76	1.7	Up
pk_11247	2.97	3.2	Up
pk_13402	0.55	0.6	Up
pk_12482	0.99	0.7	Up
pk_1974	2.86	3.7	Up
pk_11531	1.1	2.3	Up
pk_1382	11.44	10.2	Up
pk_4988	14.96	15.2	Up
pk_11138	1.1	1.3	Up
pk_4072	3.52	4	Up
pk_14622	3.19	3.9	Up
pk_12267	9.79	6.5	Up
pk_12492	4.73	7	Up
pk_242	0.77	1.5	Up
pk_14708	7.59	4.6	Up
pk_2890	1.43	1	Up
pk_14486	8.36	11.6	Up
pk_14106	10.78	12.1	Up
pk_14045	1.98	2.3	Up
pk_12746	4.07	3.5	Up
pk_6348	30.69	31.9	Up
pk_12423	29.92	29.8	Up
pk_1798	4.18	3.5	Up
pk_1518	12.1	12.5	Up
pk_5125	8.03	7.4	Up
pk_5943	22.88	20.8	Up
pk_504	1.32	3.3	Up
pk_6953	8.47	12.5	Up
pk_1585	4.07	3.5	Up
pk_4677	3.41	4	Up
pk_27	1.32	1.4	Up
pk_8211	10.56	13	Up
pk_14481	7.7	7.3	Up
pk_2713	9.13	6.3	Up
pk_7974	6.05	5.2	Up
pk_1339	2.75	3.8	Up
pk_1378	26.95	24.8	Up
pk_1904	0.88	1.1	Up
pk_9283	1.32	0.9	Up
pk_6150	1.1	0.8	Up
pk_9648	5.94	8.4	Up
pk_2002	3.63	4.4	Up
pk_9314	0.99	1.1	Up
pk_808	12.98	13.4	Up
pk_651	0.77	1.5	Up
pk_1501	20.46	26.6	Up
pk_7506	4.95	3.5	Up
pk_2154	0.77	0.6	Up
pk_1128	4.51	3.9	Up
pk_3188	24.53	19.2	Up
pk_3266	2.86	3.6	Up
pk_6141	16.17	15.4	Up
pk_6148	0.88	1.4	Up
pk_1689	3.63	2.4	Up
pk_374	0.88	2	Up
pk_983	1.98	2.3	Up
pk_6387	2.09	4.7	Up
pk_2171	2.31	3.4	Up
pk_6335	11	11.8	Up
pk_10644	4.95	5.8	Up
pk_10897	2.2	1.8	Up
pk_74	1.54	1.8	Up
pk_6067	2.86	3.1	Up
pk_1655	4.73	3.4	Up
pk_5144	0.77	1.1	Up
pk_3894	4.62	5.2	Up
pk_4362	27.94	29.3	Up
pk_1668	2.97	3.5	Up
pk_10119	8.8	9.1	Up
pk_3930	29.81	39.1	Up
pk_13253	2.42	1.8	Up
pk_6684	0.55	1.1	Up
pk_4433	6.38	6.6	Up
pk_2967	0.66	0.9	Up
pk_661	1.43	2	Up
pk_2136	1.43	1.1	Up
pk_10331	2.75	2.5	Up
pk_9448	0.44	1.6	Up
pk_11677	2.42	1.9	Up
pk_8127	1.87	0.9	Up
pk_5781	1.21	1.8	Up
pk_11526	1.65	1.4	Up
pk_7016	4.4	4.2	Up
pk_11343	1.76	1.5	Up
pk_11522	1.21	0.8	Up
pk_4746	2.75	3.2	Up
pk_10764	7.59	7.6	Up
pk_4999	2.53	3.2	Up
pk_7657	4.51	5.5	Up
pk_8375	2.75	3.5	Up
pk_1248	5.39	5.2	Up
pk_4361	3.3	4.4	Up
pk_9200	5.17	6.4	Up
pk_6231	1.87	2.5	Up
pk_9841	3.08	3.7	Up
pk_13281	4.51	7.2	Up
pk_10433	6.38	5	Up
pk_14440	7.15	7.6	Up
pk_4121	1.43	1.5	Up
pk_128	4.4	3.9	Up
pk_10139	10.34	10.1	Up
pk_4929	20.13	25	Up
pk_9093	2.64	2.2	Up
pk_810	27.06	27.1	Up
pk_6929	1.43	1	Up
pk_1367	5.72	4.1	Up
pk_3946	0.88	1.6	Up
pk_12042	0.77	1	Up
pk_8844	2.53	2.3	Up
pk_4025	0.99	1.3	Up
pk_14033	5.06	4.6	Up
pk_8523	14.63	12.6	Up
pk_1670	0.99	0.6	Up
pk_12486	5.39	3.8	Up
pk_9290	1.43	2	Up
pk_8406	7.04	8.4	Up
pk_2137	9.13	6.2	Up
pk_3288	3.19	5	Up
pk_6305	2.53	3.5	Up
pk_4562	2.86	2.2	Up
pk_3794	1.76	1.1	Up
pk_10702	1.98	2.6	Up
pk_4156	40.04	39.5	Up
pk_11012	17.38	17.2	Up
pk_12501	4.07	3.1	Up
pk_9238	11.77	7.6	Up
pk_7951	17.05	17.9	Up
pk_9113	0.66	0.9	Up
pk_8569	10.89	9.3	Up
pk_8720	2.86	4.1	Up
pk_8497	0.77	1.9	Up
pk_10443	2.09	1.5	Up
pk_2842	1.32	1	Up
pk_7397	7.48	8.7	Up
pk_933	4.4	6.6	Up
pk_4667	14.52	14.4	Up
pk_2428	0.66	0.8	Up
pk_7990	1.76	1.6	Up
pk_1340	1.43	1.4	Up
pk_8815	4.95	3.1	Up
pk_14863	1.98	2.3	Up
pk_13020	9.46	9.8	Up
pk_4145	5.39	5	Up
pk_10148	2.86	3.4	Up
pk_7203	0.99	1	Up
pk_11217	30.58	28.5	Up
pk_14803	72.82	68.8	Up
pk_8785	3.85	3.5	Up
pk_11771	22.55	20.4	Up
pk_14627	16.83	16	Up
pk_12143	1.21	1.8	Up
pk_5995	14.96	15.5	Up
pk_11463	8.91	9.4	Up
pk_13655	5.83	6.5	Up
pk_12915	2.64	2.7	Up
pk_14747	5.06	5.1	Up
pk_2032	3.74	2.5	Up
pk_1374	3.85	4.7	Up
pk_3293	2.42	3	Up
pk_8442	0.88	0.7	Up
pk_12396	7.15	7.3	Up
pk_8107	30.03	37.6	Up
pk_10060	3.74	3	Up
pk_2394	21.56	23.1	Up
pk_10494	12.65	13.4	Up
pk_9088	1.43	0.4	Up
pk_9499	11.66	10.2	Up
pk_934	49.17	47.3	Up
pk_14875	22.66	18.2	Up
pk_14490	13.86	11.8	Up
pk_14103	5.28	5.5	Up
pk_12281	5.72	5.5	Up
pk_4808	4.4	3.7	Up
pk_10839	1.76	2.3	Up
pk_13191	6.6	6.6	Up
pk_13086	9.24	8.1	Up
pk_2405	5.17	4.4	Up
pk_4169	1.87	2.3	Up
pk_6358	2.64	2	Up
pk_8002	0.66	1	Up
pk_1106	6.6	5.7	Up
pk_9982	3.19	3.6	Up
pk_1226	0.77	2.1	Up
pk_14147	3.41	4.3	Up
pk_8302	20.02	17.5	Up
pk_13388	2.53	3	Up
pk_13080	3.63	2.8	Up
pk_14860	1.87	1.5	Up
pk_12791	1.43	1.7	Up
pk_6281	2.86	2.5	Up
pk_11550	10.34	12.2	Up
pk_3030	3.52	5	Up
pk_10224	5.28	3.9	Up
pk_11352	1.1	1.2	Up
pk_1717	3.63	4.6	Up
pk_3789	1.54	0.9	Up
pk_6098	2.42	2.2	Up
pk_6298	25.08	26.4	Up
pk_10753	2.09	2	Up
pk_12340	4.18	3.5	Up
pk_8633	4.62	3.7	Up
pk_11271	6.71	4.5	Up
pk_4309	2.86	2.3	Up
pk_14744	0.99	1.6	Up
pk_905	8.36	8.9	Up
pk_13411	2.97	3.5	Up
pk_6330	0.99	1.3	Up
pk_11759	7.92	5.2	Up
pk_11797	25.52	30.2	Up
pk_5327	1.87	1.3	Up
pk_6755	12.87	11.8	Up
pk_1109	103.29	102.7	Up
pk_2090	3.08	3.5	Up
pk_1548	17.6	16.1	Up
pk_12661	14.41	13.5	Up
pk_1297	24.2	31.8	Up
pk_14042	3.3	3.4	Up
pk_4016	7.81	8.6	Up
pk_8579	4.95	5	Up
pk_14568	2.2	2.1	Up
pk_13157	2.42	1.5	Up
pk_1742	1.76	2.1	Up
pk_12959	0.66	0.7	Up
pk_4373	1.98	1	Up
pk_14745	6.82	8	Up
pk_13815	7.92	5.8	Up
pk_5800	1.32	1.2	Up
pk_1510	21.12	24.3	Up
pk_8357	24.31	18.8	Up
pk_6155	6.27	5.4	Up
pk_14818	0.88	1.1	Up
pk_14651	1.1	0.9	Up
pk_8377	2.86	2.9	Up
pk_1067	9.57	10.1	Up
pk_12911	10.67	15.2	Up
pk_12684	3.08	1.6	Up
pk_4166	9.24	10.5	Up
pk_4258	7.48	6.5	Up
pk_7807	9.35	9.9	Up
pk_4510	5.61	7.3	Up
pk_4879	8.14	7.6	Up
pk_3167	10.45	8	Up
pk_10998	0.66	0.7	Up
pk_12375	7.59	9.7	Up
pk_5973	7.48	7.4	Up
pk_13019	22.88	26	Up
pk_4176	3.3	3.4	Up
pk_11532	4.18	4.6	Up
pk_14413	0.88	0.9	Up
pk_6392	4.95	4.3	Up
pk_4350	4.62	3.6	Up
pk_13660	1.98	3.2	Up
pk_6097	3.96	3.6	Up
pk_10951	10.89	10	Up
pk_113	2.42	3.2	Up
pk_699	34.43	36.1	Up
pk_635	6.82	6.1	Up
pk_8689	4.29	4.8	Up
pk_1681	5.5	7.7	Up
pk_3618	2.31	2.8	Up
pk_4469	9.57	10.5	Up
pk_1295	0.77	1.1	Up
pk_7264	4.07	4.5	Up
pk_4516	11.66	16.4	Up
pk_260	3.3	3.4	Up
pk_2954	3.96	3.4	Up
pk_14014	6.49	6.5	Up
pk_3389	4.73	4.7	Up
pk_5385	3.96	3.2	Up
pk_2901	0.88	0.9	Up
pk_9668	5.5	6	Up
pk_663	13.75	11.9	Up
pk_3096	5.72	6.3	Up
pk_1113	1.32	2.7	Up
pk_12177	13.31	13.1	Up
pk_6731	2.42	3.6	Up
pk_5405	17.16	15.5	Up
pk_440	7.7	7.2	Up
pk_6165	13.09	15.1	Up
pk_11193	12.54	13.1	Up
pk_9211	0.99	0.9	Up
pk_6138	5.39	5.7	Up
pk_3029	1.21	2	Up
pk_7921	5.72	8	Up
pk_3817	7.48	7.5	Up
pk_12790	3.3	4	Up
pk_8700	5.61	6.9	Up
pk_11704	3.85	4	Up
pk_10560	1.54	2.4	Up
pk_10180	11.44	12.3	Up
pk_14894	18.81	26	Up
pk_2064	1.43	1.6	Up
pk_4315	1.98	2	Up
pk_11939	1.1	1	Up
pk_182	5.61	6.9	Up
pk_14151	5.94	6.2	Up
pk_1211	5.17	5.3	Up
pk_14691	2.53	2.2	Up
pk_11365	30.25	35.4	Up
pk_4643	3.96	2.9	Up
pk_362	0.99	1.1	Up
pk_2260	11.44	10.8	Up
pk_14840	1.1	1.3	Up
pk_8646	7.92	6.9	Up
pk_7189	1.76	1.5	Up
pk_5562	2.86	2.7	Up
pk_4557	2.42	3.3	Up
pk_8556	4.95	5.7	Up
pk_136	9.24	10.5	Up
pk_1740	1.1	2.1	Up
pk_3197	10.67	9.4	Up
pk_8365	12.87	12.5	Up
pk_4739	2.09	2.2	Up
pk_517	0.99	3.1	Up
pk_12618	18.37	15.6	Up
pk_8647	5.06	4.2	Up
pk_11806	18.26	16.1	Up
pk_8549	11.77	14.2	Up
pk_14823	16.72	10.5	Up
pk_11334	11	10.4	Up
pk_6329	0.99	3.2	Up
pk_6416	4.62	3.9	Up
pk_8068	9.24	8.5	Up
pk_10155	14.3	16.4	Up
pk_6353	4.18	4.6	Up
pk_348	3.74	3.5	Up
pk_14148	5.39	5.2	Up
pk_14305	6.82	7.8	Up
pk_4069	0.88	1.7	Up
pk_14193	1.76	2.4	Up
pk_5939	0.77	1.4	Up
pk_14323	3.52	5.8	Up
pk_14698	11	11	Up
pk_3937	4.18	4.5	Up
pk_11	1.65	1.8	Up
pk_3999	1.65	1	Up
pk_13517	1.21	2.1	Up
pk_6643	2.09	2.6	Up
pk_4773	0.88	1.3	Up
pk_4725	2.64	4.1	Up
pk_3968	0.88	1.2	Up
pk_192	2.53	2.8	Up
pk_13769	1.65	1.6	Up
pk_3558	1.98	1	Up
pk_8528	2.64	3.4	Up
pk_7108	7.81	7.6	Up
pk_4596	8.03	8.3	Up
pk_14862	6.27	3.4	Up
pk_14255	10.12	14.5	Up
pk_12751	14.52	14.9	Up
pk_13526	1.1	0.7	Up
pk_1841	0.99	1.2	Up
pk_13578	1.65	1.5	Up
pk_14911	1.43	2.1	Up
pk_3037	5.17	3.7	Up
pk_9609	0.77	1.5	Up
pk_10067	7.04	7.5	Up
pk_14645	7.81	8.5	Up
pk_13	1.54	1.8	Up
pk_2515	15.29	13.5	Up
pk_13554	3.52	2.1	Up
pk_7339	13.75	14.6	Up
pk_353	1.21	2.2	Up
pk_1414	1.54	0.9	Up
pk_3056	1.32	1.5	Up
pk_6560	0.99	1.3	Up
pk_11122	17.82	17.2	Up
pk_14324	11.99	10.9	Up
pk_11458	6.6	8.1	Up
pk_4468	5.83	5.4	Up
pk_10907	28.38	26.3	Up
pk_2310	4.62	3.5	Up
pk_8822	3.74	3.9	Up
pk_14781	14.63	17.2	Up
pk_12623	19.47	18.3	Up
pk_7452	5.17	7.3	Up
pk_4684	10.89	10	Up
pk_12967	5.06	4.6	Up
pk_13121	2.75	1.7	Up
pk_14246	1.1	1.2	Up
pk_11079	5.83	8.3	Up
pk_5954	5.06	5.4	Up
pk_8712	1.54	2.5	Up
pk_11188	23.65	25	Up
pk_5444	0.77	1.8	Up
pk_4337	19.14	15	Up
pk_11764	35.42	34.4	Up
pk_5992	3.19	3.4	Up
pk_7008	5.28	7.2	Up
pk_1316	1.65	1.3	Up
pk_6178	3.08	2.7	Up
pk_8373	12.76	13.4	Up
pk_386	3.74	5.2	Up
pk_12446	4.18	6	Up
pk_3139	6.05	7.1	Up
pk_5646	1.21	1.4	Up
pk_3447	2.42	3.4	Up
pk_2132	1.32	1.5	Up
pk_14870	1.43	1.7	Up
pk_2408	2.97	3.7	Up
pk_13571	7.92	8.2	Up
pk_10694	13.09	14.8	Up
pk_7411	1.54	1.8	Up
pk_6704	9.9	13.4	Up
pk_805	46.97	49.9	Up
pk_8367	4.07	4.4	Up
pk_2381	6.71	5.5	Up
pk_7873	17.93	17.7	Up
pk_8246	3.96	6.5	Up
pk_9484	7.81	7.1	Up
pk_11586	7.59	5.7	Up
pk_6721	12.43	12.1	Up
pk_11320	1.43	0.9	Up
pk_893	1.32	1.3	Up
pk_10643	13.64	16	Up
pk_4100	10.78	11.3	Up
pk_10766	13.2	11.7	Up
pk_722	20.46	14.2	Up
pk_3237	1.1	1	Up
pk_14512	1.54	1.1	Up
pk_4375	5.06	5.4	Up
pk_2016	8.8	12.1	Up
pk_2075	2.75	3.1	Up
pk_4378	2.42	1.2	Up
pk_14880	6.93	6	Up
pk_5746	6.16	6.4	Up
pk_2971	12.32	12.3	Up
pk_6577	22	23.4	Up
pk_1328	4.84	6	Up
pk_5394	3.52	4	Up
pk_11802	1.21	0.7	Up
pk_12916	9.02	8.9	Up
pk_11754	7.04	5.7	Up
pk_14127	11.66	11.8	Up
pk_1215	29.92	30.6	Up
pk_1080	1.1	1.9	Up
pk_8054	16.5	14.6	Up
pk_9674	5.94	7.2	Up
pk_4921	3.3	4.5	Up
pk_566	4.51	4	Up
pk_8037	1.1	0.9	Up
pk_14768	27.17	27.4	Up
pk_6113	6.27	8.6	Up
pk_1401	26.51	28.8	Up
pk_9305	0.99	1.3	Up
pk_14343	24.31	35.5	Up
pk_12247	2.31	2.5	Up
pk_3245	3.74	4.9	Up
pk_12852	3.08	3.5	Up
pk_1741	2.31	3.4	Up
pk_14303	1.21	2	Up
pk_11176	9.02	9.7	Up
pk_884	11.99	15.1	Up
pk_351	2.53	1.9	Up
pk_618	10.34	11.3	Up
pk_2420	4.73	4	Up
pk_8940	17.27	18.1	Up
pk_6702	3.3	5.1	Up
pk_13112	10.34	12.2	Up
pk_11879	4.18	3.6	Up
pk_12426	24.75	19.7	Up
pk_4384	9.02	8.2	Up
pk_14706	9.35	10.1	Up
pk_4963	1.32	2.6	Up
pk_11957	0.77	1.9	Up
pk_10145	1.1	1.1	Up
pk_11460	5.06	4.3	Up
pk_850	1.32	1.8	Up
pk_625	27.61	27	Up
pk_1130	4.18	2.5	Up
pk_3086	18.04	20.7	Up
pk_2141	3.3	3.3	Up
pk_4681	1.1	0.9	Up
pk_10944	4.07	4.7	Up
pk_2856	6.27	7.2	Up
pk_14804	261.25	226	Up
pk_4558	3.41	3.3	Up
pk_2078	6.16	5	Up
pk_3958	57.09	59.9	Up
pk_7497	8.58	8.6	Up
pk_4288	7.37	7.7	Up
pk_10534	15.84	14.8	Up
pk_12624	2.86	2.7	Up
pk_1979	8.8	10.6	Up
pk_7289	12.76	11	Up
pk_11809	12.43	11.8	Up
pk_203	3.96	4.9	Up
pk_12884	3.41	3.7	Up
pk_8663	4.07	1.9	Up
pk_9121	3.19	3.6	Up
pk_4428	8.47	8	Up
pk_8721	3.52	2.8	Up
pk_12459	14.19	12.1	Up
pk_11693	6.05	7.1	Up
pk_14548	24.75	23.1	Up
pk_5865	3.19	2.5	Up
pk_3804	4.29	5.1	Up
pk_4141	10.45	11.6	Up
pk_7472	3.96	4.6	Up
pk_12693	39.93	39	Up
pk_9442	3.63	5.3	Up
pk_2248	3.19	3.6	Up
pk_12050	1.1	1	Up
pk_11464	32.78	27.3	Up
pk_1792	1.76	2.7	Up
pk_11815	6.05	6.8	Up
pk_2369	3.74	2.9	Up
pk_11470	5.06	5.4	Up
pk_13101	1.76	2.6	Up
pk_6376	4.07	3.8	Up
pk_13124	16.5	17.6	Up
pk_1206	6.27	6.8	Up
pk_1835	2.75	3.2	Up
pk_3863	8.69	7.4	Up
pk_6385	6.16	7	Up
pk_2101	2.42	3.1	Up
pk_9464	24.97	20.9	Up
pk_3207	2.86	3.4	Up
pk_11525	1.65	2.3	Up
pk_13087	31.13	26.4	Up
pk_12509	2.09	2.5	Up
pk_7160	7.92	8.2	Up
pk_4259	9.46	12.1	Up
pk_3452	34.21	32.4	Up
pk_14013	1.87	1.7	Up
pk_817	38.06	34.1	Up
pk_13278	14.74	13.8	Up
pk_4554	7.48	6.6	Up
pk_343	5.94	4.5	Up
pk_12805	3.74	4.6	Up
pk_7565	2.31	2.2	Up
pk_6261	1.21	1.4	Up
pk_2781	1.21	1.4	Up
pk_4022	4.95	5.2	Up
pk_4055	8.03	9.1	Up
pk_728	10.45	11.5	Up
pk_4140	43.67	43.2	Up
pk_6143	30.8	34.4	Up
pk_5000	4.62	3.7	Up
pk_7563	2.75	2.8	Up
pk_18	0.99	2.5	Up
pk_2619	2.42	3.4	Up
pk_11450	46.53	45.7	Up
pk_9761	3.63	3.6	Up
pk_14492	6.38	6	Up
pk_5374	11.88	11	Up
pk_11886	4.18	4.6	Up
pk_3296	17.82	16.7	Up
pk_1793	16.39	18.5	Up
pk_10512	8.69	13.1	Up
pk_2613	1.76	1.9	Up
pk_14867	2.31	3.1	Up
pk_3463	3.3	3.2	Up
pk_4797	4.84	5.8	Up
pk_2395	11.44	10.2	Up
pk_4053	19.14	19.7	Up
pk_4404	1.32	1.9	Up
pk_9017	2.2	2.2	Up
pk_1486	2.09	2.4	Up
pk_12419	11.77	11.8	Up
pk_14393	1.87	2.8	Up
pk_4118	3.96	3.8	Up
pk_1107	32.56	27.9	Up
pk_10339	8.36	7.2	Up
pk_626	102.3	100.1	Up
pk_12554	10.01	7.3	Up
pk_5224	1.32	1.1	Up
pk_14786	22.66	20.2	Up
pk_5093	4.18	5.2	Up
pk_6235	11.55	14.4	Up
pk_4889	24.53	22.4	Up
pk_11359	1.1	2.1	Up
pk_7225	6.49	6.1	Up
pk_12794	5.5	7.5	Up
pk_14049	20.24	18.7	Up
pk_9268	12.1	15.9	Up
pk_11189	5.94	10.8	Up
pk_14332	1.43	1.7	Up
pk_13190	41.36	34.1	Up
pk_2365	8.47	11	Up
pk_1304	13.2	10.7	Up
pk_9212	4.07	6.4	Up
pk_6374	2.42	2.5	Up
pk_14003	2.2	3	Up
pk_6807	1.32	3.6	Up
pk_7437	31.13	29.2	Up
pk_4161	15.18	16.9	Up
pk_8299	5.61	5.1	Up
pk_8235	4.95	3.9	Up
pk_1027	36.96	41.4	Up
pk_12124	3.41	1.6	Up
pk_10423	23.32	21.2	Up
pk_1201	12.76	13.9	Up
pk_9375	1.21	1.3	Up
pk_3172	37.07	39.3	Up
pk_8362	17.05	14.7	Up
pk_7859	1.98	1.5	Up
pk_2384	13.75	12.7	Up
pk_7521	5.5	9.3	Up
pk_9105	3.08	3.6	Up
pk_11082	3.74	3.2	Up
pk_480	7.37	10	Up
pk_14382	2.2	1.8	Up
pk_8547	11.99	11.3	Up
pk_14307	3.52	3.9	Up
pk_14962	33.22	41.2	Up
pk_4017	6.82	8.9	Up
pk_10123	5.17	4.6	Up
pk_8156	10.89	13.1	Up
pk_7849	8.91	12.3	Up
pk_10212	4.73	5.4	Up
pk_12358	3.96	3.6	Up
pk_4215	2.09	0.9	Up
pk_7449	2.86	3.5	Up
pk_12968	2.97	4.4	Up
pk_10750	1.54	1	Up
pk_7731	1.65	2.5	Up
pk_9261	27.5	25.2	Up
pk_310	1.21	1.3	Up
pk_4877	20.24	22.5	Up
pk_10635	19.69	18.5	Up
pk_6658	5.72	4.7	Up
pk_10857	9.57	9.2	Up
pk_8550	20.24	19	Up
pk_3048	4.07	5.2	Up
pk_14299	10.23	10.1	Up
pk_7370	13.64	11.1	Up
pk_13440	1.98	2.6	Up
pk_13021	4.4	3.3	Up
pk_11443	8.03	5.4	Up
pk_12308	9.35	9.7	Up
pk_3694	3.41	3.9	Up
pk_12574	14.74	15.9	Up
pk_10570	7.92	10.2	Up
pk_7818	5.61	6	Up
pk_883	155.43	163	Up
pk_11468	3.85	3.4	Up
pk_10127	4.4	4.2	Up
pk_12941	10.78	11.5	Up
pk_3386	2.09	2.2	Up
pk_10565	24.2	24.3	Up
pk_6266	6.16	11.1	Up
pk_8564	26.84	22.6	Up
pk_11123	17.27	20.9	Up
pk_11855	4.4	3	Up
pk_12414	3.63	4.6	Up
pk_1758	3.08	2.6	Up
pk_13866	1.76	2.5	Up
pk_4971	7.37	6.8	Up
pk_8504	1.76	2.5	Up
pk_8468	6.6	5.7	Up
pk_14369	8.47	8.4	Up
pk_888	103.73	95.5	Up
pk_1431	8.58	9.3	Up
pk_14910	2.09	1.7	Up
pk_7780	5.39	5.6	Up
pk_13140	9.79	10.3	Up
pk_3064	5.72	5.7	Up
pk_9321	21.67	23.2	Up
pk_6136	49.94	52.2	Up
pk_6282	21.67	25.5	Up
pk_6926	1.32	1.4	Up
pk_6039	21.23	24	Up
pk_7923	2.2	2.7	Up
pk_6047	9.68	12.2	Up
pk_2488	5.83	7	Up
pk_1191	2.09	3.3	Up
pk_12816	3.52	3.2	Up
pk_11572	4.51	5.1	Up
pk_3117	7.37	9.4	Up
pk_7173	11	12.1	Up
pk_8178	1.54	3.2	Up
pk_1255	1.32	2.5	Up
pk_6130	5.5	6.1	Up
pk_10404	3.52	3.3	Up
pk_8501	19.25	22.2	Up
pk_14035	34.87	43.1	Up
pk_8324	11.33	9.7	Up
pk_5390	13.31	14.1	Up
pk_12691	2.97	2.8	Up
pk_410	3.74	5.8	Up
pk_9357	11.55	13.2	Up
pk_7616	22.55	21	Up
pk_2356	15.4	16.7	Up
pk_14791	61.16	57.3	Up
pk_8099	20.68	24.1	Up
pk_5497	5.5	5.1	Up
pk_10599	11.33	10	Up
pk_4664	2.97	3.4	Up
pk_13662	7.92	7.5	Up
pk_13355	1.76	1.5	Up
pk_9050	2.53	4.1	Up
pk_13194	24.86	29.4	Up
pk_13926	20.57	19.7	Up
pk_4184	1.76	1.8	Up
pk_10184	33.33	35.4	Up
pk_14769	20.13	22.5	Up
pk_9730	1.43	1.7	Up
pk_13214	19.91	21.2	Up
pk_3489	5.83	4.8	Up
pk_14419	1.87	2.2	Up
pk_3225	19.58	20.3	Up
pk_2087	1.32	1.9	Up
pk_9465	2.64	1.3	Up
pk_9336	17.93	16.6	Up
pk_13103	6.82	8.7	Up
pk_8722	2.97	3.9	Up
pk_14888	4.84	4.6	Up
pk_5660	7.37	9	Up
pk_4876	3.85	3.8	Up
pk_1332	1.43	1.5	Up
pk_1083	2.53	4.1	Up
pk_12350	25.08	24.6	Up
pk_11592	4.29	3	Up
pk_2417	6.6	6.6	Up
pk_11934	6.6	9.6	Up
pk_13251	8.03	9.4	Up
pk_10989	11.88	12.1	Up
pk_12626	24.42	26.4	Up
pk_468	6.05	6.4	Up
pk_11210	29.26	29.1	Up
pk_1678	12.65	12.8	Up
pk_210	5.61	4.9	Up
pk_1108	4.73	8.1	Up
pk_10469	1.54	1.5	Up
pk_642	8.03	8.8	Up
pk_11408	84.7	79.7	Up
pk_10646	3.85	3.7	Up
pk_13239	18.26	24.4	Up
pk_2358	21.01	23.1	Up
pk_7272	8.47	10.4	Up
pk_7566	17.16	16.6	Up
pk_1453	12.76	17.2	Up
pk_4866	7.7	10.3	Up
pk_11549	15.73	17	Up
pk_4478	3.08	3.4	Up
pk_12612	16.61	21.2	Up
pk_560	2.64	2.8	Up
pk_4242	1.98	1.7	Up
pk_2330	8.91	8.6	Up
pk_10816	20.79	21.3	Up
pk_11960	10.89	10.3	Up
pk_9157	1.87	2.2	Up
pk_6388	2.2	1.1	Up
pk_12458	12.43	11.6	Up
pk_1110	25.63	20.7	Up
pk_1393	4.29	5.9	Up
pk_555	7.48	8.6	Up
pk_12287	16.72	18.8	Up
pk_6611	5.17	4.4	Up
pk_5477	5.06	5.1	Up
pk_3484	28.38	32.9	Up
pk_6462	10.45	13.1	Up
pk_12346	18.48	15.5	Up
pk_14946	2.86	3.2	Up
pk_9812	4.73	9.2	Up
pk_3234	18.37	19.3	Up
pk_1781	2.2	3.5	Up
pk_11011	19.36	16.9	Up
pk_876	10.01	8.4	Up
pk_11904	10.67	10.8	Up
pk_6602	3.74	4.1	Up
pk_612	7.59	5.9	Up
pk_2785	2.42	1.8	Up
pk_13980	13.31	12.7	Up
pk_4107	1.76	1.4	Up
pk_13247	38.94	46.6	Up
pk_12360	20.13	23.5	Up
pk_14202	8.69	10.2	Up
pk_1324	4.84	6.5	Up
pk_4050	12.21	15.1	Up
pk_6274	6.05	6	Up
pk_870	95.26	94.8	Up
pk_827	25.08	27.9	Up
pk_11129	43.34	49	Up
pk_11009	4.29	4.5	Up
pk_7686	6.82	7.8	Up
pk_5361	14.52	12.8	Up
pk_8370	10.78	9.5	Up
pk_4408	35.2	34.1	Up
pk_10605	39.38	40.9	Up
pk_4807	2.31	2	Up
pk_12484	9.35	8.7	Up
pk_12255	23.54	18.4	Up
pk_8577	29.7	25.2	Up
pk_4418	20.02	20.7	Up
pk_3939	40.7	47.5	Up
pk_10740	6.27	4.7	Up
pk_3426	6.49	4.7	Up
pk_10256	1.87	2.3	Up
pk_2918	1.98	3.5	Up
pk_10322	2.86	1.8	Up
pk_8204	16.83	22.7	Up
pk_6394	3.74	5.1	Up
pk_9218	20.9	22.1	Up
pk_4054	103.29	100.6	Up
pk_12155	3.85	3.6	Up
pk_9099	1.43	1.7	Up
pk_14832	13.75	14.7	Up
pk_8395	1.87	2.3	Up
pk_11565	37.73	38.4	Up
pk_9002	27.5	25.2	Up
pk_901	78.65	84.4	Up
pk_3007	24.64	33	Up
pk_606	27.72	23.7	Up
pk_11707	40.26	37.7	Up
pk_13885	1.98	1.6	Up
pk_5441	4.18	4.6	Up
pk_5496	10.89	7.1	Up
pk_10489	1.87	2	Up
pk_1358	4.51	4.4	Up
pk_2012	3.19	3.6	Up
pk_4441	6.82	9.1	Up
pk_2304	24.64	22.4	Up
pk_10261	21.23	14.9	Up
pk_7551	11.44	9.7	Up
pk_11171	6.38	7.9	Up
pk_12817	22.88	20.8	Up
pk_4347	2.75	4.6	Up
pk_1140	16.83	14.4	Up
pk_6745	2.2	1.9	Up
pk_2014	15.84	21.3	Up
pk_2404	11.66	14.3	Up
pk_11555	16.28	12.6	Up
pk_14522	7.15	10.1	Up
pk_14792	9.35	9.2	Up
pk_1112	6.71	8.8	Up
pk_1511	11.77	10.1	Up
pk_3696	8.69	9.8	Up
pk_12283	1.32	2.2	Up
pk_11295	4.51	4	Up
pk_9399	6.27	7.2	Up
pk_3390	10.12	9.4	Up
pk_11185	5.72	5.1	Up
pk_14847	5.06	3.5	Up
pk_11244	6.27	5.9	Up
pk_4690	8.8	6.1	Up
pk_3631	17.38	13.5	Up
pk_14194	15.51	15.9	Up
pk_12995	20.35	25.3	Up
pk_12472	12.65	14	Up
pk_10621	5.61	6.1	Up
pk_1280	8.47	9.8	Up
pk_13260	15.07	14.7	Up
pk_7071	5.61	4.8	Up
pk_11183	18.48	18.9	Up
pk_6539	11.22	12.8	Up
pk_11678	9.46	8.2	Up
pk_1441	38.72	38.3	Up
pk_13093	1.76	1.4	Up
pk_2696	3.19	3.7	Up
pk_11633	3.08	4.1	Up
pk_10015	2.09	2.1	Up
pk_8185	9.24	9.6	Up
pk_5538	2.42	3.2	Up
pk_11018	26.51	27.4	Up
pk_12183	2.75	2.2	Up
pk_11984	9.02	12	Up
pk_8314	6.6	9.5	Up
pk_4615	2.75	2.5	Up
pk_11724	2.42	2	Up
pk_7507	11.66	13.6	Up
pk_3535	3.19	3.7	Up
pk_6628	14.08	15.5	Up
pk_2742	6.49	4.8	Up
pk_12646	20.79	22.2	Up
pk_3200	8.69	8.5	Up
pk_4587	15.62	18.3	Up
pk_11538	16.5	16.4	Up
pk_8341	2.53	3.6	Up
pk_4778	7.37	7	Up
pk_9292	22.55	23.5	Up
pk_14428	5.28	8.8	Up
pk_7337	15.95	20.7	Up
pk_13084	2.09	1.2	Up
pk_701	38.94	34.7	Up
pk_4672	16.83	20	Up
pk_3192	2.97	3.3	Up
pk_13982	11.11	9.8	Up
pk_12378	11.33	9.6	Up
pk_4655	5.28	5.4	Up
pk_14211	4.95	6.9	Up
pk_4411	26.18	28.1	Up
pk_1494	3.41	3.7	Up
pk_12653	2.31	3.5	Up
pk_14480	2.64	2.5	Up
pk_3248	6.93	9.9	Up
pk_13108	4.95	6.5	Up
pk_12564	1.54	1.3	Up
pk_10767	8.25	9.2	Up
pk_11312	10.67	9.1	Up
pk_8421	16.83	23.3	Up
pk_9243	15.95	12.9	Up
pk_1425	41.03	47.3	Up
pk_14178	7.26	6.6	Up
pk_11932	9.24	13.3	Up
pk_10149	8.14	6.3	Up
pk_9756	5.17	6.2	Up
pk_10814	14.85	13.6	Up
pk_3097	7.04	7.6	Up
pk_3525	1.76	1.3	Up
pk_1447	5.83	5.7	Up
pk_8503	6.16	5.6	Up
pk_1284	1.43	2	Up
pk_3612	3.41	2.8	Up
pk_13467	2.97	3.6	Up
pk_9496	4.4	5.3	Up
pk_2479	2.64	2.3	Up
pk_387	3.63	2.7	Up
pk_4048	17.93	20.4	Up
pk_11423	3.08	2.1	Up
pk_12609	6.82	7	Up
pk_695	4.95	4.8	Up
pk_14565	5.17	3.1	Up
pk_5958	54.56	51.1	Up
pk_13386	14.96	13.5	Up
pk_2243	5.28	4.6	Up
pk_7403	3.96	2.8	Up
pk_1283	5.39	6.6	Up
pk_2256	1.65	3	Up
pk_955	7.04	7.6	Up
pk_878	10.34	10.8	Up
pk_11451	3.08	3.5	Up
pk_8992	32.12	33.8	Up
pk_1224	5.5	5	Up
pk_1712	7.26	9.6	Up
pk_10078	32.89	32.9	Up
pk_1984	3.08	5.7	Up
pk_1493	26.51	29	Up
pk_3094	22.77	21.6	Up
pk_3227	8.8	7.8	Up
pk_14067	2.86	3.1	Up
pk_14104	17.6	18.3	Up
pk_12148	14.74	13.5	Up
pk_11116	9.13	13.6	Up
pk_7156	4.95	5.7	Up
pk_11039	1.98	1.6	Up
pk_1426	81.95	99	Up
pk_5389	12.1	8.4	Up
pk_12334	9.46	10.4	Up
pk_13160	3.3	5.5	Up
pk_4852	19.91	23.1	Up
pk_11895	3.52	5.3	Up
pk_4424	2.53	2.6	Up
pk_11629	4.62	6	Up
pk_9269	3.08	2.7	Up
pk_13976	10.12	10	Up
pk_10177	7.59	6.3	Up
pk_521	18.7	15.3	Up
pk_1345	7.15	9.1	Up
pk_4251	3.19	4.2	Up
pk_11353	22.88	22.8	Up
pk_8719	4.51	4.9	Up
pk_11527	2.31	2.5	Up
pk_11954	18.92	18.3	Up
pk_10562	7.15	10	Up
pk_2166	2.2	3.3	Up
pk_6999	3.41	4.9	Up
pk_2263	12.1	14.7	Up
pk_9205	46.31	46.3	Up
pk_14145	4.4	6	Up
pk_700	22.33	21.1	Up
pk_7186	6.93	8.9	Up
pk_8070	4.84	5.3	Up
pk_10903	5.39	5.2	Up
pk_12371	1.43	1.9	Up
pk_1177	5.94	8.2	Up
pk_14546	4.4	4.6	Up
pk_14044	22	20.1	Up
pk_10528	5.94	6	Up
pk_6840	1.98	3.3	Up
pk_4635	7.15	7.4	Up
pk_6310	54.01	52	Up
pk_4283	5.61	7.6	Up
pk_388	6.38	6.8	Up
pk_6027	12.65	10.1	Up
pk_1245	5.61	4.9	Up
pk_1777	6.16	6	Up
pk_9010	5.94	8	Up
pk_10584	26.62	19.9	Up
pk_10279	3.3	2.2	Up
pk_14214	3.41	3.1	Up
pk_11231	1.43	3.2	Up
pk_554	5.39	5.7	Up
pk_12542	14.41	21.3	Up
pk_5993	8.58	8.5	Up
pk_9826	2.97	1.5	Up
pk_6710	2.42	5.4	Up
pk_607	2.31	1.6	Up
pk_9022	1.98	2.6	Up
pk_14420	22.66	22.8	Up
pk_8257	2.86	2.2	Up
pk_2283	16.06	17.2	Up
pk_12894	39.05	35.3	Up
pk_141	6.38	7.1	Up
pk_11959	15.62	21.9	Up
pk_13856	27.39	33.8	Up
pk_11404	43.34	34.8	Up
pk_14923	73.92	63.2	Up
pk_14213	2.97	2.8	Up
pk_3161	6.71	7.8	Up
pk_13490	5.72	4.5	Up
pk_5286	7.92	8.1	Up
pk_11157	9.24	10	Up
pk_7107	4.95	5.6	Up
pk_3256	4.4	3.7	Up
pk_3255	3.85	3.7	Up
pk_1073	2.42	2.5	Up
pk_6200	3.96	4	Up
pk_2895	1.32	1.6	Up
pk_740	148.17	123	Up
pk_8392	14.08	14.5	Up
pk_1440	54.01	57.7	Up
pk_7636	23.65	21.8	Up
pk_3229	2.75	3.8	Up
pk_8111	2.53	3.7	Up
pk_12402	28.82	29.6	Up
pk_1956	13.64	15.2	Up
pk_6299	2.42	3.7	Up
pk_8094	36.08	36.2	Up
pk_3196	5.94	5.6	Up
pk_379	7.15	6.1	Up
pk_3494	3.41	3.8	Up
pk_11428	10.45	8.8	Up
pk_6245	3.08	2.2	Up
pk_8422	23.1	23	Up
pk_1048	67.21	59.6	Up
pk_12332	5.61	6.1	Up
pk_5132	21.45	21.2	Up
pk_8086	29.26	27.1	Up
pk_2279	9.57	7.9	Up
pk_5336	0.11	0.2	Stable
pk_10929	0.66	0.9	Stable
pk_7079	0.66	0.9	Stable
pk_6826	0.55	0.4	Stable
pk_5914	1.43	0.2	Stable
pk_11133	0.77	0.6	Stable
pk_10941	0.22	0.9	Stable
pk_4883	1.32	1.4	Stable
pk_907	4.51	4.8	Stable
pk_11683	0.55	0.5	Stable
pk_4270	1.32	0.4	Stable
pk_14807	1.1	0.8	Stable
pk_872	5.5	8.1	Stable
pk_11290	0.77	0.5	Stable
pk_7816	0.66	0.3	Stable
pk_1292	0.88	0.3	Stable
pk_5362	0.33	0.8	Stable
pk_14935	0.77	0.8	Stable
pk_10525	0.77	1.4	Stable
pk_904	20.13	21.9	Stable
pk_9150	0.11	1.5	Stable
pk_9172	0.55	0.8	Stable
pk_2340	0.22	1	Stable
pk_12610	0.88	0.3	Stable
pk_1125	0.55	1.3	Stable
pk_8661	0.55	0.9	Stable
pk_14043	0.44	0.9	Stable
pk_3584	0.44	1.5	Stable
pk_9164	0.66	0.9	Stable
pk_4930	0.55	1.2	Stable
pk_12251	0.88	0.4	Stable
pk_1813	1.21	2.2	Stable
pk_6469	0	0	Stable
pk_11105	1.54	0.8	Stable
pk_4503	0.99	2	Stable
pk_6490	0.77	0.8	Stable
pk_14313	1.21	1.2	Stable
pk_13549	0.66	1.4	Stable
pk_1350	0.33	1.1	Stable
pk_921	19.91	18.4	Stable
pk_1009	1.43	0.3	Stable
pk_10715	1.1	0.7	Stable
pk_12052	0.55	1.2	Stable
pk_1552	0	0	Stable
pk_4995	54.56	54.6	Stable
pk_5845	1.21	0.4	Stable
pk_1906	5.17	6.4	Stable
pk_8988	0.99	0.7	Stable
pk_429	0.55	0.8	Stable
pk_13377	1.21	0.7	Stable
pk_4864	1.1	1.4	Stable
pk_479	0.99	1.1	Stable
pk_10588	0.55	1	Stable
pk_10504	0	0	Stable
pk_1679	0.66	0.7	Stable
pk_333	1.32	0.5	Stable
pk_899	1.21	1.5	Stable
pk_849	1.54	0.6	Stable
pk_5656	0.99	0.5	Stable
pk_12925	1.21	1.2	Stable
pk_915	0.99	1.6	Stable
pk_7052	0.44	1	Stable
pk_12154	0.77	0.7	Stable
pk_11081	2.42	2.5	Stable
pk_1309	0.77	1.3	Stable
pk_6375	0.66	1.5	Stable
pk_7474	0.77	1.2	Stable
pk_3616	0.77	1	Stable
pk_12992	0.88	0.8	Stable
pk_14690	1.54	0.8	Stable
pk_3949	0.77	0.9	Stable
pk_8279	0.66	0.8	Stable
pk_2373	0.99	0.8	Stable
pk_13969	50.16	51.3	Stable
pk_1558	0.99	0.9	Stable
pk_10001	1.21	1.2	Stable
pk_14941	0.77	1	Stable
pk_4117	1.65	1.1	Stable
pk_5351	1.1	1.3	Stable
pk_8160	2.2	0.8	Stable
pk_11038	0.88	0.8	Stable
pk_2306	0.99	1.2	Stable
pk_5225	0.44	1.2	Stable
pk_3702	0.66	0.9	Stable
pk_13105	1.32	1.5	Stable
pk_13488	0.99	0.8	Stable
pk_10162	1.87	1.2	Stable
pk_9162	1.43	1	Stable
pk_13074	10.01	8.2	Stable
pk_7890	0.99	1.3	Stable
pk_6024	0.88	0.7	Stable
pk_13097	1.1	1.7	Stable
pk_5509	0.99	0.9	Stable
pk_6599	1.76	1.1	Stable
pk_2832	1.1	1.2	Stable
pk_10669	1.32	1.2	Stable
pk_3420	1.32	1.4	Stable
pk_4973	0.77	0.8	Stable
pk_9174	1.21	0.6	Stable
pk_2943	1.32	1.3	Stable
pk_14386	0.66	0.7	Stable
pk_1418	1.32	1	Stable
pk_7856	1.1	1.6	Stable
pk_180	8.03	15.5	Stable
pk_10086	2.31	1.7	Stable
pk_11539	0.44	1.1	Stable
pk_12689	1.32	1.5	Stable
pk_12857	1.1	1.5	Stable
pk_1268	0.88	1.8	Stable
pk_6489	1.1	1.7	Stable
pk_7118	0.77	1	Stable
pk_8463	1.21	1.9	Stable
pk_2651	0.88	1.2	Stable
pk_14124	1.21	2.7	Stable
pk_10147	1.21	2	Stable
pk_8123	15.62	16.1	Stable
pk_6153	8.8	12.6	Stable
pk_6934	3.74	4.4	Stable
pk_4415	1.21	1.2	Stable
pk_3965	9.13	8.7	Stable
pk_5602	7.15	11.7	Stable
pk_8514	4.95	5.1	Stable
pk_12660	35.2	38.6	Stable
pk_14302	8.47	6.1	Stable
pk_4212	0.99	1.7	Stable
pk_4809	12.1	10.3	Stable
pk_4376	2.42	2.2	Stable
pk_10656	6.05	7.3	Stable
pk_13387	0.77	1.3	Stable
pk_7395	4.18	3.6	Stable
pk_5969	4.29	3.1	Stable
pk_3342	12.65	10	Stable
pk_7922	50.38	50.1	Stable
pk_5898	3.08	3	Stable
pk_11965	12.21	14	Stable
pk_3668	9.79	10.4	Stable
pk_12745	0.99	1	Stable
pk_4446	3.96	4.1	Stable
pk_7525	0.55	1	Stable
pk_12622	1.1	0.5	Stable
pk_2360	26.84	28.6	Stable
pk_10022	1.1	0.8	Stable
pk_9620	2.31	2.8	Stable
pk_3983	0.88	0.5	Stable
pk_9289	16.06	19.1	Stable
pk_3465	22.11	20.4	Stable
pk_3242	12.98	12.4	Stable
pk_12428	27.94	27.3	Stable
pk_8937	16.28	16.4	Stable
pk_1973	1.21	1.4	Stable
[truncated: 12,977 more rows]

## Sheet: Supplementary Fig. 9b
Supplementary Fig. 9b H3K4me3 signal in WT T47D cells, at H3K4me3 peaks that were upregulated, stable, or downregulated in MCM2-90A T47D cells
id	WT#1	WT#2	State
pk_11682	0	0	Up
pk_14898	0	0	Up
pk_12444	0	0	Up
pk_10543	0	0	Up
pk_10966	0	0	Up
pk_13302	0	0	Up
pk_534	0	0.13	Up
pk_14896	0	0	Up
pk_153	0	0.26	Up
pk_10548	0	0.26	Up
pk_2817	0	0	Up
pk_11225	0	0.26	Up
pk_12890	0	0	Up
pk_7060	0	0.26	Up
pk_5500	0	0	Up
pk_13694	0.48	0.52	Up
pk_3350	0	0.13	Up
pk_12348	0	0.39	Up
pk_10882	0.48	0.26	Up
pk_152	0	0.13	Up
pk_12361	0.48	0.52	Up
pk_5508	0	0.13	Up
pk_2745	0.72	0	Up
pk_12349	0.24	0	Up
pk_6735	0.12	0.26	Up
pk_11224	0.36	0.13	Up
pk_12777	0.36	0	Up
pk_3353	0.84	0.52	Up
pk_13105	1.44	1.43	Up
pk_8915	0.96	1.17	Up
pk_1672	0.12	0.13	Up
pk_12778	0.12	0.39	Up
pk_4620	0	0.13	Up
pk_14036	0.72	1.04	Up
pk_5506	0.36	0.26	Up
pk_1105	0.12	0.39	Up
pk_13433	0.36	0.91	Up
pk_13607	0.6	0.52	Up
pk_14681	0.12	0.26	Up
pk_12273	0.72	0.39	Up
pk_13567	0.24	0.26	Up
pk_5499	0.6	0.78	Up
pk_12591	1.8	1.3	Up
pk_5505	1.2	0.39	Up
pk_11899	0.36	0.13	Up
pk_12357	0.24	0	Up
pk_7332	1.56	0.39	Up
pk_11831	0.24	0	Up
pk_11217	0.24	0.39	Up
pk_3510	0.12	0.65	Up
pk_10678	0.12	0.26	Up
pk_2351	0.36	0.13	Up
pk_10578	0.6	0.52	Up
pk_12222	0.12	0.26	Up
pk_6616	0.84	0.91	Up
pk_8617	0.36	0.26	Up
pk_1104	0.24	0.26	Up
pk_13106	0.24	0.91	Up
pk_14595	0	0	Up
pk_1509	1.08	0.91	Up
pk_6398	0.12	0.26	Up
pk_354	0.48	0.13	Up
pk_1915	0.36	0.26	Up
pk_2878	29.16	27.95	Up
pk_12419	0.36	0.26	Up
pk_5504	0.6	0.78	Up
pk_9903	0.24	0.13	Up
pk_2064	1.08	0.65	Up
pk_10042	0.6	1.17	Up
pk_13798	0.24	0.13	Up
pk_6470	0.48	0.39	Up
pk_8251	0.24	0.52	Up
pk_691	0	0.91	Up
pk_10635	0.12	0.26	Up
pk_5507	2.88	2.47	Up
pk_5050	1.56	1.43	Up
pk_13820	0.24	0.39	Up
pk_14597	0	0	Up
pk_12553	1.56	1.56	Up
pk_11356	41.28	47.32	Up
pk_13558	0.12	0.26	Up
pk_8974	1.56	1.82	Up
pk_12551	3.84	3.38	Up
pk_2352	0.12	0.26	Up
pk_12552	2.76	3.25	Up
pk_7526	3.36	5.46	Up
pk_14678	0.12	0.39	Up
pk_10963	0.84	1.17	Up
pk_12433	0.48	0.52	Up
pk_12356	1.2	0.39	Up
pk_8133	8.04	7.15	Up
pk_547	1.2	0.13	Up
pk_9737	0.84	0.65	Up
pk_1474	0.36	0.52	Up
pk_3121	0.96	0.26	Up
pk_13676	3.6	4.29	Up
pk_8463	0.6	0.39	Up
pk_2816	1.68	0.91	Up
pk_830	3.48	5.46	Up
pk_10549	0.72	0.52	Up
pk_13842	10.68	7.28	Up
pk_6401	6.84	5.46	Up
pk_12326	1.08	1.69	Up
pk_10550	0.48	0.52	Up
pk_14128	0.72	0.91	Up
pk_1877	5.76	6.76	Up
pk_5956	0.84	0.78	Up
pk_3120	0.36	0.26	Up
pk_11747	0.48	0.78	Up
pk_9253	51.72	54.21	Up
pk_9937	0.48	0.65	Up
pk_1675	0.72	0.13	Up
pk_12431	0.72	0.52	Up
pk_7216	0.72	0.39	Up
pk_6982	9.84	8.71	Up
pk_12325	0.36	0.52	Up
pk_14596	0	0	Up
pk_2418	0.72	0.65	Up
pk_15047	0.12	0.26	Up
pk_8806	1.2	1.3	Up
pk_8685	0.72	1.17	Up
pk_4237	0.84	0.78	Up
pk_11894	2.76	4.29	Up
pk_8902	1.08	0.91	Up
pk_3457	0.36	0.26	Up
pk_13301	0.84	1.04	Up
pk_13672	0.6	0.52	Up
pk_2145	0.24	0.78	Up
pk_13434	0.72	1.04	Up
pk_14783	10.56	11.96	Up
pk_9636	3.36	5.46	Up
pk_10968	8.88	6.11	Up
pk_2205	2.64	2.34	Up
pk_11352	4.08	5.59	Up
pk_2443	13.44	14.04	Up
pk_8129	1.8	0.78	Up
pk_13303	1.44	0.78	Up
pk_9268	1.68	0.52	Up
pk_13675	3.6	3.64	Up
pk_3349	0.48	0.65	Up
pk_12619	0	0	Up
pk_8982	0.6	1.56	Up
pk_9904	0.96	1.04	Up
pk_5051	4.32	4.81	Up
pk_13664	0.48	0.52	Up
pk_5953	1.68	1.95	Up
pk_11293	1.08	0.65	Up
pk_5113	1.56	1.04	Up
pk_10141	0.48	0.39	Up
pk_13604	0.96	1.3	Up
pk_10380	2.88	2.08	Up
pk_7920	2.04	1.95	Up
pk_3513	1.44	1.17	Up
pk_987	19.8	19.89	Up
pk_12601	0.72	1.17	Up
pk_13695	1.56	1.3	Up
pk_11291	1.68	1.04	Up
pk_7525	1.56	1.17	Up
pk_1868	3.72	4.03	Up
pk_1270	0.72	0.52	Up
pk_10969	8.16	6.76	Up
pk_14089	0.36	1.04	Up
pk_789	0.72	1.04	Up
pk_9769	1.08	1.3	Up
pk_3191	1.44	0.65	Up
pk_6683	2.04	1.17	Up
pk_10478	1.08	0.52	Up
pk_11257	4.8	2.47	Up
pk_12206	0.48	0.91	Up
pk_8134	14.28	12.35	Up
pk_14680	0.72	0.52	Up
pk_8942	0.72	0.91	Up
pk_6973	3.48	2.34	Up
pk_1137	0.36	0.65	Up
pk_13688	0.36	0.65	Up
pk_11192	1.56	1.43	Up
pk_639	1.32	1.69	Up
pk_13807	3.48	3.77	Up
pk_10634	3.36	2.6	Up
pk_12564	0.24	1.17	Up
pk_1968	15	13	Up
pk_8033	0.6	0.39	Up
pk_2422	3.72	2.99	Up
pk_13454	12.48	11.57	Up
pk_3190	0.24	0.65	Up
pk_5498	3	2.47	Up
pk_1847	1.44	0.91	Up
pk_9280	0.36	0.65	Up
pk_1477	0.12	0.78	Up
pk_1676	6.6	5.72	Up
pk_10084	2.16	2.34	Up
pk_2415	0.72	0.26	Up
pk_6688	1.68	1.43	Up
pk_6955	2.52	3.12	Up
pk_6615	0.24	1.04	Up
pk_13456	1.08	0.52	Up
pk_12418	0.36	0.78	Up
pk_3548	6.6	4.94	Up
pk_3430	0.6	0.13	Up
pk_10083	19.92	15.99	Up
pk_9286	0.84	0.26	Up
pk_14119	0.36	1.43	Up
pk_7081	2.64	3.25	Up
pk_3509	0.6	0.52	Up
pk_14599	0	0	Up
pk_14615	1.92	1.43	Up
pk_4718	2.88	2.47	Up
pk_2331	36	27.82	Up
pk_10637	23.28	24.18	Up
pk_10965	12	11.96	Up
pk_1835	58.44	54.21	Up
pk_4048	0	0.91	Up
pk_8753	0.72	1.3	Up
pk_8446	1.44	1.56	Up
pk_12915	1.08	0.91	Up
pk_5495	0.36	0.26	Up
pk_10970	8.4	7.02	Up
pk_4773	1.68	2.08	Up
pk_12445	5.76	6.76	Up
pk_7614	8.64	9.49	Up
pk_2354	0.84	1.04	Up
pk_1295	1.44	0.78	Up
pk_13516	1.56	1.56	Up
pk_13514	0.24	0.91	Up
pk_12316	1.68	1.17	Up
pk_2334	1.2	1.43	Up
pk_12600	2.16	2.21	Up
pk_8943	9	10.27	Up
pk_2343	2.04	2.6	Up
pk_7729	1.44	1.3	Up
pk_3903	0.72	0.26	Up
pk_3778	1.2	0.78	Up
pk_12596	2.52	2.08	Up
pk_2382	0.84	0.65	Up
pk_8984	4.32	5.59	Up
pk_12317	0.96	0.65	Up
pk_10384	10.68	12.74	Up
pk_2348	0.24	0.65	Up
pk_10161	0.48	1.04	Up
pk_6237	0.48	1.04	Up
pk_8949	3.84	3.64	Up
pk_13709	1.2	2.08	Up
pk_5445	1.44	0.78	Up
pk_3184	1.2	1.69	Up
pk_1538	1.2	1.17	Up
pk_9132	4.32	4.16	Up
pk_2283	11.88	11.05	Up
pk_12548	31.68	30.16	Up
pk_14682	0.24	1.3	Up
pk_8734	3.96	5.33	Up
pk_13606	2.52	2.08	Up
pk_14782	11.88	12.22	Up
pk_11229	2.52	1.95	Up
pk_12362	1.68	1.69	Up
pk_1966	0.6	1.04	Up
pk_6161	30.96	28.6	Up
pk_5434	2.04	1.43	Up
pk_2345	2.28	2.86	Up
pk_3185	2.4	0.91	Up
pk_10750	1.56	1.3	Up
pk_6218	46.68	42.25	Up
pk_13706	0.48	0.65	Up
pk_1857	1.92	2.99	Up
pk_12422	2.88	3.25	Up
pk_6217	2.4	2.99	Up
pk_5121	3.72	3.51	Up
pk_3571	1.08	0.65	Up
pk_535	4.32	4.68	Up
pk_13994	1.44	1.04	Up
pk_4468	7.44	8.32	Up
pk_6992	2.16	2.6	Up
pk_2027	0.48	0.91	Up
pk_1516	0	0	Up
pk_12435	1.2	1.56	Up
pk_1859	1.2	1.56	Up
pk_13669	1.32	0.39	Up
pk_11233	3.24	4.42	Up
pk_14095	1.44	0.78	Up
pk_9850	1.08	1.17	Up
pk_8733	3.12	3.12	Up
pk_12360	15	14.69	Up
pk_10988	11.16	9.88	Up
pk_1258	2.52	3.51	Up
pk_9905	1.32	0.91	Up
pk_641	6.72	4.68	Up
pk_2882	1.68	1.56	Up
pk_11530	0.96	0.65	Up
pk_2983	1.56	0.52	Up
pk_11119	1.44	2.21	Up
pk_6521	1.08	2.21	Up
pk_7043	6.12	6.37	Up
pk_3401	26.4	28.21	Up
pk_11264	1.56	0.52	Up
pk_2509	1.08	0.78	Up
pk_40	115.2	114.92	Up
pk_1790	8.04	7.93	Up
pk_7649	8.52	7.93	Up
pk_3210	2.04	1.43	Up
pk_12622	0	0	Up
pk_1098	0.72	1.43	Up
pk_9323	53.88	54.6	Up
pk_8995	21.12	22.62	Up
pk_2170	1.56	1.3	Up
pk_14255	0.84	0.26	Up
pk_10721	1.08	0.65	Up
pk_5414	1.08	1.3	Up
pk_4820	0.84	0.78	Up
pk_7956	7.92	7.41	Up
pk_5845	5.76	5.46	Up
pk_7262	1.56	0.65	Up
pk_1688	3.12	3.12	Up
pk_12889	1.8	0.39	Up
pk_9425	1.92	1.3	Up
pk_13711	1.8	1.69	Up
pk_12370	1.92	4.55	Up
pk_2417	2.64	1.82	Up
pk_712	2.64	1.43	Up
pk_2222	0.96	0.91	Up
pk_976	25.32	25.22	Up
pk_10551	1.2	1.95	Up
pk_12270	6.48	4.68	Up
pk_7075	32.52	30.94	Up
pk_1637	1.2	2.34	Up
pk_13856	2.64	2.73	Up
pk_2946	19.8	17.42	Up
pk_6593	0	0	Up
pk_5850	7.56	7.15	Up
pk_13355	1.44	1.04	Up
pk_5734	0.84	0.65	Up
pk_3988	0.6	0.65	Up
pk_1729	3	3.77	Up
pk_12888	0.72	0.52	Up
pk_7962	1.08	2.47	Up
pk_10679	2.4	2.47	Up
pk_13645	2.28	1.56	Up
pk_13515	0.96	1.82	Up
pk_10309	0.72	1.43	Up
pk_11358	1.44	0.91	Up
pk_8977	11.28	10.01	Up
pk_12443	140.04	133.9	Up
pk_8293	14.28	10.27	Up
pk_14926	0.6	1.17	Up
pk_8975	4.2	4.29	Up
pk_10043	1.32	2.08	Up
pk_2322	0.72	0.39	Up
pk_12197	1.08	1.04	Up
pk_8116	43.68	43.55	Up
pk_2736	0.84	0.52	Up
pk_12990	7.92	5.98	Up
pk_9198	1.44	1.17	Up
pk_3129	0.96	0.65	Up
pk_9424	40.32	43.29	Up
pk_4619	3.24	3.25	Up
pk_13955	13.56	10.14	Up
pk_2323	19.68	15.86	Up
pk_29	16.08	15.73	Up
pk_10241	26.4	27.3	Up
pk_9562	1.32	1.43	Up
pk_12371	2.4	1.95	Up
pk_727	2.28	1.95	Up
pk_8848	1.8	3.38	Up
pk_7683	11.16	9.23	Up
pk_12434	1.8	1.3	Up
pk_8019	1.44	1.04	Up
pk_12413	1.8	3.9	Up
pk_2164	0.72	0.52	Up
pk_9308	3.48	3.51	Up
pk_9142	3.24	3.77	Up
pk_11311	1.44	0.13	Up
pk_6238	25.8	25.09	Up
pk_11454	1.32	0.65	Up
pk_12594	8.16	8.32	Up
pk_5417	0.84	1.43	Up
pk_12590	0.96	0.91	Up
pk_2842	2.28	3.51	Up
pk_7291	2.52	2.99	Up
pk_2688	1.2	1.17	Up
pk_5497	3.48	2.21	Up
pk_13782	1.44	1.82	Up
pk_9853	0.96	0.91	Up
pk_14316	4.92	7.15	Up
pk_7154	9	10.4	Up
pk_5619	3.6	2.73	Up
pk_1967	1.08	2.08	Up
pk_2349	1.68	1.3	Up
pk_10119	1.08	1.04	Up
pk_14652	0.6	1.3	Up
pk_6882	9.96	10.4	Up
pk_8582	5.76	4.42	Up
pk_2791	27.96	24.44	Up
pk_14650	2.64	3.12	Up
pk_13810	3.24	3.38	Up
pk_6721	7.92	8.84	Up
pk_9768	1.44	0.91	Up
pk_11949	10.32	11.57	Up
pk_11351	17.64	15.86	Up
pk_11180	74.52	73.45	Up
pk_1781	0.6	1.17	Up
pk_13614	1.32	1.04	Up
pk_10256	2.04	1.3	Up
pk_9007	22.44	26	Up
pk_9326	0.48	1.04	Up
pk_1179	73.8	75.53	Up
pk_7519	9	6.63	Up
pk_14129	7.56	4.94	Up
pk_12038	1.08	1.56	Up
pk_190	5.88	4.81	Up
pk_7911	2.04	1.82	Up
pk_1158	1.32	1.3	Up
pk_6836	3.84	3.12	Up
pk_6991	1.92	3.25	Up
pk_12129	67.32	72.93	Up
pk_10696	2.88	3.12	Up
pk_7285	0.84	0.65	Up
pk_3772	2.28	0.91	Up
pk_3674	10.44	9.75	Up
pk_6744	3.96	4.29	Up
pk_10680	2.64	1.56	Up
pk_12358	3.12	2.34	Up
pk_3431	0.72	1.56	Up
pk_3403	11.28	11.05	Up
pk_3206	5.4	5.85	Up
pk_9738	0.96	1.43	Up
pk_9373	1.2	2.34	Up
pk_12337	58.2	60.45	Up
pk_6304	4.32	4.81	Up
pk_5429	13.92	11.18	Up
pk_9254	25.68	22.88	Up
pk_5501	3.6	3.51	Up
pk_13978	4.2	3.64	Up
pk_12597	1.44	1.3	Up
pk_2284	0.72	1.43	Up
pk_619	1.68	2.21	Up
pk_12674	2.76	2.6	Up
pk_5435	3.84	4.29	Up
pk_9493	1.68	2.21	Up
pk_9749	9.84	11.31	Up
pk_3665	1.56	1.3	Up
pk_12347	3.12	3.38	Up
pk_9857	3.24	2.34	Up
pk_8973	1.32	1.17	Up
pk_13814	3.24	1.17	Up
pk_1314	1.2	0.78	Up
pk_3335	63	52.26	Up
pk_5635	1.44	2.47	Up
pk_2808	1.8	1.17	Up
pk_92	4.68	4.16	Up
pk_8465	2.52	1.95	Up
pk_5108	8.76	8.71	Up
pk_2727	4.92	6.89	Up
pk_12874	2.28	0.91	Up
pk_12612	2.28	1.04	Up
pk_13800	1.32	1.43	Up
pk_1914	2.04	1.56	Up
pk_9125	2.4	1.69	Up
pk_545	1.2	1.82	Up
pk_7750	25.08	21.06	Up
pk_11290	12.12	14.69	Up
pk_135	7.68	9.36	Up
pk_9147	5.76	5.72	Up
pk_2952	2.28	2.47	Up
pk_14130	12	9.88	Up
pk_8219	8.52	8.97	Up
pk_10306	21.24	18.98	Up
pk_15042	2.76	2.86	Up
pk_301	0.84	1.17	Up
pk_14048	2.04	0.78	Up
pk_3297	1.8	1.69	Up
pk_12305	17.04	19.24	Up
pk_12272	2.88	3.38	Up
pk_9112	3.6	5.46	Up
pk_5416	0.36	1.3	Up
pk_12492	23.16	25.87	Up
pk_12453	2.16	2.08	Up
pk_8849	6.24	3.77	Up
pk_1667	1.08	1.04	Up
pk_14875	1.68	1.17	Up
pk_8123	19.92	18.46	Up
pk_10050	1.8	1.3	Up
pk_6295	1.68	1.69	Up
pk_13803	2.4	2.34	Up
pk_7027	6.24	5.46	Up
pk_8967	12.96	16.51	Up
pk_14889	0.84	0.91	Up
pk_5262	32.28	33.8	Up
pk_7074	4.32	4.94	Up
pk_5061	0.84	1.95	Up
pk_8894	0.48	1.17	Up
pk_2571	0.84	1.43	Up
pk_12432	1.56	1.43	Up
pk_8850	6.6	5.85	Up
pk_8212	7.8	5.98	Up
pk_14012	1.68	2.08	Up
pk_2416	1.8	1.82	Up
pk_13467	5.52	3.25	Up
pk_1862	2.52	1.82	Up
pk_12478	4.32	2.34	Up
pk_13050	64.44	66.17	Up
pk_1981	3.96	4.55	Up
pk_8976	20.4	20.15	Up
pk_878	93.96	102.96	Up
pk_12521	1.68	0.91	Up
pk_2265	2.4	1.95	Up
pk_2300	1.32	0.78	Up
pk_2288	1.92	1.56	Up
pk_7204	2.28	1.56	Up
pk_9533	28.2	24.96	Up
pk_13876	1.56	1.69	Up
pk_4049	2.4	1.69	Up
pk_3048	5.4	4.55	Up
pk_3657	1.44	1.3	Up
pk_6612	2.04	3.64	Up
pk_9250	118.8	122.85	Up
pk_12554	3	1.82	Up
pk_13028	10.8	9.1	Up
pk_13743	70.44	67.34	Up
pk_9215	2.52	2.34	Up
pk_7277	9.36	11.18	Up
pk_10544	69	63.83	Up
pk_13693	1.08	1.3	Up
pk_12346	2.76	2.34	Up
pk_11690	14.4	14.95	Up
pk_9704	1.44	1.17	Up
pk_1236	2.4	1.95	Up
pk_2423	13.44	11.96	Up
pk_6814	15.6	18.46	Up
pk_14600	0	0	Up
pk_11179	21.72	19.5	Up
pk_13849	65.88	61.49	Up
pk_3204	3.36	4.29	Up
pk_7674	16.8	18.07	Up
pk_2218	0.96	1.17	Up
pk_5836	4.68	4.94	Up
pk_11027	17.04	15.47	Up
pk_1269	10.32	9.62	Up
pk_9671	3.84	2.73	Up
pk_2211	0.84	1.3	Up
pk_11215	18.96	18.07	Up
pk_3132	1.32	1.17	Up
pk_12426	13.8	12.35	Up
pk_12547	131.04	135.85	Up
pk_5119	32.76	30.29	Up
pk_9159	1.56	1.82	Up
pk_6629	2.04	1.56	Up
pk_12582	3.6	4.94	Up
pk_10677	5.52	5.98	Up
pk_6572	30.48	31.07	Up
pk_3844	60.84	53.43	Up
pk_13417	1.56	1.04	Up
pk_4180	63	59.54	Up
pk_8970	14.28	13.91	Up
pk_2955	1.32	1.17	Up
pk_1979	4.8	3.12	Up
pk_12302	87.84	88.14	Up
pk_9270	3.96	2.73	Up
pk_5150	6.84	8.06	Up
pk_7409	1.92	2.47	Up
pk_7520	1.32	1.3	Up
pk_7749	1.8	3.38	Up
pk_1191	5.28	6.5	Up
pk_3144	1.8	1.69	Up
pk_9042	19.68	18.46	Up
pk_12494	38.28	39.39	Up
pk_11320	7.8	5.07	Up
pk_7809	35.52	30.68	Up
pk_805	27.6	26.65	Up
pk_6720	1.92	2.08	Up
pk_12359	1.32	1.95	Up
pk_13799	1.56	1.17	Up
pk_11959	1.2	1.17	Up
pk_3186	4.8	3.77	Up
pk_7263	2.28	2.21	Up
pk_10870	3	5.2	Up
pk_13078	2.88	2.47	Up
pk_7961	19.08	21.97	Up
pk_12589	1.92	3.12	Up
pk_3838	5.04	5.46	Up
pk_2838	18.36	13.52	Up
pk_10579	45.12	41.34	Up
pk_462	31.56	30.81	Up
pk_5341	30.12	31.46	Up
pk_13626	14.16	10.92	Up
pk_5962	0.96	1.43	Up
pk_5846	3.96	3.9	Up
pk_75	11.4	10.14	Up
pk_3354	2.28	3.25	Up
pk_6687	6.48	7.02	Up
pk_1528	5.52	5.72	Up
pk_9764	2.88	4.03	Up
pk_7356	1.68	1.82	Up
pk_4618	4.2	3.77	Up
pk_13729	1.2	1.43	Up
pk_7970	1.68	0.91	Up
pk_12757	3.72	2.34	Up
pk_3569	2.64	2.86	Up
pk_2332	117.96	99.84	Up
pk_12602	4.44	3.9	Up
pk_2189	2.4	2.34	Up
pk_8983	4.68	3.38	Up
pk_9415	2.52	1.95	Up
pk_2531	3.72	4.81	Up
pk_13861	0.12	0.78	Stable
pk_14319	1.2	0.52	Stable
pk_11169	14.16	10.14	Stable
pk_2751	0.36	0.52	Stable
pk_14315	0.6	0.26	Stable
pk_13874	3.24	2.73	Stable
pk_8614	3	3.51	Stable
pk_5494	0.48	0.52	Stable
pk_6838	0.72	1.3	Stable
pk_3352	1.8	1.17	Stable
pk_11764	0.84	0.13	Stable
pk_1427	56.4	64.09	Stable
pk_10158	0.72	0.78	Stable
pk_13389	3.48	3.38	Stable
pk_10413	0.48	0.52	Stable
pk_12823	1.32	0.39	Stable
pk_3351	0.6	1.04	Stable
pk_14886	1.08	0.65	Stable
pk_13613	2.64	3.51	Stable
pk_105	0.96	0.26	Stable
pk_12563	4.32	2.34	Stable
pk_10128	0.36	1.17	Stable
pk_4090	1.32	1.17	Stable
pk_4164	1.32	0.26	Stable
pk_3508	0.84	0.91	Stable
pk_11718	0.6	1.17	Stable
pk_13307	0.48	1.3	Stable
pk_11719	0.96	1.43	Stable
pk_543	0.6	1.17	Stable
pk_8070	1.44	1.43	Stable
pk_13786	0.36	1.69	Stable
pk_10342	0.96	0.52	Stable
pk_14957	1.08	0.65	Stable
pk_10820	0.96	1.17	Stable
pk_5285	0.84	1.17	Stable
pk_2430	0.6	0.91	Stable
pk_10952	0.84	1.04	Stable
pk_13273	1.2	0.78	Stable
pk_8210	0.72	0.78	Stable
pk_3807	0	0	Stable
pk_15013	0.84	0.91	Stable
pk_14243	1.68	2.73	Stable
pk_12420	0.36	0.65	Stable
pk_13470	0.84	1.04	Stable
pk_11218	0.96	0.91	Stable
pk_2931	0.6	1.17	Stable
pk_9543	23.16	23.66	Stable
pk_9772	64.92	64.61	Stable
pk_8721	14.64	16.77	Stable
pk_10202	1.56	2.6	Stable
pk_11071	2.04	1.95	Stable
pk_3151	10.32	7.93	Stable
pk_11511	1.32	1.3	Stable
pk_294	9.72	9.1	Stable
pk_1527	0.84	0.52	Stable
pk_3646	1.32	0.78	Stable
pk_10636	2.64	2.6	Stable
pk_2289	0.84	1.17	Stable
pk_744	15.36	12.09	Stable
pk_1813	2.52	2.34	Stable
pk_15060	1.08	1.04	Stable
pk_6251	3.6	2.47	Stable
pk_8255	2.28	2.47	Stable
pk_95	3.84	4.16	Stable
pk_12615	3	2.47	Stable
pk_8616	4.44	4.16	Stable
pk_5425	2.04	3.12	Stable
pk_14649	2.88	1.95	Stable
pk_11199	0.84	0.65	Stable
pk_7410	4.32	4.94	Stable
pk_546	1.68	0.91	Stable
pk_5214	16.44	18.33	Stable
pk_5037	1.92	0.65	Stable
pk_10932	15.12	14.04	Stable
pk_2945	1.92	1.17	Stable
pk_5537	2.16	2.47	Stable
pk_8900	3.72	1.95	Stable
pk_9403	4.08	2.6	Stable
pk_1636	3.24	2.86	Stable
pk_12592	5.4	6.63	Stable
pk_2333	18.72	19.11	Stable
pk_12581	115.08	118.04	Stable
pk_2182	6.24	10.53	Stable
pk_6686	4.68	4.29	Stable
pk_2353	2.28	1.69	Stable
pk_5244	1.68	2.21	Stable
pk_5955	1.2	1.95	Stable
pk_13826	1.8	2.21	Stable
pk_7480	18.12	21.06	Stable
pk_14698	2.04	2.08	Stable
pk_8887	4.32	3.51	Stable
pk_5195	1.56	1.17	Stable
pk_4610	0	0	Stable
pk_13568	0.72	1.3	Stable
pk_12530	163.92	160.55	Stable
pk_12044	2.76	1.95	Stable
pk_2729	8.16	7.8	Stable
pk_70	5.04	7.02	Stable
pk_3288	7.92	7.67	Stable
pk_12598	30.72	34.97	Stable
pk_8447	19.92	17.81	Stable
pk_6410	0.84	1.3	Stable
pk_2127	5.4	5.85	Stable
pk_12610	73.56	72.02	Stable
pk_1718	2.64	2.86	Stable
pk_12744	3.96	3.77	Stable
pk_188	0.6	1.04	Stable
pk_9249	4.44	3.25	Stable
pk_12373	39.36	42.12	Stable
pk_9736	38.28	30.55	Stable
pk_7677	8.88	8.71	Stable
pk_11647	22.68	20.93	Stable
pk_3407	20.4	21.19	Stable
pk_8557	9.6	11.05	Stable
pk_1003	1.68	0.91	Stable
pk_5975	5.64	6.89	Stable
pk_5742	44.52	45.89	Stable
pk_2366	1.32	0.78	Stable
pk_8340	7.8	7.41	Stable
pk_3302	1.8	0.65	Stable
pk_8281	112.56	119.21	Stable
pk_3642	16.68	16.64	Stable
pk_9345	11.28	9.75	Stable
pk_13696	3.24	2.99	Stable
pk_7816	1.32	1.69	Stable
pk_12323	192.48	193.83	Stable
pk_2560	58.08	56.94	Stable
pk_12507	1.44	1.56	Stable
pk_11382	10.92	9.23	Stable
pk_9713	8.04	7.8	Stable
pk_13559	1.2	1.82	Stable
pk_12599	39.24	40.17	Stable
pk_1398	3.12	2.08	Stable
pk_2054	21.96	26.78	Stable
pk_4943	2.16	2.08	Stable
pk_11816	51.6	50.7	Stable
pk_14651	40.2	46.28	Stable
pk_6931	1.68	1.69	Stable
pk_15014	0.6	0.39	Stable
pk_13802	2.76	2.47	Stable
pk_6296	16.56	15.47	Stable
pk_3600	1.2	2.08	Stable
pk_11663	2.52	3.77	Stable
pk_9157	4.32	4.81	Stable
pk_12304	53.76	52.26	Stable
pk_9421	0.6	1.95	Stable
pk_3336	122.4	111.8	Stable
pk_12320	30.84	33.02	Stable
pk_6370	6.84	5.2	Stable
pk_12306	32.52	34.97	Stable
pk_864	12.12	9.36	Stable
pk_6719	7.44	6.89	Stable
pk_11228	6.72	5.98	Stable
pk_11771	3.72	5.85	Stable
pk_1438	3.24	2.73	Stable
pk_9402	0.72	1.3	Stable
pk_9665	1.8	1.69	Stable
pk_15012	1.68	2.47	Stable
pk_3057	1.2	0.91	Stable
pk_12475	92.76	86.32	Stable
pk_4178	3.72	2.21	Stable
pk_5109	31.92	36.27	Stable
pk_13317	0.96	0.39	Stable
pk_12440	102.72	106.34	Stable
pk_7274	1.68	1.3	Stable
pk_14295	6	7.28	Stable
pk_11508	8.04	8.19	Stable
pk_1370	2.64	2.47	Stable
pk_12394	221.4	216.84	Stable
pk_6649	2.64	2.47	Stable
pk_11811	5.88	6.11	Stable
pk_3404	18.84	20.28	Stable
pk_2166	5.76	3.77	Stable
pk_9238	5.88	6.11	Stable
pk_9271	0.48	0.65	Stable
pk_11670	3.24	3.64	Stable
pk_143	2.64	4.03	Stable
pk_7971	71.4	66.56	Stable
pk_6207	47.28	46.28	Stable
pk_12822	3.6	2.21	Stable
pk_12569	57.96	63.7	Stable
pk_3481	1.68	1.17	Stable
pk_13671	1.68	1.69	Stable
pk_13049	19.44	16.25	Stable
pk_12603	2.16	2.86	Stable
pk_11580	1.8	0.78	Stable
pk_5880	10.08	11.57	Stable
pk_12369	56.16	55.51	Stable
pk_6502	3	2.47	Stable
pk_840	4.8	6.37	Stable
pk_12501	95.28	93.99	Stable
pk_12476	1.2	1.69	Stable
pk_10108	2.16	2.86	Stable
pk_2657	0.96	0.91	Stable
pk_9024	3	2.73	Stable
pk_3181	5.88	3.9	Stable
pk_12503	110.4	101.79	Stable
pk_2412	1.32	0.91	Stable
pk_7745	1.44	0.78	Stable
pk_221	17.04	14.3	Stable
pk_8770	1.8	2.47	Stable
pk_12313	43.2	44.07	Stable
pk_3001	1.68	0.78	Stable
pk_12626	56.04	54.73	Stable
pk_11386	1.92	1.04	Stable
pk_1595	21.48	24.18	Stable
pk_11870	21.96	21.84	Stable
pk_15043	10.32	9.23	Stable
pk_2752	1.08	0.91	Stable
pk_13425	4.32	4.42	Stable
pk_6984	7.8	8.32	Stable
pk_2031	86.64	78.26	Stable
pk_11298	30.72	30.16	Stable
pk_1551	68.76	59.67	Stable
pk_1598	1.2	0.78	Stable
pk_7188	68.4	67.21	Stable
pk_12568	32.88	37.83	Stable
pk_9452	23.52	23.66	Stable
pk_12311	154.68	157.43	Stable
pk_12528	15.6	15.47	Stable
pk_14921	7.92	7.28	Stable
pk_2302	0.72	0.78	Stable
pk_8011	1.68	2.86	Stable
pk_1259	1.32	1.43	Stable
pk_2508	7.44	8.71	Stable
pk_1448	38.4	41.08	Stable
pk_12398	145.56	137.02	Stable
pk_13797	4.68	4.68	Stable
pk_3062	23.4	21.32	Stable
pk_6680	2.04	1.82	Stable
pk_14594	0	0	Stable
pk_3794	4.8	5.07	Stable
pk_6684	3.12	2.86	Stable
pk_5682	46.08	43.94	Stable
pk_12485	100.56	106.99	Stable
pk_2635	47.4	48.49	Stable
pk_6247	15	15.86	Stable
pk_7743	1.2	1.69	Stable
pk_12486	67.32	71.63	Stable
pk_6953	54.12	55.9	Stable
pk_6878	5.16	4.03	Stable
pk_9041	68.04	65.52	Stable
pk_9572	7.8	7.54	Stable
pk_2734	185.76	184.99	Stable
pk_2551	69.72	76.44	Stable
pk_8257	2.28	3.25	Stable
pk_12322	107.04	103.87	Stable
pk_12487	63.96	61.36	Stable
pk_8466	21.12	15.47	Stable
pk_12595	26.64	28.6	Stable
pk_155	29.28	32.5	Stable
pk_12572	108.96	106.73	Stable
pk_11975	1.8	2.47	Stable
pk_2085	1.32	1.04	Stable
pk_3809	0.96	1.17	Stable
pk_7732	6.12	7.54	Stable
pk_14030	27.6	26.39	Stable
pk_10151	1.44	0.65	Stable
pk_12593	81.36	80.34	Stable
pk_9712	15.36	15.47	Stable
pk_12605	150	168.48	Stable
pk_7940	1.44	1.17	Stable
pk_10689	4.56	2.21	Stable
pk_2823	10.8	9.49	Stable
pk_12616	136.2	146.9	Stable
pk_2644	2.28	2.86	Stable
pk_12392	90.24	80.73	Stable
pk_8535	3.84	4.03	Stable
pk_12533	147	149.24	Stable
pk_8724	2.4	1.95	Stable
pk_8386	52.68	59.02	Stable
pk_12611	23.16	21.32	Stable
pk_12321	7.68	7.67	Stable
pk_11700	3.12	0.65	Stable
pk_13899	8.88	11.7	Stable
pk_3346	60.72	57.59	Stable
pk_9272	0.84	1.04	Stable
pk_12509	163.2	161.98	Stable
pk_13419	9.84	11.05	Stable
pk_10628	19.32	23.53	Stable
pk_8495	0.84	1.04	Stable
pk_6837	3.84	4.55	Stable
pk_12032	7.68	7.54	Stable
pk_11680	5.64	4.55	Stable
pk_12332	99	102.83	Stable
pk_8910	1.08	0.65	Stable
pk_12912	1.8	1.04	Stable
pk_8908	2.88	2.86	Stable
pk_2129	6.72	7.67	Stable
pk_5849	16.68	15.47	Stable
pk_6506	5.52	5.2	Stable
pk_7813	3.24	3.38	Stable
pk_12532	122.64	112.32	Stable
pk_13812	4.8	4.03	Stable
pk_12309	89.88	89.83	Stable
pk_4606	22.44	23.14	Stable
pk_10850	10.08	9.1	Stable
pk_12518	10.32	13	Stable
pk_859	56.16	48.36	Stable
pk_12791	23.52	24.31	Stable
pk_4628	1.08	0.91	Stable
pk_12315	0.72	0.91	Stable
pk_12280	2.88	2.6	Stable
pk_6981	132.12	117.13	Stable
pk_12609	2.64	1.69	Stable
pk_846	108.48	105.56	Stable
pk_3122	14.52	12.35	Stable
pk_4592	3.12	3.77	Stable
pk_12411	122.04	131.82	Stable
pk_12414	4.08	2.47	Stable
pk_8524	5.52	4.68	Stable
pk_2468	1.56	1.04	Stable
pk_13034	7.8	4.42	Stable
pk_1846	240.36	244.27	Stable
pk_12893	0.84	0.78	Stable
pk_5579	17.4	16.25	Stable
pk_13670	1.8	1.82	Stable
pk_12268	2.16	1.56	Stable
pk_11150	3	2.86	Stable
pk_8272	20.76	22.36	Stable
pk_11717	3.24	2.6	Stable
pk_4116	35.04	29.64	Stable
pk_9214	16.92	14.82	Stable
pk_11221	82.08	90.09	Stable
pk_13764	1.56	0.78	Stable
pk_12588	46.2	41.99	Stable
pk_10913	12.84	15.47	Stable
pk_10388	90.6	95.03	Stable
pk_7632	5.28	5.33	Stable
pk_5669	0.72	2.73	Stable
pk_6619	8.76	8.19	Stable
pk_9739	2.76	2.6	Stable
pk_11763	5.76	5.46	Stable
pk_12019	11.76	8.32	Stable
pk_10684	2.64	2.86	Stable
pk_12318	23.16	24.7	Stable
pk_665	54.6	52.78	Stable
pk_7236	4.68	3.64	Stable
pk_11793	65.4	67.73	Stable
pk_11962	2.64	2.34	Stable
pk_10792	8.52	7.8	Stable
pk_6701	26.64	24.57	Stable
pk_10711	4.32	5.72	Stable
pk_9666	3.48	3.12	Stable
pk_5181	11.04	14.17	Stable
pk_14462	2.64	3.12	Stable
pk_2530	2.52	2.86	Stable
pk_1779	25.08	22.23	Stable
pk_1974	54.96	53.3	Stable
pk_12324	74.16	76.96	Stable
pk_6264	1.44	2.08	Stable
pk_12417	132.12	132.08	Stable
pk_7935	8.28	7.28	Stable
pk_12573	33.12	36.4	Stable
pk_12561	75.36	78	Stable
pk_12549	105.48	108.42	Stable
pk_9279	1.44	1.3	Stable
pk_13739	133.8	141.18	Stable
pk_11099	2.52	2.6	Stable
pk_2118	59.76	57.2	Stable
pk_15054	12.12	13.52	Stable
pk_9141	1.68	1.82	Stable
pk_5942	110.64	117.13	Stable
pk_12608	138	141.05	Stable
pk_9325	180.36	173.68	Stable
pk_302	1.44	1.69	Stable
pk_1821	1.56	1.17	Stable
pk_13410	8.64	6.89	Stable
pk_12500	46.2	49.01	Stable
pk_7183	101.4	96.33	Stable
pk_12026	2.88	2.6	Stable
pk_10647	48.96	49.14	Stable
pk_12891	4.44	4.42	Stable
pk_9269	3.24	1.95	Stable
pk_11562	4.56	3.51	Stable
pk_9079	125.04	132.99	Stable
pk_5676	2.4	2.6	Stable
pk_11612	2.88	2.6	Stable
pk_1496	2.04	2.21	Stable
pk_2258	1.8	2.08	Stable
pk_9972	0.72	1.43	Stable
pk_2562	15.72	16.51	Stable
pk_2046	11.16	13.26	Stable
pk_1262	12.6	7.28	Stable
pk_3422	21.84	18.59	Stable
pk_13125	29.64	27.95	Stable
pk_9591	1.92	1.82	Stable
pk_6598	2.64	2.6	Stable
pk_6176	3.48	4.42	Stable
pk_12585	100.8	104.26	Stable
pk_5707	1.32	0.91	Stable
pk_10665	2.28	1.56	Stable
pk_13055	6.12	5.72	Stable
pk_4240	0.48	1.56	Stable
pk_5650	2.04	1.3	Stable
pk_3781	1.32	1.04	Stable
pk_7645	78.96	84.24	Stable
pk_2668	1.44	1.56	Stable
pk_8034	2.52	4.16	Stable
pk_12794	1.68	1.95	Stable
pk_12567	68.64	73.84	Stable
pk_12288	107.04	108.55	Stable
pk_2162	22.2	28.47	Stable
pk_2304	44.04	50.05	Stable
pk_14109	4.56	5.46	Stable
pk_3137	1.32	1.17	Stable
pk_12479	15.84	16.38	Stable
pk_12460	70.2	75.01	Stable
pk_14674	24.84	21.19	Stable
pk_14916	3.6	2.86	Stable
pk_13471	34.32	32.11	Stable
pk_1638	99.96	108.94	Stable
pk_12372	2.16	0.91	Stable
pk_12344	10.44	9.23	Stable
pk_12525	58.8	54.99	Stable
pk_12334	151.92	150.67	Stable
pk_12310	50.52	51.35	Stable
pk_9830	1.56	1.82	Stable
pk_14884	0.96	1.17	Stable
pk_5757	11.76	10.27	Stable
pk_10676	9.36	12.87	Stable
pk_12447	33.72	36.01	Stable
pk_12301	27.72	27.82	Stable
pk_12556	150.6	142.09	Stable
pk_8834	3.12	4.29	Stable
pk_13051	29.04	29.51	Stable
pk_12405	129.96	133.51	Stable
pk_6422	3.96	5.72	Stable
pk_2934	3.72	6.89	Stable
pk_13202	1.2	1.95	Stable
pk_12389	79.2	76.31	Stable
pk_8751	1.56	1.56	Stable
pk_1515	0	0	Stable
pk_12621	0	0	Stable
pk_12471	19.08	21.19	Stable
pk_2142	9.12	11.7	Stable
pk_14933	2.64	2.21	Stable
pk_2776	1.2	0.78	Stable
pk_12083	1.8	1.82	Stable
pk_9788	2.04	2.21	Stable
pk_8025	32.64	33.67	Stable
pk_12200	16.68	17.55	Stable
pk_14991	6.24	5.98	Stable
pk_11698	2.16	2.08	Stable
pk_9171	5.28	2.99	Stable
pk_6712	5.28	5.72	Stable
pk_12406	167.4	155.87	Stable
pk_7634	58.44	53.69	Stable
pk_3496	1.68	1.17	Stable
pk_11033	4.2	4.16	Stable
pk_63	22.44	18.85	Stable
pk_5659	1.44	1.04	Stable
pk_1559	1.2	0.65	Stable
pk_11579	4.92	5.46	Stable
pk_14843	7.2	8.84	Stable
pk_24	1.8	2.08	Stable
pk_3966	7.44	6.76	Stable
pk_4078	34.68	37.96	Stable
pk_9938	47.88	43.42	Stable
pk_12871	7.44	6.63	Stable
pk_13811	8.52	7.67	Stable
pk_7391	13.92	13.13	Stable
pk_548	4.92	5.72	Stable
pk_2158	37.32	37.57	Stable
pk_9698	4.2	4.16	Stable
pk_6179	12.6	14.56	Stable
pk_4616	31.44	29.64	Stable
pk_13843	194.04	184.99	Stable
pk_3212	6.96	5.59	Stable
pk_12343	82.68	77.74	Stable
pk_6078	2.04	1.95	Stable
pk_12527	54.24	55.77	Stable
pk_14679	1.2	1.3	Stable
pk_12404	152.28	148.07	Stable
pk_7908	2.88	2.86	Stable
pk_2282	1.2	1.04	Stable
pk_2055	14.04	12.61	Stable
pk_3406	34.08	31.46	Stable
pk_7141	27.6	25.09	Stable
pk_13772	8.4	6.24	Stable
pk_10239	2.16	1.95	Stable
pk_8250	3.48	3.38	Stable
pk_12519	17.52	17.55	Stable
pk_9528	1.56	2.73	Stable
pk_626	133.56	134.94	Stable
pk_4382	1.92	1.17	Stable
pk_5187	39.84	40.43	Stable
pk_13203	51.72	54.99	Stable
pk_939	23.76	25.09	Stable
pk_12287	111.48	108.29	Stable
pk_12584	35.16	33.67	Stable
pk_13612	13.2	9.75	Stable
pk_6510	5.04	4.29	Stable
pk_6861	53.64	57.33	Stable
pk_12493	60.72	50.57	Stable
pk_4091	30.12	27.69	Stable
pk_536	1.92	3.25	Stable
pk_3864	2.28	3.12	Stable
pk_7804	4.2	4.81	Stable
pk_12382	100.44	85.93	Stable
pk_12607	58.56	59.15	Stable
pk_3511	9.12	8.84	Stable
pk_1336	6.24	5.33	Stable
pk_6870	27.96	30.03	Stable
pk_1227	10.68	9.36	Stable
pk_10526	180.84	165.88	Stable
pk_8726	76.44	71.24	Stable
pk_12580	1.32	1.56	Stable
pk_12550	39.6	40.43	Stable
pk_3259	13.56	14.04	Stable
pk_6134	7.44	7.28	Stable
pk_7375	14.4	14.82	Stable
pk_1447	2.16	2.86	Stable
pk_12482	68.64	68.38	Stable
pk_14815	1.68	1.95	Stable
pk_3490	4.2	3.9	Stable
pk_14111	47.88	53.17	Stable
pk_10683	28.08	26.26	Stable
pk_12051	3.12	1.3	Stable
pk_1521	5.16	4.55	Stable
pk_1221	2.04	1.04	Stable
pk_7413	12.24	10.79	Stable
pk_745	13.68	13.13	Stable
pk_8917	4.68	6.24	Stable
pk_650	29.04	19.76	Stable
pk_14330	1.08	1.04	Stable
pk_843	21.6	20.54	Stable
pk_8214	48	48.75	Stable
pk_7965	7.68	7.28	Stable
pk_8218	12.24	13.13	Stable
pk_1138	3.36	1.82	Stable
pk_9229	100.68	102.31	Stable
pk_10973	1.92	2.47	Stable
pk_14890	13.56	14.3	Stable
pk_6745	23.76	24.57	Stable
pk_14393	3	2.08	Stable
pk_4181	3.72	5.46	Stable
pk_10682	1.8	2.6	Stable
pk_7374	3.6	2.86	Stable
pk_3414	7.8	8.06	Stable
pk_8099	85.44	81.38	Stable
pk_12279	127.8	130.65	Stable
pk_8418	1.56	1.3	Stable
pk_1929	3.24	3.9	Stable
pk_12688	2.28	1.95	Stable
pk_2800	24.96	20.02	Stable
pk_14672	91.56	77.74	Stable
pk_12340	97.2	96.59	Stable
pk_13789	6.96	6.37	Stable
pk_12481	84.48	70.33	Stable
pk_12400	13.44	14.56	Stable
pk_991	287.52	287.95	Stable
pk_7899	8.64	9.1	Stable
pk_1344	4.68	4.68	Stable
pk_7731	10.08	11.7	Stable
pk_9608	10.92	11.31	Stable
pk_2677	0.6	1.3	Stable
pk_12353	53.64	51.48	Stable
pk_13519	318.84	328.51	Stable
pk_12848	1.08	0.91	Stable
pk_6508	161.04	163.28	Stable
pk_3839	3.84	4.03	Stable
pk_11944	60.72	54.86	Stable
pk_7478	6.12	5.46	Stable
pk_7631	5.28	5.98	Stable
pk_9786	9.24	12.87	Stable
pk_14653	16.56	14.95	Stable
pk_9740	30.48	32.5	Stable
pk_2290	3.12	2.47	Stable
pk_8520	5.64	4.16	Stable
pk_9946	36.84	34.45	Stable
pk_13149	2.04	1.56	Stable
pk_13141	1.56	1.82	Stable
pk_12442	35.64	39.39	Stable
pk_12477	100.56	97.89	Stable
pk_8496	1.44	1.17	Stable
pk_12449	37.56	32.63	Stable
pk_3608	3.72	3.25	Stable
pk_11942	69.72	72.93	Stable
pk_5890	1.08	2.47	Stable
pk_8778	1.08	1.95	Stable
pk_6186	42.24	39.91	Stable
pk_6525	17.4	21.19	Stable
pk_12579	87.96	100.1	Stable
pk_9708	32.64	30.55	Stable
pk_3980	9.6	10.66	Stable
pk_10985	63.48	66.82	Stable
pk_108	27	24.83	Stable
pk_1612	58.08	60.45	Stable
pk_3009	9.24	11.57	Stable
pk_6105	2.52	2.73	Stable
pk_12911	63.24	55.25	Stable
pk_6942	22.08	25.74	Stable
pk_1251	73.32	79.56	Stable
pk_12490	59.16	60.19	Stable
pk_12524	65.28	67.21	Stable
pk_8387	76.2	75.66	Stable
pk_920	28.8	23.53	Stable
pk_12583	98.16	101.27	Stable
pk_12277	2.16	1.69	Stable
pk_11151	4.92	4.42	Stable
pk_1476	3.48	3.64	Stable
pk_6464	57.96	59.15	Stable
pk_14660	10.68	12.09	Stable
pk_6053	35.88	38.74	Stable
pk_12464	93.36	99.06	Stable
pk_12450	47.52	48.75	Stable
pk_10669	1.08	0.78	Stable
pk_12542	6.36	5.59	Stable
pk_6893	21.36	20.93	Stable
pk_942	2.28	2.47	Stable
pk_4594	13.2	13.52	Stable
pk_9545	16.56	13.65	Stable
pk_5459	3.12	2.08	Stable
pk_6529	13.68	11.83	Stable
pk_6783	84	91.78	Stable
pk_13589	0.84	0.78	Stable
pk_7269	74.52	78	Stable
pk_5193	31.2	38.74	Stable
pk_8113	151.56	150.02	Stable
pk_12438	118.2	122.46	Stable
pk_1192	3.36	2.6	Stable
pk_2723	9.6	8.45	Stable
pk_12502	29.76	33.28	Stable
pk_13262	2.76	1.56	Stable
pk_3065	30.6	28.08	Stable
pk_10755	0.72	1.04	Stable
pk_2596	6.48	8.06	Stable
pk_7910	16.92	16.9	Stable
pk_14198	1.44	1.95	Stable
pk_555	26.16	25.87	Stable
pk_3418	1.44	1.56	Stable
pk_10316	7.92	9.36	Stable
pk_11080	3.12	1.82	Stable
pk_7243	41.52	37.31	Stable
pk_12376	2.4	2.86	Stable
pk_6249	112.32	116.09	Stable
pk_7806	20.88	18.85	Stable
pk_10026	20.16	21.45	Stable
pk_12397	125.4	125.84	Stable
pk_3487	3.96	3.25	Stable
pk_11534	5.04	2.99	Stable
pk_10282	6.48	7.41	Stable
pk_12497	77.28	88.27	Stable
pk_6546	3.24	2.73	Stable
pk_14049	4.8	5.46	Stable
pk_14056	3.6	4.55	Stable
pk_9663	2.16	2.47	Stable
pk_2730	6.96	8.71	Stable
pk_853	4.68	5.59	Stable
pk_5808	11.28	14.43	Stable
pk_3002	1.56	1.04	Stable
pk_20	3.6	2.86	Stable
pk_12363	31.08	39.65	Stable
pk_3227	74.16	69.68	Stable
pk_8913	65.04	68.77	Stable
pk_7392	27.72	24.96	Stable
pk_12459	26.52	26	Stable
pk_2472	10.92	12.35	Stable
pk_9199	135.36	139.1	Stable
pk_8488	3	3.38	Stable
pk_12333	52.32	50.7	Stable
pk_11425	22.68	16.12	Stable
pk_5299	4.68	3.9	Stable
pk_9733	28.68	33.15	Stable
pk_12113	109.68	111.54	Stable
pk_653	1.8	1.69	Stable
pk_12319	3	4.94	Stable
pk_14949	9	8.06	Stable
pk_12491	40.44	38.09	Stable
pk_3558	2.04	0.39	Stable
pk_14308	27.48	26	Stable
pk_5117	9.96	15.86	Stable
pk_9975	3.24	4.03	Stable
pk_14691	5.16	4.29	Stable
pk_9256	47.76	56.16	Stable
pk_8461	11.88	11.83	Stable
pk_1479	3.36	3.64	Stable
pk_7557	5.16	3.38	Stable
pk_865	13.08	13.26	Stable
pk_3390	30.12	24.7	Stable
pk_12465	2.4	2.34	Stable
pk_113	4.32	5.72	Stable
pk_3790	24.72	30.16	Stable
pk_3192	44.88	45.24	Stable
pk_33	37.8	37.57	Stable
pk_12495	67.56	71.24	Stable
pk_11378	10.32	11.44	Stable
pk_5636	41.4	41.86	Stable
pk_8096	93.96	93.99	Stable
pk_2411	1.44	0.78	Stable
pk_5957	30.6	34.45	Stable
pk_9606	8.16	7.8	Stable
pk_14618	43.2	44.07	Stable
pk_11813	49.8	48.49	Stable
pk_2153	88.92	79.43	Stable
pk_12881	3.24	2.47	Stable
pk_2581	6.6	5.85	Stable
pk_14010	12.84	16.64	Stable
pk_12625	0.6	0.91	Stable
pk_3077	22.8	25.22	Stable
pk_6852	101.28	98.15	Stable
pk_7499	44.88	45.89	Stable
pk_5952	2.16	2.34	Stable
pk_127	193.56	209.3	Stable
pk_12415	55.32	53.69	Stable
pk_10201	61.32	57.72	Stable
pk_8474	23.28	24.7	Stable
pk_3244	2.04	2.08	Stable
pk_12327	124.32	125.19	Stable
pk_6866	14.76	22.62	Stable
pk_12540	6.72	5.72	Stable
pk_12480	42.48	37.05	Stable
pk_12566	2.88	3.51	Stable
pk_3787	7.32	7.15	Stable
pk_9989	36.24	37.05	Stable
pk_1737	9.84	6.37	Stable
pk_6815	2.64	3.12	Stable
pk_13517	3.72	3.51	Stable
pk_12375	30.96	32.76	Stable
pk_12345	8.64	7.54	Stable
pk_2673	1.68	2.6	Stable
pk_14897	3.48	4.68	Stable
pk_12587	189.48	177.19	Stable
pk_3835	7.2	5.33	Stable
pk_3656	87.24	82.94	Stable
pk_12380	48.96	51.74	Stable
pk_1841	260.88	257.92	Stable
pk_11413	2.16	1.69	Stable
pk_11357	94.8	102.57	Stable
pk_2705	22.8	17.81	Stable
pk_12575	104.28	111.8	Stable
pk_3720	29.16	31.98	Stable
pk_7802	187.44	183.17	Stable
pk_8497	4.92	3.9	Stable
pk_3660	3.36	2.21	Stable
pk_6868	33.84	41.21	Stable
pk_13864	16.2	18.85	Stable
pk_6194	99.36	107.77	Stable
pk_9623	4.2	3.9	Stable
pk_1682	1.08	2.21	Stable
pk_129	2.64	1.04	Stable
pk_12578	33.84	31.46	Stable
pk_11963	95.52	115.05	Stable
pk_6799	1.44	1.43	Stable
pk_11476	8.16	8.32	Stable
pk_1754	19.08	13.65	Stable
pk_10041	29.88	34.06	Stable
pk_355	85.92	90.74	Stable
pk_12560	85.56	76.96	Stable
pk_7919	3.6	4.03	Stable
pk_8855	18.84	19.63	Stable
pk_7892	3.36	2.73	Stable
pk_1555	324.84	329.94	Stable
pk_14657	1.56	1.17	Stable
pk_1543	13.68	8.71	Stable
pk_8815	32.76	35.36	Stable
pk_7214	11.52	11.57	Stable
pk_4609	0	0	Stable
pk_3512	6.12	6.5	Stable
pk_11535	8.04	8.06	Stable
pk_1446	3.96	4.55	Stable
pk_2103	72.6	79.56	Stable
pk_11892	27.6	31.98	Stable
pk_1840	47.04	47.97	Stable
pk_1791	2.16	1.56	Stable
pk_3563	137.88	134.29	Stable
pk_3294	2.76	4.81	Stable
pk_4600	36.84	33.15	Stable
pk_2616	11.64	11.96	Stable
pk_3008	11.76	13.52	Stable
pk_12427	193.08	194.61	Stable
pk_8182	24.36	21.32	Stable
pk_12393	49.08	51.87	Stable
pk_6951	22.8	23.53	Stable
pk_9086	148.68	157.3	Stable
pk_1613	14.4	13.13	Stable
pk_5910	40.32	40.3	Stable
pk_11865	1.56	2.73	Stable
pk_11253	3	3.12	Stable
pk_5687	19.2	19.76	Stable
pk_3171	113.4	110.76	Stable
pk_5311	1.92	2.21	Stable
pk_14512	1.8	1.95	Stable
pk_13207	11.76	9.36	Stable
pk_9734	15.48	17.16	Stable
pk_3904	1.8	1.69	Stable
pk_1539	43.68	46.28	Stable
pk_12614	49.92	47.97	Stable
pk_9349	128.64	136.5	Stable
pk_13790	0.6	1.04	Stable
pk_9123	24.72	26.52	Stable
pk_12574	30.48	30.68	Stable
pk_8026	103.92	105.04	Stable
pk_9596	53.76	49.14	Stable
pk_1059	37.56	36.53	Stable
pk_6059	106.92	108.16	Stable
pk_10270	10.68	9.23	Stable
pk_3039	2.88	1.3	Stable
pk_12399	58.2	53.69	Stable
pk_9610	57	53.56	Stable
pk_12291	38.52	39.78	Stable
pk_5967	4.32	4.81	Stable
pk_12314	104.16	102.31	Stable
pk_12153	85.44	98.93	Stable
pk_254	1.44	0.78	Stable
pk_13674	18.24	16.77	Stable
pk_8595	8.88	7.41	Stable
pk_3581	170.76	170.56	Stable
pk_5182	5.28	5.33	Stable
pk_12307	33.12	34.32	Stable
pk_3334	252.72	242.32	Stable
pk_12742	12.84	11.96	Stable
pk_5569	79.44	68.38	Stable
pk_5598	34.2	33.28	Stable
pk_834	39.48	39	Stable
pk_114	2.76	2.08	Stable
pk_1116	1.56	0.65	Stable
pk_8760	4.44	6.37	Stable
pk_42	140.4	153.92	Stable
pk_2066	9.24	11.18	Stable
pk_12473	42.12	40.56	Stable
pk_12523	37.56	35.23	Stable
pk_2074	81.84	96.33	Stable
pk_3126	13.2	11.83	Stable
pk_13702	1.32	1.3	Stable
pk_1292	24.24	26.52	Stable
pk_13358	6.96	8.19	Stable
pk_11252	46.56	49.53	Stable
pk_6393	127.8	138.45	Stable
pk_8972	1.44	0.65	Stable
pk_4317	2.52	1.82	Stable
pk_12377	32.4	28.34	Stable
pk_12680	1.56	1.69	Stable
pk_9684	42.84	41.99	Stable
pk_3653	4.8	5.2	Stable
pk_2510	22.2	18.72	Stable
pk_12537	76.32	85.54	Stable
pk_12534	47.4	47.19	Stable
pk_478	9.96	7.93	Stable
pk_12461	42.72	41.34	Stable
pk_10782	3	1.3	Stable
pk_14811	6.24	5.98	Stable
pk_2588	0.84	1.04	Stable
pk_5624	8.16	7.67	Stable
pk_10707	21.84	23.14	Stable
pk_12697	34.44	34.06	Stable
pk_14747	2.04	1.69	Stable
pk_13455	12.24	15.34	Stable
pk_10528	5.64	8.06	Stable
pk_3326	115.56	119.34	Stable
pk_5777	11.52	12.09	Stable
pk_4060	54.24	53.17	Stable
pk_2278	2.88	3.77	Stable
pk_10562	49.08	50.44	Stable
pk_7023	1.8	1.56	Stable
pk_11073	3.72	1.82	Stable
pk_12886	5.76	3.38	Stable
pk_2809	1.8	1.82	Stable
pk_12559	157.92	156.26	Stable
pk_11409	135.6	142.74	Stable
pk_7155	8.28	6.37	Stable
pk_5496	1.2	2.08	Stable
pk_8104	179.52	181.61	Stable
pk_2371	4.44	4.16	Stable
pk_12294	62.04	62.14	Stable
pk_1659	3	2.47	Stable
pk_9889	68.04	71.5	Stable
pk_14932	8.4	9.62	Stable
pk_2680	2.64	1.95	Stable
pk_12535	91.92	88.27	Stable
pk_8565	13.08	12.09	Stable
pk_6830	3.84	5.07	Stable
pk_12312	18.72	22.49	Stable
pk_13992	1.2	1.17	Stable
pk_1520	28.08	30.68	Stable
pk_14671	87.12	91.39	Stable
pk_5702	12.72	13	Stable
pk_5165	46.92	45.24	Stable
pk_12517	78.36	74.49	Stable
pk_6689	20.28	15.99	Stable
pk_10644	26.64	28.47	Stable
pk_5483	24.48	25.74	Stable
pk_12082	2.16	3.51	Stable
pk_7079	103.2	107.9	Stable
pk_7697	3.36	3.64	Stable
pk_12384	166.44	169.52	Stable
pk_11177	69.48	67.21	Stable
pk_5412	27.72	30.81	Stable
pk_636	3.24	2.47	Stable
pk_9417	5.88	4.29	Stable
pk_3234	38.04	35.36	Stable
pk_4617	73.32	70.46	Stable
pk_11402	2.76	1.43	Stable
pk_6079	59.88	57.07	Stable
pk_14673	49.44	54.08	Stable
pk_313	3.24	2.73	Stable
pk_9486	2.76	2.86	Stable
pk_10939	1.2	0.52	Stable
pk_14944	6.36	6.11	Stable
pk_7696	2.76	4.16	Stable
pk_6516	11.28	12.35	Stable
pk_13984	4.68	3.9	Stable
pk_2646	97.32	99.19	Stable
pk_11964	75.96	75.27	Stable
pk_2329	31.44	26	Stable
pk_6265	209.76	210.86	Stable
pk_7390	6.84	8.45	Stable
pk_8001	32.4	36.4	Stable
pk_3261	12.84	11.7	Stable
pk_6590	0	0	Stable
pk_3213	3.48	3.25	Stable
pk_1575	0.96	1.3	Stable
pk_3643	6.24	7.28	Stable
pk_9399	2.28	2.34	Stable
pk_7642	1.2	2.21	Stable
pk_14694	1.32	0.65	Stable
pk_2813	4.92	3.9	Stable
pk_13983	44.28	44.07	Stable
pk_1931	137.4	147.68	Stable
pk_11417	3.6	2.86	Stable
pk_112	2.4	1.69	Stable
pk_7260	7.68	6.76	Stable
pk_6537	361.56	375.31	Stable
pk_13580	53.76	57.33	Stable
pk_10619	149.76	160.55	Stable
pk_12367	90.96	80.73	Stable
pk_12474	23.4	27.43	Stable
pk_6851	25.08	27.69	Stable
pk_9297	79.08	76.31	Stable
pk_12613	129	147.55	Stable
pk_11076	25.56	20.8	Stable
pk_6827	52.56	57.33	Stable
pk_4742	1.8	1.69	Stable
pk_11559	1.32	1.43	Stable
pk_5671	136.92	154.05	Stable
pk_13640	47.76	41.08	Stable
pk_6962	40.56	39.78	Stable
pk_12428	18.48	18.33	Stable
pk_2874	1.2	0.91	Stable
pk_12112	1.56	1.95	Stable
pk_10962	2.28	2.6	Stable
pk_5530	18.48	17.55	Stable
pk_6494	3.48	2.21	Stable
pk_6911	146.64	154.7	Stable
pk_4263	2.76	2.99	Stable
pk_8503	78.12	81.38	Stable
pk_13082	2.28	1.56	Stable
pk_12328	20.4	20.02	Stable
pk_8985	25.2	25.09	Stable
pk_8628	183.96	201.63	Stable
pk_14692	2.04	2.47	Stable
pk_3873	33.36	38.87	Stable
pk_1711	3.6	4.81	Stable
pk_13054	27.12	28.21	Stable
pk_7521	9.36	9.1	Stable
pk_14885	58.44	62.4	Stable
pk_4621	1.92	1.69	Stable
pk_13907	141.36	150.93	Stable
pk_11706	4.68	3.77	Stable
pk_6944	95.04	94.9	Stable
pk_7089	9.72	7.02	Stable
pk_2670	230.4	208.26	Stable
pk_11928	19.2	18.46	Stable
pk_6588	12.6	11.96	Stable
pk_7950	129.84	131.69	Stable
pk_12292	79.68	76.96	Stable
pk_7035	23.28	25.09	Stable
pk_26	75.6	78.52	Stable
pk_6228	115.92	109.98	Stable
pk_11424	2.04	1.04	Stable
pk_7376	131.28	134.29	Stable
pk_9387	1.56	2.86	Stable
pk_9862	9	7.02	Stable
pk_5199	17.28	20.54	Stable
pk_5185	53.04	56.42	Stable
pk_6498	30.48	28.86	Stable
pk_7918	93.72	94.51	Stable
pk_9135	43.08	43.55	Stable
pk_5484	41.04	46.54	Stable
pk_8981	50.52	54.47	Stable
pk_2710	10.8	8.84	Stable
pk_1999	96.24	104.52	Stable
pk_11160	15.6	15.73	Stable
pk_13413	17.4	16.12	Stable
pk_4228	32.16	30.29	Stable
pk_11190	137.88	141.44	Stable
pk_8003	100.56	106.86	Stable
pk_6214	39.24	39.65	Stable
pk_4485	6.72	5.33	Stable
pk_7004	1.68	1.43	Stable
pk_12385	34.92	37.7	Stable
pk_7120	3	3.12	Stable
pk_6831	51.72	52.91	Stable
pk_9933	147	146.12	Stable
pk_6071	171	162.37	Stable
pk_6534	42.36	43.42	Stable
pk_8093	4.44	4.03	Stable
pk_3884	18.6	18.07	Stable
pk_13257	17.52	16.64	Stable
pk_3300	10.44	9.23	Stable
pk_6843	11.64	11.18	Stable
pk_4120	57.24	53.69	Stable
pk_7951	149.76	131.17	Stable
pk_10865	36.24	33.67	Stable
pk_11739	101.64	97.89	Stable
pk_7996	209.04	207.74	Stable
pk_9088	114	122.98	Stable
pk_6444	4.08	4.94	Stable
pk_6817	15.72	14.95	Stable
pk_11929	279	269.23	Stable
pk_12395	17.76	20.93	Stable
pk_12510	28.44	32.5	Stable
pk_12545	23.52	29.12	Stable
pk_12526	22.44	21.32	Stable
pk_8005	29.64	32.63	Stable
pk_13394	11.52	10.79	Stable
pk_11818	40.68	38.48	Stable
pk_8231	116.16	117.26	Stable
pk_2653	25.56	26.52	Stable
pk_6938	15.36	13.91	Stable
pk_12402	56.28	51.35	Stable
pk_8277	56.4	58.5	Stable
pk_12505	20.76	20.8	Stable
pk_3128	4.92	3.12	Stable
pk_10631	21.48	23.53	Stable
pk_10651	46.92	51.74	Stable
pk_6750	2.52	1.43	Stable
pk_2932	2.04	2.73	Stable
pk_11133	4.44	4.81	Stable
pk_6595	13.8	13.13	Stable
pk_3454	31.08	28.34	Stable
pk_3119	7.92	8.97	Stable
pk_11789	140.4	133.51	Stable
pk_6511	1.92	0.78	Stable
pk_760	3.6	4.16	Stable
pk_12331	86.76	77.87	Stable
pk_885	21.48	20.54	Stable
pk_12617	80.88	85.93	Stable
pk_12466	1.32	1.56	Stable
pk_11050	0.96	1.17	Stable
pk_11900	28.68	31.59	Stable
pk_6602	14.04	9.88	Stable
pk_10734	2.64	2.21	Stable
pk_6959	85.56	82.94	Stable
pk_9496	13.2	10.14	Stable
pk_11276	20.16	15.34	Stable
pk_3004	46.92	46.02	Stable
pk_3398	105.6	102.31	Stable
pk_9168	314.88	301.47	Stable
pk_13650	1.32	2.08	Stable
pk_7690	10.08	10.14	Stable
pk_13474	3.6	2.34	Stable
pk_12437	85.56	82.94	Stable
pk_10103	12.48	12.87	Stable
pk_4462	1.2	1.95	Stable
pk_14922	9.48	7.15	Stable
pk_12455	70.8	65.78	Stable
pk_11539	16.44	17.29	Stable
pk_1368	10.44	12.35	Stable
pk_14452	3.72	2.34	Stable
pk_9541	46.44	52	Stable
pk_12205	36.96	40.69	Stable
pk_13513	2.4	2.73	Stable
pk_3780	170.16	177.19	Stable
pk_12391	1.68	2.08	Stable
pk_154	3.72	4.55	Stable
pk_2815	302.88	309.27	Stable
pk_7412	6.24	4.16	Stable
pk_4999	1.44	1.56	Stable
pk_337	30.48	28.99	Stable
pk_353	2.64	3.51	Stable
pk_8404	19.56	21.32	Stable
pk_7164	6.96	8.06	Stable
pk_5136	55.56	58.63	Stable
pk_2522	81	83.85	Stable
pk_6810	20.4	23.01	Stable
pk_6961	1.92	1.56	Stable
pk_1878	99.48	99.71	Stable
pk_7253	13.8	12.22	Stable
pk_11383	10.44	9.88	Stable
pk_3099	20.88	19.76	Stable
pk_6278	2.16	2.6	Stable
pk_14592	0	0	Stable
pk_6227	27.24	23.53	Stable
pk_6910	147.48	149.63	Stable
pk_666	2.16	1.3	Stable
pk_8112	2.64	1.56	Stable
pk_7165	25.8	31.72	Stable
pk_6668	13.2	14.17	Stable
pk_8738	3.96	2.86	Stable
pk_697	11.64	9.62	Stable
pk_7960	143.28	149.76	Stable
pk_6412	13.08	11.7	Stable
pk_136	36	34.71	Stable
pk_7320	29.4	30.03	Stable
pk_6798	3.6	2.99	Stable
pk_14873	3.6	3.64	Stable
pk_12541	12.48	14.43	Stable
pk_7787	17.4	18.2	Stable
pk_10630	92.88	91.26	Stable
pk_15070	9	7.54	Stable
pk_2030	65.16	65.91	Stable
pk_1666	11.52	10.79	Stable
pk_14777	52.32	56.81	Stable
pk_5916	1.2	1.3	Stable
pk_8521	5.4	6.37	Stable
pk_12276	58.68	69.16	Stable
pk_9763	37.44	39.26	Stable
pk_5997	13.56	13.39	Stable
pk_3067	2.64	2.21	Stable
pk_12586	30.48	32.5	Stable
pk_13150	63.48	58.76	Stable
pk_8061	133.32	134.81	Stable
pk_5428	39.36	33.15	Stable
pk_8618	67.2	63.57	Stable
pk_14942	10.8	13.65	Stable
pk_8978	122.76	115.44	Stable
pk_1037	2.4	2.86	Stable
pk_13397	2.04	2.73	Stable
pk_6402	239.64	233.35	Stable
pk_10341	6.72	7.8	Stable
pk_7602	15.36	17.42	Stable
pk_9227	51.72	47.97	Stable
pk_9324	110.52	92.69	Stable
pk_10224	20.64	20.28	Stable
pk_4475	4.92	2.99	Stable
pk_12508	3.96	5.46	Stable
pk_6591	0	0	Stable
pk_10310	17.88	19.76	Stable
pk_11898	60.6	63.31	Stable
pk_14035	1.44	1.3	Stable
pk_10477	119.04	125.84	Stable
pk_9670	15.72	18.72	Stable
pk_13605	72.12	73.58	Stable
pk_13980	11.52	11.57	Stable
pk_5811	166.56	162.11	Stable
pk_8468	1.92	1.82	Stable
pk_5853	9.24	11.7	Stable
pk_7596	24.6	25.48	Stable
pk_544	24.84	22.88	Stable
pk_7618	76.56	76.31	Stable
pk_7927	78.24	80.47	Stable
pk_6995	35.28	37.57	Stable
pk_5721	49.44	49.66	Stable
pk_12354	17.52	24.18	Stable
pk_4474	2.76	2.34	Stable
pk_13423	3.36	3.38	Stable
pk_3564	55.92	53.43	Stable
pk_9828	13.32	15.08	Stable
pk_13232	138.72	147.68	Stable
pk_8922	47.04	45.63	Stable
pk_1493	210.48	233.61	Stable
pk_6669	48.12	51.87	Stable
pk_2911	267.24	258.57	Stable
pk_5046	29.04	24.05	Stable
pk_12300	2.64	2.34	Stable
pk_11182	1.44	2.21	Stable
pk_15075	2.28	1.04	Stable
pk_11556	120.72	110.24	Stable
pk_7979	13.08	10.79	Stable
pk_12562	60.12	61.62	Stable
pk_5993	295.44	289.77	Stable
pk_7680	77.52	73.71	Stable
pk_10157	1.68	0.78	Stable
pk_13065	47.16	44.46	Stable
pk_13220	3.72	3.38	Stable
pk_14646	63.96	72.41	Stable
pk_6531	258.96	236.73	Stable
pk_2724	20.64	20.93	Stable
pk_13770	256.44	233.35	Stable
pk_6895	60	64.09	Stable
pk_2837	62.04	63.31	Stable
pk_6276	4.68	2.21	Stable
pk_9156	340.68	332.8	Stable
pk_7294	22.2	17.03	Stable
pk_6734	12.48	12.22	Stable
pk_6006	119.04	121.16	Stable
pk_14767	74.76	78.65	Stable
pk_11662	5.64	5.98	Stable
pk_10025	5.28	3.25	Stable
pk_9784	0.84	1.3	Stable
pk_10152	2.28	2.73	Stable
pk_6890	80.04	83.2	Stable
pk_3073	52.2	49.92	Stable
pk_2910	264.84	235.56	Stable
pk_3914	187.32	168.87	Stable
pk_1014	183.48	194.61	Stable
pk_12278	34.08	39.13	Stable
pk_9296	8.88	7.28	Stable
pk_13904	37.2	40.69	Stable
pk_12383	51	52.52	Stable
pk_12498	56.16	50.96	Stable
pk_7826	93	103.61	Stable
pk_7540	204.72	207.09	Stable
pk_7695	114	115.44	Stable
pk_5606	88.44	87.49	Stable
pk_9005	93.36	100.23	Stable
pk_163	21.84	24.96	Stable
pk_12387	68.88	70.33	Stable
pk_10840	1.32	0.91	Stable
pk_13707	4.2	4.29	Stable
pk_8377	21.48	22.1	Stable
pk_12425	133.2	133.38	Stable
pk_7839	25.44	25.48	Stable
pk_6876	21.96	23.92	Stable
pk_12576	43.08	44.98	Stable
pk_9993	46.2	48.1	Stable
pk_6952	40.92	44.07	Stable
pk_6727	7.68	8.19	Stable
pk_8092	144.6	142.87	Stable
pk_1106	336.84	325.52	Stable
pk_7028	47.52	53.17	Stable
pk_7085	60	68.51	Stable
pk_6881	12.48	11.83	Stable
pk_311	59.4	57.46	Stable
pk_8336	9.36	9.36	Stable
pk_6614	42.12	40.43	Stable
pk_9555	2.64	0.65	Stable
pk_11310	192.36	191.49	Stable
pk_8825	86.88	93.6	Stable
pk_12065	5.16	6.11	Stable
pk_6104	271.32	288.34	Stable
pk_6856	119.04	121.68	Stable
pk_6080	8.4	8.84	Stable
pk_12604	63.36	60.19	Stable
pk_11577	81.12	82.55	Stable
pk_11515	65.4	62.79	Stable
pk_12606	13.92	14.95	Stable
pk_5322	17.76	20.41	Stable
pk_13152	24.84	21.32	Stable
pk_7744	30.12	32.63	Stable
pk_1267	34.56	36.66	Stable
pk_13891	15.24	15.86	Stable
pk_6726	1.2	1.3	Stable
pk_3298	2.88	2.21	Stable
pk_15078	19.08	24.31	Stable
pk_1029	0.96	1.3	Stable
pk_9045	201.6	192.14	Stable
pk_8301	11.16	12.22	Stable
pk_5994	266.76	263.9	Stable
pk_9574	1.2	1.56	Stable
pk_6177	163.68	170.82	Stable
pk_3348	1.32	0.65	Stable
pk_12341	108.72	103.87	Stable
pk_5773	193.56	193.96	Stable
pk_4100	3.36	2.08	Stable
pk_14588	0	0	Stable
pk_7196	46.92	49.01	Stable
pk_6869	56.4	59.67	Stable
pk_12511	57.24	56.42	Stable
pk_9140	384.6	390.78	Stable
pk_5768	40.32	37.31	Stable
pk_1973	1.32	2.08	Stable
pk_6857	12.48	17.16	Stable
pk_6308	145.92	151.97	Stable
pk_7518	103.2	108.16	Stable
pk_10760	78.6	85.41	Stable
pk_5137	74.16	64.61	Stable
pk_11911	3	2.47	Stable
pk_4092	14.16	13.52	Stable
pk_1727	24.72	30.03	Stable
pk_12386	35.28	44.2	Stable
pk_51	36.72	33.93	Stable
pk_6011	279.12	289.25	Stable
pk_5708	205.2	230.1	Stable
pk_10735	15	13.52	Stable
pk_11489	17.04	19.37	Stable
pk_2208	45.36	43.94	Stable
pk_109	6.24	6.76	Stable
pk_3425	252.12	255.06	Stable
pk_12336	65.52	66.69	Stable
pk_11081	2.16	1.17	Stable
pk_6114	48.24	46.54	Stable
pk_13542	0.6	1.04	Stable
pk_7026	35.28	34.19	Stable
pk_5454	200.64	206.57	Stable
pk_8265	144.24	152.49	Stable
pk_3647	14.52	14.69	Stable
pk_477	91.56	98.02	Stable
pk_8821	8.04	6.89	Stable
pk_4117	27.48	31.46	Stable
pk_1541	6.36	6.37	Stable
pk_13430	3.84	5.59	Stable
pk_5854	65.64	63.44	Stable
pk_8857	5.52	7.02	Stable
pk_182	12.6	16.12	Stable
pk_12199	236.52	237.51	Stable
pk_9134	171.12	137.54	Stable
pk_14655	54.96	52.78	Stable
pk_13909	155.88	166.92	Stable
pk_5949	6.12	7.54	Stable
pk_6092	52.32	49.14	Stable
pk_6449	21.48	24.44	Stable
pk_2640	10.08	13.39	Stable
pk_9469	3.96	4.42	Stable
pk_7619	11.64	12.87	Stable
pk_307	87.84	91	Stable
pk_13138	38.28	39.52	Stable
pk_5261	138.48	134.94	Stable
pk_6409	291.12	300.95	Stable
pk_13491	85.68	88.66	Stable
pk_6399	119.04	111.41	Stable
pk_10754	64.56	63.83	Stable
pk_5998	26.16	26	Stable
pk_8384	2.64	0.91	Stable
pk_2702	0.72	1.3	Stable
pk_5761	4.68	6.37	Stable
pk_13087	1.44	1.04	Stable
pk_3205	2.28	1.82	Stable
pk_13888	50.76	55.77	Stable
pk_13831	45.24	46.93	Stable
pk_14705	23.28	24.05	Stable
pk_6772	21.84	23.53	Stable
pk_5456	291	290.16	Stable
pk_3143	2.88	3.77	Stable
pk_1469	3.36	2.08	Stable
pk_10456	7.92	5.98	Stable
pk_8955	2.76	2.47	Stable
pk_6174	366.36	363.35	Stable
pk_13047	2.04	1.3	Stable
pk_9851	159.48	153.01	Stable
pk_11455	74.4	64.48	Stable
pk_3295	96	89.83	Stable
pk_13921	21	23.01	Stable
pk_9090	95.88	100.1	Stable
pk_6359	165.48	166.66	Stable
pk_9309	14.64	13.52	Stable
pk_1589	7.92	6.37	Stable
pk_12374	1.92	0.91	Stable
pk_1226	57.12	58.11	Stable
pk_12330	109.56	114.14	Stable
pk_5724	79.44	83.59	Stable
pk_5663	635.04	637.78	Stable
pk_11815	27.6	26.78	Stable
pk_13582	0.6	1.17	Stable
pk_13248	54.12	56.42	Stable
pk_2344	110.28	106.21	Stable
pk_12355	38.52	41.21	Stable
pk_13823	3.96	4.29	Stable
pk_12441	37.68	41.6	Stable
pk_11170	0	0	Stable
pk_6825	11.28	10.01	Stable
pk_891	55.92	66.04	Stable
pk_13309	21.36	21.84	Stable
pk_631	59.76	62.4	Stable
pk_7638	138.24	138.06	Stable
pk_1330	5.04	5.2	Stable
pk_368	1.56	1.82	Stable
pk_14877	1.56	2.86	Stable
pk_14707	50.64	44.33	Stable
pk_7989	9	8.97	Stable
pk_9098	33.84	35.75	Stable
pk_14068	49.2	56.42	Stable
pk_8570	171.72	169.26	Stable
pk_5087	105.84	110.24	Stable
pk_10541	7.56	6.37	Stable
pk_7008	73.08	76.7	Stable
pk_8031	110.76	114.79	Stable
pk_5430	26.64	26.39	Stable
pk_222	5.52	6.76	Stable
pk_11708	2.76	4.16	Stable
pk_7127	34.2	37.96	Stable
pk_11239	163.8	157.04	Stable
pk_160	3.72	4.42	Stable
pk_11846	90.48	100.88	Stable
pk_13776	3.6	4.94	Stable
pk_5851	9.48	10.27	Stable
pk_1749	2.52	2.21	Stable
pk_722	111.48	117.39	Stable
pk_2539	70.32	73.32	Stable
pk_852	13.2	11.83	Stable
pk_6100	9.84	7.28	Stable
pk_297	65.64	72.15	Stable
pk_13364	73.2	67.21	Stable
pk_12469	29.52	31.46	Stable
pk_11258	9.72	9.1	Stable
pk_8548	1.8	1.43	Stable
pk_2660	83.16	80.21	Stable
pk_15003	59.76	65	Stable
pk_1756	181.44	185.51	Stable
pk_9863	2.64	3.25	Stable
pk_6960	91.68	96.46	Stable
pk_9221	151.2	157.56	Stable
pk_553	15.6	14.3	Stable
pk_13808	244.2	212.81	Stable
pk_4473	7.56	10.01	Stable
pk_2132	2.16	1.17	Stable
pk_4004	61.92	64.74	Stable
pk_7882	50.28	49.27	Stable
pk_6970	81.24	83.98	Stable
pk_2699	108.84	102.31	Stable
pk_4595	10.08	9.88	Stable
pk_11609	292.2	323.83	Stable
pk_5784	37.56	46.15	Stable
pk_5608	11.16	10.66	Stable
pk_382	14.64	17.55	Stable
[truncated: 13,100 more rows]

## Sheet: Supplementary Fig. 9c
Supplementary Fig. 9c Levels of the histone variant H3.3 in WT MCF-7 cells at regions where H3K4me3 was upregulated, stable, or downregulated in MCM2-2A mutant MCF-7 cells.
Up	Down	Stable
0.48	2.04	3.37
0.18	2.91	3.86
0	0.6	1.95
0	0.33	3.54
0.18	1.43	3.95
0	2.04	1.36
0.33	1.28	3.79
0	0.48	3.32
1.28	0.72	1.5
0.48	0.93	4.1
0.18	0.6	3.24
0.18	0.48	2.57
0	1.36	3.72
0.72	3.98	1.85
0.18	0.48	3.92
0.33	0.18	2.75
1.43	1.28	2.98
1.12	1.28	3.59
1.2	1.2	3.78
0.18	2.4	3.3
0.18	1.28	3.49
1.03	0.33	3.74
0.18	0	2.8
0.18	1.85	4.46
1.2	1.43	2.75
0.6	2.47	1.74
0.48	2.33	2.17
2	1.95	2.44
1.74	0.83	3.34
2.25	3.37	4.94
1.43	3.77	2.72
0	4.15	3.12
0.33	1.12	2.54
0.48	1.28	2.44
1.62	2.21	3.91
0	0.72	2.88
1.68	0.83	2.21
1.2	0.72	2.13
0.6	1.12	2.25
1.68	1.12	2.04
1.12	1.79	2.93
1.12	2.66	3.98
2.6	0.48	2.54
0.33	0.48	2.47
0.48	0.48	3.32
1.74	4.14	3.9
0.18	1.12	2.4
2.83	0.72	2.33
1.2	1.03	2.6
1.12	2.63	4.14
1.9	0.93	3.09
1.36	0.6	2.54
1.03	1.43	2.91
0.48	1.12	3.12
1.12	1.2	2.98
0.83	1.9	3.26
0.6	0.6	3.49
0.72	0.48	2.17
0.6	1.2	2.21
2	0.72	4.55
1.62	2.4	3.07
1.56	1.5	1.95
0.83	1.74	2.51
0.72	2.47	2.51
0.48	2.04	2.78
1.5	1.62	4.38
0.33	0.48	3.97
0.93	0.72	2.37
1.36	1.43	3.51
2.44	1.85	2.66
1.9	3.07	3.16
0.83	1.12	3.56
0.33	2.86	4.38
2.8	1.2	2.98
2.21	1.12	3.48
1.74	1.74	1.85
2.29	0.33	3.07
1.85	0.48	2.44
0.6	3.3	2.69
2.04	0.6	4.29
1.9	1.62	3.62
2.37	1.95	2.4
1.36	1.68	4.4
3.51	3.44	3.89
0.83	2.4	3.14
1.12	0.33	2.09
0.33	0.48	1.74
2.17	1.28	2.72
1.43	1.03	3.85
2.93	0.83	3.43
2.21	1.28	3.94
1.79	3.3	2.21
1.2	0.83	1.68
1.56	0.33	3.16
1.85	2.33	2.96
1.43	4.16	3.14
0.93	3.43	1.74
1.68	3.16	2.66
0.48	1.03	1.43
1.43	2.69	3.22
3.46	1.5	3.07
1.95	0.83	2.69
0.72	1.74	2.63
1.56	3.48	2.54
2.54	0.48	3
1.68	1.36	4.79
1.12	1.43	3.86
0.83	1.2	3.05
1.2	1.5	4.37
1.28	4.32	2.57
2.4	1.43	3.35
0.72	0.18	2.83
0.83	0.6	2.88
1.28	1.28	4.04
2.04	3.58	4.34
4.12	1.5	2.57
0.6	1.03	3.35
1.2	1.95	3.9
1.5	0.72	2.98
1.28	1.68	1.36
1.5	1.28	3.78
1.62	3.98	2.66
1.12	1.74	1.62
1.62	3.39	3.26
2.6	0.48	4.2
2.04	1.74	4.38
1.36	0.33	3.12
2.69	4.62	2.57
1.95	1.03	3.68
1.2	3.78	3.49
1.43	2.21	3.81
0.6	2.63	2.13
3.12	3.82	2.6
1.85	2.29	4.04
2.29	2.21	2.69
3.3	0.93	3.71
1.74	2	2.69
2.21	3.68	3.22
2.17	3.03	2.96
1.79	4.08	1.62
2.44	0.33	3.39
2.09	2.21	3.35
1.5	0.18	3.12
2.47	3.51	3.87
2.63	1.74	2.98
1.79	2.93	5.23
1.56	1.03	4.35
1.2	1.85	3.24
1.36	0.33	3
0.83	3.14	3.35
0.72	1.2	3.34
0.33	0.18	2.29
2.17	0.18	3.98
2.54	4.89	2.29
2.4	2.44	3.07
1.5	1.03	4.21
1.43	3.51	3.44
1.12	2.47	4.48
2.78	2.44	3.28
1.62	3.43	2.6
0.93	1.85	2.75
3.03	1.5	2.51
1.12	2.8	3.75
1.43	2.13	2.75
2	4.02	4.32
2.75	1.9	1.79
1.56	1.43	3.87
2.75	1.9	2.13
1.68	2.4	2.51
4.05	3.05	3.03
2.75	1.62	2.33
2.75	3.78	1.03
2.37	5.29	2.44
0.72	2.21	2.63
1.56	4.35	3.44
2.72	0.33	2.21
2.51	2.04	3.3
1.62	1.62	3.44
1.2	4.32	2.47
1.28	3.26	3.43
2.44	1.68	2.6
2.51	1.56	3.24
1.95	1.28	3.97
1.28	3.05	3.12
2.96	1.79	4.41
1.95	0.83	2.21
2.63	0.83	2.93
0.93	1.03	2.88
1.5	4.05	3.34
	1.2	2.72
	2.54	2.54
	1.68	4.49
	4.2	3.87
	3.75	4.55
	1.56	3.44
	3.67	3.09
	4.31	3.16
	2	2.83
	3.03	2.78
	2.47	2.88
	3.07	2.6
	2.93	2.33
	0.48	2.72
	0.72	2.78
	1.43	2.8
	4.3	4.08
	0.72	2.33
	0.83	4.51
	0	2.47
	2.69	2.04
	3.22	3.28
	0.6	2.98
	1.56	3.3
	1.2	3.79
	1.79	2.57
	0.48	1.62
	0.33	2.72
	0.83	1.85
	2.88	3.75
	3.78	4.22
	3.92	3.24
	4.92	2.66
	1.43	4.23
	0.93	2.54
	2.09	3.34
	4.18	2.63
	0.33	3.24
	2.8	1.74
	2.04	1.36
	0.6	4.62
	2.47	1.62
	1.85	2.66
	1.36	2.96
	3.86	2.72
	3.05	3.16
	2.69	2.4
	3.12	4.36
	1.9	3.44
	1.12	3.91
	1.36	2.91
	3.72	1.62
	3.26	4.04
	3.81	2.78
	3.3	2.4
	3.56	2.86
	4.3	2.78
	2.96	2.33
	3.53	3.05
	2.78	3.91
	2.83	3.28
	3.87	2.8
	1.79	2.37
	0.93	2.47
	2.75	4.27
	2	3.09
	3.71	2.13
	4.23	1.62
	0	2.96
	0.33	2.91
	3.18	1.68
	3.65	3.2
	1.12	3.09
	1.79	2.44
	3.65	5.44
	2.29	3.89
	3.51	2.98
	2.29	2.4
	3.35	2.83
	2.86	3.89
	3.32	2.96
	3.03	3.58
	3	3.41
	2.13	4
	4.8	3.53
	4.59	4.28
	4.36	3.92
	1.9	2.66
	0.93	2.78
	3.26	3.64
	2.63	2.69
	3.77	3.26
	3.79	3.37
	2.47	4.73
	0.72	4.06
	1.68	4.42
	2.96	4.16
	2.33	2.88
	0	4.05
	3	1.62
	2.57	3.22
	1.43	2.98
	2.37	2.54
	2.98	2.44
	2.54	3.51
	0.72	2.09
	2.91	2.44
	4.37	4.58
	1.28	1.56
	1.74	2.83
	1.95	2.63
	2.44	3.32
	2.47	2.6
	2.88	4.1
	2.17	3.2
	4	3.37
	3.51	3.62
	1.03	3
	1.62	3.12
	1.9	3.22
	3.22	3.37
	2.86	2.69
	1.95	3.16
	2.33	4.22
	3.28	2
	1.28	2.6
	2.6	4.38
	1.43	3.43
	3.28	4.3
	3.05	2.13
	2.33	4.23
	0.93	2.4
	2.75	2.4
	0.72	3.44
	0.33	2.91
	2.93	2.6
	2.78	4.1
	3.09	4.59
	0.83	1.36
	3.61	2.29
	2.51	2.4
	1.95	1.12
	3.28	3.3
	2.21	3.58
	2.29	3.92
	2.47	2.69
	3.71	3.2
	2.78	3.37
	3.86	3.95
	2	3.61
	1.56	3.59
	3.24	2.83
	1.03	4.83
	2.98	2.86
	1.36	3.37
	4.03	3.56
	2.4	3.16
	1.12	2.66
	2.44	2.88
	1.74	4.08
	1.79	4.75
	1.62	3.87
	2.13	1.85
	3.53	4.8
	2.69	2.91
	1.68	2.4
	1.03	2.47
	2.04	2.47
	0.6	3.24
	3.24	3.28
	1.2	2.17
	2.17	2.21
	0.48	2.83
	4.35	3.34
	2.29	4.91
	2.33	2.69
	1.03	3.41
	2.63	3.2
	3.05	2.09
	2.54	3.67
	2.66	3.87
	2	2.86
	2.4	4.36
	3.98	2.29
	2.09	1.5
	2.33	1.9
	1.68	4.98
	2.98	3
	2.04	3.26
	2.54	2.21
	0.72	2.54
	3.18	3.28
	3.91	2.91
	0.93	1.56
	1.28	3.74
	1.95	4.23
	3.37	2.33
	2.13	2.8
	1.56	2.13
	1.43	2.21
	4.6	3.2
	0.72	2.04
	2.8	2.96
	2.37	1.79
	1.62	3.34
	2.37	3.37
	1.68	1.95
	0.93	2.37
	2.72	4.25
	2.4	2
	1.03	3.65
	2.78	3.75
	1.56	4.02
	2.86	3.75
	1.03	3.62
	3.59	2.21
	3.28	3.89
	1.43	4.08
	1.74	2.44
	4.43	3.03
	0	3.24
	2.8	4.49
	1.5	2.54
	3.78	3.14
	1.62	4.33
	1.56	3.98
	2.44	3.91
	2.04	3.07
	4.76	4.43
	3.94	3.94
	2.29	2.25
	1.5	3.92
	1.5	4.36
	3.37	2.75
	3.05	3.09
	2.25	3.3
	0.83	2.83
	2.57	3.62
	1.79	2.98
	1.62	2.72
	2.83	2.37
	1.03	4.06
	1.12	2.25
	0.93	4.05
	2.51	3.35
	1.2	3.53
	3.35	4.27
	1.03	3.67
	3.48	2.72
	2.72	4.1
	3	3.16
	3.83	3
	2.04	3.49
	2.63	3.62
	3.44	3.22
	1.28	2.44
	3.18	2.86
	1.36	2.21
	0.33	2.13
	2.88	2.69
	3.83	3.32
	3	2.09
	2.25	3.62
	0.6	3.67
	1.5	2.09
	2.21	1.03
	1.68	2.51
	3.14	2.63
	3.2	3.54
	1.12	3.14
	1.79	1.12
	2.33	2.54
	4.38	2.78
	4.3	3.39
	2.21	4.11
	1.85	3.26
	3.87	2.98
	3.64	2.63
	1.79	2.91
	1.9	1.62
	0.6	3.87
	1.43	4.03
	1.56	3.44
	2.78	2.8
	2.17	3.03
	2.88	4.38
	1.95	2.21
	1.56	2.91
	1.03	2.88
	0.6	1.85
	2.13	3.09
	2.33	3.46
	1.5	2.04
	3.18	3.74
	1.12	3
	0.6	2.21
	1.36	3.46
	3.14	1.9
	1.56	4.03
	3.58	2.47
	3.65	3.09
	4.5	4.74
	2.96	4.04
	1.79	1.56
	3.05	0.93
	2.4	4.7
	2.69	2.29
	2.37	2.8
	1.28	2.57
	2.8	1.85
	2.88	1.74
	1.56	2.69
	1.12	2.47
	1.43	3.32
	3.16	4.24
	1.03	1.5
	0.6	2.57
	2.25	4.08
	0.83	1.43
	2.17	3.56
	3.39	2.8
	3.28	1.9
	0.83	2.6
	1.56	3.51
	2.37	4.06
	2.29	2.17
	2.37	3.3
	2.17	2.63
	3.87	2.83
	1.43	2.13
	1.5	2.86
	2.8	2.25
	1.43	2.47
	2.57	3.39
	3.82	4.84
	3.37	2.54
	2	2.66
	2	3
	2.04	3.89
	1.12	3.98
	4.18	3.51
	2.57	3.87
	1.56	3.71
	1.2	2.09
	1.2	4.09
	1.28	1.36
	1.03	4.31
	1.62	2.25
	2.47	3.14
	2.37	2.29
	3.09	2.47
	1.12	3.79
	1.28	4.68
	1.12	2.66
	1.28	3.56
	2	2.44
	0.93	2.09
	3.59	2.93
	1.9	2.78
	3.39	3.2
	2.04	3.16
	2.66	3.16
	2.33	3.14
	5.05	3.3
	1.62	3.49
	1.79	1.74
	2.25	2.8
	1.68	4.94
	0.48	2.83
	3.72	2.51
	1.62	2.44
	2.04	2.88
	4.23	2.54
	5.18	2.47
	4.58	3.34
	1.28	1.9
	2.83	2.57
	1.56	2.91
	1.5	0
	1.43	2.78
	2.63	2.96
	1.36	2.83
	4.09	3.34
	2.66	2.78
	1.28	3.65
	1.95	3.24
	2.44	2.54
	0.6	2.78
	4.9	3.26
	2.29	2.47
	1.36	4.34
	2.21	2.6
	3.94	3.83
	3.34	2.86
	1.74	2.86
	1.2	2.96
	2.93	2.66
	3.12	2
	1.28	3.49
	1.56	3.59
	1.56	3.64
	1.56	4.33
	2.57	2.98
	1.28	4.44
	4.04	2.25
	4.77	2.98
	4.36	2.83
	1.9	4.87
	0.83	3.49
	3	2.29
	3.62	3.56
	3.14	3.18
	3.74	2.66
	2.04	1.95
	2.09	4.62
	1.56	3
	3.81	3.12
	2.86	2.63
	1.2	2.04
	2.13	2.25
	2.57	2.13
	2.98	1.9
	2.09	2.69
	1.85	3.26
	1.2	4.68
	0.93	3.05
	2.75	3.03
	2.83	3.54
	1.03	2.04
	2.44	3.3
	3.7	2.6
	2.25	3.64
	0.83	3.32
	3.68	4.08
	3.07	4.02
	1.5	4.34
	0.93	3.05
	1.12	3.05
	3.28	2.13
	2.29	4.99
	1.56	1.85
	2.69	3.03
	2.09	2.44
	2.25	1.95
	2.4	1.9
	1.74	2.54
	3.3	3.65
	1.36	3.2
	2.54	3.98
	3.75	3.54
	3.44	2.6
	2.47	4.81
	2.4	2.72
	1.62	3.07
	2.13	2.98
	5.53	2.93
	3.22	2.33
	1.79	3.37
	2.98	1.43
	1.68	0.48
	1.43	3.46
	2.33	2.25
	2.17	3.46
	3.28	2.86
	0.48	2.88
	1.28	3.54
	0.83	2.86
	2.98	2.33
	3.2	2.96
	2.09	2.13
	3.49	2.8
	3.35	2.47
	3.51	3.05
	2.66	4.12
	3.39	3.05
	2.25	2.98
	4.23	2.72
	2.72	4.23
	1.43	3.18
	3.7	3.62
	2.21	4.21
	0.33	2.96
	2	2.54
	3.34	3.67
	1.9	2.88
	1.5	2.98
	1.56	2.63
	2.6	2.13
	3.32	4.55
	3.12	3.87
	1.56	2.83
	2.51	3
	1.79	2.93
	4.19	2.25
	3.34	2.44
	1.85	1.5
	0.93	2.33
	2.09	3.05
	3.35	3.72
	1.12	3.56
	3.58	3.09
	2.98	3.3
	3.59	3.44
	1.2	2.78
	4.53	2.75
	2.83	2.98
	2.37	1.9
	2.47	2.54
	3.14	2.51
	1.56	4.05
	1.36	2.44
	0.18	4.19
	2.37	2.4
	1.36	2.63
	0.72	3.96
	2.04	3.62
	2.04	2.57
	3.56	2.93
	0.83	3.14
	2.04	3.12
	3.46	2.57
	3.71	3.81
	2.66	0.83
	1.28	3.51
	0.6	2.25
	3.07	3.44
	1.28	3.32
	3.46	3.58
	1.68	3.48
	3.24	3.28
	2.57	4.33
	1.56	3.59
	2.21	3.05
	3.71	3.92
	3.3	3.2
	1.2	2.63
	1.2	3.95
	1.56	3.12
	2.69	3.39
	2.44	3.28
	3.09	2.93
	3.05	3.49
	4.29	2.51
	1.2	3.86
	1.74	4.09
	2.86	4.3
	3.22	2.51
	1.68	2.8
	1.03	3.34
	0.93	2.78
	3.54	4
	3.7	2.25
	1.74	3.58
	2.51	3.34
	1.12	3.91
	2.69	2.8
	1.2	4.03
	3.64	3.72
	0.83	3.44
	2.66	2.51
	1.68	2.37
	4.1	3.54
	2.83	3.35
	3.37	2.86
	1.36	4.01
	3.98	1.43
	1.56	2.04
	2.37	2.63
	3.24	2.57
	1.9	3.53
	2.88	3.9
	1.85	2
	2.13	2.69
	1.95	3.34
	2.72	2.86
	0.93	2.37
	2.47	3.32
	1.85	1.36
	0.33	4.59
	2.44	4.16
	2.4	4
	2.4	2.83
	1.56	2.66
	2.4	3.51
	2.09	3.3
	2.54	2
	3.9	3.2
	3.92	3.49
	1.95	4.16
	2.25	3.82
	4.94	3.07
	1.68	3.53
	3.12	1.43
	3.83	4.09
	2.63	2.44
	2.04	3.77
	3.2	2.54
	2.04	4.23
	2.37	2.88
	1.95	2.21
	3.26	3.78
	1.2	3.43
	4.33	4.02
	4	3.49
	3.14	2.33
	2.83	3.37
	3.03	2.54
	3.37	2.33
	3.09	3.83
	1.95	2.4
	1.43	1.36
	1.43	3.18
	3.07	2.44
	3.85	2.25
	1.85	3.86
	1.74	2.57
	1.9	1.5
	1.5	4.78
	2	2.37
	2.88	1.74
	2.66	3.16
	2.54	4.58
	2.93	2.98
	3.72	4.21
	2.54	3.82
	1.68	3.75
	6.77	2.66
	3.58	3.65
	3.64	4.48
	1.28	4.06
	4.16	3
	3.71	4.75
	1.95	3.39
	2.21	2.8
	2	3.41
	3.32	3.51
	2.54	2.54
	3.32	1.62
	1.36	3.39
	3.28	2.17
	1.2	3.46
	3.48	3.65
	3.32	3.94
	3.71	2.63
	2.13	4.67
	1.85	3.05
	4.79	3.05
	0.93	2.51
	3.61	1.79
	1.62	3.18
	1.74	2.88
	2.54	3.78
	0.83	3.37
	2.4	3.56
	2.93	3.75
	1.68	2.25
	2.21	2.37
	3.35	3.49
	1.62	3.3
	1.74	2.4
	2.29	2.98
	0.18	1.62
	2.17	3.46
	2.63	4.41
	3.64	3.51
	3.85	3.75
	1.2	3.09
	2.33	2.25
	1.68	2.51
	2.29	3.56
	2.72	3.32
	4.71	3.24
	2.54	3.32
	1.5	4.21
	2.78	3.26
	2.25	2.6
	3.26	4.59
	2.37	3.05
	1.5	4.82
	2	2.17
	3	1.9
	1.43	2.57
	0.48	3.03
	3.59	1.62
	1.85	4.38
	4.48	2.72
	5.19	2.4
	1.9	4.36
	1.85	3.64
	2.88	4.39
	3.34	2.66
	4.45	2.17
	2.69	1.56
	3.62	3.79
	2.66	4.12
	2.57	2.86
	3.14	2.93
	1.62	0.72
	2.47	3.74
	3.34	2.86
	2.57	1.43
	2.51	2.21
	2.37	2.6
	1.85	3.22
	3.22	1.9
	2.47	3
	1.5	3.74
	2.54	3.94
	1.56	2.6
	2.63	3.09
	1.68	3.59
	1.5	3.37
	4.39	2.47
	1.2	3.09
	1.68	2.96
	1.2	3.49
	3.44	2.96
	4.34	4.66
	3.41	3.3
	2.25	2.54
	3.3	2.88
	1.79	2.69
	2.57	2.63
	4.29	1.85
	2.6	2.47
	2.83	4
	3.77	3.56
	2.04	3.24
	3.95	3.3
	1.56	2.21
	2.75	3.9
	5.29	3.22
	3.59	2.57
	2.25	2.63
	2.88	2.96
	3.3	2.72
	1.85	3.62
	3.03	1.62
	2.47	1.62
	2	3.94
	3.97	3.09
	3.12	4.03
	1.68	2.37
	1.62	3.59
	2.25	3.74
	1.03	2.93
	1.9	3
	2.17	2.13
	2.78	2.6
	3.51	3.2
	2.75	3.05
	3.48	3.39
	3.81	3.67
	2.25	1.74
	1.43	3.12
	2.98	2.63
	4.13	2.63
	3.05	2.54
	0.72	3.97
	2.93	3.77
	2.98	2.47
	1.43	3.41
	1.95	1.85
	2.69	2.66
	1.68	3.22
	2.37	3.56
	3.22	3.16
	1.79	2.21
	1.36	3.24
	2.86	2.98
	2.63	4.47
	2.29	3.86
	2.8	2.75
	3.2	2.54
	2.93	4.11
	3.71	3.67
	2.98	2.37
	1.56	2.66
	3.86	3.83
	2.96	2.37
	1.36	3.35
	2.37	3.41
	2.6	3.56
	2.72	3.7
	2.04	3.07
	0.6	1.68
	1.43	2.72
	2	3.7
	3.03	3.77
	3.89	2.33
	1.68	2.91
	2.54	3.26
	2.96	2
	4.54	2.83
	3.56	1.68
	2.13	4.82
	2.21	3.97
	3.64	3.28
	1.62	3.35
	2.63	2.21
	1.28	3.59
	3.03	1.85
	3.77	2.54
	1.36	3.09
	3.05	1.36
	4.15	4.43
	2.47	2.04
	1.68	2.13
	0.48	2.91
	1.56	3.58
	2.51	2.78
	2.91	3.59
	3.12	3.71
	2.63	3.65
	2.47	3.39
	0.6	2.37
	2.96	4.15
	4.01	3.77
	4	2.78
	2.25	2.63
	2.25	2.54
	2.57	3.64
	2.21	2.63
	3.86	1.5
	2.69	3.39
	2.4	2.66
	2.4	4.03
	4	4.04
	3.09	3.03
	3.49	1.62
	5.4	2.98
	1.68	3.59
	3.48	2.25
	1.12	2.78
	3.14	3.24
	0.83	2.98
	3.43	3.64
	3.3	2.29
	2.93	2.33
	2.83	2.63
	1.68	2.98
	3.12	2
	2.96	2.57
	1.68	3.07
	4.34	2.04
	2.29	2.09
	3.12	2.51
	0.83	3.71
	3.64	3.85
	2.57	1.62
	2.83	4.77
	1.95	2.91
	3.81	3.37
	3.09	4.09
	3.07	2.91
	3.37	3.12
	0.72	3.78
	1.95	2.54
	3.05	2.37
	3.51	2.13
	0.72	3.58
	5.07	3.65
	0.48	2.09
	3.14	2.4
	3.46	3.37
	2.29	3.64
	1.68	2.29
	2	3.22
	3.05	4.69
	1.5	3.62
	1.79	1.95
	3.26	3.2
	3.22	3.05
	4.34	3.22
	3.65	2.21
	3.24	3.46
	2.13	3.64
	1.12	2.37
	1.2	4.78
	4.19	1.9
	3.07	1.9
	3.18	2.66
	2.78	1.2
	3.9	4.03
	4.31	2.51
	5.04	2.88
	2.04	3.26
	1.79	4.34
	1.68	3.98
	3.67	2.66
	2.96	1.95
	1.28	2.93
	3.87	3.95
	2.72	3.79
	3.18	3.91
	1.03	4.46
	4.01	2.44
	2.51	4.68
	3.16	2.17
	2.98	3.78
	4.45	3.59
	1.56	2.13
	1.56	1.85
	2	3.43
	2.54	4.62
	1.43	4.06
	3.24	3.39
	2.37	1.68
	3.65	3.03
	3.97	2.66
	3.56	2.37
	2.13	2.09
	1.85	4.12
	4.73	2.37
	3.85	1.85
	2.8	2.51
	2.21	1.62
	2.63	2.21
	2.09	2.54
	1.62	3.16
	2.33	1.85
	2.33	3.43
	1.68	3.09
	1.12	3.07
	2.51	2.83
	1.36	2.13
	1.2	2.44
	3.07	3.03
	1.28	2.09
	3.2	4.22
	3.65	3.43
	1.62	3.81
	3.09	2.6
	2.88	4.11
	2.75	3.79
	3.12	2.91
	3.24	2.47
	3.61	3.53
	1.62	3.26
	2.88	3.78
	4.3	2.8
	1.68	2.8
	1.79	3.14
	1.5	2.78
	2.51	3.87
	1.79	3.44
	3.83	2.6
	3.62	2.4
	1.62	3.28
	2.54	4.02
	1.85	2.63
	2.8	3.32
	2.25	2.25
	2.21	2.88
	2.25	2.4
	2.6	2.47
	2.4	3.75
	2	4.41
	3.2	2
	1.95	4.03
	3.77	1.79
	3.75	1.03
	3.24	1.28
	2.6	1.95
	3.16	4.23
	3.2	2.51
	4.01	2.13
	2.54	2.17
	3.51	2.21
	3.43	2.83
	2.25	3.39
	2.21	2.98
	2.29	3.14
	1.2	3.74
	1.74	3.92
	2.54	3.81
	3.14	3.74
	3.91	3.49
	1.68	3.71
	2.09	3
	1.03	1.62
	2.83	2.66
	2.09	2.72
	2.86	2.4
	1.56	2
	1.12	3.98
	3.77	4.17
	3.09	2.75
	1.56	4.78
	1.03	2.91
	4.39	3.24
	2.98	3.54
	2.69	3.03
	2.96	4.21
	2.09	3.07
	3.32	3.64
	4.84	2.93
	2.37	3
	0.83	4.02
	4.23	2.4
	3.12	2.17
	3.07	3.26
	0.48	3.51
	4.22	2.57
	1.36	4.54
	1.79	2.04
	3.41	3.41
	1.36	2
	1.62	3.39
	4.71	2.63
	1.36	1.95
	3.2	2.83
	1.5	3.07
	3.39	1.79
	4.19	3.82
	3.78	3.7
	2.69	2.47
	4.12	2.6
	3.07	1.68
	4.33	3.16
	3.68	2.25
	2.44	2.37
	3.03	3.78
	3.92	1.9
	2.66	3.18
	3.91	3.07
	1.68	2.44
	2.21	4.12
	1.9	2.91
	3.81	3.79
	2.09	2.8
	1.2	2.04
	1.74	3.16
	4.03	2.78
	1.74	2.57
	2.29	2.91
	3.78	3.96
	2.17	1.68
	2.57	3.44
	2.4	3.97
	3.68	4.21
	3.78	2.57
	2.66	3.44
	1.68	3.54
	2.04	5.29
	3.58	2.63
	4.62	2.8
	2.04	2.37
	3.64	2.86
	3.18	3.61
	2.4	1.68
	2.54	2.57
	1.74	2.66
	1.62	2.33
	2.93	2.44
	3.82	3.81
	3.34	4.34
	1.79	4.06
	1.28	3.48
	2.83	1.62
	3.37	3.28
	2.04	2.37
	1.62	2.57
	2.17	2.86
	3.59	4.93
	2.8	3.35
	3.81	0.83
	4.63	2.96
	4.03	3.34
	4.68	2.78
	3	4.22
	2.13	2.98
	2.04	4.45
	1.56	2.91
	2.13	3.37
	1.2	2.83
	3.18	2.44
	2.09	2.66
	2.09	1.62
	2.86	2.09
	2.57	3.26
	2.37	2.17
	2.47	3.41
	2.6	3.07
	2.86	4.57
	2.86	3.24
	1.95	2.6
	4.93	1.68
	3.96	2.33
	0.93	2.44
	2.8	5.12
	4.38	4.22
	0.93	2.51
	1.79	3.03
	1.36	3.37
	3.43	2.75
	3.16	3.59
	2.17	2.6
	2.96	2.29
	2.78	2.21
	0.93	2.63
	3.2	3.7
	3.95	3.65
	1.28	3.48
	2.17	4.37
	2.98	2.51
	1.79	1.79
	2.37	1.79
	2.04	3.07
	2.4	2.96
	1.43	2.25
	2.86	3.56
	2.69	3.53
	2.25	3.18
	3.09	2.83
	3.12	2.29
	3.78	2.04
	1.36	2
	3.39	1.12
	0.72	3.18
	3.53	3.58
	2.09	3.14
	3.34	2.04
	2.51	3.16
	4.09	3.03
	3.61	3.92
	3.7	3.64
	2.83	2.21
	1.79	1.79
	3.72	2.44
	2.04	2.25
	2.54	2.44
	2.51	2.8
	2.37	2.72
	3.24	2.09
	3.95	2.04
	2.96	1.68
	2.47	3.39
	3.7	3.67
	2.04	1.5
	2	3.09
	4.37	2.54
	1.5	2.96
	3.81	3.74
	1.2	4
	2.72	3.28
	4.33	1.62
	2.78	1.5
	2.51	2.17
	1.56	3.28
	3.61	3.9
	1.95	3.48
	1.56	2.86
	2	1.85
	3.9	3.56
	3.89	2.98
	3.62	1.62
	2.98	3.24
	3.46	3.44
	2.09	3.85
	2.04	4.59
	4.21	3.87
	2.04	3.71
	2.54	1.74
	3.16	3.91
	2.13	1.56
	2.69	3.09
	2.91	2.8
	2.88	2.66
	2.25	3.82
	3.24	2.04
	3.2	3.41
	1.62	2.13
	2.21	2.29
	1.95	3.49
	3.54	3.39
	2.47	2.91
	3.07	2.98
	3.12	1.95
	3.24	3
	1.68	3.53
	2.09	2.47
	1.03	3.12
	3.44	1.5
	2.78	3.48
	2.96	2.88
	2.93	4.68
	3.09	4.27
	2.6	1.85
	4.08	2.25
	2.8	3.28
	3.77	2.78
	2.57	3.2
	3.58	3.2
	3.22	3.26
	3	2.57
	2.13	2.88
	3.91	3.62
	2.25	3.71
	4.19	2.44
	2.51	2.66
	3.05	2.83
	3.65	3.34
	4.58	3.49
	2.69	2.29
	2.25	2.8
	1.2	1.68
	3.2	2.47
	3.82	2.96
	2.04	3.18
	4.78	3.92
	2.54	3.77
	3.26	4.65
	1.79	2.25
	3.82	0.33
	1.85	3.58
	3.9	3.78
	1.5	2.57
	2.47	3.92
	2.09	2.75
	2.21	3.56
	3.79	3.12
	3.46	2.09
	3.44	2.57
	2.96	2.09
	4.03	3.24
	2.93	3.16
	3.37	3.18
	2.09	2.93
	3.85	4.29
	3.64	3.83
	2.93	4.31
	3.43	2.51
	3	4.4
	2.91	2.57
	2.29	3.05
	2.88	5.19
	2.44	3.68
	3.37	4.36
	3.9	2.96
	1.28	2.37
	2.4	3.03
	3.09	4.21
	3.35	2.86
	2.37	2.51
	3.53	1.36
	3.62	1.68
	3.51	2.44
	3.05	2.44
	2.63	2.09
	1.85	3.07
	2.6	4.78
	2.8	2.17
	2.29	3.28
	2.51	1.74
	2.4	2.57
	2.63	2.6
		3.58
		2.44
		2.83
		3.92
		2.93
		3.75
		2.33
		3.22
		1.79
		3.43
		4.57
		3.56
		3.16
		2.78
		3.14
		3.54
		4.51
		5.32
		4.12
		2.17
		2.33
		5.31
		2.17
		4.88
		2.51
		3.35
		3.05
		3.44
		3.51
		4.18
		1.74
		2.04
		3.54
		2.51
		3.05
		1.85
		3.72
		3.34
		3.18
		1.43
		2.44
		3.32
		3.48
		3.09
		2.09
		2.88
		5.63
		2.47
		2.17
		1.56
		2.57
		2.75
		2.47
		2.4
		2.17
		5.13
		2.33
		3.58
		3.2
		2.33
		1.9
		3.54
		2.04
		2.37
		2
		2
		2.25
		2.72
		2
		2.75
		2.25
		2.4
		2.66
		3.48
		2.09
		2.6
		2.78
		1.85
		3.79
		1.68
		2.57
		1.12
		3.37
		1.28
		3.78
		4.71
		3.41
		3.34
		5.23
		3.34
		2.66
		2.91
		2.44
		2.4
		3.83
		3.05
		3.77
		3.2
		3
		3.67
		1.62
		2.04
		4.87
		3.2
		3.67
		3.64
		2.44
		2.13
		2.93
		4.1
		3.56
		2.78
		2.86
		3.61
		3.18
		0.93
		3.07
		4.35
		2.96
		3.03
		4.14
		2.93
		3.59
		3.64
		3.07
		1.95
		1.2
		3.12
		3.2
		3.34
		2.98
		3.97
		2.98
		3.83
		3.24
		2
		2.51
		3.48
		2.83
		1.79
		2.98
		3
		2.54
		3.39
		3.64
		3.03
		0.72
		3.85
		2.78
		3.9
		3.7
		3.43
		2.47
		1.43
		1.95
		3.87
		3.28
		2.8
		4.28
		1.9
		2.33
		2.37
		2.37
		3.64
		3.46
		3.51
		2.13
		3.35
		4.29
		3.74
		3.75
		3.78
		2.33
		5.14
		3.85
		1.28
		2.96
		2.66
		3.7
		2.96
		2.09
		1.56
		3.89
		3.26
		2.66
		3
		2.93
		2.09
		4.87
		3.07
		3.74
		2.57
		3.07
		2.6
		1.95
		3.18
		4.01
		2.13
		3
		0.83
		3.46
		4.85
		3.79
		3.44
		1.85
		2.29
		3.05
		3.43
		2.33
		2.72
		1.68
		0.93
		4.34
		2.33
		3.39
		2.83
		3.28
		4.68
		1.68
		2.09
		2.33
		3
		0.83
		1.5
		3.49
		2.78
		2.17
		4.33
		3.09
		1.85
		1.79
		3.05
		1.9
		2.57
		2.96
		1.03
		3.54
		1.79
		3.28
		3.26
		3.16
		3.94
		2.86
		3.24
		1.9
		2.44
		5.39
		3.46
		2.37
		3.34
		2.6
		3.12
		4.38
		2.47
		3.81
		3.16
		2.29
		1.68
		2.21
		1.95
		2.4
		3.2
		3.68
		3.35
		2.75
		2.57
		4.4
		2.93
		3.54
		1.9
		4.01
		4.51
		2.17
		1.43
		2.33
		2.44
		2.47
		1.12
		2.33
		3.12
		5.25
		1.36
		3.32
		2.8
		3.16
		2.96
		3.85
		2.44
		3.41
		2.29
		4.01
		3.24
		1.68
		3.18
		2.29
		1.43
		3.75
		2.83
		2.63
		2.54
		2.17
		3.43
		2.96
		3.05
		3.28
		3.59
		2.8
		1.56
		4.66
		3.91
		1.85
		1.36
		2.57
		3.58
		2.37
		2.93
		3.2
		2.6
		1.28
		1.79
		3.82
		2.29
		2.91
		2.44
		1.95
		2.75
		3.68
		2.8
		4.09
		2.96
		4.15
		2.25
		2
		3.3
		2.25
		2.21
		2.83
		1.68
		6.93
		2.33
		4.5
		3.22
		3.7
		3.65
		3.7
		1.95
		4.68
		1.9
		2.8
		5.11
		2.6
		2.8
		3.2
		3.86
		2.4
		3.34
		3.72
		1.79
		3.03
		1.36
		2.83
		3.16
		1.62
		2.51
		2.04
		2.63
		2.51
		1.43
		4.86
		2.98
		2.83
		3.51
		3.05
		4.33
		1.95
		3.24
		1.68
		3.91
		1.5
		3.35
		3.61
		3.39
		3.94
		3
		2.17
		3.62
		3.05
		4.12
		3.97
		3.24
		1.74
		4.15
		3.58
		3.16
		1.79
		2.17
		2.13
		0.72
		0.93
		4.26
		1.74
		1.68
		1.95
		3.83
		3.35
		2.69
		2.17
		1.79
		1.43
		1.9
		2.04
		3.79
		1.28
		3.75
		3.61
		2.17
		3.16
		1.68
		3.75
		1.79
		3.2
		2.93
		3.68
		3.35
		3.75
		3.86
		1.62
		1.79
		2.88
		2.33
		3.07
		3
		2.4
		2.57
		3.03
		2.88
		2.57
		2.83
		1.74
		1.79
		4.21
		3.28
		3.83
		2.83
		0.72
		2.66
		4.14
		2.8
		2.91
		2.44
		4.54
		2.47
		2.21
		2.13
		2
		3.79
		3.7
		2.96
		1.74
		3.72
		2.13
		3.51
		2.25
		2.13
		3.65
		3.56
		3.46
		3.79
		2.75
		3.54
		4
		2.04
		1.79
		2.13
		3.22
		3.67
		3.37
		2.96
		3.32
		1.68
		2.63
		3.97
		2.96
		2.66
		1.2
		1.79
		5.12
		3.85
		3.39
		2.96
		3.3
		3.86
		1.9
		1.9
		2.04
		2.33
		4.11
		2.98
		3.46
		2.6
		5.11
		4.76
		2.57
		2.44
		2.54
		3.53
		2.86
		4.2
		2.98
		4.16
		2.88
		3.58
		3.46
		2.75
		2.54
		1.9
		3.41
		2.96
		2.29
		2.83
		3.87
		2.66
		4.13
		2.88
		3.59
		2.25
		2.57
		2.54
		1.68
		2.25
		3.05
		2.29
		3.22
		3.94
		1.79
		4.13
		4.32
		1.9
		4.17
		2.6
		2.54
		2
		4.87
		3.59
		2.13
		2.17
		3.48
		2.72
		3.03
		4.67
		2.54
		3.44
[truncated: 11,753 more rows]

## Sheet: Supplementary Fig. 9d
Supplementary Fig. 9d H3.3 levels in WT 293T cells at peaks where H3K4me3 were upregulated, stable, or downregulated in MCM2-2A mutant 293T cells
Up	Down	Stable
0	1.71	4.05
0.97	1.06	4.74
1.71	1.66	4.27
0.44	1.55	4.08
0.78	4.25	4.72
1.21	0.68	3.86
0.68	0.78	4.57
1.49	4.4	4.62
1.77	0.44	3.37
1.06	3.23	4.53
2.2	2.57	4.97
1.36	2.16	4.79
1.06	1.91	3.27
1.66	4.29	3.82
1.6	1.77	3.62
1.14	2.16	4.31
0.31	3.73	3.55
0.97	3.79	4.25
1.55	2	3.53
0.31	2.2	2.65
0.97	1.96	3.49
1.14	2.68	3.77
1.66	1.49	3.23
2.31	1.55	2.99
0.97	1.6	3.62
1.49	1.86	2.95
0.97	4.15	3.27
0.88	2.44	3.84
0.68	1.6	4.64
2.08	2.83	2.28
0.97	3.29	5.68
1.49	2.24	4.03
1.49	4.28	3.12
2.44	1.96	5.07
1.36	0.44	2.54
0.88	1.06	3.88
1.6	3.98	5.33
2.04	0.31	3.94
1.66	4.03	4.42
1.36	3.25	2.93
0.88	3.08	4.27
0.97	0.68	3.25
1.6	2.2	4.61
2	3.39	3.74
3.2	1.42	4.7
2.31	2.54	2.9
3.23	1.42	3.8
1.91	2.59	3.44
1.29	1.21	3.29
1.71	2.24	3.04
2.73	1.49	5.56
0.31	4.06	4.43
1.82	1.6	3.8
1.82	2.62	3.73
2.62	4.35	4.28
1.77	1.14	3.41
1.82	2.68	4.48
1.82	2.2	2.65
1.21	3.56	3.23
1.36	1.21	3.04
0.88	1.29	3.23
1.86	2	2.76
3.39	1.36	4.4
1.77	3.41	3.84
1.49	3.45	4.74
1.77	2.24	3.12
3.5	3.6	3.36
1.21	4.02	3.74
0.97	1.21	4.5
1.14	1.6	2.97
1.42	4.49	4
0.31	1.49	3.94
2.51	2.7	4.31
1.77	2.54	4.03
1.06	3.7	5.14
1.36	3.32	4.3
1.96	1.42	3.27
1.49	3.44	3.3
2.34	0.88	4.31
2.51	4.28	3.62
2.76	4.02	3.42
1.14	3.34	4.22
1.96	3.82	2.62
2.83	1.66	3.83
1.71	1.77	4.42
0.44	0.88	3.66
1.6	2.83	2.97
0.97	3.45	4.87
3.04	0.88	5.7
0.44	0.88	2.38
1.66	2.08	3.32
2.38	3.25	2.86
3.74	2.51	2.44
0.88	2.31	2.54
1.66	2.9	3.82
1.71	3.3	3.3
0.97	3.49	4.19
1.66	4.01	2.99
1.96	3.99	3.27
2.51	3.8	3.71
0.97	4.56	2.78
1.96	2.93	2.24
0.97	0.97	2
3.82	4.51	2.73
2	3.98	3.67
2.51	4.59	4.02
1.21	2.97	2.97
1.86	3.25	4.45
0.57	2.24	3.21
1.91	4.28	3.58
1.49	5.3	2.73
1.6	3.93	3.96
0	3.37	3.71
3.25	1.6	3.58
2.65	3.89	3.12
2.08	4.98	2.28
3.14	1.29	5.56
2.73	4.15	3.12
1.49	3.27	4.34
0.88	2.78	4.14
2.41	2.34	4.54
2.7	3.9	4.7
0.68	3.74	4.68
3.52	4.7	2.44
2.04	5.21	4.35
1.06	4.83	3.34
2.28	4.25	2.93
1.21	3.01	2.83
0.97	2.59	3.06
1.36	3.2	2.76
0.57	2.88	5.18
0.68	1.71	4.17
2.59	3.21	4.07
2	3.42	2.88
1.06	3.47	3.99
0.44	3.53	3.97
0.78	3.99	2.95
1.36	3.99	5.14
3.3	2.28	4.62
1.21	4.11	3.7
2.2	4.12	4.28
1.14	3.98	3.3
0.31	3.69	3.52
2.76	2.97	2.97
1.82	4.51	3.21
2.2	2.31	3.37
2.59	2.28	4.42
3.77	4.95	2.41
2.38	2.31	1.66
1.21	1.49	1.86
2.59	5.07	3.25
2.24	4.64	2.78
1.06	4.44	3.47
2.68	2.51	4.44
2.16	2.65	4.64
1.36	2.48	2.57
1.6	2.65	5.19
0.97	5.65	3.84
1.91	2.48	4.13
1.96	4.08	4.04
1.6	3.77	4.62
2.62	3.18	4.71
1.6		3.27
0.78		2.54
1.06		2.59
2.86		2.83
1.55		4.48
1.21		3.9
1.42		4.29
0.31		5.05
2.54		3.44
0.44		2.95
1.55		4.67
2.16		4.24
1.66		3.41
1.06		4.26
1.29		4.12
1.55		2.59
2.31		4.94
1.29		3.94
2.54		3.47
0.57		3.89
0.97		2.59
2.78		5.08
0.57		3.71
1.42		3.16
2.76		4.84
1.86		4.12
1.36		3.53
3.23		3.47
1.14		5.03
1.29		4.25
1.36		3.39
0.88		3.44
2.31		4.27
2.04		5
1.66		2.93
0.44		1.86
3.88		3.79
2.65		2.68
1.06		4.14
2.68		2.16
0.57		1.6
2.44		2.59
1.86		3.71
2.78		3.98
2.24		4.54
3.08		3.14
2.12		3.44
2.51		2.99
2.38		4.37
1.96		5.32
0.78		3.3
1.42		2.76
1.42		3.91
3.12		2.81
1.86		4.73
2.65		4.07
2		4.61
0.88		3.6
1.29		3.47
1.21		4.08
1.14		3.12
2.16		5
2.99		3.82
0.78		2.93
0.78		3.66
2.88		3.83
2.16		2.68
1.29		5.32
1.66		2.95
2.2		3.85
1.36		4.57
1.96		3.47
1.06		3.23
2.16		4.14
1.6		3.2
3.47		3.23
1.66		3.1
1.86		2.9
1.29		5.04
2.34		4
2.34		4.1
2.28		3.55
2.04		1.71
0.68		1.82
2.57		3.71
2.12		3.52
1.82		3.82
0.68		3.88
2.83		5.57
0.97		4.9
2.73		4.24
1.77		2.38
0.57		3.25
0.31		5.41
1.82		3.3
2.16		3.12
1.82		2.51
2.16		4.12
2.44		2.12
1.86		3.92
1.06		2.28
2.86		4.32
2.34		3.14
2.12		3.32
3.23		2.93
3.27		2.95
2.51		4.19
2.68		4.29
2.81		3.89
1.77		3.16
3.41		3.65
2.57		3.55
1.21		4.35
2.2		4.17
2.54		3.41
2.86		4.7
2.48		3.34
1.14		2.38
3.92		1.77
0.78		4.89
3.37		4.26
2.04		3.36
2.78		4.23
1.49		3.94
1.96		2.38
2.34		4.98
2.16		3.36
0.97		3.93
3.21		3.37
1.6		3.49
1.49		4.93
3.45		4.06
2.62		3.18
2.68		3.65
0.88		4.27
1.21		4.21
2.48		4.77
3.27		3.01
4.17		3.25
2.12		3.45
1.66		4.42
2.54		4.47
2.51		3.69
1.71		3.82
1.14		3.91
4.42		5.08
1.42		4.81
2.59		2.59
2.59		4.51
2.48		3.37
0.44		4.99
1.6		4.91
1.49		4.63
1.77		3.89
1.66		3.49
1.77		3.49
2.59		4.4
1.29		3.89
1.21		4.95
1.29		3.66
1.14		4.01
2.31		3.63
2.57		2.88
3.75		1.86
2.73		3.55
3.08		3.18
2		2.97
2		4.59
3.49		2.97
1.86		2.48
2.08		3.04
3.91		3.04
1.42		4
1.14		2.41
2.48		3.73
2.04		2.04
1.49		3.97
2.24		2.83
1.71		2.59
0.97		3.12
1.96		2.99
1.55		2.7
2.62		3.6
3.77		3.9
0.78		2.24
1.21		3.85
3.36		4.75
2.59		5.15
2.24		4.74
1.96		2.81
1.36		2.81
2.68		3.16
1.91		4.59
2.28		3.84
1.42		3.83
2.38		1.91
1.55		3.55
3.45		4.66
3.08		3.63
2.73		3.79
3.89		4.61
1.06		4.3
0.88		2.9
0.57		3.29
2.78		2.44
0.88		4.03
2.16		4.13
2.57		3.2
2.57		2.65
2.04		2.31
2.34		4.03
1.49		4.54
2.2		3.01
2		3.53
3.3		3.34
1.91		1.82
2.81		2.9
1.14		4.4
1.66		4.35
2.08		3.62
0.97		3.65
1.66		2.81
1.06		4.18
1.66		4.17
2.73		2.54
3.62		3.97
2.97		4.07
1.49		3.77
1.49		2.34
0.68		2.38
1.49		4.27
2.24		4.89
2.34		2.28
1.06		3.85
1.82		2.54
2.28		4.54
1.91		4.07
0.78		4.48
2.38		3.16
2		2.88
2.57		4.08
1.06		4.98
3.1		3.79
2.81		4.89
0.44		3.16
3.14		3.34
4.24		4.57
3.29		3.18
1.21		2.04
2.31		4.91
3.49		2.86
1.36		2.65
2.08		0
2.54		4.44
2.51		3.1
0.68		4.28
2.59		3.84
2.68		3.36
1.14		2.57
1.29		3.78
1.36		3.08
3.18		3.29
1.82		4.28
3.59		4.49
3.29		1.66
2		3.97
3.74		1.86
1.91		3.75
2.88		3.16
1.66		3.93
1.29		1.86
2.9		3.89
2.76		3.62
1.21		2.95
3.3		4.9
3.01		3.2
0.78		3.97
0.97		4.5
1.77		4.06
3.18		3.8
1.36		3.63
1.36		2.95
2.31		2.59
1.86		2.78
3.21		3.04
3.65		4.15
3.42		3.27
1.49		2.86
3.01		3.34
2.31		2.62
2.08		4.34
3.14		2.57
2.78		3.44
1.77		2.93
3.34		4.79
0.78		3.36
2.08		3.23
0.68		4.38
3.71		4.12
1.29		2.65
1.86		1.82
2.76		3.29
3.47		4.59
3.1		3.74
2.44		3.53
1.29		3.04
2.34		3.71
1.66		2.78
4.64		3.41
4.84		4.72
0.68		3.6
1.82		2.12
2.24		2.83
3.52		2.62
2.41		3.32
2.48		2.88
2.86		2.86
3.37		5.32
3.91		3.29
2.76		3.7
1.71		3.96
1.6		2.28
1.21		4.81
2		2.93
3.32		3.23
2.2		2.97
1.36		4.78
1.14		3.36
3.37		4.06
4.38		3.41
2.7		3.92
1.42		2.51
2.38		3.89
2.24		4.28
3.04		2.65
3.23		4.18
1.36		4.95
1.21		4.97
1.29		4.95
2.16		3.67
3.39		2.48
2.73		2.51
2.62		2.86
1.6		2
1.29		2.31
1.36		3.53
3.45		3.32
3.25		2.31
2.31		4.06
2		5.65
0.88		4.27
1.14		2.34
3.36		2.54
2.48		3.08
1.96		2.62
2.51		3.9
0.44		4.34
1.91		2.86
3.75		4.67
1.36		3.36
3.06		3.01
2.16		4.31
1.49		4.44
1.36		2.54
2.12		4.92
1.14		3.08
1.96		2.57
1.71		3.89
0.97		3.49
1.49		2.62
3.37		3.14
1.96		3.08
3.6		4.59
1.6		3.2
2.34		3.89
2.48		3.25
1.36		3.96
1.49		3.77
2.51		5.52
2.31		4.89
1.29		3.63
1.82		3.39
2.28		2.93
1.36		4.97
1.29		2.99
0.78		3.32
2.73		4.29
2.24		3.08
2.08		2.51
3.2		3.36
2.93		3.71
1.36		5.28
1.66		3.92
2		3.91
3.41		4
1.71		2.68
1.91		4.72
3.08		3.06
2.65		3.23
0.78		5.68
1.55		3.18
0.97		2.41
1.96		2.12
3.1		1.77
2.44		2.24
3.93		2.24
2.81		3.29
1.77		4.86
3.14		1.96
3.06		4.75
2.24		4.34
2.08		3.62
2.57		2.04
0.68		1.42
2		3.53
3.89		4.49
1.29		4.33
2		4.75
0.88		3.91
2.2		2.08
2.12		1.49
1.42		3.34
3.23		2.41
2.86		3.01
2.12		2.59
3.39		4.01
2.93		3.18
2.88		3.5
1.82		2.31
3.34		3.56
3.67		2.83
2.59		4.22
1.06		3.3
1.82		3.73
3.83		2.54
1.55		4.57
3.56		3.36
1.71		4.67
1.42		3.88
2.57		3.47
2.88		4.26
1.86		2.34
0.68		2.38
2		3.32
2.54		2.57
2.24		2.86
2.24		4.93
1.96		3.37
1.66		4.51
3.66		4.02
3.47		2.93
3.71		3.37
1.42		3.98
3.62		2.99
2.38		2.83
1.14		2.62
2.34		4.65
2.16		4.17
3.36		3.62
2.81		3.25
2.31		3.37
2.93		1.91
2.24		2.2
3.08		2.81
2.88		2.51
0.68		2.24
2.68		2.59
1.14		2.73
2.28		3.06
0.31		3.27
1.71		4.57
2.31		3.84
2.28		1.91
3.1		3.36
2.04		3.83
2.54		4.03
1.6		4.06
2.57		3.23
1.42		2.44
3.39		2.48
2.95		4.21
2.59		4.08
1.21		3.5
1.6		3.7
2.68		4.01
1.91		2.81
2.57		3.92
1.55		2.12
2.86		2.16
3.39		3.5
1.55		4.36
3.3		4.4
3.69		3.94
2.88		3.56
0.57		4.63
0.78		3.41
1.29		3.16
1.21		4.64
3.06		5.67
2.38		4.54
2.44		4.32
2.7		3.56
2.68		5.03
1.21		2.62
1.42		2.95
1.49		4.93
3.92		3.53
2.9		3.12
1.91		3.41
1.71		4.74
0.68		4.04
1.77		4.16
0.57		3.34
1.29		2.93
1.66		4.21
3.39		3.23
1.06		3.65
2.28		2.48
2.65		2.65
2.04		2.48
2.16		3.44
1.71		3.83
1.86		3.7
2.48		5.2
3.16		3.82
2.65		4.23
2.73		2.62
4.18		3.29
3.3		5.07
3.01		3.49
0.68		3.49
2.48		3.41
1.82		3.71
0.97		4.91
1.77		2.08
2.24		5.45
2.04		4.47
2.08		2.16
1.6		3.74
1.77		2.81
1.66		3.56
2.38		2.57
3.44		3.32
3.39		3.32
3.29		1.96
1.55		2.12
3.73		3.41
2.28		2.86
1.21		3.04
3.08		4.21
2.24		5.21
1.42		5.65
4.05		3.67
2.62		5.06
2.08		2.86
3.06		3.44
1.49		4.93
2.62		3.66
2		2.97
2.24		2.83
3.39		4.01
1.71		3.16
2.38		4
1.91		2.9
2.7		4.42
2.86		3.16
3.18		3.36
2.81		3.66
1.66		4.64
2.57		4.4
2.41		4.29
2.88		5.2
2.62		2.95
2.31		4.15
2.86		3.04
2.41		3.04
1.06		3.23
3.23		2.54
2.12		2.88
1.29		4.25
1.14		4.34
2.31		4.29
2.24		5.03
2.24		2.83
2.78		4.7
0.97		2.24
2.95		2.57
2.59		3.04
2.83		3.5
2.31		4.01
0.97		1.49
2.04		4.17
1.21		4.14
2.73		2.83
1.91		2.86
2.16		4.49
3.79		3.8
2.51		3.58
1.55		4.28
1.71		2.73
1.66		3.93
2.24		1.86
2.62		4.51
1.91		2.2
2.16		2.57
2.78		4.31
3.36		3.8
1.86		2.86
2.48		3.82
3.58		3.66
2		3.98
1.71		2.95
3.2		3.41
3.74		2.83
2.7		4.79
3.32		4.3
0.78		3.14
4.28		2.59
2.34		2.97
2.76		3.53
4.01		3.78
2.04		4.62
3.29		2.97
1.91		2.68
3.29		2.86
2.73		3.86
3.79		4.4
1.42		2.08
4.44		2.7
1.42		2.78
2.24		3.84
2.24		3.27
3.7		2.54
1.77		3.86
1.14		1.55
2.93		2.9
1.29		4.42
2.7		3.67
2.9		3.01
2.28		5.06
1.14		5.17
2.68		2.88
2.12		4.21
1.29		1.6
3.97		4.38
1.77		2.54
2.04		3.74
2.88		2.04
3.44		4.15
3.66		4.27
3.62		3.73
2.44		5.01
3.14		4.69
2.08		1.55
3.32		1.96
2.2		1.96
1.82		2.44
1.66		3.2
3.42		3.1
2		2.16
2.76		2.57
2.88		2.83
2.99		4.27
1.06		2.86
1.6		4.46
3.25		3.39
2.44		2.7
2.2		5.38
1.77		4.38
2.24		4.38
2.7		4.49
2		2.48
3.47		4.15
2.04		3.16
1.36		4.87
4.62		2.51
3.08		3.47
1.55		2.81
2.76		3.01
1.36		4.37
3.25		3.21
3.34		2.9
2.54		2.34
2.34		3.49
1.91		2.65
3.49		2.04
2.88		4.25
2.04		3.82
2.04		2.88
1.6		1.91
2.48		3.56
2.44		2.57
2.78		3.44
1.66		3.93
2.81		4.28
3.44		2.54
2.86		3.39
2.99		2.83
3.27		4.64
2.38		3.56
3.04		3.85
3.27		3.1
2.12		2.86
1.82		3.04
4.01		2.81
3.06		3.14
3.98		2.81
1.96		3.71
1.91		3.2
3.42		2.41
2.88		3.3
2.83		2.78
2.62		4.65
4.05		4.75
1.82		2.2
0.68		3.7
2.83		3.06
2.65		2.51
2		2.7
0.57		3.23
2.34		3.97
3.74		3.82
1.42		3.3
2.24		1.86
3.49		2
2.86		4.68
1.66		3.82
2		4.4
1.49		4.44
2.04		2.7
1.21		2.68
1.86		1.77
2.2		3.74
2.28		2.81
3.16		3.66
1.06		2.78
3.69		4.44
1.82		4.54
1.91		4.48
2.7		2.31
1.96		2.08
1.96		3.91
1.82		4.13
2.51		4.34
1.29		3.25
1.29		3.6
2.57		2.48
3.32		4.11
2.2		2.76
2.95		2.68
2.86		3.55
1.66		2.28
3.14		3.45
1.36		4.44
0.97		2.31
1.96		5.39
4.28		3.23
3.44		2.34
3.25		4.4
2.31		3.14
2.31		1.96
0.57		2.2
1.82		4.22
2.16		4.28
2.16		3.59
2.12		4.62
1.82		3.65
0.97		3.32
2.24		3.55
2.78		3.29
1.6		3.39
2.38		4.24
2.76		2.81
3.27		2.99
0.97		4.38
1.77		3.58
1.49		1.21
3.77		4.12
2.28		2.41
2		1.77
2.93		2.48
2.34		2.51
1.14		4.86
1.42		4
3.32		2.62
1.49		2.2
1.77		2.97
1.29		3.74
3.14		3.89
2.08		3.34
1.49		2.88
2		4.72
1.55		3.34
1.42		4.28
2.08		3.73
0.78		5.33
4.27		4.16
2.28		3.18
1.49		2.04
2.93		2.38
3.52		3.32
5.36		4.97
2.7		4.54
3.47		4.46
2.62		3.2
1.36		3.85
3.79		2.54
2.59		2.44
3.01		2.51
1.77		3.77
1.96		1.91
3.73		2.99
0.88		1.77
2.12		3.32
1.14		3.67
2.44		4.94
3.06		2.08
1.55		1.6
3.86		4.85
2.65		3.52
2.83		2.34
3.34		3.12
3.08		2.41
2.08		3.21
2.12		2.44
2.62		5.48
2.08		4.04
3.3		3.89
0.16		2.62
2.54		4.08
1.66		2.83
2.68		3.06
1.49		4.04
2.48		4.42
1.14		2.62
1.29		5.59
3.79		3.69
1.71		3.44
1.21		3.84
2.12		5.18
1.86		3.16
0.88		2.04
1.82		4.42
2.04		3.67
0.97		2.31
2.48		5.04
1.6		4.91
3.27		2.95
1.21		2.57
2.88		3.84
2.54		3.12
2.08		4.93
3.7		2.99
2		4.42
1.86		2.76
0.78		3.91
2.28		4.23
2		4.31
1.49		1.71
2.34		3.73
1.91		3.2
3.12		2.54
2.38		4.65
3.21		4.53
2.83		4.48
3.8		1.71
5.3		2.95
1.55		2
1.91		3.71
2.7		2.31
3.01		3.34
1.77		3.93
2.24		3.01
1.86		3.36
1.29		3.86
1.49		3.55
1.21		3.34
1.29		2.7
2.54		3.91
2.12		2.2
1.82		3.55
2.24		2.54
3.27		2.51
3.36		4.28
3.25		2.48
2.83		4
1.21		3.37
1.6		2.44
4.52		3.66
1.21		3.63
2.41		3.18
2.28		4.07
0.88		3.29
3.01		2.12
1.77		3.58
3.23		4.36
3.45		2.2
0.44		2.78
2.04		1.96
2.76		2.41
3.89		3.41
0.31		3.52
2.88		3.32
2.88		3.25
2.7		5.06
2.73		4.54
2.2		4.81
1.91		3.2
1.6		3.2
2.12		5.68
2.86		3.01
2.68		3.34
0.97		3.18
2.2		3.2
2.16		3.59
2.12		2.93
1.66		2.68
1.55		1.77
5.12		5.04
2.38		4.57
2.38		3.37
2.24		3.18
1.6		3.04
2.54		4.67
2.12		3.29
2.93		3.79
2.86		4.18
2.38		4.06
1.6		1.66
3.1		1.66
3.1		2.78
3.21		2.76
2.78		2.16
4.53		3.14
2.9		4.22
0.44		4.37
2.38		2.81
1.42		2.28
2.28		2
1.14		4.14
2.16		2.9
2.12		2.44
4		3.82
1.21		3.6
2.57		2.78
3.42		3.21
2.08		2.59
2.78		3.74
1.06		3.21
2.7		4.83
1.29		3.62
1.91		3.06
2.12		2.78
3.1		3.55
1.36		4.07
3.63		3.91
2.51		3.59
0.78		3.27
2.34		2.48
2.83		4.26
2.12		3.78
0.88		2.51
1.36		3.75
3.42		3.82
1.55		3.23
3.71		2.41
3.59		4.13
1.29		4.2
1.96		2.83
1.66		3.25
2.97		4.79
3.01		4.19
2.12		3.58
4		2.65
2.12		2.88
2.78		1.77
2.83		5.2
1.55		3.98
2.2		4.64
3.21		5.35
4		2.31
1.42		3.37
4.02		2.2
1.21		0.78
2.12		2.2
0.78		4.22
3.14		5.88
1.36		3.37
2.2		2.51
3.98		2.24
0.78		3.34
1.71		2.73
1.21		4.49
2.44		2.54
2.08		3.84
0.97		2.68
2.7		1.36
2.2		4.59
1.91		3.62
1.71		1.82
1.86		3.55
3.29		2.62
1.66		2.81
3.8		2.65
2.51		4.27
1.82		5.24
3.18		3.42
2.62		4.66
1.6		4.59
2.48		3.82
2.62		4.13
3.08		3.39
2.34		3.14
2.73		3.16
2.62		5.3
1.29		3.78
3.23		2.28
2.68		3.01
3.18		4.04
0.44		4.17
0.78		3.65
3.65		3.93
3.29		5.78
2.54		4.41
2.78		2
2.68		3.69
2.31		1.86
2.04		3.37
3.45		2.97
2.34		2.83
1.36		2.12
1.66		3.04
2.28		2.31
2.28		3.25
2.31		2.68
2.16		2.54
2.83		2.48
1.55		2.68
2.2		3.42
3.47		5.92
2.51		4.79
3.32		2.38
2.97		1.77
2.2		3.85
2.7		4.89
1.42		3.92
3.7		4.95
3.85		2.97
2.51		4.06
1.14		2.81
2.59		4.97
1.06		2.62
1.14		3.56
1.6		1.77
3.12		2.68
2.12		3.67
3.25		4.86
3.49		2.62
3.06		3.99
4.31		3.5
1.96		4.23
1.77		3.5
3.88		2.48
1.21		3.69
3.45		1.77
2.34		3.44
3.58		2.65
1.29		4.7
3.29		3.44
0.97		3.04
3.44		4.06
2.68		3.08
2.38		1.82
1.66		2.88
1.71		2.31
3.42		2.16
3.85		1.71
1.86		4.83
2		4.23
2.08		2.41
3.34		3.3
2.16		3.06
2.59		2.73
1.14		4.13
2.86		2.78
0.88		3.53
1.42		3.04
1.71		3.71
1.36		4.9
2.59		2.68
1.66		2.44
2.28		3.55
4.11		1.71
2.48		3.2
2.76		4.54
0.97		2.65
3.59		2.7
3.86		5
3.16		2.83
3.92		3.14
4.46		2.12
0.97		2.88
2.86		3.84
2.65		4.68
2.28		2.73
2.48		1.42
2.24		2.62
3.16		2.28
3.25		2.38
2.34		1.77
4.04		5.49
2.99		4.57
2.16		2.97
1.36		2.99
2.38		2.86
2.86		3.52
3.23		3.93
3.66		4.59
1.86		4.44
0.31		4.15
0.57		1.82
2.76		3.92
1.82		2.99
3.69		2.9
1.82		4.09
1.6		2
2.16		2.95
1.14		2.51
2.44		5.19
2.99		4.11
6.67		2.51
1.21		3.08
3.1		2.44
3.79		3.93
2.2		4.72
2.7		5.34
3.1		1.91
2		3.94
2.16		2.28
3.34		3.45
2.83		2.51
2.12		1.6
3.12		2.59
3.41		3.39
2.12		3.93
2.28		5.68
2.99		2.86
1.86		2.99
3.59		3.99
2.81		3.73
2.12		1.91
1.82		2.59
1.42		3.69
2.93		3.14
2.62		3.12
3.63		2.81
2.44		1.82
2.04		3.44
3.8		4.83
0.97		3.01
2.12		2.28
2.24		3.29
2.08		4.19
1.29		2.12
3.37		3.34
3.92		2.38
2.88		3.08
2.28		3.45
3.42		3.23
3.1		2.34
1.71		3.04
3.12		2.73
4.03		3.6
3.37		3.97
3.47		2.76
2.62		3.42
3.3		3.12
1.55		4.57
3.56		3.06
0.68		4.98
4.53		3.59
3.3		2.93
1.36		1.29
4.29		3.5
0.97		3.29
1.6		2.38
1.21		2.16
1.71		2.24
2.7		3.3
2.99		2.16
2.44		3.84
2.59		3.73
3.67		3.67
2.44		4.79
1.71		1.14
3.88		3.12
2.41		4.24
2.99		2.48
1.49		2.08
2.04		2.93
2.68		4.21
1.96		4.67
3.08		2.34
2.28		4.02
3.7		2.28
2.48		4.65
1.29		3.92
1.29		2.41
2.31		4.17
3.04		4.02
2.68		3.01
1.42		2.12
3.01		3.32
2.59		3.7
2.48		4.09
2.51		3.56
2.34		3.08
3.18		3.92
2.76		2.16
3.86		3.18
1.49		2.38
2.24		3.29
3.23		2.9
3.92		4.32
3.25		5.01
3.18		2.16
2		4.1
0.78		4.53
2.62		1.71
2.41		2.97
3.47		1.36
1.82		2.73
2.16		1.96
2.48		4.4
1.14		3.75
3.66		4.91
2.28		2.97
2.9		2.62
2.16		3.39
2		2.28
4.47		2.93
3.08		3.23
1.55		4.06
1.77		2.59
4.93		2.12
1.36		3.44
3.99		2.73
2.99		2.24
2.62		3.12
3.25		3.53
3.36		2.83
1.96		0
2.08		3.39
2.93		4.68
2.28		2.93
1.36		2.76
2.65		3.92
3.25		2.2
2		2.54
3.23		3.1
4.79		2.7
1.82		2.44
2.28		3.37
4.04		2.88
3.14		2.31
1.29		2.31
1.6		4.29
1.71		2.73
1.29		2.78
2.41		3.93
1.14		4.06
2.44		3.97
3.2		3.91
2.24		4.95
2.38		3.42
2.73		3.44
1.49		1.91
2.08		3.27
1.66		3.89
0.88		3.62
3.04		2.44
2.54		2.2
2.88		4.67
2.59		3.25
2.08		2.28
1.86		3.45
2.04		2.73
4.7		3.18
2.41		3.63
1.82		2.88
3.32		3.16
2.31		3.6
0.68		2.28
2.44		4.43
1.82		2.9
3.52		2.81
2.2		2.9
1.86		3.36
3.32		4.64
1.96		2.95
1.14		3.59
0.97		2.9
1.49		4.42
3.2		3.74
2.57		2.73
2.97		3.58
2.9		3.56
3.21		2.44
3.04		3.74
1.21		2.76
1.29		2.62
2.93		3.16
2.62		4.83
4.07		3.29
3.18		4.58
3.21		3.74
2.68		3.27
3.75		4.11
1.29		4.37
3.34		3.82
3.3		4.29
2.38		3.62
2.2		4.28
1.86		3.47
2.65		2.95
3.83		2.88
3.27		3.21
2.51		4.38
2.99		4.72
1.21		4.7
2.9		3.29
3.5		3.62
3.2		3.1
3.21		3.41
2.81		3.71
2.81		3.79
3.75		3.16
4.4		2.59
2.57		2.99
3.47		4.98
3.65		3.01
1.49		1.66
3.53		3.49
0.68		4.32
3.82		3.9
1.29		2.99
2.44		2.31
3.66		3.01
3.04		3.49
1.42		2.16
2.97		2.38
3.6		1.71
2.38		2.24
3.18		2.62
1.21		3.39
4.54		2.73
2.34		4.5
2.44		2.9
2.97		3.82
2.99		3.29
1.36		3.06
3.42		2
2.83		4.39
2.57		2.9
1.21		2.65
2.57		2.95
2.31		2.65
2.38		4.45
1.86		2.76
3.59		3.18
1.36		3.93
3.6		2.65
2.38		3.77
2.51		4.03
1.36		2.7
1.71		2.2
2.41		1.6
3.56		4.08
1.55		2.88
2.28		4.42
1.36		4.37
3.9		3.01
1.96		3.89
4.46		3.92
2.16		4.47
3.18		2.2
4.41		3.3
4.68		3.49
1.86		2.95
2.34		4.01
2.99		2.44
2.62		2.54
2.41		2.9
0.57		3.3
2.99		2.16
2.04		3.66
2.08		3.85
2.68		2.38
2.73		4.14
1.42		3.44
2.51		3.14
2.12		4.59
3.75		3.5
3.06		2.54
1.49		4.14
3.14		1.29
2.48		2.9
3.12		2.16
2.04		2.38
3.01		3.29
3.12		4.65
4.35		4.12
1.06		3.3
2.12		4.34
2.08		4.56
2.12		3.08
0.88		2
2.97		3.1
1.71		4.06
2.31		2.7
3.9		2.99
4.4		4.12
2.08		2.59
2.04		4.37
2.34		2.28
1.77		4.59
2.68		3.21
3.04		4.01
4.27		4.57
3.04		2.2
1.36		2.99
1.77		3.12
2.57		1.82
1.6		3.1
3.77		3.3
3.23		3.53
2.99		3.27
3.63		2.51
2.2		2.51
2.16		3.34
3.2		2.44
3.2		4.12
1.29		2.83
1.77		4.19
1.71		3.82
1.86		4.33
1.91		1.82
3.06		4.6
3.39		4.39
2.24		2.73
3.45		4.95
1.6		2.73
2.83		3.79
3.47		4.57
1.6		5.46
4.79		3.37
3.8		2.68
3.29		3.12
3.91		5.2
3.14		4.1
5.34		2.24
1.91		4.55
3.91		2.41
2.41		4
2.08		3.99
2.44		1.71
2.81		3.77
2.48		3.53
3.14		4.48
2.88		2.65
4.12		4.22
2.59		3.91
3.06		1.71
3.08		2.16
2.7		2.68
2.59		2.12
3.42		3.71
3.06		1.66
2.51		2.78
1.29		4.57
1.82		1.55
1.49		2.38
2.44		3.71
3.21		3.98
1.06		1.96
1.36		2.86
2.38		3.63
2.34		3.55
1.36		3.45
3.3		4.02
2.41		2.7
1.36		3.62
3.5		3.12
3.04		3.55
2.54		3.01
3.85		4.71
1.21		3.69
3.67		2.54
2.65		3.62
3.45		2.41
2.24		3.92
2.99		3.3
1.82		1.21
5.03		3.52
1.36		2.16
3.3		3.97
2.12		2.28
2.59		1.36
3.93		2.24
1.21		1.86
2.31		3.78
1.96		3.73
2.28		3.44
1.86		4.59
1.82		2.12
2.28		2.7
3.62		4.19
2.44		4.02
1.55		2.59
1.96		2.83
2		4.57
3.08		2.86
4.25		2.7
3.21		2.51
2.65		3.06
2.62		3.12
1.82		2.44
2.93		4.02
3.44		2.65
0.78		4.16
3.14		4.18
2.54		3.3
2.12		2.16
1.49		4.36
2.08		3.2
1.21		2.34
2		3.04
3.39		2.99
3.71		2.7
1.71		3.1
2.04		3.41
3.82		3.32
1.29		3.94
2.95		2.76
2.24		4
2.93		3.74
2.16		2.93
2.51		3.56
4.39		3.6
3.52		2.95
1.71		3.5
2.08		2.59
2.93		3.83
2.34		2.04
1.66		1.91
1.66		4.15
2.99		1.66
2.04		4.71
2.83		3.45
2.78		3.62
2.88		3.6
3.44		2.48
2.93		3.93
4.12		2.48
2		3.93
1.49		2.83
1.29		5.55
2.12		2.7
2.44		2.95
3.16		3.53
2		3.21
2.51		4.6
3.1		1.66
3.52		4.42
1.36		2.68
3.34		2.28
1.49		3.6
1.42		3.18
3.08		2.78
1.6		3.16
3.78		2.24
2.7		2.28
2.78		3.18
3.56		2.2
2.88		2.04
2.7		4.1
1.91		2.78
3.53		3.39
2.81		4.17
2.83		3.56
3.44		2.51
1.36		3.91
5.06		2.28
2.93		3.37
2.04		2.12
0.88		4.04
3.79		1.42
1.55		3.83
2.12		3.85
1.86		1.14
2.28		4.43
2		3.5
3.06		2.16
4		2.65
2		3.63
2.54		1.42
2.54		2.76
3.44		2.08
3.39		3.25
1.91		2.12
1.91		3.88
2.54		3.91
3.85		3.85
2.31		3.23
3.23		3.59
1.66		1.77
2.44		2.2
3.47		2.51
2.04		3.06
1.77		3.94
0.88		3.73
1.91		2.88
3.01		4.5
1.77		2.97
3.84		3.29
2.24		3.23
2.38		4.07
3.47		3.74
1.86		3.75
3.94		4.14
3.71		3.65
1.66		4.24
0.78		2.86
2.95		2.86
3.1		4.62
2.62		2.65
2.54		2.83
0.68		2.83
3.44		3.83
3.92		3.04
4.12		3.55
1.66		4.75
2.31		1.6
1.96		4.55
2.51		2.16
4.97		3.37
1.49		2.65
2.62		2.38
2.7		3.34
2.83		2.78
2.28		1.6
3.12		1.55
2.95		3.53
4.03		3.65
3.01		2.31
3.25		3.49
2.2		4.43
4.12		4.69
2.62		3.39
3.18		2.16
3.53		2.44
2.76		3.32
3.85		3.59
2.76		2.48
1.14		4.15
4.09		2.08
2.04		3.36
5.3		3.92
3.41		4.25
1.91		4.86
1.96		2.76
2.24		3.1
2.59		2.99
3.74		3.14
3.14		4.92
3.21		3.3
3.01		4.29
0.88		3.85
1.36		2.57
3.18		3.18
2.16		3.56
4.47		2.68
1.55		1.21
3.18		2.54
2.54		3.8
3.44		3.01
		5
		3.27
		3.47
		3.01
		3.93
		3.66
		4.51
		4.7
		2.08
		2.48
		4.11
		4.37
		2.76
		2.57
		3.08
		2.76
		2.88
		0.97
		2.95
		2.65
		2.97
		2.41
		2.68
		3.71
		4.06
		3.21
		2.62
		3.49
		3.75
		4.71
		3.56
		3.23
		3.3
		3.36
		4.54
		4.62
		2.51
		4.15
		4.68
		3.44
		4.96
		2.68
		2.38
		1.91
		3.73
		2.99
		2.78
		3.06
		2.97
		4.17
		3.47
		4.79
		4.6
		2.68
		4.3
		3.23
		3.49
		2.12
		3.77
		1.82
		2.59
		2.2
		4.28
		2.04
		3.7
		2.41
		3.65
		4.85
		3.85
		5.07
		2.83
		3.06
		4.24
		1.36
		1.71
		3.47
		3.53
		2.57
		4.09
		3.75
		2.54
		3.7
		2.65
		2.81
		4.63
		4.29
		2.44
		1.14
		2.9
		3.23
		2.76
		1.14
		4.4
		3.88
		5.2
		3.12
		3.12
		4.44
		4.78
		2.86
		3.93
		1.82
		4.85
		3.8
		4.27
		1.29
		3.47
		4.1
		2.16
		3.14
		2.24
		2.81
		4.74
		1.86
		4.72
		3.92
		3.32
		4.68
		1.91
		3.3
		3.29
		2.54
		3.12
		2.08
		3.86
		4.87
		4.34
		3.14
		3.47
		3.86
		3.04
		3.27
		3.23
		2.9
		4.6
		2.57
		3.21
		3.08
		3.78
		4.9
		4.36
		3.12
		3.77
		6.38
		4.74
		2
		1.42
		3.1
		3.59
		2.59
[truncated: 10,967 more rows]

## Sheet: Supplementary Fig. 9e
Supplementary Fig. 9e H3.3 levels in WT T47D cells at peaks where H3K4me3 were upregulated, stable, or downregulated in MCM2-90A T47D cells
Up	Down	Stable
0.23	2.3	1.13
0.23	1.76	0.59
0.23	3.2	6.03
0.42	3.65	0.89
0	1.13	0.75
0	3.37	0.59
1.01	3.93	0.89
0	2.57	0.42
0.59	4.22	3.3
0.89	2.08	0.75
0.23	4.16	0.75
0.23	2.53	5.41
0.42	2.39	0.42
0.23	1.83	2.99
0.23	1.76	0.23
0	3.35	1.01
1.34	2.39	0.75
0.42	4.5	0
0.42	3.37	0.23
0.23	1.83	2.24
0.59	2.14	0.89
0.23	1.83	0.75
2.44	4.85	3.75
0.42	1.9	2.53
1.01	3.51	1.13
1.01	1.76	0.42
0.75	1.9	0.75
1.01	1.9	0.42
1.01	2.96	0.89
0.89	3.57	0.42
0	2.69	0.23
0.42	3.03	0.59
0.59	2.83	0.23
3.32	1.01	0.23
0.75	2.44	1.52
1.01	3.57	2.76
1.01	2.53	0.42
0.42	0.89	0.75
0.23	2.3	1.52
0.89	4.65	0
1.13	1.76	0.23
0	3.67	0.59
1.6	0.75	0
0.42	3.03	0.42
1.34	3.69	0.23
0	3.61	1.68
0.23	2.08	3.65
0.42	1.83	2.61
0.75	1.9	3.32
0.59	0.89	0.75
0.42	2.72	1.43
1.13	3.22	2.57
2.3	1.43	1.01
0.59	2.39	2.61
0.89	3.14	0.75
0.59	1.83	3.03
0.89	2.48	4.45
1.68	3.42	1.24
0	2.3	0.59
0.75	2.53	2.39
0.23	1.13	0.42
0.89	2.61	3.61
0.59	2.72	1.52
2.65	2.19	2.87
0.75	1.6	3.3
0	2.34	1.01
0.23	1.76	1.24
1.01	2.61	1.01
0.42	2.87	1.34
0.42	1.24	3.35
1.24	2.96	0.42
0.23	3.87	2.53
0.89	4.31	1.34
2.34	2.39	1.24
0.75	2.44	1.83
1.01	2.83	2.08
1.01	0.75	1.01
0	3.42	3.03
2.34	3.3	1.43
2.87	2.87	1.24
0.42	2.93	3.27
3.55	3.25	3.27
2.08	1.96	2.44
0.23	3.46	0.59
0.42	3.44	0.59
2.3	4.1	1.83
0	1.52	1.9
0.59	3.42	1.52
0.59	5.12	3.83
0.42	1.6	1.01
1.6	3.3	1.9
0.23	1.01	1.43
3.22	2.93	0
0	3.08	0.75
0.23	3.78	2.93
1.13	1.68	1.52
0.23	1.13	3.73
1.68	2.99	2.57
2.39	1.24	1.13
0.75	2.65	1.13
2.39	2.99	2.44
1.24	3.76	2.34
1.24	2.08	4.64
0.75	1.34	2.99
0	3.11	2.96
2.02	3.57	1.96
1.01	3.44	1.24
0	3.35	1.76
0.75	1.96	2.24
3.22	2.96	3.32
3.08	2.48	2.69
0.75	3.55	2.57
0.59	1.34	3.83
1.83	3.22	1.01
2.8	1.68	3.08
0.23	2.9	4.28
0	3.17	2.53
0.59	4.04	1.83
0.23	2.61	1.52
4.18	3.27	3.46
1.13	3.32	3.14
0.59	2.83	4.17
2.93	2.48	3.46
1.13	3.61	1.13
0.42	2.61	1.34
0.89	2.69	3.9
0.89	2.19	2.08
3.14	2.39	1.43
0	3.25	2.65
2.83	1.96	0.42
1.83	2.8	0.89
0.59	3.22	1.52
0.23	1.24	2.8
0.23	3.76	1.6
2.69	3.46	2.93
1.9	4.32	3.92
0.42	3.05	2.99
0.59	1.68	2.02
1.13	2.53	0.23
1.52	2.19	0.59
0	0.75	3.11
1.52	1.9	1.34
0.75	3.03	2.39
1.34	3.37	2.02
0.59	2.14	1.68
1.43	1.76	1.68
1.13	1.68	3.69
1.96	3.57	1.43
0.89	2.96	2.44
0.89	1.83	2.19
0.75	1.01	2.57
0.59	3.42	1.9
0.75	1.83	2.65
4.3	3.59	2.48
0.23	4.11	4.44
0.42	3.2	2.65
1.13	2.72	1.52
2.08	2.53	0.89
5.1	2.53	1.13
2.02	2.9	2.93
0.59	1.43	1.34
1.24	2.65	3.85
1.9	2.9	0.89
0.89	5.4	2.99
0.89	3.32	1.13
0.75	1.34	4.76
2.61	2.08	1.9
1.34	4.32	3.59
2.53	3.25	3.51
1.43	1.13	0.23
0.23	2.83	3.8
1.52	2.61	4.04
1.34	3.2	3.69
0.75	1.34	1.34
0.59	2.02	1.01
0.75	1.01	3.32
1.01	2.57	2.02
1.76	1.24	3.87
2.65	4.07	4.01
0.42	3.05	1.24
4	1.9	2.19
1.76	2.72	0
2.48	2.57	1.01
2.65	2.61	1.76
0.59	1.96	1.68
0.23	3.78	2.02
0.75	1.83	1.43
0.23	0.59	2.14
1.01	4.2	2.61
1.52	3.14	0.59
1.52	3.78	2.65
0.59	2.53	1.01
0.75	3.22	0.59
1.43	3.11	3.08
0.89	3.22	3.51
2.48	1.9	1.52
0.23	2.34	2.72
1.68	1.9	1.24
0.75	2.69	1.83
2.19	3.92	1.96
1.34	3.2	4
0.89	3.03	2.53
1.96	2.53	0.89
0.59	1.43	3.78
0	0.89	1.76
1.13	3.83	2.72
2.39	2.34	2.76
2.39	2.24	0.75
4.88	1.96	1.01
0.89	1.01	1.83
2.72	3.63	1.52
0.59	1.83	2.69
0.59	1.43	1.96
2.39	1.24	2.9
1.24	1.24	0.59
0.75	2.87	2.08
0.42	2.99	1.43
2.19	3.49	2.44
1.96	2.61	3.2
2.83	1.01	1.43
0.75	2.08	1.68
2.34	3.8	0.59
0	2.44	2.61
0.42	3.76	3.8
0.23	3.3	4.3
2.65	2.53	2.61
1.13	2.76	3.57
2.99	2.57	1.6
1.76	3.67	1.68
1.68	2.02	0.89
0.23	1.43	0
2.96	3.51	2.3
0.59	1.52	1.24
2.44	1.34	3.63
2.44	4.22	3.95
1.01	2.93	4.88
2.08	2.72	2.8
0.42	2.34	2.53
0.75	2.8	3.2
1.83	2.99	3.44
2.19	1.96	2.9
1.34	1.96	5.42
0.59	3.37	2.48
2.87	2.65	4.18
2.76	1.52	4.16
3.53	1.6	1.68
1.34	1.43	3.2
1.83	2.69	2.83
0	3.44	1.76
0.75	2.24	2.08
1.76	3.03	2.53
2.14	1.83	3.22
2.9	3.27	2.8
0.42	3.03	1.34
2.34	2.65	0.42
4.1	2.76	2.99
1.34	2.69	2.44
1.34	2.14	0.89
2.24	1.76	2.53
1.01	2.3	1.83
4.71	2.34	3.59
0.75	2.08	3.75
0.59	2.48	4.04
1.01	2.34	2.24
4.18	3.42	3.61
2.39	1.96	2.83
0.75	1.6	3.03
1.01	2.24	2.44
0.59	0.59	4.28
2.14	2.24	2.02
1.43	1.96	5.61
0.23	2.57	1.13
0	1.43	0.75
0.42	1.34	3.67
2.24	2.3	4.87
0.59	2.65	3.69
0.59	3.51	1.24
2.08	1.43	3.83
0.59	1.01	1.13
1.24	2.87	3.63
1.83	3.32	0
1.76	4.38	1.13
3.59	1.43	1.34
0	1.68	1.76
1.52	1.13	2.8
1.34	3.71	0.42
0.89	1.6	2.14
0.89	1.43	0.89
0.59	3.2	2.96
3.85	2.48	1.76
1.9	2.34	2.87
4.38	3.05	1.96
1.9	1.43	4.01
3.25	1.24	2.53
3.44	2.24	2.8
2.69	1.9	3.49
1.76	0.89	2.14
0.59	1.96	1.6
0	3.3	3.25
1.34	2.69	2.57
3.05	2.87	0.42
3.4	2.87	0.89
1.96	2.34	1.24
0.59	3.55	3.32
0.23	3.9	1.68
0.59	2.08	3.49
1.76	3.73	2.02
1.24	1.24	2.57
2.76	2.19	3.17
2.39	2.19	0.42
3.44	0.89	1.68
0.23	3.17	2.96
2.02	1.13	1.01
0.75	3.57	4.31
1.13	1.13	0.89
0.42	2.39	3.25
1.76	1.68	0.23
2.02	2.34	0.59
3.98	1.9	0.75
0.89	3.4	1.83
1.43	2.24	0.59
4.03	1.34	3.05
1.13	1.68	3.37
0.75	2.87	2.69
3.44	4.09	2.53
0	1.52	1.96
1.6	3.11	2.02
2.8	2.44	3.35
1.01	2.57	3.73
0.42	1.68	1.6
1.52	1.24	1.96
0.23	3.67	0.59
0.23	2.65	1.01
2.3	2.69	1.13
1.13	5.49	2.14
0.42	4.13	1.76
1.01	0.89	2.8
1.76	2.76	2.34
2.24	0.59	2.48
2.72	2.24	2.8
0.59	4.04	1.24
1.52	2.02	1.13
1.01	1.01	1.01
0.59	2.34	1.9
1.01	1.13	2.76
3.27	2.65	3.85
1.96	3.3	3.85
2.02	1.68	3.03
3.25	1.76	4.92
1.34	1.13	2.53
0.23	3.03	3.32
1.96	2.9	3.27
0.89	2.14	3.11
1.6	2.69	1.01
2.34	3.44	3.2
3.03	0.75	3.4
2.39	1.52	0.75
2.08	1.34	3.93
0.89	1.34	0.89
1.01	1.24	2.99
2.34	0.23	2.87
3.3	1.43	1.68
0.42	4.01	3.32
1.01	1.83	3.69
1.52	0.59	3.42
1.52	1.34	2.48
2.69	3.61	4.01
1.96	2.83	3.05
2.61	2.39	2.24
3.32	2.61	4.25
0.23	1.34	0.89
1.6	2.93	3.44
0.59	2.65	0.75
0.23	3.03	0
1.9	1.01	3.03
2.57	4.36	4.61
2.76	3.05	4.09
0.23	2.48	3.17
1.13	1.52	1.13
0.42	4	2.69
1.9	3.05	1.68
3.22	2.57	1.96
0.89	1.83	2.08
3.51	2.72	3.25
0.89	2.39	4.59
0.59	1.34	3.49
0.59	1.68	2.87
2.72	2.24	1.96
0.42	4.11	2.14
3.11	1.83	3.27
1.52	1.13	2.48
0.59	2.53	2.39
1.34	1.34	1.96
0.23	3.63	0.75
1.83	1.24	2.14
1.68	2.08	3.3
5.55	0.75	4.06
1.43	1.34	3.73
1.01	1.96	1.6
2.02	2.9	1.68
3.75	2.19	2.19
1.01	2.14	3.46
2.9	2.72	1.6
2.34	4.26	1.76
0.42	2.08	1.24
0.75	2.69	1.34
2.93	1.68	1.68
1.34	3.2	3.51
4.35	2.99	2.3
2.34	1.52	1.01
1.96	1.43	1.34
4.34	1.34	2.57
2.02	1.76	1.01
1.43	1.68	1.01
0.75	2.83	2.53
2.69	1.43	3.57
0.89	1.68	3.14
2.02	2.19	1.13
0.89	1.96	0.23
0.23	0.89	1.76
3.65	0.42	2.53
0.42	2.08	1.9
2.69	1.24	1.68
1.83	3.22	2.76
3.03	3.93	1.13
4.44	2.08	1.6
1.9	2.57	3.59
3.98	1.96	3.51
0.59	1.43	3.37
0	2.87	0.59
0.59	2.3	2.99
0.23	2.3	0.23
1.83	2.08	0
2.83	1.01	0
1.34	2.24	1.83
3.03	1.43	2.57
2.14	1.52	1.43
2.57	0.89	0.89
1.34	2.53	0.75
1.13	0.89	0.89
2.48	2.19	2.76
1.24	3.67	3.17
2.72	2.8	1.24
2.83	1.6	3.73
2.02	3.69	2.69
1.01	1.01	1.83
2.14	0.75	3.63
0.59	5.26	3.22
3.63	2.57	0.75
3.3	1.6	2.02
1.6	3.78	3.97
1.43	3.08	4.07
1.43	3.69	0.23
0.75	2.3	2.14
2.34	2.72	1.24
0.89	4	2.53
2.65	3.25	1.76
1.52	2.48	4.01
3.17	1.24	4.62
3.51	2.39	2.08
1.34	3.95	0.59
0.75	1.34	3.83
2.02	2.44	1.24
3.59	3.69	2.99
0.89	1.43	1.9
2.8	3.17	3.08
2.57	2.08	2.61
2.61	2.14	4.13
1.43	2.39	1.43
1.6	2.34	2.34
3.2	1.6	3.73
1.13	1.34	1.96
2.61	1.34	0
0.42	2.34	3.27
2.76	0.42	1.43
0.89	1.76	0.59
0.75	2.3	1.96
2.02	1.52	3.76
1.83	1.96	2.96
0.59	3.51	1.34
1.52	1.24	1.9
4.36	2.76	0.59
3.63	2.76	2.19
0.59	1.83	1.68
3.2	2.08	3.17
2.83	1.52	2.34
1.6	2.34	3.53
1.13	1.76	2.3
2.87	0.89	1.34
1.83	1.9	3.22
2.24	2.14	2.65
3.59	1.43	1.76
0.23	1.6	4.1
0.75	3.35	3.27
0.75	1.01	2.39
2.96	1.43	2.24
0.89	0.75	2.65
2.83	1.24	2.02
2.65	0.42	1.43
2.87	1.34	2.3
3.17	1.34	3.46
0.89	3.59	2.14
2.61	2.83	1.34
0.75	2.34	3.37
1.13	4.04	2.53
2.02	4.45	3.87
2.9	2.14	4.48
1.13	1.76	1.34
0.89	1.43	2.87
1.9	0.89	3.92
2.57	1.13	3.11
1.01	3.03	2.53
4.41	2.19	1.96
1.13	1.34	2.39
1.43	1.13	1.24
2.93	2.65	1.43
2.8	3.88	2.8
2.8	1.76	3.25
2.61	2.61	0.75
1.24	1.68	1.96
0	1.9	2.08
2.96	2.93	2.48
2.96	2.39	0.75
2.9	1.6	1.9
2.69	2.24	1.6
1.6	5.13	1.96
0	0.89	2.61
4.86	2.69	3.42
3.25	2.34	1.13
1.24	1.76	2.72
3.11	4.97	0.59
1.52	3.59	5.58
2.14	0.89	1.13
2.19	3.17	0.89
3.83	1.13	2.34
3.55	1.68	2.87
1.24	1.68	1.01
2.39	2.3	2.48
0.59	0.23	1.83
2.08	1.96	2.83
4.1	2.93	3.27
3.83	1.13	2.87
3.46	2.69	1.76
1.96	2.9	2.93
2.72	1.9	2.65
0.59	2.99	3.3
3.76	2.93	3.35
3.11	2.14	3.27
2.24	2.48	1.9
2.3	2.14	3.49
1.9	3.46	2.24
1.24	3.08	4.6
2.76	2.8	2.9
2.96	0.75	1.24
0.75	2.8	2.14
3.27	0.23	2.87
2.19	1.34	2.69
2.44	1.9	2.08
2.44	1.34	4.24
2.24	2.08	1.68
0.75	2.96	4.32
4.06	1.34	1.9
1.83	2.08	2.87
2.76	2.61	1.24
3.76	1.96	3.14
2.65	2.48	0.75
1.13	1.52	1.24
0.59	1.34	2.57
0.42	2.24	0.23
1.13	0.59	1.34
3.25	1.83	2.61
2.3	3.98	1.6
1.52	2.61	1.6
0.59	4.89	1.43
1.83	1.43	2.48
0	3.57	0.75
1.01	2.8	2.02
1.24	3.97	0.89
6.02	3.46	2.87
3.67	2.14	1.13
3.03	2.76	3.35
3.78	2.61	4.83
2.24	1.76	4.48
2.44	1.68	3.71
2.76	2.08	2.83
1.76	2.24	2.24
1.13	1.52	2.83
0.23	0.42	2.39
2.9	2.72	1.52
1.13	0.89	5
0.89	2.08	3.65
2.14	1.83	3.35
1.43	2.9	1.96
2.14	2.02	3.65
2.14	2.53	2.72
3.08	1.96	2.08
0.59	1.43	3.51
1.01	1.96	3.97
1.6	0.23	3.2
1.13	1.6	1.9
4.7	2.02	2.3
	1.24	0.75
	3.4	4.32
	1.76	1.9
	0.75	3.11
	1.43	2.34
	1.83	1.68
	1.01	2.08
	2.3	3.27
	4.22	3.93
	2.14	2.99
	1.9	3.03
	1.01	3.3
	2.08	1.6
	2.34	3.87
	0	2.39
	2.34	0.23
	1.24	3.9
	1.13	3.4
	3.17	3.37
	2.02	2.99
	1.6	0.23
	0.59	3.37
	1.34	2.14
	1.24	0.75
	0.75	3.08
	1.43	0.59
	0.59	4.36
	1.13	3.11
	2.24	1.6
	3.22	3.27
	2.83	2.53
	1.43	1.83
	0.89	1.01
	3.08	3.4
	0.59	0.59
	1.6	3.57
	0.89	3.95
	1.24	4.18
	0.42	3.44
	1.83	1.34
	0.75	0.89
	1.43	2.14
	1.83	2.65
	1.24	2.61
	0.42	2.48
	1.9	1.76
	0.59	2.65
	0.75	3.71
	0.89	4.65
	1.34	3.63
	0.89	1.01
	0.23	2.19
	1.34	2.3
	2.3	4.43
	1.43	3.51
	0.59	3.2
	1.52	1.76
	0.23	3.14
	0.89	3.76
	2.08	1.24
	0.59	2.48
	2.34	0.75
	0.75	3.11
	1.52	4.2
	1.24	2.99
	1.96	1.01
	0.42	1.01
	1.83	0.89
		2.14
		2.02
		4.76
		2.34
		2.14
		0.89
		2.48
		2.19
		1.01
		1.52
		2.61
		1.83
		0.75
		2.19
		3.27
		2.3
		3.63
		3.17
		1.83
		3.08
		2.72
		1.6
		2.24
		3.17
		2.44
		4.54
		4.22
		1.34
		3.55
		1.34
		2.69
		2.39
		2.39
		2.34
		2.24
		3.73
		2.3
		2.14
		2.48
		1.9
		3.25
		2.34
		2.19
		3.2
		2.53
		3.71
		4.32
		2.34
		0.59
		0.75
		1.9
		1.9
		1.76
		0.42
		3.63
		2.02
		1.01
		3.14
		4.4
		0.59
		3.42
		3.67
		3.44
		4.72
		4.18
		2.08
		3.08
		2.34
		3.11
		4.82
		2.57
		3.32
		1.68
		2.93
		3.49
		2.02
		1.01
		1.43
		3.42
		1.6
		1.83
		2.99
		3.17
		3.78
		3.25
		2.44
		3.25
		4.43
		3.97
		0
		1.24
		1.6
		1.13
		2.87
		3.08
		3.25
		0.89
		3.32
		2.3
		4
		2.99
		3.22
		3.55
		1.76
		2.99
		2.44
		3.67
		1.01
		3.22
		1.34
		1.76
		4.04
		3.37
		1.96
		2.76
		1.43
		2.19
		0.89
		2.99
		2.02
		4.18
		0.23
		3.93
		2.65
		3.08
		4.46
		4.38
		4.79
		1.76
		0.75
		3.32
		1.96
		2.61
		2.39
		2.93
		4.57
		1.52
		1.34
		1.43
		3.9
		0.89
		3.14
		3.27
		1.52
		3.92
		1.01
		2.93
		3.2
		0
		2.24
		4.54
		3.2
		2.65
		2.53
		2.61
		1.43
		0.75
		2.83
		3.4
		2.9
		3.87
		2.34
		1.83
		1.9
		3.53
		3.8
		1.83
		4.49
		4.13
		3.49
		1.13
		1.43
		0.89
		2.65
		2.87
		1.01
		3.14
		3.65
		2.19
		2.8
		4.36
		4.06
		2.02
		2.24
		2.3
		2.69
		3.82
		0.42
		1.76
		1.01
		3.61
		3.75
		1.76
		0.23
		2.76
		2.61
		2.53
		1.24
		3.51
		1.9
		2.61
		3.73
		0.89
		1.9
		1.52
		0.23
		5.89
		2.53
		4.99
		3.25
		2.83
		1.68
		3.32
		3.11
		1.24
		3.53
		2.34
		3.4
		4.9
		2.08
		1.01
		1.24
		3.67
		2.34
		2.39
		4.56
		1.76
		2.24
		3.08
		0.75
		1.9
		3.03
		3.17
		1.9
		4.74
		2.72
		3.75
		5.16
		1.83
		3.05
		2.87
		0
		1.24
		2.14
		3.32
		3.32
		2.3
		0.23
		0.75
		2.48
		3.44
		1.24
		1.43
		2.61
		4.81
		3.4
		5.18
		2.99
		1.76
		1.68
		3.93
		2.99
		1.83
		2.93
		0.42
		2.3
		4.53
		3.25
		2.48
		2.76
		0.89
		0.59
		1.24
		3.27
		2.02
		2.39
		3.32
		2.9
		0.42
		1.6
		2.44
		4.11
		1.01
		2.02
		3.32
		1.43
		2.19
		1.52
		0
		5.47
		2.8
		3.27
		2.08
		3.87
		3.05
		5.18
		2.93
		2.76
		3.53
		2.99
		2.8
		0.59
		3.37
		3.08
		0.75
		2.87
		2.87
		3.03
		2.87
		2.39
		3.32
		2.48
		3.22
		4.72
		1.34
		2.44
		3.2
		3.85
		4.69
		4.53
		2.9
		3.17
		3.59
		0.89
		3.37
		2.57
		5.23
		2.48
		1.68
		2.44
		1.24
		3.98
		3.93
		3.42
		3.37
		2.53
		3.4
		4.01
		5.01
		3.78
		2.61
		2.9
		3.05
		2.02
		2.39
		1.13
		4.03
		1.9
		4.91
		3.27
		1.6
		4.11
		2.87
		3.42
		1.96
		0.23
		2.3
		3.51
		3.27
		2.76
		0.59
		1.52
		1.9
		1.34
		2.9
		1.83
		4.24
		2.3
		3.22
		2.9
		0.23
		0.42
		3.2
		0.59
		1.6
		2.61
		3.14
		2.24
		4.06
		4.73
		4.11
		2.08
		3.17
		1.13
		2.69
		1.01
		0.42
		0.42
		2.57
		2.65
		2.44
		2.57
		2.9
		3.59
		0.42
		5.09
		1.52
		0.23
		3.53
		3.14
		0.89
		2.34
		2.61
		3.44
		1.13
		3.87
		4.59
		1.24
		2.69
		3.35
		3.63
		2.57
		1.68
		4.42
		0
		2.24
		3.4
		0.75
		2.02
		2.08
		1.96
		0.89
		1.83
		2.61
		3.92
		3.78
		2.65
		1.01
		0.42
		2.99
		3.05
		3.35
		2.9
		2.19
		2.99
		4.49
		2.08
		1.13
		2.9
		3.11
		3.03
		1.9
		3.92
		2.61
		3.14
		2.02
		2.87
		1.34
		3.69
		4.07
		0.89
		3.67
		0.89
		2.76
		3.92
		1.68
		2.14
		1.01
		1.43
		0
		2.99
		3.27
		3.27
		3.75
		3.2
		3.25
		1.96
		2.93
		0.23
		2.76
		2.44
		2.14
		3.35
		3.51
		2.34
		3.92
		2.39
		1.34
		0.59
		3.3
		3.76
		3.92
		3.2
		3.73
		3.17
		5.18
		1.96
		0.75
		3.53
		2.34
		4.16
		2.08
		3.65
		4.76
		2.69
		0.89
		2.3
		0.75
		2.9
		4.43
		4.14
		3.69
		3.32
		2.61
		3.65
		4.11
		2.44
		2.3
		3.4
		4.48
		3.35
		2.65
		0.23
		1.01
		3.08
		3.25
		5.25
		3.63
		4.68
		2.48
		2.02
		4.74
		2.44
		2.48
		3.97
		3.76
		3.92
		2.93
		3.88
		2.44
		3.4
		1.9
		1.13
		2.48
		2.87
		2.53
		2.76
		2.53
		3.63
		3.03
		0.42
		3.78
		4.5
		2.96
		3.08
		3.37
		3.08
		1.13
		2.34
		2.9
		3.87
		3.73
		1.24
		4.78
		3.46
		3.59
		1.9
		2.57
		2.83
		2.61
		3.05
		3.55
		3.59
		4.25
		4.21
		0.23
		3.4
		1.96
		3.71
		4.35
		2.34
		4.68
		0.59
		4.73
		1.96
		4.2
		3.71
		0.59
		0
		3.11
		1.83
		2.83
		4.41
		4.01
		3.78
		3.63
		3.55
		3.27
		2.39
		3.08
		2.02
		5.31
		1.76
		2.76
		2.69
		4.65
		4.18
		1.52
		1.6
		2.76
		2.53
		4.13
		2.96
		1.6
		3.2
		1.96
		2.48
		3.03
		3.87
		3.32
		3.76
		3.17
		3.14
		2.08
		1.13
		3.37
		1.68
		2.39
		4.93
		3.3
		2.34
		4.91
		2.14
		4.03
		3.55
		3.9
		1.13
		2.87
		3.32
		2.72
		3.2
		5.12
		3.3
		3.75
		2.76
		3.11
		2.02
		3.4
		3.08
		1.6
		0.89
		3.05
		2.9
		2.14
		1.9
		3.11
		0.89
		2.24
		3.11
		2.57
		4.89
		0.89
		2.57
		2.69
		4.86
		4.85
		4.11
		5.31
		1.6
		1.43
		1.01
		3.71
		3.17
		3.46
		5.76
		3.67
		0.75
		2.87
		2.99
		2.19
		1.24
		2.9
		0
		1.13
		2.96
		2.24
		1.34
		2.69
		2.87
		1.34
		0.23
		3.42
		1.43
		3.17
		3.73
		3.22
		3.71
		2.24
		3.51
		3.92
		3.35
		1.68
		0.23
		2.76
		3.46
		1.52
		4.41
		4.28
		1.24
		1.68
		3.03
		4.37
		4.16
		3.69
		3.49
		2.44
		2.14
		1.34
		1.34
		4.44
		2.48
		3.25
		1.76
		3.08
		3.73
		3.51
		2.02
		1.34
		2.96
		2.19
		3.4
		3.67
		4.87
		3.22
		4.11
		2.93
		3.44
		2.57
		2.57
		4.18
		4.28
		2.65
		2.08
		2.34
		3.75
		3.27
		1.01
		4.58
		2.3
		1.13
		2.08
		1.24
		3.83
		1.01
		2.3
		4.76
		3.82
		3.03
		3.78
		2.53
		2.65
		3.88
		3.65
		1.13
		4.99
		3.42
		3.2
		3.55
		2.24
		4.41
		3.32
		2.61
		1.52
		3.63
		2.44
		2.69
		2.65
		3.05
		1.13
		1.01
		1.01
		3.17
		1.9
		2.48
		0.59
		2.14
		5.19
		1.6
		3.27
		5.47
		4.77
		1.83
		2.96
		4.18
		3.51
		2.9
		4.85
		2.39
		2.34
		3.37
		4.69
		4.44
		3.37
		3.93
		3.3
		2.8
		3.82
		1.9
		4.44
		1.43
		0.75
		2.02
		3.97
		3.82
		2.93
		3.22
		3.73
		2.44
		1.6
		2.44
		2.96
		0.89
		2.93
		4.32
		2.08
		2.53
		1.52
		2.8
		4.37
		2.61
		3.57
		2.69
		2.44
		0.42
		3.9
		2.96
		1.83
		3.63
		4.62
		1.9
		3.32
		0
		4.35
		4.65
		2.08
		0.75
		3.08
		3.32
		2.08
		3.11
		0.75
		3.92
		4.43
		3.2
		3.08
		3.75
		3.9
		2.99
		3.27
		2.72
		4.18
		3.4
		2.44
		2.08
		2.8
		3.78
		4.06
		4.28
		2.57
		1.52
		3.22
		2.34
		2.72
		3.37
		3.46
		1.9
		2.39
		4.22
		4.85
		2.48
		2.83
		3.51
		3.37
		3.92
		3.35
		2.93
		4.3
		2.3
		1.34
		2.02
		3.76
		2.08
		2.34
		2.24
		1.13
		2.69
		0.23
		3.63
		2.57
		3.14
		3.55
		0.59
		2.19
		2.8
		3.46
		3.97
		4.07
		1.68
		3.4
		2.39
		3.65
		4
		2.72
		0.75
		4.06
		1.01
		2.48
		2.14
		2.57
		1.83
		1.24
		3.27
		3.82
		2.34
		3.35
		2.93
		2.8
		2.99
		4.31
		5.18
		4.26
		0.59
		2.44
		3.17
		4.6
		2.53
		2.19
		3.11
		2.3
		3.05
		3.76
		1.13
		3.11
		2.87
		1.76
		4.28
		3.8
		2.9
		5.11
		0.75
		2.61
		4.13
		3.97
		2.53
		2.8
		1.34
		4.46
		3.51
		2.57
		1.34
		3.97
		3.95
		2.24
		5.53
		2.39
		4.28
		3.3
		2.87
		3.8
		2.14
		2.93
		4.61
		2.99
		4.46
		4.34
		4.51
		3.75
		3.2
		3.76
		3.55
		3.05
		3.27
		3.51
		1.34
		3.59
		0.42
		4.34
		1.96
		2.8
		3.55
		0.59
		2.14
		2.08
		2.14
		1.68
		3.08
		2.19
		3.37
		4.14
		4.53
		3.14
		3.17
		5.22
		4.2
		3.3
		2.14
		2.08
		3.25
		1.52
		2.39
		3.63
		4.29
		3.53
		3.82
		3.3
		2.99
		3.63
		0.23
		3.95
		2.69
		4.09
		3.71
		3.83
		3.17
		3.97
		2.19
		1.68
		2.3
		1.9
		1.34
		3.55
		1.68
		5.04
		4.53
		1.43
		1.76
		2.99
		1.43
		3.61
		0.75
		4.35
		1.76
		3.42
		2.9
		2.44
		4.55
		2.9
		2.39
		1.43
		1.68
		1.13
		1.24
		3.3
		2.87
		3.73
		4.26
		2.76
		2.69
		2.76
		3.27
		0.23
		2.72
		2.19
		2.44
		4.28
		2.34
		1.13
		3.8
		3.51
		4.63
		3.57
		0
		2.72
		2.96
		3.27
		1.68
		2.76
		2.99
		4.25
		5.64
		2.93
		1.96
		3.03
		4.89
		2.39
		0.42
		3.76
		4.44
		4.54
		0.42
		1.34
		4.53
		5.52
		2.44
		4.58
		3.14
		2.61
		3.51
		2.96
		1.01
		4.09
		5.52
		2.02
		5.01
		2.53
		4.25
		2.02
		0
		2.8
		3.35
		3.76
		1.52
		3.03
		1.34
		3.4
		3.2
		3.69
		2.72
		4.64
		2.93
		3.46
		4.28
		2.83
		2.48
		3.65
		1.96
		1.13
		2.96
		3.25
		1.6
		3.57
		3.35
		3.93
		3.2
		1.96
		3.85
		5.33
		3.73
		2.02
		2.76
		4.44
		3.05
		1.83
		1.13
		1.01
		2.72
		2.57
		0
		3.57
		3.49
		2.48
		3.85
		5.39
		5.21
		2.3
		3.9
		2.44
		4.46
		3.17
		3.83
		4.6
		4.29
		0.42
		2.34
		4.38
		4.06
		2.19
		1.96
		5.09
		2.39
		4.65
		5.34
		2.34
		1.43
		4.61
		0.42
		2.8
		4.48
		2.93
		1.83
		2.57
		4.4
		2.96
		3.98
		2.61
		4.63
		3.87
		2.44
		2.9
		4.2
		3.44
		2.34
		0.75
		3.42
		4.18
		2.39
		2.72
		1.13
		2.69
		4.45
		1.76
		3.3
		3.82
		3.65
		2.96
		2.19
		4.42
		2.3
		4.17
		3.63
		3.57
		0.75
		2.53
		3.95
		3.46
		2.9
		1.9
		2.8
		4.31
		4.18
		3.88
		2.24
		3.98
		3.05
		3.78
		4.4
		2.72
		2.83
		1.43
		1.52
		1.43
		4.43
		1.43
		3.98
		4.17
		2.39
		3.87
		4.38
		5.16
		4.46
		3.9
		4.83
		3.05
		4.13
		3.4
		2.48
		1.43
		1.6
		3.61
		3.05
		3.83
		2.34
		2.08
		4.14
		4.43
		3.63
		3.35
		0.59
		2.83
		2.02
		2.96
		0.75
		4.46
		0.59
		1.24
		1.83
		2.61
		2.44
		4.21
		2.57
		4.34
		3.37
		1.83
		2.96
		3.27
		4.4
		3.03
		3.95
		2.08
		4.86
		0.89
		4.18
		4.46
		3.93
		2.96
		3.95
		4.03
		4.58
		2.87
		1.68
		2.19
		4.36
		3.87
		3.35
		3.53
		3.55
		2.08
		2.14
		4.96
		2.57
		3.51
		1.34
		4.32
		3.69
		3.76
		3.05
		0.75
		2.65
		4.17
		2.76
		0.89
		4.18
		2.83
		3.9
		2.93
		4.83
		2.08
		3.65
		3.87
		0.75
		1.52
		3.51
		2.69
		2.9
		3.53
		2.65
		2.08
		2.53
		4.35
		1.13
		2.69
		2.08
		2.8
		3.3
		2.14
		2.39
		3.98
		2.44
		2.57
[truncated: 11,830 more rows]

## Sheet: Supplementary Fig. 9f
Supplementary Fig. 9f Average signal of H3K36me3 at gene bodies (from 10 kb upstream of the transcription start site [TSS] to 10 kb downstream of the transcription end site [TES]) whose H3K4me3 was upregulated, stable, or downregulated in MCM2-2A mutant MCF-7 cells
	-10kb
WT-down-#1	1.63	1.65	1.47	1.55	1.51	1.51	1.55	1.59	1.65	1.51	1.53	1.55	1.3	1.44	1.35	1.47	1.26	1.34	1.33	1.28	1.2	1.14	1.13	1.2	1.22	1.25	1.11	1.11	1.16	1.08	1.11	1.01	0.98	0.82	0.72	0.76	0.68	0.6	0.58	0.55	0.49	0.48	0.39	0.35	0.33	0.3	0.31	0.41	0.61
WT-stable-#1	1.33	1.34	1.29	1.28	1.28	1.3	1.35	1.37	1.43	1.42	1.43	1.31	1.28	1.25	1.23	1.27	1.28	1.3	1.31	1.27	1.24	1.21	1.22	1.22	1.2	1.2	1.18	1.12	1.08	1.07	1.07	1.06	1.03	0.99	0.94	0.89	0.82	0.76	0.7	0.59	0.52	0.42	0.38	0.33	0.29	0.3	0.33	0.51	0.95
WT-up-#1	0.55	0.34	0.35	0.39	0.29	0.4	0.54	0.58	0.74	0.59	0.43	0.19	0.25	0.17	0.12	0.08	0.36	0.45	0.94	0.87	0.55	0.65	0.87	1.13	1.08	0.48	0.36	0.38	0.37	0.43	0.9	0.81	0.36	0.27	0.29	0.21	0.21	0.43	0.39	0.34	0.18	0.23	0.28	0.14	0.11	0.06	0.13	0.22	0.38
WT-down-#2	1.62	1.51	1.39	1.41	1.37	1.43	1.43	1.41	1.49	1.47	1.28	1.32	1.26	1.32	1.3	1.24	1.16	1.19	1.26	1.19	1.08	1.05	1.07	1.03	1.11	1.06	1.04	0.92	0.96	1.03	1.03	0.99	0.99	0.87	0.88	0.79	0.77	0.69	0.62	0.61	0.56	0.47	0.51	0.46	0.44	0.44	0.44	0.49	0.68
WT-stable-#2	1.15	1.15	1.12	1.12	1.09	1.15	1.15	1.13	1.16	1.24	1.19	1.13	1.09	1.05	1.06	1.06	1.09	1.11	1.1	1.08	1.07	1.02	1.05	1.05	1.07	1.03	1.05	0.99	0.99	0.96	0.9	0.91	0.89	0.91	0.86	0.8	0.79	0.72	0.65	0.56	0.5	0.44	0.4	0.35	0.32	0.33	0.36	0.54	1
WT-up-#2	0.31	0.39	0.41	0.43	0.38	0.28	0.18	0.55	0.35	0.23	0.21	0.27	0.12	0.14	0.19	0.15	0.23	0.52	0.42	0.36	0.26	0.49	0.75	0.83	0.5	0.44	0.27	0.32	0.13	0.1	0.29	0.28	0.18	0.15	0.11	0.08	0.1	0.17	0.26	0.27	0.14	0.07	0.21	0.17	0.12	0.06	0.12	0.22	0.36
[truncated: 102 more columns]

## Sheet: Supplementary Fig. 9g
Fig. 3c Expression of genes with H3K4me3 upregulated, stable, or downregulated promoters in MCM2-2A mutant and WT 293T cells.
WT 293T cells						MCM2-2A 293T cells
Expression for gene with upregulated H3K4me3 promoter		Expression for gene with downregulated H3K4me3 promoter		Expression for gene with stable H3K4me3 promoter		Expression for gene with upregulated H3K4me3 promoter		Expression for gene with downregulated H3K4me3 promoter		Expression for gene with stable H3K4me3 promoter
WT-R1	WT-R2	WT-R1	WT-R2	WT-R1	WT-R2	MCM2-2A-R1	MCM2-2A-R2	MCM2-2A-R1	MCM2-2A-R2	MCM2-2A-R1	MCM2-2A-R2
1.74	1.33	4.84	4.56	4.53	4.42	3.38	3.54	4.31	4.4	4.76	4.73
1.74	1.33	1.36	1.72	4.53	4.42	3.38	3.54	0.91	1.43	4.76	4.73
1.74	1.33	1.36	1.72	6.38	6.06	3.38	3.54	0.91	1.43	6.27	5.85
0	0	1.36	1.72	2.85	2.7	0.53	0.94	0.91	1.43	3.81	3.65
0.22	0.3	3.13	3.42	4.58	4.31	1.19	1.05	3.2	3.19	3.73	3.47
1.97	1.87	3.13	3.42	6	5.73	2.46	2.35	3.2	3.19	5.88	5.93
1.87	1.78	3.13	3.42	3.72	3.64	3.09	3.4	3.2	3.19	3.74	3.8
0.25	0.15	3.13	3.42	4.54	4.31	0.3	0.37	3.2	3.19	4.27	4.5
0.32	0.6	4.97	5.05	4.54	4.31	1.15	0.67	4.72	4.67	4.27	4.5
1.89	1.77	3.76	3.45	0.12	0.12	2.37	2.64	3.38	3.34	0.2	0.2
1.89	1.77	3.76	3.45	4.89	4.69	2.37	2.64	3.38	3.34	4.92	4.85
1.11	0.82	6.23	6.49	7.57	7.3	2.06	2.03	6.26	6.28	6.87	6.96
1.85	1.61	6.23	6.49	4.84	4.56	2.19	1.99	6.26	6.28	4.31	4.4
1.85	1.61	0.8	1.11	6.79	6.72	2.19	1.99	1.65	1.62	6.13	6.13
1.78	1.3	1.62	1.81	3.96	3.72	2.8	2.62	1.18	1.19	4.25	4.24
0.65	0.33	1.62	1.81	3.37	3.53	2.57	2.36	1.18	1.19	4.19	4.08
1.47	1.34	1.05	0.94	3.37	3.53	3.01	2.93	0.61	0.42	4.19	4.08
1.47	1.34	1.05	0.94	3.37	3.53	3.01	2.93	0.61	0.42	4.19	4.08
3.84	3.73	4.57	4.72	4.48	4.36	5.6	5.54	4.16	4.1	4.1	4.2
0	0	5.95	6.06	4.73	4.58	0.1	0.07	4.85	4.81	4.5	4.41
0	0	5.2	5.31	7.05	7.17	0.1	0.07	4.61	4.62	7.14	7.18
0.41	0.38	1.95	1.89	7.05	7.17	2.06	1.78	1.92	1.67	7.14	7.18
0.84	0.7	4.48	4.62	1.77	1.54	1.47	1.28	4.02	3.98	2.56	2.52
4.02	4.04	5.04	4.65	5.69	5.28	4.19	4.16	3.6	3.66	5.59	5.7
2.34	2.38	6.37	6.18	5.69	5.28	3.28	3.25	6.24	6.46	5.59	5.7
0	0	4.23	4.13	5.38	5.29	0	0.94	3.64	3.57	5.38	5.44
0.31	1.02	4.23	4.13	3.1	2.6	1.68	0.94	3.64	3.57	2.6	2.39
0.31	1.02	7.13	6.73	4.62	4.36	1.68	0.94	5.84	5.83	4.19	4.34
0.45	0.2	4.04	3.96	4.62	4.36	1.6	1.72	4.03	4.12	4.19	4.34
0	0	0	0	2.18	1.56	0.28	0.12	0	0	2.22	2.05
2.5	2.32	0	0	0	0	3.94	3.79	0	0	0	0
2.5	2.32	4.35	4.22	3.77	3.7	3.94	3.79	3.24	3.25	3.19	3.13
2.5	2.32	0	0	3.77	3.7	3.94	3.79	0	0.05	3.19	3.13
0.6	0.56	8.1	7.94	3.44	3.37	1.57	1.52	6.62	6.69	3.57	3.7
0.6	0.56	5.51	5.65	7.71	7.73	1.57	1.52	4.99	5.03	7.14	7.14
0.6	0.56	6.25	6.21	5.97	5.96	1.57	1.52	4.79	4.84	5.72	5.79
0.6	0.56	7.46	7.34	0	0	1.57	1.52	6.81	6.86	0	0
2.16	2.17	3.88	4.3	2.05	1.64	2.43	2.29	3.12	3.34	2.71	2.45
2.09	2.39	3.49	3.79	2.29	1.8	2.95	3.16	3.12	3.27	2.24	2.11
3.11	3.25	3.49	3.79	2.29	1.8	3.83	3.78	3.12	3.27	2.24	2.11
3.11	3.25	0.73	0.38	2.29	1.8	3.83	3.78	0.8	0.82	2.24	2.11
3.11	3.25	4.47	4.35	2.29	1.8	3.83	3.78	4.26	4.28	2.24	2.11
3.15	3.34	0	0	3.71	3.49	3.71	3.46	0.1	0	3.67	3.81
3.15	3.34	7.42	7.11	3.83	3.78	3.71	3.46	6.24	6.35	4.36	4.48
0.02	0.06	6.25	6.04	4.97	4.67	0.06	0.06	4.44	4.96	4.74	5.06
0.02	0.06	6.68	6.51	4.97	4.67	0.06	0.06	6.27	6.26	4.74	5.06
0.02	0.06	6.68	6.51	6.98	7.31	0.06	0.06	6.27	6.26	7.18	7.03
0.02	0.06	4.19	3.86	6.98	7.31	0.06	0.06	3.76	3.93	7.18	7.03
0	0.03	4.19	3.86	6.98	7.31	0.56	0.44	3.76	3.93	7.18	7.03
0	0	4.26	4.21	6.98	7.31	0.03	0.01	3.53	3.55	7.18	7.03
4.66	4.76	4.26	4.21	1.07	1.13	5.09	5.05	3.53	3.55	1.85	1.62
3.01	2.86	7.26	6.95	1.07	1.13	3.94	3.99	5.77	5.79	1.85	1.62
4.66	4.76	0	0	3.63	3.56	5.09	5.05	0	0	3.72	3.86
1.8	2.08	7.29	7.16	9.85	9.74	2.6	2.56	5.98	6.1	9.12	9.22
2.73	2.65	7.29	7.16	4.02	3.65	3.29	3.16	5.98	6.1	3.7	3.78
0.19	0.5	1.77	1.66	3	2.98	0.32	0.3	0.14	0	3.28	3.04
0.85	0.74	1.06	0.66	3	2.98	1.89	1.78	0	0	3.28	3.04
0.85	0.74	1.06	0.66	4.73	4.83	1.89	1.78	0	0	4.6	4.68
0.17	0.28	3.06	3.02	4.49	4.63	0.05	0.15	1.9	1.78	4.08	4.13
1.93	2.01	5.66	5.74	4.32	4.43	2.97	2.99	4.44	4.27	4.06	4.07
0.52	0.67	5.66	5.74	6.06	6.15	2.62	2.69	4.44	4.27	5.34	5.23
2.05	1.6	5.66	5.74	1.42	1.34	3.12	3.32	4.44	4.27	2.26	2.13
0.24	0.25	5.66	5.74	7.05	6.78	1.28	1.15	4.44	4.27	5.98	6.18
0.35	0.63	5.66	5.74	4.87	4.74	2.41	2.28	4.44	4.27	4.62	4.53
3.68	3.88	4.03	4.09	2.76	2.62	5.17	5.4	3.84	3.66	2.63	2.65
3.68	3.88	0	0	2.7	2.6	5.17	5.4	0.19	0	2.91	2.85
0.49	0.5	1.98	1.92	2.7	2.6	1.11	1.21	0.32	0.22	2.91	2.85
0.49	0.5	4.51	4.71	5.39	5.1	1.11	1.21	1.79	1.93	5.31	5.38
1.6	1.74	0.71	0.5	3.95	3.84	2.8	2.76	0.5	0.84	3.79	3.89
0.23	0.23	4.46	4.69	3.35	3.35	0.66	0.58	4.41	4.38	2.8	2.67
0.23	0.23	1.67	1.72	3.35	3.35	0.66	0.58	0.92	0.73	2.8	2.67
1.09	1.39	2.46	2.52	3.56	3.69	2.1	2.1	1.14	1.21	3.95	3.77
1.88	1.93	0.04	0.05	2.8	2.97	1.71	1.46	0.35	0.22	3.18	3.16
0	0	3.79	3.59	2.8	2.97	1.02	0.68	2.75	2.89	3.18	3.16
0	0	3.79	3.59	2.86	2.75	0	0	2.75	2.89	3.31	3.37
0	0	3.79	3.59	2.86	2.75	0	0	2.75	2.89	3.31	3.37
3.59	3.6	3.79	3.59	2.86	2.75	4.2	4.01	2.75	2.89	3.31	3.37
0.66	0.72	0.29	0.3	4.19	4.43	2.24	1.86	0.72	0.79	4.18	4.19
0.21	0.07	8.58	8.46	4.39	4.14	0.49	0.64	7.72	7.91	4.65	4.68
0	0	4.82	4.61	3.15	3.13	0.66	0.38	4.28	4.42	3.25	3.31
0	0	4.82	4.61	3.15	3.13	0	0	4.28	4.42	3.25	3.31
0	0	4.82	4.61	2.6	2.36	0	0	4.28	4.42	2.96	2.78
0	0	5.55	5.35	6.45	6.44	1.99	1.7	4.1	4.17	6.02	6.07
0	0	3.64	3.19	5.02	4.89	1.99	1.7	3.76	3.73	4.45	4.46
0.23	0.19	3.64	3.19	5.02	4.89	0.75	0.63	3.76	3.73	4.45	4.46
1.27	1.23	5.61	5.59	1.65	1.59	3.77	3.76	5.2	5.17	2.48	2.42
3.01	2.62	3.01	2.92	2.61	2.47	5.14	5.08	2.96	3.09	2.69	2.81
5.14	4.95	2.1	2.23	4.25	4.15	6.87	6.89	1.64	1.52	4.45	4.43
4.39	4.27	3.01	2.92	5.92	5.93	7.25	7.02	2.96	3.09	4.79	5.08
4.39	4.27	3.16	2.88	4.25	4.21	7.25	7.02	2.46	2.35	4.02	4.1
0	0	6.01	5.75	4.14	3.82	0.14	0.31	5.59	5.53	4.2	4.16
0.38	1.1	6.01	5.75	4.75	4.34	0.87	0.75	5.59	5.53	4.18	4.3
0.38	1.1	3.91	3.83	4.75	4.34	0.87	0.75	3.06	3.12	4.18	4.3
0	0	0.9	1	6.69	6.64	0	0	0.6	0.8	6.48	6.51
1.42	1.49	4.66	4.64	6.69	6.64	2.75	2.81	3.96	4.02	6.48	6.51
1.43	1.75	4.89	4.68	3.13	3.53	2.04	2.27	4.05	4.03	4.69	4.3
3.76	3.76	4.89	4.68	3.13	3.53	3.99	3.68	4.05	4.03	4.69	4.3
1.8	2.06	4.89	4.68	3.13	3.53	3	2.79	4.05	4.03	4.69	4.3
1.8	2.06	4.89	4.68	3.13	3.53	3	2.79	4.05	4.03	4.69	4.3
0.05	0	0.99	1.02	3.13	3.53	1.83	1.83	0.73	0.5	4.69	4.3
0.05	0	5.18	4.99	3.13	3.53	1.83	1.83	3.99	4.04	4.69	4.3
0.19	0	4.99	4.73	3.13	3.53	0.35	0.36	4.39	4.26	4.69	4.3
2.94	2.9	0.15	0	2.55	2.67	3.16	3.06	0	0	3.75	3.58
2.94	2.9	0.15	0	7.14	6.99	3.16	3.06	0	0	6.89	6.93
1.9	1.51	0	0	5.4	5.45	3.04	2.97	0	0	5.11	5.15
2.5	2.45	0.47	0.85	3.13	3.05	2.71	2.76	0.68	0.5	2.9	2.84
1.28	1.22	0.47	0.85	6.6	6.58	1.48	1.39	0.68	0.5	6.12	6.13
1.43	1.32	1.13	1.24	3.56	3.7	3.13	3	0.87	0.95	3.76	3.79
0.38	0.62	4.25	3.79	3.56	3.7	1.4	1.45	2.98	2.98	3.76	3.79
0.08	0.04	4.25	3.79	2.1	1.71	0.2	0.33	2.98	2.98	2.15	2.15
1.54	1.46	4.25	3.79	5.35	5.34	1.76	1.75	2.98	2.98	5.24	5.27
0.91	1.63	1.4	1.11	5.68	5.7	3.02	2.37	1.12	1.42	5.92	6.05
0.54	0.58	1.35	1.57	5.37	5.29	2.93	2.96	0.89	1.15	5.2	5.25
0.54	0.58	3.04	2.86	4.32	4	2.93	2.96	2.05	2.01	4.23	4.11
0.1	0.03	3.04	2.86	4.32	4	0.49	0.3	2.05	2.01	4.23	4.11
3.06	2.97	5.15	5.1	4.32	4	3.91	3.82	4.13	4.27	4.23	4.11
3.06	2.97	4.29	4.37	4.29	4.14	3.91	3.82	4.1	4.13	4.61	4.51
4.13	4.01	3.91	3.72	0.36	0.3	6.26	6.29	3.91	3.89	0.84	1.21
3.6	3.89	0.36	0.46	3.88	3.86	4.06	3.79	0.22	0	4.32	4.21
0.15	0.32	0.36	0.46	3.88	3.86	0.82	0.79	0.22	0	4.32	4.21
1	1.25	0.11	0.11	3.88	3.86	0.82	0.62	0.12	0.06	4.32	4.21
1.15	1.12	5.41	5.07	3.88	3.86	1.57	1.67	4.63	4.57	4.32	4.21
2.17	2.12	4.15	4.17	2.93	3.11	3.27	2.82	4.04	4.14	3.47	3.42
1.73	1.86	3.09	2.86	2.93	3.11	1.99	1.6	2.72	2.81	3.47	3.42
1.63	1.69	4.22	3.89	2.93	3.11	2.03	1.8	3.51	3.4	3.47	3.42
0.95	0.86	4.22	3.89	2.93	3.05	2.26	2.25	3.51	3.4	3.52	3.37
1.09	0.55	4.8	4.47	2.93	3.05	2.6	2.21	4.07	3.99	3.52	3.37
1.65	1.53	3.65	3.82	2.93	3.05	2.39	2.43	3.34	3.06	3.52	3.37
0.05	0.12	3.65	3.82	2.93	3.05	0.25	0.24	3.34	3.06	3.52	3.37
2.83	2.79	0	0	2.93	3.05	4.54	4.47	0	0	3.52	3.37
0.78	0.37	0.99	0.79	4.79	4.98	0.97	1.04	1.09	1.14	5.56	5.55
0.78	0.37	1.04	0.94	0.84	1.04	0.97	1.04	1.22	1.64	2.01	1.86
0.76	0.81	1.04	0.94	5.04	4.87	1.11	1.33	1.22	1.64	4.75	4.72
0.76	0.81	4.19	3.9	5.07	5.08	1.11	1.33	3.28	3.33	5.01	5.11
0.76	0.81	2.33	2.54	5.07	5.08	1.11	1.33	2.08	2.22	5.01	5.11
0.48	0.53	2.33	2.54	5.07	5.08	1.45	1.43	2.08	2.22	5.01	5.11
0.45	0.48	5.9	5.87	5.07	5.08	1.08	0.93	4.94	4.93	5.01	5.11
0.04	0.02	5.9	5.87	1.99	2.01	1.06	1.18	4.94	4.93	2.85	2.87
0.63	0.65	6.46	6.51	8.45	8.47	2.63	2.51	4.67	4.73	8.69	8.67
0	0	3.75	3.73	8.45	8.47	0	0.1	2.87	2.79	8.69	8.67
3.17	3.29	5.26	5.29	8.45	8.47	2.81	2.77	3.92	4.07	8.69	8.67
3.17	3.29	2.47	2.38	8.63	8.85	2.81	2.77	1.89	1.53	8.42	8.56
0.38	0.17	5.51	5.74	7.49	7.48	0.28	0.47	4.48	4.48	7.15	7.07
0.38	0.17	3.73	3.55	4.3	4.16	0.28	0.47	3.87	3.85	4.35	4.29
0.27	0.29	9.24	9.23	2.29	2.22	1.3	0.65	9.37	9.42	2.36	2.41
0	0	2.63	2.74	0.59	0.74	0.25	0.12	0.13	0.37	1.36	1.27
0.66	0.99	0	0	1.76	1.72	1.01	0.77	0.19	0	2.15	2.33
2.36	2.29	0	0	1.76	1.72	2.09	1.96	0.19	0	2.15	2.33
0.58	0.61	0	0	6.34	6.42	1.39	0.88	0.19	0	6.02	6
0.58	0.61	2.25	1.8	3.58	3.67	1.39	0.88	1.68	1.37	4.06	4.12
2.89	2.76	2.25	1.8	2.18	2.71	1.88	1.86	1.68	1.37	3.15	2.77
2.89	2.76	5.62	5.54	7.29	7.19	1.88	1.86	4.4	4.49	6.33	6.45
1.12	1.41	2.94	2.92	7.29	7.19	1.85	1.93	2.8	2.45	6.33	6.45
0	0	3.95	3.88	3.34	3.29	0	0.17	2.6	2.59	2.59	2.69
0	0	0.92	0.87	6.75	6.71	0.09	0	0.62	0.51	6.67	6.73
0.09	0	0.92	0.87	6.75	6.71	0.41	0.54	0.62	0.51	6.67	6.73
0	0	3.06	2.88	5.82	5.89	0.09	0	2.41	2.37	5.79	5.77
0	0	6.44	6.22	5.82	5.89	0.09	0	5.09	5.14	5.79	5.77
1.28	1.12	5.22	5.16	2.77	2.63	1.53	1.48	4.42	4.36	3.01	2.97
1.28	1.12	8.19	7.93	2.77	2.63	1.53	1.48	6.62	6.68	3.01	2.97
0.59	0.64	6.45	6.57	5.89	5.94	2.39	1.99	5.14	4.99	5.79	5.88
0.59	0.64	0	0	5.89	5.94	2.39	1.99	0.46	0.33	5.79	5.88
0.89	0.84	1.28	0.93	6.47	6.27	0.73	0.74	0.11	0	5.66	5.82
1.52	1.24	1.28	0.93	3.53	3.18	2.88	2.81	0.11	0	4.63	4.58
1.52	1.24	2	2.43	3.53	3.18	2.88	2.81	0	0	4.63	4.58
0.24	0.55	4.63	4.84	0.21	0.31	2.46	2.2	4.21	4.36	0.18	0
0.09	0	5.25	5.27	2.43	2.27	0.23	0.11	3.05	3.04	3.42	3.27
0.09	0	1.2	1.45	4.08	3.91	0.23	0.11	0.59	0.56	3.89	3.88
0.09	0	3.85	4.04	4.08	3.91	0.23	0.11	3.51	3.51	3.89	3.88
0	0	3.85	4.04	5.15	4.62	0	0.12	3.51	3.51	5.16	5.11
0.76	0.94	2.87	2.85	4.49	4.22	1.46	1.71	3.22	3.06	4.48	4.33
0.83	0.7	0.65	0.75	8.19	8.05	0.98	0.89	0.86	0.74	7.79	7.87
1.65	1.89	2.96	3.14	3.99	3.82	2.19	2.16	2.02	2.05	3.65	3.84
0.24	0.17	0.41	0.46	8.05	7.93	0.74	0.78	0.11	0.15	8.02	8.03
1.08	1.1	0.47	0.69	8.52	8.29	1.95	2.06	0.14	0.21	7.68	7.84
1.08	1.1	0.47	0.69	1.3	1.41	1.95	2.06	0.14	0.21	1.95	2.01
2.1	2.11	0.47	0.69	2.63	2.76	2	1.95	0.14	0.21	3.03	2.9
2.1	2.11	0.19	0.68	5.29	5.48	2	1.95	0.07	0.07	5.35	5.28
0.73	1.05	0.19	0.68	4.1	3.87	1.81	1.3	0.07	0.07	5.11	5.05
0.91	0.97	0.19	0.68	4.05	4.18	1.62	1.66	0.07	0.07	4.65	4.55
4.22	4.38	2.44	2.67	4.05	4.18	5.04	5.36	2.2	2.25	4.65	4.55
0.05	0	0	0.11	7.21	7.02	0.13	0.22	0.18	0	6.35	6.35
4.48	4.62	7.53	7.72	1.29	0.91	4.02	3.98	7.2	7.24	2.58	2.23
0.51	1.1	5.77	5.87	1.29	0.91	1.81	1.69	5.71	5.72	2.58	2.23
0.51	1.1	0	0	0.3	0.58	1.81	1.69	0	0	1.15	1.11
2.95	2.92	3.52	3.19	3.67	3.5	3.66	3.6	3.22	3.07	4.42	4.32
1.3	0.95	0.69	0.83	1.8	2.15	2.54	2.21	0.15	0.53	2.68	2.53
1.3	0.95	0.69	0.83	1.8	2.15	2.54	2.21	0.15	0.53	2.68	2.53
0.27	0.41	4.56	4.34	2.78	2.71	1.34	0.99	3.28	3.59	3.09	3.09
0.37	0.27	4.56	4.34	4.91	4.78	1.3	1.38	3.28	3.59	4.76	4.82
0.38	0.24	0.24	0.25	2.08	1.98	0.54	0.27	0.21	0.22	2.84	3.02
0.05	0	0.24	0.25	3.79	4.17	0.2	0.21	0.21	0.22	3.74	3.76
1	0.41	4.54	4.34	3.79	4.17	0.95	0.48	3.86	3.95	3.74	3.76
4.16	3.71	7.42	7.48	7.95	7.93	4.9	4.98	6.01	6.03	7.37	7.32
0.43	0.58	7.42	7.48	4.58	4.69	2.92	2.8	6.01	6.03	4.77	4.71
0.43	0.58	6.92	6.72	5.07	4.94	2.92	2.8	6.37	6.39	4.38	4.55
0.43	0.58	6.74	6.44	5.07	4.94	2.92	2.8	5.32	5.17	4.38	4.55
1.02	0.72	6.74	6.44	4.17	4.13	1.95	1.69	5.32	5.17	4.17	4.08
0.34	0.48	7.52	7.32	3.75	3.76	1.56	1.29	6.12	6.27	3.74	3.66
0.48	0.67	2.6	2.47	3.75	3.76	1.64	1.49	2.36	2.47	3.74	3.66
2.58	2.53	2.65	2.52	5.32	5.04	3.11	2.82	1.83	1.78	5.47	5.33
2.58	2.53	2.67	3.16	6.27	6.23	3.11	2.82	2.77	2.88	5.72	5.86
0.12	0.45	2.67	3.16	4.27	4.13	1.61	1.17	2.77	2.88	4.43	4.45
0.26	0.27	2.67	3.16	5.91	5.83	0.68	0.49	2.77	2.88	5.49	5.46
0.26	0.27	2.67	3.16	5.59	5.52	0.68	0.49	2.77	2.88	5.43	5.6
1.22	1.27	2.67	3.16	5.15	5.29	2.19	2.06	2.77	2.88	4.39	4.42
0.19	0.26	6.53	6.7	2.65	1.84	0.72	0.93	6.07	6.13	2.96	2.84
0.19	0.26	0	0.13	4.65	4.82	0.72	0.93	0.06	0	5.29	5.4
0.15	0	1.41	1.5	4.82	4.96	1.31	1.14	0.98	0.89	4.24	4.38
0.15	0	3.19	3.41	9.23	9.12	1.31	1.14	3.15	2.87	8.53	8.46
0.15	0	0.04	0.04	9.23	9.12	1.31	1.14	0	0	8.53	8.46
0.15	0	4.14	4.09	4.14	4.19	1.31	1.14	3.2	3.04	3.8	4.04
0.15	0	4.14	4.09	4.14	4.19	1.31	1.14	3.2	3.04	3.8	4.04
0.15	0	4.14	4.09	6.72	6.6	1.31	1.14	3.2	3.04	6.57	6.63
0.15	0	2.26	2.01	4.62	4.53	1.31	1.14	0.98	0.93	4.28	4.3
0.15	0	1.67	1.65	4.62	4.53	1.31	1.14	0.16	0.17	4.28	4.3
0	0	3.09	3.46	1.88	2.09	0.16	0.09	1.23	0.64	1.97	2.11
1.74	2.22	3.28	3.55	1.88	2.09	1.89	1.71	1.97	2.1	1.97	2.11
1.74	2.22	6.61	6.63	1.73	1.53	1.89	1.71	3.46	3.44	1.54	1.26
1.74	2.22	8.16	8.22	0.27	0.07	1.89	1.71	4.64	4.73	0.62	0.59
2.22	2.45	8.16	8.22	4.34	4.5	3.44	3.41	4.64	4.73	4.18	4.25
0.99	1.07	3.17	3.25	4.34	4.5	1.38	1.28	0.64	0.86	4.18	4.25
0.38	0.25	3.17	3.25	4.34	4.5	2.24	2.25	0.64	0.86	4.18	4.25
0.05	0.12	1.2	1.52	4.34	4.5	0.9	0.79	0.19	0.33	4.18	4.25
0.05	0.12	1.2	1.52	1.84	1.91	0.9	0.79	0.19	0.33	2.05	2.21
3.87	3.93	1.2	1.52	7.1	7.1	4.41	4.4	0.19	0.33	6.61	6.69
0.61	0.57	1.2	1.52	2.5	2.36	0.89	0.94	0.19	0.33	2.51	2.42
1.54	1.92	1.2	1.52	4.83	4.63	1.82	1.74	0.19	0.33	4.8	4.87
1.2	0.93	1.2	1.52	3.99	3.92	1.74	1.96	0.19	0.33	4.18	4.37
0.2	0.11	1.2	1.52	5.04	4.86	1.02	1.13	0.19	0.33	4.13	4.38
3.17	3.19	7.94	7.79	4.82	4.71	3.83	3.97	7.38	7.43	4.41	4.24
0.14	0.26	7.94	7.79	1.28	1.05	1.58	1.45	7.38	7.43	1.99	1.66
0.14	0.26	4.97	5.08	1.28	1.05	1.58	1.45	3.82	3.91	1.99	1.66
0.06	0	4.97	5.08	1.28	1.05	2.13	2.11	3.82	3.91	1.99	1.66
0.06	0	5.32	5.35	2.43	2.29	2.13	2.11	2.82	2.78	1.86	1.83
0.03	0.06	4.64	4.65	2.43	2.29	1.77	1.54	3.12	3.18	1.86	1.83
0.03	0.06	4.64	4.65	5.9	5.64	1.77	1.54	3.12	3.18	5.41	5.42
0.14	0.15	2.42	2.3	5.9	5.64	1.56	1.55	1.69	1.57	5.41	5.42
0.14	0.15	4.56	4.71	5.59	5.47	1.56	1.55	3.01	2.85	5.21	5.32
4.3	4.21	2.6	2.4	0.46	0.37	5.3	5.25	1.91	2.35	0.58	0.23
2.38	1.73	3.24	3.23	1.25	1.33	2.84	2.71	2.54	2.46	1.05	1.29
3.81	3.63	4.28	4.08	1.25	1.33	4.49	4.53	2.63	2.68	1.05	1.29
3.81	3.63	4.12	3.89	1.11	1.15	4.49	4.53	2.53	2.61	1.43	1.83
3.26	3.17	2.44	2.6	0.85	0.65	3.83	3.83	1.93	1.93	1.09	1.21
0.52	0.45	2.08	2.14	0.85	0.65	0.82	0.68	1.5	1.26	1.09	1.21
0.52	0.45	6.67	6.34	6.72	6.51	0.82	0.68	5.68	5.67	6.11	6.22
0.26	0.21	5.41	5.32	3.73	3.59	0.39	0.29	4.36	4.38	3.52	3.62
0.5	0.67	5.41	5.32	2.17	2.17	1.73	1.59	4.36	4.38	2.2	2.07
1.85	1.73	2.85	3.17	4.78	4.58	2.89	2.71	2.54	2.45	3.67	3.84
1.85	1.73	2.85	3.17	3.18	2.8	2.89	2.71	2.54	2.45	3.02	3.02
0.37	0.25	1.59	1.51	3.18	2.8	0.56	0.45	1.14	1.11	3.02	3.02
0	0.02	3.14	2.95	3.18	2.8	0.24	0.17	3.48	3.3	3.02	3.02
0	0.02	8.47	8.58	3.18	2.8	0.24	0.17	8.04	8.05	3.02	3.02
0.2	0	8.47	8.58	3.18	2.8	0.34	0.18	8.04	8.05	3.02	3.02
0.04	0	8.47	8.58	3.18	2.8	0.06	0	8.04	8.05	3.02	3.02
0.04	0	0	0	2.28	2.08	0.06	0	0	0	2.92	2.69
0.93	1.22	0	0	4.09	4.22	1.47	1.35	0	0	3.59	3.71
0.93	1.22	0	0	1.98	2.23	1.47	1.35	0	0	2.12	2.34
0.93	1.22	5.74	5.85	9.46	9.32	1.47	1.35	3.8	3.78	8.75	8.87
0.93	1.22	2.48	2.6	9.46	9.32	1.47	1.35	2.07	2.07	8.75	8.87
0	0.22	3.07	3.4	5.24	5.52	0.5	0.5	1.04	0.79	4.71	4.58
0	0.22	0	0	5.03	5.16	0.5	0.5	0	0	4.84	4.93
0.97	0.6	0	0	3.88	3.66	2.9	2.59	0	0	4.37	4.27
0	0			3.88	3.66	0	0			4.37	4.27
2.87	2.77			3.88	3.66	2.87	2.97			4.37	4.27
0.76	0.68			4.93	4.76	0.82	0.89			4.74	4.74
0.54	0.57			4.93	4.76	2.19	2.3			4.74	4.74
0	0			4.93	4.76	0.19	0			4.74	4.74
0	0			9.72	9.52	0.19	0			9.25	9.33
0.17	0.33			4.99	4.85	1.63	1.81			5.1	5.23
0.17	0.33			1.11	0.91	1.63	1.81			1.7	1.68
0.03	0.08			1.11	0.91	0.02	0			1.7	1.68
0.33	0.3			0.94	0.85	0.66	0.63			0.49	0.58
0.33	0.3			0.64	0.36	0.66	0.63			1.58	1.69
0.33	0.3			0.64	0.36	0.66	0.63			1.58	1.69
0	0			0.85	1.23	0	0			1.17	0.79
0.16	0.37			4.26	4.47	1.23	0.96			3.94	4.01
0	0			6.03	5.77	0.84	0.99			5.87	5.98
0	0			6.03	5.77	1.34	0.54			5.87	5.98
0.06	0.11			4.06	4.13	0.53	0.61			4.41	4.39
0.06	0.11			5.48	5.46	0.53	0.61			5.64	5.66
1.31	1.47			4.71	4.84	2.55	2.52			4.58	4.56
1.31	1.47			4.71	4.84	2.55	2.52			4.58	4.56
0.51	0.53			6.08	5.91	1.98	1.7			5.88	5.97
0.22	0.42			6.23	6.49	0.71	0.91			6.26	6.28
1.07	1.09			6.23	6.49	2.65	2.4			6.26	6.28
0	0			4.63	4.71	0.09	0.09			4.1	4.24
0.12	0.29			5.62	5.62	0.34	0.11			4.77	5.07
0.12	0.29			5.62	5.62	0.34	0.11			4.77	5.07
0.12	0.29			7.12	7.21	0.34	0.11			6.73	6.62
0.12	0.29			5.64	5.84	0.34	0.11			4.96	5.13
0.12	0.29			4.6	4.71	0.34	0.11			4.98	5.01
0.12	0.29			5.87	5.84	0.34	0.11			5.5	5.59
0.06	0.04			5.87	5.84	0.19	0.12			5.5	5.59
1.15	1.11			3.28	3.33	1.6	1.32			3.17	3.12
1.15	1.11			4.69	4.8	1.6	1.32			4.56	4.58
0.32	0.33			0.6	0.56	0.57	0.58			1.57	1.52
0.77	0.86			0.6	0.56	1.39	1.23			1.57	1.52
1.3	1.08			4.55	4.51	2.61	2.62			4.23	4.15
1.09	1.17			5.87	5.7	2.41	2.46			7.8	7.75
1.82	1.83			2.27	2.23	3.41	3.15			2.75	2.36
2.25	2.28			2.27	2.23	3.95	3.81			2.75	2.36
0.65	0.77			4.82	5.05	1.47	1.19			5.16	5.15
2.87	2.61			6.19	6.09	3.79	3.8			6.16	6.14
2.87	2.61			6.19	6.09	3.79	3.8			6.16	6.14
2.49	2.2			2.61	2.59	3.49	3.5			2.8	2.57
2.49	2.2			3.93	3.99	3.49	3.5			4.41	4.37
2.49	2.2			5.03	5.05	3.49	3.5			5.41	5.43
3.53	3.28			5.03	5.05	7	6.9			5.41	5.43
0.67	1.03			5.03	5.05	2.88	2.71			5.41	5.43
0.74	0.5			4.52	4.61	2.13	1.85			4.55	4.47
2.75	2.64			4.52	4.61	3.91	3.87			4.55	4.47
0.92	1.09			4.52	4.61	1.22	1.61			4.55	4.47
0.92	1.09			4.52	4.61	1.22	1.61			4.55	4.47
0.92	1.09			3.15	3.34	1.22	1.61			3.71	3.46
2.41	2.37			3.15	3.34	3.67	3.44			3.71	3.46
1.75	1.42			4.18	4.18	2.04	2.15			4.48	4.58
1.75	1.42			4.18	4.18	2.04	2.15			4.48	4.58
0.43	0.53			0.7	0.73	2.14	1.9			0.95	1.09
0.1	0.1			0.7	0.73	0.54	0.25			0.95	1.09
0.55	0.5			8.01	8.1	1.5	1.18			7.6	7.62
1.6	1.57			4.76	4.93	1.84	1.92			6.34	6.22
1.6	1.57			5.24	5.54	1.84	1.92			5.68	5.55
0.44	0.25			7.19	7.43	0.78	0.29			7.06	6.93
0.44	0.25			5.22	5.47	0.78	0.29			5.16	5.04
0.36	0.33			7.07	7.28	1.3	1.21			6.55	6.51
0.7	0.86			1.46	1.6	0.98	1			2.25	1.85
0	0.65			3.81	4.11	1.17	0.57			4.58	4.54
0.88	0.62			3.81	4.11	0.53	0.1			4.58	4.54
1.84	1.87			6.99	7	2.2	2.53			6.05	6.03
1.84	1.87			0.41	0.42	2.2	2.53			0.23	0.32
1.84	1.87			4.97	5.2	2.2	2.53			5.08	5.09
1.84	1.87			0.53	0.55	2.2	2.53			0.73	0.85
1.4	1.51			0.53	0.55	1.86	1.66			0.73	0.85
0	0			2.49	2.82	0.21	0			3.35	3.11
0	0			2.49	2.82	0.14	0.1			3.35	3.11
0	0			3.26	3.56	0.08	0			4.54	4.47
0	0			3.26	3.56	0.04	0.14			4.54	4.47
0	0			6.79	6.81	0.04	0.14			6.48	6.5
0.59	0.39			6.79	6.81	3.48	3.38			6.48	6.5
0.06	0.07			1.1	1.06	1.33	1.11			1.32	0.98
1.26	1.25			2.29	2.51	4.49	4.39			3.44	3.41
1.16	1.17			1.21	1.27	2.63	2.8			1.22	1.05
1.16	1.17			1.21	1.27	2.63	2.8			1.22	1.05
1.1	1.4			1.21	1.27	1.85	2.12			1.22	1.05
0.49	0.27			4.32	4.53	1.54	1.7			4.67	4.63
0.16	0			4.32	4.53	0.49	0.14			4.67	4.63
0.16	0			3.1	2.99	0.49	0.14			3.07	2.83
2.91	2.7			2.92	2.92	2.73	2.8			2.62	2.67
2.91	2.7			3.84	3.82	2.73	2.8			4.46	4.49
0	0			3.84	3.82	0.6	0.62			4.46	4.49
0	0			2.15	2.45	0.6	0.62			2.43	2.29
0	0			4.65	4.79	0	0			4.98	4.93
1.18	1.39			4.65	4.79	1.63	1.59			4.98	4.93
0.42	0.39			3.37	3.56	0.7	0.59			3.33	3.21
0.51	0.29			3.03	3.2	0.94	0.65			3.46	3.35
0.51	0.29			3.44	3.53	0.94	0.65			3.55	3.36
1.54	1.56			3.44	3.53	1.63	1.8			3.55	3.36
0.19	0			5.06	5.29	0	0			5.02	5.18
2.73	2.92			5.06	5.29	4.32	4.16			5.02	5.18
1.15	1.2			5.06	5.29	1.13	1.26			5.02	5.18
1.15	1.2			0.43	0.45	1.13	1.26			0.68	0.39
4.54	4.75			1.05	1.05	4.88	4.8			1.62	1.69
0.16	0			2.61	2.33	0.17	0.04			2.71	2.62
0.16	0			2.61	2.33	0.17	0.04			2.71	2.62
1.21	1.45			2.61	2.33	2.09	1.96			2.71	2.62
0.02	0			2.9	3.02	0.09	0.05			3.06	2.98
0.02	0			4.1	4.23	0.09	0.05			3.6	3.64
0.02	0			4.1	4.23	0.09	0.05			3.6	3.64
0.02	0			2.47	2.21	0.09	0.05			2.04	2.07
0.02	0			2.47	2.21	0.09	0.05			2.04	2.07
0.02	0			2.47	2.21	0.09	0.05			2.04	2.07
1.8	1.51			3.77	4.09	2.09	2.16			3.59	3.53
0.13	0.07			3.77	4.09	1.05	0.99			3.59	3.53
2.29	2.12			2.37	2.39	2.78	2.55			3.28	3.26
2.29	2.12			2.37	2.39	2.78	2.55			3.28	3.26
1.94	1.69			1.48	1.29	2.93	2.88			1.99	2.21
1.01	0.8			1.48	1.29	1	1.14			1.99	2.21
2.72	2.48			1.48	1.29	4.19	4.15			1.99	2.21
1.27	1.53			2.72	2.87	2.27	2.02			3.33	3.44
1.27	1.53			1.13	1.38	2.27	2.02			1.46	1.67
1.27	1.53			4.38	4.48	2.27	2.02			4.3	4.46
0.07	0.07			4.38	4.48	0.18	0.4			4.3	4.46
1.78	1.67			4.11	4.49	2.34	2.03			3.89	3.95
1.78	1.67			4.42	4.67	2.34	2.03			4.43	4.51
0	0.09			2.68	2.84	0.65	0.4			3.25	3.2
0.63	0.59			5.23	5.44	1.22	1.03			5.37	5.47
2.15	2.11			5.23	5.44	4.87	4.89			5.37	5.47
0.13	0.14			2.11	1.83	0.22	0.43			2.35	2.53
0.13	0.14			2.11	1.83	0.22	0.43			2.35	2.53
0.13	0.14			5.08	4.97	0.22	0.43			4.28	4.44
0.13	0.14			5.08	4.97	0.22	0.43			4.28	4.44
0.08	0.31			0.16	0.34	0.2	0.21			0.34	0.42
2.21	2.17			0.16	0.34	3.26	3.36			0.34	0.42
0.31	0.37			0.16	0.34	0.48	0.3			0.34	0.42
0.67	0.7			2.18	2.21	1.89	1.54			2.45	2.25
0.67	0.7			3.67	3.46	1.89	1.54			3.82	3.94
0.02	0			5.68	5.8	0.29	0.49			5.38	5.27
0.76	0.74			5.11	5.26	1.27	0.86			5.23	5.25
1.41	1.42			3.97	4.03	3.06	2.77			4.21	4.25
1.08	0.69			4.14	4.42	1.52	1.39			4.59	4.5
1.08	0.69			5.39	5.41	1.52	1.39			5.04	5.21
1.08	0.69			3.08	2.97	1.52	1.39			3.41	3.55
0.23	0.36			4.27	4.07	0.34	0.61			4.22	4.22
0.08	0.2			4.27	4.07	0.47	0.48			4.22	4.22
0.08	0.2			4.27	4.07	0.47	0.48			4.22	4.22
0.07	0.12			4.27	4.07	0.38	0.27			4.22	4.22
0.07	0.12			0.16	0.17	0.38	0.27			0.4	0.28
0.07	0.12			4.27	4.07	0.38	0.27			4.22	4.22
0.07	0.12			2.69	2.85	0.38	0.27			3.68	3.28
0	0			3.73	3.57	0	0			3.9	3.95
0	0			1.56	1.26	0	0			2.45	2.26
0	0			3.9	3.77	0	0			4.03	4.12
0.78	0.75			7.11	6.98	1.23	1.2			7.11	7.11
0.73	0.99			7.11	6.98	1.85	1.72			7.11	7.11
0.91	0.85			7.14	7.17	1.45	1.57			6.49	6.52
1	0.69			6.4	6.27	1.1	0.99			5.33	5.43
0.02	0			6.4	6.27	0.36	0.3			5.33	5.43
0	0.03			5.04	4.86	0.22	0.07			5.32	5.24
0	0.03			5.04	4.86	0.22	0.07			5.32	5.24
0.61	0.7			5.04	4.86	1.36	1.38			5.32	5.24
0.07	0.29			5.04	4.86	0.13	0.19			5.32	5.24
2.32	2.15			5.86	5.49	2.39	2.43			6.92	6.83
0.51	0.41			5.86	5.49	0.81	0.71			6.92	6.83
0	0.02			5.86	5.49	0.15	0.13			6.92	6.83
0	0.06			5.23	5.12	0	0.1			4.34	4.48
1.6	1.65			5.23	5.12	2.3	2.14			4.34	4.48
0.64	0.61			3.3	3.44	2.4	2.36			3.52	3.54
0.64	0.61			0.78	0.69	2.4	2.36			1.52	1.51
0.64	0.61			0.78	0.69	2.4	2.36			1.52	1.51
0.64	0.61			0.78	0.69	2.4	2.36			1.52	1.51
0.64	0.61			0.78	0.69	2.4	2.36			1.52	1.51
0.2	0.11			6.77	6.82	0.71	0.67			6.4	6.25
3.21	3.16			2.28	2.45	3.19	3.35			2.73	2.56
0.06	0.31			1.29	1.92	0.5	0.69			2.19	2.02
0.06	0.31			1.29	1.92	0.5	0.69			2.19	2.02
1.42	1.13			1.43	1.62	2.39	2.44			2.22	2.13
1.42	1.13			3.3	3.46	2.39	2.44			3.38	3.4
1.69	1.51			3.3	3.46	4.01	4			3.38	3.4
1.69	1.51			3.47	3.25	4.01	4			4.01	3.88
2.94	2.88			3.47	3.25	3.01	3.09			4.01	3.88
0.06	0.04			2.97	3.07	0.09	0.09			3.06	2.93
0	0			1.9	1.58	0.12	0.06			2.28	2.25
0.07	0.15			4.49	4.65	0.44	0.33			3.68	3.81
2.31	2.26			2.68	2.68	3.13	3.09			2.94	2.89
0.94	0.65			8.51	8.35	2.11	2.12			7.3	7.27
0.84	1.09			4.68	4.63	2.48	2.26			4.81	4.83
0.23	0.48			4.68	4.63	0.97	0.91			4.81	4.83
1.84	1.34			4.02	4.06	2.66	2.55			3.91	3.85
1.52	0.83			0.07	0	2.08	2.1			0.06	0.23
2.49	2.58			4.39	4.32	2.48	2.43			4.8	4.71
2.49	2.58			4.39	4.32	2.48	2.43			4.8	4.71
0.63	0.59			5.15	5.03	1.66	1.64			5.19	5.32
0.4	0.37			5.15	5.03	1.55	1.34			5.19	5.32
0.4	0.37			3.23	3.04	1.55	1.34			4.71	4.56
2.04	2.3			3.23	3.04	3.02	2.81			4.71	4.56
2.04	2.3			0.98	0.89	3.02	2.81			1.04	0.72
1.81	1.91			1.37	0.75	2.33	2.42			1.55	1.95
1.81	1.91			1.37	0.75	2.33	2.42			1.55	1.95
0.37	0.58			3.61	3.73	0.8	0.64			3.55	3.61
1.81	2.18			2.21	2.1	2.5	2.46			2.39	2.61
1.81	2.18			2.21	2.1	2.5	2.46			2.39	2.61
1.17	1.23			2.8	2.8	1.89	1.69			2.82	2.91
0.28	0.06			0.6	0.6	0.41	0.5			0.71	0.8
0.93	0.59			0.6	0.6	1.19	0.77			0.71	0.8
1.06	0.8			3.59	3.6	1.16	0.92			4.2	4.01
0.59	0.53			3.59	3.6	1.33	1.57			4.2	4.01
0.09	0.1			0.7	0.95	0.53	0.76			0.81	0.8
0.09	0.1			0.7	0.95	0.53	0.76			0.81	0.8
0.09	0.1			0.83	0.72	0.53	0.76			2.76	3.34
0.09	0.1			0.83	0.72	0.53	0.76			2.76	3.34
0.91	0.95			0	0	2.88	2.59			1.16	1.85
0.28	0.1			0	0	1.29	0.97			0	0.96
0.08	0.12			0	0	0.12	0.13			0	0
2.82	2.69			0	0	3.27	3.13			0.53	0
0.11	0.06			0	0	0.25	0.37			0.53	0
1.44	1.38			0	0	2.64	2.53			0	0
1.44	1.38			0	0	2.64	2.53			0	0.96
1.44	1.38			0.85	1.87	2.64	2.53			0.75	1.66
1.44	1.38			1.7	1.62	2.64	2.53			4.32	4.39
1.44	1.38			0	0	2.64	2.53			0	0
1.23	1.08			6.2	6.14	2	2.47			6.01	6.01
1.23	1.08			0.66	0.72	2	2.47			2.24	1.86
2.11	1.92			3.51	3.55	2.8	2.84			3.94	3.84
0.16	0.48			4.1	3.96	0.53	0.41			4.89	4.64
0	0.09			4.1	3.96	0.89	0.76			4.89	4.64
0	0.09			4.1	3.96	0.89	0.76			4.89	4.64
0	0.09			7.06	7.32	0.89	0.76			6.57	6.47
0	0.09			7.06	7.32	0.89	0.76			6.57	6.47
0.38	0.72			7.05	6.94	1.7	1.08			6.44	6.36
0.07	0.09			7.05	6.94	0.71	0.65			6.44	6.36
0.07	0.09			4	4.13	0.71	0.65			3.91	3.99
1.18	0.69			0.27	0.49	1.08	1.04			0.95	0.81
0	0			6.73	6.73	0.17	0.16			6.72	6.72
0	0			6.73	6.73	0.17	0.16			6.72	6.72
0	0			7.43	7.41	0.17	0.16			7.05	7.13
0	0			7.43	7.41	0.17	0.16			7.05	7.13
0.57	0.41			7.43	7.41	1.69	1.3			7.05	7.13
0.04	0.04			7.43	7.41	0.5	0.58			7.05	7.13
0.04	0.04			4.21	4.26	0.5	0.58			5.48	5.43
1.35	1.35			5.4	5.43	2.81	2.65			5.86	5.8
3.79	3.59			5.4	5.43	2.75	2.89			5.86	5.8
3.79	3.59			2.31	2.23	2.75	2.89			2.36	2.23
2.39	2.52			4.08	3.95	3.11	2.91			3.8	3.8
2.16	2.33			3.77	3.56	2.79	2.7			3.85	3.91
1.81	1.48			6.03	5.97	3.95	3.89			5.74	5.8
0	0			7.92	7.77	0	0			7.79	7.83
0	0			5.52	5.48	0	0			5.33	5.39
0	0.03			5.52	5.48	0.34	0.21			5.33	5.39
0.37	0.61			5.52	5.48	1.85	1.4			5.33	5.39
0	0			8.72	8.56	0.08	0.08			8.4	8.54
0.95	1.63			3.2	3.27	3.15	3.03			4.29	4.34
0	0			7.38	7.41	0.16	0			8.5	8.47
0	0			4.95	4.77	0	0			4.78	4.81
0	0			1.51	1.69	0	0			2.1	2.4
0	0			1.73	2.05	0	0			1.75	1.91
0	0			7.33	7.23	0	0			7.07	7.17
0	0			6.82	6.85	0	0			6.29	6.41
0	0			6.82	6.85	0	0			6.29	6.41
0	0			6.82	6.85	0	0			6.29	6.41
0	0			6.82	6.85	0	0			6.29	6.41
0	0			4.88	4.82	0	0			4.87	4.77
0	0			4.88	4.82	0	0			4.87	4.77
0	0			4.88	4.82	0	0			4.87	4.77
0	0			6.34	6.32	0	0			6.24	6.26
0	0			6.34	6.32	0	0			6.24	6.26
0	0			5.29	4.89	0	0			4.91	5
0	0			3.38	2.99	0	0			3.86	3.66
0	0			3.31	2.94	0	0			3.43	2.83
0	0			5.23	5.09	0	0			5.28	5.37
0	0			5.68	5.51	0	0			5.2	5.23
0	0			3.3	3.06	0	0			4.48	4.3
0	0			3.3	3.06	0	0			4.48	4.3
0	0			4.98	4.66	0	0			5.07	5.28
0	0			2.7	2.87	0	0			3.45	3.45
0	0			3.36	3.23	0	0			4.7	4.6
0	0			5.55	5.68	0	0			5.72	5.55
0	0			5.55	5.68	0	0			5.72	5.55
0	0			5.55	5.68	0	0			5.72	5.55
0	0			7.04	7.06	0	0			6.73	6.79
0	0			7.04	7.06	0	0			6.73	6.79
0	0			0.53	0.25	0	0			1.15	0.56
0	0			0.53	0.25	0	0			1.15	0.56
0	0			4.06	4.12	0	0			3.8	3.87
0	0			7.75	7.5	0	0			7.27	7.34
0.45	0.47			7.75	7.5	1.68	1.56			7.27	7.34
1.11	1.16			5.14	5.04	1.39	1.31			5.47	5.65
0	0			5.14	5.04	0.4	0.45			5.47	5.65
0	0			5.21	5.26	0.4	0.45			5.45	5.54
1.66	1.32			3.7	3.56	2.28	2.43			5	4.82
1.03	0.99			3.7	3.56	2.98	2.71			5	4.82
0.3	0.31			3.7	3.56	1.28	1.37			5	4.82
2.73	2.58			3.7	3.56	3.9	3.77			5	4.82
3.23	3.1			3.7	3.56	4.99	4.86			5	4.82
3.23	3.1			5.14	4.95	4.99	4.86			6.87	6.89
3.23	3.1			1.95	2	4.99	4.86			2.71	2.62
3.23	3.1			6.16	5.87	4.99	4.86			5.9	6.04
0.03	0.03			6.16	5.87	0.43	0.48			5.9	6.04
0.8	0.55			4.17	4.08	3.12	2.77			4.9	4.91
2.26	2.19			7.17	6.86	2.83	2.71			6.8	6.84
0.07	0			6.5	6.33	1.22	1.05			5.39	5.45
0.17	0.25			6.5	6.33	0.66	0.71			5.39	5.45
0.17	0.25			3.89	3.52	0.66	0.71			3.81	3.99
1.21	1.17			5.71	5.69	2.19	2.21			5.31	5.28
0	0.1			5.71	5.69	0.61	0.47			5.31	5.28
0.11	0			7.12	6.85	1.66	1.8			6.02	6.27
0	0			8.13	8.08	1.2	0.49			8.01	7.99
0	0			8.13	8.08	1.2	0.49			8.01	7.99
0.53	0.33			8.13	8.08	2.43	2.51			8.01	7.99
1.23	0.52			8.13	8.08	0.62	0.46			8.01	7.99
1.23	0.52			6.45	6.24	0.62	0.46			6.24	6.31
0.13	0.21			3.33	3.25	0.93	0.82			3.79	3.61
0.55	0.1			3.33	3.25	0.86	0.61			3.79	3.61
0.55	0.1			4.4	4.42	0.86	0.61			4.34	4.33
2.68	2.5			4.4	4.42	4	4.07			4.34	4.33
0	0			3.25	3.17	0	0			3.32	3.24
1.96	1.85			3.25	3.17	2.11	2.6			3.32	3.24
0.05	0.02			0.86	0.65	0.06	0.08			1.49	0.59
0	0			0.86	0.65	0	0			1.49	0.59
1.23	0.98			7.26	7.28	2.61	2.51			8.13	8.22
0.27	0.19			7.26	7.28	0.23	0.29			8.13	8.22
0	0.07			7.26	7.28	0.33	0.23			8.13	8.22
1.24	1.16			0.51	0.33	1.42	1.4			1.12	1.1
1.74	1.73			0.38	0.23	2.64	2.9			0.69	0.66
2.4	1.91			4.1	3.7	2.97	2.86			4.27	4.44
2.4	1.91			4.1	3.7	2.97	2.86			4.27	4.44
0.11	0.21			5.48	5.56	0.48	0.66			5.18	5.19
0	0			5.48	5.56	0	0			5.18	5.19
3.03	2.95			3.74	3.63	4.96	4.78			4.16	4.1
2.29	1.31			4.02	4.04	3.68	3.33			4.74	4.63
1.57	1.51			4.83	4.44	1.48	1.21			4.39	4.47
1.57	1.51			4.83	4.44	1.48	1.21			4.39	4.47
0.23	0.44			4.83	4.44	0.85	0.5			4.39	4.47
0.58	0.55			7.41	7.37	0.79	0.96			6.92	7.06
0.71	0.56			4.27	4.45	2.5	2.22			4.43	4.5
0	0			4.62	4.33	1.57	1.63			4.04	4.19
0.75	0.62			4.62	4.33	2.43	2.06			4.04	4.19
0.23	0.3			0	0	1.54	1.26			0	0
0.36	0.56			0.66	0.18	1.87	1.49			2.31	2.33
0	0			4.97	5.07	0	0			4.56	4.66
0.36	0.49			3.88	4.02	1.66	1.51			4.26	4.32
0.36	0.49			0.79	0.99	1.66	1.51			1.22	1.02
0.79	0.89			4.27	4.48	0.88	0.69			4.48	4.29
0.79	0.89			4.42	4.54	0.88	0.69			4.54	4.46
1.2	1.13			4.42	4.54	2.48	2.47			4.54	4.46
1.2	1.13			4.42	4.54	2.48	2.47			4.54	4.46
2.95	2.89			5.52	5.8	3.86	4.04			6.17	6.17
2.95	2.89			2.56	2.57	3.86	4.04			3.28	3.21
2.95	2.89			2.56	2.57	3.86	4.04			3.28	3.21
0.78	0.67			2.56	2.57	1.6	1.46			3.28	3.21
0.22	0.28			2.56	2.57	1.06	1.06			3.28	3.21
2.21	1.93			2.56	2.57	1.8	1.89			3.28	3.21
2.21	1.93			4.25	4.4	1.8	1.89			5.29	5.36
6.31	6.26			4.44	4.63	6.68	6.55			4.62	4.67
2.4	2.18			4.44	4.63	3.43	3.36			4.62	4.67
2.4	2.18			4.63	4.58	3.43	3.36			4.4	4.3
2.11	1.7			4.63	4.58	3.59	3.81			4.4	4.3
2.11	1.7			3.65	3.59	3.59	3.81			3.33	3.28
0	0			3.65	3.59	0	0			3.33	3.28
0.7	0.47			2.83	2.98	1.76	1.38			2.85	3.1
0.55	0.45			2.83	2.98	1.8	1.95			2.85	3.1
0.55	0.45			4.18	4.29	1.8	1.95			4.34	4.4
1.8	1.66			4.18	4.29	3.05	2.88			4.34	4.4
3.42	3.39			1.66	1.68	4.04	3.93			2.02	1.92
2.77	2.66			4.17	4.36	3.83	3.83			4.45	4.33
2.77	2.66			4.17	4.36	3.83	3.83			4.45	4.33
2.77	2.66			4.17	4.36	3.83	3.83			4.45	4.33
0.32	0.42			7.84	7.92	2	2.18			7.07	7.2
1.04	0.94			6.89	7.01	1.33	1.63			6.28	6.31
1.04	0.94			6.89	7.01	1.33	1.63			6.28	6.31
5.25	4.84			2.51	2.55	5.53	5.54			2.53	2.46
0.35	0.36			4.09	4.3	1.87	1.61			4.26	4.29
0.35	0.36			4.09	4.3	1.87	1.61			4.26	4.29
0.35	0.36			4.85	4.89	1.87	1.61			4.82	4.82
1.28	1.19			4.85	4.89	3.14	2.85			4.82	4.82
0	0			4.85	4.89	0.26	0.18			4.82	4.82
0.69	0.51			4.26	4.34	2.71	2.49			4.46	4.51
0	0			4.26	4.34	0.17	0.12			4.46	4.51
0	0			0.06	0.12	0.17	0.12			0.05	0
0.09	0			4.15	4.31	0.1	0.29			4.64	4.57
0.09	0			4.8	4.86	0.1	0.29			5.15	5.22
0.54	0.63			3.63	3.93	1.75	1.48			4.14	4.06
0.54	0.63			4.4	4.01	1.75	1.48			4.61	4.49
2.14	1.25			4.4	4.01	1.75	1.9			4.61	4.49
0.43	0.79			3.12	3.15	1.6	1.57			3.06	2.97
0.43	0.79			6.22	6.2	1.6	1.57			5.75	5.82
0.77	0.79			4.13	4.05	1.23	1.35			5.03	4.94
0.77	0.79			5.58	5.6	1.23	1.35			5.67	5.63
1.61	1.61			5.02	5.05	1.64	1.31			5.01	5.08
1.61	1.61			1.87	1.9	1.64	1.31			2.52	2.3
0.14	0.25			5.02	5.1	0.56	0.65			5.06	5.06
1.49	1.39			3.97	4.22	2.41	2.34			4.32	4.29
0	0			5.31	5.32	0.02	0.02			5.26	5.23
0.79	0.93			0.66	0.62	1.48	1.32			0.91	0.95
0.54	0.3			0.65	0.91	0.94	1.41			1.59	1.58
0.54	0.3			1.47	1.3	0.94	1.41			0.25	0.2
0	0			1.47	1.3	0.04	0.02			0.25	0.2
0.73	0.48			3.56	3.91	2.33	2.34			4.11	4.14
1.91	1.81			4.41	4.59	3.34	3.32			4.49	4.47
0.05	0.11			4.41	4.59	0.94	0.65			4.49	4.47
0.48	0.16			5.67	5.98	1.16	1.04			5.22	5.16
2.37	2.24			5.67	5.98	3.57	3.32			5.22	5.16
1.09	1.28			5.67	5.98	2.49	1.9			5.22	5.16
0.82	1.02			0.12	0.12	1.72	1.55			0.04	0.11
0.29	0.24			2.41	2.62	0.76	0.5			2.7	2.63
2.1	1.62			0.91	0.62	3.7	2.94			1.21	1.09
0.09	0			4.5	4.83	0.41	0.53			5.06	5
0.09	0			1.28	1.22	0.41	0.53			1.48	1.39
0	0			4.07	4.24	0.58	0.78			4.27	4.29
0.56	0.66			4.07	4.24	1.44	1.38			4.27	4.29
2.99	2.81			4.06	4.16	3.63	3.46			3.75	3.66
1	0.36			4.06	4.16	3.04	3.15			3.75	3.66
0.15	0.08			4.06	4.16	0.73	0.94			3.75	3.66
0.24	0.55			4.06	4.16	2.04	2.28			3.75	3.66
0.24	0.55			4.06	4.16	2.04	2.28			3.75	3.66
0.77	0.64			4.39	4.62	1.6	1.91			4.51	4.5
0.35	0.19			6.43	6.23	1.48	1.31			6.16	6.2
0.35	0.19			6.43	6.23	1.48	1.31			6.16	6.2
0.35	0.19			6.43	6.23	1.48	1.31			6.16	6.2
0.53	0.43			2.87	2.74	0.74	0.71			4.32	4.16
1.19	1.14			2.09	2.03	2.04	2.11			2.73	2.47
1.19	1.14			2.09	2.03	2.04	2.11			2.73	2.47
0.11	0			1.11	0.8	0.21	0.21			1.33	1.14
0.08	0.17			1.11	0.8	1.34	1.29			1.33	1.14
2.59	2.55			5.55	5.52	3.46	3.4			5.37	5.54
2.59	2.55			5.55	5.52	3.46	3.4			5.37	5.54
5.87	5.76			5.55	5.52	6.81	6.77			5.37	5.54
2.54	2.38			1.87	1.61	2.49	2.84			2.24	2.17
1.21	1.41			1.2	1.15	2.83	2.89			1.79	2
0.19	0.24			3.24	3.06	0.51	0.49			4.77	4.54
0.42	0.43			2.42	2.24	0.73	0.54			3.24	3.15
0.42	0.43			3.67	3.32	0.73	0.54			4.54	4.54
0	0			5.24	5.31	0.05	0			5.2	5.2
0.75	0.49			2.2	2.21	1.24	1.21			2.79	2.68
2.63	2.52			2.26	2.1	3.03	2.99			3.72	3.64
2.63	2.52			2.26	2.1	3.03	2.99			3.72	3.64
1.89	1.8			2.26	2.1	2.43	2.71			3.72	3.64
0.97	0.78			3.35	3.57	1.83	2.07			3.27	3.22
0.09	0.16			3.35	3.57	0.53	0.51			3.27	3.22
3.5	3			1.82	1.91	3.81	3.7			2.46	2.48
3.5	3			4.54	4.72	3.81	3.7			4.22	4.25
1.1	1.1			2.14	2.83	2.46	2.36			2.74	1.54
0.63	0.59			2.14	2.83	2.04	2.22			2.74	1.54
0.63	0.59			1.31	1.37	2.04	2.22			1.97	1.93
0.15	0.37			1.31	1.37	0.68	0.39			1.97	1.93
4.38	4.3			1.31	1.37	5.96	5.93			1.97	1.93
0.61	0			1.31	1.37	0.54	0.56			1.97	1.93
0	0			3.84	4.15	0	0			4.44	4.48
0.2	0			3.84	4.15	0.12	0.29			4.44	4.48
0.2	0			3.84	4.15	0.12	0.29			4.44	4.48
0.2	0			3.38	3.64	0.12	0.29			4	3.97
0	0			5.24	5.33	0.68	0.28			5.47	5.48
0.93	0.45			5.24	5.33	0.78	0.68			5.47	5.48
0.24	0.25			4.13	4.01	1.07	1.2			6.26	6.29
0.13	0.14			2.56	2.94	0.83	1.02			2.87	2.72
0.13	0.14			3.19	3.33	0.83	1.02			3.39	3.43
0.13	0.14			3.19	3.33	0.83	1.02			3.39	3.43
1.14	0.97			1.48	1.6	3.22	3.18			2.43	2.5
0	0.09			1.48	1.6	1.8	1.39			2.43	2.5
0.11	0			4.84	4.74	1.25	0.92			5.02	5.13
0.06	0.06			3.13	3.08	0.27	0.24			3.59	3.53
0.06	0.06			0.44	0.38	0.27	0.24			0.37	0.63
0	0			3.75	3.77	2.03	1.47			3.88	3.83
0	0			0.53	0.54	0	0			1.09	0.99
0	0			0.53	0.54	0.08	0.17			1.09	0.99
1.84	1.69			4.27	4.38	3.97	3.99			4.28	4.22
1.84	1.69			4.27	4.38	3.97	3.99			4.28	4.22
1.34	1.3			4.27	4.38	2.71	3			4.28	4.22
0.39	0.44			4.27	4.38	1.51	1.45			4.28	4.22
0.39	0.44			4.09	4.29	1.51	1.45			4.41	4.41
0.74	0.55			3.42	3.59	1.75	1.66			3.74	3.84
0.09	0.47			3.42	3.59	1.24	1.38			3.74	3.84
2.15	2.44			2.64	2.41	2.41	2.56			3.06	2.94
2.15	2.44			1.4	1.85	2.41	2.56			2.79	2.65
3.09	3.08			1.48	1.48	3.53	3.64			1.96	1.9
3.09	3.08			1.48	1.48	3.53	3.64			1.96	1.9
3.09	3.08			0.62	0.47	3.53	3.64			0.67	0.45
0.03	0			6.4	6.33	0.46	0.4			6.79	6.74
0	0.26			5.45	5.4	1.34	1.12			5.06	5.08
0	0			5.45	5.4	0.21	0.09			5.06	5.08
0.12	0.14			1.73	1.86	0.54	0.69			1.99	1.6
0.12	0.14			5.53	5.7	0.54	0.69			5.85	5.81
1.2	1.05			5.41	5.66	2.93	2.68			5.73	5.57
1.2	1.05			5.41	5.66	2.93	2.68			5.73	5.57
0	0			9.08	9.33	0.28	0.2			8.84	8.91
2.58	2.02			9.08	9.33	3.04	3.1			8.84	8.91
2.58	2.02			5.21	5.13	3.04	3.1			5.91	5.99
2.58	2.02			3.11	3.09	3.04	3.1			3.73	3.74
0	0			0.91	0.94	0.03	0.03			0.66	0.76
2.07	1.75			0.91	0.94	3.14	2.92			0.66	0.76
1.06	1.04			0.91	0.94	2.74	2.68			0.66	0.76
0	0			0.91	0.94	0.03	0.06			0.66	0.76
1.93	2.05			4.54	4.39	3.12	2.99			4.68	4.69
0.8	0.53			4.54	4.39	2.17	2.33			4.68	4.69
0.13	0.43			5.75	5.47	0.59	0.46			4.94	5.03
4.34	4.34			4.22	4.3	5.96	5.98			4.33	4.28
2.48	2.64			5.97	5.87	2.94	2.87			5.82	5.85
0.63	0.78			5.97	5.87	2.03	1.88			5.82	5.85
1.48	1.46			5.97	5.87	3.7	3.45			5.82	5.85
0.07	0.07			5.97	5.87	0.34	0.27			5.82	5.85
1.17	1.73			5.12	4.93	2.01	1.99			3.97	4.14
0.76	0.69			8.68	8.57	2.57	2.58			8.84	8.9
0.76	0.69			8.68	8.57	2.57	2.58			8.84	8.9
0	0			8.68	8.57	0.24	0.39			8.84	8.9
2.53	2.53			8.68	8.57	2.74	2.66			8.84	8.9
0	0.04			6.71	6.62	0.31	0.22			6.38	6.21
0.07	0			6.71	6.62	0	0			6.38	6.21
0.07	0			3.67	3.62	0	0			3.18	3.34
0.04	0.14			5.36	5.17	0.38	0.64			5.24	5.38
1.1	0.96			0	0	2.45	2.22			0	0
1.27	1.06			0	0	3.28	3.45			0	0
0	0			0.93	0.87	0.14	0			1.88	1.53
1.04	0.77			4.26	4.35	1.48	1.3			4.63	4.62
0.16	0.14			4.87	5.05	0.48	0.25			4.67	4.69
0.16	0.14			5.96	6.09	0.48	0.25			5.85	5.88
0.16	0.14			4.57	4.66	0.48	0.25			4.69	4.72
0	0			1.54	1.82	0	0			2.2	2.37
0	0			1.54	1.82	0	0			2.2	2.37
0	0			2.84	2.75	0	0			3.56	3.62
0	0			2.84	2.75	0	0			3.56	3.62
3.03	3.07			5.82	5.81	3.77	3.88			5.09	5.23
0.63	0.73			4.67	4.76	2.37	2.18			4.03	3.97
0	0			5.25	5.37	0.06	0			5.82	5.82
0	0			5.66	5.86	0.06	0			5.37	5.39
0	0			5.66	5.86	0.06	0			5.37	5.39
2.71	2.32			5.66	5.86	2.23	1.97			5.37	5.39
2.05	2.03			5.66	5.86	2.62	2.75			5.37	5.39
1.42	1.68			4.4	4.64	1.32	1.52			4.79	4.83
1.87	2.03			4.4	4.64	3.8	3.62			4.79	4.83
0.11	0.11			2.09	2.11	0.05	0.05			3.06	3.08
3.46	3.59			5.36	5.19	3.44	3.24			5.58	5.54
3.46	3.59			2.88	2.97	3.44	3.24			4	3.87
0.95	0.91			3.25	3.51	1.59	1.6			4.08	3.92
0	0.11			2.59	2.5	0.55	0.18			3.61	3.4
2.36	2.82			2.59	2.5	3.17	3.29			3.61	3.4
0.58	0.52			2.12	2	1.37	1.03			2.02	1.99
1.42	1.73			2.12	2	2.28	2.15			2.02	1.99
0.13	0			1.66	1.56	0.55	0.48			1.09	1.14
3.5	3.28			1.66	1.56	4.2	4.15			1.09	1.14
1.89	2.23			1.66	1.56	3.03	3.12			1.09	1.14
1.89	2.23			1.66	1.56	3.03	3.12			1.09	1.14
1.89	2.23			4.62	4.96	3.03	3.12			4.93	4.93
0.81	1.07			4.62	4.96	1.74	1.68			4.93	4.93
0.81	1.07			2.1	2.07	1.74	1.68			1.9	1.63
0.76	0.76			0.46	0.49	1.26	1.26			0.81	0.8
0.76	0.76			0.46	0.49	1.26	1.26			0.81	0.8
1.44	1.57			5.64	5.9	2.15	2.06			5.38	5.45
0.64	0.81			5.64	5.9	1.57	1.38			5.38	5.45
0.76	0.67			5.64	5.9	0.88	0.94			5.38	5.45
0.32	0.61			8.04	8.07	2.42	2.32			7.6	7.61
0.32	0.61			8.04	8.07	2.42	2.32			7.6	7.61
0.32	0.61			3	2.94	2.42	2.32			3.18	3.24
0	0.01			3	2.94	0.36	0.34			3.18	3.24
0	0.01			3	2.94	0.36	0.34			3.18	3.24
0	0			0.37	0.45	0.07	0.14			0.46	0.47
2.9	2.82			4.53	4.55	4.32	4.23			4.81	4.94
0.31	0.17			4.17	4.32	1.61	1.42			3.91	3.79
0	0.09			4.17	4.32	0.45	0.58			3.91	3.79
0	0			3.44	3.32	0	0			3.3	3.13
2.4	1.68			3.18	3.02	4.09	4.07			2.92	2.73
2.4	1.68			4.03	4.3	4.09	4.07			4.19	4.11
0.03	0.03			4.03	4.3	0.48	0.48			4.19	4.11
2.94	3.2			4.03	4.3	2.48	2.73			4.19	4.11
0.83	1.04			4.03	4.3	1.28	1.55			4.19	4.11
0	0.09			4.03	4.3	0.71	0.95			4.19	4.11
0.18	0.07			4.03	4.3	2.15	1.99			4.19	4.11
0.06	0			4.03	4.3	2.64	2.47			4.19	4.11
0.06	0			6.01	6.2	2.64	2.47			5.43	5.64
0.06	0			6.01	6.2	2.64	2.47			5.43	5.64
0	0			3.11	3.08	0	0			2.82	2.88
0.3	0.5			6.01	6.2	1.45	1.05			5.43	5.64
0	0			5.46	5.48	0	0			4.79	5
0	0			5.46	5.48	0	0.18			4.79	5
0.45	0.4			5.46	5.48	1.76	2.08			4.79	5
0.86	0.91			3.41	3.23	1.52	1.66			4.1	4.06
1.04	1.24			3.41	3.23	3.32	3.41			4.1	4.06
0.04	0			5.2	5.31	0.58	0.46			4.61	4.62
0.2	0.21			5.21	5.27	1.84	1.65			4.49	4.54
0.2	0.21			7.12	7.42	1.84	1.65			6.36	6.46
0	0			7.12	7.42	0.24	0.22			6.36	6.46
0	0			5.15	4.9	0.24	0.22			4.59	4.51
0	0			5.15	4.9	0.4	0.3			4.59	4.51
0	0			5.15	4.9	1.51	1.12			4.59	4.51
0	0			2.82	2.7	1.51	1.12			1.79	1.35
0.32	0.45			2.82	2.7	1.58	1.28			1.79	1.35
0.43	0.43			5.15	4.9	0.42	0.43			4.59	4.51
1.49	0.31			1.96	1.38	2.68	2.37			1.54	1.95
1.49	0.31			1.96	1.38	2.68	2.37			1.54	1.95
1.49	0.31			1.96	1.38	2.68	2.37			1.54	1.95
1.49	0.31			1.96	1.38	2.68	2.37			1.54	1.95
0.05	0.03			1.96	1.38	0.13	0.2			1.54	1.95
1.48	1.53			5.8	5.66	1.44	1.64			5.18	5.25
3.25	3.13			5.8	5.66	3.75	3.71			5.18	5.25
3.25	3.13			4.48	4.38	3.75	3.71			3.9	3.76
2.09	1.77			4.48	4.38	2.8	2.65			3.9	3.76
2.09	1.77			4.48	4.38	2.8	2.65			3.9	3.76
2.16	1.93			3.27	3.28	3.26	3.31			2.72	2.8
0.09	0.09			3.27	3.28	0.98	0.7			2.72	2.8
0.09	0.09			7.86	7.92	0.98	0.7			6.82	6.98
0.09	0.09			7.86	7.92	0.98	0.7			6.82	6.98
0.05	0			2.71	3	0.22	0.18			2.28	2.4
0.3	0.16			2.82	3.01	0.28	0.23			2.92	2.86
1.32	0.75			3.17	3.29	1.52	1.33			2.81	2.77
0.22	0.2			3.17	3.29	0.78	0.77			2.81	2.77
0.29	0.48			3.17	3.29	0.73	0.65			2.81	2.77
0.07	0.07			3.17	3.29	0.76	0.57			2.81	2.77
0	0.23			3.96	4.05	0.95	0.58			3.16	3.24
9.24	9.23			2.86	2.82	9.37	9.42			1.87	2.15
9.24	9.23			4.12	4.26	9.37	9.42			3.59	3.76
4.34	4.45			4.12	4.26	3.84	3.89			3.59	3.76
1.33	1.55			4.93	4.96	1.74	1.43			3.93	3.8
0.08	0			4.21	4.41	0.19	0.32			3.83	3.93
0.54	0.37			4.21	4.41	2.06	1.95			3.83	3.93
0.53	0.35			7.23	7	0	0.56			6.03	6.13
0	0			5.6	5.7	0	0			4.75	4.75
0	0			5.6	5.7	0	0			4.75	4.75
0	0			5.28	5.21	0.3	0.22			4.33	4.3
1.8	1.63			3.84	4.09	1.91	1.98			3.65	3.83
1.8	1.63			3.84	4.09	1.91	1.98			3.65	3.83
0.31	0.27			3.84	4.09	2.04	1.82			3.65	3.83
0.07	0.13			5.48	5.56	0.24	0.24			4.91	4.97
0.07	0.13			5.48	5.56	0.24	0.24			4.91	4.97
0.92	0.38			4.52	4.74	1.32	1.57			3.91	3.83
0.92	0.38			6.21	6.36	1.32	1.57			5.46	5.49
2.93	2.64			1.05	1.39	3.36	3.47			0.6	0.72
3.41	3.4			4.54	4.92	3.62	3.73			3.93	4.11
0	0			4.54	4.92	0.01	0			3.93	4.11
0.15	0.11			4.54	4.92	0.37	0.31			3.93	4.11
0	0			4.97	4.93	0	0			3.79	3.7
1.96	1.67			4.97	4.93	2.93	2.8			3.79	3.7
1.18	0.93			3.34	3.33	1.6	1.76			2.45	2.51
0.5	0.31			4.23	4.19	1.03	0.88			3.53	3.43
3.8	2.94			2.18	2.25	4.69	4.67			1.96	1.74
0	0			2.18	2.25	0	0			1.96	1.74
0.18	0			5.48	5.67	0.42	0.3			4.94	4.95
6.33	6.51			5.48	5.67	6.18	6.42			4.94	4.95
0.18	0			8.58	8.55	0.42	0.3			8.45	8.48
0	0			3.81	3.83	0	0			3.24	3.15
2.21	2.15			3.16	3.17	2.45	2.63			2.35	2.51
1.53	1.46			4.81	5.14	2.19	1.75			4.4	4.36
0	0			3.16	3.17	0.36	0.39			2.35	2.51
0	0			1.77	1.76	0.36	0.39			1.25	1.29
2.74	2.32			1.14	1.17	3.4	3.21			1.24	1.31
2.74	2.32			3.97	4.18	3.4	3.21			3.67	3.57
0.63	0.63			3.97	4.18	2.11	1.76			3.67	3.57
0.63	0.63			5.87	6.01	2.11	1.76			5.72	5.82
0.63	0.63			4.34	4.5	2.11	1.76			4.26	4.31
0	0			4.34	4.5	0.76	0.39			4.26	4.31
1.57	1.78			2.91	3.07	3.38	3.33			3.44	2.99
0.08	0.08			0.88	1.06	2.01	1.55			1.09	0.82
0.08	0.08			4.19	4.25	2.01	1.55			3.82	3.83
0.56	0.34			4.19	4.25	1.15	1.17			3.82	3.83
0.56	0.34			4.19	4.25	1.15	1.17			3.82	3.83
0	0			1.43	1.7	0.05	0.1			1.96	1.84
0	0			4.33	4.51	0.05	0.1			3.35	3.09
1.92	2.02			4.33	4.51	3.18	3.03			3.35	3.09
1.92	2.02			4.18	4.38	3.18	3.03			4.05	3.91
0	0			4.18	4.38	0.17	0.18			4.05	3.91
0.04	0.04			2.4	2.47	0.23	0.2			2.52	2.05
0	0.07			2.16	1.83	1	0.87			1.71	1.56
0.81	0.85			2.16	1.83	1.11	0.9			1.71	1.56
0.51	0.54			4.93	5.05	1.41	1.22			5.03	4.98
0.51	0.54			4.93	5.05	1.41	1.22			5.03	4.98
0.51	0.54			3.82	3.72	1.41	1.22			4.21	4.39
0.95	1.08			1.68	1.73	1.4	1.36			2.32	2.34
0	0			1.68	1.73	0.07	0.03			2.32	2.34
0	0			1.68	1.73	0.08	0.16			2.32	2.34
0.87	0.19			2.81	2.85	1.65	1.76			3.1	3.11
0.87	0.19			2.81	2.85	1.65	1.76			3.1	3.11
1.9	2.48			5.4	5.59	2.35	2.41			5.62	5.62
1.72	1.79			3.25	3.19	2.29	2.07			3.06	3.23
0.37	0.58			0.84	0.98	1.09	1.05			1.18	0.96
0.37	0.58			5.53	5.52	1.09	1.05			5.96	5.97
1.03	1.3			5.53	5.52	3.45	3.56			5.96	5.97
1.32	1.15			3.47	3.52	3.52	3.49			3.47	3.47
1.32	1.15			2.3	2.24	3.52	3.49			2.45	2.65
0.21	0.13			1.4	1.63	0.3	0.24			1.4	1.3
0.21	0.13			3.75	3.7	0.3	0.24			3.29	3.4
0.55	0.49			1.24	1.14	1.54	1.53			1.72	1.63
0	0			1.24	1.14	0.09	0			1.72	1.63
0	0			2.36	2.29	0.09	0			2.09	1.96
3.54	3.23			7.59	7.47	4.05	4.06			7.16	7.21
0	0			7.59	7.47	1.15	1.38			7.16	7.21
0.21	0.22			7.59	7.47	0.63	0.41			7.16	7.21
0.21	0.22			7.59	7.47	0.63	0.41			7.16	7.21
0.68	0.59			4.93	4.78	2.31	2.07			5.07	5.15
0.68	0.59			4.93	4.78	2.31	2.07			5.07	5.15
0	0			4.93	4.78	0.07	0.07			5.07	5.15
2.24	2.1			1.52	1.27	3.48	3.38			1.47	1.47
0	0			2.29	2.74	1.05	0.99			2.06	2.23
1.95	1.71			2.29	2.74	2.38	2.39			2.06	2.23
1.95	1.71			2.29	2.74	2.38	2.39			2.06	2.23
0.93	0.96			0	0	0.71	0.77			0	0
0	0			1.52	1.75	0.26	0.1			1.47	1.49
0.47	0.52			3.58	3.73	0.79	1.13			3.52	3.54
0.35	0.44			3.58	3.73	1.89	1.99			3.52	3.54
0.79	0.53			2.64	2.7	1.63	1.21			3.05	3.13
0.79	0.53			2.64	2.7	1.63	1.21			3.05	3.13
0	0			2.95	2.89	0.05	0.11			3.22	3.35
0	0			2.79	2.97	0.05	0.11			2.32	2.3
0.43	0.53			2.79	2.97	1.12	1.08			2.32	2.3
0	0			0.61	1.19	0.05	0.11			1.57	1.53
0	0			0.07	0	0.05	0.11			0.08	0.08
0.04	0			4.49	4.61	0.12	0.13			4.01	4.03
0	0.38			3.06	3.29	0.43	0.58			3	3.09
0	0.38			5.46	5.85	0.43	0.58			4.94	5.1
0.07	0.12			5.46	5.85	0.12	0.14			4.94	5.1
0.59	1.07			2.15	2.42	1.78	1.69			2.18	2.25
0.54	0.67			1.05	1.61	2.19	1.98			1.77	1.79
0	0.07			1.05	1.61	0.18	0.15			1.77	1.79
1.19	0.63			1.05	1.61	1.48	1.51			1.77	1.79
1.11	1.18			1.05	1.61	1.2	0.84			1.77	1.79
0.7	0.66			2.82	2.91	1.56	1.19			3	2.92
1.6	1.74			3.3	3.1	2.51	2.41			3.99	3.93
2.18	2.09			3.3	3.1	3.39	3.43			3.99	3.93
2.18	2.09			0.36	0.2	3.39	3.43			0.41	0.54
2.38	2.31			0.36	0.2	5.24	5.12			0.41	0.54
2.38	2.31			4.33	4.47	5.24	5.12			4.45	4.57
2.38	2.31			0.27	0.44	5.24	5.12			0.78	0.41
2.38	2.31			0.27	0.44	5.24	5.12			0.78	0.41
1.66	1.02			3.26	3.39	1.62	1.25			3.78	3.78
2.09	2.18			3.47	3.68	3.45	3.32			4.02	4.03
0	0			3.26	3.39	0.18	0.12			3.78	3.78
1.59	1.5			7.71	7.73	2.55	2.42			7.58	7.56
1.51	1.47			7.71	7.73	2.03	2.14			7.58	7.56
0.24	0.31			7.71	7.73	0.61	0.53			7.58	7.56
3.05	3.12			2.1	2.38	3.57	3.47			1.36	1.78
1.55	1.27			4.16	4.13	2.6	2.47			3.83	3.78
0.16	0.24			2.59	2.83	0.07	0.14			2.98	2.94
0.11	0.23			2.15	1.95	0.51	0.66			2.43	2.22
0.13	0.14			2.15	1.95	0.12	0			2.43	2.22
0.65	0.75			5.46	5.49	0.86	0.74			5.28	5.25
0.65	0.75			7.54	7.67	0.86	0.74			6.5	6.51
1.33	2.09			7.54	7.67	3.65	3.34			6.5	6.51
0.5	0.37			5.83	5.63	1.67	1.39			5.76	5.7
0.1	0.15			5.83	5.63	0.09	0.26			5.76	5.7
0.92	0.83			4.14	4.1	2.27	2.01			4.06	4.04
0.61	0.75			4.14	4.1	1.65	1.47			4.06	4.04
0.61	0.75			1.63	1.05	1.65	1.47			1.25	1.37
0.51	0.54			8.18	8.22	0.64	0.78			7.27	7.39
0.51	0.54			3.93	3.58	0.64	0.78			3.19	3.05
1.65	1.6			1.49	1.66	3.27	3.12			2.05	2.1
1.65	1.6			1.49	1.66	3.27	3.12			2.05	2.1
1.65	1.6			2.3	2.23	3.27	3.12			3.21	3.17
3.97	4.26			4.84	4.85	4.59	4.57			4.99	4.97
2.57	2.66			4.84	4.85	3.21	2.97			4.99	4.97
2.57	2.66			3.97	4.06	3.21	2.97			4.04	4.12
4.03	4.25			3.97	4.06	4.2	4.22			4.04	4.12
4.03	4.25			3.97	4.06	4.2	4.22			4.04	4.12
4.03	4.25			3.97	4.06	4.2	4.22			4.04	4.12
4.03	4.25			5.79	5.67	4.2	4.22			5.56	5.43
0.21	0.5			3.93	4.06	1	0.65			3.64	3.7
2.01	2.24			4.75	4.68	2.54	2.41			4.59	4.59
0.67	0.76			4.75	4.68	1.11	1.28			4.59	4.59
1.93	1.46			6.11	6.13	2.18	2.01			5.39	5.49
0.91	0.93			4.61	4.68	1.8	1.61			4.45	4.58
6.1	6.4			3.86	3.53	6.13	6.18			4.1	4.06
0.21	0.56			3.86	3.53	1.2	1.19			4.1	4.06
0.13	0.2			0.98	0.62	1.07	0.97			2.11	2.07
3.78	3.98			5.39	5.43	3.92	3.77			5.64	5.61
3.78	3.98			5.65	5.83	3.92	3.77			5.05	4.99
3.78	3.98			2.16	2.39	3.92	3.77			2.05	2.1
0.15	0.12			2.16	2.39	0.25	0.2			2.05	2.1
0.04	0.15			2.16	2.39	0.19	0.13			2.05	2.1
0.04	0.15			2.16	2.39	0.19	0.13			2.05	2.1
0.08	0.04			7.54	7.56	0.11	0.11			7.15	7.21
0.08	0.04			4.74	4.68	0.11	0.11			4.33	4.37
1.5	1.92			10.87	10.92	2.56	2.54			10.45	10.48
0.8	0.69			10.87	10.92	0.9	1.13			10.45	10.48
0.8	0.69			2.99	2.95	0.9	1.13			3.32	3.42
0.8	0.69			3.62	3.31	0.9	1.13			3.7	4.01
1.28	0.89			3.62	3.31	1.86	1.76			3.7	4.01
0	0.05			3.62	3.31	0.02	0.06			3.7	4.01
0.55	0.57			3.62	3.31	0	0.51			3.7	4.01
1.51	1.5			1.66	1.42	1.74	1.62			1.77	2.07
1.51	1.5			5.09	5.22	1.74	1.62			4.97	4.89
1.51	1.5			5.09	5.22	1.74	1.62			4.97	4.89
1.51	1.5			3.14	3	1.74	1.62			2.92	2.72
0.61	0.5			1.89	2.09	0.3	0.44			2.19	2.02
0.39	0.2			3.38	3.11	1.58	1.43			2.8	2.82
2.97	2.9			2.71	2.77	4.42	4.5			3.34	3.31
2.97	2.9			0.09	0.13	4.42	4.5			1.01	0.82
0.09	0.26			2.28	2.44	1.52	1.24			2.23	2.23
0.09	0.26			2.28	2.44	1.52	1.24			2.23	2.23
0.09	0.26			4.51	4.83	1.52	1.24			4.54	4.5
0.09	0.26			3.98	4.31	1.52	1.24			4.34	4.31
0.04	0.04			3.98	4.31	1.1	0.88			4.34	4.31
0.36	0.43			3.98	4.31	1.61	1.53			4.34	4.31
0	0			2.94	2.95	0.08	0.08			3.52	3.54
0	0			2.94	2.95	0.07	0			3.52	3.54
0.68	0.44			2.69	2.71	1.05	0.82			2.01	2.04
1.49	1.45			3.27	3.35	2.31	2.11			3.25	3.3
0.04	0			2.02	2.06	0.27	0.28			1.91	1.89
2.36	2.58			2.71	2.91	3.66	3.62			2.83	2.92
0.14	0			6.7	6.65	1.04	0.75			5.94	6.13
0.14	0			0.43	0.62	1.04	0.75			0.83	0.74
0	0.17			6.12	6.32	0.24	0.21			5.81	5.76
0.15	0.1			1.45	1.52	0.11	0.24			1.94	1.58
0.15	0.1			4.07	4.22	0.11	0.24			4.1	4.05
0.15	0.1			4.07	4.22	0.11	0.24			4.1	4.05
0.16	0			2.07	1.89	0.35	0.24			2	2.2
0.77	0.5			7.83	7.85	1.36	1.28			7	7.11
0.77	0.5			7.83	7.85	1.36	1.28			7	7.11
0.77	0.5			5.3	5.21	1.36	1.28			5.01	5.06
0.37	0.61			5.3	5.21	0.57	0.85			5.01	5.06
1.29	1.46			5.26	5.15	1.68	1.69			4.64	4.55
1.29	1.46			5.26	5.15	1.68	1.69			4.64	4.55
1.29	1.46			3.42	2.97	1.68	1.69			3.54	3.65
0.34	0.51			4.3	3.98	1.46	1.49			4.31	4.44
0.41	0.5			4.3	3.98	0.54	0.31			4.31	4.44
0	0			4.3	3.98	0.03	0.03			4.31	4.44
0.41	0.63			3.87	4	1.43	1.31			3.9	3.85
0.07	0.22			3.87	4	0.35	0.24			3.9	3.85
1.9	2.02			0.61	0.59	2.04	1.94			2.36	2.1
1.96	1.71			4.35	4.07	2.76	2.76			4.08	4.27
1.43	1.44			4.35	4.07	3.39	3.29			4.08	4.27
1.43	1.44			5.81	5.73	3.39	3.29			4.38	4.31
0.67	0.54			4.85	5.03	1.35	1.39			4.31	4.23
0.67	0.54			4.51	4.64	1.35	1.39			4.29	4.43
1.77	1.97			5.25	5.37	2.17	2.19			4.59	4.59
0.44	0.23			5.25	5.37	1.31	1.24			4.59	4.59
0	0.06			4.85	4.79	0.64	0.69			4.27	4.38
0.98	1.05			8.59	8.71	2.09	2.05			7.19	7.17
0.15	0.3			8.93	8.7	0.67	0.79			8.03	8.14
0.12	0.09			8.93	8.7	1.07	0.79			8.03	8.14
1.28	1.4			3.77	3.79	2	2.02			3.58	3.58
0	0			0.91	0.97	0.16	0.24			1.62	1.66
0	0			2.46	2.57	0.16	0.24			2.45	2.48
2.15	1.8			5.45	5.3	2.56	2.52			4.12	4.26
2.15	1.8			6.51	6.41	2.56	2.52			5.43	5.7
0.73	0.75			6.51	6.41	3.37	3.39			5.43	5.7
0.73	0.75			4.27	3.98	3.37	3.39			4.92	5.02
0.64	0.42			3.21	2.6	1.64	1.42			3.23	3.31
0.64	0.42			1.44	1.86	1.64	1.42			1.95	2.03
0.64	0.42			4.16	4.15	1.64	1.42			4.19	4.23
2.37	2.62			6.37	6.13	3.31	2.98			5.33	5.52
2.37	2.62			3.71	3.71	3.31	2.98			3.51	3.38
2.37	2.62			3.71	3.71	3.31	2.98			3.51	3.38
0.97	1.18			0.59	0	1.6	1.3			0.67	0.87
0.97	1.18			6.85	6.78	1.6	1.3			5.75	5.83
0.73	0.5			6.38	6.45	1.02	0.81			5.7	5.75
0.73	0.5			6.38	6.45	1.02	0.81			5.7	5.75
1.23	1.54			5.08	4.8	1.86	1.83			4.81	4.93
1.13	1.03			5.13	4.97	2.35	2.25			4.03	4.09
1.13	1.03			5.13	4.97	2.35	2.25			4.03	4.09
1.13	1.03			7.66	7.61	2.35	2.25			6.48	6.63
1.13	1.03			7.66	7.61	2.35	2.25			6.48	6.63
1.79	1.44			3.15	2.81	2.61	2.6			2.7	2.65
1.79	1.44			0.78	0.63	2.61	2.6			2.14	1.8
0.1	0.28			0.78	0.63	0.73	0.52			2.14	1.8
1.18	1.17			0.78	0.63	2.29	2.42			2.14	1.8
0.88	0.72			6.25	6.11	1.22	1.27			5.84	5.9
0.88	0.72			3.61	3.49	1.22	1.27			3.24	3.35
2.26	2.57			4.17	4.05	2.83	2.73			4.1	4.21
0.45	0.44			4.17	4.05	1.19	1.35			4.1	4.21
0.21	0			4.33	4.34	0.32	0.42			3.14	3.16
0.7	0.38			4.33	4.34	1.68	1.83			3.14	3.16
0.07	0.05			3.69	3.77	0.71	0.74			3.66	3.78
0.07	0.05			4.03	3.94	0.71	0.74			3.97	3.98
0	0			2.63	2.64	0.55	0.82			2.66	2.59
0	0			2.63	2.64	0.55	0.82			2.66	2.59
0	0			4.49	4.56	0.91	0.56			4.29	4.37
0	0			4.49	4.56	0.91	0.56			4.29	4.37
6.2	6.29			5.62	5.67	6.55	6.6			4.62	4.6
0.14	0.36			5.62	5.54	0.7	0.47			4.58	4.66
0	0.09			8.93	9.29	0.41	0.15			8.44	8.45
0	0.09			0.46	0.5	0.41	0.15			1.27	1.12
1.33	1.43			3.66	3.76	1.59	1.54			3.61	3.52
1.79	1.77			3.66	3.76	2.84	3.21			3.61	3.52
0.5	0.4			3.66	3.76	1.61	1.28			3.61	3.52
0	0			0.5	0.57	0.14	0.38			0.52	0.69
0	0			7.34	7.35	0.14	0.38			6.86	6.98
0.83	0.56			7.34	7.35	1.87	1.95			6.86	6.98
0.98	0.92			7.34	7.35	2.31	2.11			6.86	6.98
0.33	0.24			2.71	2.65	0.23	0.24			2.17	2.22
0.33	0.24			2.71	2.65	0.23	0.24			2.17	2.22
0	0			4.29	4.4	0.6	0.67			4.12	4.04
0	0			4.29	4.4	0.6	0.67			4.12	4.04
0	0			4.29	4.4	0.3	0.39			4.12	4.04
0.92	0.81			2.17	2.03	3.57	3.61			2.68	2.52
0.92	0.81			6.68	6.85	3.57	3.61			6.29	6.28
0	0			3.25	3.37	1.14	1.02			3.28	3.22
0.54	0.56			4.74	4.91	1.51	1.2			4.44	4.45
0.36	0.56			4.74	4.91	1.38	0.96			4.44	4.45
0.36	0.56			4.74	4.91	1.38	0.96			4.44	4.45
0.36	0.56			4.29	4.58	1.38	0.96			3.91	3.96
1.21	1.24			4.29	4.58	2.03	1.83			3.91	3.96
0	0			4.46	4.46	0.38	0.25			3.89	4.14
0	0			4.46	4.46	0.38	0.25			3.89	4.14
0	0			5.21	5.35	0.38	0.25			4.82	4.85
0	0.15			5.21	5.35	0.46	0.92			4.82	4.85
0	0			5.21	5.35	0.18	0.15			4.82	4.85
0	0			5.21	5.35	0.35	0.36			4.82	4.85
1.57	1.95			3.88	4.07	2.64	2.89			3.31	3.21
1.57	1.95			3.88	4.07	2.64	2.89			3.31	3.21
0	0			4.95	4.97	0.5	0			5.45	5.45
2.08	2.19			4.95	4.97	3.89	3.84			5.45	5.45
2.08	2.19			4.95	4.97	3.89	3.84			5.45	5.45
2.08	2.19			4.95	4.97	3.89	3.84			5.45	5.45
0.64	0.3			3.88	4.15	2.36	2.33			3.53	3.49
2.82	2.44			4.14	4.33	3.89	3.8			4.16	4.01
0.63	0.15			4.14	4.33	0.68	0.97			4.16	4.01
2.41	2.14			2.89	2.4	3.7	3.57			2.77	2.81
0.35	0.43			1.76	1.76	0.22	0.44			2.05	1.81
0.55	0.49			1.76	1.76	0.65	0.56			2.05	1.81
0.55	0.49			1.76	1.76	0.65	0.56			2.05	1.81
0	0			1.76	1.76	0	1.12			2.05	1.81
0.89	0			1.76	1.76	1.68	1.35			2.05	1.81
0.75	0			1.76	1.76	0	1.8			2.05	1.81
0	0			1.76	1.76	0	0			2.05	1.81
0	0.96			3.21	3.18	2.54	2.66			2.88	2.73
2.66	2.57			0.94	0.93	3.3	3.37			0.96	1.07
2.66	2.57			3.21	3.18	3.3	3.37			2.88	2.73
0.73	0.95			0.9	1.26	1.41	1.36			1.6	1.46
0.73	0.95			4.16	4.39	1.41	1.36			3.89	3.92
2.72	2.73			4.11	4.24	2.78	2.57			3.77	3.73
0.3	0.27			4.11	4.24	1.67	1.57			3.77	3.73
0	0			4.06	4.18	0	0.14			3.82	3.84
0.12	0.34			1.81	1.91	0.68	0.83			1.5	1.29
0.12	0.34			7.24	7.28	0.68	0.83			6.67	6.64
1.72	3.02			4.22	4.47	3.12	2.96			4.13	3.94
0.29	0.42			8.39	8.46	0.94	0.89			7.51	7.61
0.29	0.42			1.94	1.72	0.94	0.89			2.18	2.19
0.22	0.11			5.33	5.4	1.23	0.97			5.13	5.07
0.22	0.11			4.3	4.14	1.23	0.97			4.71	4.67
0.22	0.11			4.66	4.78	1.23	0.97			4.25	4.26
0.22	0.11			5.35	5.21	1.23	0.97			5.08	5.05
0.96	0.87			3.79	3.89	1.24	0.94			3.56	3.56
0.96	0.87			3.79	3.89	1.24	0.94			3.56	3.56
2.34	2.36			3.79	3.89	4.31	3.87			3.56	3.56
2.34	2.36			3.79	3.89	4.31	3.87			3.56	3.56
2.34	2.36			3.79	3.89	4.31	3.87			3.56	3.56
2.34	2.36			2.05	2.18	4.31	3.87			2.81	2.92
2.34	2.36			3.57	3.45	4.31	3.87			2.92	3.16
0.23	0.24			4.12	4.43	1.32	1.34			3.76	3.67
0.23	0.24			4.16	4.19	1.32	1.34			3.64	3.62
0.71	1			4.16	4.19	1.97	1.74			3.64	3.62
2.38	2.56			7.47	7.53	2.85	2.62			6.64	6.72
2.38	2.56			7.47	7.53	2.85	2.62			6.64	6.72
2.96	2.95			1.81	1.71	3.85	3.82			2.48	2.12
2.96	2.95			3.72	3.57	3.85	3.82			3.31	3.32
2.92	3.18			3.01	3.14	3.8	3.66			2.57	2.33
2.89	2.98			5.08	5.07	2.72	2.36			4.58	4.6
0.88	1.19			5.08	5.07	1.55	1.46			4.58	4.6
1.07	0.8			5.08	5.07	0.79	0.9			4.58	4.6
1.52	1.73			5.08	5.07	3.58	3.39			4.58	4.6
1.52	1.73			7.63	7.72	3.58	3.39			6.71	6.76
4.52	4.68			5.73	5.62	5.25	5.19			5.08	4.94
3.73	3.72			5.73	5.62	5.42	5.82			5.08	4.94
0	0.04			0.59	0.36	0.03	0			0.88	0.88
0.11	0.19			0.59	0.36	0.45	0.42			0.88	0.88
0.21	0.11			0.59	0.36	0.46	0.23			0.88	0.88
0.21	0.11			7.34	7.41	0.46	0.23			6.91	6.99
0.21	0.11			7.34	7.41	0.46	0.23			6.91	6.99
1.99	1.61			7.34	7.41	2.56	2.28			6.91	6.99
1.99	1.61			5.57	5.7	2.56	2.28			5.28	5.39
4.72	4.9			4.65	4.66	5.18	5.15			3.83	4.09
1.28	1.1			4.65	4.66	1.27	1.14			3.83	4.09
0.66	0.43			1.71	1.64	1.37	1.4			2.03	1.86
0.74	0.55			4.65	4.66	1.43	1.69			3.83	4.09
0.74	0.55			0.21	0.48	1.43	1.69			0.64	0.42
1.9	2.03			5.56	5.34	1.13	1.13			4.91	4.9
1.9	2.03			5.1	4.86	1.13	1.13			4.33	4.52
1.9	2.03			5.1	4.86	1.13	1.13			4.33	4.52
1.9	2.03			7.29	7.07	1.13	1.13			6.5	6.66
1.9	2.03			4.9	4.69	1.13	1.13			4	4.12
1.9	2.03			5.26	5.02	1.13	1.13			4.72	4.79
0.72	0.8			4.48	4.27	1.21	1.33			3.78	3.75
0.23	0.33			6.79	6.74	0.69	0.56			5.94	6.08
2.53	2.06			3.15	3.19	3.13	2.71			2.55	2.81
2.53	2.06			3.15	3.19	3.13	2.71			2.55	2.81
0.08	0.16			3.15	3.19	0.1	0.07			2.55	2.81
5.02	5.06			4.78	4.44	5.2	5.1			3.83	3.97
1.83	1.7			4.78	4.44	3.31	3.23			3.83	3.97
1.83	1.7			5.42	4.93	3.31	3.23			4.45	4.67
1.83	1.7			5.42	4.93	3.31	3.23			4.45	4.67
5.02	5.06			5.42	4.93	5.2	5.1			4.45	4.67
5.02	5.06			0.21	0.42	5.2	5.1			0.77	0.94
0.07	0			5.24	5.11	0.29	0.13			4.64	4.73
0.07	0			5.24	5.11	0.29	0.13			4.64	4.73
0	0.02			2.5	2.17	1.2	0.92			2.62	3.02
0.13	0.1			0.2	0	0.19	0.11			0.09	0.18
0.16	0.22			3.25	2.87	0.98	1.09			2.63	2.73
0.14	0.07			4.52	4.17	0.07	0.06			3.34	3.64
0.89	0.54			4.52	4.17	2.57	2.56			3.34	3.64
0.36	0.31			5.71	5.48	2.24	1.93			4.09	4.02
0.84	0.58			5.71	5.48	1.04	0.98			4.09	4.02
0.84	0.58			7.56	7.43	1.04	0.98			6.72	6.79
0.84	0.58			4.71	4.8	1.04	0.98			3.87	3.9
0.04	0			3.86	3.63	1.12	1.21			3.04	3.22
1.1	1.06			3.86	3.63	2.66	2.58			3.04	3.22
0	0			3.86	3.63	0.16	0.16			3.04	3.22
0	0			2.92	2.85	0.16	0.16			2.69	2.85
0.52	0.63			10.66	10.56	1.7	1.47			9.91	9.96
0.52	0.63			4.95	4.68	1.7	1.47			4.5	4.58
2.31	2.45			3.84	3.88	3.28	3.24			3.68	3.91
0.11	0.12			3.84	3.88	0.15	0.41			3.68	3.91
0.11	0.12			3.84	3.88	0.15	0.41			3.68	3.91
1.67	1.47			3.84	3.88	2.42	2.28			3.68	3.91
1.4	1.3			3.84	3.88	2.07	1.97			3.68	3.91
0.85	1.23			6.77	6.53	1.88	1.83			6.3	6.48
0.45	0.62			4.15	3.99	2.28	1.92			3.13	3.17
2.47	2.64			3.83	3.64	3.52	3.47			3.86	3.95
0.15	0.29			3.75	3.35	0.46	0.57			2.73	2.95
1.46	0.95			6.59	6.22	3.13	3.29			6.24	6.41
1.46	0.95			7.22	7.12	3.13	3.29			6.58	6.78
1.46	0.95			7.22	7.12	3.13	3.29			6.58	6.78
1.46	0.95			5.18	4.98	3.13	3.29			4.53	4.66
0	0			5.93	6.01	0.01	0.01			5.47	5.48
1.74	1.67			5.93	6.01	3.27	3.23			5.47	5.48
0.23	0.17			5.93	6.01	1.25	1.37			5.47	5.48
0.07	0			5.93	6.01	0.94	1.09			5.47	5.48
0.07	0			4.96	4.89	0.94	1.09			4.33	4.42
0	0.02			2.11	1.46	0.33	0.29			1.48	1.47
0	0.02			4.52	4.48	0.33	0.29			3.5	3.6
0.06	0			4.52	4.48	0	0.11			3.5	3.6
2.66	2.76			4.52	4.48	4.15	4.06			3.5	3.6
2.66	2.76			5.04	5.05	4.15	4.06			4.69	4.72
2.31	2.6			4.52	4.48	4.19	4.03			3.5	3.6
2.31	2.6			4.52	4.48	4.19	4.03			3.5	3.6
2.31	2.6			4.07	4.23	4.19	4.03			3.72	3.74
0.14	0			7.02	7.07	0.24	0.3			6.3	6.39
0.36	0.25			7.02	7.07	0.18	0.19			6.3	6.39
0.58	0.38			3.35	3.25	0.64	0.66			2.85	3.05
0.61	0.56			4.8	4.66	1.38	1.42			4.53	4.52
0.06	0.27			4.8	4.66	1.1	1.17			4.53	4.52
0.06	0.27			2.43	2.46	1.1	1.17			2.27	2.36
0.06	0.27			2.43	2.46	1.1	1.17			2.27	2.36
1.62	1.16			2.43	2.46	2.49	2.08			2.27	2.36
1.62	1.16			4.37	4.53	2.49	2.08			3.73	3.66
1.72	1.69			5.11	4.86	2.81	2.46			4.19	4.21
0.4	0.56			5.51	5.42	0.63	0.69			4.99	4.99
0.4	0.56			5.51	5.42	0.63	0.69			4.99	4.99
0.56	0.58			2.59	2.6	0.47	0.6			2.14	2.04
0	0			3.59	3.56	0.06	0.07			2.6	2.63
0	0			5.37	5.53	0.06	0.07			4.95	4.97
0	0			4.68	4.69	0.06	0.07			3.61	3.61
0.15	0			3.1	3.31	4.22	4.01			2.41	2.51
0.03	0			3.1	3.31	0.48	0.41			2.41	2.51
0.03	0			5.07	5.07	0.48	0.41			4.04	4.26
0.03	0			4.4	4.41	0.48	0.41			3.71	3.71
0.03	0			1.03	0.59	0.48	0.41			0.63	0.67
0	0.17			7.29	7.14	0.14	0.5			6.08	6.16
1.62	1.52			4.03	4.2	2.98	2.9			4.03	4.08
1.62	1.52			4.03	4.2	2.98	2.9			4.03	4.08
1.62	1.52			4.03	4.2	2.98	2.9			4.03	4.08
1.62	1.52			4.97	4.81	2.98	2.9			4.44	4.46
0.39	0.29			4.15	4.38	2.02	2.02			4.08	4.16
0.39	0.29			6.53	6.76	2.02	2.02			5.96	5.98
1.09	0.71			3.49	3.59	3.3	2.96			3.29	3.04
1.09	0.71			3.49	3.59	3.3	2.96			3.29	3.04
0	0			5.5	5.57	0.04	0.04			4.9	4.98
0	0			4.94	5.1	0.04	0.04			4.36	4.56
0	0			3.3	3.05	0.04	0.04			2.36	2.08
0.7	1.01			4.04	4.11	1.61	1.2			3.85	3.73
1.43	1.44			2.67	2.4	3.33	3.3			2.71	2.36
1.43	1.44			2.67	2.4	3.33	3.3			2.71	2.36
0.86	0.6			2.55	2.49	1.83	2.13			2.59	2.66
4.26	3.97			2.61	2.75	5.34	5.25			3.43	3.36
5.36	5.35			2.61	2.75	5.68	5.72			3.43	3.36
0	0			2.61	2.75	0	0.1			3.43	3.36
0.09	0.05			3.83	3.95	1.19	1.3			4.33	4.4
0.09	0.05			3.83	3.95	1.19	1.3			4.33	4.4
1.92	2.13			5.92	6.03	2.16	2.05			5.86	6.01
1.92	2.13			5.92	6.03	2.16	2.05			5.86	6.01
1.92	2.13			5.92	6.03	2.16	2.05			5.86	6.01
1.92	2.13			7.5	7.75	2.16	2.05			7.17	7.23
0	0			7.5	7.75	0.14	0.22			7.17	7.23
1.22	1.43			3.04	3.15	2	2			2.33	2.38
1.22	1.43			3.04	3.15	2	2			2.33	2.38
4.47	4.54			7.5	7.75	3.93	3.71			7.17	7.23
4.47	4.54			5.49	5.19	3.93	3.71			3.77	4.13
0	0			2.71	2.55	0.31	0.2			3.14	3.13
0	0			10.39	10.34	0.31	0.2			9.57	9.56
0.14	0			5.46	5.74	0.43	0.48			6.08	5.96
0.14	0			5.46	5.74	0.43	0.48			6.08	5.96
0.12	0.13			5.46	5.74	1.42	1.52			6.08	5.96
0.12	0.13			4.76	4.81	1.42	1.52			4.81	4.8
0.12	0.13			0.52	0.68	1.42	1.52			1.13	1.31
1.16	1.06			2.5	2.49	2.23	1.99			3.06	3.1
1.16	1.06			3.95	4.13	2.23	1.99			4.05	3.92
0	0			1.51	1.06	0.01	0.02			2.22	2.21
0.06	0			3.13	3.24	0.7	1.06			3.15	3.56
0	0			3.13	3.24	0	0			3.15	3.56
0.53	0.3			3.13	3.24	0.98	0.56			3.15	3.56
0.74	1			5.19	5.27	1.1	1.11			4.41	4.49
0.11	0.12			5.19	5.27	0.44	0.2			4.41	4.49
0.11	0.12			4.7	4.73	0.44	0.2			4.51	4.6
0	0			4.7	4.73	0.09	0			4.51	4.6
0	0			4.16	4.41	0.09	0			4.28	4.24
0	0			1.85	2.21	0.09	0			2.28	2
0	0			1.85	2.21	0.09	0			2.28	2
1.52	1.96			1.85	2.21	1.64	1.61			2.28	2
1.22	1.38			1.85	2.21	3.29	3.21			2.28	2
0.76	0.61			1.85	2.21	1.13	0.96			2.28	2
0	0			4.04	3.96	0.13	0.07			4.03	4.12
0.76	0.64			4.04	3.96	1.24	1.13			4.03	4.12
0.34	0.76			4.04	3.96	0.71	1.13			4.03	4.12
0	0			4.04	3.96	0.06	0.06			4.03	4.12
0	0			4.04	3.96	0.6	0.34			4.03	4.12
0.79	0.73			5.74	5.7	4.01	3.76			5.14	5.22
0.17	0.53			3.58	3.93	2.26	2.28			3.61	3.89
0.02	0			3.58	3.93	0.32	0.3			3.61	3.89
0.28	0.3			3.53	3.69	1.47	1.2			3.95	3.94
0.09	0.18			3.53	3.69	1.05	0.74			3.95	3.94
0.76	0.57			3.53	3.65	1.18	0.91			3.86	3.75
0	0			3.53	3.65	1.18	1.28			3.86	3.75
0	0			3.53	3.65	1.18	1.28			3.86	3.75
0	0			1.33	1.54	1.18	1.28			2.44	1.93
0.83	0.96			2.16	2.21	1.24	1.48			2.51	2.6
0.17	0.14			2.62	2.34	1.47	1.39			2.97	2.76
3.4	3.67			1.52	1.72	3	2.95			2.58	2.78
0	0			1.2	0.93	0	0.04			1.74	1.96
0	0			1.2	0.93	0	0.04			1.74	1.96
2.17	2.01			3.18	2.82	2.69	2.78			3.29	3.22
4.56	4.43			3.18	2.82	4.69	4.7			3.29	3.22
4.56	4.43			3.18	2.82	4.69	4.7			3.29	3.22
4.56	4.43			2.66	2.55	4.69	4.7			3.18	3.1
0.9	0.87			2.66	2.55	1.65	1.24			3.18	3.1
0.28	0.31			3.54	3.12	1.06	0.82			2.73	2.98
0	0			2.08	2.1	0.03	0			2.83	2.69
1.11	1.41			2.08	2.1	2.08	1.89			2.83	2.69
1.11	1.41			1.36	0.99	2.08	1.89			2.69	2.59
0.18	0.18			4.03	3.81	0.42	0			3.86	3.94
0.62	0.78			5.99	6.05	1.17	0.88			6.23	6.23
0.63	0.74			5.99	6.05	1.58	1.46			6.23	6.23
0.63	0.74			4.81	4.72	1.58	1.46			4.62	4.71
0.63	0.74			4.81	4.72	1.58	1.46			4.62	4.71
0.63	0.74			3.86	3.8	1.58	1.46			3.97	3.97
0.63	0.74			3.86	3.8	1.58	1.46			3.97	3.97
0.63	0.74			4.04	3.88	1.58	1.46			4.13	4.2
0.63	0.74			4.04	3.88	1.58	1.46			4.13	4.2
0.17	0.21			2.36	2.32	0.27	0.29			1.77	2.09
0.1	0.24			2.36	2.32	0.66	0.62			1.77	2.09
1.03	1.3			3.93	3.71	1.92	1.74			3.44	3.47
2.87	2.7			3.93	3.71	3.45	3.43			3.44	3.47
1.17	1.1			3.93	3.71	1.72	1.73			3.44	3.47
0	0.09			7.19	7.14	0.08	0.37			6.92	6.9
1.09	1.22			2.75	2.8	0.94	0.72			2.83	2.59
0.9	0.63			2.75	2.8	2.08	2.28			2.83	2.59
3.47	3.61			6.62	6.66	3.34	3.13			4.99	5.11
3.47	3.61			3.3	2.86	3.34	3.13			4.7	4.58
0.53	0.39			3.3	2.86	0.53	0.48			4.7	4.58
0.62	0.52			4.73	4.72	1.24	1.26			3.58	3.64
1.39	1.95			4.73	4.72	1.76	1.59			3.58	3.64
3.61	3.46			5.04	4.88	4.99	4.91			3.43	3.62
3.61	3.46			6.67	6.54	4.99	4.91			5.69	5.65
4.24	4.23			6.67	6.54	5.03	4.98			5.69	5.65
4.24	4.23			4.36	4.27	5.03	4.98			3.28	3.5
1.76	1.83			4.36	4.27	2.7	2.69			3.28	3.5
0.44	0.58			6.16	5.87	2.15	2.29			5.11	5.06
0.44	0.58			6.16	5.87	2.15	2.29			5.11	5.06
2.25	2.01			1.86	1.78	2.84	2.64			1.12	1.33
2.25	2.01			5.39	5.46	2.84	2.64			4.67	4.73
1.43	1.06			1.86	1.78	3.02	2.99			1.12	1.33
1.43	1.06			4.54	4.52	3.02	2.99			3.81	4
0.3	0.11			6.86	6.82	0.97	1.08			5.53	5.62
3.52	3.33			6.76	6.64	4.8	4.8			5.6	5.79
0.37	0.39			5.98	5.87	1.04	0.88			5	5.06
0.04	0			4.2	3.84	0.06	0.09			3.55	3.69
0.04	0			3.91	3.74	0.06	0.09			3.03	2.99
0.03	0			4.38	4.07	1.5	1.37			3.42	3.3
0.25	0.37			4.38	4.07	2.33	2.13			3.42	3.3
0.09	0.12			7.07	6.83	3.14	2.91			6.13	6.21
0.12	0.15			4	3.79	2.58	2.5			3.41	3.56
0.12	0.15			3.99	3.99	2.58	2.5			3.05	3.21
0.05	0			4	3.79	0.33	0.18			3.41	3.56
0	0			4	3.79	0.08	0.09			3.41	3.56
0	0			4.14	4	0.08	0.09			3.66	3.68
0	0			4.14	4	0.08	0.09			3.66	3.68
1.13	0.94			4.14	4	2.14	2.05			3.66	3.68
1.31	1.17			4.69	4.86	2.09	2.11			3.82	3.71
0.76	1.02			6.1	6.03	2.4	2.66			5.17	5.14
0.15	0.46			7.23	7.04	0.53	0.76			6.29	6.42
0.13	0.07			6.99	6.97	0.12	0			5.98	6.52
0.46	0.65			5.49	5.24	1.17	1.1			4.93	4.82
0.46	0.65			4.52	4.52	1.17	1.1			3.39	3.63
0.24	0.2			10.38	10.2	1.64	1.46			9.32	9.33
0.07	0.09			3.92	4.02	1.08	0.93			3.16	3.19
1.18	1.24			6.51	6.33	1.8	1.36			5.55	5.63
0.13	0.12			6.51	6.33	0.56	0.59			5.55	5.63
2.14	2.14			0.94	0.33	2.53	2.28			1.01	0.61
4.27	4.63			3.12	3.19	5.55	5.48			2.74	2.72
1.81	2.01			5.19	4.67	2.57	2.72			4.42	4.65
1.81	2.01			7.46	7.34	2.57	2.72			6.81	6.86
1.52	1.37			7.46	7.34	2.38	2.15			6.81	6.86
1.52	1.37			4.09	3.83	2.38	2.15			3.45	3.44
0.73	0.91			1.71	2.31	1.21	0.59			1.04	1.28
0.55	0.52			4.06	3.72	1.34	1.19			3.24	3.37
0.75	0.52			3.66	3.31	1.51	1.59			2.86	2.84
0.75	0.52			3.66	3.31	1.51	1.59			2.86	2.84
0.75	0.52			6.69	6.23	1.51	1.59			6.04	5.88
0.15	0.08			6.69	6.23	1.02	0.83			6.04	5.88
1.82	1.69			1.09	0.31	2.85	3			0.48	0.69
1.16	1.17			2.31	2.32	2.21	2.24			1.78	1.57
0.2	0.37			2.31	2.32	1.42	1.32			1.78	1.57
0.2	0.37			4.15	4.8	1.42	1.32			4.06	4.11
1.7	1.68			4.15	4.8	2.72	2.78			4.06	4.11
2.87	3.04			4.15	4.8	3.87	3.98			4.06	4.11
0.34	0.56			5.25	5.24	0.88	0.93			4.4	4.44
0.33	0.46			1.72	1.89	1.24	1.3			1.08	1.13
0.27	0.28			7.17	6.96	0.93	0.6			6.37	6.51
0.28	0.52			4.22	4.01	1.99	1.69			3.39	3.4
0	0.22			5.63	5.39	5.38	5.19			4.9	4.96
3.5	3.72			5.31	5.19	5.47	5.27			5.08	5.2
3.5	3.72			4.34	4.11	5.47	5.27			4.07	4.16
5	5.28			6.37	6.12	6.73	6.78			6.32	6.48
2.14	2.45			6.37	6.12	3.53	3.68			6.32	6.48
0.51	0.49			3.2	3.33	0.88	0.6			3.32	3.31
2.54	2.22			3.2	3.33	3.06	2.74			3.32	3.31
1.06	1.25			6.89	6.95	1.58	0.91			6.49	6.54
0	0			6.89	6.95	0	0			6.49	6.54
0.14	0.17			5.18	4.77	2.4	2.39			4.8	4.89
0	0.45			4.19	4.14	0.11	0.11			3.78	3.75
7.78	7.65			4.19	4.14	7.54	7.55			3.78	3.75
7.78	7.65			4.89	4.83	7.54	7.55			4.26	4.37
3.5	3.7			4.89	4.83	3.85	3.82			4.26	4.37
3.5	3.7			9.49	9.33	3.85	3.82			8.6	8.62
7.94	7.92			5.59	5.34	6.8	6.66			4.45	4.7
7.94	7.92			8.06	8.17	6.8	6.66			7.46	7.48
3.87	3.97			8.06	8.17	4.53	4.56			7.46	7.48
3.87	3.97			3.74	3.42	4.53	4.56			3.48	3.43
3.87	3.97			3.74	3.42	4.53	4.56			3.48	3.43
2.08	2.25			3.74	3.42	4.19	4.19			3.48	3.43
4.02	3.84			3.63	3.76	4.28	4.25			3.19	3.38
1.93	2.19			3.63	3.76	3.46	3.29			3.19	3.38
0.58	0.39			4.39	4.2	1.36	0.99			4.64	4.69
2.39	2.85			5.9	5.6	3.63	3.39			5.41	5.37
2.39	2.85			2.43	1.79	3.63	3.39			1.58	1.12
1.18	1.4			5.9	5.6	1.88	1.45			5.41	5.37
0.79	0.31			5.9	5.6	1.18	0.89			5.41	5.37
3.14	3.11			5.9	5.6	4.83	4.87			5.41	5.37
3.14	3.11			5.9	5.6	4.83	4.87			5.41	5.37
2.49	2.64			5.9	5.6	3.29	3.31			5.41	5.37
0.59	0.49			7.24	7.28	1.06	1.03			6.18	6.15
2.03	1.84			3.49	3.33	2.78	2.7			3.68	3.75
0	0			3.94	3.91	0.55	0.25			3.96	4.16
0.11	0.13			3.94	3.91	0.94	0.92			3.96	4.16
0.11	0.13			3.94	3.91	0.94	0.92			3.96	4.16
1.07	1.01			3.94	3.91	1.86	1.16			3.96	4.16
0.6	0.21			5.11	5.06	1.11	0.9			5.32	5.42
0.06	0.02			5.11	5.06	0.42	0.45			5.32	5.42
1.1	1.03			4.61	4.4	3.05	2.87			3.82	3.6
0.07	0			4.61	4.4	1.39	1.3			3.82	3.6
0.31	0.42			4.61	4.4	2.47	2.53			3.82	3.6
0.13	0.26			8.35	8.08	4.69	4.49			7.74	7.68
0	0			8.35	8.08	1.61	1.48			7.74	7.68
0	0			7.8	7.5	1.61	1.48			6.85	7.02
0	0			7.8	7.5	2.05	2.19			6.85	7.02
0	0			7.8	7.5	0	0			6.85	7.02
0	0			3.62	3.48	0	0			3.64	3.58
0	0.13			0.8	0.44	3	2.99			1.25	1.08
1.98	1.79			0.8	0.44	4.33	4.29			1.25	1.08
1.98	1.79			7.21	7.1	4.33	4.29			6.24	6.33
0.57	0.79			7.21	7.1	3.7	3.6			6.24	6.33
2.47	2.62			5.53	5.43	5	4.79			4.8	4.82
2.1	2.03			5.53	5.43	3.56	3.6			4.8	4.82
0.47	0.4			5.53	5.43	1.46	1.74			4.8	4.82
0	0			5.53	5.43	0	0			4.8	4.82
0	0			5.53	5.43	0	0			4.8	4.82
0	0			4.25	3.88	0	0			3.76	3.9
0	0			4.25	3.88	0	0			3.76	3.9
1.65	1.82			4.25	3.88	2.03	2.15			3.76	3.9
0	0			2.93	2.61	0	0			2.71	2.59
0.6	0.56			3.39	3.18	0.44	0.45			3.86	3.96
0	0			6.96	6.67	0	0			5.6	5.58
0	0			4.64	4.5	0	0			3.86	3.67
0	0			4.64	4.5	0	0			3.86	3.67
0	0			4.31	4.04	0	0			3.58	3.8
0	0			6.14	6.14	0	0			5.45	5.39
0	0			5.2	5.15	0	0			4	3.96
				4.56	4.48					4.06	3.92
				4.56	4.48					4.06	3.92
				4.27	3.83					2.9	3.07
				6.15	6.09					5.25	5.46
				9.49	9.36					8.61	8.83
				3.59	3.59					3.49	3.54
				5.21	5.01					5.16	5.21
				5.21	5.01					5.16	5.21
				5.21	5.01					5.16	5.21
				5.27	5.19					4.35	4.6
				3.17	3.1					1.91	2.09
				4.71	4.64					4.39	4.43
				5.44	5.22					5	4.96
				5.15	5.18					4.28	4.36
				5.15	5.18					4.28	4.36
				4.48	4.52					4.41	4.57
				1.62	1.36					3.38	3.18
				1.62	1.36					3.38	3.18
				3.93	3.75					2.94	3.05
				3.97	3.78					3.8	3.69
				4.9	4.76					4.39	4.45
				4.9	4.76					4.39	4.45
				5.55	5.21					4.72	4.8
				3.48	3.38					3.42	3.51
				3.92	3.58					3.79	3.55
				8.91	8.81					8.17	8.27
				6.11	5.74					4.93	5.16
				5.02	4.87					3.48	3.45
				0.97	0.75					1.68	1.82
				6.54	6.22					6.42	6.5
				5.07	4.87					4.27	4.38
				7.85	7.83					7.2	7.19
				7.85	7.83					7.2	7.19
				4.09	4.26					3.39	3.43
				0	0.06					0.11	0.16
				7.24	7.14					6.52	6.57
				5.01	4.8					4.57	4.56
				5.01	4.8					4.57	4.56
				6.68	6.5					5.92	6
				0.44	0.24					1.51	1.76
				5.99	5.64					5.13	4.98
				5.15	5.12					4.45	4.56
				6.18	5.98					5.08	4.96
				3.77	3.62					3.01	3.01
				3.77	3.62					3.01	3.01
				5.89	5.69					4.88	4.96
				4.6	4.38					3.85	4
				3.34	3.12					3.03	3.18
				0	0					0	0.06
				0	0					0	0.06
				2.84	2.86					2.5	2.55
				4.87	4.57					4.23	4.05
				0.59	0.15					0.62	0.4
				3.96	3.62					3.48	3.76
				4.99	4.91					3.99	4.06
				7.02	6.9					6.34	6.29
				7.02	6.9					6.34	6.29
				4.55	4.55					4.21	4.35
				4.09	3.63					3.16	3.39
				3.45	3.2					3.36	3.38
				3.2	2.9					2.59	2.41
				4.47	4.35					4.26	4.28
				4.66	4.48					4.55	4.6
				3.12	2.78					3.41	3.13
				2.77	2.87					2.76	2.88
				0.21	0					0.36	0
				0.21	0					0.36	0
				0.21	0					0.36	0
				7.16	6.97					6.47	6.62
				5.18	5.06					4.95	4.97
				5.06	4.78					5.1	5.25
				5.06	4.78					5.1	5.25
				3.05	2.86					2.74	2.32
				9.11	8.94					8.68	8.81
				7.32	6.89					6.25	6.32
				4.06	3.96					3.91	3.99
				5.51	5.54					4.95	5.01
				3.15	3.19					3.7	3.62
				3.15	3.19					3.7	3.62
				3.28	3					2.96	3.04
				6.64	6.4					5.58	5.69
				2.84	2.53					2.04	2
				4.38	4.53					4.14	3.85
				3.84	3.66					3.02	3.1
				5.53	5.38					4.53	4.55
				4.86	4.91					4.59	4.48
				0.55	0.54					0.45	0.42
				6.08	6.06					4.62	5.02
				3.62	3.38					2.75	3.14
				4.17	4.1					3.76	3.64
				4.17	4.1					3.76	3.64
				1.32	1.56					1.71	1.18
				2.67	2.28					2.07	2.12
				5.01	4.87					4.82	4.82
				5.01	4.87					4.82	4.82
				6.23	6.2					5.31	5.4
				5.18	4.95					5.04	4.98
				4.19	3.86					3.76	3.93
				3.34	3.33					2.77	2.78
				1.59	1.03					1.85	1.62
				4.3	4.19					4.17	4.1
				5.41	5.53					5.16	5.24
				5.41	5.53					5.16	5.24
				5.24	5.16					3.58	3.6
				5.24	5.16					3.58	3.6
				5.14	5.1					4.81	4.85
				2.81	2.75					2.58	2.52
				4.55	4.61					3.88	3.85
				3.62	3.84					2.81	2.92
				5.67	5.83					5.25	5.32
				2.76	2.94					2.39	2.51
				4.08	3.91					2.98	3.06
				4.08	3.91					2.98	3.06
				10.06	9.95					9.07	9.05
				10.06	9.95					9.07	9.05
				6	5.94					6.18	6.24
				2.88	2.8					2.79	2.68
				2.18	2.31					2.22	1.97
				5.3	5.39					4.63	4.74
				2.8	3.08					2.42	2.51
				2.8	3.08					2.42	2.51
				2.68	2.7					2.25	2.35
				2.68	2.7					2.25	2.35
				2.68	2.7					2.25	2.35
				2.78	2.95					2.7	2.86
				1.36	1.33					0.89	1.37
				1.36	1.33					0.89	1.37
				5.75	5.66					5.51	5.34
				4.28	4.4					4.13	3.95
				3.76	3.4					2.95	2.93
				5.93	5.91					5.49	5.64
				1.37	1.35					0.91	0.98
				5.45	5.42					4.51	4.53
				5.45	5.42					4.51	4.53
				1.86	1.64					1.87	1.46
				2.63	2.52					2.35	2.16
				4.57	4.62					3.47	3.41
				0.87	0.7					0.35	0.25
				3.7	3.87					3.08	3.21
				4.71	4.61					4.16	4.33
				4.71	4.61					4.16	4.33
				4.71	4.61					4.16	4.33
				1.06	1.07					1.2	1.16
				1.06	1.07					1.2	1.16
				4.46	4.57					4.07	4.04
				2.4	2.57					2.52	2.7
				6.45	6.65					5.62	5.7
				6.45	6.65					5.62	5.7
				0.22	0.24					0.23	0.18
				0.22	0.24					0.23	0.18
				5.6	5.76					4.65	4.76
				5.6	5.76					4.65	4.76
				5.1	5.24					4.65	4.68
				5.23	5.25					4.81	4.8
				5.23	5.25					4.81	4.8
				4.81	5.06					4.45	4.43
				4.81	5.06					4.45	4.43
				5.91	5.71					5.03	4.89
				4.2	4.23					3.73	3.93
				4.2	4.23					3.73	3.93
				1.88	1.84					1.37	1.31
				5.6	5.9					4.41	4.31
				3.68	3.83					2.84	3.01
				3.18	3.15					2.95	2.9
				4.19	4.02					3.71	3.45
				4.61	4.8					3.43	3.59
				1.98	1.86					1.82	1.75
				4	3.9					3.8	3.68
				2.91	2.75					3.01	3.05
				3.53	3.76					3.83	3.82
				3.53	3.76					3.83	3.82
				4.87	5.12					4.48	4.45
				4.87	5.12					4.48	4.45
				3.1	3.47					2.76	2.75
				4.59	4.73					4.12	4.31
				2.96	3.22					3.05	3.06
				4	4.08					3.91	3.92
				4	4.08					3.91	3.92
				4	4.08					3.91	3.92
				4.67	4.88					4.48	4.48
				4.67	4.88					4.48	4.48
				4.67	4.88					4.48	4.48
				4.23	4.51					4.34	4.21
				4.23	4.51					4.34	4.21
				4.23	4.51					4.34	4.21
				6.47	6.78					6.02	5.94
				3.56	3.63					2.52	2.55
				4.17	4.46					2.88	2.92
				4.53	4.63					4.2	4.22
				4.53	4.63					4.2	4.22
				6.12	6.26					5.04	5.06
				1.05	1.18					0.72	0.79
				1.05	1.18					0.72	0.79
				0.46	0.47					0.77	0.76
				3.43	3.56					2.86	2.93
				3.61	3.74					2.73	2.78
				2.24	2.29					2.24	1.98
				2.24	2.29					2.24	1.98
				4.57	4.52					3.98	3.83
				2.52	2.44					2.6	2.8
				4.41	4.72					3.85	3.91
				7.21	7.08					5.89	6
				3.77	3.87					3.3	3.21
				3.77	3.87					3.3	3.21
				3.77	3.87					3.3	3.21
				3.57	3.84					2.97	2.81
				5.28	5.46					4.46	4.55
				5.49	5.64					5.28	5.34
				5.49	5.64					5.28	5.34
				4.3	4.5					3.98	4.18
				3.02	3.21					2.98	2.99
				4.5	4.59					4.06	3.94
				0.34	0.36					1.39	1.29
				3.02	3.1					2.94	2.82
				5.81	5.93					4.72	4.87
				5.2	5.22					4.49	4.49
				1.91	1.79					1.54	1.8
				6.53	6.58					5.75	5.86
				6.79	6.54					5.8	5.9
				5.6	5.7					5.08	5.01
				3.37	3.36					3.34	3.29
				3.55	3.54					3.07	2.7
				4.8	4.84					3.83	3.82
				4.29	4.42					4.05	3.98
				3.89	4.06					3.43	3.58
				6.31	6.18					5.84	5.82
				3.92	3.94					3.89	3.94
				4.05	4.23					3.51	3.69
				4.05	4.23					3.51	3.69
				3.88	3.81					3.17	3.28
				2.65	2.82					2.5	2.64
				5.8	6.07					5.14	5.25
				5.8	6.07					5.14	5.25
				2.88	2.59					2.5	2.72
				3.8	3.87					3.4	3.31
				3.8	3.87					3.4	3.31
				3.64	3.6					3.37	3.38
				3.57	3.5					2.77	2.82
				3.76	3.61					2.89	2.96
				0.97	0.6					2.9	2.59
				7.47	7.43					6.91	6.91
				4.02	4.16					3.98	3.81
				1.27	1.1					1.16	0.7
				2.7	2.75					3.13	3.32
				4.85	4.92					4.26	4.23
				4.85	4.92					4.26	4.23
				6.43	6.66					6.12	6.15
				6.43	6.66					6.12	6.15
				5.65	5.75					5.25	5.29
				5.65	5.75					5.25	5.29
				1.37	1.35					1.98	1.95
				5.38	5.33					4.44	4.66
				10.05	10.51					9.56	9.56
				3.82	3.53					2.69	2.67
				3.82	3.53					2.69	2.67
				3.82	3.53					2.69	2.67
				5.66	5.53					4.96	5.03
				3.97	3.83					3.65	3.65
				3.97	3.83					3.65	3.65
				5.74	5.46					4.17	4.56
				5.74	5.46					4.17	4.56
				5.74	5.46					4.17	4.56
				4.47	4.6					3.68	3.71
				2.65	2.34					2.75	2.74
				2.65	2.34					2.75	2.74
				3.39	3.21					2.57	2.86
				3.39	3.21					2.57	2.86
				3.84	3.93					3.74	3.68
				5.34	5.25					4.77	4.86
				4.59	4.2					4.12	4.07
				2.88	3.02					3.15	3.18
				5.07	5.16					4.7	4.73
				3.37	3.56					3.26	3.23
				5.02	5.27					4.72	4.7
				5.02	5.27					4.72	4.7
				8.84	8.89					9.13	9.24
				0.35	0.42					1.45	1.48
				3.13	3.17					2.34	2.18
				3.42	3.49					3.17	3.3
				4.9	5.02					4.59	4.57
				3.44	3.52					2.92	2.84
				3.44	3.52					2.92	2.84
				4.38	4.05					3.63	4.03
				2.94	3.06					2.77	2.89
				2.83	3.11					2.14	2.21
				2.54	2.43					3.08	2.81
				2.54	2.43					3.08	2.81
				7.16	7.12					6.03	6.07
				5.86	5.95					5.31	5.32
				5.01	5.09					4.42	4.54
				5.01	5.09					4.42	4.54
				5.01	5.09					4.42	4.54
				5.01	5.09					4.42	4.54
				3	2.9					2.32	2.39
				0.05	0.03					0.02	0.09
				0.05	0.03					0.02	0.09
				4.36	3.92					3.32	3.48
				4.36	3.92					3.32	3.48
				2.89	2.81					2.3	2.14
				2.89	2.81					2.3	2.14
				4.35	4.42					4.02	4.05
				4.35	4.42					4.02	4.05
				4.58	4.38					3.41	3.38
				4.58	4.38					3.41	3.38
				4.88	4.74					3.83	3.72
				5.56	5.51					5.04	5.14
				5.56	5.51					5.04	5.14
				2.85	3.06					2.83	2.73
				3.24	3.05					2.37	2.31
				3.46	3.23					3.71	3.99
				3.46	3.23					3.71	3.99
				1.15	1.24					1.15	1.13
				1.15	1.24					1.15	1.13
				3.13	2.77					2.62	2.31
				4.47	4.33					3.52	3.67
				4.47	4.33					3.52	3.67
				7.56	7.55					7.18	7.15
				7.56	7.55					7.18	7.15
				3.63	4.01					3.29	3.29
				3.63	4.01					3.29	3.29
				1.22	1.04					1.28	1.03
				1.5	1.14					1.29	1.39
				5.02	5.07					4.69	4.65
				5.02	5.07					4.69	4.65
				4.65	4.26					3.95	3.98
				5.66	5.54					4.65	4.69
				5.66	5.54					4.65	4.69
				4.33	4.1					3.53	3.5
				5.46	5.27					4.95	4.65
				0.48	0.39					1.09	1.09
				4.23	4.35					4.15	3.98
				4.23	4.35					4.15	3.98
				3.84	3.9					3.88	3.86
				4.23	4.35					4.15	3.98
				7.34	7.09					6.79	6.81
				5.28	5.29					5.13	5.19
				5.28	5.29					5.13	5.19
				6.11	5.97					6.24	6.27
				6.11	5.97					6.24	6.27
				3.87	3.93					4.25	4.24
				2.42	2.4					2.47	2.43
				2.42	2.4					2.47	2.43
				3.59	3.5					3.14	3.32
				1.16	1.04					1.5	1.49
				1.16	1.04					1.5	1.49
				3.86	3.65					4.43	4.36
				3.34	3.23					3.46	3.5
				10.81	10.75					10.28	10.39
				10.81	10.75					10.28	10.39
				3.76	3.61					3.81	3.81
				6.05	5.96					5.07	5.25
				6.58	6.47					6.31	6.28
				6.58	6.47					6.31	6.28
				3.94	3.66					4.08	3.97
				4.52	4.6					4.21	4.35
				4.52	4.6					4.21	4.35
				7.09	6.9					6.86	6.79
				7.09	6.9					6.86	6.79
				4.16	3.83					4.19	4.13
				2.47	2.22					2.26	2.14
				4.97	5.01					6.94	6.8
				0.35	0.45					0.25	0.4
				5.83	5.77					4.37	4.64
				7.55	7.45					6.69	6.79
				7.55	7.45					6.69	6.79
				4.03	3.8					4.76	4.6
				4.74	4.58					4.38	4.4
				4.74	4.58					4.38	4.4
				4.74	4.58					4.38	4.4
				1.4	1.34					1.2	1.41
				1.17	1.11					1.24	1.42
				0.95	1.15					2.39	2.47
				5.02	4.67					5.21	5.07
				4.04	4.19					4.66	4.64
				4.04	4.19					4.66	4.64
				0.2	0.36					0.51	0.35
				3.6	3.63					4.18	3.99
				0.3	0.23					1.01	0.95
				1.23	1.5					1.69	1.61
				9.96	9.94					8.94	9.06
				9.96	9.94					8.94	9.06
				9.96	9.94					8.94	9.06
				0.09	0.21					0.34	0.41
				6.28	6.56					6.07	6.12
				1.11	1.13					1.15	1.08
				4.25	4.38					3.38	3.34
				3.18	3.27					3.66	3.52
				2.16	2.26					3.16	2.82
				2.39	2.45					2.52	2.42
				2.83	3.1					3.31	3.19
				0.89	0.82					1.59	1.78
				0.89	0.82					1.59	1.78
				3.99	4.22					3.87	3.93
				4.13	4.19					3.66	3.58
				2.48	2.7					2.87	2.75
				2.48	2.7					2.87	2.75
				3.36	3.34					3.52	3.33
				3.36	3.34					3.52	3.33
				1.21	1.53					1.59	1.64
				3.36	3.36					3.9	3.77
				3.27	3.4					3.71	3.62
				3.41	3.43					4.27	4.18
				3.41	3.43					4.27	4.18
				3.79	4.14					4.4	4.45
				2.48	2.81					2.94	2.92
				2.48	2.81					2.94	2.92
				5.43	5.53					5.37	5.25
				5.43	5.53					5.37	5.25
				4.44	4.57					4.18	4.22
				5.43	5.53					5.37	5.25
				2.5	2.46					2.49	2.3
				2.5	2.46					2.49	2.3
				2.54	2.88					2.67	2.65
				2.54	2.88					2.67	2.65
				3.65	3.81					3.16	3.16
				3.65	3.81					3.16	3.16
				3.65	3.81					3.16	3.16
				3.65	3.81					3.16	3.16
				0.21	0.22					0.63	0.36
				3.53	3.45					3.5	3.63
				3.53	3.45					3.5	3.63
				4.61	4.72					4.87	4.87
				0.26	0.14					0.67	0.5
				0.26	0.14					0.67	0.5
				0.26	0.14					0.67	0.5
				1.74	1.55					2.13	2.01
				4.21	4.01					4.42	4.58
				3.48	3.42					4.15	4.02
				2.79	2.69					3.81	3.93
				2.79	2.69					3.81	3.93
				2.79	2.69					3.81	3.93
				10.24	10.07					9.88	9.92
				7.17	6.93					8.03	8.01
				7.17	6.93					8.03	8.01
				1.1	0.94					2.05	1.61
				3.51	3.82					4.14	4.13
				5.92	5.69					5.1	5.41
				5.92	5.69					5.1	5.41
				5.92	5.69					5.1	5.41
				2.27	2.1					2.64	2.58
				1.39	1.28					2.03	2.02
				3.34	3.28					3.66	3.67
				4.06	3.99					4.1	4.16
				4.06	3.99					4.1	4.16
				4.73	4.85					4.69	4.65
				1.23	1.22					1.47	1.33
				1.23	1.22					1.47	1.33
				1.21	1.07					1.78	1.68
				1.21	1.07					1.78	1.68
				4.12	4.18					4.21	4.03
				4.12	4.18					4.21	4.03
				2.49	2.2					3.49	3.5
				0.51	0.39					1.78	1.57
				0.51	0.39					1.78	1.57
				0.51	0.39					1.78	1.57
				2.77	2.68					3.84	4.02
				2.77	2.68					3.84	4.02
				4.39	4.19					4.09	4.29
				4.39	4.19					4.09	4.29
				0	0					0.06	0.18
				3.4	3.33					4.26	4.29
				4.19	4.23					4.27	4.17
				2.87	3.08					3.11	2.72
				10.59	10.47					9.66	9.71
				5.37	5.55					5.75	5.77
[truncated: 6,728 more rows]

## Sheet: Supplementary Fig. 9h
Supplementary Fig. 9h Expression of genes with H3K4me3 upregulated, stable, or downregulated promoters in MCM2-90A and WT T47D cells.
WT T47D cells						MCM2-90A T47D cells
Expression for gene with upregulated H3K4me3 promoter		Expression for gene with downregulated H3K4me3 promoter		Expression for gene with stable H3K4me3 promoter		Expression for gene with upregulated H3K4me3 promoter		Expression for gene with downregulated H3K4me3 promoter		Expression for gene with stable H3K4me3 promoter
WT-R1	WT-R2	WT-R1	WT-R2	WT-R1	WT-R2	MCM2-90A-R1	MCM2-90A-R2	MCM2-90A-R1	MCM2-90A-R2	MCM2-90A-R1	MCM2-90A-R2
3.61	3.41	0.27	0.17	3.34	3.48	5.28	5.29	0.24	0.34	3.19	3.11
3.61	3.41	0.83	1.24	3.34	3.48	5.28	5.29	0.54	0.63	3.19	3.11
3.61	3.41	0.83	1.24	2.01	1.9	5.28	5.29	0.54	0.63	2.09	2.34
6.24	6.15	0.86	1.32	5.68	5.64	6.26	6.31	1.32	1.58	5.51	5.48
0.6	0.5	0.86	1.32	1.19	0.84	1.69	1.56	1.32	1.58	1.09	1.1
1.61	1.63	1.41	1.17	0.26	0.37	2.88	2.8	1.1	1.07	0.39	0.27
0.33	0.33	1.41	1.17	0.26	0.37	0.22	0.57	1.1	1.07	0.39	0.27
2.82	3.03	3.36	3.01	5.1	4.8	5.55	5.58	2.08	2.56	4.37	4.26
6.12	5.99	1.2	1.12	3.44	1.98	6.69	6.72	0.73	0.65	4.02	4.24
0	0.09	2.8	2.67	5.84	5.73	0.1	0.19	1.8	1.75	5.13	5.15
0	0.01	7.82	7.84	3.39	3.44	0.29	0.34	7.26	7.29	3.02	3.19
0	0.01	3.75	3.72	2.79	2.88	0.29	0.34	2.59	2.72	3.16	2.88
0	0.01	1.5	1.82	2.25	2.33	0.29	0.34	1.58	1.83	2.22	1.89
0	0.01	1.5	1.82	4.25	4.05	0.29	0.34	1.58	1.83	4.09	4.09
4.23	3.99	3.2	3.21	6.26	6.2	4.31	4.26	2.62	2.72	6.5	6.43
0	0	0	0	0.23	0.44	0.46	0.35	0	0.37	0	0.24
0	0	0.77	1.22	4.56	4.49	0.46	0.35	0.71	0.58	4.67	4.7
0	0	0.77	1.22	4.01	3.63	0	0	0.71	0.58	4.44	4.28
0	0	0.77	1.22	4.01	3.63	0	0	0.71	0.58	4.44	4.28
8.38	8.3	0.72	0.82	3.38	3.16	9.6	9.6	0.1	0.19	3.82	3.81
8.38	8.3	2.48	2.58	4.28	3.98	9.6	9.6	2.98	3.29	4.42	4.28
5.78	5.73	2.48	2.58	4.69	4.66	8.58	8.5	2.98	3.29	4.44	4.34
5.78	5.73	7.11	7.09	4.69	4.66	8.58	8.5	4.58	4.47	4.44	4.34
1.55	1.31	7.11	7.09	0.17	0.28	3.03	3.04	4.58	4.47	0.53	0.57
0.04	0	3.88	3.66	4.41	4.23	0.54	0.53	3.75	3.5	4.57	4.41
1.23	1.38	6.36	6.44	3.61	3.41	2.79	2.93	6.01	6.05	5.28	5.29
0	0	6.36	6.44	6.88	6.76	0.05	0.22	6.01	6.05	6.63	6.73
0.41	0.75	4.12	3.89	5.75	5.65	2.46	2.5	3.88	3.89	5.65	5.53
0.55	0.79	9.72	9.88	5.75	5.65	1.9	1.91	9.2	9.21	5.65	5.53
1.03	0.8	7.9	7.83	5.75	5.65	1.33	1.07	6.79	6.91	5.65	5.53
0	0.04	7.9	7.83	6.71	6.57	0.69	0.6	6.79	6.91	6.68	6.67
3.37	3.37	4.42	4.15	0	0	3.72	3.73	3.02	3.56	0	0
0.12	0.26	6.71	6.84	4.41	4.19	0	0.35	5.58	5.66	5.25	5.21
0.12	0.26	6.71	6.84	2.57	2.49	0	0.35	5.58	5.66	2.59	2.71
0.12	0.26	6.71	6.84	2.57	2.49	0	0.35	5.58	5.66	2.59	2.71
0.6	0.66	6.71	6.84	3.81	3.8	1.89	1.74	5.58	5.66	3.82	4
3.66	3.51	2.33	2.32	3.81	3.8	7.04	7.03	2.03	2.03	3.82	4
5.27	5.23	0.93	0.97	6.63	6.64	7.38	7.54	0.01	0.02	6.7	6.75
1.29	0.93	2.29	2.43	3.06	2.69	2.36	2.34	0.74	0.73	3.09	3.28
3.37	3.39	2.38	2.57	3.06	2.69	6.23	6.28	0.84	0.95	3.09	3.28
0.15	0.15	2.41	2.49	3.06	2.69	1.23	1.24	1.11	1.32	3.09	3.28
0.56	0.16	0.97	1.02	3.99	3.97	0.96	0.65	0.78	0.47	4.05	4.08
0.56	0.16	0.97	1.02	3.43	3.37	0.96	0.65	0.78	0.47	4.22	4.07
0.28	0.49	0.73	0.77	3.47	3.35	1.04	1.3	0.05	0.15	3.54	3.48
0.28	0.49	2.44	2.48	4.26	4.2	1.04	1.3	0.8	0.84	4.97	4.81
0.46	0.56	2.81	3	4.37	4.24	1.61	1.4	1.93	2.07	4	4.14
1.19	0.99	0.88	0.89	4.37	4.24	3.52	3.31	0.91	0.91	4	4.14
7.63	7.73	2.49	2.4	4.37	4.24	8.91	8.92	1.95	2.08	4	4.14
7.63	7.73	1.68	1.66	4.37	4.24	8.91	8.92	0.73	0.54	4	4.14
7.63	7.73	1.29	1.52	6.63	6.73	8.91	8.92	0.49	0.4	6.8	6.76
7.63	7.73	2.41	2.38	6.63	6.73	8.91	8.92	0.36	0.39	6.8	6.76
7.63	7.73	0.29	0.35	1.13	1.7	8.91	8.92	0	0	0.51	0.5
0.06	0	0.29	0.35	4.04	3.84	0.55	0.59	0	0	3.97	3.83
0	0.08	4.35	4.29	4.58	4.16	0.17	0.16	4.89	4.84	4.38	4.44
0	0.08	4.35	4.29	4.58	4.16	0.17	0.16	4.89	4.84	4.38	4.44
0.54	0.36	5	4.69	2.99	2.95	1.02	1.08	4.57	3.94	2.96	3.22
2.12	2.12	5.1	4.82	5.6	5.49	2.41	2.56	4.15	4.24	5.65	5.73
0.53	0.69	2.68	2.62	2.8	2.79	3.14	3.15	1.49	1.41	2.12	2.02
0.53	0.69	2.57	2.89	3.98	3.84	3.14	3.15	0.73	0.41	4.21	4.14
0	0	2.57	2.89	3.98	3.84	0	0.07	0.73	0.41	4.21	4.14
3.25	3	2.57	2.89	2.5	2.69	4.32	4.33	0.73	0.41	2.53	2.35
3.25	3	0.1	0.29	2.09	2.04	4.32	4.33	0.67	0.52	2.17	2.24
3.34	3.47	0.1	0.29	0	0	7.45	7.41	0.67	0.52	0.02	0
0	0	0.1	0.29	3.5	3.57	0.07	0	0.67	0.52	3.65	3.5
0	0	0.1	0.29	1.51	1.57	0.07	0	0.67	0.52	1.36	1.32
0.36	0.43	0.3	0.09	4.86	5.06	4.21	4.25	0.06	0.22	5.26	5.31
0.36	0.43	0.3	0.09	2.58	2.41	4.21	4.25	0.06	0.22	2.25	2.02
0.36	0.43	0.8	0.97	2.58	2.41	4.21	4.25	1.23	1.09	2.25	2.02
0.36	0.43	3.17	3.18	4.08	4.11	4.21	4.25	2.93	2.73	3.58	3.68
0	0.11	3.17	3.18	0	0	0.23	0.33	2.93	2.73	0	0
3	2.87	3.17	3.18	2.01	2.97	4.4	4.48	2.93	2.73	3.85	3.4
3	2.87	7.54	7.58	4.11	3.87	4.4	4.48	7.46	7.43	4.09	4.12
0.55	0.44	0	0.32	1.82	2.09	0.86	0.97	0.18	0	2.18	2.13
3.62	3.17	2.08	1.91	1.82	2.09	6.76	6.78	0.33	0.69	2.18	2.13
3.62	3.17	2.19	2.05	2.7	2.75	6.76	6.78	0.99	0.98	3.03	2.87
0.11	0	0.55	0.65	3.81	3.82	0.12	0.11	0.31	0.38	3.36	3.38
0.11	0	0.39	0.22	1.96	1.66	0.12	0.11	0.36	0.42	2.55	2.45
0	0	2.54	2.7	1.89	2.05	0.36	0.59	1.27	0.92	2.17	1.86
0.12	0	3.69	3.5	1.96	1.66	2.17	2.12	2.68	2.59	2.55	2.45
4.48	3.94	3.92	4.06	1	1.18	4.78	4.89	3.58	3.27	0.82	0.8
0	0	3.92	4.06	7.44	7.45	0	0.18	3.58	3.27	7.57	7.68
0.05	0.06	0.44	0.6	1.89	1.99	7.34	7.3	0.17	0.32	1.81	1.8
0.05	0.06	0.44	0.6	5.37	5.33	7.34	7.3	0.17	0.32	5.07	5.15
0	0	2.92	3.16	0	0	0.49	0.48	0.69	0.69	0	0
0	0	2.92	3.16	1.98	1.88	0.49	0.48	0.69	0.69	2.19	2.24
0.48	0.46	4.37	4.67	4.42	4.26	0.67	1.23	1.98	1.97	4.08	4.29
0.48	0.46	4.37	4.67	4.42	4.26	0.67	1.23	1.98	1.97	4.08	4.29
4.64	4.61	2.6	2.53	1.21	1.22	5.24	5.32	2.68	2.48	0.87	0.71
0	0	0.34	0.34	3.72	3.45	0.09	0.07	0.65	0.7	2.98	2.85
1.81	1.9	0.34	0.34	2.21	1.7	4.97	4.96	0.65	0.7	1.95	1.62
0.59	0.43	0.46	0.23	2.21	1.7	1.12	1.65	0.12	0	1.95	1.62
0.59	0.43	0.46	0.23	2.21	1.7	1.12	1.65	0.12	0	1.95	1.62
0.59	0.43	0.46	0.23	2.21	1.7	1.12	1.65	0.12	0	1.95	1.62
0.59	0.43	1.57	1.6	2.21	1.7	1.12	1.65	0.97	0.98	1.95	1.62
0.81	0.78	1.57	1.6	2.21	1.7	2.24	2.13	0.97	0.98	1.95	1.62
1.93	1.98	10.66	10.62	0	0	2.85	2.75	9.48	9.55	0	0.22
4.28	4.34	5.13	5.29	2.83	2.58	5.1	5.17	2.65	2.68	2.38	2.42
0.11	0.21	5.13	5.29	2.91	2.96	1.25	1.24	2.65	2.68	3.15	3.16
1.87	1.69	0.07	0.14	3.49	3.36	2.43	2.05	0.04	0.18	3.67	3.74
2.17	1.83	1.53	1.6	4.26	4.29	2.98	3.02	1.12	1.16	3.45	3.76
2.17	1.83	4.57	4.5	4.72	4.61	2.98	3.02	4.7	4.88	4.53	4.51
2.17	1.83	4.57	4.5	4.72	4.61	2.98	3.02	4.7	4.88	4.53	4.51
5.15	5.01	0	0	4.56	4.49	6.41	6.29	0	0.19	4.56	4.52
0	0.17	0.81	0.51	6.24	6.15	0.18	0.41	0.44	0.23	6.26	6.31
0	0	1.04	0.87	6.24	6.15	0	0	0.57	0.68	6.26	6.31
0	0	0	0	6.24	6.15	0	0	0	0	6.26	6.31
0.04	0.04	3.18	3.28	5.5	5.67	0.05	0.12	2.66	2.47	5.74	5.65
0.04	0.04	2.27	2.28	2.42	2.52	0.05	0.12	2.22	2.65	1.84	1.81
4.66	4.9	2.27	2.28	2.42	2.52	6.62	6.69	2.22	2.65	1.84	1.81
4.13	4.04	2.6	2.82	8.29	8.5	4.33	4.22	1.86	1.97	8.04	8.16
4.13	4.04	3.21	3.26	8.29	8.5	4.33	4.22	3.35	3.15	8.04	8.16
4.13	4.04	7.24	7.29	3.36	3.39	4.33	4.22	6.6	6.71	4.18	4.22
4.13	4.04	5.21	5.34	2.97	3.12	4.33	4.22	4.3	4.37	3.18	3.05
2.61	2.5	5.22	5.24	2.97	3.12	3.28	3.26	4.23	4.02	3.18	3.05
1.73	1.5	5.18	5.28	9.24	9.25	3.78	3.66	4.33	4.31	9.32	9.3
1.73	1.5	4.83	4.88	3.04	3.04	3.78	3.66	3.91	4.02	2.95	2.79
4.88	4.99	4.83	4.88	2.8	2.7	7.24	7.3	3.91	4.02	2.24	2.1
0.86	1.24	4.19	4.36	2.8	2.7	2.08	2.14	2.33	2.26	2.24	2.1
0.75	0.59	4.19	4.36	1.19	1.37	3.47	3.33	2.33	2.26	1.62	1.74
0	0	6.97	7.1	3.26	3.26	0	0.04	5.93	6.07	3.33	3.16
0.09	0.09	6.97	7.1	2.82	2.84	0.09	0.16	5.93	6.07	2.5	2.48
0.11	0.07	6.97	7.1	0.82	0.85	0.22	0.29	5.93	6.07	0.88	0.85
1.66	1.68	5.59	5.53	0.82	0.85	3.02	2.94	4.8	4.83	0.88	0.85
0	0	0.14	0.38	4.83	4.76	0.15	0.11	0.4	0.5	5.42	5.37
0	0.02	3.64	3.72	4.83	4.76	0.21	0.22	3.77	3.66	5.42	5.37
0.55	0.46	3.45	3.62	3.95	3.76	1.31	1.1	2.3	1.99	4.62	4.63
0	0.14	0.85	0.93	3.15	3.19	0.15	0	0.67	0.36	2.83	3.06
0	0.18	3.9	4.08	3.15	3.19	0	0	3.4	3.61	2.83	3.06
2.37	2.05	3.9	4.08	4.59	4.39	2.2	2.04	3.4	3.61	4.66	4.62
2.37	2.05	3.85	3.76	5.09	5.33	2.2	2.04	3.57	3.42	4.48	4.37
2.42	2.71	3.63	4.04	3.83	3.88	3.06	2.94	2.75	2.46	4.06	4.08
0.84	0.98	2.44	2.27	3.53	3.55	2.29	2.37	0.89	1.05	3.8	3.89
0.16	0	2.44	2.27	3.53	3.55	4.22	4.23	0.89	1.05	3.8	3.89
0.86	0.89	0.27	0	3.53	3.55	2.62	2.66	0.46	0	3.8	3.89
1.58	1.55	3.63	4.04	7.26	7.21	3.52	3.36	2.75	2.46	7.62	7.64
1.78	1.31	0.13	0.09	4.99	5.06	1.79	1.89	0.05	0.05	4.66	4.8
1.87	1.51	5.1	5	0.83	0.86	2.48	2.67	3.68	3.61	1.21	0.98
1.87	1.51	0.11	0	0.83	0.86	2.48	2.67	0	0	1.21	0.98
0.33	0.22	5.71	5.84	3.59	3.57	0.26	0.35	5.04	4.72	3.68	3.53
2.6	2.76	5.35	5.44	4.35	4.33	2.63	2.76	4.24	4.21	4.25	4.21
1.5	1.2	5.35	5.44	3.34	3.22	2	2.14	4.24	4.21	3.62	3.45
1.5	1.2	7.09	7.33	6.31	6.41	2	2.14	5.94	6.18	6.17	6.22
0.43	0.81	2.65	2.02	5.63	5.62	2.36	2.49	1.34	1.72	5.78	5.65
0.62	0.82	2.63	2.43	4.67	4.73	2.09	2.15	1.93	1.8	4.73	4.7
0.84	0.91	2.63	2.43	3.69	3.83	1.55	1.37	1.93	1.8	3.88	3.77
4.16	4.28	3.79	3.64	3.18	3.19	4.59	4.26	2.93	2.9	2.9	2.92
4.16	4.28	3.79	3.64	3.04	2.76	4.59	4.26	2.93	2.9	3.33	3.35
1.7	1.67	0.63	0.64	3.04	2.76	2.19	2.48	0.6	0.6	3.33	3.35
2.07	2.6	4.47	4.48	3.04	2.76	3.16	2.41	4.13	4.14	3.33	3.35
2.07	2.6	0.33	0.33	3.99	3.95	3.16	2.41	0.45	0.12	4.7	4.66
1.98	1.53	5.11	5.24	3.73	3.35	2.82	2.66	4.71	4.65	4.36	4.36
1.98	1.53	3.87	3.87	4.56	4.31	2.82	2.66	2.74	2.81	4.56	4.77
1.98	1.53	3.87	3.87	0	0.13	2.82	2.66	2.74	2.81	0.11	0.16
3.56	3.41	1.16	1.02	4.56	4.31	5.19	5.19	0.92	0.82	4.56	4.77
5.32	5.3	0.17	0.17	5.27	5.06	5.19	5.46	0	0	5.32	5.35
0	0	0.47	0	5.27	5.06	0.16	0.1	0.5	0.49	5.32	5.35
2.04	1.91	0.3	0	2.53	2.65	2.29	2.22	0	0.17	2.89	2.58
2.04	1.91	5	5.02	2.94	2.85	2.29	2.22	4.41	4.27	3.19	3.21
0.19	0	5.15	5.02	2.94	2.85	0.29	0	4.22	4.23	3.19	3.21
0.26	0.14	3.99	3.69	4.19	4.28	1.54	1.68	2.55	2.75	4.32	4.3
2.08	1.66	0.6	0.34	5.19	5.07	3.45	3.27	0.13	0.2	5.66	5.61
4.49	4.47	0.27	0.21	5.13	5.08	4.78	4.62	0.08	0.08	5.12	5.2
0.98	0.87	0.27	0.21	5.13	5.08	2.11	2.29	0.08	0.08	5.12	5.2
0.05	0	5.21	5.01	3.46	3.34	0.32	0.36	4.17	4.04	3.59	3.73
0.05	0	5.67	5.61	3.35	3.4	0.32	0.36	4.48	4.39	3.22	3.15
0.28	0	6.32	6.34	3.08	2.96	0.11	0.1	4.83	4.79	3.5	3.39
1.84	1.81	4.42	4.36	3.08	2.96	2.41	2.37	3.6	3.41	3.5	3.39
4.48	4.81	4.42	4.36	3.08	2.96	5.69	5.82	3.6	3.41	3.5	3.39
0.25	0	2.25	2.56	3.18	3.15	0.72	0.51	1.83	1.81	3.09	2.92
3.55	3.68	5.14	5.12	3.18	3.15	5.44	5.41	3.98	4.17	3.09	2.92
0.34	0.13	5.14	5.12	3.18	3.15	3.59	3.45	3.98	4.17	3.09	2.92
0.34	0.13	7.38	7.41	1.13	1.25	3.59	3.45	6.49	6.51	1.77	1.62
0	0	7.38	7.41	1.13	1.25	1.17	1.6	6.49	6.51	1.77	1.62
0	0	0.94	1.01	1.13	1.25	1.17	1.6	0.95	1.03	1.77	1.62
0	0	4.51	4.49	1.78	1.51	1.17	1.6	3.6	3.55	1.75	1.61
0	0.12	4.15	4.47	1.78	1.51	0.13	0.35	3.07	3.51	1.75	1.61
0.57	0.3	4.65	4.59	1.78	1.51	3.4	3.33	3.13	3.13	1.75	1.61
1.33	1.04	0.29	0.29	0.12	0.26	1.59	1.46	0.48	0.55	0	0.04
0.1	0.05	1.92	1.91	4.23	3.86	0.43	0.15	1.44	1.52	3.76	3.81
1.64	1.59	4.09	4.2	2.68	2.71	1.77	1.49	1.81	1.61	2.6	2.66
1.2	1.24	5.78	5.8	2.68	2.71	3.22	2.97	4.77	4.68	2.6	2.66
1.58	1.37	4.09	4.2	1.83	1.66	2.44	2.68	1.81	1.61	2.27	2.23
3.7	3.79	2.3	2.22	1.83	1.66	5.02	5.02	1.89	1.97	2.27	2.23
3.7	3.79	2.16	1.79	1.83	1.66	5.02	5.02	1.34	1	2.27	2.23
3.7	3.79	0.75	0.99	1.69	1.85	5.02	5.02	0.93	0.73	1.28	1.32
3.7	3.79	0.75	0.99	3.72	3.65	5.02	5.02	0.93	0.73	3.68	3.58
0.22	0.23	0.06	0.06	3.49	3.46	1.35	1.35	0	0	3.4	3.34
1.26	1.03	4.27	4.26	2.9	3.03	1.26	1.42	2.67	2.97	3.75	3.65
0.09	0.18	4.27	4.26	2.9	3.03	1.4	0.77	2.67	2.97	3.75	3.65
4.62	4.58	3.46	3.41	2.9	3.03	6.91	6.99	3.22	3.22	3.75	3.65
0.22	0.23	6.69	6.76	2.47	2.45	0.44	0.69	5.93	5.88	2.37	2.28
0.22	0.23	6.32	6.36	3.26	3.09	0.44	0.69	5.03	4.9	3.3	3.19
0.6	0.76	5.52	5.59	3.26	3.09	1.92	1.87	4.42	4.57	3.3	3.19
2.95	2.99	4.11	4.25	0.24	0.56	3.29	3.16	3.32	3.13	0.84	0.83
2.95	2.99	1.84	1.86	0.67	0.61	3.29	3.16	1.02	0.79	0.56	0.83
2.95	2.99	6.32	6.36	3.8	3.75	3.29	3.16	5.09	5.03	3.32	3.56
2.95	2.99	5.73	5.75	2.49	2.66	3.29	3.16	4.93	5.07	2.62	2.46
2.95	2.99	4.48	4.62	2.39	2.25	3.29	3.16	3.37	3.22	2.74	2.87
3.77	3.49	4.07	3.88	5.57	5.69	5.56	5.49	2.3	2.4	5.53	5.48
3.77	3.49	4.07	3.88	3.29	3.19	5.56	5.49	2.3	2.4	3.08	3.14
5.23	5.04	2.75	2.6	4.74	4.75	6.66	6.68	2.12	1.95	4.77	5.02
0	0	1.96	1.92	4.74	4.75	0	0	1.7	1.58	4.77	5.02
0	0	4.31	4.37	2.02	2.02	0	0	3.83	3.79	1.94	1.73
0	0	3.14	3.1	2.52	1.97	0	0	3.18	3.17	2.03	1.77
0	0	3.51	3.85	2.52	1.97	0	0	3.03	3.3	2.03	1.77
0.54	0.44	3.51	3.85	2.52	1.97	3.44	3.35	3.03	3.3	2.03	1.77
1.72	1.83	2.78	2.68	3.12	3.26	2.83	2.67	2.08	2.17	3.71	3.66
0.06	0	1.31	0.83	6.21	6.14	0.26	0.42	1.11	1.2	6.23	6.26
0.06	0	1.31	0.83	3.28	3.13	0.26	0.42	1.11	1.2	3.67	3.67
0.06	0	2.64	2.52	3.7	3.63	0.26	0.42	2.49	2.65	4.67	4.64
0.06	0	2.38	2.04	4.53	4.4	0.26	0.42	2.28	2.47	4.12	4.11
0.06	0	2.2	1.91	4.53	4.4	0.26	0.42	1.21	1.31	4.12	4.11
0.06	0	0.13	0.15	3.02	2.98	0.26	0.42	0.11	0.07	3.07	3.05
0.06	0	0.13	0.15	3.01	2.85	0.26	0.42	0.11	0.07	2.71	2.6
0.24	0.23	0.13	0.15	4.65	4.59	0.94	0.91	0.11	0.07	4.2	4.21
0.07	0.07	0.18	0.37	4.65	4.59	0.79	0.78	0.28	0.23	4.2	4.21
0.07	0.07	1.66	1.6	1.88	1.99	0.79	0.78	0.77	0.74	2.21	2.1
0.07	0.07	1.66	1.6	3.59	3.57	0.79	0.78	0.77	0.74	3.59	3.41
0.07	0.07	3.41	3.69	5.43	5.54	0.79	0.78	3.01	3.08	5.21	5.16
0.03	0.03	3.19	3.24	3.89	3.94	0.54	0.44	2	2.09	3.94	3.92
0.4	0.3	3.19	3.24	2.93	2.16	2.02	2.07	2	2.09	1.41	1.69
0.4	0.3	2.15	2.33	3.3	3.36	2.02	2.07	1.11	1.11	3.21	3.16
0.08	0.08	0.66	0.94	4.89	4.79	0.12	0.12	0	0	4.85	5.08
3.07	2.93	3.87	3.89	4.89	4.79	3.52	3.43	2.87	2.94	4.85	5.08
1.52	1.43	3.87	3.89	7.04	7.1	1.95	1.94	2.87	2.94	6.89	6.87
5.6	5.65	3.87	3.89	7.04	7.1	7.5	7.5	2.87	2.94	6.89	6.87
4.86	4.42	2.26	2.09	4.85	5.03	9.8	9.82	1.98	1.92	4.36	4.47
5.02	4.85	2.46	1.88	4.85	5.03	4.31	4.42	0.83	0.59	4.36	4.47
5.02	4.85	2.46	1.88	1.29	1.09	4.31	4.42	0.83	0.59	1.1	1.47
5.02	4.85	3.79	3.85	6.72	6.61	4.31	4.42	3.12	2.96	4.94	4.98
5.02	4.85	0.72	0.73	6.72	6.61	4.31	4.42	0.1	0.18	4.94	4.98
0.71	0.97	0.56	0.62	6.72	6.61	2.03	1.74	0.51	0.77	4.94	4.98
0.05	0	0.56	0.62	6.72	6.61	0	0.05	0.51	0.77	4.94	4.98
0.05	0	5.55	5.3	6.72	6.61	0	0.05	4.71	4.68	4.94	4.98
0	0	5.55	5.3	6.72	6.61	0.12	0.34	4.71	4.68	4.94	4.98
4.94	4.88	4.46	4.5	6.72	6.61	5.38	5.43	3.9	3.81	4.94	4.98
0.66	0.83	6.43	6.47	3.48	3.52	1.69	1.6	5.9	5.82	3.44	3.38
0.66	0.83	2.53	2.53	3.48	3.52	1.69	1.6	1.95	2.01	3.44	3.38
0.58	0.52	2.53	2.53	2.66	2.77	1.23	1.38	1.95	2.01	2.83	2.86
0.48	0.47	4.29	4.45	0.38	0.5	1.97	2.12	3.27	3.25	0.77	0.97
1.18	0.72	5.67	5.82	0	0	2.72	2.7	4.2	4.3	0	0
0.82	0.74	5.67	5.82	4.75	4.85	3.17	3.34	4.2	4.3	4.69	4.82
1.67	2	5.67	5.82	4.18	4.22	3.19	3.12	4.2	4.3	4.33	4.34
1.67	2	4.06	3.75	3.81	3.76	3.19	3.12	3.52	3.44	4.57	4.6
5.35	5.33	3.18	2.57	6.89	6.96	6.77	6.76	0.44	1.06	7.08	6.98
5.35	5.33	3.94	3.86	5.8	5.87	6.77	6.76	3.04	3.23	5.52	5.57
1.24	1.09	4.34	4.39	5.8	5.87	1.13	1.15	3.23	3.35	5.52	5.57
0.12	0.1	4.34	4.39	5.8	5.87	0.6	0.73	3.23	3.35	5.52	5.57
0.35	0.63	3.02	2.93	5.8	5.87	0.95	1.03	0.43	1.86	5.52	5.57
0	0	3.35	3.42	3.97	4.06	0.65	0.5	1.46	1.42	3.87	3.76
0	0	1.51	1.96	4.33	4.34	0.65	0.5	0.95	0.96	3.59	3.56
1.64	1.89	1.51	1.96	4.33	4.34	3.6	3.61	0.95	0.96	3.59	3.56
0	0	0.27	0.19	4.33	4.34	0.06	0.06	0.02	0.02	3.59	3.56
0	0	0	0.26	2.18	1.9	0.06	0.06	0.4	0.14	2.06	2.12
0	0	2.34	2.2	1.77	1.27	0.06	0.06	1.42	1.21	1.85	1.52
2.71	3.17	2.34	2.2	4.03	3.92	4.06	4.08	1.42	1.21	4.21	4.16
0	0	0.77	0.86	4.03	3.92	0.02	0	0.56	0.67	4.21	4.16
0	0	4.81	4.75	1.73	1.62	0.02	0	2.66	2.57	1.61	1.6
3.85	3.93	4.2	4.12	6.03	6.05	6.01	6.02	3.8	3.79	6.28	6.27
3.85	3.93	2.29	2.23	1.62	1.53	6.01	6.02	0.74	0.73	2.84	2.99
3.85	3.93	4.23	4.13	4.34	4.3	6.01	6.02	3.99	4.06	3.82	3.81
0.03	0.1	4.23	4.13	0.17	0.16	0.39	0.5	3.99	4.06	0	0.18
0.54	0.19	0	0	0.17	0.16	0.49	0.76	0	0	0	0.18
0	0	5.73	6.01	0	0	8.34	8.45	4.86	4.75	0	0.64
3.51	3.56	5.73	6.01	5.63	5.66	6.03	6.01	4.86	4.75	5.51	5.64
1.15	1.05	0	0	2.72	2.83	3.48	3.71	0	0	2.9	2.82
3.6	3.74	1.29	1.44	2.72	2.83	3.72	3.84	1.97	1.84	2.9	2.82
3.6	3.74	4.99	4.95	0	0	3.72	3.84	4.76	4.91	0	0.08
3.6	3.74	1.83	1.78	4.51	4.53	3.72	3.84	1.3	1.42	4.35	4.32
3.6	3.74	7.67	7.71	0.09	0.34	3.72	3.84	6.45	6.46	0.55	0.39
0	0	1.4	1.23	0.09	0.34	0.29	0	1.64	1.54	0.55	0.39
0	0	1.4	1.23	4.8	4.72	0.29	0	1.64	1.54	4.32	4.37
0.11	0.31	3.51	3.45	3.15	3.01	0.12	0.32	0	0	2.94	2.97
0.11	0.31	0.67	0.49	0.73	0.61	0.12	0.32	2.59	2.51	0.52	0.33
3.5	3.4	3.56	3.75	3.5	3.43	4.38	4.53	2.81	2.7	4.16	4.25
3.5	3.4	3.56	3.75	9.91	10.03	4.38	4.53	2.81	2.7	9.9	10.09
3.41	3.4	4.05	4.25	9.91	10.03	7.35	7.34	2.62	2.69	9.9	10.09
3.41	3.4	2.79	2.91	4.17	4.22	7.35	7.34	2.04	1.76	4.58	4.53
0	0	2.79	2.91	5.28	5.43	0	0	2.04	1.76	5.17	5.24
3.46	3.45	2.82	2.96	5.71	5.77	3.76	3.82	3.28	3.33	5.87	5.88
1.55	1.65	2.86	2.71	5.01	5.07	2.59	2.89	2.58	2.56	5.04	4.93
0	0.64	1.12	0.94	5.01	5.07	0	0	0	0.11	5.04	4.93
0	0	1.32	1.37	5.01	5.07	0	0	0.5	0.18	5.04	4.93
2.59	2.81	1.6	1.37	4.86	4.84	4.86	4.77	0.48	0.48	4.76	4.72
0.41	0.34	0.42	0.19	4.86	4.84	0.49	0.93	0.11	0.05	4.76	4.72
0.41	0.34	4.68	4.52	3.68	3.64	0.49	0.93	4.75	4.66	3.44	3.45
0.41	0.34	1.32	1.16	6.43	6.33	0.49	0.93	1.23	0.99	5.82	5.82
0.52	0.64	0.13	0.11	5.29	5.43	4.22	4.32	0.02	0.07	4.7	4.66
0.2	0.37	3.92	3.45	0.71	0.4	0.94	1.15	4.09	4.11	0.48	0.41
0.2	0.37	1.04	1.25	1.69	1.48	0.94	1.15	0.61	0.82	1.25	1.67
1.09	1.17	4.29	4.51	4.56	4.56	2.38	2.12	3.68	3.66	4.6	4.53
0.74	1.18	0	0	4.56	4.56	1.52	1.61	0	0	4.6	4.53
0.74	1.18	2.46	2.61	4.56	4.56	1.52	1.61	1.95	2.05	4.6	4.53
0	0	2.82	2.92	4.56	4.56	0	0	2.08	1.41	4.6	4.53
5.09	5.13	2.82	2.92	2.1	1.93	7.89	7.9	2.08	1.41	2.2	2.09
0.24	0.5	4.26	4.26	2.1	1.93	0.49	0.46	4.07	4.1	2.2	2.09
0.52	0.43	4.26	4.26	2.1	1.93	2.16	2.37	4.07	4.1	2.2	2.09
2.56	2.35	1.97	2.29	3.3	3.49	4.52	4.55	1.27	1.05	2.97	3.04
3.91	3.87	1.97	2.29	3.3	3.49	3.37	3.53	1.27	1.05	2.97	3.04
5.96	6.02	1.97	2.29	3.3	3.49	5.85	5.83	1.27	1.05	2.97	3.04
1.04	1.01	0.24	0.25	3.3	3.49	4.35	4.34	0	0.05	2.97	3.04
2.13	2.18	0	0	3.3	3.49	2.88	2.91	0	0	2.97	3.04
0.69	0.51	1.36	0.59	3.18	3.01	1.51	1	3.53	3.42	3.18	2.92
2.13	2.18	1.53	1.31	4.9	5.02	2.88	2.91	0.82	0.32	4.86	4.77
0.08	0	3.96	4.07	4.9	5.02	0.63	0.68	3.22	3.26	4.86	4.77
1.63	1.46	3.96	4.07	4.9	5.02	3.13	2.99	3.22	3.26	4.86	4.77
0	0	1.04	1.07	5.54	5.66	0.43	0.65	0.76	0.68	5.45	5.45
0	0	4.2	4.24	4.55	4.44	0.43	0.65	3.92	4.06	4.84	4.73
5.3	5.37	9.16	9.19	5.35	5.35	7.46	7.48	8.98	9.04	5.56	5.62
4.12	4.19	9.16	9.19	0	0.16	6.11	6.12	8.98	9.04	0.17	0.17
4.12	4.19	3.49	3.65	0	0.16	6.11	6.12	3.14	3.22	0.17	0.17
5.58	5.42	3.49	3.65	4.84	5.2	9.88	9.95	3.14	3.22	5.34	5.34
0.13	0.14	5.69	5.64	5.35	5.35	0.38	0.33	5.99	5.91	5.56	5.62
0.13	0.14	5.69	5.64	3.6	3.58	0.38	0.33	5.99	5.91	4.49	4.44
0.13	0.14	5.69	5.64	3.6	3.58	0.38	0.33	5.99	5.91	4.49	4.44
0.13	0.14	5.69	5.64	3.98	3.87	0.38	0.33	5.99	5.91	3.65	3.72
8.56	8.49	3.43	3.47	1.54	1.44	11.21	11.15	2.85	2.45	1.96	1.81
0	0	3.43	3.47	4.58	4.44	0	0	2.85	2.45	4.5	4.46
0.22	0.06	3.43	3.47	4.31	4.47	1.73	1.75	2.85	2.45	4.72	4.63
0.6	1.04	6.96	7.44	4.31	4.47	2.7	2.49	3.51	2.73	4.72	4.63
0.6	1.04	1.13	1.06	4.31	4.47	2.7	2.49	0.97	1.03	4.72	4.63
0.6	1.04	3.18	3.29	4.31	4.47	2.7	2.49	2.48	2.62	4.72	4.63
2.67	2.72	3.18	3.29	2.97	2.97	2.64	2.69	2.48	2.62	2.64	2.69
0	0	0.83	0.8	2.97	2.97	0	0	0.3	0.59	2.64	2.69
2.58	2.55	4.93	4.9	2.89	2.76	3.92	3.94	3.66	3.66	3.1	3.16
0	0	0.06	0.06	8.33	8.36	0.34	0	0.12	0.06	7.82	7.89
3.74	3.68	2.68	2.89	8.33	8.36	7.66	7.65	1.76	1.26	7.82	7.89
1.96	2.03	1.86	2.03	8.33	8.36	3.85	3.8	1.77	1.47	7.82	7.89
1.96	2.03	3.26	2.68	3.69	3.66	3.85	3.8	2.54	2.7	3.99	3.93
0.59	0.71	3.26	2.68	2.55	2.81	1.65	1.47	2.54	2.7	2.54	2.55
0.57	0.32	5.32	5.4	2.55	2.81	0.06	0.05	3.88	3.4	2.54	2.55
2.96	3.02	1.66	1.65	5.23	5.52	7.92	7.85	1.72	1.52	5.61	5.49
0	0.08	1.06	0.68	0	0	0.35	0.47	0.12	0.34	0	0
0.19	0	6.29	6.32	0	0	0.69	0.81	5.69	5.74	0	0
0.19	0	0.9	1.04	3.21	3.11	0.69	0.81	3.28	3.3	3.44	3.29
0.19	0	1.33	1.38	3.83	3.94	0.69	0.81	1.32	1.38	3.47	3.5
3.29	2.92	1.33	1.38	5.23	5.07	3.37	3.2	1.32	1.38	5.5	5.4
0.03	0	1.91	1.83	3.1	3.12	0.28	0.22	1.79	1.88	2.84	3.04
0.05	0.03	1.39	1.09	2.11	2.01	0.03	0.03	0.91	0.99	1.79	1.63
0	0.11	2.51	2.53	4.54	4.51	0.46	0.2	1.17	1.01	4.38	4.37
0.55	0.43	3.03	3.14	3.75	3.65	2.66	2.83	1.81	1.93	3.68	3.74
0	0	0.83	0.99	3.75	3.65	0	0	0.2	0.37	3.68	3.74
0	0	2.04	1.7	8.06	8.19	0	0	0.4	0.48	7.54	7.53
0	0	2.04	1.7	4.04	4.06	0	0	0.4	0.48	4.33	4.23
0	0	3.97	3.84	2.76	2.91	0	0	3.98	3.66	2.76	2.78
0	0	6.49	6.38	3.12	3.08	0	0	5.29	5.33	2.74	2.75
0	0	2.89	2.49	3.12	3.08	0	0	2.84	2.83	2.74	2.75
0	0	6.48	6.54	3.12	3.08	0	0.62	5.37	5.24	2.74	2.75
0	0	1.11	1.31	3.12	3.08	0	0	0.7	1.03	2.74	2.75
0	0	1.11	1.31	2.77	2.7	0	0	0.7	1.03	2.3	2.66
0	0	1.11	1.31	6.58	6.53	0	0	0.7	1.03	5.66	5.78
0	0	1.11	1.31	3.43	3.41	0	0	0.7	1.03	3.58	3.48
0	0	0.44	0.73	3.09	3.36	0	0	0.62	0.38	3.67	3.56
0	0	2.32	2.04	6.98	6.94	0	0	2.83	2.3	6.7	6.67
0	0	2.32	2.04	3.67	3.42	0	0	2.83	2.3	3.49	3.67
0	0	2.64	2.56	3.96	3.83	0	0	1.63	1.81	4.16	4.18
0	0	2.64	2.56	3.17	3.24	0	0	1.63	1.81	3.28	3.31
0	0	0.02	0	3.81	3.69	0	0	0.03	0.01	4.18	4.11
0	0	4.88	4.89	4.39	4.24	0	0	3.52	3.44	3.64	3.71
0	0	4.1	4.1	4.35	3.93	0	0	2.57	2.56	4.22	4.13
0	0	4.1	4.1	1.49	1.68	0	0	2.57	2.56	1.68	1.83
0	0	4.1	4.1	1.31	0.64	0	0	2.57	2.56	1.89	1.52
0	0	0.63	0.56	0	0	0	0	0.48	0.47	0.3	0.38
0	0	4.54	4.69	4.79	4.74	0	0	3.11	2.83	4.98	5.11
0	0	4.54	4.69	2.09	2.09	0	0	3.11	2.83	2.26	1.84
0	0	0.28	0.13	2.09	2.09	0	0	0	0	2.26	1.84
0	0	0.28	0.13	4.62	4.26	0	0	0	0	5.5	5.5
0	0	1.53	1.51	1.95	1.89	0	0	0.62	0.68	1.94	1.85
0	0	3.5	3.75	3.4	3.6	0	0	2.75	2.79	4.47	4.36
0	0	3.5	3.75	5.03	5.09	0	0	2.75	2.79	4.84	4.84
0	0	3.5	3.75	0.29	0.48	0	0	2.75	2.79	0.88	0.43
0	0	3.5	3.75	0.29	0.48	0	0	2.75	2.79	0.88	0.43
0	0	3.5	3.75	4.78	4.97	0	0	2.75	2.79	4.73	4.99
0	0	4.34	4.43	4.78	4.97	0	0	2.18	2.13	4.73	4.99
0	0	4.34	4.43	4.37	4.33	0	0	2.18	2.13	4.53	4.53
0	0	2.3	2.57	4.37	4.33	0	0	0.69	1.25	4.53	4.53
0	0	2.3	2.57	2.06	1.62	0	0	0.69	1.25	2.44	2.36
0	0	2.3	2.57	2.8	2.79	0	0	0.69	1.25	2.41	2.46
0	0	2.3	2.57	2.8	2.79	0	0	0.69	1.25	2.41	2.46
0	0	0.46	0.5	6.28	6.33	0	0	0.14	0.09	6.48	6.41
0	0	2.89	2.95	8.48	8.48	0	0	0.86	1	7.96	8.12
0	0	3.72	3.65	8.48	8.48	0	0	1.02	1.09	7.96	8.12
0	0	2.68	2.69	2.26	2.04	0	0	0.03	0.06	1.89	1.64
0	0	5.07	5.08	2.18	2.26	0	0	2.71	2.62	2.17	2.17
0	0	3.09	3.09	3.83	3.75	0	0	2.87	2.75	3.63	3.58
0	0	1.79	1.96	3.83	3.75	0	0	1.72	1.71	3.63	3.58
0	0	4.81	4.77	5.63	5.6	0	0	3.42	3.84	4.96	5.05
0	0	3.42	3.13	5.63	5.6	0	0	1.09	2.48	4.96	5.05
0	0	1.03	1.2	4.03	3.82	0	0	1.31	1.06	3.43	3.41
0	0	2.15	2.25	4.61	4.52	0	0	1.31	1.36	3.88	4.12
0	0	0	0	2.18	2.03	0	0	0	0	1.88	2.18
0	0	4.53	4.65	5.64	5.67	0	0	2.95	2.94	5.93	5.81
0	0	3.01	3.13	5.64	5.67	0	0	1.05	0.77	5.93	5.81
0	0	3.34	3.33	3.26	3.37	0	0	2.58	2.54	3.62	3.55
0	0	3.34	3.33	3.26	3.37	0	0	2.58	2.54	3.62	3.55
1.52	1.99	2.31	2.35	3.26	3.37	2.01	2.58	1.42	1.77	3.62	3.55
0	0	5.62	5.79	3.26	3.37	0	0	5.08	5.04	3.62	3.55
0	0	3.44	3.6	5.42	5.4	0	0	1.99	1.85	5.2	5.21
0.2	0.38	1.14	1.15	2.28	2.15	3.66	3.69	0.7	0.72	2.72	2.49
0.35	0.58	2.4	2.44	2.86	2.72	1.75	1.4	1.02	0.88	3.27	3.34
0.35	0.58	1.68	1.94	1.6	1.7	1.75	1.4	1.22	1.02	1.61	1.31
0.02	0	1.68	1.94	4.47	4.61	0.07	0.12	1.22	1.02	4.73	4.63
0.05	0.18	1.09	0.85	1.92	1.68	0.19	0.05	0.83	0.76	0.94	1.22
3.02	2.86	1.09	0.85	4.85	4.97	5.82	5.87	0.83	0.76	5.01	4.91
5.32	5.38	2.15	1.95	4.85	4.97	5.85	5.97	1.82	1.46	5.01	4.91
		1.94	1.92	4.92	4.92			0.66	0.87	4.44	4.63
		6.87	6.8	5.92	5.74			5.42	5.42	6.46	6.33
		3.05	2.95	5.92	5.74			0.37	0.6	6.46	6.33
		3.05	2.95	2.8	2.46			0.37	0.6	3.09	2.91
		2.39	2.45	2.8	2.46			1.91	2.41	3.09	2.91
		2.54	2.55	2.8	2.46			0.3	0.25	3.09	2.91
		3.6	3.74	5.28	5.35			3.72	3.84	5.57	5.56
		3.6	3.74	5.28	5.35			3.72	3.84	5.57	5.56
		3.6	3.74	2.88	2.86			3.72	3.84	2.61	2.52
		3.67	3.36	3.89	3.57			3.31	3.51	4.83	4.73
		3.67	3.68	7.32	7.38			1.99	2.44	8.19	8.19
		4.44	4.52	7.32	7.38			0.93	0.91	8.19	8.19
		1.37	1.12	6.92	6.95			0.38	0.28	6.97	7.02
		0	0.24	2.89	2.95			0	0	2.45	2.5
		0	0.24	2.89	2.95			0	0	2.45	2.5
		5.14	5.03	3.9	4.02			2.18	1.87	3.99	3.93
		0.63	0.58	4.85	4.72			0.86	0.97	4.63	4.6
		2.96	3.01	4.85	4.72			1.75	1.69	4.63	4.6
		2.86	2.85	3.24	3.17			1.25	1.01	3.21	3.06
		4.16	3.94	3.28	3.03			3.88	3.61	3.02	3.02
		1.11	0.99	0.32	0			0.97	1.2	0	0.18
		0.58	0.82	7.03	7.2			0.57	0.33	7.11	7.13
		0.24	0.46	1.75	2.63			0.26	0	2.91	3.03
		0.18	0.4	6.51	6.53			0.25	0.25	6.84	6.86
		0.18	0.4	6.76	6.76			0.25	0.25	7.32	7.36
		0	0.11	4.59	4.49			0	0	4.82	4.83
		1	0.93	1.7	1.9			0.44	1	1.55	1.42
		0.97	1.15	5.17	5.33			2.35	2.51	5.35	5.39
		3.41	3.36	5.17	5.33			3.56	3.61	5.35	5.39
		3.42	3.49	3.76	3.72			2.25	2.09	3.84	3.89
		3.6	3.6	3.76	3.72			2.74	2.99	3.84	3.89
		3.6	3.6	4.31	4.37			2.74	2.99	4.4	4.36
		2.88	2.87	5.58	5.59			1.69	1.62	5.73	5.65
		4.93	4.96	5.58	5.59			4.45	4.43	5.73	5.65
		4.93	4.96	5.58	5.59			4.45	4.43	5.73	5.65
		0.76	0.83	3.6	3.87			0.29	0.29	3.15	3.26
		3.21	3.15	3.6	3.87			0.83	0.79	3.15	3.26
		3.21	3.15	5.69	5.64			0.83	0.79	5.21	5.2
		2.28	2.26	0.37	0.46			1.5	1.23	0.48	0.22
		2.28	2.26	0.37	0.46			1.5	1.23	0.48	0.22
		2.28	2.26	0	0			1.5	1.23	0	0
		2.28	2.26	5.02	5.01			1.5	1.23	4.84	5.07
		0.69	0.67	2.14	2.27			0.04	0.04	2.54	2.39
		0.69	0.67	6.7	6.78			0.04	0.04	6.58	6.67
		0.69	0.67	6.7	6.78			0.04	0.04	6.58	6.67
		2.81	2.93	0.21	0.16			0.3	0.06	0.22	0.45
		2.81	2.93	0.21	0.16			0.3	0.06	0.22	0.45
		0	0	2.09	2.11			0	0	1.5	1.66
		3.81	3.72	2.09	2.11			3.51	3.44	1.5	1.66
		0.71	0.41	2.74	2.45			0.3	0.59	2.72	2.15
		0.71	0.41	3.54	3.5			0.3	0.59	3.64	3.61
		8.3	8.27	3.54	3.5			7.58	7.53	3.64	3.61
		4.28	4.11	1.38	1.35			2.48	2.56	1.47	1.49
		4.28	4.11	3.06	2.91			2.48	2.56	2.83	3.03
		0.71	0.73	3.06	2.91			0.55	0.53	2.83	3.03
		4.48	4.54	2.07	2.18			0.84	0.68	2.3	2.37
		4.48	4.54	3.11	3.06			0.84	0.68	2.67	2.62
		4.48	4.54	3.11	3.06			0.84	0.68	2.67	2.62
		0.11	0.16	6.68	6.72			0.03	0.12	6.52	6.48
		3.04	3.12	3.47	3.48			2.51	2.5	3.44	3.55
		2.76	1.41	4.32	4.2			2.62	2.6	4.25	4.07
		1.97	1.8	4.32	4.2			1.55	1.34	4.25	4.07
		1.18	1.33	4.27	4.26			0.94	0.73	4.47	4.38
		4.83	4.8	4.12	4.26			4.04	4	4.23	4.29
		4.83	4.8	3.46	3.52			4.04	4	3.7	3.27
		4.83	4.8	3.46	3.52			4.04	4	3.7	3.27
		4.83	4.8	2.77	2.9			4.04	4	2.04	2.12
		4.83	4.8	1.9	1.97			4.04	4	2.08	1.99
		2.85	2.81	2.84	2.72			2.03	2.08	2.91	2.77
		2.19	2.13	2.84	2.72			1.01	0.9	2.91	2.77
		0.12	0.1	1.38	1.32			0.08	0.03	1.24	1.3
		0	0.04	4.72	4.55			0	0.04	4.54	4.78
		0	0.04	5.39	5.37			0	0.04	5.56	5.62
		3.39	3.57	5.39	5.37			2.83	2.76	5.56	5.62
		3.57	3.61	4.07	4			2.48	2.41	4.21	4.23
		3.74	3.83	5.39	5.37			1.79	2.12	5.56	5.62
		5.47	5.52	5.73	5.77			0	0	5.75	5.68
		2.97	3.37	3.55	3.46			2.04	1.42	3.56	3.51
		2.97	3.37	4.7	4.93			2.04	1.42	4.7	4.73
		0.7	1.29	2.23	2.66			0.36	0.37	2.49	2.36
		0.7	1.29	2.23	2.66			0.36	0.37	2.49	2.36
		3.46	3.57	5.81	5.83			1.77	2.16	5.63	5.73
		3.46	3.57	2.07	1.95			1.77	2.16	3.29	3.1
		1.9	1.9	3.7	3.57			1.5	1.59	3.94	3.91
		1.9	1.9	4.48	4.45			1.5	1.59	4.13	4.08
		4.07	4.3	2.94	2.92			3.55	3.67	2.9	2.99
		0.27	0.31	4.77	4.83			0.22	0.09	4.67	4.7
		1.88	1.87	4.77	4.83			0.61	0.39	4.67	4.7
		2.65	2.69	5.54	5.56			2.42	2.3	4.78	5
		3.11	3.26	3.82	3.94			2.33	2.29	3.67	3.66
		0.57	0.63	3.82	3.94			0.57	0.5	3.67	3.66
		0.57	0.63	4.02	3.91			0.57	0.5	3.61	3.64
		2.06	2.09	4.02	3.91			1.36	1.3	3.61	3.64
		5.28	5.05	6.05	5.94			4.4	4.39	5.75	6
		3.31	3.38	6.05	5.94			2.42	2.19	5.75	6
		5.42	5.28	4.3	4.17			3.99	4.09	3.66	4.08
		5.42	5.28	2.45	2.58			3.99	4.09	2.44	2.42
		3.93	3.91	2.13	2.02			1.81	2.16	1.41	1.23
		3.93	3.91	5.31	5.33			1.81	2.16	5.49	5.44
		0.43	0.6	1.5	1.42			0.11	0.1	1.75	1.95
		0.43	0.6	4.79	4.88			0.11	0.1	4.65	4.76
		0.43	0.6	0	0			0.11	0.1	0.07	0
		0.43	0.6	4.26	4.41			0.11	0.1	4.35	4.47
		3.16	3.42	4.7	4.73			2.77	2.65	4.71	4.73
		1.37	1.58	2.05	2.52			1.25	1.14	2.42	2.19
		1.77	1.65	4.76	4.81			1.51	1.47	4.53	4.64
		2.11	2.18	4.76	4.81			1.31	1.45	4.53	4.64
		2.11	2.18	8.71	8.61			1.31	1.45	8.5	8.66
		1.5	1.75	8.71	8.61			1.37	1.2	8.5	8.66
		2.98	2.9	1.09	1.23			1.88	1.7	0.87	1.05
		2.98	2.9	1.2	1.29			1.88	1.7	1.01	0.73
		2.51	2.39	6.17	6.14			1.83	1.31	6.22	6.28
		2.51	2.39	5.65	5.73			1.83	1.31	5.33	5.48
		4.4	4.37	5.65	5.73			3.41	3.37	5.33	5.48
		4.4	4.37	1.5	1.67			3.41	3.37	1.75	2
		2.9	2.81	3.48	3.91			2.15	1.95	4.02	4.02
		3.52	3.27	3.48	3.91			2.86	2.99	4.02	4.02
		3.52	3.27	2.19	2.02			2.86	2.99	1.86	1.67
		3.07	3.12	0.95	1.35			2.35	2.16	1.83	1.15
		2.48	2.75	0.95	1.35			1.97	1.85	1.83	1.15
		2.14	2.21	6.91	6.9			1.86	1.87	6.98	7.04
		1.42	1.34	6.91	6.9			0.16	0.08	6.98	7.04
		4.32	4.38	6.91	6.9			3.11	3.17	6.98	7.04
		3.27	3.52	3.13	3.06			2.43	2.36	3.09	3.31
		3.27	3.52	5.79	5.83			2.43	2.36	5.94	5.86
		3.13	3.1	3.43	3.31			1.91	1.89	3.39	3.31
		3.13	3.1	3.43	3.31			1.91	1.89	3.39	3.31
		2.73	3.19	1.79	1.93			2.33	2.47	1.26	1.09
		2.73	3.19	0.97	0.96			2.33	2.47	0.64	0.76
		3.62	3.69	4.26	4.17			2.68	2.77	3.87	4.04
		4.78	4.93	4.26	4.17			4.09	4.04	3.87	4.04
		0.95	1.11	4.26	4.17			0.34	0.33	3.87	4.04
		1.67	2	0.73	0.74			1.46	1.57	0.53	0.56
		1.05	1.33	5.34	5.1			0.32	0.37	6.07	5.95
		6.17	6.02	4.97	5			5.59	5.43	3.96	4.06
		5.59	5.65	3.78	3.49			5.03	5.19	2.98	2.85
		0.14	0.14	0.53	0.69			0	0	1.37	1.73
		2.65	2.85	3.45	3.36			1.27	1.54	3.49	3.55
		7.7	7.61	4.01	3.9			5.74	5.71	4.17	4.02
		7.7	7.61	4.01	3.9			5.74	5.71	4.17	4.02
		3.91	4.02	4.01	3.9			2.81	2.91	4.17	4.02
		4.8	4.59	4.01	3.9			3.97	3.9	4.17	4.02
		1.63	1.38	0.5	0.5			0.84	0.45	1.44	1.43
		1.63	1.38	0.62	0.35			0.84	0.45	0.98	0.86
		4.3	4.44	4.57	4.67			2.49	2.12	4.97	5.07
		1.16	1.02	4.57	4.67			0.76	0.81	4.97	5.07
		4.59	4.44	4.57	4.67			4.2	4.49	4.97	5.07
		4.59	4.44	0.39	0			4.2	4.49	1.36	0.63
		0.74	0.56	0.39	0			0.35	0.41	1.36	0.63
		3.16	3	0.62	0.35			2.57	2.65	0.98	0.86
		3.16	3	5.33	5.29			2.57	2.65	5.29	5.08
		1.34	1.4	7.47	7.55			1.29	1.31	7.52	7.53
		2.95	3.11	1.86	1.74			1.63	1.46	1.82	1.99
		4.33	4.45	2.2	2.11			2.65	2.6	2.65	2.69
		4.33	4.45	2.29	2.41			2.65	2.6	2.24	2.53
		1.17	1.21	2.61	3.41			0.54	0.41	3.01	3.53
		1.17	1.73	3	3.1			0.72	0.69	2.56	2.65
		3.07	2.99	3	3.1			0.14	0	2.56	2.65
		3.07	2.99	3.36	3.29			0.14	0	5.05	4.92
		1.91	2.9	0.97	1.82			0	0.79	0	1.34
		0	0	0.35	0.19			0	0	0.45	0.21
		0	0	5.95	6.07			0	0	5.72	5.8
		0	0	5.95	6.07			0	0	5.72	5.8
				4.2	4.18					4.28	4.3
				3.49	3.46					3.28	3.35
				6.74	6.67					6.11	6.02
				6.44	6.46					6.58	6.64
				6.44	6.46					6.58	6.64
				6.44	6.46					6.58	6.64
				2.13	1.88					2.14	1.96
				4.48	4.34					4.45	4.33
				2.56	2.37					2.99	2.98
				2.56	2.37					2.99	2.98
				5.84	5.82					6.03	5.99
				5.84	5.82					6.03	5.99
				3.97	3.96					4.08	4.13
				1.75	1.53					2.28	2.23
				1.75	1.53					2.28	2.23
				2.8	2.52					2.18	1.86
				2.8	2.52					2.18	1.86
				3.93	3.88					4.13	4.13
				4.29	4.4					4.13	4.24
				6.94	7					7.37	7.41
				4.52	4.31					4.36	4.17
				4.52	4.31					4.36	4.17
				4.52	4.31					4.36	4.17
				2.43	2.09					3.26	3.22
				2.43	2.09					3.26	3.22
				2.43	2.09					3.26	3.22
				2.68	2.37					3.69	3.63
				2.68	2.37					3.69	3.63
				4.24	4.34					4.34	4.26
				5.18	5.17					5.16	5.45
				5.18	5.17					5.16	5.45
				4.48	4.31					4.3	4.34
				0.25	0.25					0.38	0.26
				0.97	0.82					1.05	1.11
				0.97	0.82					1.05	1.11
				5.36	5.35					5.06	5.01
				10	9.95					10.01	10.12
				0.54	0.34					0.5	0.42
				0.09	0					0.19	0.31
				0.09	0					0.19	0.31
				3.72	3.81					3.84	3.72
				3.72	3.81					3.84	3.72
				5.45	5.44					6.09	6.07
				3.57	3.64					4.69	4.71
				0.88	0.87					1.04	1.11
				3.52	3.36					2.92	3.35
				2.6	2.49					2.5	2.6
				2.6	2.49					2.5	2.6
				2.6	2.49					2.5	2.6
				2.6	2.49					2.5	2.6
				2.6	2.49					2.5	2.6
				2.6	2.49					2.5	2.6
				3.96	3.89					2.99	3
				3.63	3.54					3.94	3.87
				1.52	1.17					1.39	1.12
				8.83	8.91					9.07	9.15
				8.83	8.91					9.07	9.15
				8.83	8.91					9.07	9.15
				5.99	6.09					5.77	6.05
				5.99	6.09					5.77	6.05
				6.27	6.28					5.38	5.52
				6.27	6.28					5.38	5.52
				5.35	5.57					5.47	5.36
				4.68	4.68					4.92	4.85
				2.94	2.81					2.91	2.93
				2.94	2.81					2.91	2.93
				4.33	4.17					3.76	3.66
				4.33	4.17					3.76	3.66
				4.33	4.17					3.76	3.66
				4.1	4.09					3.77	3.55
				4.1	4.09					3.77	3.55
				4.1	4.09					3.77	3.55
				4.1	4.09					3.77	3.55
				4.1	4.09					3.77	3.55
				4.54	4.41					4.38	4.31
				4.54	4.41					4.38	4.31
				1.38	1.54					1.4	1.52
				3.58	3.38					2.51	2.59
				3.58	3.38					2.51	2.59
				3.58	3.38					2.51	2.59
				8.94	9					8.76	8.83
				4.23	4.11					4.67	4.72
				3.17	3.09					3.29	3.32
				3.17	3.09					3.29	3.32
				3.1	2.93					2.95	3.28
				1.2	0.94					1.22	1.26
				3.34	3.34					3.39	3.15
				2.07	2					1.97	2.01
				2.07	2					1.97	2.01
				5.53	5.66					5.08	5.21
				5.53	5.66					5.08	5.21
				5.53	5.66					5.08	5.21
				0	0					0	0
				4.59	4.69					4.9	4.88
				3.32	3.4					2.8	2.72
				3.32	3.4					2.8	2.72
				5.28	5.36					5.21	5.21
				2.15	1.93					1.43	1.38
				0.03	0.03					0.06	0.13
				1.06	0.93					1.8	1.58
				1.06	0.93					1.8	1.58
				0.14	0.14					0.46	0.27
				3.55	3.61					3.45	3.45
				4.46	4.65					4.26	3.83
				4.46	4.65					4.26	3.83
				5.18	5.17					5.62	5.56
				6.12	5.99					6.69	6.72
				6.12	5.99					6.69	6.72
				6.12	5.99					6.69	6.72
				6.12	5.99					6.69	6.72
				6.12	5.99					6.69	6.72
				3.71	3.89					3.79	3.75
				5.11	5.19					5.09	4.99
				5.11	5.19					5.09	4.99
				5.67	5.69					5.78	5.75
				5.67	5.69					5.78	5.75
				5.67	5.69					5.78	5.75
				0.28	0.22					1.8	1.74
				4.56	4.67					4.58	4.6
				4.56	4.67					4.58	4.6
				5.89	5.98					5.77	5.88
				2.99	3.1					3.24	3.19
				2.99	3.1					3.24	3.19
				2.33	2.46					2.62	2.53
				4.17	4.27					4.07	4.23
				3.03	2.91					2.03	2.12
				3.03	2.91					2.03	2.12
				3.17	3.18					3.04	3.07
				3.17	3.18					3.04	3.07
				4.21	4.31					4.09	4.22
				2.99	2.92					3.27	3.38
				2.75	2.5					1.99	2.41
				3.12	2.58					3.57	3.69
				3.12	2.58					3.57	3.69
				6.28	6.41					6.88	6.9
				6.28	6.41					6.88	6.9
				6.28	6.41					6.88	6.9
				6.28	6.41					6.88	6.9
				4.62	4.57					4.38	4.26
				4.85	4.95					4.91	4.77
				4.85	4.95					4.91	4.77
				6.01	6.08					5.75	5.82
				2.46	2.16					1.44	1.3
				0	0					0	0
				5.1	5.11					4.23	4.28
				4.13	4.28					4.09	3.98
				1.86	2.08					1.22	1.42
				4.92	5.07					4.39	4.26
				7.01	7.19					5.83	5.76
				7.01	7.19					5.83	5.76
				1.34	1.52					2.32	1.96
				2.48	2.61					2.35	2.44
				6.09	5.98					6.52	6.49
				6.09	5.98					6.52	6.49
				6.09	5.98					6.52	6.49
				6.56	6.52					6.28	6.41
				2.68	3.11					2.87	2.89
				2.68	3.11					2.87	2.89
				3.28	3.48					3.45	3.71
				4.4	4.4					4.39	4.37
				4.4	4.4					4.39	4.37
				2.59	2.28					2.5	2.58
				7.96	7.86					7.27	7.28
				1.06	1.41					1.29	1.51
				3.1	3.2					2.94	2.98
				1.57	1.61					1.2	1.32
				1.94	2.14					1.65	1.72
				0	0					0	0.04
				4.08	3.97					4.1	4.09
				7.23	7.21					7.33	7.3
				2.86	2.88					3.31	3.33
				3.2	3.28					4.03	3.95
				2.6	2.53					3.11	3.26
				2.6	2.53					3.11	3.26
				4.48	4.62					4.3	4.22
				3.21	3.1					3.57	3.28
				2.77	2.92					2.49	2.47
				2.77	2.92					2.49	2.47
				2.77	2.92					2.49	2.47
				4.88	4.64					4.64	4.71
				4.14	4.14					3.53	3.64
				5.04	5.1					4.61	4.62
				5.04	5.1					4.61	4.62
				2.36	2.6					2.42	2.53
				2.36	2.6					2.42	2.53
				2.84	3.29					3.18	3.19
				2.84	3.29					3.18	3.19
				0.43	0.31					0.25	0.39
				3.65	3.59					3.42	3.45
				2.42	2.55					2.73	2.69
				4.03	4.04					4.14	4.37
				4.03	4.04					4.14	4.37
				5.07	5.02					5.49	5.55
				5.07	5.02					5.49	5.55
				1.12	0.96					0.8	0.81
				1.12	0.96					0.8	0.81
				3.39	3.42					2.91	2.85
				3.39	3.42					2.91	2.85
				5.21	5.11					4.43	4.43
				5.21	5.11					4.43	4.43
				5.21	5.11					4.43	4.43
				3.8	3.83					6.17	6.15
				3.8	3.83					6.17	6.15
				3.8	3.83					6.17	6.15
				3.8	3.83					6.17	6.15
				1.98	2.07					1.75	1.5
				2.13	2.2					2.29	2.19
				2.13	2.2					2.29	2.19
				4.54	4.64					4.18	4.11
				4.54	4.64					4.18	4.11
				3.24	3.18					3.05	3.23
				3.24	3.18					3.05	3.23
				3.24	3.18					3.05	3.23
				2.73	2.68					2.46	2.62
				6.25	6.33					6.33	6.39
				1.79	2.02					2.97	3.29
				4.26	4.25					4.34	4.39
				0.46	0.47					0.49	0.64
				4.12	4.21					4.26	4.22
				4.12	4.21					4.26	4.22
				4.45	4.55					3.96	4.1
				5.87	6.03					5.89	5.93
				3.36	3.41					3.51	3.44
				5.87	6.03					5.89	5.93
				2.82	2.87					2.84	3.02
				1.81	1.77					1.88	1.7
				1.81	1.77					1.88	1.7
				5.19	5.37					4.07	4.09
				5.81	5.96					6.03	6.08
				0	0					0	0.02
				3.26	3.3					3.65	3.57
				0	0					0	0
				0.71	0.72					0.86	0.85
				4.24	4.18					3.92	4.03
				5.38	5.28					5.08	5.01
				5.38	5.28					5.08	5.01
				0.49	0.5					0.37	0.71
				0.19	0.27					0.58	0.48
				0.19	0.27					0.58	0.48
				4.95	5.13					5.42	5.57
				4.95	5.13					5.42	5.57
				5.56	5.51					5.5	5.61
				3.39	3.54					3.48	3.64
				0	0					0	0
				0	0					0	0
				3.04	3.11					2.73	2.76
				3.04	3.11					2.73	2.76
				3.04	3.11					2.73	2.76
				3.8	3.81					3.65	3.64
				2.17	2.21					3.05	3.03
				2.17	2.21					3.05	3.03
				2.84	2.9					2.95	2.81
				2.84	2.9					2.95	2.81
				6.16	6.07					5.7	5.72
				6.16	6.07					5.7	5.72
				2.84	2.9					2.95	2.81
				2.84	2.9					2.95	2.81
				1.32	1.54					1.17	1.25
				1.32	1.54					1.17	1.25
				1.32	1.54					1.17	1.25
				1.32	1.54					1.17	1.25
				1.79	1.86					1.41	1.37
				2.77	2.84					2.78	2.9
				2.77	2.84					2.78	2.9
				4.78	4.77					4.63	4.6
				0	0					0.31	0
				6.31	6.31					6.41	6.28
				1.81	1.92					2.28	2.18
				3.19	3.19					2.65	2.58
				3.19	3.19					2.65	2.58
				1.39	1.31					1.12	1.28
				2.54	2.49					2.21	2.15
				2.54	2.49					2.21	2.15
				1.43	1.49					0.83	0.92
				2.82	2.4					2.98	2.93
				2.84	2.64					3.38	3.29
				4.31	4.41					4.46	4.54
				3.41	3.52					2.55	2.68
				4.31	4.41					4.46	4.54
				2.99	3.1					3.18	3.36
				1.54	1.61					2.29	2.26
				1.54	1.61					2.29	2.26
				1.54	1.61					2.29	2.26
				3.4	3.34					4.35	4.36
				3.4	3.34					4.35	4.36
				4	4.11					4.44	4.39
				6.38	6.4					6.71	6.65
				6.38	6.4					6.71	6.65
				5.6	5.7					2.8	2.81
				5.6	5.7					2.8	2.81
				4.06	4.19					4.28	4.19
				4.06	4.19					4.28	4.19
				3.64	3.62					4.08	4.04
				4.5	4.69					4.55	4.64
				3.3	3.36					2.75	2.78
				4.5	4.69					4.55	4.64
				4.5	4.69					4.55	4.64
				3.3	3.36					2.75	2.78
				2.89	2.97					3.07	2.87
				0.33	0.28					0.22	0.45
				3.32	3.52					3.69	3.56
				3.32	3.52					3.69	3.56
				3.56	3.52					3.22	2.99
				3.56	3.52					3.22	2.99
				3.65	3.46					3.63	3.51
				3.65	3.46					3.63	3.51
				3.65	3.46					3.63	3.51
				3.44	3.49					3.43	3.37
				3.44	3.49					3.43	3.37
				3.44	3.49					3.43	3.37
				1.02	0.77					0.45	0.24
				1.12	1.38					1.11	0.94
				1.23	1.39					1.32	1.12
				2.62	2.61					2.43	2.47
				2.62	2.61					2.43	2.47
				1.45	1.56					1.6	1.79
				9.7	9.82					9.86	9.92
				2.16	1.95					2.18	1.69
				2.16	1.95					2.18	1.69
				3.49	3.52					3.29	3.47
				3.49	3.52					3.29	3.47
				2.25	2.47					1.8	1.78
				2.25	2.47					1.8	1.78
				4.43	4.52					4.47	4.5
				3.49	3.55					3.35	3.38
				5.24	5.37					5.89	5.93
				5.24	5.37					5.89	5.93
				4.23	3.99					4.31	4.26
				4.23	3.99					4.31	4.26
				4.23	3.99					4.31	4.26
				4.23	3.99					4.31	4.26
				3.77	3.8					3.94	3.9
				2.53	2.71					2.56	2.76
				2.53	2.71					2.56	2.76
				2.13	2.14					1.6	1.88
				2.13	2.14					1.6	1.88
				4.26	4.28					4.4	4.41
				4.26	4.28					4.4	4.41
				0.73	0.56					2.78	2.8
				0.73	0.56					2.78	2.8
				1.76	2.09					2.3	2.1
				1.76	2.09					2.3	2.1
				1.76	2.09					2.3	2.1
				6.43	6.41					7.21	7.23
				6.43	6.41					7.21	7.23
				6.43	6.41					7.21	7.23
				0.92	0.93					0.97	0.85
				2.98	2.98					2.14	2.22
				1.29	1.6					1.02	1.44
				3.6	3.8					3.61	3.71
				3.6	3.8					3.61	3.71
				2.34	2.58					1.95	1.95
				2.34	2.58					1.95	1.95
				0	0					0	0
				1.03	1.26					1.17	1.54
				1.73	1.84					1.26	1.47
				1.73	1.84					1.26	1.47
				3.29	3.36					3.27	3.26
				3.29	3.36					3.27	3.26
				3.29	3.36					3.27	3.26
				2.08	2.26					2.17	2.18
				2.08	2.26					2.17	2.18
				4.59	4.62					4.44	4.49
				3.93	3.91					3.65	3.59
				3.3	3.46					2.78	2.63
				2.81	2.88					2.89	3.04
				3.35	3.47					3.71	3.6
				3.35	3.47					3.71	3.6
				1.43	1					1.02	0.77
				1.43	1					1.02	0.77
				2.66	2.66					2.7	2.78
				3.22	3.22					3.04	3.08
				3.22	3.22					3.04	3.08
				4.17	4.28					4.63	4.55
				4.17	4.28					4.63	4.55
				2.62	2.95					2.69	2.46
				4.72	4.78					4.39	4.48
				0.13	0					0	0
				0.13	0					0	0
				0.13	0					0	0
				6.5	6.56					7.45	7.5
				6.5	6.56					7.45	7.5
				3.25	3.32					2.62	2.36
				3.24	3.21					2.44	2.51
				4.52	4.52					4.15	4.21
				4.04	4.05					4.53	4.53
				4.04	4.06					4.08	3.95
				3.49	3.52					3.64	3.61
				1.88	1.99					2.18	1.98
				1.88	1.99					2.18	1.98
				4.89	5.2					4.84	5.19
				4.34	4.4					4.86	4.87
				0.38	1.25					0.72	0.44
				0.38	1.25					0.72	0.44
				6.62	6.59					6.66	6.61
				6.62	6.59					6.66	6.61
				3.82	3.59					3.5	3.39
				4.22	4.39					3.63	3.58
				4.22	4.39					3.63	3.58
				4.74	4.88					4.79	4.81
				4.74	4.88					4.79	4.81
				4.66	4.62					4.68	4.6
				0.74	0.48					1.3	1.13
				1.44	1.14					1.66	1.49
				1.44	1.14					1.66	1.49
				2.54	2.58					2.86	2.94
				2.54	2.58					2.86	2.94
				2.54	2.58					2.86	2.94
				2.15	1.94					2.27	2.37
				4.29	4.31					4.32	4.41
				3.3	3.11					3.34	3.37
				3.3	3.11					3.34	3.37
				3.3	3.11					3.34	3.37
				3.3	3.11					3.34	3.37
				0	0.32					0.6	0
				3.3	3.11					3.34	3.37
				4.24	4.39					4.39	4.4
				4.3	4.59					5.12	5.27
				4.3	4.59					5.12	5.27
				6.19	6.23					6.52	6.47
				0.87	0.82					1.46	1.21
				5.96	6.06					5.99	6.03
				3.45	3.43					3.44	3.47
				0.72	0.97					0.8	0.66
				2.65	2.68					2.64	2.63
				6.13	6.22					6.06	6.29
				6.13	6.22					6.06	6.29
				4.89	4.98					4.7	4.52
				4.89	4.98					4.7	4.52
				5.26	5.29					4.87	4.78
				5.26	5.29					4.87	4.78
				5.26	5.29					4.87	4.78
				4.38	4.28					4.44	4.2
				4.38	4.28					4.44	4.2
				3.97	4.1					3.33	3.15
				3.97	4.1					3.33	3.15
				6.56	6.7					6.76	6.69
				5.01	4.79					4.38	4.36
				5.01	4.79					4.38	4.36
				3.66	3.7					3.92	3.94
				3.66	3.7					3.92	3.94
				2.33	2.23					1.86	2.36
				3.7	3.74					3.63	3.73
				2.33	2.23					1.86	2.36
				2.14	2.1					2.55	2.57
				0.61	0.61					0.59	0.59
				6.56	6.64					6.64	6.57
				2.03	2.19					2.08	2.22
				2.03	2.19					2.08	2.22
				4.25	4.2					3.66	3.42
				4.25	4.2					3.66	3.42
				4.25	4.2					3.66	3.42
				4.25	4.2					3.66	3.42
				7.66	7.54					7.78	7.82
				7.66	7.54					7.78	7.82
				7.66	7.54					7.78	7.82
				4.09	4.1					4.23	4.24
				0.22	0.42					0	0
				0.73	0.74					0.93	1.01
				0.73	0.74					0.93	1.01
				1.42	1.45					1.45	1.37
				2.94	3.03					3.16	3.14
				2.01	2.01					1.97	1.98
				2.01	2.01					1.97	1.98
				2.01	2.01					1.97	1.98
				2.01	2.01					1.97	1.98
				2.25	2.32					2.26	2.33
				3.14	3.06					2.83	2.86
				3.14	3.06					2.83	2.86
				2.16	2.49					2.37	2.23
				2.16	2.49					2.37	2.23
				4.31	4.32					4.37	4.39
				4.31	4.32					4.37	4.39
				3.11	3.37					3.85	3.88
				5.58	5.61					5.81	5.87
				1.44	1.42					2.24	2.31
				4.39	4.5					4.45	4.56
				6.99	7.08					7.09	7.14
				6.99	7.08					7.09	7.14
				3.35	3.5					3.69	3.65
				2.74	2.67					2.64	2.77
				2.74	2.67					2.64	2.77
				0.71	0.61					1.14	0.94
				6.75	6.79					7.03	7
				6.75	6.79					7.03	7
				3.28	3.13					2.87	2.98
				3.28	3.13					2.87	2.98
				4.49	4.58					4.02	3.99
				4.49	4.58					4.02	3.99
				4.86	4.93					3.88	3.9
				2.95	2.94					2.42	2.41
				2.66	2.63					2.01	2.27
				3.89	4.16					5.01	5.03
				3.89	4.16					5.01	5.03
				3.42	3.49					3.33	3.32
				1.42	1.23					2.55	2.6
				3.39	3.34					3.28	3.34
				2.33	2.2					2.03	2
				2.68	2.51					2.76	2.69
				2.68	2.51					2.76	2.69
				1.42	1.26					1.38	1.44
				7.27	7.21					6.63	6.7
				4.48	4.46					4.42	4.4
				4.48	4.46					4.42	4.4
				3.68	3.82					3.94	4.09
				2.11	2.11					2.12	1.88
				1.68	1.32					1.57	1.59
				2.94	3.18					2.05	2.25
				2.94	3.18					2.05	2.25
				0	0					0	0
				2.47	2.86					1.05	1.37
				2.47	2.86					1.05	1.37
				3.82	3.87					3.78	3.63
				3.03	3.13					1.92	1.8
				3.03	3.13					1.92	1.8
				2.47	2.86					1.05	1.37
				1.32	1.3					1.42	1.38
				3.62	3.29					3.58	3.57
				3.62	3.29					3.58	3.57
				0.56	0.39					0	0
				3.8	3.96					3.97	4.08
				3.8	3.96					3.97	4.08
				3.3	3.45					3.01	3.06
				4.28	4.03					4.39	4.06
				5.31	5.31					5.2	5.1
				0.8	0.77					3.34	3.49
				5.51	5.55					5.97	6.09
				5.51	5.55					5.97	6.09
				5.57	5.66					6.1	6.02
				1.88	2.18					3.37	3.37
				4.56	4.61					4.65	4.75
				4.56	4.61					4.65	4.75
				2.25	2.2					1.73	1.75
				4.86	4.81					7.42	7.48
				4.86	4.81					7.42	7.48
				1.98	2.04					2.16	2.36
				0	0					0	0
				2.19	2.14					2.43	2.25
				4.92	4.77					4.8	4.83
				3.39	3.31					4.17	4.28
				2.23	2.21					0.99	1.52
				2.23	2.21					0.99	1.52
				4.92	4.77					4.8	4.83
				4.92	4.77					4.8	4.83
				3	3.17					2.81	2.97
				2.94	2.86					3.16	3.22
				2.81	2.75					2.66	2.2
				2.81	2.75					2.66	2.2
				2.63	2.53					2.7	2.69
				1	0.98					1.2	1.34
				1	0.98					1.2	1.34
				0	0					0	0
				3.88	3.66					3.75	3.5
				3.88	3.66					3.75	3.5
				0.77	0.8					1.67	1.64
				0.77	0.8					1.67	1.64
				2.14	2.37					2.23	1.48
				2.14	2.37					2.23	1.48
				0.73	0.77					0	0.77
				0	0					0	0
				0	0					0	0
				0	0					0	0
				0	0					0	0
				0	0					0	0
				0	0					0	0
				1.3	0					0	0
				4.38	4.5					3.38	3.13
				0	0.8					0	0
				5.61	5.39					5.41	5.02
				6.77	6.71					6.68	6.66
				1.87	1.93					2.12	1.82
				1.87	1.93					2.12	1.82
				3.04	3.06					3.06	3.06
				5.58	5.61					5.45	5.52
				5.58	5.61					5.45	5.52
				2.38	2.23					2.36	2.77
				2.38	2.23					2.36	2.77
				2.38	2.23					2.36	2.77
				6	6.1					5.57	5.59
				6	6.1					5.57	5.59
				0.23	0.54					0.56	0.72
				7.1	7.12					7.1	7.07
				7.1	7.12					7.1	7.07
				0.77	0					0	1.56
				0.77	0					0	1.56
				0.77	0					0	1.56
				3	3.18					3.26	3.07
				5.41	5.6					4.22	4.35
				5.41	5.6					4.22	4.35
				3.45	3.52					3.15	3.22
				5.48	5.44					5.33	5.38
				1.48	1.46					0.75	1.12
				6.71	6.8					6.48	6.46
				6.71	6.8					6.48	6.46
				7.69	7.66					7.62	7.63
				7.69	7.66					7.62	7.63
				7.69	7.66					7.62	7.63
				7.69	7.66					7.62	7.63
				4.28	4.37					4.37	4.26
				4.01	4.09					4.03	3.95
				4.87	5.08					4.93	4.81
				4.87	5.08					4.93	4.81
				7.48	7.37					7.29	7.3
				7.48	7.37					7.29	7.3
				6.86	6.92					6.7	6.74
				4.93	4.9					4.9	4.85
				4.78	4.55					4.78	4.8
				4.78	4.55					4.78	4.8
				4.78	4.55					4.78	4.8
				5.28	5.28					5.66	5.83
				2.49	2.67					2.53	2.64
				6.62	6.59					6.27	6.32
				6.62	6.59					6.27	6.32
				3.05	2.85					2.4	2.39
				1.2	1.24					2.15	2.04
				3.46	3.53					3.7	3.82
				3.48	3.3					3.56	3.57
				5.82	5.63					5.86	5.72
				5.53	5.53					5.13	5.1
				7.87	7.99					7.97	7.97
				4.16	4.11					4.23	4.32
				4.16	4.11					4.23	4.32
				5.12	5.06					5.18	5.19
				5.12	5.06					5.18	5.19
				5.12	5.06					5.18	5.19
				5.48	5.45					4.92	4.78
				5.48	5.45					4.92	4.78
				5.48	5.45					4.92	4.78
				5.45	5.38					6.01	5.95
				8.62	8.65					8.57	8.54
				4.54	4.65					4.46	4.42
				4.62	4.69					5.07	5.13
				4.33	4.39					4.56	4.68
				3.75	3.71					3.6	3.68
				3.03	2.82					2.44	2.64
				3.03	2.82					2.44	2.64
				6.88	7.13					6.61	6.71
				3.03	2.82					2.44	2.64
				4.8	4.61					4.7	4.66
				4.8	4.61					4.7	4.66
				2.66	2.38					2.91	2.76
				2.66	2.38					2.91	2.76
				0.35	0.25					0.48	0.37
				2.79	2.62					2.78	2.71
				8.79	8.76					8.33	8.38
				9.44	9.49					9.18	9.05
				0	0					0	0
				5.75	5.81					4.63	4.9
				0.99	0.27					0.87	0.91
				0.99	0.27					0.87	0.91
				1.75	1.15					1.18	1.65
				5.89	6.03					5.73	5.73
				5.89	6.03					5.73	5.73
				6.71	6.84					5.58	5.66
				6.21	6.12					6.23	6.03
				7.74	7.74					7.76	7.67
				7.74	7.74					7.76	7.67
				0.05	0.27					0.33	0.32
				4.25	4.25					4.41	4.45
				1.59	1.46					1.29	1.38
				3.72	3.69					3.56	3.55
				3.72	3.69					3.56	3.55
				3.64	3.68					3.73	3.58
				7.39	7.36					7.31	7.39
				7.39	7.36					7.31	7.39
				7.39	7.36					7.31	7.39
				6.68	6.67					6.86	6.86
				6.68	6.67					6.86	6.86
				7.39	7.36					7.31	7.39
				7.39	7.36					7.31	7.39
				7.35	7.34					7.15	7.27
				7.61	7.58					7.71	7.67
				7.61	7.58					7.71	7.67
				10.78	10.81					10.86	10.9
				10.78	10.81					10.86	10.9
				7.99	8.02					7.8	7.88
				7.99	8.02					7.8	7.88
				7.99	8.02					7.8	7.88
				7.99	8.02					7.8	7.88
				6.55	6.56					6.2	6.17
				6.55	6.56					6.2	6.17
				6.55	6.56					6.2	6.17
				6.55	6.56					6.2	6.17
				8.21	8.29					8.2	8.26
				8.21	8.29					8.2	8.26
				7.41	7.2					7.09	7.17
				3.46	3.49					3.59	3.68
				3.46	3.49					3.59	3.68
				3.46	3.49					3.59	3.68
				4.82	4.83					4.7	4.69
				0.2	0.1					0.87	0.64
				6.14	6.15					6.33	6.3
				6.14	6.15					6.33	6.3
				6.14	6.15					6.33	6.3
				6.14	6.15					6.33	6.3
				6.14	6.15					6.33	6.3
				0	0					0	0
				0	0					0	0
				0	0					0	0
				6.34	6.45					6.15	6.25
				4.9	4.9					6.11	6.12
				3.73	3.73					3.84	3.66
				5.67	5.67					5.56	5.49
				5.78	5.77					5.97	6.02
				8.11	8.35					7.52	7.52
				5.78	5.77					5.97	6.02
				5.78	5.75					5.47	5.47
				1.01	0					1.29	0.44
				5.46	5.28					5.86	5.77
				5.46	5.28					5.86	5.77
				6.9	6.81					7.22	7.19
				4.57	4.24					4.46	4.63
				5.46	5.2					5.73	5.84
				5.25	5.43					5.75	5.66
				7.16	7.18					7.66	7.57
				7.16	7.18					7.66	7.57
				7.16	7.18					7.66	7.57
				7.07	7.11					7.33	7.4
				7.07	7.11					7.33	7.4
				2.52	2.28					2.7	2.45
				2.52	2.28					2.7	2.45
				2.52	2.28					2.7	2.45
				6.34	6.3					6.64	6.6
				7.21	7.11					7.68	7.8
				7.21	7.11					7.68	7.8
				4.68	4.43					4.59	4.36
				3.68	3.67					4.14	3.9
				3.68	3.67					4.14	3.9
				5.53	5.5					6.15	6
				5.53	5.5					6.15	6
				3.39	3.27					3.53	3.46
				5.64	5.44					5.84	5.67
				4.54	4.31					4.14	4.15
				0.81	0.72					0.88	0.93
				8	7.97					7.47	7.57
				8	7.97					7.47	7.57
				6.01	5.9					5.5	5.62
				6.01	5.9					5.5	5.62
				6.01	5.9					5.5	5.62
				3.93	4.03					3.97	3.93
				3.22	3.48					3.74	3.3
				3.22	3.48					3.74	3.3
				6.85	6.92					7	7.09
				6.85	6.92					7	7.09
				5.16	5.07					5.11	5.07
				5.16	5.07					5.11	5.07
				5.16	5.07					5.11	5.07
				5.16	5.07					5.11	5.07
				5.16	5.07					5.11	5.07
				5.16	5.07					5.11	5.07
				5.16	5.07					5.11	5.07
				5.16	5.07					5.11	5.07
				0.04	0					0.16	0.08
				3.75	3.83					4.12	4.05
				3.75	3.83					4.12	4.05
				4.02	4.2					4.25	4.39
				4.02	4.2					4.25	4.39
				5.47	5.62					5.51	5.47
				0	0					0.41	0.21
				4.26	4.34					4.32	4.31
				4.26	4.34					4.32	4.31
				4.26	4.34					4.32	4.31
				4.26	4.34					4.32	4.31
				4.26	4.34					4.32	4.31
				8.04	8.06					8.19	8.13
				7.57	7.6					6.97	7.18
				5.79	5.78					5.58	5.66
				7.69	7.58					7.53	7.58
				7.86	7.83					7.13	7.18
				3.75	3.79					3.59	3.46
				7.86	7.83					7.13	7.18
				7.86	7.83					7.13	7.18
				3.76	3.76					4.14	4.04
				3.76	3.76					4.14	4.04
				3.76	3.76					4.14	4.04
				3.76	3.76					4.14	4.04
				4.89	4.98					4.78	4.69
				5.8	5.81					5.22	5.56
				3.03	3.02					3.58	3.07
				4.59	4.58					4.71	4.66
				5.69	5.7					5.57	5.65
				5.69	5.7					5.57	5.65
				5.69	5.7					5.57	5.65
				5.13	4.98					5.74	5.71
				5.13	4.98					5.74	5.71
				1.77	2.25					2.42	2.44
				1.77	2.25					2.42	2.44
				1.77	2.25					2.42	2.44
				8.01	7.97					8.03	8.07
				8.01	7.97					8.03	8.07
				0.45	0.44					1.09	0.66
				2.53	2.54					2.83	2.75
				2.53	2.54					2.83	2.75
				4.27	4.27					3.59	3.69
				7.24	7.12					7.08	7.14
				5.55	5.6					5.14	5.16
				5.55	5.6					5.14	5.16
				8.92	8.87					8.56	8.49
				8.92	8.87					8.56	8.49
				4.83	4.73					4.79	4.62
				5.84	5.81					5.64	5.71
				5.84	5.81					5.64	5.71
				7.82	7.9					7.58	7.63
				8.57	8.5					8.27	8.23
				8.57	8.5					8.27	8.23
				8.57	8.5					8.27	8.23
				8.57	8.5					8.27	8.23
				6.04	6.01					5.98	6
				0	0					0	0.17
				0	0					0	0
				3.47	3.51					3.39	3.47
				3.47	3.51					3.39	3.47
				3.7	3.8					4.13	3.93
				3.7	3.8					4.13	3.93
				1.72	1.62					1.41	1.34
				1.72	1.62					1.41	1.34
				0.11	0					0	0.12
				0.11	0					0	0.12
				0.11	0					0	0.12
				5.95	5.94					5.85	5.8
				2.44	2.19					1.54	1.11
				8.41	8.4					7.78	7.75
				8.41	8.4					7.78	7.75
				8.41	8.4					7.78	7.75
				3.5	3.51					2.72	2.61
				4.12	4.1					4.03	3.9
				0.41	0.53					0.34	0.26
				4.78	4.57					4.38	4.49
				4.78	4.57					4.38	4.49
				6.75	6.73					6.96	6.93
				5.86	5.83					5.88	5.94
				5.14	5.1					5.52	5.52
				5.14	5.1					5.52	5.52
				5.78	5.77					5.46	5.41
				6.36	6.43					6.54	6.6
				6.75	6.74					6.69	6.62
				7.9	7.86					7.56	7.6
				5.13	5.22					4.89	5.08
				5.13	5.22					4.89	5.08
				0.85	0.82					1.75	1.73
				4.75	4.81					5.39	5.44
				4.02	3.63					4.33	4.61
				5.26	5.12					5.43	5.29
				5.26	5.12					5.43	5.29
				5.26	5.12					5.43	5.29
				7.21	7.45					7.05	6.71
				4.69	4.71					4.82	4.89
				4.69	4.71					4.82	4.89
				4.69	4.71					4.82	4.89
				7.04	7.09					7.44	7.42
				4.56	4.59					4.83	4.64
				4.29	4.29					4.72	4.69
				4.29	4.29					4.72	4.69
				5.31	5.09					4.71	4.74
				5.31	5.09					4.71	4.74
				7.4	7.49					7.25	7.31
				0.1	0.1					0.02	0.05
				7.4	7.49					7.25	7.31
				4.36	4.52					4.42	4.59
				4.36	4.52					4.42	4.59
				0	0					0.73	0
				3.6	3.5					4.11	4.27
				0	0					0	0.12
				6.59	6.69					6.78	6.77
				0.6	0.34					0.35	0.49
				4.63	4.95					4.54	4.62
				3.8	3.87					4.34	4.29
				0.05	0					0.06	0
				1.42	1.16					1.81	1.72
				5.69	5.7					5.63	5.61
				5.69	5.7					5.63	5.61
				5.69	5.7					5.63	5.61
				5.11	5.16					5.54	5.34
				5.11	5.16					5.54	5.34
				5.11	5.16					5.54	5.34
				3.94	4.04					3.94	3.61
				5.62	5.73					4.81	4.79
				1.7	1.44					1.07	1.93
				5.78	5.77					6.45	6.45
				5.78	5.77					6.45	6.45
				5.78	5.77					6.45	6.45
				5.97	6.17					6.45	6.42
				6.06	6.09					6.2	6.23
				6.06	6.09					6.2	6.23
				5.49	5.45					5.7	5.65
				5.49	5.45					5.7	5.65
				5.4	5.4					4.77	4.71
				0.64	0.25					0.86	1.11
				0.64	0.25					0.86	1.11
				4.89	4.95					4.57	4.6
				4.4	4.21					3.98	4.34
				0	0					0	0
				0	0.01					0.02	0
				2.53	2.6					2.31	2.25
				2.53	2.6					2.31	2.25
				6.8	6.8					6.66	6.61
				5.03	5.11					5.38	5.38
				5.65	5.66					6.13	6.2
				5.65	5.66					6.13	6.2
				5.01	4.86					6.26	6.32
				5.01	4.86					6.26	6.32
				1.71	1.79					1.71	1.76
				1.71	1.79					1.71	1.76
				1.71	1.79					1.71	1.76
				1.71	1.79					1.71	1.76
				1.71	1.79					1.71	1.76
				6.13	6.09					6.08	5.94
				3.56	3.62					3.8	3.81
				6.01	6.09					7.47	7.42
				5.46	5.52					5.29	5.25
				5.46	5.52					5.29	5.25
				4.37	4.53					4.46	4.5
				4.37	4.53					4.46	4.5
				4.14	4.2					5.31	5.42
				4.14	4.2					5.31	5.42
				3.91	4.17					3.63	3.61
				3.91	4.17					3.63	3.61
				3.91	4.17					3.63	3.61
				4.16	4.26					3.94	4.26
				4.16	4.26					3.94	4.26
				3.1	3.32					3.21	3.11
				3.1	3.32					3.21	3.11
				3.19	3.19					4.06	4.16
				3.19	3.19					4.06	4.16
				2.96	3.21					3.49	3.25
				1.94	1.77					3.29	3.39
				5.08	5.15					5.21	5.17
				3	3.01					3.4	3.35
				5.34	5.41					5.07	5.18
				5.09	5.22					5.15	5.04
				4.31	4.5					4.78	4.71
				4.31	4.5					4.78	4.71
				4.31	4.5					4.78	4.71
				7.51	7.59					7.41	7.41
				3.22	3.53					3.01	3.27
				6.56	6.59					5.89	5.89
				3.79	3.48					2.81	2.71
				3.79	3.48					2.81	2.71
				1.47	1.57					1.75	1.64
				1.47	1.57					1.75	1.64
				2.58	2.73					2.74	2.67
				3.45	3.62					3.18	3.62
				3.45	3.62					3.18	3.62
				6.66	6.7					6.31	6.36
				6.66	6.7					6.31	6.36
				5	5.08					5.2	5.24
				4.15	4.32					3.41	3.38
				4.15	4.32					3.41	3.38
				4.43	4.41					4.65	4.72
				4.43	4.41					4.65	4.72
				0	0.25					0.7	0.13
				2.33	2.32					2.03	2.03
				4.73	4.75					4.08	4.08
				4.73	4.75					4.08	4.08
				5.23	5.21					4.8	4.77
				5.23	5.21					4.8	4.77
				5.23	5.21					4.8	4.77
				5.95	5.96					5.43	5.39
				2.93	2.79					2.48	2.38
				2.93	2.79					2.48	2.38
				3.79	3.88					3.22	3.21
				3.79	3.88					3.22	3.21
				0.39	0.06					0.13	0.19
				3.77	3.79					3.43	3.55
				3.77	3.79					3.43	3.55
				4.65	4.69					4.13	4.18
				5.09	5.09					5.03	5.05
				3.52	3.52					3.51	3.54
				4.61	4.65					6.19	6.05
				4.61	4.65					6.19	6.05
				2.12	2.24					2.23	2.2
				5.89	5.84					5.9	5.72
				3.6	3.67					3.15	3.24
				4.7	4.71					4.64	4.79
				4.7	4.71					4.64	4.79
				2.6	2.76					3.14	3.07
				2.6	2.76					3.14	3.07
				4.18	4.17					4.5	4.59
				6.61	6.59					6.05	6.02
				6.61	6.59					6.05	6.02
				6.61	6.59					6.05	6.02
				2.65	2.83					2.96	2.8
				1.81	1.48					1.68	2.03
				1.88	2.18					2.48	2.87
				1.88	2.18					2.48	2.87
				6.69	6.75					6.45	6.42
				4.11	4.11					3	3.04
				5.33	5.44					5.28	5.26
				0.57	0.43					1.25	0.92
				5.35	5.33					5.33	5.42
				0.57	0.43					1.25	0.92
				0.09	0.08					0.13	0.21
				5.6	5.57					4.98	5.26
				4.65	4.71					4.63	4.63
				3.83	3.81					4.48	4.32
				3.33	3.36					3.44	3.54
				1.88	2.14					2.29	2.42
				1.88	2.14					2.29	2.42
				4.04	4.11					4.41	4.5
				4.04	4.11					4.41	4.5
				5.38	5.37					5.15	5.16
				4.67	4.88					4.8	4.79
				4.67	4.88					4.8	4.79
				5.12	5.17					4.92	4.95
				2.17	2.06					2.33	2.52
				0	0					0	0
				0	0					0	0
				1.31	1.33					2.85	2.63
				4.07	3.93					3.9	4.06
				4.07	3.93					3.9	4.06
				5.04	5.17					4.76	4.72
				5.04	5.17					4.76	4.72
				5.04	5.17					4.76	4.72
				5.45	5.67					5.03	5.08
				5.45	5.67					5.03	5.08
				5.45	5.67					5.03	5.08
				4.77	4.77					4.81	4.92
				0.03	0.04					0.04	0
				4.42	4.52					3.61	3.72
				4.42	4.52					3.61	3.72
				0	0					0	0.06
				3.65	3.71					3.51	3.52
				1.61	1.76					2.32	2.26
				1.57	1.8					2.13	1.42
				0	0					0.08	0.03
				0	0					0.08	0.03
				4.93	4.96					4.99	5.01
				2.29	2.43					0.74	0.73
				4.74	4.67					4.8	4.73
				3.74	3.77					3.01	2.89
				3.74	3.77					3.01	2.89
				4.06	4.11					3.6	3.62
				4.06	4.11					3.6	3.62
				4.06	4.11					3.6	3.62
				4.06	4.11					3.6	3.62
				4.06	4.11					3.6	3.62
				4.61	4.54					4.34	4.32
				3.48	3.59					3.74	3.73
				3.48	3.59					3.74	3.73
				0	0					0	0
				0.43	0					0.17	0.31
				6.57	6.53					6.68	6.77
				6.57	6.53					6.68	6.77
				6.57	6.53					6.68	6.77
				4.26	4.13					4.19	4.33
				3.88	3.86					3.98	4.02
				5.57	5.6					6.11	6.04
				5.57	5.6					6.11	6.04
				0.21	0.24					0.24	0.23
				0.21	0.24					0.24	0.23
				4.7	4.7					4.45	4.36
				3.49	3.75					3.76	3.62
				6.98	7.01					6.63	6.7
				6.74	6.69					6.23	6.25
				6.74	6.69					6.23	6.25
				4.59	4.75					4.71	4.78
				4.45	4.56					4.18	4.18
				4.45	4.56					4.18	4.18
				0.13	0.12					0.14	0.21
				6.95	6.83					6.08	6.13
				6.95	6.83					6.08	6.13
				2.67	2.67					2.62	2.56
				2.67	2.67					2.62	2.56
				4.71	4.81					5.14	5.1
				4.71	4.81					5.14	5.1
				3.27	3.28					3.35	3.08
				5.25	5.39					5.59	5.44
				5.25	5.39					5.59	5.44
				6.31	6.39					6.57	6.36
				6.31	6.39					6.57	6.36
				6.31	6.39					6.57	6.36
				6.31	6.39					6.57	6.36
				5.17	5.28					5.91	5.87
				5.41	5.46					5.12	5.26
				5.41	5.46					5.12	5.26
				5.41	5.46					5.12	5.26
				1.1	1.01					1.24	1.49
				3.3	3.03					3.75	3.52
				2.66	2.7					2.51	2.51
				2.66	2.7					2.51	2.51
				2.66	2.7					2.51	2.51
				5.95	5.96					5.26	5.4
				3.72	3.88					2.76	2.64
				6.34	6.39					6.08	6.18
				6.34	6.39					6.08	6.18
				5.2	5.07					5.31	5.21
				4.5	4.33					4.81	4.93
				2.5	2.16					2.37	1.79
				3.65	3.6					4.58	4.68
				5.2	5.31					5.19	5.2
				3.02	3.17					3.26	3.16
				3.58	3.64					3.34	3.43
				3.58	3.64					3.34	3.43
				2.07	1.87					1.41	1.19
				4.22	4.27					4.22	4.3
				2.95	3.08					3.22	3.22
				0.98	0.57					0.9	1.27
				0.98	0.57					0.9	1.27
				0.98	0.57					0.9	1.27
				2.23	2.1					1.28	1.29
				3.23	3.13					3.98	3.81
				0.51	0.44					0.68	0.53
				3.65	3.7					3.12	3.06
				3.65	3.7					3.12	3.06
				1.73	1.46					1.53	1.39
				7.72	7.79					7.1	7.12
				4.85	4.88					4.89	4.95
				3.68	3.54					3.61	3.54
				3.91	3.9					4.1	4.03
				3.26	3.2					2.3	1.97
				3.26	3.2					2.3	1.97
				3.26	3.2					2.3	1.97
				3.26	3.2					2.3	1.97
				2.55	2.51					3.48	3.47
				0.44	0.94					0.84	0.93
				0.44	0.94					0.84	0.93
				5.29	5.34					5.56	5.61
				5.29	5.34					5.56	5.61
				1.09	1.03					1.54	1.63
				5.01	4.96					5.19	5.07
				4.34	4.43					4.47	4.52
				2.35	2.59					2.15	2.13
				2.35	2.59					2.15	2.13
				4.99	5.03					4.47	4.55
				0.15	0.1					0.3	0.3
				7.48	7.5					7.62	7.7
				7.48	7.5					7.62	7.7
				0.31	0.15					0.25	0.32
				1.33	0.92					0	0.3
				2.28	2.42					2.6	2.64
				4.41	4.43					4.69	4.75
				4.41	4.43					4.69	4.75
				2.95	2.81					3.23	3.02
				3.74	3.46					2.76	2.97
				3.74	3.46					2.76	2.97
				1.69	1.55					1.81	1.82
				1.69	1.55					1.81	1.82
				1.69	1.55					1.81	1.82
				1.69	1.55					1.81	1.82
				4.3	4.25					4.23	4.28
				4.3	4.25					4.23	4.28
				4.3	4.25					4.23	4.28
				2.9	2.88					3.89	3.94
				2.9	2.88					3.89	3.94
				3.8	3.86					4.37	4.45
				6.15	6.16					5.18	5.52
				6.15	6.16					5.18	5.52
				4.09	4.14					4.04	4.02
				4.09	4.14					4.04	4.02
				4.09	4.14					4.04	4.02
				4.93	4.9					4.43	4.4
				4.93	4.9					4.43	4.4
				3.8	3.66					3.42	3.47
				3.8	3.66					3.42	3.47
				5.41	5.59					5.89	5.93
				3.65	3.64					3.49	3.51
				3.65	3.64					3.49	3.51
				6.09	6.25					6.17	6.22
				3.43	3.53					4.33	4.27
				3.43	3.53					4.33	4.27
				3.43	3.53					4.33	4.27
				0	0					0.1	0.19
				0.3	0					0	0
				3.66	3.77					4.17	4.13
				3.66	3.77					4.17	4.13
				3.38	3.28					3.26	3.4
				3.98	4.04					3.76	3.86
				2.38	2.31					2.48	2.28
				3.73	3.68					3.77	3.66
				3.73	3.68					3.77	3.66
				3.73	3.68					3.77	3.66
				3.71	3.84					3.69	3.75
				3.71	3.84					3.69	3.75
				0	0					0.03	0.03
				0	0					0.03	0.03
				5.74	5.71					5	4.98
				3.33	3.38					2.83	2.81
				6.19	6.28					5.55	5.55
				4.61	4.7					5.27	5.27
				6.58	6.64					6.38	6.37
				0	0					0.12	0.09
				0	0					0.12	0.09
				0	0					0.12	0.09
				0	0					0.12	0.09
				0	0					0.12	0.09
				0.76	0.74					0.9	0.92
				3.74	3.72					3.46	3.48
				3.28	3.51					3.54	3.51
				4.48	4.5					4.84	4.89
				4.48	4.5					4.84	4.89
				4.48	4.5					4.84	4.89
				4.48	4.5					4.84	4.89
				6.69	6.74					6.73	6.77
				5.25	5.23					5.41	5.44
				5.25	5.23					5.41	5.44
				7.38	7.45					7.35	7.38
				4.09	4.16					4.16	4.1
				2.05	2.22					2.4	2.35
				2.05	2.22					2.4	2.35
				4.51	4.47					5.68	5.84
				4.44	4.77					4.77	4.64
				3.06	3.12					2.81	2.79
				0	0					0.1	0
				1.09	1.35					2.86	2.66
				2.1	2.31					1.62	1.3
				4.29	4.35					4.29	4.37
				4.29	4.35					4.29	4.37
				4.29	4.35					4.29	4.37
				5.49	5.52					5.44	5.48
				5.49	5.52					5.44	5.48
				5.49	5.52					5.44	5.48
				5.49	5.52					5.44	5.48
				4.54	4.76					4.63	4.65
				1.6	1.87					1.45	1.89
				1.6	1.87					1.45	1.89
				1.59	1.71					2.52	2.47
				0.88	1.28					1.65	1.62
				0	0.11					0	0
				5.7	5.68					6.59	6.57
				3.77	3.57					3.8	3.64
				3.77	3.57					3.8	3.64
				4.35	4.49					4.67	4.53
				6.04	6.13					7.65	7.64
				6.04	6.13					7.65	7.64
				4.1	4.16					4.18	4.09
				4.1	4.16					4.18	4.09
				5.8	5.86					5.51	5.54
				0.93	1.69					1.63	1.78
				5.88	5.96					5.67	5.69
				5.29	5.25					4.8	4.97
				5.29	5.25					4.8	4.97
				5.35	5.31					5.57	5.49
				5.35	5.31					5.57	5.49
				4.89	4.97					4.73	4.73
				8.36	8.5					8.38	8.49
				8.36	8.5					8.38	8.49
				5.93	5.97					6.08	5.96
				3.75	3.66					4.03	3.99
				5.32	5.25					5.21	5.17
				5.32	5.25					5.21	5.17
				3.96	3.96					3.92	4
				0.42	0.75					0.67	0.95
				0.42	0.75					0.67	0.95
				0.42	0.75					0.67	0.95
				0.42	0.75					0.67	0.95
				5.41	5.46					5.53	5.51
				3.12	3.25					2.87	2.94
				3.12	3.25					2.87	2.94
				3.12	3.25					2.87	2.94
				7	7.06					7.01	6.98
				0.03	0.03					0.39	0.34
				3.42	3.42					3.91	4.08
				4.03	3.98					4.5	4.49
				4.03	3.98					4.5	4.49
				4.11	4.2					4.61	4.72
				3.69	3.79					3.18	3.05
				2.78	2.75					2.54	2.62
				5.28	5.31					5.21	5.34
				5.28	5.31					5.21	5.34
				5.28	5.31					5.21	5.34
				5.28	5.31					5.21	5.34
				4.56	4.36					4.62	4.61
				2.29	2.45					1.82	1.88
				0	0.07					0.07	0.07
				8.45	8.35					8.56	8.48
				8.45	8.35					8.56	8.48
				8.45	8.35					8.56	8.48
				8.45	8.35					8.56	8.48
				4.71	4.68					4.71	4.79
				5.62	5.16					5.07	5.17
				5.62	5.16					5.07	5.17
				7.05	7.01					7.25	7.31
				7.05	7.01					7.25	7.31
				7.05	7.01					7.25	7.31
				7.05	7.01					7.25	7.31
				0.1	0.1					0.75	0.67
				2.49	2.5					2.64	2.75
				2.49	2.5					2.64	2.75
				5.04	4.91					4.69	4.73
				2.25	2.48					2.71	2.45
				2.25	2.48					2.71	2.45
				0	0					0	0
				0	0					0	0
				4.8	4.72					5.08	5.09
				0	0					0.21	0.16
				4.57	4.57					5.38	5.42
				4.57	4.57					5.38	5.42
				3.47	3.59					3.53	3.58
				4.53	4.52					4.61	4.72
				3.71	3.6					3.6	3.65
				3.86	3.72					3.35	3.36
				3.86	3.72					3.35	3.36
				4.45	4.36					3.99	3.88
				4.45	4.36					3.99	3.88
				5.11	5.07					5.83	5.89
				0.22	0.07					0.11	0.07
				5.11	5.02					5.25	5.28
				4.69	4.75					4.87	4.82
				4.69	4.75					4.87	4.82
				5.22	5.57					5.3	5.23
				3.42	3.47					3.16	3.04
				1.33	1.58					1.26	1.61
				5.55	5.54					5.05	5.17
				4.56	4.87					4.62	4.7
				3.98	4.09					3.89	4.05
				3.71	3.91					4.01	3.88
				3.43	3.52					4.26	4.3
				5.52	5.43					5.66	5.74
				0	0					0	0.15
				0	0					0	0.15
				0.95	0.93					1.96	2.08
				0.95	0.93					1.96	2.08
				5.3	5.09					5.63	5.54
				1.84	1.76					2.43	2.42
				2.62	2.47					2.28	2.29
				2.48	2.76					2.92	2.77
				5.98	5.86					5.93	5.97
				5.98	5.86					5.93	5.97
				5.98	5.86					5.93	5.97
				3.34	3.43					3.33	3.35
				5.55	5.51					5.52	5.56
				7.28	7.37					7.49	7.53
				5.26	5.53					5.25	5.33
				5.95	5.94					5.63	5.75
				5.95	5.94					5.63	5.75
				5.95	5.94					5.63	5.75
				5.95	5.94					5.63	5.75
				4.15	4.24					4.07	4.11
				4.15	4.24					4.07	4.11
				4.55	4.66					4.81	4.99
				4.55	4.66					4.81	4.99
				2.79	2.59					2.56	2.6
				0	0.04					0	0
				0	0.04					0	0
				0	0.04					0	0
				1.31	1.18					1.57	1.38
				4.48	4.58					5.17	5.13
				2.61	2.71					2.52	2.48
				2.89	2.87					1.65	1.7
				2.89	2.87					1.65	1.7
				4.45	4.51					4.49	4.36
				4.45	4.51					4.49	4.36
				4.45	4.51					4.49	4.36
				4.45	4.51					4.49	4.36
				4.71	4.71					4.32	4.32
				3.8	4					3.69	3.66
				3.8	4					3.69	3.66
				1.03	0.8					1.33	1.07
				6.06	6.12					5.77	5.77
				1.78	1.65					3.2	3.15
				3.83	3.9					3.18	3.16
				3.83	3.9					3.18	3.16
				2.16	2.48					3.21	3.1
				4.44	4.32					3.87	3.63
				4.44	4.32					3.87	3.63
				4.44	4.32					3.87	3.63
				3.59	3.57					3.67	3.68
				3.59	3.57					3.67	3.68
				1.49	1.58					1.74	1.62
				1.49	1.58					1.74	1.62
				0.03	0.08					0.03	0
				0.03	0.08					0.03	0
				0.51	0.44					0.81	1.02
				0.51	0.44					0.81	1.02
				0.51	0.44					0.81	1.02
				5.59	5.64					5.35	5.44
				5.59	5.64					5.35	5.44
				0.07	0.2					0.07	0
				0.07	0.2					0.07	0
				4.61	4.66					4.36	4.33
				5.46	5.67					5.37	5.49
				5.46	5.67					5.37	5.49
				5.46	5.67					5.37	5.49
				7.19	7.3					7.06	7.08
				7.19	7.3					7.06	7.08
				1.47	2.11					0.72	1.22
				1.47	2.11					0.72	1.22
				1.47	2.11					0.72	1.22
				0	0					0	0
				3.67	3.7					4.19	4.37
				3.51	3.53					3.29	3.17
				3.51	3.53					3.29	3.17
				4.73	4.91					4.78	4.66
				4.8	4.88					4.97	5.09
				4.19	4.26					3.75	3.66
				4.19	4.26					3.75	3.66
				3.24	3.04					3.27	3.02
				1.63	1.84					1.59	2.12
				2.97	2.92					2.8	3.04
				2.97	2.92					2.8	3.04
				1.97	2.36					1.89	1.75
				1.97	2.36					1.89	1.75
				3.51	3.42					2.5	2.52
				4.23	4.14					4.36	4.28
				4.23	4.14					4.36	4.28
				3.24	3.11					3.11	2.97
				3.94	3.84					4.08	4.07
				2.44	2.1					2.07	1.96
				2.44	2.1					2.07	1.96
				5.55	5.71					5.73	5.69
				5.55	5.71					5.73	5.69
				5.55	5.71					5.73	5.69
				5.55	5.71					5.73	5.69
				5.55	5.71					5.73	5.69
				5.55	5.71					5.73	5.69
				5.55	5.71					5.73	5.69
				2.3	2.06					2.26	2.25
				5.12	5.15					4.9	4.91
				5.98	6.06					5.79	5.8
				6.9	6.98					6.97	6.96
				6.9	6.98					6.97	6.96
				3.4	3.22					3.72	3.71
				6.9	6.98					6.97	6.96
				6.15	6.02					6.25	6.23
				6.15	6.02					6.25	6.23
				6.15	6.02					6.25	6.23
				6.15	6.02					6.25	6.23
				5.3	5.34					5.51	5.4
				5.3	5.34					5.51	5.4
				5.3	5.34					5.51	5.4
				3.98	4.07					4.58	4.65
				3.98	4.07					4.58	4.65
				2.35	2.45					2.3	2.13
				2.35	2.45					2.3	2.13
				0.37	0.38					1.92	1.85
				5.32	5.43					6.33	6.39
				5.32	5.43					6.33	6.39
				5.57	5.5					6.64	6.68
[truncated: 17,274 more rows]
